# Supplementary material for: Mining hydroformylation in complex reaction network via graph theory
Source: RSC Adv. 2021 Jul 1;11(38):23235–40. doi: 10.1039/d1ra03395f (PMC9036754; doi:10.1039/d1ra03395f)
Supplement: RA-011-D1RA03395F-s003 [file RA-011-D1RA03395F-s003.xyz]

18
eq0            -678.467657663344   -678.467657663344
Co      0.36420811653200   -0.33777879535700   -0.07536656812200
 H      1.72285407524500   -0.14001501927600   -0.63503602612200
 C     -1.26445345812400   -0.60281240010700    0.62564362116500
 O     -2.30365929993700   -0.79878254881000    1.10668543730700
 C      1.17219572802900    0.26765069405100    1.39990753579300
 O      1.75421113323100    0.62381549438300    2.34376939742900
 C     -0.03315969410100    0.80616008538300   -1.38670355799200
 O     -0.22139931641200    1.55313983290200   -2.26001668645900
 C      0.73913136046100   -2.03783419189400   -0.48048791403600
 O      1.04608893983300   -3.13548827900700   -0.71919365674000
 C      1.39361548546300   -2.78553323913500    2.69682041606000
 C      0.07152828503500   -2.57079565333000    2.74828653404600
 H      1.81255213349100   -3.58958502241300    2.10169763920800
 H     -0.34837705010500   -1.75031863067600    3.32124430031400
 H     -0.62642700640500   -3.19625385001900    2.20125423562300
 H      2.09281183458200   -2.14305014295200    3.22020269059900
 H      3.40612986713300   -2.02579398847600    0.96274836899100
 H      3.30204458372400   -1.37415744070600    0.62482329942700
