# Supplementary material for: Mining hydroformylation in complex reaction network via graph theory
Source: RSC Adv. 2021 Jul 1;11(38):23235–40. doi: 10.1039/d1ra03395f (PMC9036754; doi:10.1039/d1ra03395f)
Supplement: RA-011-D1RA03395F-s004 [file RA-011-D1RA03395F-s004.xyz]

18
eq1            -678.447442703187   -678.447442703187
Co     -0.07313042450200   -0.26641125259000   -0.62381558648600
 H      1.37238132745100   -0.00865693068700   -0.55537297333500
 C     -1.84948961954700   -0.51579612190700   -0.71325408032800
 O     -2.99788425245400   -0.69061048702300   -0.77036836890900
 C      0.06940076941900    0.53866823581600    0.94327437172400
 O      0.26541572112700    1.06484114874300    1.96644337916100
 C      0.21313666254500    0.62956362719300   -2.12113642710400
 O      0.50192263707700    1.21145290228600   -3.09027180879500
 C      3.53726877808400   -1.02284494688500   -0.68176167360100
 O      3.76977775852500   -0.88956276155200    0.44628918705900
 C      0.39294509664300   -2.22560128433200    0.02892363021800
 C      0.48089054783800   -2.17178811986300   -1.36403015378700
 H      1.28159813368100   -2.14814232433400    0.64298474373000
 H     -0.32642170797200   -2.53749678091700   -1.98569102977400
 H      1.44028201833700   -2.04287747655600   -1.84956347704500
 H     -0.48279244762400   -2.63649689419200    0.51491362083200
 H      2.32186561532000    1.85338600850400   -0.46347431304400
 H      2.82018121016700    2.08342673205500   -0.96299926734500
