# Supplementary material for: Mining hydroformylation in complex reaction network via graph theory
Source: RSC Adv. 2021 Jul 1;11(38):23235–40. doi: 10.1039/d1ra03395f (PMC9036754; doi:10.1039/d1ra03395f)
Supplement: RA-011-D1RA03395F-s005 [file RA-011-D1RA03395F-s005.xyz]

18
eq10           -678.421341127643   -678.421341127643
Co     -0.12999098377500   -0.05840790974400   -0.42008011858800
 H      0.63101021368500    0.84799745933200   -1.34451526864500
 C     -1.16096414161800   -1.03832128407100    0.65339918900100
 O     -1.85173605153400   -1.69135708173600    1.32762633709700
 C     -1.14242567394500   -0.01797334202100   -1.84672571977500
 O     -1.81259108577400    0.10588027834700   -2.79563627429100
 C      0.69472181151700    0.98563784286600    0.73348857928700
 O      1.21560724814700    1.75759055723800    1.43610821682600
 C      2.41978963916700   -2.36073327004500   -0.96056778161900
 O      1.62718887078800   -1.61506323652000   -0.56563075715200
 C     -0.59364851603400   -3.67703628852200   -1.33090943227500
 C     -1.64489267555200   -3.06478986302200   -1.89471937272800
 H     -0.53078322045800   -3.82516760690600   -0.25793251046200
 H     -1.70249436865300   -2.89675581611400   -2.96428505748700
 H     -2.47373183681000   -2.69740683193300   -1.29939592978900
 H      0.23779472604500   -4.03760053463700   -1.92772504644700
 H      0.49591741697300   -1.82012457192500   -3.09838519602400
 H      0.93020851964800   -1.39727250497800   -3.52635468039900
