# Supplementary material for: Mining hydroformylation in complex reaction network via graph theory
Source: RSC Adv. 2021 Jul 1;11(38):23235–40. doi: 10.1039/d1ra03395f (PMC9036754; doi:10.1039/d1ra03395f)
Supplement: RA-011-D1RA03395F-s006 [file RA-011-D1RA03395F-s006.xyz]

18
eq100          -678.467893727877   -678.467893727877
Co     -0.48143265431800    0.21157913780300    0.63097095137500
 H     -0.09094004172900    1.23757777309500    1.62864295580700
 C     -1.01260476906500   -0.98634772710700   -0.59427331769700
 O     -1.37898416824000   -1.74534649465900   -1.39361504625800
 C     -0.28677595725800    1.60686570786800   -0.46629275287900
 O     -0.16558271569800    2.54862189380500   -1.14066003206600
 C      1.00130037879800   -0.58643365554000    1.23513760062200
 O      1.97354828647100   -1.05597721320400    1.67033914169700
 C     -1.93343182753500    0.15479950948800    1.66655841000500
 O     -2.87055890587800    0.16686055611400    2.35830703873600
 C     -3.88314602795100    0.56350553994000   -0.83575532558800
 C     -3.16171423339600    1.19525176626900   -1.77298196937000
 H     -4.06957242538100   -0.50425813743300   -0.88479835680100
 H     -2.95598982352600    2.25768794620800   -1.70578565001400
 H     -2.73505156048100    0.66477430741100   -2.61777389721400
 H     -4.28553507209200    1.09360391117700    0.02026083750700
 H     -2.37810865166200    2.63987776520100    0.83796514481200
 H     -2.87429325782100    3.16367031288300    0.66607159264100
