# Supplementary material for: Mining hydroformylation in complex reaction network via graph theory
Source: RSC Adv. 2021 Jul 1;11(38):23235–40. doi: 10.1039/d1ra03395f (PMC9036754; doi:10.1039/d1ra03395f)
Supplement: RA-011-D1RA03395F-s007 [file RA-011-D1RA03395F-s007.xyz]

18
eq1000         -678.469505400544   -678.469505400544
Co     -0.83212234589800   -0.41460587429900    0.01587604123000
 H      0.58580755795000   -0.06830636553800    0.27030944771000
 C     -0.00642296601200   -1.93173137833800   -0.46280584894900
 O      0.62146742879000   -2.88985714143100   -0.66078526446300
 C     -2.58950133189000   -0.85303635020400   -0.04951046204100
 O     -3.72211811572600   -1.09418570874400    0.04105632535400
 C     -1.24361425902100    1.41078012647700    0.39699862782700
 O     -0.90091485524100    1.75358243693400   -0.93997104102300
 C     -0.26494029513800    1.75821104885200    1.46380602391600
 O      0.69868118572200    2.52517699985100    1.29096319745700
 C     -0.69563514254200   -0.55383723013200    2.02884251567700
 C     -0.52458905317200    0.85014402409900    2.64718885827800
 H     -1.60298089587900   -1.05673862177600    2.36382142955700
 H      0.30378350495500    0.90067972924500    3.35290016733000
 H     -1.43959942058300    1.16765199561800    3.15481743304900
 H      0.17198161313600   -1.18486238543500    2.21155605489700
 H     -2.27946377766600    1.65521648935200    0.61147699031000
 H      0.02691436199800    2.06876408131200   -0.96850694874200
