# Supplementary material for: Mining hydroformylation in complex reaction network via graph theory
Source: RSC Adv. 2021 Jul 1;11(38):23235–40. doi: 10.1039/d1ra03395f (PMC9036754; doi:10.1039/d1ra03395f)
Supplement: RA-011-D1RA03395F-s008 [file RA-011-D1RA03395F-s008.xyz]

18
eq1001         -678.523612130762   -678.523612130762
Co      0.48977509648300   -0.67175230114300    0.20689231067600
 H      1.71475355140500   -1.48199874203300    0.18341504934100
 C      0.37992871760300   -1.05928799716500   -1.54523002640000
 O      0.34608234981300   -1.29489869071200   -2.68756081881400
 C      1.61675279851900    0.64197940411900    0.65919946949400
 O      2.37992752491000    1.48173163612600    0.95091087380700
 C     -0.05895739341100   -1.84589413722200    1.42811036467100
 O     -0.38406382092900   -2.61749745628100    2.24574983633000
 C     -1.44406838467200    1.20697584562400    1.14365826653900
 O     -1.12659361435400    0.50019023222100    0.16719266476100
 C     -0.75310746889700    3.43292393045600    0.63043136434700
 C     -2.00674405329800    2.56686927294400    0.93899089105500
 H     -0.28441742502600    3.07925191154400   -0.29068595783100
 H     -2.51965119527100    2.92471963162900    1.83033485280800
 H     -2.67825288327200    2.57116251365600    0.08042618302700
 H     -1.03874081847900    4.47646679175400    0.50968644828700
 H     -0.01422214927300    3.36505877525200    1.43421497977900
 H     -1.15361788054500    0.89390736872300    2.15522747934600
