# Supplementary material for: Mining hydroformylation in complex reaction network via graph theory
Source: RSC Adv. 2021 Jul 1;11(38):23235–40. doi: 10.1039/d1ra03395f (PMC9036754; doi:10.1039/d1ra03395f)
Supplement: RA-011-D1RA03395F-s009 [file RA-011-D1RA03395F-s009.xyz]

18
eq1002         -678.386788916982   -678.386788916982
Co     -0.85407787462500   -0.13327285876000   -1.42207564232100
 H     -1.52531749427800   -2.98398996144000    1.09563947370500
 C     -2.28881282526900   -0.71730739363700   -0.54793271940400
 O     -3.23675263808500   -1.06993798885900    0.01600257597500
 C      0.24905287097900   -0.42201616698700    0.11476553823900
 O      0.38376657970400    0.26417913598100    1.10082527981400
 C      0.48045520895100    0.77148223696700   -2.17627388144000
 O      1.35887398256800    1.34939681886300   -2.66045253584300
 C      0.08478553090200   -1.83351284852000   -1.53274408637400
 O      0.82207939349000   -1.59677158254100   -0.22922103481400
 C     -0.26498047302200   -3.26909225588700   -1.79348544620500
 C      0.87453548761000   -2.57920394549100   -2.56740019230700
 H     -1.19671429539200   -3.48054909757200   -2.30185847649700
 H      1.88649511027100   -2.86078630418900   -2.30553279697600
 H      0.72060618002400   -2.32363531754600   -3.60765137463200
 H      0.02057819090600   -3.99225191982400   -1.04077239974900
 H     -1.50120113320600    1.23492299971200   -1.19713744879300
 H     -0.80439190978600   -2.85855755470900    0.97306434425800
