# Supplementary material for: Mining hydroformylation in complex reaction network via graph theory
Source: RSC Adv. 2021 Jul 1;11(38):23235–40. doi: 10.1039/d1ra03395f (PMC9036754; doi:10.1039/d1ra03395f)
Supplement: RA-011-D1RA03395F-s010 [file RA-011-D1RA03395F-s010.xyz]

18
eq1003         -678.465857197615   -678.465857197615
Co      0.18909472561000   -0.61018964160700    0.23351811500100
 H      0.66664774729500    0.78411959725600    0.19781392841100
 C     -0.38548417937800   -2.30789457353300    0.27557613243000
 O     -0.76255613809700   -3.40633880175500    0.30247700188500
 C      1.08050921519700   -0.56837329738900   -1.30664911093200
 O      1.68837737585200   -0.42604968653400   -2.29120019486200
 C      1.17129917664400   -0.49786120590200    1.71526271922600
 O      1.83028727502400   -0.28537234323500    2.65380411236700
 C     -1.34656472518100    0.29299958899700    0.29653058240100
 O     -2.27787102743100    0.99283640390400    0.34462926039300
 C      0.67745791610800    3.02962039227700    1.07687085608300
 C      1.84853607936800    2.75614787255600    0.47969589081500
 H      0.51197307960100    2.80723167938300    2.12552004169200
 H      2.00226985938500    2.93871126048900   -0.57834746559500
 H      2.67147936062900    2.30833421603500    1.02617776103400
 H     -0.15987131983900    3.44200282848600    0.52412722338500
 H     -0.20952431451100    2.32445364605900   -2.14112887796400
 H     -0.09796260158800    2.00218404409700   -1.48273945179000
