# Supplementary material for: Mining hydroformylation in complex reaction network via graph theory
Source: RSC Adv. 2021 Jul 1;11(38):23235–40. doi: 10.1039/d1ra03395f (PMC9036754; doi:10.1039/d1ra03395f)
Supplement: RA-011-D1RA03395F-s011 [file RA-011-D1RA03395F-s011.xyz]

18
eq1004         -678.465577007385   -678.465577007385
Co      0.17651400371500   -0.60326114615600    0.28465060911300
 H      0.44634849317500    0.84681741645500    0.28421279473900
 C     -0.15019352833900   -2.36616251080200    0.27941502110700
 O     -0.35904027276300   -3.50892318049800    0.27248710254400
 C     -0.23364724582000   -0.15259799306400   -1.38853273562200
 O     -0.48140581681800    0.26302009090100   -2.44937921808900
 C      1.89432203880500   -0.55546132797500    0.74688695353500
 O      3.01000236069200   -0.39654736093900    1.04727369584800
 C     -0.95541695696700    0.00513307740600    1.51918831917100
 O     -1.64400543213200    0.53469282731100    2.29722565892200
 C      0.01888189835600    3.14514457407800    0.11815291337100
 C      0.98138267355000    2.97720132736200    1.03910176582800
 H     -1.02854254341000    3.18881313883700    0.39581777938300
 H      2.02592456503200    2.89174762460300    0.75881176599000
 H      0.74565867073100    2.87802115860100    2.09302771566200
 H      0.24991810913800    3.20024661001000   -0.94028390343900
 H      2.30922728298100    1.85952131147800   -1.70913377100100
 H      2.09216920472500    1.36915634196500   -1.19698394310700
