# Supplementary material for: Mining hydroformylation in complex reaction network via graph theory
Source: RSC Adv. 2021 Jul 1;11(38):23235–40. doi: 10.1039/d1ra03395f (PMC9036754; doi:10.1039/d1ra03395f)
Supplement: RA-011-D1RA03395F-s012 [file RA-011-D1RA03395F-s012.xyz]

18
eq1005         -678.459891991733   -678.459891991733
Co      1.43001650174000   -1.22472034949500   -0.18912730819600
 H     -0.79489567854000    0.34446137843600   -0.50054915393300
 C      2.90060003782500   -0.60327551870200   -0.97596381503000
 O      3.79748033317400   -0.26673474276000   -1.64003529809900
 C      0.24490382189900    0.65808889029100   -0.35666460868600
 O      0.87519821955800    0.51283804035800    0.72764829535800
 C     -0.02361370974900   -2.21358024056200   -0.23168551635700
 O     -0.95038575445000   -2.89653476992800   -0.43874288593300
 C      0.11618513320100    1.25422039728900   -2.65125527227800
 O      0.75713735431700    1.41396957513900   -1.36749971586300
 C      0.04105097445300   -0.14772573447300   -3.23931277829900
 C      1.03920819261600    0.87533557452700   -3.77759550609000
 H     -0.83054749530900   -0.40226582961700   -3.82440025616100
 H      2.07729610374800    0.72945792520400   -3.51013190813000
 H      0.86701890559700    1.32084309717900   -4.74567253622600
 H      0.45009067306700   -0.95674551827400   -2.64529378074800
 H     -0.68517890928200    1.96205538689800   -2.80451228392300
 H      1.90742684404600   -2.45649383125600   -0.86678384714400
