# Supplementary material for: Mining hydroformylation in complex reaction network via graph theory
Source: RSC Adv. 2021 Jul 1;11(38):23235–40. doi: 10.1039/d1ra03395f (PMC9036754; doi:10.1039/d1ra03395f)
Supplement: RA-011-D1RA03395F-s013 [file RA-011-D1RA03395F-s013.xyz]

18
eq1006         -678.495984119226   -678.495984119226
Co      0.08123592022200   -1.22860424267000   -1.24802925840300
 H      1.02620875606300    1.64367727116000   -0.50187901342600
 C      0.82281829596100   -2.57559528734500   -1.98072708608200
 O      1.36807210029000   -3.45834497776200   -2.52944854805500
 C     -0.04166538762400    1.57890860734400   -0.66950623522800
 O     -0.67950319335200    0.52365779139200   -0.80744681891900
 C     -0.46443643851100   -2.00018450883000    0.24964371718100
 O     -0.76247501534700   -2.52536777885400    1.25165113256300
 C      0.79050247423400   -0.32482614800100   -2.81268105779900
 O     -0.63401927975600    2.77998407650000   -0.72347690803800
 C      2.01582765003100    0.59292658865600   -2.58011735415600
 C      2.03989093827000   -0.49276545812900   -3.65390837288300
 H      2.62604194688600    0.41654410462100   -1.69917934632200
 H      2.00428305950200   -0.16860842187200   -4.68635359094000
 H      2.68148136977900   -1.34714403706400   -3.47872176172400
 H      1.97770824672600    1.62759087175000   -2.90433197015100
 H     -0.04391484238100    0.14807694854000   -3.33652051431400
 H     -1.58906505300400    2.71326833079100   -0.92654518900300
