# Supplementary material for: Mining hydroformylation in complex reaction network via graph theory
Source: RSC Adv. 2021 Jul 1;11(38):23235–40. doi: 10.1039/d1ra03395f (PMC9036754; doi:10.1039/d1ra03395f)
Supplement: RA-011-D1RA03395F-s014 [file RA-011-D1RA03395F-s014.xyz]

18
eq1007         -678.469680893774   -678.469680893774
Co     -0.72344956441200   -0.91125979250600    0.49095914251400
 H      0.68821439033000   -0.52819583514600    0.72775755096400
 C     -0.06770170661800   -1.29758286795300   -1.15947491939500
 O      0.44732083361300   -1.50582065223000   -2.17710929718500
 C     -2.50747041741200   -1.26110448231000    0.41904795392900
 O     -3.66176356444200   -1.37999541085000    0.47360258462100
 C     -0.90136289442200    1.01808339083900    0.15166449685000
 O     -0.30506866054100    1.43046900424500   -1.03855255710200
 C     -0.24398829277900    1.59748779336700    1.37814547578400
 O      0.76722652203900    2.31345045105300    1.27219332698800
 C     -0.91630853175800   -0.45909227699700    2.41095821373300
 C     -0.86321457141700    1.06185783054200    2.63517102672500
 H     -1.81548461219400   -0.89598766371000    2.84928863667900
 H     -0.28684347107200    1.35912195815200    3.51023885830500
 H     -1.87658722729100    1.46570908999100    2.72715249726200
 H     -0.02963207681800   -0.94560951191300    2.82919413668800
 H     -1.97745638676600    1.17724184360700    0.10314698455500
 H      0.58030342571900    1.80427300767900   -0.83535056455000
