# Supplementary material for: Mining hydroformylation in complex reaction network via graph theory
Source: RSC Adv. 2021 Jul 1;11(38):23235–40. doi: 10.1039/d1ra03395f (PMC9036754; doi:10.1039/d1ra03395f)
Supplement: RA-011-D1RA03395F-s015 [file RA-011-D1RA03395F-s015.xyz]

18
eq1008         -678.483562533170   -678.483562533170
Co     -0.76429269302100   -0.97723950269400    0.54847690266400
 H      0.55981915045000    0.21735498081800    0.79334473365400
 C     -0.09552067514700   -1.44159610456300   -1.04678438308100
 O      0.31353630916000   -1.75525107376000   -2.09045678256100
 C     -2.27507792512200   -1.78236541531400    0.51290421777800
 O     -3.33680366772700   -2.27308496021100    0.53556092532500
 C     -1.07037069460900    1.43992177350000   -0.02824513311200
 O     -0.73053208923700    1.94172680318700   -1.11257681341500
 C     -0.02800293460100    1.17244738192800    1.05898002079800
 O      0.96499087158500    2.19514879548300    1.06953591599400
 C     -1.26288139319500   -0.46932658007400    2.35027074276900
 C     -0.68958904258900    0.96019689800200    2.41056152337600
 H     -2.26107275759200   -0.55936835548400    2.77239978549700
 H      0.05804224543700    1.06945627718900    3.19786542868200
 H     -1.45943372773300    1.71845849449700    2.56883445213500
 H     -0.59536154257200   -1.19789765179900    2.83948242559200
 H     -2.12121006630600    1.25984114846700    0.22968060892600
 H      1.10049382657300    2.52462296668100    0.15819897633500
