# Supplementary material for: Mining hydroformylation in complex reaction network via graph theory
Source: RSC Adv. 2021 Jul 1;11(38):23235–40. doi: 10.1039/d1ra03395f (PMC9036754; doi:10.1039/d1ra03395f)
Supplement: RA-011-D1RA03395F-s016 [file RA-011-D1RA03395F-s016.xyz]

18
eq1009         -678.429814513786   -678.429814513786
Co      0.56949646156900   -0.05414567433400    0.89924306661800
 H      1.87011480775800    0.62320405357400    0.21842801235300
 C     -1.27417094614100   -0.19143658081300   -1.46241264428300
 O     -2.05164621844500   -1.06320210195500   -1.10228854822500
 C     -0.90104164768400    0.30384685127100    1.74251055082100
 O     -1.87961388971600    0.59317038059300    2.30161323574300
 C      0.42969732452700   -1.82292919111900    0.75283177908400
 O      0.30475996844000   -2.97295478060900    0.62626886872600
 C     -1.19135549625500    1.36279786075000   -1.29412657353600
 O     -1.88094619357000    2.20880497157600   -0.74874385875800
 C      0.08685399425700    1.38303987007400   -2.15505554153700
 C     -0.00485668544700   -0.15789555909700   -2.33936151044600
 H      0.95511162851200    1.74031751993200   -1.60237110425700
 H     -0.19351165560600   -0.49113410506900   -3.35933610456800
 H      0.82210234829500   -0.73554197675100   -1.92624916189200
 H     -0.02238929954700    1.96729397462400   -3.06740845855500
 H      2.00418205841300   -0.17949690631400    0.06502432336900
 H      0.58444557516700    1.44919490913900    0.99991876248500
