# Supplementary material for: Mining hydroformylation in complex reaction network via graph theory
Source: RSC Adv. 2021 Jul 1;11(38):23235–40. doi: 10.1039/d1ra03395f (PMC9036754; doi:10.1039/d1ra03395f)
Supplement: RA-011-D1RA03395F-s017 [file RA-011-D1RA03395F-s017.xyz]

18
eq101          -678.446805481966   -678.446805481966
Co     -0.48890600080600   -0.41365283822600   -0.53603908635800
 H     -1.81415898771200   -1.01311084809800   -0.83045834555400
 C      1.11054614849600    0.28904655004700   -0.12022578923500
 O      2.16411181549000    0.70564644338300    0.14478890492200
 C     -1.31879591890400    0.93137130693700   -1.32822929277200
 O     -1.92455519117900    1.76576742354100   -1.87565234506000
 C     -0.98493315025200   -0.92910020036800    1.07721056114600
 O     -1.36902993092100   -1.29073987702200    2.11806371402600
 C      1.25112406070700    2.59886321337200   -2.42296365363200
 O      1.48454105990300    1.65689116566700   -3.05834103778400
 C      0.17779504283000   -1.34199421768700   -2.32074328405300
 C      0.33535820795100   -2.22935515206100   -1.25459343893200
 H      1.01502129633900   -0.76963352221900   -2.69926214062100
 H     -0.40336899294700   -2.99654743443400   -1.06527939041400
 H      1.30358758605800   -2.36593539704600   -0.78828725190400
 H     -0.68499530193300   -1.41328977902200   -2.97033163853900
 H     -0.14231051484400    2.83622734110100    0.82336180162900
 H     -0.48068803087800    2.18160946142400    0.91705678387300
