# Supplementary material for: Mining hydroformylation in complex reaction network via graph theory
Source: RSC Adv. 2021 Jul 1;11(38):23235–40. doi: 10.1039/d1ra03395f (PMC9036754; doi:10.1039/d1ra03395f)
Supplement: RA-011-D1RA03395F-s018 [file RA-011-D1RA03395F-s018.xyz]

18
eq1010         -678.434567726777   -678.434567726777
Co      0.27847645598800    0.53455642769800    0.73117710637200
 H      1.72225389362800    1.63093767185100    0.63157493450000
 C     -1.45480662272800   -0.01981027257600   -1.51728806755300
 O     -2.58660270536700   -0.34344793140800   -1.18225318230500
 C     -1.08141061468300    0.21684500379500    1.74956867014400
 O     -2.10298624926400   -0.17987362795400    2.19996995142300
 C      0.77999807449300   -1.13644849102400    0.48325125584200
 O      1.06177692431300   -2.24328935547500    0.24834759123000
 C     -0.45182293324200    1.04619453758400   -1.07019305814100
 O     -0.53734197566100    2.06416660730700   -0.26943180558500
 C      0.43035709956800    0.75431790019600   -2.30091273613900
 C     -0.47059897313700   -0.47882062590300   -2.61304142765300
 H      1.48209540083500    0.55117274326800   -2.10889174183900
 H     -0.90576931131800   -0.51979198519700   -3.60872240956800
 H     -0.01049193412100   -1.43868787065100   -2.37326813250100
 H      0.34203935923800    1.54600866841200   -3.04599004939700
 H      1.98581166617000    0.98549983186300    0.29623773375300
 H     -0.25374542023500    0.99340428365600    2.29835046062500
