# Supplementary material for: Mining hydroformylation in complex reaction network via graph theory
Source: RSC Adv. 2021 Jul 1;11(38):23235–40. doi: 10.1039/d1ra03395f (PMC9036754; doi:10.1039/d1ra03395f)
Supplement: RA-011-D1RA03395F-s019 [file RA-011-D1RA03395F-s019.xyz]

18
eq1011         -678.440522434051   -678.440522434051
Co      0.44381035223500   -0.36422820970800    0.02045030004400
 H      0.82110141330500   -0.23663684202200    1.45487014242400
 C      2.20343261727600   -0.51506373713500   -0.02861585352200
 O      3.36920116419300   -0.57437597529700    0.01605357129200
 C     -0.56951143112300    0.96634128084400    0.55484194662900
 O     -1.17593089536800    1.87717023414500    0.96825071717400
 C      0.09246011144000   -0.25548253779200   -1.71589405113100
 O     -0.14802172472700   -0.17890929887700   -2.85406246737000
 C     -0.28703611863500    0.10894381209900    3.76877383510100
 O     -1.34989271912500   -0.31171292948500    3.56889568390900
 C     -0.29524893084100   -2.15715878609200    1.11425700614200
 C     -0.37237505078600   -2.43964529803000   -0.23048743088000
 H      0.54721404991000   -2.49207839646200    1.70573465042000
 H     -1.31109345609900   -2.32333334389500   -0.75851318622200
 H      0.41760192589700   -2.98194177698000   -0.73399793042000
 H     -1.16574258196000   -1.80402352322300    1.65041604384600
 H     -3.06370727825100   -1.05872029362900    0.51911728748000
 H     -2.59418435960000   -0.63939369694900    0.12494757604500
