# Supplementary material for: Mining hydroformylation in complex reaction network via graph theory
Source: RSC Adv. 2021 Jul 1;11(38):23235–40. doi: 10.1039/d1ra03395f (PMC9036754; doi:10.1039/d1ra03395f)
Supplement: RA-011-D1RA03395F-s020 [file RA-011-D1RA03395F-s020.xyz]

18
eq1012         -678.445255073854   -678.445255073854
Co     -0.06813047924900   -0.06489918395900    1.11941066922000
 H      0.83463576976600   -1.54372796243900    3.26745484950500
 C      1.25823083921300   -0.04266867508800   -0.02390877290300
 O      2.14049375934000   -0.04890854724100   -0.78473880537600
 C      0.17205565605800    1.59353312401800    1.79480355719000
 O      0.30064100355700    2.65570225830500    2.24849949821700
 C      0.12046111383800   -1.99803090188200    1.20453303822300
 O      0.34544367611900   -2.98154051223000    0.53408840493900
 C     -0.00377821603500   -1.50419780408400    2.57454142598200
 O     -1.04842799498100   -0.73038347343200    2.77770992640500
 C     -1.93364700931500    0.64038589505900    0.25299377593200
 C     -1.79241717834700   -0.70216759574400   -0.05054590422200
 H     -1.66392597412100    1.40775002905700   -0.46169144041400
 H     -2.29584990931500   -1.44422367240300    0.55723549772200
 H     -1.39521340109200   -1.03094755221200   -1.00300367459700
 H     -2.51953851222200    0.93884416618100    1.11335798999800
 H     -0.22774141959800    0.98291135656300   -2.00513913394400
 H     -0.44812510860100    0.45553973971500   -2.47764286610500
