# Supplementary material for: Mining hydroformylation in complex reaction network via graph theory
Source: RSC Adv. 2021 Jul 1;11(38):23235–40. doi: 10.1039/d1ra03395f (PMC9036754; doi:10.1039/d1ra03395f)
Supplement: RA-011-D1RA03395F-s021 [file RA-011-D1RA03395F-s021.xyz]

18
eq1013         -678.492007890900   -678.492007890900
Co     -0.57263185802600    0.74666940335500   -0.19839537659400
 H      0.65744886719500   -1.48106777923800    0.55761545103700
 C     -0.49665165667200    0.52951190613500   -1.91349908135600
 O     -0.38021341293800    0.37681791752900   -3.06524820665700
 C     -1.70560315699200    2.10200063084300   -0.13002627631600
 O     -2.39655576641300    3.04083292533600   -0.06658911771300
 C      2.11863100826400    0.19053320782600    0.24724414619100
 O      3.01025253785800   -0.23986509479600   -0.49549815860900
 C      0.78784081420400   -0.41076772095600    0.47404763280100
 O      0.14913910563800    0.34811513889500    1.55862344260600
 C      2.18529453117600    1.49943429910400    1.04966469264200
 C      1.11539828991000    1.33568162451800    2.12623457740600
 H      1.94922213453600    2.32610436590400    0.37386389481900
 H      1.49951718168600    0.89023941311700    3.04217770824000
 H      0.54308087097900    2.23305078609400    2.34499133422200
 H      3.18356723511200    1.64781958204500    1.45403057790300
 H     -1.90056373329100    1.87988991383600    2.89626096066400
 H     -1.63746979325000    1.24693302473900    2.60838887018100
