# Supplementary material for: Mining hydroformylation in complex reaction network via graph theory
Source: RSC Adv. 2021 Jul 1;11(38):23235–40. doi: 10.1039/d1ra03395f (PMC9036754; doi:10.1039/d1ra03395f)
Supplement: RA-011-D1RA03395F-s022 [file RA-011-D1RA03395F-s022.xyz]

18
eq1014         -678.472134809661   -678.472134809661
Co     -0.22039854745100   -0.53775918312900    0.85668043501700
 H      1.96014818396900    1.69577151491300    0.31468152376400
 C      1.20590255077600   -1.16751650667800   -0.07670160294400
 O      0.89473446411200   -2.32782373393300    0.28042708452500
 C      0.89146956116400    1.90812990790600    0.20290706133700
 O      0.09544248961900    1.21064718869600    1.15765698710800
 C     -1.80630478801500   -0.33364153669300    1.88343601224200
 O     -2.79506202793100   -0.03284533193900    2.39750016673100
 C      0.47910183918800    1.54279706589800   -1.22418276584400
 O      1.29445633863600    1.53709468187300   -2.15895255379700
 C     -0.96529649587700    1.11390549651700   -1.38012321339300
 C     -1.13766225583100   -0.31417366194700   -0.85705719233700
 H     -1.22927148707600    1.16635297622700   -2.43800257075500
 H     -2.18720109603000   -0.54200020292500   -0.66096161230200
 H     -0.74207489840100   -1.04639297351500   -1.56578425833300
 H     -1.59714910467800    1.78927271205600   -0.79939399117700
 H      2.05132745920900   -0.92814020130900   -0.73015136156700
 H      0.73113566889000    2.98412777982100    0.33669914575900
