# Supplementary material for: Mining hydroformylation in complex reaction network via graph theory
Source: RSC Adv. 2021 Jul 1;11(38):23235–40. doi: 10.1039/d1ra03395f (PMC9036754; doi:10.1039/d1ra03395f)
Supplement: RA-011-D1RA03395F-s023 [file RA-011-D1RA03395F-s023.xyz]

18
eq1015         -678.448660543515   -678.448660543515
Co      0.98459014649100   -0.63125243619800   -0.36944487509700
 H      1.42894133827800    1.96570165438600   -1.57279169238500
 C     -0.46645710667700   -1.52341835871200    0.02921390312000
 O     -1.46694607835700   -2.07488190884100    0.24449641890400
 C      1.49339595391600    1.48829520427500   -0.58833251422100
 O      0.25099660357100    1.02080918766000   -0.10886906974000
 C      1.96532258931500   -2.02410870128300   -0.81843577094600
 O      2.60668159110000   -2.92352788229300   -1.19340030001700
 C      0.12261058657100    0.44272736355400   -4.30935667151700
 O     -0.03139957396200    1.06537915086100   -5.34910814578500
 C      1.04750737938200   -0.36173004547400   -3.46857685230800
 C     -0.42200945209500    0.03875908553600   -2.99940291859100
 H      1.89661438596400    0.13983037936300   -3.01735149167700
 H     -1.14535481524700   -0.76748606260400   -2.95486885381200
 H     -0.53056633108600    0.77004632231600   -2.20345059065000
 H      1.22023056940600   -1.40259028471100   -3.71371846549300
 H      2.03761397979700    2.10183798237900    0.13002943842100
 H      2.22721978161300    0.57880307995400   -0.77420972400600
