# Supplementary material for: Mining hydroformylation in complex reaction network via graph theory
Source: RSC Adv. 2021 Jul 1;11(38):23235–40. doi: 10.1039/d1ra03395f (PMC9036754; doi:10.1039/d1ra03395f)
Supplement: RA-011-D1RA03395F-s024 [file RA-011-D1RA03395F-s024.xyz]

18
eq1016         -678.500924933048   -678.500924933048
Co      0.89599628659900    0.34380711348100    0.20602509533000
 H      1.59042138722300   -0.80667875112100   -0.32750436815800
 C     -0.21870941705400    0.04960342424000   -1.15204429200600
 O     -0.95739900987400   -0.18390623577600   -2.02879835262900
 C      2.47270217244800    1.15744535900200   -0.00542033555000
 O      3.52625961907100    1.63255443512900   -0.17387729077300
 C      0.66841552685200   -0.70233183522800    1.66308816081800
 O      0.57812228728500   -1.44884267677300    2.55061153528100
 C     -2.50802542685800    0.80352901348800    0.92307508211800
 O     -2.09898663917100    0.03439742074900    1.80027408542100
 C     -0.46939752289900    2.29745774027200    1.17581790530200
 C     -1.88452217323600    2.14907933421800    0.62386763316800
 H      0.27345394454500    2.05315526955200    0.38019321426800
 H     -2.54999594946900    2.89930504377600    1.06693255441500
 H     -1.91381700177200    2.31427797675900   -0.45702548163100
 H     -0.21940661999600    3.33313702409300    1.40534155714600
 H     -0.33735490654400    1.70484643954500    2.07987206844600
 H     -3.38297360583800    0.53907189407900    0.31053546024500
