# Supplementary material for: Mining hydroformylation in complex reaction network via graph theory
Source: RSC Adv. 2021 Jul 1;11(38):23235–40. doi: 10.1039/d1ra03395f (PMC9036754; doi:10.1039/d1ra03395f)
Supplement: RA-011-D1RA03395F-s025 [file RA-011-D1RA03395F-s025.xyz]

18
eq1017         -678.445239032280   -678.445239032280
Co     -0.07009615149800   -0.05935680212800    1.11721170787100
 H      0.82835387142900   -1.50412362022400    3.28849594912400
 C      1.25814144906300   -0.05852527339400   -0.02427945533900
 O      2.14165001953000   -0.07946170136300   -0.78338626431600
 C      0.17434830312100    1.60804076670700    1.76850032694900
 O      0.30554056394100    2.67629985156800    2.20689314340300
 C      0.11498381142500   -1.99215420374000    1.23344008178600
 O      0.33816906431800   -2.98645887521400    0.57868108383500
 C     -0.00930596570200   -1.47483040868000    2.59425487254800
 O     -1.05374685685700   -0.69696909075400    2.78394943667300
 C     -1.93218456564400    0.63679703321800    0.23916309884100
 C     -1.79031277114600   -0.70964352259900   -0.04725995815100
 H     -1.66149070122500    1.39525599030900   -0.48455813062700
 H     -2.29623175848400   -1.44382910799400    0.56797190202300
 H     -1.39156712957900   -1.05014625214500   -0.99498180756500
 H     -2.51974201110700    0.94590056737000    1.09461339029100
 H     -0.44088208072300    0.42396117128100   -2.48612414923800
 H     -0.22046047585500    0.95221416593400   -2.01462719235000
