# Supplementary material for: Mining hydroformylation in complex reaction network via graph theory
Source: RSC Adv. 2021 Jul 1;11(38):23235–40. doi: 10.1039/d1ra03395f (PMC9036754; doi:10.1039/d1ra03395f)
Supplement: RA-011-D1RA03395F-s026 [file RA-011-D1RA03395F-s026.xyz]

18
eq1018         -678.461778120808   -678.461778120808
Co     -0.30721468805300    0.60034251867300   -0.73032337325400
 H      1.39663616385900    0.62327923787000    0.07320476475600
 C     -0.23780719856000    1.63817631175800   -2.16952770415900
 O     -0.26443942347500    2.24304059869700   -3.16826273498100
 C     -0.98975842545800    1.75680652081200    0.44098732227600
 O     -1.43606973438600    2.50280200144100    1.21548287702000
 C     -1.37938239788600   -0.75697191474500   -0.42042105699200
 O     -2.12085447810600   -1.65613248784200   -0.32406317166400
 C      0.43650240013200   -1.31915852556800    1.99928213961900
 O      0.14400399343600   -0.44606479962100    2.70346154175100
 C      1.86678607987800   -0.12822303560400   -0.64806180413700
 C      0.86553282040900   -0.67054804357400   -1.65454726296600
 H      2.25373915899400   -0.90639664910000    0.00826545910200
 H      1.09181130649600   -0.45657358824600   -2.69459041132600
 H      0.61644539745300   -1.71993486784200   -1.52245672659300
 H      2.67401850707600    0.42880472554400   -1.11971278103000
 H     -2.82959103008500    1.05678432268300   -1.65708933982700
 H     -3.55312631716300    1.17290119026300   -1.78314264449900
