# Supplementary material for: Mining hydroformylation in complex reaction network via graph theory
Source: RSC Adv. 2021 Jul 1;11(38):23235–40. doi: 10.1039/d1ra03395f (PMC9036754; doi:10.1039/d1ra03395f)
Supplement: RA-011-D1RA03395F-s027 [file RA-011-D1RA03395F-s027.xyz]

18
eq1019         -678.460890013822   -678.460890013822
Co     -0.29619163152600    0.93534509108500   -1.40291322819200
 H      0.89011647908900    0.74943540745700    0.03744671730700
 C      0.60004181224300    1.42121218023600   -2.85019631286100
 O      1.12781867362600    1.66536842841900   -3.86373625794700
 C     -0.84363624521000    2.53037364221700   -0.82406071033000
 O     -1.19670057499600    3.56450078218800   -0.42210114494000
 C     -1.84950803729300    0.10932501432900   -1.34022929581300
 O     -2.87458593367700   -0.44966957277100   -1.41096170875700
 C     -0.46062610919400    0.52960496631900    2.53545068450800
 O     -1.22420914075700    1.14151883321400    1.91404344194100
 C      1.28354288423400   -0.27723564247100   -0.27171147307300
 C      0.59817031565900   -0.80570671661000   -1.52034804722500
 H      1.09959806136000   -0.89767243507300    0.60479904290000
 H      1.25582752125800   -0.96879167941900   -2.36843332525800
 H     -0.04285400412800   -1.66777789509300   -1.35811137668300
 H      2.34961879441800   -0.11548919994600   -0.41710781634400
 H     -1.25962661953900   -1.45304639023200    0.60601632043800
 H     -0.92956411099700   -2.04836129832400    0.90063958341700
