# Supplementary material for: Mining hydroformylation in complex reaction network via graph theory
Source: RSC Adv. 2021 Jul 1;11(38):23235–40. doi: 10.1039/d1ra03395f (PMC9036754; doi:10.1039/d1ra03395f)
Supplement: RA-011-D1RA03395F-s028 [file RA-011-D1RA03395F-s028.xyz]

18
eq102          -678.446781734044   -678.446781734044
Co     -0.17587768945500   -0.13241902214800   -0.04396280876500
 H      0.90444982760900   -0.74680830992400   -0.84631096396500
 C     -1.43921748620600    0.69790895320800    0.92269721763600
 O     -2.28299764054100    1.23506646733900    1.51659932822400
 C      0.23529769022400    1.15551209818800   -1.18316073910100
 O      0.55561288649100    1.94834688634100   -1.97658437837400
 C      0.95031422050000   -0.62384937681300    1.22626427854000
 O      1.73220670925800   -0.99626142031600    2.00825460478600
 C      1.08454109649800   -1.95355046383700   -2.98672429207000
 O      1.21769618409000   -2.97902213310600   -2.46087555979000
 C     -1.61011970829800   -1.16618903285200   -1.22895733526200
 C     -1.15360069799100   -2.01213401302500   -0.21920130729400
 H     -2.56245014306800   -0.66064378695600   -1.13318520564900
 H     -0.38231694353000   -2.74551426652900   -0.41601658601700
 H     -1.74220981051400   -2.16249970925000    0.67709580305200
 H     -1.20237610245500   -1.21301956123700   -2.23124955769000
 H     -2.42893485237600    1.41757805929900   -1.98766497931100
 H     -2.68244618265800    1.90800665403200   -1.49276520023000
