# Supplementary material for: Mining hydroformylation in complex reaction network via graph theory
Source: RSC Adv. 2021 Jul 1;11(38):23235–40. doi: 10.1039/d1ra03395f (PMC9036754; doi:10.1039/d1ra03395f)
Supplement: RA-011-D1RA03395F-s029 [file RA-011-D1RA03395F-s029.xyz]

18
eq1020         -678.478144930157   -678.478144930157
Co      0.65646220329000   -0.61755145464500    0.55438056203000
 H      2.02849247134300    1.69829542329400   -1.11964235412900
 C      0.85421517213700   -2.21459791179000    1.27531593258300
 O      1.06119844654700   -3.22381383718500    1.82452870184000
 C      2.02386123212500    0.92460920410300   -1.90806081392500
 O      2.19819987982300    1.21272915142300   -3.09331543385700
 C     -1.12295727203200   -0.50611496224000    0.57703663711200
 O     -2.28436349137600   -0.44014106110300    0.55881806800500
 C      1.05741165970400    0.92137803444200    1.34177497642300
 O      1.38329737928200    1.86787804117200    1.94302668484800
 C      1.78907195384500   -0.47904855515400   -1.41032836760100
 C      2.49635352683200   -0.75396423772500   -0.09392925073900
 H      0.64795513253700   -0.57614062570300   -1.30344569601600
 H      3.19346781598400    0.01965867074300    0.22088484347700
 H      2.95854629950600   -1.73523832321900   -0.03688845590200
 H      2.00390984426700   -1.21550350225800   -2.18374910994300
 H      0.74396082570500   -3.07265108788200   -1.22042412099000
 H      1.33971268929100   -3.39193829878600   -1.52793175678700
