# Supplementary material for: Mining hydroformylation in complex reaction network via graph theory
Source: RSC Adv. 2021 Jul 1;11(38):23235–40. doi: 10.1039/d1ra03395f (PMC9036754; doi:10.1039/d1ra03395f)
Supplement: RA-011-D1RA03395F-s030 [file RA-011-D1RA03395F-s030.xyz]

18
eq1021         -678.431547145570   -678.431547145570
Co      0.35610567784800    2.30321253100800    1.63408986660400
 H     -1.41954553608900    1.09657171409900    0.44341956493600
 C      1.01573589431800    0.64350264453600    1.83187487537500
 O      1.46476913818000   -0.42918259997700    1.93812830780800
 C      0.36926280330300    2.97466328656700   -0.03413479368000
 O      0.37258818602300    3.34962887521700   -1.14092937038600
 C     -1.37141809655300    1.66575524737900    1.39115184666300
 O     -2.29756398971700    1.83145437375100    2.16074550290500
 C     -0.08706697405600    3.27310780808800    3.10815597772400
 O     -0.35410971033800    3.89018123105500    4.05770345213600
 C     -0.93368056760300    0.13931372760400   -1.52404905445300
 C      0.31710345411200   -0.19475201139100   -1.16745827833600
 H     -1.14518902662300    1.07799323962200   -2.02547188897000
 H      0.53594929423300   -1.12715623759500   -0.65859220368000
 H      1.15533746315400    0.46661402411500   -1.35714030158100
 H     -1.77429894581500   -0.51906026759600   -1.33106276006900
 H     -1.19288894288100   -1.17849442243900    1.03396125181700
 H     -1.54630717164700   -1.09344517445800    1.68057223741700
