# Supplementary material for: Mining hydroformylation in complex reaction network via graph theory
Source: RSC Adv. 2021 Jul 1;11(38):23235–40. doi: 10.1039/d1ra03395f (PMC9036754; doi:10.1039/d1ra03395f)
Supplement: RA-011-D1RA03395F-s031 [file RA-011-D1RA03395F-s031.xyz]

18
eq1022         -678.427883026016   -678.427883026016
Co     -0.36778191350500    0.89229417840800    0.89517084242200
 H      0.41435376698600   -1.05649764219000   -0.67412892076000
 C     -0.34685767454400   -0.25417466727600   -0.74155490454000
 O     -1.10535097197900   -0.17658212524700   -1.70643171829200
 C      1.41202283803300    0.95020740689000    1.04535749238400
 O      2.56129482810900    1.03065342942700    1.16929371575300
 C     -0.29313427383100   -0.80041949190900    1.82894290471100
 O      0.54564623614600   -1.66754349864000    1.58692134157600
 C     -2.14136727341800    0.80174611886700    1.00544189113600
 O     -3.29615158663900    0.75387206541000    1.09545540706400
 C     -0.45010213186800    3.10773803659200    0.57920394724600
 C     -0.37611396030100    2.47395751285300   -0.64642357313300
 H      0.42971994483600    3.51832752632700    1.05722961902900
 H     -1.26210904860700    2.23258609910300   -1.21840894703600
 H      0.56646592843300    2.37888030422600   -1.17099255820000
 H     -1.40033398225000    3.40376432148700    1.00413805004100
 H     -1.03834014793200   -0.94374555804000    2.62771577149100
 H     -0.38707762664200    1.52484397249400    2.30403387148500
