# Supplementary material for: Mining hydroformylation in complex reaction network via graph theory
Source: RSC Adv. 2021 Jul 1;11(38):23235–40. doi: 10.1039/d1ra03395f (PMC9036754; doi:10.1039/d1ra03395f)
Supplement: RA-011-D1RA03395F-s032 [file RA-011-D1RA03395F-s032.xyz]

18
eq1023         -678.410165908618   -678.410165908618
Co     -0.52082739049600   -0.23347536066700    1.49653524988800
 H      0.78100391394600    0.60279563033400   -0.60563176719900
 C     -0.13060967564400    0.02603546639600   -0.35172728206200
 O     -0.90942650722900   -0.49786330971700   -1.12128336717700
 C      0.92746776300000    0.90220705514900    1.74360158146300
 O      1.81324289123900    1.41849839953400    1.08004557343300
 C      0.34588429120300   -1.77644437267600    1.54260514344900
 O      0.88655054806600   -2.80342082233700    1.54680737142200
 C     -1.87663489372300    0.92014972580900    1.52976887674500
 O     -2.79788651054600    1.62608135790400    1.55909327163700
 C     -0.35268012173800    3.29052677827200   -0.05324232163800
 C     -1.07257764835300    2.75780382702800   -1.05258726019500
 H      0.71736531624600    3.43588654569200   -0.13681735802500
 H     -2.13713266877100    2.57455806906400   -0.95690519310400
 H     -0.61184287477600    2.46660700414400   -1.98999391397300
 H     -0.80994463608800    3.56566976713600    0.89224113967100
 H     -1.64895610778000   -1.12931587544600    2.05766592501700
 H      0.86178726224600    1.02360810323000    2.86078856318000
