# Supplementary material for: Mining hydroformylation in complex reaction network via graph theory
Source: RSC Adv. 2021 Jul 1;11(38):23235–40. doi: 10.1039/d1ra03395f (PMC9036754; doi:10.1039/d1ra03395f)
Supplement: RA-011-D1RA03395F-s033 [file RA-011-D1RA03395F-s033.xyz]

18
eq1024         -678.417199106197   -678.417199106197
Co     -0.03466500709600    0.67526648779900    0.53632754559200
 H     -0.06039707881700   -0.40079320271000   -1.76447420331500
 C     -0.81176331319300   -0.27752336412900   -0.94916231191800
 O     -1.94225980048400   -0.76242316750200   -1.06426834185600
 C      1.13282653233400    1.44016750113000    1.91506004073600
 O      2.34349853172400    1.51649082005500    1.68773786132100
 C      0.42557640877800   -0.87024137438100    1.24313656933100
 O      0.70799963278300   -1.90173138053300    1.69954553900800
 C     -1.65534284010500    0.55884452748300    1.47914026454700
 O     -1.84710377960300    1.13407836976000    2.52945335743100
 C     -0.10744346359800    2.74571001877100    0.38776291306800
 C     -0.86422375200300    2.14388703770500   -0.63960305926000
 H      0.87565012275600    3.13896864941100    0.15986645288800
 H     -1.94500666089900    2.09987358653600   -0.57914935595800
 H     -0.45048125315800    2.09258886462700   -1.64138619670100
 H     -0.60306487132800    3.15229972655000    1.26095173268700
 H     -2.38264174207600   -0.04390963694300    0.89663769186400
 H      0.68362528478600    1.72835452521700    2.88338773304800
