# Supplementary material for: Mining hydroformylation in complex reaction network via graph theory
Source: RSC Adv. 2021 Jul 1;11(38):23235–40. doi: 10.1039/d1ra03395f (PMC9036754; doi:10.1039/d1ra03395f)
Supplement: RA-011-D1RA03395F-s034 [file RA-011-D1RA03395F-s034.xyz]

18
eq1025         -678.401995818691   -678.401995818691
Co      1.31573199490600   -0.82883014738000   -1.66891381767600
 H      1.61153787496000    1.74544592749000   -0.40208645509100
 C      0.02719187219500   -1.63062953989400   -0.72915455989900
 O     -0.78332753394200   -2.15938385119600   -0.08021806359200
 C      0.80880595875100    1.29815348362600    0.20384362893900
 O     -0.38904642690500    1.49190040365300   -0.04950958597300
 C      2.65017108905100   -1.15547895541300   -0.66387519214600
 O      3.59926193460600   -1.34033620741500   -0.00021893477200
 C     -0.06971242527200    0.35259576164700   -4.34096997587200
 O     -0.28628986875100    0.83297349495100   -5.43870374452800
 C      0.25327691709900   -0.88838042729200   -3.60651157632600
 C      0.04865128864800    0.62244716157800   -2.90168987475900
 H      1.25632099170700   -1.30798445225800   -3.74345592247800
 H     -0.84642616712500    0.76329996758000   -2.31004689522700
 H      0.91887192378800    1.19585185096800   -2.58668864848300
 H     -0.55796046065100   -1.58807421641400   -3.45369221004600
 H      1.12729674664800    0.69090607872800    1.06186982704100
 H      2.53463583830700   -0.19128260276300   -2.32755617482600
