# Supplementary material for: Mining hydroformylation in complex reaction network via graph theory
Source: RSC Adv. 2021 Jul 1;11(38):23235–40. doi: 10.1039/d1ra03395f (PMC9036754; doi:10.1039/d1ra03395f)
Supplement: RA-011-D1RA03395F-s035 [file RA-011-D1RA03395F-s035.xyz]

18
eq1026         -678.458479174365   -678.458479174365
Co      0.76552199888900   -0.16069565832200   -0.07795330191500
 H      1.66083956883400   -0.41316544487300    2.34242793360300
 C     -0.71242310353000    0.60678128677400    0.56523305702500
 O     -1.66550123950000    1.13086718694300    0.97710394138800
 C      2.73834886390100    1.53553774555200   -1.00890179326500
 O      3.24211545191500    2.39911245599600   -0.29122741422500
 C      1.99821176604500    0.12723096959200    1.45767862467000
 O      2.55811582285500   -0.57139471998800    0.45875512224400
 C      1.21719303395200    1.33035516829400   -1.07242191252900
 O      0.46281490649900    2.00781288073600   -1.75606124572300
 C     -0.31137434012300   -1.09483658572500   -1.64266226268500
 C      1.04346327485100   -1.36900282418100   -1.76430753420900
 H     -0.97573489383800   -1.79415586704200   -1.14672770784800
 H      1.66222088321800   -0.83260803575600   -2.47454713994400
 H      1.48449317433800   -2.25801113109900   -1.32931985263100
 H     -0.77364499930800   -0.31067982161800   -2.22824069859400
 H      3.31967632042800    0.85077489094900   -1.63833701038900
 H      2.26359824589500    1.17788255346200    1.57905780392600
