# Supplementary material for: Mining hydroformylation in complex reaction network via graph theory
Source: RSC Adv. 2021 Jul 1;11(38):23235–40. doi: 10.1039/d1ra03395f (PMC9036754; doi:10.1039/d1ra03395f)
Supplement: RA-011-D1RA03395F-s036 [file RA-011-D1RA03395F-s036.xyz]

18
eq1027         -678.467955748450   -678.467955748450
Co      1.18238990654300    0.07024123191000   -0.07297517622100
 H     -1.17146489689900   -1.00634176627300   -0.20323455671800
 C      1.14571261732500    0.37889277565200    1.68236944709700
 O      1.10479908692200    0.55787459647400    2.83195293845000
 C     -0.76646909256400   -0.01687445679900    0.10438114419900
 O     -1.52345490294700    0.86506932048000    0.49721407709800
 C      0.82672741714000    1.34789680275800   -1.26340396495000
 O      0.57618803048300    2.16515022619500   -2.05398231723300
 C      2.98503255308600    0.21167743433700   -0.22412308444100
 O      4.13631747040100    0.34406789166200   -0.31075588330700
 C      1.05664879935600   -1.61219872840400   -1.34960190333700
 C      1.18632477261200   -2.04493729408800   -0.02693788002000
 H      0.08798162984200   -1.56871775169000   -1.83199822648300
 H      2.14051666897000   -2.38429224769100    0.35446975654100
 H      0.32050893133300   -2.34764738532500    0.54891160832200
 H      1.90861101214000   -1.60516242574800   -2.01762736377300
 H      3.69777688251200   -2.69049525115800   -1.33430944754600
 H      4.13464888257900   -2.24635830474100   -0.93229812125900
