# Supplementary material for: Mining hydroformylation in complex reaction network via graph theory
Source: RSC Adv. 2021 Jul 1;11(38):23235–40. doi: 10.1039/d1ra03395f (PMC9036754; doi:10.1039/d1ra03395f)
Supplement: RA-011-D1RA03395F-s037 [file RA-011-D1RA03395F-s037.xyz]

18
eq1028         -678.506652343404   -678.506652343404
Co     -0.15857446414600    0.46377220800000   -0.49038096919900
 H      2.47384100411700   -1.47510197603600   -0.85782959955500
 C     -1.22726459627400    1.41942771679900   -1.57013465606600
 O     -1.90972578781600    2.02023775303200   -2.29424810792800
 C      1.40073519275600    0.95133315330200   -1.16178844289400
 O      2.43924798648100    1.15803509876900   -1.65605443555100
 C     -1.07428552837400   -1.04712856742000   -0.47496265544200
 O     -1.58956873002700   -2.09395977683700   -0.53748263552200
 C      0.78601795941600   -0.19236858102000    0.99945004469200
 O      0.39733339084400    0.58437889551200    1.88274707623600
 C      1.76171885403800   -1.32026370582000    1.19324223438300
 C      2.04685289088100   -2.11251343497900   -0.08143354237700
 H      1.35101450629600   -1.96863540314000    1.97443408890600
 H      2.75472796657900   -2.91627602689000    0.12438021048800
 H      1.13458835594800   -2.55717441226200   -0.48297040387900
 H      2.68046469256300   -0.88196975249700    1.59724612409500
 H      0.85778933445700   -1.73023903346900   -3.06098381016500
 H      0.62576818214800   -1.22347382541900   -2.56951867778600
