# Supplementary material for: Mining hydroformylation in complex reaction network via graph theory
Source: RSC Adv. 2021 Jul 1;11(38):23235–40. doi: 10.1039/d1ra03395f (PMC9036754; doi:10.1039/d1ra03395f)
Supplement: RA-011-D1RA03395F-s038 [file RA-011-D1RA03395F-s038.xyz]

18
eq1029         -678.408298255072   -678.408298255072
Co     -1.12538796606700    0.75969801070800   -1.41792360436200
 H     -2.11588824331900    1.31376541561600   -2.34420633324400
 C      0.33934813293000    0.65906006104500   -0.37267632861000
 O      1.32220495963200    0.65469451015400    0.24224980924700
 C     -0.96749605706200   -0.65426915600400   -2.51050033138700
 O     -0.87140268451600   -1.53219903593800   -3.26560923526000
 C     -2.49503436313100    0.31388219388900   -0.33558944970900
 O     -3.42949189285200    0.07409246986300    0.30769676339400
 C     -0.79388789560600   -1.71404697555900    1.40184220588000
 O     -0.89603481021600   -0.64739116252600    1.99217154616600
 C     -0.73683366737800   -2.41511057666000    0.09264394307200
 C     -0.64714589928500   -3.17976488315200    1.47426647456100
 H     -1.64827823205300   -2.52751413637700   -0.48312875307700
 H      0.31546044420900   -3.59144619043300    1.75033152930600
 H     -1.50550786431400   -3.77081703690000    1.76813312013400
 H      0.16680631439100   -2.34561649068400   -0.50192821684900
 H     -1.28902121438900    2.14405480489300   -0.97064001293700
 H     -0.32027335906000    1.53415684581600   -2.36533983505400
