# Supplementary material for: Mining hydroformylation in complex reaction network via graph theory
Source: RSC Adv. 2021 Jul 1;11(38):23235–40. doi: 10.1039/d1ra03395f (PMC9036754; doi:10.1039/d1ra03395f)
Supplement: RA-011-D1RA03395F-s039 [file RA-011-D1RA03395F-s039.xyz]

18
eq103          -678.467579942762   -678.467579942762
Co      0.28549607424300   -0.27344629905000    0.27603502515300
 H      1.08247562561400   -0.54811954411900    1.49590813197300
 C     -0.63434532586200    0.06488158470400   -1.22957756525000
 O     -1.20165432604400    0.28264059614900   -2.21916340026300
 C     -0.99264253680000   -1.01430233668900    1.28926526299400
 O     -1.76673298314500   -1.53575239424300    1.98561433624600
 C      0.76403501835300    1.40052024797700    0.66105573672100
 O      1.08345613023500    2.47870758168200    0.96419278587300
 C      1.42584632824200   -1.45388386174500   -0.41692491157000
 O      2.15042204650100   -2.27014415554800   -0.82496152205700
 C     -2.56129779185900   -2.61441622747400   -1.13889858807200
 C     -1.29967064428700   -3.06399236713400   -1.20806112994400
 H     -3.02827599166900   -2.10745315936400   -1.97620969326700
 H     -0.82239492757300   -3.54946544301200   -0.36327989818300
 H     -0.69899242827800   -2.93976952716600   -2.10330002395700
 H     -3.14924354990800   -2.72372996718300   -0.23410802830100
 H     -3.27044380344200   -0.21423254984500   -0.23784657004600
 H     -3.18163972928000    0.44136552786600    0.09786492368700
