# Supplementary material for: Mining hydroformylation in complex reaction network via graph theory
Source: RSC Adv. 2021 Jul 1;11(38):23235–40. doi: 10.1039/d1ra03395f (PMC9036754; doi:10.1039/d1ra03395f)
Supplement: RA-011-D1RA03395F-s040 [file RA-011-D1RA03395F-s040.xyz]

18
eq1030         -678.383797275050   -678.383797275050
Co      0.04923694844200   -1.29361404026300    0.58138345460100
 H      0.54749837391200   -1.84376441350800   -0.71381915980500
 C      0.25660844380800    0.07524152577000   -0.70197973151100
 O      1.17762686484200    0.87747834141000   -0.81817523329200
 C      1.56592606391400   -1.94397316817700    1.08080607514500
 O      2.71799966356600   -2.17265484481200    1.28684621902300
 C     -0.25126768598700   -0.13675574180800    1.93627514051500
 O     -0.39898757277200    0.68776812778700    2.74453932981600
 C     -2.65355222729300   -0.68288553333700    0.00869691279000
 O     -1.86601978279600   -1.62979415158800    0.03564678800300
 C     -3.97171286640800   -0.16998459042900   -0.36005883271700
 C     -2.86002881730900    0.74270326219500    0.31308936927700
 H     -4.82797944635300   -0.44266506339700    0.24334523702800
 H     -2.35875050266700    1.48706642169500   -0.29410038398100
 H     -3.00577366414500    1.02762816807900    1.34851586642600
 H     -4.17495487237400   -0.01572751891000   -1.41286698806700
 H      0.60490067532500   -2.70616437632600    1.43242829419400
 H     -0.62650868092700    0.12766689681900   -1.38405282435100
