# Supplementary material for: Mining hydroformylation in complex reaction network via graph theory
Source: RSC Adv. 2021 Jul 1;11(38):23235–40. doi: 10.1039/d1ra03395f (PMC9036754; doi:10.1039/d1ra03395f)
Supplement: RA-011-D1RA03395F-s041 [file RA-011-D1RA03395F-s041.xyz]

18
eq1031         -678.449960121582   -678.449960121582
Co     -1.66149977876500   -1.19335012097800   -0.85796810771100
 H     -0.63528292049000   -1.61164029676500   -2.38759952459500
 C     -2.76986678844700   -2.45484943128200   -1.36913532429700
 O     -3.61102800796200   -3.19045032589400   -1.71526851398800
 C      1.61269144521000    0.14297089919300   -1.30872489763900
 O      2.48761865001800    0.94381818215700   -1.57909941383600
 C     -1.53302312218700    0.53962679908200   -0.69767760136600
 O     -1.58736751125100    1.70613570841500   -0.62274719417700
 C      0.27180490725400   -1.81099315206600   -1.78043235911500
 O      1.33143321595500   -0.92820841051700   -2.13735906747300
 C      0.31368582035200   -2.44413795072400   -0.35257380431000
 C      0.66471131115700   -3.25178407409900   -1.58627233075100
 H     -0.59211560525800   -2.69407606280900    0.20233969239500
 H      1.70639227281000   -3.48185780390400   -1.75906736719900
 H     -0.05061170670500   -3.99457378538700   -1.91103993349700
 H      1.12907634216200   -2.08755262625800    0.26165750034800
 H      0.98350049821800    0.16934116646500   -0.40939634961200
 H     -2.85113913028200   -0.85932271890900   -0.07187622657200
