# Supplementary material for: Mining hydroformylation in complex reaction network via graph theory
Source: RSC Adv. 2021 Jul 1;11(38):23235–40. doi: 10.1039/d1ra03395f (PMC9036754; doi:10.1039/d1ra03395f)
Supplement: RA-011-D1RA03395F-s042 [file RA-011-D1RA03395F-s042.xyz]

18
eq1032         -678.446776201896   -678.446776201896
Co      0.57115369738000    1.20899560493000    1.48093105584000
 H     -1.19750550417800   -0.53556946907000    1.01696580449600
 C      0.93757908551900    0.34319074240500    2.98319317383900
 O      1.13836600663900   -0.17644243775500    4.00714512489100
 C      2.18007510883700    2.00952416176000    1.23617224076600
 O      3.19801320336000    2.54388696027700    1.07092867489400
 C     -1.15494209023100    0.33788760511400    1.69811629810100
 O     -2.10141461480200    0.62472122043700    2.42337685540200
 C     -0.39138463593300    2.67155473963400    1.20325093495600
 O     -1.04345392714200    3.62934842670700    1.08492488452400
 C     -1.58079718450400    1.50014833603700   -1.39753491271100
 C     -1.85233548840400    0.18785066845800   -1.33952444677400
 H     -0.63860144812900    1.87317847325700   -1.78772754369200
 H     -2.78865528133200   -0.17591147799500   -0.93240752466300
 H     -1.13794565304300   -0.55661675591200   -1.67758193655300
 H     -2.28671490693600    2.23947528902300   -1.03745563004800
 H      1.00439543626300   -0.04586642814500    0.20727774203200
 H      0.60895114647600    0.49055233009200   -0.19908656323100
