# Supplementary material for: Mining hydroformylation in complex reaction network via graph theory
Source: RSC Adv. 2021 Jul 1;11(38):23235–40. doi: 10.1039/d1ra03395f (PMC9036754; doi:10.1039/d1ra03395f)
Supplement: RA-011-D1RA03395F-s043 [file RA-011-D1RA03395F-s043.xyz]

18
eq1033         -678.445239704747   -678.445239704747
Co     -0.23601192276600   -0.51348351001900   -0.32567695940500
 H      0.67504223491100   -0.67583310850500    2.27400161772000
 C      1.07115434020000    0.23350777269900   -1.21990258468300
 O      1.94330796846400    0.74590101182900   -1.79802579068300
 C     -0.10628532727400    0.94331542834800    0.95454401093100
 O      0.07075720536300    2.13781697378000    1.05205302900200
 C      0.06263185368400   -2.21555195142300   -0.84955420738900
 O      0.22987195429200   -3.32016475724500   -1.16968221489600
 C     -0.17991785920100   -0.30539720632300    1.71143637358300
 O     -1.19515975977400   -1.07567905116200    1.38531970752000
 C     -2.01290848495000    0.65354681694500   -0.82872887941100
 C     -2.10530238595400   -0.58284534950500   -1.44181734805800
 H     -1.65145372322700    1.52582399690800   -1.35913352010400
 H     -2.65782709167100   -1.38154793374900   -0.96278179138500
 H     -1.83302522516600   -0.71571680958100   -2.48165847117200
 H     -2.51900615980100    0.82189401030700    0.11410961035900
 H     -0.46777275533700    0.66113054557900   -3.36504561179200
 H     -0.60059096688700    1.38782812079100   -3.42918977484500
