# Supplementary material for: Mining hydroformylation in complex reaction network via graph theory
Source: RSC Adv. 2021 Jul 1;11(38):23235–40. doi: 10.1039/d1ra03395f (PMC9036754; doi:10.1039/d1ra03395f)
Supplement: RA-011-D1RA03395F-s044 [file RA-011-D1RA03395F-s044.xyz]

18
eq1034         -678.411383785562   -678.411383785562
Co     -1.10377106605600    0.48299107112400   -1.27667536635600
 H     -2.11211335115100    1.23025876999000   -2.03075587973000
 C      0.36841517886400    0.14724867140000   -0.30036865116300
 O      1.33149494436800   -0.00557389130800    0.32939864699800
 C     -0.93764438167900   -0.65709120804600   -2.65745184581500
 O     -0.83589202775500   -1.35445673215000   -3.57951304695500
 C     -2.43272853562200   -0.24795133368000   -0.31074337559000
 O     -3.32084538049900   -0.66186300470500    0.31160232569200
 C     -0.97561978021200   -0.43110831667800    2.95292389079300
 O     -1.14756556467400    0.56429387092700    2.38391586637900
 C     -0.65635070832000   -2.94693166789100   -0.46880811625400
 C     -0.64766261744500   -2.79055317499100    0.86291998755400
 H     -1.57815636600800   -3.12224538928300   -1.01415358812800
 H      0.27242134585200   -2.60322374822100    1.40537610887100
 H     -1.56134220409700   -2.83852916688000    1.44505285686100
 H      0.25593980638900   -2.88809026601400   -1.05368867643000
 H     -1.28121420423200    1.71763048400300   -0.51327556687300
 H     -0.33522938580300    1.48042370019400   -2.02396227862300
