# Supplementary material for: Mining hydroformylation in complex reaction network via graph theory
Source: RSC Adv. 2021 Jul 1;11(38):23235–40. doi: 10.1039/d1ra03395f (PMC9036754; doi:10.1039/d1ra03395f)
Supplement: RA-011-D1RA03395F-s045 [file RA-011-D1RA03395F-s045.xyz]

18
eq1035         -678.415787783188   -678.415787783188
Co      1.01187699117700   -1.54398712794800   -0.60401755736900
 H      0.45732185263200    1.40225147370400   -0.45992447571200
 C      2.67714691472800   -1.01474570313200   -0.84854890329800
 O      3.75103463912600   -0.67617611992200   -1.16116028179900
 C     -0.60776952815700    1.18169972398400   -0.62136804330400
 O     -1.53203172558400    1.75965814527600   -0.07064978508300
 C     -0.40807141697900   -2.59432529846000   -0.99161048559200
 O     -1.27086138442300   -3.24008433810600   -1.42551021900000
 C      0.41329538620200   -0.45369045337000   -2.03538158561700
 O     -0.80604913164300    0.16734688290500   -1.52516690428600
 C      1.14690551030000    0.36618190604100   -3.08592555046300
 C      0.29491279488900   -0.84401536070200   -3.48475154163700
 H      2.22253614581500    0.28731421387600   -3.15648647283700
 H     -0.65672435371700   -0.65270189435300   -3.96242578134500
 H      0.80781515610300   -1.74137898655200   -3.80324404264000
 H      0.74814456949100    1.34823282033700   -3.30967958220900
 H      2.23740845802700    2.32865317513600   -1.35666282197000
 H      2.73210067000000    1.82296067151000   -1.13506414142000
