# Supplementary material for: Mining hydroformylation in complex reaction network via graph theory
Source: RSC Adv. 2021 Jul 1;11(38):23235–40. doi: 10.1039/d1ra03395f (PMC9036754; doi:10.1039/d1ra03395f)
Supplement: RA-011-D1RA03395F-s046 [file RA-011-D1RA03395F-s046.xyz]

18
eq1036         -678.494909744597   -678.494909744597
Co      0.51200846574000    0.19175150974700    0.20174241504300
 H      0.43793144805500    1.96194880921500   -2.06055304638000
 C     -0.86281813399100   -0.86004997036700    0.34668894946700
 O     -1.80355444428200   -1.55590152161400    0.37570005862900
 C      0.77002613610600   -0.19310471693100   -1.84754251166600
 O     -0.16883882741600   -0.59850117250700   -2.77588319277800
 C      0.80526853979400    0.45289591376800    1.92581420297900
 O      1.01731910221100    0.57896866806100    3.06263394541300
 C      0.98993661839600    1.16296498403600   -1.57615269747000
 O      1.78760186590600    1.40106803363900   -0.52596151428900
 C      0.06423757496400   -3.51042913000900   -1.59122821940400
 C      1.15191611567100   -3.17687835933900   -0.87591054503800
 H      0.15324123201800   -3.95757275799600   -2.57561229880200
 H      1.07040801398500   -2.74481235884400    0.11662568836800
 H      2.15592767271200   -3.31051239400400   -1.26445055277200
 H     -0.93400680388700   -3.38608186957300   -1.18447981893800
 H      1.55639807790100   -0.89861087132500   -1.58110653070100
 H     -0.30073816279900   -1.56416355224400   -2.70949808701100
