# Supplementary material for: Mining hydroformylation in complex reaction network via graph theory
Source: RSC Adv. 2021 Jul 1;11(38):23235–40. doi: 10.1039/d1ra03395f (PMC9036754; doi:10.1039/d1ra03395f)
Supplement: RA-011-D1RA03395F-s047 [file RA-011-D1RA03395F-s047.xyz]

18
eq1037         -678.501946446934   -678.501946446934
Co      0.29568757627600   -0.99391745589600   -0.34028038103200
 H      1.19569540585800    1.55800741529500   -0.92517139164700
 C     -1.30342378386900   -1.34436102069500   -0.96143691463300
 O     -2.33240946954600   -1.58070717216500   -1.46089120414400
 C      0.81098482487500   -0.11128789327600   -2.26468356042200
 O     -0.05783526315700    0.64641809534900   -3.04508700974700
 C     -0.16338051619400   -0.21749954742900    1.23278078255800
 O     -0.42289647135800    0.25540336689200    2.26433298994600
 C      1.41673148666400    0.52068484069400   -1.16319551779600
 O      2.13297183527700   -0.24264408234700   -0.33167216229000
 C      0.88773802975300   -2.83594175659600    0.48404737184500
 C      1.07748095576200   -2.87937504644300   -0.89486101253200
 H      0.03077632847300   -3.30960320726800    0.94691522724400
 H      2.04532988145500   -2.61808172003800   -1.30591949764300
 H      0.39196640334900   -3.41564494365300   -1.54111041030400
 H      1.70629070773600   -2.54630498864300    1.13116833915700
 H      1.26920145016700   -0.98305413123200   -2.71753856424100
 H     -0.57864489050800    0.09088849114700   -3.64657083967300
