# Supplementary material for: Mining hydroformylation in complex reaction network via graph theory
Source: RSC Adv. 2021 Jul 1;11(38):23235–40. doi: 10.1039/d1ra03395f (PMC9036754; doi:10.1039/d1ra03395f)
Supplement: RA-011-D1RA03395F-s048 [file RA-011-D1RA03395F-s048.xyz]

18
eq1038         -678.503378439092   -678.503378439092
Co      1.25325727822300    0.52100121997400    0.05960840900900
 H     -1.66515075733000    1.41081419056400   -0.39512948760400
 C      2.14048946430800   -2.01207430674200   -1.06947457386400
 O      2.44313645398600   -0.96574547102000   -0.46387123003100
 C      1.43001989624600    0.48743154534900    1.79876941218600
 O      1.41768907890500    0.46977426480300    2.96475931435600
 C     -1.53076749824400    0.38249889260000   -0.03180095042300
 O     -2.29312353472600   -0.14918722299900    0.79000573653100
 C     -0.35911005621800   -0.33005304256100   -0.61913944352600
 O      0.30042295364000    0.25297029536900   -1.62593628568100
 C     -0.33048879427200   -1.83719436518500   -0.44570026254300
 C      0.74349914785400   -2.49029985145700   -1.30919299615700
 H     -1.30750760774100   -2.24603613282500   -0.71706028948700
 H      0.73135423502400   -3.57691470103300   -1.19292340582900
 H      0.54399180680000   -2.27912516811400   -2.36783450465700
 H     -0.18951261990200   -2.06947494250700    0.61304172729000
 H      2.95659761385400   -2.61987538249600   -1.47201214888500
 H      0.50698861265900    1.74400034049400    0.39158833863000
