# Supplementary material for: Mining hydroformylation in complex reaction network via graph theory
Source: RSC Adv. 2021 Jul 1;11(38):23235–40. doi: 10.1039/d1ra03395f (PMC9036754; doi:10.1039/d1ra03395f)
Supplement: RA-011-D1RA03395F-s049 [file RA-011-D1RA03395F-s049.xyz]

18
eq1039         -678.446254545191   -678.446254545191
Co      1.48007743754900   -0.56770650921900   -0.40446404892300
 H     -1.01770576598200    0.94508281176100    1.05417701535000
 C      1.78988732768800   -1.98702310288300    0.68526656216400
 O      1.09796407393600   -2.62442001607300    1.46530237736600
 C      1.84247761284400    0.73413537215300    0.80219735393800
 O      2.03266646890600    1.49036947282700    1.66762623656700
 C     -1.09954889915900   -0.10118986954500    0.69207081861600
 O     -1.68551031560300   -0.96165199694200    1.35807394769700
 C     -0.40906457344200   -0.36468373020900   -0.58577631953400
 O     -0.23693178564400    0.75441468301000   -1.47027486309900
 C     -0.60796049374200   -1.64772212088400   -1.34447970663100
 C      0.88013930505400   -1.95265069363300   -1.59862703669700
 H     -1.22520831074600   -1.52645717631500   -2.23507434510100
 H      1.16019038416300   -2.99696880571000   -1.48947995704700
 H      1.25860551533100   -1.52389356204100   -2.53841511605700
 H     -1.04929456863700   -2.38398366672100   -0.67293184414200
 H      2.88012920584500   -2.20240417927100    0.52732450609500
 H     -0.29912694521000    1.60926325209600   -1.00481822115800
