# Supplementary material for: Mining hydroformylation in complex reaction network via graph theory
Source: RSC Adv. 2021 Jul 1;11(38):23235–40. doi: 10.1039/d1ra03395f (PMC9036754; doi:10.1039/d1ra03395f)
Supplement: RA-011-D1RA03395F-s050 [file RA-011-D1RA03395F-s050.xyz]

18
eq104          -678.427098497300   -678.427098497300
Co     -0.03960540201500   -0.12538996526500    1.01211551936900
 H     -0.17450783814800   -1.10038347879800    2.13505781013400
 C      0.21940770821700    1.19620451643600   -0.16729656849800
 O      0.38374911528600    2.07580317026200   -0.91104079821500
 C     -1.21425582957900    0.67475012875400    2.04372612528200
 O     -1.99904173498600    1.17830571612500    2.74615970730000
 C      1.60644231878000   -0.73807712063400    1.13269258142500
 O      2.68600858708800   -1.15620130528400    1.27227865361100
 C     -1.08850615539700   -0.26409275204200   -3.02561525874900
 O     -0.09973998722400   -0.70198236460400   -2.60718595624500
 C     -3.28643869282300    0.26240006968800   -0.56913370521200
 C     -2.84569883967300    1.50358574470600   -0.82270624924400
 H     -3.56297439648800   -0.04828364057600    0.43306943128700
 H     -2.55412484250800    1.80843092280800   -1.82165006533600
 H     -2.74772430141500    2.24220331444500   -0.03397568908600
 H     -3.37034202471300   -0.48006398142000   -1.35601415388000
 H     -1.26859542097100   -1.05091827434400    0.07278066321300
 H     -0.60851799254400   -1.44062235293200   -0.08871394371600
