# Supplementary material for: Mining hydroformylation in complex reaction network via graph theory
Source: RSC Adv. 2021 Jul 1;11(38):23235–40. doi: 10.1039/d1ra03395f (PMC9036754; doi:10.1039/d1ra03395f)
Supplement: RA-011-D1RA03395F-s051 [file RA-011-D1RA03395F-s051.xyz]

18
eq1040         -678.436554533760   -678.436554533760
Co      0.38769033936400   -1.35486398828600   -1.31567041850000
 H     -0.62550012129200    1.18859123133500   -0.65394948483500
 C      2.05350281947300   -1.39739798964700   -0.81040449504300
 O      3.18290324840900   -1.38199675998300   -0.53406722494300
 C      0.31324141271200    1.72960129837300   -0.45171358904500
 O      0.43377812365000    2.59592457435100    0.40196318849500
 C     -0.13923764167800   -2.80791856031800   -0.44623450253900
 O     -0.45330437869300   -3.76031774778700    0.14571927161400
 C      1.01978322292200    0.26596962920100   -2.20517917362300
 O      1.34052560316500    1.33246395225600   -1.25619938232600
 C      1.97787400019900    0.28795793274300   -3.37195719179200
 C      0.55162815981100    0.79777817232400   -3.56300470362700
 H      2.25149093361000   -0.66014350959300   -3.81519112588800
 H      0.41746704223700    1.86862283499200   -3.64876622724500
 H     -0.13468298093200    0.19507898026700   -4.14520444184200
 H      2.76737186198300    1.02567538321100   -3.32421669183900
 H     -0.89127313048400   -0.67968063469700   -2.15716118569900
 H     -1.23426696608700   -1.34215106889900   -1.88634079734800
