# Supplementary material for: Mining hydroformylation in complex reaction network via graph theory
Source: RSC Adv. 2021 Jul 1;11(38):23235–40. doi: 10.1039/d1ra03395f (PMC9036754; doi:10.1039/d1ra03395f)
Supplement: RA-011-D1RA03395F-s052 [file RA-011-D1RA03395F-s052.xyz]

18
eq1041         -678.469942449311   -678.469942449311
Co      0.38109215740200    0.70234481438100   -0.02431147561800
 H     -0.83914979877700   -1.62747225346100    0.04076787444800
 C     -0.98973906635600   -0.61464423827600    0.45838083756400
 O     -1.96855759992800   -0.38520433463900    1.16934468618000
 C      1.66718932965200    1.88742856950700   -0.49332722139000
 O      2.47325852617800    2.67565607383900   -0.77328561527500
 C      1.44802170200900   -0.38259447407300    0.89249393215100
 O      2.11432563048100   -1.10266004732400    1.52370569242800
 C     -0.21952114607400    0.41367802812500   -1.67110770770800
 O     -0.65612963879400    0.21998249678700   -2.73539409715400
 C     -0.22288800407000    1.96043556421000    1.61704808675700
 C     -0.95809763510200    2.30980015658700    0.48948298292100
 H      0.63002326535000    2.54847271058500    1.93430994379200
 H     -1.94617076882700    1.89390352108400    0.34629326832600
 H     -0.69782593704300    3.17980616637000   -0.10152480755700
 H     -0.64604507735200    1.27585137895000    2.33959760124600
 H     -2.97917991255500    1.28153645559200    2.35155657045500
 H     -3.12582307494300    1.93358740119800    2.67693367966700
