# Supplementary material for: Mining hydroformylation in complex reaction network via graph theory
Source: RSC Adv. 2021 Jul 1;11(38):23235–40. doi: 10.1039/d1ra03395f (PMC9036754; doi:10.1039/d1ra03395f)
Supplement: RA-011-D1RA03395F-s053 [file RA-011-D1RA03395F-s053.xyz]

18
eq1042         -678.377775753569   -678.377775753569
Co     -0.34147204477400    0.72546270102200    0.66114205120800
 H      0.12129223149700   -1.59059579645800   -0.57081510017800
 C     -0.67231231861700   -1.09333117763100    0.01777486434700
 O     -1.70152166534200   -1.67531123685900    0.34499735264200
 C      0.82519625474800    0.97708910147800   -0.74642389730600
 O      2.01056565545700    1.10517929513600   -0.95980153799500
 C      0.73820476356900    0.10310905434100    1.95329993070000
 O      1.50961619482100   -0.31371787841100    2.71519831156500
 C     -0.59045098300200    0.94457903507700   -1.17320004653600
 O     -1.25799784312400    1.02151649163000   -2.19748056527200
 C     -0.12691805836100    2.61393981914600    1.67710290906500
 C     -0.87512199604200    2.82062929233200    0.52432990612100
 H      0.92519126553800    2.87024839992800    1.70172840165000
 H     -1.95773430006400    2.80901116922700    0.54226646174500
 H     -0.41841808232300    3.28603143583100   -0.34084556255100
 H     -0.61660727093300    2.45380745807600    2.62979628674400
 H     -2.22460822901200    0.48849281192000    1.30075182648700
 H     -1.88212062277200    0.62376801365400    1.96114263879600
