# Supplementary material for: Mining hydroformylation in complex reaction network via graph theory
Source: RSC Adv. 2021 Jul 1;11(38):23235–40. doi: 10.1039/d1ra03395f (PMC9036754; doi:10.1039/d1ra03395f)
Supplement: RA-011-D1RA03395F-s054 [file RA-011-D1RA03395F-s054.xyz]

18
eq1043         -678.425108042680   -678.425108042680
Co     -0.43241498064100   -1.07521568567000    0.33222429586600
 H     -0.45349284151900   -0.02617623341800   -0.70814368798900
 C      1.26980438161800   -0.78384227640100   -0.00888760814200
 O      2.36776821860000   -0.50694820860100   -0.29087112702900
 C     -0.33139464058100   -2.18192243170000    1.73791792149100
 O     -0.24674538577400   -2.87792883185900    2.66537193206200
 C     -1.74117682076400    0.00133582724200    0.80154906552200
 O     -2.56551846886100    0.78855534262400    1.05018087962700
 C     -0.14913543947500    2.29096827626700   -1.25720779433900
 O      0.99134607625500    2.36208287025300   -1.45577607336900
 C      0.30578832401300   -0.71739095714900   -3.24945154096400
 C     -0.93004209621500   -0.19640509313800   -3.23202648067200
 H      1.12241489637000   -0.23999400970400   -3.77758088511500
 H     -1.73503754041100   -0.65942772862900   -2.67066613585200
 H     -1.17013866906000    0.72230049569800   -3.75424012557800
 H      0.54477852073300   -1.62613932216200   -2.70579702928000
 H     -0.67153240315000   -2.32461148745400   -0.92435157318500
 H     -1.41003186072300   -2.09552171411300   -0.76714010182800
