# Supplementary material for: Mining hydroformylation in complex reaction network via graph theory
Source: RSC Adv. 2021 Jul 1;11(38):23235–40. doi: 10.1039/d1ra03395f (PMC9036754; doi:10.1039/d1ra03395f)
Supplement: RA-011-D1RA03395F-s055 [file RA-011-D1RA03395F-s055.xyz]

18
eq1044         -678.491017089457   -678.491017089457
Co      1.51018459567600   -0.41849672074200    0.02042442941800
 H     -1.11981069559800    0.97171045812200    0.99855993087300
 C      1.86257657584900   -1.78392063106300    1.07347454748500
 O      1.98461119371800   -2.69985003876100    1.78177985868900
 C      1.76581471641800    0.79952610286900    1.28396262772200
 O      1.27501824691600    1.23855854436400    2.29942002956100
 C     -1.25971575090800   -0.04015709719100    0.59429605995800
 O     -2.07205322757900   -0.84418058152400    1.07031350722900
 C     -0.37474247041200   -0.38523528023800   -0.56081944352600
 O      0.37658113385600    0.58818287762900   -1.09483987159900
 C     -0.65023464025200   -1.64222329197000   -1.34668163130000
 C      0.57277335508200   -2.02639518485300   -2.18358364643300
 H     -1.51542649208300   -1.47226461032800   -1.99497058114400
 H      1.46662625662600   -2.14162703067300   -1.54432288002300
 H      0.42218478758700   -2.98394258128300   -2.68121027097300
 H     -0.92799266150900   -2.42949310445400   -0.64328239857800
 H      2.68367507598400    1.21966921148400    0.76004217777800
 H      0.79171567378500   -1.25735087899200   -2.92486508576100
