# Supplementary material for: Mining hydroformylation in complex reaction network via graph theory
Source: RSC Adv. 2021 Jul 1;11(38):23235–40. doi: 10.1039/d1ra03395f (PMC9036754; doi:10.1039/d1ra03395f)
Supplement: RA-011-D1RA03395F-s056 [file RA-011-D1RA03395F-s056.xyz]

18
eq1045         -678.417176765179   -678.417176765179
Co     -0.32774975316400    0.77431041983800   -0.75312511125400
 H      0.04139189484100    1.99071392839500    0.05744905168300
 C     -0.73843469411600   -0.67308114950100   -1.70309007971900
 O     -1.06969495309000   -1.62111872820000   -2.29210667239600
 C     -0.33414702579100    2.03739169099600   -1.98093902688600
 O     -0.30130299799700    2.92034849633900   -2.73953182122600
 C      0.31907801687400    0.04649569495400    0.70981005396100
 O      0.76652582831300   -0.37110467513700    1.70139636228200
 C     -4.10826451632600    0.72908198868100    0.67484815014600
 O     -5.11675197678400    1.06455187857600    1.27510538532000
 C     -3.04348840545700   -0.27498330821500    0.48401738158000
 C     -3.07234011153400    1.10473427229100   -0.31901676703300
 H     -3.25055374077600   -1.17326264604000   -0.08480936801800
 H     -2.36980585384700    1.88365303216400   -0.03771232413200
 H     -3.31598062207100    1.05851478645800   -1.37341432968100
 H     -2.30182317992100   -0.39168296362200    1.26485749371200
 H     -1.42441530963800    1.85217820490500    1.95848578955100
 H     -1.94111603631500    1.66957197711000    2.46009319202800
