# Supplementary material for: Mining hydroformylation in complex reaction network via graph theory
Source: RSC Adv. 2021 Jul 1;11(38):23235–40. doi: 10.1039/d1ra03395f (PMC9036754; doi:10.1039/d1ra03395f)
Supplement: RA-011-D1RA03395F-s057 [file RA-011-D1RA03395F-s057.xyz]

18
eq1046         -678.533869345204   -678.533869345204
Co      0.47411045152300    0.40783213301200    0.22127790221500
 H      0.19605579017000   -3.48615262225700   -1.83614009472600
 C     -0.51448626281300    0.30216907835400   -1.21742423720900
 O     -1.09220708260300    0.31274990588300   -2.23684017741700
 C     -0.83197275318700    0.75419493957200    1.39704832101500
 O     -1.68656355679300    0.90502766976300    2.17434227695800
 C      1.55911325098900    1.81940713225800    0.36308956539200
 O      2.20645389062200    2.79254125590400    0.29093821067400
 C      1.85475512871900   -0.72096250165600   -0.50980701053800
 O      1.69653031882500   -1.21207879136500    0.85935786358500
 C      1.53978780657200   -1.82344718766900   -1.49918238640700
 C      0.36185583574600   -2.71202101309900   -1.08554159667300
 H      2.43183754402400   -2.45056141095000   -1.61392017455400
 H      0.56624330765300   -3.18230877049700   -0.12284602502300
 H     -0.56077527268100   -2.13862692775300   -0.98030399284800
 H      1.34797731602800   -1.35355950001900   -2.46829362313300
 H      2.36761721088000   -0.86412127169000    1.47041872504500
 H      2.83434828595600   -0.27200178818400   -0.67246170403000
