# Supplementary material for: Mining hydroformylation in complex reaction network via graph theory
Source: RSC Adv. 2021 Jul 1;11(38):23235–40. doi: 10.1039/d1ra03395f (PMC9036754; doi:10.1039/d1ra03395f)
Supplement: RA-011-D1RA03395F-s058 [file RA-011-D1RA03395F-s058.xyz]

18
eq1047         -678.483405237926   -678.483405237926
Co     -0.65329574517100    0.06675892128700   -0.31320606891900
 H      0.12457727346000    0.88034069756100    2.44424012169600
 C     -1.67256886031600   -0.78048537798600    0.92064424423200
 O     -2.30954332227400   -1.24428584315500    1.77329984540100
 C      0.81992936735000   -0.84449492601900   -0.11265418464000
 O      1.82374157017100   -1.41342239266500    0.05606064045700
 C      0.36775388917900    1.51669271639100   -1.05961970157900
 O      1.25169185332600    1.80976232402300   -1.83802264499500
 C     -0.49961556519000    2.11192539062100   -0.02942905262500
 O     -1.75857063532600    1.78194883125800   -0.19458493161300
 C     -0.37038459949100    1.85507858066900    2.47171195330000
 C      0.03938153343700    2.68742785656600    1.24965940240300
 H     -0.08767780488200    2.36175943851200    3.39452086921500
 H     -0.36543376716600    3.70033175529300    1.33237085491700
 H      1.12624951538700    2.76272901857800    1.17822133746600
 H     -1.45107792251000    1.69647024495500    2.47331483461300
 H     -1.20615107477400   -0.16743899327800   -2.04566896981700
 H     -1.71422275394600   -0.61119025312800   -1.65989431833100
