# Supplementary material for: Mining hydroformylation in complex reaction network via graph theory
Source: RSC Adv. 2021 Jul 1;11(38):23235–40. doi: 10.1039/d1ra03395f (PMC9036754; doi:10.1039/d1ra03395f)
Supplement: RA-011-D1RA03395F-s059 [file RA-011-D1RA03395F-s059.xyz]

18
eq1048         -678.486159016418   -678.486159016418
Co      0.27516332531700   -0.75848070241400   -1.46433043072100
 H      0.59330837515500    2.09311886289900    0.89720761868400
 C      0.84104260884200   -2.08519934191200   -0.21442460560900
 O      1.09441481551000   -2.75553178439000    0.69021910862300
 C     -1.28224655785900    1.52222568128500    0.04851659492500
 O     -2.01953271751900    2.50832971630900   -0.08579350133300
 C     -0.16258143933400   -1.67770996369500   -2.92272301875300
 O     -0.53650256362900   -2.18346676013700   -3.89915675928700
 C      0.24082991247800    1.65005057539900   -0.04063120567100
 O      0.85924894405500    0.38315955147800   -0.21264551286500
 C     -1.81190621715500    0.12210603936300    0.29283795371400
 C     -1.62243303126200   -0.78592088539600   -0.92051490769700
 H     -2.87858211980300    0.20717040244100    0.51291171397000
 H     -1.82601759983400   -1.83006739279700   -0.67416915632200
 H     -2.25213409515600   -0.46662327710200   -1.75045815836800
 H     -1.29195639280900   -0.30169011610700    1.15612179046400
 H     -0.20204782609400    0.34762620432700   -2.28963790718400
 H      0.46943647400000    2.33544819013000   -0.86306242132200
