# Supplementary material for: Mining hydroformylation in complex reaction network via graph theory
Source: RSC Adv. 2021 Jul 1;11(38):23235–40. doi: 10.1039/d1ra03395f (PMC9036754; doi:10.1039/d1ra03395f)
Supplement: RA-011-D1RA03395F-s060 [file RA-011-D1RA03395F-s060.xyz]

18
eq1049         -678.467087522088   -678.467087522088
Co     -0.67657882741400    0.80077081842000   -0.14157673349100
 H      0.63602713005700   -1.52554362426400    0.29768981371400
 C     -0.04292712725500    1.06606305914300   -1.78364192036500
 O      0.43602685076300    1.25540147720400   -2.82597249793400
 C     -2.20707454923400    1.79451872004100    0.06763490800700
 O     -3.11498292703300    2.49477684253500    0.23588761472900
 C      1.80965713843400    0.25318849561900    0.87884139348200
 O      2.91468126461600   -0.22000561927100    0.57627521908400
 C      0.53963981888500   -0.51318117838900    0.68439858586700
 O     -0.55133484818300   -0.19316979428300    1.42215551723100
 C      1.57024899007000    1.67363667888900    1.34932489087900
 C      0.47147374071700    2.30361871225900    0.49472864360700
 H      2.50446223872400    2.23118318958800    1.28328434129600
 H     -0.20390032800900    2.92865823392300    1.07715214682100
 H      0.86873433626300    2.86174792564200   -0.35195729947700
 H      1.24462420647900    1.63003176010300    2.39007033593700
 H      1.28659646984400   -0.26962724550400    3.77270400254700
 H      0.62432962121500   -0.31013490737300    3.43688810952500
