# Supplementary material for: Mining hydroformylation in complex reaction network via graph theory
Source: RSC Adv. 2021 Jul 1;11(38):23235–40. doi: 10.1039/d1ra03395f (PMC9036754; doi:10.1039/d1ra03395f)
Supplement: RA-011-D1RA03395F-s061 [file RA-011-D1RA03395F-s061.xyz]

18
eq105          -678.447591386026   -678.447591386026
Co      0.37918384078600    0.80901891028900    0.43503670598700
 H      0.11154538912100    0.49913108954900    1.85925900577200
 C      0.65004203886300    1.06710870297400   -1.32166596885500
 O      0.83056777892200    1.24582750506000   -2.45595957478900
 C     -1.38230499023100    0.74926901444600    0.48250107761600
 O     -2.54388971726200    0.72112924167700    0.59809466015600
 C      1.44963212798700   -0.56212367024800    0.72635451679500
 O      2.15398240683400   -1.45145938922400    1.00246158021200
 C     -0.92991916137400   -2.22282778842900   -0.63630307100300
 O     -0.69499171767500   -1.81911414274500   -1.69821110405100
 C      1.77665605295200    2.27746971957600    1.09297085849900
 C      0.51702597462900    2.86369464688400    0.98534491072100
 H      2.51558034228900    2.39761206204800    0.31055516559500
 H     -0.10492468314500    2.98691786305700    1.86272455672700
 H      0.24923366628800    3.45241583735500    0.11680958514800
 H      2.14262540607100    1.94064127159000    2.05442962855200
 H      0.38872259224700    1.39642280963200    3.47739031679500
 H      0.60093585168600    1.91079986080400    3.97209422162900
