# Supplementary material for: Mining hydroformylation in complex reaction network via graph theory
Source: RSC Adv. 2021 Jul 1;11(38):23235–40. doi: 10.1039/d1ra03395f (PMC9036754; doi:10.1039/d1ra03395f)
Supplement: RA-011-D1RA03395F-s062 [file RA-011-D1RA03395F-s062.xyz]

18
eq1050         -678.438512196829   -678.438512196829
Co     -0.06799741032300   -1.46289615903300   -1.30745030015800
 H      0.15029715950300    1.40607632725400   -1.06906158333500
 C      1.48072354682600   -2.27929664835000   -1.05202959380100
 O      2.48175693636600   -2.80989945736500   -0.77744213508600
 C      1.06028042158600    1.22312993166900   -0.48306028705000
 O      1.15461983415700    1.45184369030700    0.71097228564300
 C     -1.60279253111400   -0.80507662406200   -0.78347396574000
 O     -2.59335836931500   -0.40902616432200   -0.30338435864500
 C      1.97096762275200    0.37966963140000   -2.58538830682700
 O      2.12215802814700    0.73523528406500   -1.20818212223300
 C      1.15783018737000    1.16398449445900   -3.57127188803900
 C      0.71784253539400   -0.26485293669200   -3.17103282143000
 H      1.56416200711800    1.31021143725000   -4.56033062458600
 H     -0.26761928830600   -0.24070759548800   -2.67196666358400
 H      0.85835226608900   -1.06481633950000   -3.88220892515700
 H      0.54612322456900    1.97922349651500   -3.20633852597200
 H      2.91036543652300   -0.04016059179200   -2.90590012509400
 H     -0.42472005941400   -2.36944804606800   -0.21002823461400
