# Supplementary material for: Mining hydroformylation in complex reaction network via graph theory
Source: RSC Adv. 2021 Jul 1;11(38):23235–40. doi: 10.1039/d1ra03395f (PMC9036754; doi:10.1039/d1ra03395f)
Supplement: RA-011-D1RA03395F-s063 [file RA-011-D1RA03395F-s063.xyz]

18
eq1051         -678.409941866688   -678.409941866688
Co     -0.32079346613100    2.09406691686100    1.79374451545900
 H      0.97763858444000   -0.63980561495300    3.02352958784000
 C      0.36544415405300    1.21573479108800    3.02224120664500
 O      0.89260244356300    0.16671752005800    3.57878981014000
 C      0.93509852708300    2.02398404685400    0.53907657123800
 O      1.77835700039000    1.90799441577100   -0.26166580708500
 C     -1.77268017194900    1.14455874331200    1.41425775674200
 O     -2.68936693795400    0.45805248424100    1.18157881411300
 C     -0.93246388149700    3.78491846576200    1.60227022985700
 O     -1.32532986938900    4.87388181723800    1.48008513745500
 C     -1.13407390756700    1.13261286168200   -1.69741590524700
 C     -0.65316184427400   -0.09605729039500   -1.45626252108300
 H     -0.49180181190200    1.93275884817400   -2.04826903094400
 H     -1.29023596495100   -0.88696331731800   -1.07508068371700
 H      0.39466671535500   -0.33201173333200   -1.60735493911100
 H     -2.17471928242900    1.37831724842000   -1.51729999474300
 H      0.29657265228200   -0.66165528233200    0.96870276225500
 H      0.60903001074000   -1.32719693163700    1.10003672236200
