# Supplementary material for: Mining hydroformylation in complex reaction network via graph theory
Source: RSC Adv. 2021 Jul 1;11(38):23235–40. doi: 10.1039/d1ra03395f (PMC9036754; doi:10.1039/d1ra03395f)
Supplement: RA-011-D1RA03395F-s064 [file RA-011-D1RA03395F-s064.xyz]

18
eq1052         -678.386183386929   -678.386183386929
Co      1.21679193378600   -0.67294006435600   -0.44355802649800
 H      0.48334583067600    0.83369316387600   -0.95372488443400
 C     -0.29760281004900   -1.31986038573500    0.23823074769800
 O     -1.29987949851000   -1.78630537898400    0.59964148451300
 C      1.31359483771300    1.33336347419500   -0.32302445037000
 O      1.66634403324600    2.46498331979500   -0.64937253655000
 C      1.97531394213100   -2.12348821446800   -0.92299217645800
 O      2.50345164053600   -3.08955413414500   -1.31743627364700
 C     -0.01685331641000    0.18696083234500   -4.51051114343400
 O     -0.29623715832100    0.13447595950700   -5.69736822379000
 C      0.88811334788500    0.69258278721700   -3.45715095101100
 C     -0.35915567165700   -0.23948128621300   -3.12966956568600
 H      0.83700298932400    1.73449405818300   -3.15972614237200
 H     -0.14632969108500   -1.26150035033500   -2.83570393560800
 H     -1.21496273495600    0.20712651758700   -2.63491241727700
 H      1.87043824825400    0.24740631424600   -3.34658009483000
 H      1.60005600859000    0.89366443476400    0.67704884119400
 H      2.49555961682000   -0.33242731729400   -1.17076842727900
