# Supplementary material for: Mining hydroformylation in complex reaction network via graph theory
Source: RSC Adv. 2021 Jul 1;11(38):23235–40. doi: 10.1039/d1ra03395f (PMC9036754; doi:10.1039/d1ra03395f)
Supplement: RA-011-D1RA03395F-s065 [file RA-011-D1RA03395F-s065.xyz]

18
eq1053         -678.477545410858   -678.477545410858
Co      0.87132879053300   -0.65748615586500   -1.29504189747400
 H     -0.73764794397200   -0.68645959340700    0.78131856279200
 C      2.51343025272800   -0.38866112736700   -0.78772581988900
 O      3.59242984580600   -0.12309163711500   -0.43289600219500
 C     -0.65163686411900   -0.00282032429100   -0.06705766895100
 O     -1.09897045629500   -0.35960684945100   -1.24174533807600
 C      0.69404958649100   -2.40978888951900   -0.77813623514800
 O      0.59029911672800   -3.52600166033800   -0.48369143394100
 C      1.06976607463800   -0.51959097973500   -3.88808318884600
 O      1.87453609792600   -0.75514063025300   -4.79137596651900
 C      1.06812488532500    1.13109426840800   -2.08688909767700
 C      0.50927429297800    0.81799831019600   -3.50152598493200
 H      2.06865329216100    1.56024581889600   -2.16006836813900
 H     -0.57712830584900    0.73103375683100   -3.42740855255400
 H      0.78411909623400    1.58016762776700   -4.23262873807600
 H      0.41888411291100    1.83072876568600   -1.55952110303500
 H     -0.48265067560600    1.05113859960300    0.15822538364600
 H      0.71213034938000   -1.37056556992100   -3.24332672681200
