# Supplementary material for: Mining hydroformylation in complex reaction network via graph theory
Source: RSC Adv. 2021 Jul 1;11(38):23235–40. doi: 10.1039/d1ra03395f (PMC9036754; doi:10.1039/d1ra03395f)
Supplement: RA-011-D1RA03395F-s066 [file RA-011-D1RA03395F-s066.xyz]

18
eq1054         -678.425653072780   -678.425653072780
Co      1.47042576124700   -1.54361763022900   -1.27822439976600
 H      0.63584278364900    0.46639909712800    0.22414162338200
 C      2.71142924059800   -1.48823173594400   -0.00111172151000
 O      3.48387214161400   -1.46675941387600    0.87399655886800
 C     -0.35780724166400    0.37344185916000   -0.23574337168400
 O     -0.71934953225900    1.13995350500000   -1.14336331984200
 C      0.50506926656000   -2.85596612219500   -0.78195495293400
 O     -0.24043286015200   -3.71188339285300   -0.47858992002800
 C      1.34452562555300    0.70429914320400   -2.93446988280400
 O      2.05252440480800    0.12483616375100   -2.10021239966800
 C      1.03543644481700    1.95746040227100   -3.62079995153200
 C      0.20248440655100    0.61927049965700   -3.83889826347800
 H      1.67338569102300    2.29887522907200   -4.42559047065300
 H     -0.77961297274100    0.55692175197400   -3.38803440248800
 H      0.33210739636300    0.08475017194000   -4.77188315175000
 H      0.56513202736700    2.72706104907300   -3.02122120593300
 H     -1.02503950563300   -0.40035187865300    0.16168227455000
 H      0.32899847707800   -1.68326496915500   -2.27730121756400
