# Supplementary material for: Mining hydroformylation in complex reaction network via graph theory
Source: RSC Adv. 2021 Jul 1;11(38):23235–40. doi: 10.1039/d1ra03395f (PMC9036754; doi:10.1039/d1ra03395f)
Supplement: RA-011-D1RA03395F-s067 [file RA-011-D1RA03395F-s067.xyz]

18
eq1055         -678.506769170255   -678.506769170255
Co      1.00248980106700    0.74739070879500    0.00531148407200
 H      0.88677446246900   -3.58393435219900   -1.22414181713000
 C      0.30214383347100   -0.16672605844600    1.35100090360600
 O     -0.23313328715100   -0.82374759536900    2.15475121476900
 C      0.82597496540600    0.64478237419900   -1.74476729770500
 O      0.62367993034300    0.46712439450800   -2.88245780150500
 C      0.17244585768800    2.31660574146300    0.27312169417200
 O     -0.39174206235700    3.31988025622800    0.43499034922200
 C      2.29968792887900   -0.60756140580000   -0.13946584291400
 O      3.29990751703500   -0.02015526545500    0.29456547346400
 C      2.26618654578000   -2.00989007751600   -0.67853916132000
 C      0.85322196050600   -2.58017201715700   -0.79935564613200
 H      2.90555587377700   -2.63501320806400   -0.04939486955300
 H      0.36181552219400   -2.63636747873000    0.17390560722400
 H      0.23500396692100   -1.95777121794700   -1.44836032854900
 H      2.73744565048100   -1.96106298306000   -1.66787042585900
 H     -1.43837229713000   -0.47106163154500   -0.66157999121500
 H     -1.95840495951200   -0.96423985440200   -0.85800170224500
