# Supplementary material for: Mining hydroformylation in complex reaction network via graph theory
Source: RSC Adv. 2021 Jul 1;11(38):23235–40. doi: 10.1039/d1ra03395f (PMC9036754; doi:10.1039/d1ra03395f)
Supplement: RA-011-D1RA03395F-s068 [file RA-011-D1RA03395F-s068.xyz]

18
eq1056         -678.446708482768   -678.446708482768
Co     -0.65285740399400   -0.21979889327500   -0.87435253965600
 H     -0.59327005287500   -2.06470894478500    1.16850170122900
 C      0.92664874321600    0.49037481599900   -1.17071489866100
 O      1.95305765996500    1.00278676419700   -1.36350094687800
 C     -0.44773222149400    0.14289966594900    1.04429943208700
 O      0.04871794707200    0.92532236658400    1.82257073361600
 C     -0.61496682004100   -1.47941947067500   -2.17390744977200
 O     -0.61767767052800   -2.31405525111300   -2.98230852635900
 C     -1.10153654848900   -1.14337451729300    0.89396141202000
 O     -2.15803394613200   -1.13446906235800    0.09610907546700
 C     -1.79082242364600    1.60252497341600   -0.76276997211200
 C     -1.99052376808300    1.01248909618300   -2.00377582089200
 H     -1.08827453056600    2.41599640296400   -0.62743400859400
 H     -2.84894216823700    0.37229046631400   -2.16452728853200
 H     -1.44351976028000    1.34801737200600   -2.87663233917400
 H     -2.50470853393300    1.42912072704000    0.03338273219300
 H      1.39982322068600   -1.87647220161200   -0.04364290789000
 H      2.01212217227400   -2.18497930988600    0.24500880720800
