# Supplementary material for: Mining hydroformylation in complex reaction network via graph theory
Source: RSC Adv. 2021 Jul 1;11(38):23235–40. doi: 10.1039/d1ra03395f (PMC9036754; doi:10.1039/d1ra03395f)
Supplement: RA-011-D1RA03395F-s069 [file RA-011-D1RA03395F-s069.xyz]

18
eq1057         -678.417438340334   -678.417438340334
Co     -0.39486185467000    0.90129708748000    0.32961027733900
 H     -0.45893479893200   -0.04947444705500    1.49854198676200
 C     -2.12381493828800    0.21717997113900    0.26211088891400
 O     -2.57382228783300   -0.68038158207600   -0.42418201775600
 C     -0.51399731401100    1.68849610991600   -1.27570406875100
 O     -0.61636093255300    2.17139792417400   -2.32529945387200
 C      1.70160963756900   -0.05315602105900    0.42438207465900
 O      2.00410006786500    1.16282135316600    0.29963136310100
 C      0.50843374869200   -0.59275502862800   -0.34737270488600
 O      0.34789849613600   -1.59482639732500   -1.01171089501400
 C     -0.55259652861700    1.95638108952800    2.19736340056400
 C     -0.69748989044900    2.86593342091900    1.16180386898800
 H      0.41905304954300    1.80684835086400    2.65306939120100
 H     -1.67818460657600    3.20490685714100    0.85054411258000
 H      0.15963535430500    3.42387947556900    0.80564128433600
 H     -1.40899039774200    1.58404906591700    2.74416367096400
 H      2.09520604235900   -0.66474228556000    1.24797439084300
 H     -2.75209989551600    0.82205304548700    0.95039666130000
