# Supplementary material for: Mining hydroformylation in complex reaction network via graph theory
Source: RSC Adv. 2021 Jul 1;11(38):23235–40. doi: 10.1039/d1ra03395f (PMC9036754; doi:10.1039/d1ra03395f)
Supplement: RA-011-D1RA03395F-s070 [file RA-011-D1RA03395F-s070.xyz]

18
eq1058         -678.466162851494   -678.466162851494
Co      0.22615339554600   -0.61390275164200    0.19628321833400
 H      0.77461026110700    0.74604991690500    0.05118449068900
 C     -0.43355926958200   -2.27192197339700    0.36995610555900
 O     -0.86890411689700   -3.34264582999200    0.48563100303000
 C      1.04135808724400   -0.70972524647700   -1.38271895513300
 O      1.59767874019000   -0.65669766360200   -2.40562229497700
 C      1.24895096418800   -0.46992298108900    1.64651680055200
 O      1.93358104406800   -0.24097550790900    2.56276235422400
 C     -1.26231428069400    0.36949437107500    0.23962848782700
 O     -2.15822895719300    1.11461656322200    0.26466599891200
 C      0.58583312238600    2.99413560883600    1.13822245671700
 C      1.79678085146000    2.83736565469800    0.58063738409300
 H      0.35296586944200    2.56909538438300    2.10908736497400
 H      2.02408277523100    3.22889514143600   -0.40491808631300
 H      2.58484677301100    2.28826354035800    1.08491314768700
 H     -0.21706500961600    3.51155177781500    0.62493639762100
 H     -0.30822378998000    2.03096246387700   -2.12222444466300
 H      0.17955104469200    2.19192351109700   -1.58700290522800
