# Supplementary material for: Mining hydroformylation in complex reaction network via graph theory
Source: RSC Adv. 2021 Jul 1;11(38):23235–40. doi: 10.1039/d1ra03395f (PMC9036754; doi:10.1039/d1ra03395f)
Supplement: RA-011-D1RA03395F-s071 [file RA-011-D1RA03395F-s071.xyz]

18
eq1059         -678.437328145394   -678.437328145394
Co     -0.35967938686500   -0.36785036618400    0.90572038580200
 H      0.11127955342900   -3.01574535952100   -0.00075504407200
 C      0.02577569827700   -0.11116182399500   -0.88793464534300
 O      0.61730926606400   -0.98087255543100   -1.51693132894600
 C      0.92433011411000   -2.86298092165500    0.71440940639000
 O      1.05100975868400   -1.77473748304800    1.30379710986800
 C      0.18754244537200    1.25680487500600    1.26924197206900
 O      0.46179052022200    2.36645082946500    1.50867983394100
 C     -2.20093979398600   -0.37103420168400    0.53679514419200
 O     -1.72635939912400   -1.63023662171800    0.71292245312800
 C     -3.06094215550500    0.24434943723400   -0.51423700256000
 C     -3.41621600046400    0.33447790693400    1.01313661418000
 H     -3.65663606216000   -0.42027124475900   -1.12740072992600
 H     -3.30732952489100    1.30175014581900    1.48670205435500
 H     -4.24294615279000   -0.26930587983700    1.36579055454200
 H     -2.73678913410300    1.15686272590100   -1.00073251007900
 H      1.63189165193500   -3.66841049660200    0.91980982071100
 H     -0.37883048342000    0.79948033529000   -1.36249455515800
