# Supplementary material for: Mining hydroformylation in complex reaction network via graph theory
Source: RSC Adv. 2021 Jul 1;11(38):23235–40. doi: 10.1039/d1ra03395f (PMC9036754; doi:10.1039/d1ra03395f)
Supplement: RA-011-D1RA03395F-s072 [file RA-011-D1RA03395F-s072.xyz]

18
eq106          -678.446688981506   -678.446688981506
Co      0.15760700406300   -0.74941060078400    0.80290171977300
 H     -1.03893182803200   -0.15289920584500    0.16771841452400
 C      1.64035242889600   -1.31039629841500    1.64755940480000
 O      2.60439324201200   -1.63050895226700    2.21422518879700
 C      0.87371030319500    0.48143348285800   -0.24216649448100
 O      1.27522725128400    1.29109190801000   -0.98015515841100
 C     -0.84946065496200   -0.38895135930700    2.20748051866300
 O     -1.58365754956900   -0.15149843643800    3.08307874040800
 C     -2.66469451847900   -0.62177552744300   -1.61115795693300
 O     -3.42673708618100   -1.15497782061900   -0.91790027020200
 C      0.05909287570900   -2.25638764588000   -0.69448032739100
 C     -0.70311192871900   -2.65376524054300    0.40181310460200
 H     -0.40568537152300   -1.80204564202000   -1.56082338698200
 H     -0.30663963271400   -3.35167889067900    1.12806918985900
 H     -1.77716671384600   -2.52262833617400    0.41036597842300
 H      1.06217793372000   -2.63636964952000   -0.84170666508000
 H      2.02653559564700   -4.04087338564500    0.46537108645900
 H      1.70775059615100   -4.14390166263100    1.12683806840300
