# Supplementary material for: Mining hydroformylation in complex reaction network via graph theory
Source: RSC Adv. 2021 Jul 1;11(38):23235–40. doi: 10.1039/d1ra03395f (PMC9036754; doi:10.1039/d1ra03395f)
Supplement: RA-011-D1RA03395F-s073 [file RA-011-D1RA03395F-s073.xyz]

18
eq1060         -678.417632723595   -678.417632723595
Co     -1.00740544531700    0.24228062860100    0.38118681267300
 H      1.16572147029500   -2.49739990156300   -0.69662830890900
 C     -0.64193915468400    2.02139035625100    0.24308455381200
 O     -1.25464130943800    2.77723191435400    1.00580970668000
 C     -0.30519554925500    0.18286965289300    3.50406346989200
 O     -0.51069959115300    0.12195001072400    2.36418576830500
 C      0.41203224095400   -1.80656728433800   -0.29594166045200
 O     -0.61028762548600   -2.20600749674300    0.30006252829900
 C      0.53719882882300   -0.28265611345700   -0.43261729137700
 O      1.49037233662900    0.24148303580800   -1.02149069355900
 C     -3.19367636494600    0.47338296017100   -0.34650067131800
 C     -1.96431009559000    0.26273057730400   -1.23003235053600
 H     -3.63418453816300    1.46005648600200   -0.47719353080700
 H     -1.92643642738400   -0.71580473979100   -1.71283779816000
 H     -1.75466836817600    1.05786861614200   -1.94041598259500
 H     -3.94056486057300   -0.31058759578100   -0.46367526206800
 H     -2.93088944060600    0.44141873932800    0.75322983107500
 H      0.10510816491800    2.37202850142800   -0.48974101754600
