# Supplementary material for: Mining hydroformylation in complex reaction network via graph theory
Source: RSC Adv. 2021 Jul 1;11(38):23235–40. doi: 10.1039/d1ra03395f (PMC9036754; doi:10.1039/d1ra03395f)
Supplement: RA-011-D1RA03395F-s074 [file RA-011-D1RA03395F-s074.xyz]

18
eq1061         -678.489255691676   -678.489255691676
Co      0.52530954637000   -0.05423337569200    0.08872181376400
 H      0.76544229115900   -0.87434386620100    2.59951076348500
 C      0.66479329834400    0.05340581145000   -1.72688829496600
 O      0.63685915418500    0.16767936605000   -2.87955613388100
 C      2.23142117360700    0.01490292652500    0.42707320558300
 O      3.36350690153900    0.13599782359500    0.69558520951600
 C      0.20681172587900   -0.21033648946200    1.92828488307400
 O     -0.71798333599100    0.39362007283500    2.62373413516900
 C     -2.20712848622100    0.80994835754300    0.20406295906700
 O     -1.32786602913300   -0.07040591644900   -0.26919953066100
 C     -0.60737258928700    2.77372909732600    0.60886418573900
 C     -1.93744958381400    2.05600863017400    0.71349825953100
 H      0.10259510080900    2.20174825485900   -0.00199552546900
 H     -1.33584019863100    0.99587856140400    2.05903672441600
 H     -2.78989665869000    2.63973320785600    1.03846445269800
 H     -0.74260527725800    3.74930173521800    0.13732442681900
 H     -0.13121109376300    2.93819529934300    1.58226705706500
 H     -3.23460298779000    0.44907849311200    0.21217564028700
