# Supplementary material for: Mining hydroformylation in complex reaction network via graph theory
Source: RSC Adv. 2021 Jul 1;11(38):23235–40. doi: 10.1039/d1ra03395f (PMC9036754; doi:10.1039/d1ra03395f)
Supplement: RA-011-D1RA03395F-s075 [file RA-011-D1RA03395F-s075.xyz]

18
eq1062         -678.512131064792   -678.512131064792
Co      0.14319179447400   -0.06228815737300   -0.10154860543900
 H      0.32617745344100   -1.96740701509900    1.89132284897500
 C      1.73264595217000   -0.71498539185100   -0.03257714419800
 O      2.80638912210000   -1.16385348524600    0.09565344145900
 C      0.46720833129300    1.08163308544800   -1.45174926636200
 O      0.69018000174900    1.84957272567100   -2.29676359452600
 C     -0.31113871050700   -1.22107206982000    1.39005172217200
 O     -1.48060004877300   -1.11421532821300    1.86717133720700
 C     -2.06126029785600    1.90031361681900    0.13058799650000
 O     -1.67449118519900    0.54642479273900    0.12547026630300
 C     -0.04914285644400    2.61015626829400    1.48825831039300
 C     -1.32524665404900    2.84534628400600    0.72796826591700
 H      0.80479577076200    3.03188389799900    0.94956552643100
 H     -1.99235744313300   -0.04147886968900    0.91125176280200
 H     -1.68078148849300    3.86581766108100    0.64743442995300
 H     -0.09764290966500    3.08791485908900    2.46888537421100
 H      0.14440503575800    1.54405781349200    1.63968475601500
 H     -2.97754891631000    2.09208730214800   -0.40970319661900
