# Supplementary material for: Mining hydroformylation in complex reaction network via graph theory
Source: RSC Adv. 2021 Jul 1;11(38):23235–40. doi: 10.1039/d1ra03395f (PMC9036754; doi:10.1039/d1ra03395f)
Supplement: RA-011-D1RA03395F-s076 [file RA-011-D1RA03395F-s076.xyz]

18
eq1063         -678.426228574301   -678.426228574301
Co      0.01828724304300    0.31552862819000   -0.30957036371400
 H      0.31063181951800   -0.20339863394300    1.05239718631200
 C      1.46702030944200   -0.65850145744200   -0.54400968390100
 O      2.43123195270400   -1.31355684960300   -0.60376966953100
 C     -0.37008383163300    1.67384716933500    0.73285151009700
 O     -0.58169126625600    2.52648828918700    1.50186468085800
 C     -0.16094037439100    1.05712271810700   -1.93237837139400
 O     -0.26160735853400    1.53939024275500   -2.98528409205600
 C     -2.40537650897200   -0.56188078026800    2.21997525550100
 O     -1.72762311686400   -0.52220092576100    3.15914163648400
 C      0.37626632394900   -2.78703188777000    1.74888620834800
 C     -0.52810771519300   -3.13669581039200    0.82280830664700
 H      1.44021299159000   -2.86485178313100    1.55621455994800
 H     -1.59448938930800   -3.03127617101900    0.99689349098700
 H     -0.22758146457500   -3.50835253525300   -0.15137045044200
 H      0.08224946004300   -2.38192383021500    2.71067183739400
 H     -1.59166136199300   -0.48617651065100   -0.26640282843300
 H     -1.11466062483500   -1.03677919058600   -0.56388137213600
