# Supplementary material for: Mining hydroformylation in complex reaction network via graph theory
Source: RSC Adv. 2021 Jul 1;11(38):23235–40. doi: 10.1039/d1ra03395f (PMC9036754; doi:10.1039/d1ra03395f)
Supplement: RA-011-D1RA03395F-s077 [file RA-011-D1RA03395F-s077.xyz]

18
eq1064         -678.424865127261   -678.424865127261
Co     -0.20171789418800    0.13642492552800   -0.50696059775800
 H     -0.59641211837100   -0.77218999209200    0.59276183790300
 C      1.32063905373300   -0.51580267774700    0.08376047172000
 O      2.26980289636700   -0.98853599289100    0.57448603464300
 C     -1.51981626164800    0.95508666194100    0.30940213720600
 O     -2.37225844189400    1.43887838938700    0.94534445082200
 C      0.36864052990600    1.39198660583700   -1.65087359087700
 O      0.76560596905300    2.23248072851900   -2.34946306043600
 C      0.51669065280700    0.91293399991200    2.85801955338100
 O      0.07597415946000   -0.06809341428100    3.29161447025000
 C     -0.40526257819000   -2.87331409068100    2.01040459849100
 C     -0.70918100579900   -3.17137493730700    0.73824626043300
 H      0.62434851753100   -2.79553564201500    2.34192302606900
 H     -1.73545431525800   -3.20224046949800    0.38848563113700
 H      0.06522164336200   -3.34971455633000   -0.00121599101000
 H     -1.17298264193700   -2.64877121015500    2.74119109245000
 H     -1.22150600684500   -0.86345478168500   -1.57147126257700
 H     -0.51025507035600   -1.19901286491100   -1.65061722090700
