# Supplementary material for: Mining hydroformylation in complex reaction network via graph theory
Source: RSC Adv. 2021 Jul 1;11(38):23235–40. doi: 10.1039/d1ra03395f (PMC9036754; doi:10.1039/d1ra03395f)
Supplement: RA-011-D1RA03395F-s078 [file RA-011-D1RA03395F-s078.xyz]

18
eq1065         -678.420193934267   -678.420193934267
Co     -0.01461961547000   -1.33368713530000   -0.79492189245700
 H      0.50257077911900   -0.07452766353800    1.98869806416900
 C      1.33426984489200    1.73940348974600   -1.65655012551700
 O      1.03398153026200    1.94760986097900   -2.75588522464400
 C     -1.17899049244100    0.82631591156800    0.90252229847800
 O     -1.56408733887100    1.54694390970600    1.82668545368000
 C     -0.40040081266300   -2.58752617609800   -1.91402484327200
 O     -0.66240238401800   -3.35690018227700   -2.74476681235700
 C     -0.07696425034200   -0.21158853305000    1.07686072002200
 O     -0.60930588463600   -1.53205734666600    0.93649865530600
 C     -1.72373240923200    0.90917450661200   -0.51568824470100
 C     -1.62177141482800   -0.37544452537000   -1.33513096745400
 H     -1.17323118137800    1.71843598069600   -1.00661566062200
 H     -2.42172028533700   -1.07035596940600   -1.08123633891800
 H     -1.57422405181600   -0.17899852996700   -2.40482292014700
 H     -2.76711200547400    1.22808951066100   -0.46038778459200
 H      0.73542690143900   -0.90289747464000   -2.01271518203500
 H      0.66981696570800    0.03255536596900    0.21174800036500
