# Supplementary material for: Mining hydroformylation in complex reaction network via graph theory
Source: RSC Adv. 2021 Jul 1;11(38):23235–40. doi: 10.1039/d1ra03395f (PMC9036754; doi:10.1039/d1ra03395f)
Supplement: RA-011-D1RA03395F-s079 [file RA-011-D1RA03395F-s079.xyz]

18
eq1066         -678.421445716364   -678.421445716364
Co     -0.80145026233900   -1.58640377639800   -0.49796579321200
 H      0.43584695096500   -0.14802085276300    1.94644656561200
 C     -3.01572402067600    1.76551623075000    0.60516867010900
 O     -2.55211049787300    1.90754829959000   -0.45158925725700
 C      0.35329892874800    1.07105561175400    0.11104133641200
 O      0.60299927637400    2.15886726237800    0.63648799754400
 C     -2.07368065171500   -2.33715622717600   -1.39610588159400
 O     -2.87319882379000   -2.82744769885700   -2.08083130778300
 C      0.04160529567500   -0.17945794447200    0.93173307488700
 O     -1.35207872045900   -0.47996422476900    0.87910236362300
 C      0.34114802621500    0.82171136185100   -1.38740469689900
 C     -0.69969929333300   -0.19343027263100   -1.85429576070400
 H      1.34508749997200    0.46708326262900   -1.64971160881600
 H     -1.69817952352200    0.23977874727600   -1.86282751363800
 H     -0.43887577397800   -0.63833325290700   -2.81125818290000
 H      0.17618076025900    1.77497245028200   -1.89350320022000
 H      0.03009688363200   -2.47041348725500   -1.36085248412300
 H      0.66623784074100   -1.02136048965400    0.39663287425600
