# Supplementary material for: Mining hydroformylation in complex reaction network via graph theory
Source: RSC Adv. 2021 Jul 1;11(38):23235–40. doi: 10.1039/d1ra03395f (PMC9036754; doi:10.1039/d1ra03395f)
Supplement: RA-011-D1RA03395F-s080 [file RA-011-D1RA03395F-s080.xyz]

18
eq1067         -678.409607893723   -678.409607893723
Co     -0.61918981137100   -0.36369648342100    1.32873988241600
 H      1.13179434187800    0.80032228379400   -0.21433385079800
 C      0.24884311233700    0.13583619830100   -0.29110736761600
 O     -0.21189836548900   -0.36032987451700   -1.29872913892400
 C      0.33051187470900    1.07642118381500    2.02065956079400
 O      1.29423432543100    1.76443616256200    1.72143209524200
 C      0.57783656064900   -1.60783969306600    1.69352659541100
 O      1.35683547339600   -2.44261781395100    1.90396132327400
 C     -2.19173576663900    0.37582004628300    0.90170820439500
 O     -3.23756257446700    0.78979255039300    0.61841290155700
 C      0.00515694611500    3.06049049717600   -0.81940170049900
 C     -1.15977626418800    3.08386586294700   -0.15433563096500
 H      0.04411793961900    2.84420719374500   -1.88132436239100
 H     -1.19488903461200    3.28439740141700    0.91246383603700
 H     -2.10478845589900    2.90290040643900   -0.65320830614100
 H      0.94596744696500    3.22607147546300   -0.30682349239100
 H     -1.56121458644300   -1.56965243002300    1.54557413426200
 H     -0.18946021121400    1.16948302149500    3.01374954886100
