# Supplementary material for: Mining hydroformylation in complex reaction network via graph theory
Source: RSC Adv. 2021 Jul 1;11(38):23235–40. doi: 10.1039/d1ra03395f (PMC9036754; doi:10.1039/d1ra03395f)
Supplement: RA-011-D1RA03395F-s081 [file RA-011-D1RA03395F-s081.xyz]

18
eq1068         -678.452312233527   -678.452312233527
Co      1.48952013662800    0.67499148229600    0.03693037581400
 H      2.21130785092400   -0.45231972732100   -0.85240873938600
 C      1.06416252496300    0.37857763590100    1.74108663845800
 O      0.79053380761700    0.15419245238900    2.85103527401300
 C     -0.13276388521100    0.39724390959900   -0.68367718171400
 O     -1.15039375333000    0.12112654324200   -1.17281374873400
 C      1.84656355483300    2.37043573886300   -0.44076086677500
 O      2.07124423585400    3.47680372604200   -0.72414742243200
 C      3.07991772099800   -0.02163749904500    0.06756672503800
 O      4.18057742706000   -0.42976830689000    0.22286792014200
 C      0.87921733939000   -2.85018400940800   -0.76926890195800
 C      0.81716948872000   -2.64776596052000    0.55460788800500
 H     -0.00529434661400   -2.80353895683800   -1.39463568594200
 H      1.70796075464300   -2.66263703908700    1.17426964853300
 H     -0.12208316148700   -2.43364079300400    1.05360487142400
 H      1.82336518972300   -3.03460804896700   -1.27115125821100
 H      1.07036412428700   -1.07595026245500   -3.28342742288400
 H      1.40742675984900   -0.74347621732800   -2.71162706700500
