# Supplementary material for: Mining hydroformylation in complex reaction network via graph theory
Source: RSC Adv. 2021 Jul 1;11(38):23235–40. doi: 10.1039/d1ra03395f (PMC9036754; doi:10.1039/d1ra03395f)
Supplement: RA-011-D1RA03395F-s082 [file RA-011-D1RA03395F-s082.xyz]

18
eq1069         -678.474316848336   -678.474316848336
Co      0.20687845871900   -0.77708350886600   -1.63591318455000
 H      0.89597065965300    0.99685747096200    0.80803284582600
 C      0.65969705608100   -1.50053445358200    0.03427206339800
 O      0.94491039572500   -2.00273576511800    1.03730461071000
 C     -1.13138586525800    1.48924715828400    0.36125891402600
 O     -1.69136491219200    2.47103324372400    0.86753326520900
 C     -0.11807280644300   -2.27317379352200   -2.52249086780800
 O     -0.42235774263700   -3.19177422041000   -3.16666505225400
 C      0.35498376597900    1.52091992876700   -0.00213361020400
 O      0.58371197649800    0.93780077417000   -1.27330777191800
 C     -1.87264773458300    0.18156545256000    0.12741414716600
 C     -1.69910177343000   -0.44923057086300   -1.24609880768000
 H     -2.93383807425900    0.39063140375700    0.28882347134300
 H     -2.20189500067100   -1.41596767998000   -1.29652053503000
 H     -2.04572648290600    0.21142894854900   -2.03739164927100
 H     -1.56527648735800   -0.52254333436600    0.91137972951800
 H     -0.15151533442800   -0.30513740974100   -2.97586309391500
 H      0.67453379641800    2.56324135533800   -0.01936727930300
