# Supplementary material for: Mining hydroformylation in complex reaction network via graph theory
Source: RSC Adv. 2021 Jul 1;11(38):23235–40. doi: 10.1039/d1ra03395f (PMC9036754; doi:10.1039/d1ra03395f)
Supplement: RA-011-D1RA03395F-s083 [file RA-011-D1RA03395F-s083.xyz]

18
eq107          -678.446498091880   -678.446498091880
Co      0.30176075106500   -0.56960199229700    0.94349430213200
 H      0.47960657492600   -1.84304028295100    1.68392266157400
 C      0.17385881627200    0.91156224186400   -0.06605391705100
 O      0.12971488441000    1.85205959343100   -0.75019807882700
 C      2.05652069573700   -0.76117148269600    0.86576209718000
 O      3.21083265048200   -0.93152599136200    0.86909236044200
 C     -0.80909075438300   -1.64202899086100    0.08412362015300
 O     -1.53293662117500   -2.40929444965300   -0.41540803842600
 C     -2.94777984311100    0.62102803232600   -0.64333906068200
 O     -3.26101213217300    1.15230857648000    0.33926645619900
 C      0.26379806013200    0.37703576793300    2.85092059282300
 C     -1.02317667920900   -0.04704991424100    2.53057700331500
 H      0.89113559518200   -0.21344693484100    3.50520624519300
 H     -1.75253676847100    0.64858210444300    2.13858481550300
 H     -1.40930533571200   -0.97535911700000    2.93083269707200
 H      0.55853628240200    1.40883513840900    2.70174121300400
 H     -0.85550266602100    2.90525790627300    1.96319910950200
 H     -1.38425663090300    2.73411163875000    1.47261948410400
