# Supplementary material for: Mining hydroformylation in complex reaction network via graph theory
Source: RSC Adv. 2021 Jul 1;11(38):23235–40. doi: 10.1039/d1ra03395f (PMC9036754; doi:10.1039/d1ra03395f)
Supplement: RA-011-D1RA03395F-s084 [file RA-011-D1RA03395F-s084.xyz]

18
eq1070         -678.465928454939   -678.465928454939
Co      0.42713626314100    0.85030563083200    0.04840918206500
 H      1.44308166040600    0.72037570643500   -1.01198777250700
 C     -0.80586794982500    1.01494118553200    1.34018647474100
 O     -1.60639498204600    1.11765636497300    2.17567938177800
 C      0.09542561388100    2.26598835803100   -0.98137279034300
 O     -0.02133769126200    3.14164795033400   -1.74268871134000
 C     -0.02563996033600   -0.71099081838400   -0.68490537019100
 O     -0.23035415049700   -1.70819353398400   -1.25313625821000
 C      1.93721439877900    0.89562036356200    0.98848924759300
 O      2.98393443146500    0.91619751103200    1.50151874371500
 C      2.92586886603100    1.12140562635800   -2.74290508768800
 C      2.03364218268100    0.29949008692000   -3.31837580571900
 H      2.80494843453200    2.19879499531800   -2.77406010125800
 H      2.13202346166200   -0.77876368883500   -3.25328776732800
 H      1.15758247121900    0.68434675129700   -3.82907154799800
 H      3.77978244721500    0.73679679708500   -2.19550617570900
 H      2.70700080070200   -1.07391011765500   -0.83746426824100
 H      3.22942462364700   -1.60014453499500   -0.83958696734900
