# Supplementary material for: Mining hydroformylation in complex reaction network via graph theory
Source: RSC Adv. 2021 Jul 1;11(38):23235–40. doi: 10.1039/d1ra03395f (PMC9036754; doi:10.1039/d1ra03395f)
Supplement: RA-011-D1RA03395F-s085 [file RA-011-D1RA03395F-s085.xyz]

18
eq1071         -678.435028271595   -678.435028271595
Co      0.45388714104500   -0.49947633826100   -1.21788898785100
 H     -0.85494510914700   -1.06243454348400    2.09982005626900
 C      0.61595236157200    1.19929450863200   -1.74246454680300
 O      0.72842099083900    2.28647446642500   -2.12796530579100
 C      0.53916918128900   -0.22793263492100    0.63489152496700
 O      1.76953612566300   -0.26821285749800    0.81246405910000
 C      0.28011717451100   -2.26205573306600   -1.27378388246300
 O      0.10549751887900   -3.40644533156700   -1.36237545807900
 C     -0.52677082128500   -0.10031109571800    1.67214852524200
 O     -1.09849804866600    0.96409011159800    1.93433741044700
 C     -2.15471018261300    0.95212649321800   -1.13940840124200
 C     -1.54523165126500   -0.43530542809900   -1.27865027257000
 H     -1.93952169299300    1.57535735710000   -2.00969689808500
 H     -1.91088108066900   -1.09964217338300   -0.49186435650800
 H     -1.74642605228800   -0.87359319775000   -2.25853849529700
 H     -3.24317200196900    0.85828272837400   -1.05848258741500
 H     -1.80631906918300    1.46619453860500   -0.24134224178900
 H      0.82139911117300   -0.74186587049100   -2.69093294687600
