# Supplementary material for: Mining hydroformylation in complex reaction network via graph theory
Source: RSC Adv. 2021 Jul 1;11(38):23235–40. doi: 10.1039/d1ra03395f (PMC9036754; doi:10.1039/d1ra03395f)
Supplement: RA-011-D1RA03395F-s086 [file RA-011-D1RA03395F-s086.xyz]

18
eq1072         -678.461643475486   -678.461643475486
Co      0.45967621156300    0.42794570248700   -0.21300766784500
 H      0.62599901332800    3.24416882518000    0.96128424301600
 C      1.54612888148100    0.70395508053800   -1.56251703660300
 O      2.33146366345900    0.83544374011900   -2.41976349371600
 C     -1.01246949719000    0.02112460005100   -1.13235819116200
 O     -1.98560323627500   -0.21181089104800   -1.72821034092100
 C      0.48889286928900   -0.92558595553500    0.94106521292500
 O      0.60487107046400   -1.83407547909900    1.66572471940000
 C     -0.37637842082300    3.14712685135800   -2.07000536671500
 O      0.23860846384600    3.93692148936400   -1.48276661809400
 C      0.52084419876700    2.19527273257600    1.23465236254000
 C      1.75764523133000    1.37714326527600    0.91510389050200
 H      0.19877643589400    2.08647092464600    2.26859799672400
 H      2.17553679596400    0.82398861983100    1.75020229380700
 H      2.53388728402200    1.91832055528600    0.38092172528400
 H     -0.38565844093800    1.85675571495400    0.63109374709000
 H     -2.47085325334900    2.20665446899700   -0.03716813623800
 H     -2.34690357885300    2.85503257110900    0.30182772367100
