# Supplementary material for: Mining hydroformylation in complex reaction network via graph theory
Source: RSC Adv. 2021 Jul 1;11(38):23235–40. doi: 10.1039/d1ra03395f (PMC9036754; doi:10.1039/d1ra03395f)
Supplement: RA-011-D1RA03395F-s087 [file RA-011-D1RA03395F-s087.xyz]

18
eq1073         -678.465705562406   -678.465705562406
Co     -0.51600021600200    0.25893833147900    1.11562577435300
 H     -1.43438184899900    2.04321139155500   -1.35799847659700
 C     -0.43536455142800   -0.36393686097400   -0.61231435516300
 O     -0.37371176767800   -0.74189724522600   -1.70243000668000
 C      1.33005846654100    0.82072491885900    1.01245098430000
 O      2.03782093827700    0.69788922018600    0.01023569028700
 C      0.01044007584500   -1.20407661897600    2.02004243196100
 O      0.39750774846300   -2.07992019644800    2.67684634777300
 C     -2.32499877229600    0.26217557254600    1.29907636137200
 O     -3.46539047318100    0.41592327821400    1.44977009332200
 C     -0.64609994495500    2.25346167763600    0.65865039260200
 C     -0.58942193408400    2.51118352170000   -0.84400539199800
 H      0.15691679129500    2.78282047320800    1.17866765029000
 H     -0.62969238570000    3.58653738542200   -1.04504329042300
 H      0.33937812663200    2.12577680300300   -1.27425729740800
 H     -1.58477475610100    2.61131317327900    1.08642267122800
 H     -0.52939111465500    0.89339252274200    2.44155764275400
 H      1.72188856883700    1.29639064066400    1.92766701059000
