# Supplementary material for: Mining hydroformylation in complex reaction network via graph theory
Source: RSC Adv. 2021 Jul 1;11(38):23235–40. doi: 10.1039/d1ra03395f (PMC9036754; doi:10.1039/d1ra03395f)
Supplement: RA-011-D1RA03395F-s088 [file RA-011-D1RA03395F-s088.xyz]

18
eq1074         -678.466250615394   -678.466250615394
Co     -0.07752994162100   -0.68160189226300    0.76597812533900
 H      1.61458290645200    2.59732388138800    0.26311487409600
 C      0.78822710875300   -1.86958918752900   -0.28276923077900
 O      0.17686597431100   -2.83296881802300    0.22544343769500
 C      0.72365655293700    1.97111132239900    0.36630874072700
 O      1.13719693285100    0.64144128357200    0.62266828874400
 C     -1.27471040613100    0.16218152068500    1.95692563228100
 O     -2.02771348114300    0.76639595574200    2.59276933473900
 C     -0.08520294520900    2.09769173528500   -0.92741513672300
 O     -0.52337951104100    3.19800069562100   -1.29568097709900
 C     -0.34957994827900    0.81124184107500   -1.68014184316700
 C     -1.11755875688000   -0.18299430954800   -0.80762044326300
 H      0.60847343428000    0.37585237342500   -1.97862041165300
 H     -2.06199294201200    0.25170640128900   -0.46582001348800
 H     -1.33939200198900   -1.10606586242100   -1.35004497163600
 H     -0.92543085185100    1.06100554388600   -2.57394427793400
 H      1.54537418685200   -1.94171712347800   -1.06991792065800
 H      0.11141154398700    2.39879063076800    1.17744408683600
