# Supplementary material for: Mining hydroformylation in complex reaction network via graph theory
Source: RSC Adv. 2021 Jul 1;11(38):23235–40. doi: 10.1039/d1ra03395f (PMC9036754; doi:10.1039/d1ra03395f)
Supplement: RA-011-D1RA03395F-s089 [file RA-011-D1RA03395F-s089.xyz]

18
eq1075         -678.443128358903   -678.443128358903
Co     -0.47288389916900   -0.35379733272200   -0.89762673503600
 H     -0.36709243037800    2.71888896118900    1.15962577005300
 C      0.64049438492000    0.11451704129200   -2.18032909509100
 O      1.29021326177600    0.44278699157000   -3.09262930559000
 C     -0.90713459832800    1.46705451659800   -0.70140059204500
 O     -1.53670227433400    2.34776598925300   -1.29780531459100
 C      0.02429058937300   -2.09734903244200   -0.74894807401900
 O      0.34151147889100   -3.20556272140800   -0.60809821905900
 C     -0.32781199587400    1.72392531726800    0.69501418116900
 O      0.16722082137200    0.73385031362800    1.26793589256800
 C     -2.43180580143700   -0.74792814489200   -0.25659375382500
 C     -2.35313038841900   -0.72877721551400   -1.65543102256000
 H     -2.80577956034200    0.11751514164000    0.27878698652400
 H     -2.30393090581400   -1.65029942259600   -2.22370296444000
 H     -2.61316815796200    0.16715601297800   -2.20677660441400
 H     -2.45495691201800   -1.68227914456500    0.29127253432200
 H      1.99729012442200   -0.36730179570600    0.37127316384200
 H      2.60088015828500   -0.67562047503100    0.06570034763800
