# Supplementary material for: Mining hydroformylation in complex reaction network via graph theory
Source: RSC Adv. 2021 Jul 1;11(38):23235–40. doi: 10.1039/d1ra03395f (PMC9036754; doi:10.1039/d1ra03395f)
Supplement: RA-011-D1RA03395F-s090 [file RA-011-D1RA03395F-s090.xyz]

18
eq1076         -678.447024987208   -678.447024987208
Co      0.26190348233100   -0.36338443059800   -0.87033969465900
 H     -1.40338010406100    1.33820676289600    1.60138839336700
 C      0.50864013335500   -0.04977275498000   -2.61947393990400
 O      0.54853253632800    0.21330842599400   -3.74741317692900
 C     -0.43904773481300    1.39724821876100   -0.44145414070100
 O     -0.32682295270500    2.52829417398900   -0.87394145230900
 C      0.50775412028400   -2.21557095104900   -0.73313713746500
 O      0.46399118025600   -3.35124639684400   -0.52299518844600
 C     -1.19205797479900    0.74868804919700    0.70805237573200
 O     -0.25183456095300   -0.34744889981800    0.94530684042200
 C     -2.38239126489100    0.11989873568100   -0.02712999556600
 C     -1.72952764943300   -0.54072875545800   -1.25768094741400
 H     -3.13362390208200    0.86128530137300   -0.30905937636500
 H     -1.91562808073800   -1.61069393807800   -1.33497060901300
 H     -1.99787691215000   -0.05100065070600   -2.19518567569200
 H     -2.82648917864400   -0.62738831242100    0.63010986944300
 H      2.03243044748100   -0.22313921868100   -0.38567450794900
 H      1.76293231007200    0.49798964128400   -0.30613444097800
