# Supplementary material for: Mining hydroformylation in complex reaction network via graph theory
Source: RSC Adv. 2021 Jul 1;11(38):23235–40. doi: 10.1039/d1ra03395f (PMC9036754; doi:10.1039/d1ra03395f)
Supplement: RA-011-D1RA03395F-s091 [file RA-011-D1RA03395F-s091.xyz]

18
eq1077         -678.411442918108   -678.411442918108
Co     -0.98791242211500    0.61007286210700   -0.90230086196700
 H     -0.99161541470600    1.17498440919100   -2.25278132852800
 C     -0.35621595451500    0.14711201091400    0.71708639332200
 O      0.12581078869500   -0.10140410798300    1.74377302360300
 C     -1.73233090460500   -0.87266331844500   -1.59741010998500
 O     -2.17659773767100   -1.80662964885000   -2.12513202186400
 C     -2.43360448481700    1.59936227006700   -0.47987257011000
 O     -3.34343187534400    2.27535243450200   -0.23746159557300
 C     -3.00932570501900   -2.04742450087000    1.46589146172200
 O     -3.30078783314100   -0.96800957939600    1.15892233052200
 C     -0.23427010061700   -3.09617108063400    0.27826987453900
 C      0.69552688510600   -2.55306572414800   -0.52208654479600
 H     -0.18359895652500   -2.99497024050000    1.35680584917500
 H      0.63519812459200   -2.63519158932100   -1.60184998407400
 H      1.52763463476000   -1.98248657941600   -0.12424844744000
 H     -1.07619674660400   -3.64822952176200   -0.12482848704300
 H     -0.14381274866400    1.80383539890500   -0.82393027085600
 H      0.28766614833000    0.17075519314100   -1.46705340529300
