# Supplementary material for: Mining hydroformylation in complex reaction network via graph theory
Source: RSC Adv. 2021 Jul 1;11(38):23235–40. doi: 10.1039/d1ra03395f (PMC9036754; doi:10.1039/d1ra03395f)
Supplement: RA-011-D1RA03395F-s092 [file RA-011-D1RA03395F-s092.xyz]

18
eq1078         -678.501409046885   -678.501409046885
Co     -0.30786825099800    0.90827301750600   -1.11315952594900
 H     -0.80590927315100   -2.32743959052600   -1.30948084533700
 C      1.00962967187800    1.48851849468700   -0.05044340430300
 O      1.91114128800200    1.76492665504500    0.63468528635700
 C     -1.23777457522600    2.44120575302400   -1.16504225622200
 O     -1.84687008074900    3.43060226939200   -1.19304829106500
 C     -1.63375929906100   -0.06844585394800   -0.41225945324800
 O     -2.45880345726400   -0.75368954677900    0.04528086464700
 C      0.04650890795100    0.79908777001100   -2.86242503150600
 O      0.33055529360500    0.65396730653900   -3.98385717008700
 C      0.14310102020100   -2.03376688819400   -1.76223785705300
 C      0.77391424731900   -0.84707657437200   -1.03528938206400
 H     -0.04002095018800   -1.82024898570900   -2.81733375347900
 H      0.89419667940800   -1.06886892371100    0.02613106182700
 H      1.75510993107000   -0.61094684417500   -1.45314971404100
 H      0.81910393360100   -2.89330148348700   -1.70559486436500
 H      0.08105782094100   -0.73931086945400    2.13237414882800
 H     -0.20296971026300   -0.12142206638800    1.83492525778500
