# Supplementary material for: Mining hydroformylation in complex reaction network via graph theory
Source: RSC Adv. 2021 Jul 1;11(38):23235–40. doi: 10.1039/d1ra03395f (PMC9036754; doi:10.1039/d1ra03395f)
Supplement: RA-011-D1RA03395F-s093 [file RA-011-D1RA03395F-s093.xyz]

18
eq1079         -678.467738041776   -678.467738041776
Co     -0.24559278549800   -0.16244181423100   -0.71384796014400
 H      0.07132085560800   -1.31735897610900    0.16078174600900
 C     -0.60764353765300    1.21482727970600   -1.80760259688600
 O     -0.83097749119300    2.09094727232900   -2.53612972469500
 C     -1.78037388779800   -1.05495509009800   -0.89713842013700
 O     -2.76590847088200   -1.67013385176700   -0.97577357708800
 C      0.02880609538500    0.71192526682900    0.82321645510400
 O      0.25539999992600    1.21838696844900    1.84692901233600
 C      1.24404168394400   -0.71592629303900   -1.52049458443500
 O      2.24948972785800   -1.07353256313200   -1.98887527289800
 C      2.32759321463500    2.44893824895700   -1.65126840053400
 C      2.62204416928900    2.10878989810700   -0.38778939496700
 H      1.87732147310500    3.40484026015000   -1.89458302424000
 H      3.05052707706600    1.14187395082900   -0.14602058112200
 H      2.42420417657600    2.77565366318400    0.44441666155300
 H      2.51096447922800    1.76923359692000   -2.47692373203100
 H      0.17929453552600    3.32120538135300   -0.12490109262500
 H     -0.48416955429100    3.62856695146600   -0.00162813759000
