# Supplementary material for: Mining hydroformylation in complex reaction network via graph theory
Source: RSC Adv. 2021 Jul 1;11(38):23235–40. doi: 10.1039/d1ra03395f (PMC9036754; doi:10.1039/d1ra03395f)
Supplement: RA-011-D1RA03395F-s094 [file RA-011-D1RA03395F-s094.xyz]

18
eq108          -678.467579951693   -678.467579951693
Co     -0.49986822329300   -0.42537680868000   -0.35357118622900
 H      0.63569497269100    0.15308132943400   -1.11124534532200
 C     -1.86487713278700   -1.08512261252900    0.60897996577400
 O     -2.73759914986100   -1.49279171180400    1.25771206716800
 C      0.72165024345300   -0.45020328601600    0.94469046744400
 O      1.55837442166600   -0.50698317859000    1.75356949934600
 C     -1.28408286576200    1.07887604905500   -0.90215365874800
 O     -1.76145925172200    2.06290615099500   -1.30253608665500
 C     -0.27917747175600   -1.72718460095500   -1.56398192624900
 O     -0.06101799912500   -2.55251394575600   -2.35591489861800
 C      0.01001470456600   -3.64323767167400    1.03479481292500
 C     -1.01724311451000   -4.25445336823800    0.42681503257200
 H      0.97643960821400   -3.53949608974400    0.55280576193800
 H     -1.98926703764500   -4.33342213829100    0.90132259016500
 H     -0.91656202822000   -4.67004383575200   -0.56975984614600
 H     -0.09174614356000   -3.20791644756800    2.02372626130700
 H     -2.84579612849100   -3.10557291512000   -1.22342524778200
 H     -2.99511666983700   -2.47323730421100   -1.58147833817700
