# Supplementary material for: Mining hydroformylation in complex reaction network via graph theory
Source: RSC Adv. 2021 Jul 1;11(38):23235–40. doi: 10.1039/d1ra03395f (PMC9036754; doi:10.1039/d1ra03395f)
Supplement: RA-011-D1RA03395F-s095 [file RA-011-D1RA03395F-s095.xyz]

18
eq1080         -678.454960023130   -678.454960023130
Co      0.68388326440300   -0.40813357363700   -1.40645657992700
 H      1.45493521671000    2.26010769183100   -0.60190819506900
 C     -0.94894915617000   -1.08075740508900   -1.30217580578600
 O     -2.03212103282800   -1.46965907758600   -1.21043633756000
 C      1.61147756999800    1.24111828369300   -0.23500788471700
 O      0.45223346738800    0.60371182451100    0.19862836932900
 C      1.67985291424400   -1.81859977842400   -0.71794702744100
 O      2.28610470075600   -2.74723021710800   -0.39076973241100
 C      0.06704257167000   -0.24865113502700   -3.75870564489700
 O     -0.76773658833900   -0.68516437252100   -4.57320261999700
 C      1.29350563500200   -0.93289692385000   -3.26519237701200
 C     -0.14580767247500    0.83444619821800   -2.75282699589700
 H      2.21089515337200   -0.35129485944600   -3.37412243264600
 H     -1.15490761072500    1.21016898047800   -2.61592979332500
 H      0.60912006849700    1.62112665814900   -2.74761234405900
 H      1.40978918525100   -1.97627941302200   -3.54398978356300
 H      2.45006715463300    1.16044669053500    0.46262239902400
 H      2.05960670656800    0.69073415853900   -1.20254538968400
