# Supplementary material for: Mining hydroformylation in complex reaction network via graph theory
Source: RSC Adv. 2021 Jul 1;11(38):23235–40. doi: 10.1039/d1ra03395f (PMC9036754; doi:10.1039/d1ra03395f)
Supplement: RA-011-D1RA03395F-s096 [file RA-011-D1RA03395F-s096.xyz]

18
eq1081         -678.407208271365   -678.407208271365
Co     -1.32097271488300    0.50055054355400   -1.37052156175700
 H     -2.42799106393800    0.75514995788000   -2.29518261289300
 C      0.21905983406100    0.78241359169700   -0.47168479732800
 O      1.22724748914100    1.04724481708700    0.03324822161400
 C     -1.13563564662800   -1.08703108149600   -2.18564528767300
 O     -1.03640897819800   -2.06697217023600   -2.80164885131200
 C     -2.56808791987200    0.26224239938900   -0.08699982251300
 O     -3.43440489979000    0.17784884394500    0.67719862702900
 C     -0.54609261464300   -1.57068493300400    1.44151218249400
 O     -0.61800565269500   -0.60503609993400    2.18930615611600
 C      0.29130607858600   -2.39370364273700    0.54002753625000
 C     -1.25365616946300   -2.67639773473200    0.75714397304200
 H      0.60238792126100   -1.97534967674100   -0.41011175781100
 H     -1.52348564923300   -3.55958948994000    1.32099680605600
 H     -1.93252969088200   -2.44012913941600   -0.05402751880000
 H      0.99172557848200   -3.09938784056200    0.96686964547300
 H     -1.57330312015200    1.93792371920200   -1.24999755131500
 H     -0.65901707926700    1.08613660377900   -2.53869009541000
