# Supplementary material for: Mining hydroformylation in complex reaction network via graph theory
Source: RSC Adv. 2021 Jul 1;11(38):23235–40. doi: 10.1039/d1ra03395f (PMC9036754; doi:10.1039/d1ra03395f)
Supplement: RA-011-D1RA03395F-s097 [file RA-011-D1RA03395F-s097.xyz]

18
eq1082         -678.448695384545   -678.448695384545
Co      1.09399013022500   -0.67487139557100   -0.48586055290200
 H      0.90539545848100    2.23356750091400   -0.81308081409400
 C     -0.04100099139400   -2.00112039490300   -0.37128575278400
 O     -0.83311748778100   -2.85109451668700   -0.32574079666700
 C      1.04057579173600    1.46336244088900   -0.04806887758700
 O     -0.07194217648400    0.60734356929200    0.08956032700500
 C      2.43308953932500   -1.60484113539400   -1.15110774856900
 O      3.30514872546600   -2.19008739786300   -1.66005606541200
 C     -0.08953152237300    0.30965829653600   -4.41219533891200
 O     -0.53018465281900    0.68516790214000   -5.48708337963500
 C      0.35003996471800   -0.82496932344700   -3.56541918133900
 C      0.38276630117900    0.68224953464200   -3.06041281304300
 H      1.29606067679200   -1.30711090130600   -3.78244381248200
 H     -0.34636932728000    0.95149711898900   -2.30314921114400
 H      1.35350932426100    1.15747239086400   -2.96375203659000
 H     -0.40186894457200   -1.46998405268200   -3.12620037170500
 H      1.39878832582000    1.87666449232800    0.89533615968700
 H      1.97364241267400    0.86028960141200   -0.46661790939900
