# Supplementary material for: Mining hydroformylation in complex reaction network via graph theory
Source: RSC Adv. 2021 Jul 1;11(38):23235–40. doi: 10.1039/d1ra03395f (PMC9036754; doi:10.1039/d1ra03395f)
Supplement: RA-011-D1RA03395F-s098 [file RA-011-D1RA03395F-s098.xyz]

18
eq1083         -678.458277383408   -678.458277383408
Co      0.98175692448800   -0.27539706950600   -0.15133868247200
 H      2.08356647536700   -0.45896585793700    2.17713678762500
 C     -0.24936851107400    0.81081161200800    0.52693562514500
 O     -1.12399736698200    1.41280393319500    1.00437817430800
 C      2.02979311482000    2.45995644635100   -0.57390853175400
 O      1.61259453989000    2.85897669074000    0.51170951991100
 C      2.44086418725300   -0.29477312323700    1.16072212165700
 O      2.46850099411700   -1.33343607150500    0.30519067742500
 C      1.64783049117200    1.10207110532400   -1.18633871104000
 O      1.89061373150200    0.92567834287900   -2.38144997483300
 C     -0.48316414288500   -0.97455602082200   -1.66415362148800
 C      0.62988037600800   -1.77958764310900   -1.68023154443300
 H     -1.37341717477800   -1.25546027505400   -1.11175542049400
 H      1.45795145341000   -1.57140785887000   -2.34487402561600
 H      0.67299072104600   -2.69934456714500   -1.10925818541200
 H     -0.56623488873000   -0.13319523032400   -2.34127862373900
 H      2.70010635097900    3.05302923239200   -1.21266410468500
 H      3.15766745974500    0.51460140430900    1.02072712887800
