# Supplementary material for: Mining hydroformylation in complex reaction network via graph theory
Source: RSC Adv. 2021 Jul 1;11(38):23235–40. doi: 10.1039/d1ra03395f (PMC9036754; doi:10.1039/d1ra03395f)
Supplement: RA-011-D1RA03395F-s099 [file RA-011-D1RA03395F-s099.xyz]

18
eq1084         -678.414434114610   -678.414434114610
Co     -0.20375434088600    0.94085091300800    0.42377352938500
 H     -0.76385487729800   -2.38214776362600   -0.94419898108600
 C     -0.74138321806300   -1.34808992991300   -0.57921294840800
 O     -1.33358909819100   -0.41439659714800   -1.16766437038300
 C      1.23906792544500    1.27134287341500    1.46884996904300
 O      2.21214615380900    1.71376426188500    0.85474139435800
 C      0.03909796975400   -0.89413448656500    0.66428841032200
 O      0.60757926607600   -1.69122620946700    1.41289142618800
 C     -1.40033526574700    0.77409096460500    1.80801748686400
 O     -1.21675072767800    0.87233441533200    3.01473417515200
 C     -0.79496712615100    3.12241613408000    0.49990983586300
 C     -0.44884682715200    2.68337268489500   -0.75025280065100
 H     -0.06517990396900    3.55659664893500    1.17137864306300
 H     -1.20304113436600    2.37249409930700   -1.46508883277200
 H      0.57997674210300    2.75477210898400   -1.09230309096800
 H     -1.83311727728000    3.17830270028300    0.80723480568900
 H     -2.41243694476400    0.61375230103100    1.36638341212600
 H      1.20417163514700    1.04581286979600    2.54748216871400
