# Supplementary material for: Mining hydroformylation in complex reaction network via graph theory
Source: RSC Adv. 2021 Jul 1;11(38):23235–40. doi: 10.1039/d1ra03395f (PMC9036754; doi:10.1039/d1ra03395f)
Supplement: RA-011-D1RA03395F-s100 [file RA-011-D1RA03395F-s100.xyz]

18
eq1085         -678.478369364217   -678.478369364217
Co      0.68437831776300   -0.62775294170400    0.55871435288800
 H      2.12722082957200    1.67053204414000   -1.13471395216500
 C      0.86917050018300   -2.22569712944600    1.28014462692400
 O      1.06096280257500   -3.24113722888800    1.82331949613700
 C      2.18180625924000    0.86787259967400   -1.89224703750700
 O      2.45373667753500    1.10969389233900   -3.06924801786100
 C     -1.09532519337900   -0.53985693210000    0.50403287729500
 O     -2.25550058358000   -0.49023693854400    0.43312180449000
 C      1.03022280468900    0.92724202866700    1.34263896768400
 O      1.31597324141200    1.88907250287500    1.93965274381000
 C      1.89876209016500   -0.51282137695800   -1.35833515350900
 C      2.55311990204900   -0.74800939141000   -0.00604250542500
 H      0.75255032945500   -0.57154011169800   -1.29029511420000
 H      3.22066105271200    0.04584648379200    0.32275177090600
 H      3.03257872527500   -1.71724581207800    0.09143372219000
 H      2.12583821626200   -1.28404066264200   -2.09324930081300
 H      0.38328498775000   -2.90116756206600   -1.23184078865000
 H      0.68935480917800   -3.23290879646500   -1.82178744578800
