# Supplementary material for: Mining hydroformylation in complex reaction network via graph theory
Source: RSC Adv. 2021 Jul 1;11(38):23235–40. doi: 10.1039/d1ra03395f (PMC9036754; doi:10.1039/d1ra03395f)
Supplement: RA-011-D1RA03395F-s101 [file RA-011-D1RA03395F-s101.xyz]

18
eq1086         -678.442002931598   -678.442002931598
Co     -0.38751153258800    0.96355310678700    0.13879962875800
 H     -1.01480903727500   -1.96528883938000    1.76109926154500
 C      0.80478652430500    0.03263098532800   -0.71336792265300
 O      1.59329549579400   -0.54908932193900   -1.34695666105600
 C     -1.41232935078500   -0.63251527241200    0.01542957241100
 O     -1.82048338741100   -1.39812722211600   -0.86008188948300
 C      0.73371746338300    2.18749917677200    0.76206545403200
 O      1.46735169092500    2.95648982469700    1.23947614866500
 C     -1.49789435243800   -1.00993943355900    1.50566137178000
 O     -2.01838407643500   -0.28482957340300    2.36314217742400
 C     -2.43566354495300    1.44792170593000   -0.10617829088200
 C     -1.76178197210600    2.49917234244900    0.52136483203600
 H     -2.57426775318500    1.43330780360500   -1.18086229539200
 H     -1.86226467003900    2.62811921935300    1.59360482511300
 H     -1.42833852672600    3.35405013749500   -0.05348494602100
 H     -3.11582134608000    0.84555037290600    0.48214746010900
 H      0.97443367487700   -0.10414234739700    2.09109144742800
 H      1.07636006232800   -0.23701526083100    2.81578748260700
