# Supplementary material for: Mining hydroformylation in complex reaction network via graph theory
Source: RSC Adv. 2021 Jul 1;11(38):23235–40. doi: 10.1039/d1ra03395f (PMC9036754; doi:10.1039/d1ra03395f)
Supplement: RA-011-D1RA03395F-s102 [file RA-011-D1RA03395F-s102.xyz]

18
eq1087         -678.478732244469   -678.478732244469
Co      0.95928680087200   -1.10052356681500    0.66828010602600
 H      1.55522710882300    1.17551111562700   -1.54614803651500
 C      1.73300071058100   -2.39039838801000    1.59723504937600
 O      2.28537077485700   -3.16974186312400    2.26746211400600
 C      1.93968017715400    0.30394342083700   -2.10623005737000
 O      2.14010251101400    0.35710908345000   -3.32058189760700
 C     -0.71454479951900   -1.71499888475300    0.66615830679700
 O     -1.80762476666700   -2.11186795552700    0.63656355888000
 C      0.61935637542200    0.57679862392500    1.11401601560900
 O      0.46094092628300    1.67597956343500    1.47551459112000
 C      2.18418028173400   -0.91831088191200   -1.25605337737100
 C      2.75028469193700   -0.54460943388300    0.10836039363300
 H      1.15984859428500   -1.42313867780900   -1.16452673201400
 H      2.98949963366300    0.51139797397000    0.22231759458800
 H      3.58793703706500   -1.15660685160400    0.42698981264300
 H      2.77379372310000   -1.66377246506300   -1.78774857209900
 H     -0.73437171478000    0.06073383129800   -1.43941805829700
 H     -0.85317229749800   -0.04965997676800   -2.16413976481500
