# Supplementary material for: Mining hydroformylation in complex reaction network via graph theory
Source: RSC Adv. 2021 Jul 1;11(38):23235–40. doi: 10.1039/d1ra03395f (PMC9036754; doi:10.1039/d1ra03395f)
Supplement: RA-011-D1RA03395F-s103 [file RA-011-D1RA03395F-s103.xyz]

18
eq1088         -678.488902355485   -678.488902355485
Co     -0.99566733244100   -0.10134478275200   -0.16898441142000
 H     -0.16145828390300    0.78090837576800    2.39790218534800
 C     -1.66053964092100   -1.07695101728700    1.07173361521300
 O     -1.78186344776000   -1.64059272564200    2.11624113122100
 C      0.52734697651500   -0.96039029602000   -0.23857294247700
 O      1.56032801228600   -1.49654297151200   -0.25135342839000
 C      0.50560622105400    1.92286259844100   -1.42978115942700
 O      1.69650660756400    2.24696929293800   -1.35603870751100
 C     -0.41161828193900    1.85346504988500   -0.24489827883900
 O     -1.69191983986600    1.60151338330900   -0.51219443716400
 C     -0.56553702088200    1.79113079617700    2.28561152084700
 C      0.03291445358500    2.47125081093200    1.05207047894400
 H     -0.31733188750700    2.35236981221700    3.18673296104600
 H     -0.26178208048500    3.52608703233000    1.02273185347700
 H      1.12360135312900    2.44246779074200    1.08038067127000
 H     -1.65344183053700    1.72467542769900    2.20563634803900
 H      0.02233514178700    1.64436132512600   -2.38103370636400
 H     -2.50269616840500   -0.91233191288100    0.20478053736000
