# Supplementary material for: Mining hydroformylation in complex reaction network via graph theory
Source: RSC Adv. 2021 Jul 1;11(38):23235–40. doi: 10.1039/d1ra03395f (PMC9036754; doi:10.1039/d1ra03395f)
Supplement: RA-011-D1RA03395F-s104 [file RA-011-D1RA03395F-s104.xyz]

18
eq1089         -678.436462709103   -678.436462709103
Co     -0.48513976796000   -0.05781291598500    0.77719201358500
 H      1.52199108513400   -1.53579083509800   -1.88308988104700
 C     -0.47700129207400    1.74141340154400    0.97063528384200
 O      0.46232017534900    2.02195729821800    1.72233411956900
 C     -1.39835762872000   -0.38785573924200    2.34045586239600
 O     -2.10416685321300   -0.52730540415700    3.24914102811400
 C      0.89659596679900   -1.19538939991800   -1.04913840054200
 O      0.64544029304400   -1.91407111988300   -0.05412333319900
 C      0.25698375379800    0.19468249120400   -0.93541806458900
 O      0.32508350882000    1.03493915615700   -1.83809238482700
 C     -2.82297923417700    0.86507565997300   -0.71519285972900
 C     -2.10606191570500   -0.40364678829500   -0.28337689889500
 H     -3.70661420584800    0.62045325240400   -1.31308859844000
 H     -2.73926028066100   -1.03051326931300    0.35198689239500
 H     -1.81553672943000   -1.00540635579000   -1.15179259832100
 H     -3.15647133964900    1.44509895499600    0.15048648058200
 H     -2.16921805646400    1.49267110344500   -1.32787090905100
 H     -1.09207320814500    2.47716885705200    0.43350035160900
