# Supplementary material for: Mining hydroformylation in complex reaction network via graph theory
Source: RSC Adv. 2021 Jul 1;11(38):23235–40. doi: 10.1039/d1ra03395f (PMC9036754; doi:10.1039/d1ra03395f)
Supplement: RA-011-D1RA03395F-s105 [file RA-011-D1RA03395F-s105.xyz]

18
eq109          -678.446441337392   -678.446441337392
Co     -0.66974793514100    0.33550547800900    0.19431377228000
 H     -1.83005502964100    0.76018841491000    1.01621371101000
 C      0.83165696767000   -0.11071986154900   -0.68907192616800
 O      1.83100087564700   -0.36127541197100   -1.23008110498700
 C     -0.68840700821900   -0.91239044124500    1.44485033530200
 O     -0.78127244846100   -1.71224382276400    2.28994397061800
 C     -0.25523550207500    2.01990346940300    0.52650658091300
 O     -0.04909263300800    3.14456817563600    0.75956432927500
 C      0.43566796659000   -3.25343940249400   -0.43130697929800
 O     -0.35276408750200   -3.38381669381500   -1.27225807267800
 C     -1.89100083708800    0.73130538570000   -1.50697064833400
 C     -2.13892363196500   -0.56460281060700   -1.06322484397700
 H     -1.22961554570400    0.91123590309300   -2.34603667647300
 H     -2.99560449049900   -0.77409422981100   -0.43607226424900
 H     -1.68151218914300   -1.41492507719900   -1.55023091504700
 H     -2.55326569248300    1.54203667382700   -1.23386853835900
 H     -0.23183851847000   -1.41061327124000   -3.18087496624400
 H     -0.09501452524900   -0.69493941607800   -3.31778672624700
