# Supplementary material for: Mining hydroformylation in complex reaction network via graph theory
Source: RSC Adv. 2021 Jul 1;11(38):23235–40. doi: 10.1039/d1ra03395f (PMC9036754; doi:10.1039/d1ra03395f)
Supplement: RA-011-D1RA03395F-s106 [file RA-011-D1RA03395F-s106.xyz]

18
eq1090         -678.467455823517   -678.467455823517
Co     -0.27778947430100   -0.31698485830300   -0.42042555176400
 H     -0.17009932830200    0.67469251227100    2.45920437561500
 C     -1.47958304353200   -1.24325777888200    0.53513556384400
 O     -2.34658879986000   -1.66758459836100    1.18593895868700
 C      1.21813994375700   -0.47658992454900    0.55694338918800
 O      2.20147890832800   -0.58060361892700    1.17020572413600
 C      0.17165608111300    1.25547405174500   -1.34302302084200
 O      0.75649905090100    1.67764315648900   -2.33213076966000
 C     -0.52231176009500    1.71171822697000   -0.16233101265600
 O     -1.87968397591700    1.99605021144400   -0.16153245226600
 C     -0.40109557084500    1.73762860535300    2.35330038910800
 C      0.15888335442900    2.29974293628000    1.04013095331300
 H      0.02678673599900    2.26551571475000    3.20602501463400
 H     -0.02711003042200    3.37773382323500    0.99639579155300
 H      1.23701749219400    2.14745684036200    0.96813482965100
 H     -1.48608080502700    1.85060698515300    2.36995350975900
 H     -1.38677419670100   -0.16497137820600   -1.43704871028400
 H     -2.32856163045300    1.62563708264100   -0.94391275084200
