# Supplementary material for: Mining hydroformylation in complex reaction network via graph theory
Source: RSC Adv. 2021 Jul 1;11(38):23235–40. doi: 10.1039/d1ra03395f (PMC9036754; doi:10.1039/d1ra03395f)
Supplement: RA-011-D1RA03395F-s107 [file RA-011-D1RA03395F-s107.xyz]

18
eq1091         -678.416644197099   -678.416644197099
Co      0.33964010083600   -1.30300771907800   -0.70674196221400
 H      0.41526990214500   -2.50176028092900   -1.62036631749000
 C      0.22379100368600    0.07720412846600    0.40208660990000
 O      0.15009997064900    1.01067143629400    1.09516616468000
 C     -1.30602327393500   -1.39721383626100   -1.33118841824300
 O     -2.35757808222200   -1.49047839817800   -1.82241956866200
 C      1.96536218237700   -1.90015437755700   -0.39709778671200
 O      3.03305205585600   -2.34242923535600   -0.25487706923400
 C      1.00862375462500    1.25163197429600   -3.93152965280600
 O      1.49166163304700    1.97474684050700   -4.78895772366500
 C      0.12815318332000    1.13529969533300   -2.74947990541900
 C      0.96915158377300   -0.09562967224100   -3.31695871156700
 H     -0.94593038729600    1.09865069397200   -2.88634754727800
 H      1.83795984721900   -0.42711572606900   -2.76078032230500
 H      0.41740962685500   -0.88823934434000   -3.80682082465700
 H      0.45389877017200    1.59203702356100   -1.82271820709900
 H      2.49033879541900    0.83248762293700   -0.95548364488800
 H      2.90411088141200    1.27649290478200   -1.38306328812900
