# Supplementary material for: Mining hydroformylation in complex reaction network via graph theory
Source: RSC Adv. 2021 Jul 1;11(38):23235–40. doi: 10.1039/d1ra03395f (PMC9036754; doi:10.1039/d1ra03395f)
Supplement: RA-011-D1RA03395F-s108 [file RA-011-D1RA03395F-s108.xyz]

18
eq1092         -678.408064263791   -678.408064263791
Co     -0.08176956419300    0.91113737089000    0.55556308445300
 H      0.18724572287000   -0.32074619556500   -1.44338607277400
 C     -0.67103144588600   -0.26597227064300   -0.72966697125000
 O     -1.70613233186500   -0.89578329510400   -0.89477790450900
 C      1.28539400560800    0.56096389750800    2.22429530588700
 O      1.74105523746500    1.50278169148400    1.47412404978700
 C      0.66103168100900   -0.56772037839900    1.47542799812300
 O      0.69467191335100   -1.78364964147900    1.51733250968500
 C     -1.68482420924800    0.66790715662300    1.44928773910500
 O     -1.87619954314000    1.38447068270200    2.42577926271700
 C     -0.19720307911500    2.99077828639300    0.08366989826900
 C     -1.01481220863600    2.34050290159400   -0.81115312191600
 H      0.82075695850900    3.25589813109900   -0.17281814023600
 H     -2.07768881161400    2.22981352947100   -0.63456214556700
 H     -0.66449883832100    2.10703567451100   -1.81055716807900
 H     -0.58727116709200    3.37155209841200    1.02084200077600
 H     -2.39862577382600   -0.07137033290300    1.03973172394400
 H      1.03468440492800    0.75230868225300    3.27183218406200
