# Supplementary material for: Mining hydroformylation in complex reaction network via graph theory
Source: RSC Adv. 2021 Jul 1;11(38):23235–40. doi: 10.1039/d1ra03395f (PMC9036754; doi:10.1039/d1ra03395f)
Supplement: RA-011-D1RA03395F-s109 [file RA-011-D1RA03395F-s109.xyz]

18
eq1093         -678.466122845520   -678.466122845520
Co      0.07955081117900   -0.56127352398500    0.35764353263100
 H      0.52846372808300    0.81033049709500    0.67512776986500
 C     -0.45010877535500   -2.22569008218700   -0.04490719893700
 O     -0.79114759530500   -3.30158029563800   -0.31909717882800
 C      0.40974209791700    0.08645143736700   -1.27056028617000
 O      0.65476267528600    0.61468913127500   -2.28066102278200
 C      1.49790439285000   -0.88372880774700    1.38145405602500
 O      2.44737432922600   -0.98443441880400    2.05007448321100
 C     -1.37537732908200    0.09402078541700    1.15424769193100
 O     -2.27148913200600    0.63047033813500    1.67183700012100
 C     -0.24327721246200    3.06199977047100    0.25953666665700
 C      1.03386995178200    3.28227454837500   -0.08616020289100
 H     -0.58460126951800    3.15967520084500    1.28439645326600
 H      1.37240969621100    3.14946265955900   -1.10797895793900
 H      1.78196650044400    3.56098091525500    0.64698360817900
 H     -0.98071027384900    2.74773587824400   -0.47225656481200
 H      2.93807431761900    1.21387984799300   -0.58727246728700
 H      3.05069059166200    1.12129809791300    0.13953114178800
