# Supplementary material for: Mining hydroformylation in complex reaction network via graph theory
Source: RSC Adv. 2021 Jul 1;11(38):23235–40. doi: 10.1039/d1ra03395f (PMC9036754; doi:10.1039/d1ra03395f)
Supplement: RA-011-D1RA03395F-s110 [file RA-011-D1RA03395F-s110.xyz]

18
eq1094         -678.417656770260   -678.417656770260
Co      0.11741084112800   -0.80909919481100   -0.46915990009200
 H     -0.93043077823400   -1.83381297704400   -0.81884739558800
 C      1.33463968556000    0.41112002199900   -0.03908176757700
 O      2.12271762875300    1.23545077717000    0.19846040032600
 C     -1.36685082418400    0.11678118909300   -0.35254065484400
 O     -2.39065169965200    0.66785578886900   -0.27286710123900
 C      1.05920499849900   -2.31476214249700   -0.39352215929500
 O      1.58518315962600   -3.34558055847900   -0.30957865802800
 C      2.18817324072500   -0.66617040507400   -2.96838357295200
 O      3.01193058271700   -1.44794589945000   -2.51456910179000
 C      0.78046403894500   -0.42628670016300   -3.37005712151100
 C      1.89251809208300    0.70034841151400   -3.44512559628900
 H      0.01439430199200   -0.32535264160800   -2.59969181045000
 H      2.23034998532600    1.00994120246800   -4.42545629356800
 H      1.83905351151500    1.49553774821200   -2.71010004887700
 H      0.41410486556000   -0.85071138342200   -4.29607029429800
 H     -0.28208304733500    2.31213314344000   -1.80076950379200
 H     -0.40113703506000    1.97374735006400   -2.45021759590300
