# Supplementary material for: Mining hydroformylation in complex reaction network via graph theory
Source: RSC Adv. 2021 Jul 1;11(38):23235–40. doi: 10.1039/d1ra03395f (PMC9036754; doi:10.1039/d1ra03395f)
Supplement: RA-011-D1RA03395F-s111 [file RA-011-D1RA03395F-s111.xyz]

18
eq1095         -678.397353695964   -678.397353695964
Co      0.57925260759800    1.31638394384400    0.70336787866700
 H     -0.97593343036400   -0.55665246719100    0.69695550856700
 C      2.25494008922900    1.23457549303000    1.12109222745600
 O      3.40564999190300    1.16620141445900    1.30935428299800
 C      1.45607684346300    1.66986256535000   -2.26827831563100
 O      1.02105218317400    1.97491195534300   -3.37835069626200
 C     -0.15797298035700   -0.44496723521000    1.42432714569300
 O      0.56084008997300   -1.39733296096600    1.77192965177900
 C      0.60012188788900    1.58243072598800   -1.03261262373400
 O     -0.65892563614200    1.57318663295300   -0.94879188236600
 C      1.01502381933900   -1.30911915141100   -1.73818365405000
 C      2.19342808204700   -1.25322578217900   -1.09493277715600
 H      0.09846849967500   -1.53437843762300   -1.20393523930600
 H      3.11934959956900   -1.03434730993200   -1.61644465715800
 H      2.25396693607400   -1.43517008534300   -0.02771354181200
 H      0.92797819947100   -1.13776296757800   -2.80564396288100
 H      2.51310194383600    1.45286749780300   -2.07241017530600
 H     -0.22848399120800    0.49434121847500    2.10981943946300
