# Supplementary material for: Mining hydroformylation in complex reaction network via graph theory
Source: RSC Adv. 2021 Jul 1;11(38):23235–40. doi: 10.1039/d1ra03395f (PMC9036754; doi:10.1039/d1ra03395f)
Supplement: RA-011-D1RA03395F-s112 [file RA-011-D1RA03395F-s112.xyz]

18
eq1096         -678.429335950775   -678.429335950775
Co      0.62209608521800    1.12539332741800    1.44161393196400
 H     -0.63212603219100   -0.87873382841200    0.30891116804100
 C      0.77712446234700    0.67610873917500    3.19312911943400
 O      0.87722476816600    0.30807757896900    4.28533212589100
 C      2.06420590833500    2.18732890882400    1.15432143117800
 O      2.99840927746800    2.79214039849300    0.82817516500400
 C     -0.71492581634800   -0.27725674806500    1.22483728320200
 O     -1.61590688037100   -0.47996020220200    2.03887480841800
 C     -0.72198641879700    2.33623806673600    1.40329165828400
 O     -1.60898939706000    3.07521524259200    1.30224167098500
 C     -1.22853541475600    1.29410919906100   -1.65600283846700
 C     -2.33719151817200    0.78123955152000   -1.09989246214000
 H     -0.53157264480200    0.67902379615000   -2.21510692121700
 H     -3.01059833548400    1.39273745746800   -0.50948659210600
 H     -2.58594481037000   -0.27008769843000   -1.18943318307800
 H     -0.97512435776600    2.34389420346700   -1.55126164563100
 H      1.49933331072800   -0.00934585665600    1.10446359512700
 H      0.58929076371200    1.09378585314200   -0.02304408282900
