# Supplementary material for: Mining hydroformylation in complex reaction network via graph theory
Source: RSC Adv. 2021 Jul 1;11(38):23235–40. doi: 10.1039/d1ra03395f (PMC9036754; doi:10.1039/d1ra03395f)
Supplement: RA-011-D1RA03395F-s113 [file RA-011-D1RA03395F-s113.xyz]

18
eq1097         -678.422748119012   -678.422748119012
Co      0.22110846730000    0.58730835469500    1.67273963987400
 H     -0.44069580981800    0.09610419221900    0.45672730876600
 C      1.10796648259400    1.02941593566200    3.19437701038000
 O      1.68373185843100    1.29316670973100    4.16078797708600
 C      1.41196979459300    0.95759302398700    0.42944980816800
 O      2.13792305443800    1.15230032143000   -0.45686581742800
 C     -1.30381919996300   -0.04039459315200    2.28308847748600
 O     -2.32790584167700   -0.49045263196000    2.59761390329400
 C     -0.59647312063800    2.37487796303000    1.39712251948500
 O     -0.34292061349600    3.37824555956500    2.05949092446300
 C     -1.32934898544600    1.71115369305700   -1.70855859246000
 C     -1.19312264926100    0.37649945708800   -1.64109881416600
 H     -0.48351547607000    2.35601703975700   -1.92384766621200
 H     -2.03100239255700   -0.27103728587100   -1.40651503600400
 H     -0.23915097279500   -0.10685618126400   -1.82358511982700
 H     -2.28577325620100    2.19416357306700   -1.54119063942300
 H      0.78925406944700   -0.83396499667000    1.73706842445800
 H     -1.31344245902000    2.40576785509600    0.55415992402800
