# Supplementary material for: Mining hydroformylation in complex reaction network via graph theory
Source: RSC Adv. 2021 Jul 1;11(38):23235–40. doi: 10.1039/d1ra03395f (PMC9036754; doi:10.1039/d1ra03395f)
Supplement: RA-011-D1RA03395F-s114 [file RA-011-D1RA03395F-s114.xyz]

18
eq1098         -678.464468545960   -678.464468545960
Co      0.04406527038200    1.02167087732900    1.01869791885800
 H     -1.85690934071900   -0.58660288441200    1.30618801979900
 C      0.65849193745300    0.59339323451200    2.64314651527100
 O      0.99969192462400    0.36023280470700    3.72947006510200
 C      1.63341547827800    1.54270096253200    0.20415134826600
 O      2.58279607512700    1.88705308640800   -0.36062698127900
 C     -1.67731662370900    0.46961990189200    1.61342068974100
 O     -2.55421290084400    1.08930235973800    2.21565640199600
 C     -0.48314433763500    2.79952203993300    1.37221007931500
 O      0.21738872741400    3.76626251699000    1.11401275869700
 C     -0.86638295683500    1.21096803324000   -0.70255330083700
 C     -0.44716846255300   -0.23711547658000   -0.96317516818400
 H     -0.41512020537200    1.94454699585200   -1.36619384768900
 H     -1.30734015997500   -0.89890196237600   -1.07445639029000
 H      0.22100042149500   -0.32650248750300   -1.81944088476200
 H     -1.94128495363400    1.36847248400000   -0.64661390471100
 H      0.13311217583600   -0.67989471095700   -0.10243890704500
 H     -1.47629911951300    2.84518021394500    1.85950981981500
