# Supplementary material for: Mining hydroformylation in complex reaction network via graph theory
Source: RSC Adv. 2021 Jul 1;11(38):23235–40. doi: 10.1039/d1ra03395f (PMC9036754; doi:10.1039/d1ra03395f)
Supplement: RA-011-D1RA03395F-s115 [file RA-011-D1RA03395F-s115.xyz]

18
eq1099         -678.490125690902   -678.490125690902
Co      1.05479207871300   -0.01299608027100    0.63250227102300
 H     -1.97407869358400    0.60614575521900    0.83731558951300
 C      0.59090516029900   -1.35682134910100    1.64326120393100
 O      0.32311013430600   -2.26457756428900    2.32258707297200
 C      2.68591574814600    0.06977052789800    1.10274248007400
 O      3.80779749194500   -0.07732614331000    1.45230699481300
 C     -1.82571120046300   -0.34786034096500    0.30827043707700
 O     -2.58582802641800   -1.31333264451700    0.43135366052600
 C     -0.61406036754700   -0.36401352805200   -0.58366058691500
 O      0.00620825538800    0.78541635357700   -0.73909398156100
 C     -0.40605310342100   -1.51940259430200   -1.52567244182800
 C      1.06321122037400   -1.68631675937200   -1.92025423879700
 H     -1.02116834761700   -1.33211891637000   -2.41254961075000
 H      1.45514497002600   -0.76320508992300   -2.35229965417900
 H      1.66591549846200   -1.93510035301600   -1.03902581320600
 H     -0.79834817178500   -2.42077637226300   -1.05099630802600
 H      2.18876155572200    1.11777641782700    0.44581742076700
 H      1.17527147062800   -2.49275115637700   -2.64490713606400
