# Supplementary material for: Mining hydroformylation in complex reaction network via graph theory
Source: RSC Adv. 2021 Jul 1;11(38):23235–40. doi: 10.1039/d1ra03395f (PMC9036754; doi:10.1039/d1ra03395f)
Supplement: RA-011-D1RA03395F-s116 [file RA-011-D1RA03395F-s116.xyz]

18
eq11           -678.440503499338   -678.440503499338
Co     -0.11954654737800   -0.44846158907500   -0.30057086806900
 H     -0.04705566859400   -0.51877686077200   -1.78654046725100
 C     -0.32631034845000   -0.14488139699900    1.43741352699800
 O     -0.45219485802400    0.06127667525400    2.57755917276500
 C      0.61956536467900    1.08796257540600   -0.71381414119100
 O      1.04922078641400    2.12517879758200   -1.04298770854200
 C     -1.72940222002200   -1.05942839101200   -0.70612264211300
 O     -2.78419552620600   -1.42234016225700   -1.05321517893400
 C      3.51656209047100    0.15908704394800    0.10050131251700
 O      3.24062421702100    0.34648490625300    1.21040255449800
 C      1.05159918157800   -2.21501587403000    0.44063610807100
 C      1.30726559157600   -2.05710821698300   -0.90266959982000
 H      0.29740121083600   -2.91062773289000    0.78517679562900
 H      2.18693352655800   -1.52732186139800   -1.24455583117000
 H      0.77248534542200   -2.63902317647500   -1.64168591348400
 H      1.73424100499700   -1.82399860973400    1.18530736350600
 H      1.85980745520400   -0.04032471264200   -2.97629578933900
 H      2.57368060379000    0.10539891529500   -2.83482685173200
