# Supplementary material for: Mining hydroformylation in complex reaction network via graph theory
Source: RSC Adv. 2021 Jul 1;11(38):23235–40. doi: 10.1039/d1ra03395f (PMC9036754; doi:10.1039/d1ra03395f)
Supplement: RA-011-D1RA03395F-s117 [file RA-011-D1RA03395F-s117.xyz]

18
eq110          -678.447259045704   -678.447259045704
Co     -0.39167988267700   -0.47148054831400    0.46796046960100
 H     -1.67038805170000    0.27795779548200    0.55038065144700
 C      1.16707113071600   -1.35566946855900    0.32804954737900
 O      2.15602571844900   -1.96023193281700    0.23443445660000
 C      0.00300596222900    0.78193290396100    1.64885350775800
 O      0.18645387471600    1.62354568388000    2.43694563884100
 C     -0.67100312366400   -0.09269709165400   -1.23582206022100
 O     -0.92191387990000    0.17352875000900   -2.34310937775200
 C      2.07082403210900    1.66147618900500   -0.75422921041000
 O      2.78969003327700    1.37955940044400    0.11149381870400
 C     -1.24072804159900   -1.83069124740400    1.85941843090500
 C     -1.56913958455400   -2.23500511574000    0.56476559867100
 H     -1.94506858399300   -1.26301943682500    2.45339143943600
 H     -1.01796520807900   -3.03086471623500    0.07864599589400
 H     -2.53241890457200   -1.98660767098700    0.13971450891300
 H     -0.42826076038200   -2.30274386111800    2.39787466582600
 H      1.35804856857000   -0.95851563543400    3.13217590223400
 H      1.89602298897400   -1.46912902177300    3.13646945096300
