# Supplementary material for: Mining hydroformylation in complex reaction network via graph theory
Source: RSC Adv. 2021 Jul 1;11(38):23235–40. doi: 10.1039/d1ra03395f (PMC9036754; doi:10.1039/d1ra03395f)
Supplement: RA-011-D1RA03395F-s118 [file RA-011-D1RA03395F-s118.xyz]

18
eq1100         -678.468028267015   -678.468028267015
Co     -0.23826742483800    1.97587908158800    1.73306637540300
 H     -0.77911800052000    1.27429678682700    2.92236490660800
 C      0.86511522406800    0.57233947892200    1.75813965466800
 O      1.54612433542500   -0.37146764552700    1.79996112712100
 C      0.40162892587100    2.76646593715000    0.25671218814200
 O      0.80898130688200    3.25072565305000   -0.71767003776800
 C     -1.90302579495600    1.68550407740500    1.15794779077900
 O     -2.99155742962400    1.44909895144300    0.81731701627100
 C      0.02396558635100    3.27694453160700    2.92975221873800
 O      0.16884785752300    4.08588376735500    3.75446631455700
 C     -0.90808445228400    0.35117187778700   -1.56180540197300
 C      0.31289315968900   -0.13815727647500   -1.30061202533100
 H     -1.04468840030900    1.32214113628200   -2.02649597394800
 H      0.44661621362400   -1.09692581775500   -0.81230852535800
 H      1.21253531524200    0.41690967679400   -1.54529737822200
 H     -1.80688674515400   -0.19470559274600   -1.29631233318100
 H     -1.27017512401900   -0.90150463939900    0.91920786444700
 H     -1.38012160312800   -1.55469199472900    1.25253045126700
