# Supplementary material for: Mining hydroformylation in complex reaction network via graph theory
Source: RSC Adv. 2021 Jul 1;11(38):23235–40. doi: 10.1039/d1ra03395f (PMC9036754; doi:10.1039/d1ra03395f)
Supplement: RA-011-D1RA03395F-s119 [file RA-011-D1RA03395F-s119.xyz]

18
eq1101         -678.447450744884   -678.447450744884
Co      0.11034445060800    1.51270475249700    1.67788550369600
 H     -2.19314205569300    0.83235918912600    0.88460758924500
 C      1.80017689544600    1.18923277829500    2.24899352809300
 O      2.89376263346600    0.98865353213000    2.58487132212900
 C      0.58619809010800    2.34036746695800    0.18684138374100
 O      0.86486235477900    2.91835827994900   -0.78616305115700
 C     -1.69354486966000    1.81277121394800    1.02045431061200
 O     -2.27311711614700    2.86125300013100    0.75405625606300
 C     -0.55886858403900    2.15243823820600    3.19022032852200
 O     -0.99750265148000    2.64248241438500    4.15205208983700
 C     -1.34355471218800    0.24897521496200   -1.58385566083100
 C     -0.22662533467200   -0.45643293945700   -1.34706646987200
 H     -1.30599166853500    1.30297319517800   -1.83841006894500
 H     -0.26115851393700   -1.50612343710100   -1.07574777295100
 H      0.75566444719400   -0.00051074212200   -1.41379293853300
 H     -2.32762708688400   -0.20006356299000   -1.51018502931300
 H     -0.08540773949200   -0.19659519498400    1.07101489900100
 H     -0.27968558902300   -0.27293540951600    1.82518801286400
