# Supplementary material for: Mining hydroformylation in complex reaction network via graph theory
Source: RSC Adv. 2021 Jul 1;11(38):23235–40. doi: 10.1039/d1ra03395f (PMC9036754; doi:10.1039/d1ra03395f)
Supplement: RA-011-D1RA03395F-s120 [file RA-011-D1RA03395F-s120.xyz]

18
eq1102         -678.448947145643   -678.448947145643
Co      1.49419523151000   -0.54018409044200   -0.34470197365200
 H     -0.96791865213500    0.99168010216700    1.21466151242300
 C      1.84659973662000   -2.03951275153000    0.61438030565900
 O      1.17134044267600   -2.75027559486900    1.34539972140000
 C      1.87760507043100    0.67883310258700    0.95872146974000
 O      2.05984376935400    1.40502054200200    1.84636006209800
 C     -1.05881527960000   -0.04631292707200    0.85305117799100
 O     -1.64683074056500   -0.92051687619500    1.50383361935300
 C     -0.38633904091600   -0.30058562214700   -0.43459217073900
 O     -0.13933658970700    0.90454111365900   -1.19225032815700
 C     -0.64248159422100   -1.54159634879800   -1.25056993978900
 C      0.82573775018400   -1.80863033045200   -1.64322825512400
 H     -1.35388923065100   -1.41111358091600   -2.07344100749800
 H      1.11381987820400   -2.85655990528000   -1.62300633128100
 H      1.12977028273800   -1.33572930219400   -2.58878129190500
 H     -1.01308043204400   -2.31619923096900   -0.57923089716900
 H      2.93252710416300   -2.24249962557700    0.41233619986400
 H     -0.45096203288900    0.82215148842400   -2.11124451377900
