# Supplementary material for: Mining hydroformylation in complex reaction network via graph theory
Source: RSC Adv. 2021 Jul 1;11(38):23235–40. doi: 10.1039/d1ra03395f (PMC9036754; doi:10.1039/d1ra03395f)
Supplement: RA-011-D1RA03395F-s121 [file RA-011-D1RA03395F-s121.xyz]

18
eq1103         -678.461544358566   -678.461544358566
Co      0.34766296835100    0.31254909930100    0.13557813950200
 H     -0.31874524818800    0.16133437301200    1.87410398529500
 C      0.03986256495400   -0.97253894349100   -1.02993158936600
 O     -0.16929136646300   -1.74153402437400   -1.88524425289100
 C      0.66568781908500    2.01292346566600   -0.24885976811900
 O      0.82888508730100    3.11335705782500   -0.60542941397600
 C      1.97504141112100   -0.19190613578300    0.65509089427700
 O      3.02833330214600   -0.53673013307100    1.01448860774400
 C      0.39984367668700   -2.78431876441800    1.75324689719800
 O     -0.08383924772300   -2.39346799284500    2.73254529899600
 C     -1.38989496657400    0.45903762538900    1.60766626520100
 C     -1.56591926242600    0.73967660511700    0.12680921238800
 H     -1.57167291813700    1.33711502603300    2.22386007854200
 H     -2.19839923688600    0.03301294861500   -0.40260718671100
 H     -1.83920275397400    1.76131224486000   -0.11769208518600
 H     -1.97818874821600   -0.39000961326300    1.95119961902400
 H     -2.55962711944000   -2.20028455988500    0.49966192374600
 H     -1.83536934663400   -2.13655759046700    0.35347141017700
