# Supplementary material for: Mining hydroformylation in complex reaction network via graph theory
Source: RSC Adv. 2021 Jul 1;11(38):23235–40. doi: 10.1039/d1ra03395f (PMC9036754; doi:10.1039/d1ra03395f)
Supplement: RA-011-D1RA03395F-s122 [file RA-011-D1RA03395F-s122.xyz]

18
eq1104         -678.468547397320   -678.468547397320
Co      1.50945368621100    0.04445541234200   -0.57864727135300
 H     -0.43051237148800   -1.33580376641900    0.43681192186400
 C      2.39299408677600    0.30369693271300    0.94672668571100
 O      2.95270749202800    0.47496939906500    1.95339347169200
 C     -0.02234310456700   -0.31216981817600    0.58736405160600
 O     -0.53177311136700    0.44109371312400    1.41152887876600
 C      0.48130954026200    1.35715954562300   -1.21214712660300
 O     -0.21174148391800    2.20271637586600   -1.61127116847700
 C      2.93210720355500    0.34481272413300   -1.66142595746400
 O      3.84549981679000    0.50059206365100   -2.36217114743800
 C      0.84112266689700   -1.54862940367900   -1.80833117303500
 C      1.71024868979500   -2.04865654738400   -0.83371089845700
 H     -0.23262029558000   -1.60578866207500   -1.67759802117700
 H      2.73930978659700   -2.28506933930700   -1.07376856465200
 H      1.32894230188000   -2.50241969438100    0.07140637950900
 H      1.18013230134900   -1.38699527404900   -2.82369843149800
 H      1.33394449060300   -1.75592629770000    2.39461278888600
 H      1.21001407302200   -2.47019269581300    2.23897662853100
