# Supplementary material for: Mining hydroformylation in complex reaction network via graph theory
Source: RSC Adv. 2021 Jul 1;11(38):23235–40. doi: 10.1039/d1ra03395f (PMC9036754; doi:10.1039/d1ra03395f)
Supplement: RA-011-D1RA03395F-s123 [file RA-011-D1RA03395F-s123.xyz]

18
eq1105         -678.422001799197   -678.422001799197
Co     -0.02803816724600    0.85736881785200   -0.06896799225100
 H      0.69894444140200    2.04751490875600    0.45785884678600
 C     -0.78271620650900   -0.54513202550100   -0.88923939293600
 O     -1.27607358131000   -1.43684196165000   -1.45046903134400
 C     -0.52021024308000    2.12161444376800   -1.18593526828000
 O     -0.81825575299000    2.98544590576200   -1.91132055214200
 C      1.51231079517100    0.13845025161600    0.40037000957100
 O      2.55919254880100   -0.27960745308500    0.69534041677500
 C     -4.79482449832300    0.66485172246200    0.03761797971900
 O     -6.01227125374400    0.73795173179800   -0.00049831292500
 C     -3.59672240675400   -0.01717074834500    0.58356944293500
 C     -3.49370866479300    1.20399427738100   -0.42315992907400
 H     -3.33306986983000   -0.99880557089700    0.20786509684400
 H     -3.14697949027500    2.15222315193100   -0.02757582374000
 H     -3.16946323325800    0.99305210732000   -1.43589481839100
 H     -3.31786862801900    0.16228493526800    1.61547995282200
 H     -1.26001723865600    1.18515472071700    1.16499966753100
 H     -0.80910198727800    0.65396368378000    1.53227706865400
