# Supplementary material for: Mining hydroformylation in complex reaction network via graph theory
Source: RSC Adv. 2021 Jul 1;11(38):23235–40. doi: 10.1039/d1ra03395f (PMC9036754; doi:10.1039/d1ra03395f)
Supplement: RA-011-D1RA03395F-s124 [file RA-011-D1RA03395F-s124.xyz]

18
eq1106         -678.467694019744   -678.467694019744
Co      0.17666659017300   -0.74771144265500    0.71090540385400
 H      0.57946434341100   -1.37464908938200    1.99249439435300
 C      1.94451037031800   -0.72483553209900    0.46677513778400
 O      3.10406557290000   -0.72486381806100    0.36013999373400
 C     -0.75004719149500   -2.26458517550500    0.57378280619200
 O     -1.38446001096600   -3.24163195520400    0.54365925298100
 C     -0.31928330300900   -0.02700499399400   -0.85627840311300
 O     -0.64204906934100    0.41520290251600   -1.88030399135700
 C     -0.52260678242200    0.44456418754300    1.84547756121400
 O     -0.97853852874100    1.16283202384300    2.64067960480300
 C     -3.43891671389200   -0.34436034617500    0.91171600748400
 C     -3.43828524758100   -0.51280150664600   -0.41864296184700
 H     -3.59904015920600    0.62783979803700    1.36452776499400
 H     -3.25627097180200   -1.48399551915600   -0.86677867156400
 H     -3.60055373221300    0.31598022685900   -1.09929080946700
 H     -3.25570374653600   -1.17205383765500    1.58870513491200
 H     -2.15989520518400    1.95914806094500   -0.07520565488300
 H     -1.67959676475800    2.48651543583200    0.12706839334600
