# Supplementary material for: Mining hydroformylation in complex reaction network via graph theory
Source: RSC Adv. 2021 Jul 1;11(38):23235–40. doi: 10.1039/d1ra03395f (PMC9036754; doi:10.1039/d1ra03395f)
Supplement: RA-011-D1RA03395F-s125 [file RA-011-D1RA03395F-s125.xyz]

18
eq1107         -678.470254001575   -678.470254001575
Co      0.24625057993600   -1.30878900436500   -0.86183681024400
 H      1.70317000047800    2.35436893207400   -1.01786249229100
 C      1.53393841332600   -2.47503412282700   -0.60602031098400
 O      2.31080927158200   -3.32143871693700   -0.37836917328400
 C      1.31919994105000    1.48934318609500   -0.46751094953500
 O      0.93087524013600    1.47379086791800    0.68216880330000
 C     -1.34072544931400   -0.63273608513800   -0.55119575621800
 O     -2.43094911021200   -0.28696668995200   -0.29625952238500
 C      1.67366835571700    0.48310357173700   -2.64142195910400
 O      1.31092255100700    0.34343013426800   -1.24846839097700
 C      0.60265456515000    1.05192799353200   -3.55135309511200
 C      0.93004027627200   -0.44010120531200   -3.57018241172700
 H      0.91288430590700    1.67382407530600   -4.37757361480800
 H      0.20255393237600   -1.10873622356500   -3.11445211397800
 H      1.47966897081500   -0.85901226599000   -4.39923268406900
 H     -0.33136130665300    1.32957959646800   -3.07750883573700
 H      2.72474174364500    0.68755737765200   -2.77902478730800
 H     -0.55935073326200   -2.55091769073000   -0.78147407124900
