# Supplementary material for: Mining hydroformylation in complex reaction network via graph theory
Source: RSC Adv. 2021 Jul 1;11(38):23235–40. doi: 10.1039/d1ra03395f (PMC9036754; doi:10.1039/d1ra03395f)
Supplement: RA-011-D1RA03395F-s126 [file RA-011-D1RA03395F-s126.xyz]

18
eq1108         -678.496370895309   -678.496370895309
Co      1.31877478788800    0.52166112007500   -0.06719054880100
 H     -1.56446693357900    1.42943725404100    0.26845846162000
 C      1.96273235348700   -1.96080347075800   -1.30080999296000
 O      2.35834087350900   -0.79262659236400   -1.11129242951400
 C      1.78924229795100    0.09436901035300    1.56040175237300
 O      1.97496086820200   -0.18747144078900    2.67779998684400
 C     -1.41198131237600    0.34230079515300    0.29485717680800
 O     -2.00962856063600   -0.40392777521500    1.08644278070400
 C     -0.42457003854200   -0.17071714140500   -0.70772427383100
 O      0.11076891567200    0.69302541516900   -1.57097626226800
 C     -0.52787138045900   -1.64347916021600   -1.06516426782000
 C      0.70789601634200   -2.48633212893900   -0.67147446507500
 H     -0.69147437607100   -1.70890749237300   -2.14288454798600
 H      0.82351022615100   -2.42809558478600    0.41741109150200
 H      0.55457678397600   -3.52840055008700   -0.94825915844800
 H     -1.38837187936900   -2.06709077589300   -0.54637825450000
 H      2.55877349871100   -2.60637315666200   -1.95016382773800
 H      0.65057353220600    1.59594183693500    0.68464413835300
