# Supplementary material for: Mining hydroformylation in complex reaction network via graph theory
Source: RSC Adv. 2021 Jul 1;11(38):23235–40. doi: 10.1039/d1ra03395f (PMC9036754; doi:10.1039/d1ra03395f)
Supplement: RA-011-D1RA03395F-s127 [file RA-011-D1RA03395F-s127.xyz]

18
eq1109         -678.465822696502   -678.465822696502
Co      0.16775659357700   -0.60445937258300    0.23059964617300
 H      0.65511525252500    0.78700066662100    0.20662005649100
 C     -0.42208932588700   -2.29721945336700    0.25993107767200
 O     -0.80895862747900   -3.39242127159900    0.27835054695000
 C      1.11202117214100   -0.57820780658500   -1.27730281658100
 O      1.75731249953700   -0.44591378160100   -2.23936863657400
 C      1.10871134930300   -0.49419940359900    1.73978949429100
 O      1.74290470345600   -0.28335789410800    2.69548436777900
 C     -1.36218770814400    0.30972461980400    0.25005550308100
 O     -2.29121194183600    1.01376114561900    0.27377435860100
 C      0.71098962108400    3.01651437715900    1.07423712487900
 C      1.88030063530700    2.73770811836500    0.47611337321700
 H      0.55555307044900    2.82365921303100    2.13017263943400
 H      2.02354853270600    2.89176668715900   -0.58804679091400
 H      2.71173835567200    2.31324880461700    1.02822989942400
 H     -0.13465289531500    3.40228961762100    0.51502568336700
 H     -0.26497843677700    2.44016846081000   -2.04945638042400
 H     -0.04377534569500    1.93649925223500   -1.55227062298100
