# Supplementary material for: Mining hydroformylation in complex reaction network via graph theory
Source: RSC Adv. 2021 Jul 1;11(38):23235–40. doi: 10.1039/d1ra03395f (PMC9036754; doi:10.1039/d1ra03395f)
Supplement: RA-011-D1RA03395F-s128 [file RA-011-D1RA03395F-s128.xyz]

18
eq111          -678.447458631943   -678.447458631943
Co      0.50495914247700    0.29441121796000   -0.53421490127900
 H      1.47875237823900    1.40086505572100   -0.70897966856000
 C     -0.63241852903600   -1.07608891266800   -0.29382949166900
 O     -1.35450756099300   -1.97990733180700   -0.17170928936100
 C     -0.31298519426600    1.62933750161600    0.28730987517400
 O     -0.79264133031300    2.56135866877900    0.80052973482500
 C      1.95187728757500   -0.42278714693600    0.17934486797800
 O      2.93993133288700   -0.84160469608900    0.63725986155900
 C     -3.23854904749200    0.72372134798500   -0.94558016797400
 O     -3.41244673964500    0.61719681225600    0.19463136063300
 C      0.88071034544700   -0.17386381037800   -2.56720269295400
 C     -0.15699508315600    0.75683222354200   -2.49902617950700
 H      0.66984586830100   -1.22624983977700   -2.71435657980400
 H      0.03999915806200    1.81092060895200   -2.64569167339500
 H     -1.19089917870600    0.44758558246500   -2.58700236904200
 H      1.89339433593200    0.14742078889600   -2.77101022766800
 H     -0.26029561861700   -0.24761424196500    2.20069313240400
 H     -0.78049943217800   -0.45860031292700    2.68731950181000
