# Supplementary material for: Mining hydroformylation in complex reaction network via graph theory
Source: RSC Adv. 2021 Jul 1;11(38):23235–40. doi: 10.1039/d1ra03395f (PMC9036754; doi:10.1039/d1ra03395f)
Supplement: RA-011-D1RA03395F-s129 [file RA-011-D1RA03395F-s129.xyz]

18
eq1110         -678.464652954637   -678.464652954637
Co      0.40333693447700    0.64272606591100   -1.45238355778500
 H     -1.50958641602600    1.27161777413600    0.97552317524000
 C      0.29188792558800   -0.55454605455100   -0.02426803826900
 O      1.22303591889000   -0.67717658391200    0.75500078247300
 C     -1.19177568973000    1.73007448141600   -1.12861798810700
 O     -0.03436290869900    2.35457552896200   -0.81309300716600
 C     -0.12024820206300   -0.67642990812100   -2.51450931791200
 O     -0.45996033501300   -1.51207989913000   -3.25034004766900
 C     -1.99010536232400    1.16568662431900   -0.01325460814700
 O     -3.07659361220500    0.58786960188600   -0.16135580448900
 C      2.44245827340600    1.34255918926300   -1.19205712132900
 C      2.51578212722900    0.17984954609400   -1.92078951362700
 H      2.40684344113500    2.31154580655300   -1.67451356888600
 H      2.68947114768200   -0.76991809426200   -1.43085193073600
 H      2.58229873960800    0.20245962424400   -3.00327833559600
 H      2.52496143552300    1.33210115310900   -0.11334380340800
 H     -1.72177784048500    1.99535297359400   -2.04274319762000
 H     -0.67164591447200   -1.07999175292400    0.09513368340500
