# Supplementary material for: Mining hydroformylation in complex reaction network via graph theory
Source: RSC Adv. 2021 Jul 1;11(38):23235–40. doi: 10.1039/d1ra03395f (PMC9036754; doi:10.1039/d1ra03395f)
Supplement: RA-011-D1RA03395F-s130 [file RA-011-D1RA03395F-s130.xyz]

18
eq1111         -678.389388161714   -678.389388161714
Co      0.00483145531200   -1.10614017478700    1.42945199679700
 H     -0.51272559111800    0.45152723763200    0.92266349996400
 C     -0.64189489577000    0.70488617511100    2.05539999110800
 O     -1.55679412632500    1.46756795781600    2.35513715095300
 C     -1.47353625756400   -1.99454258558200    1.72251075457900
 O     -2.42629382769900   -2.66431492869700    1.79370398788800
 C      1.37729394107600   -1.14204803235700    0.32575034562000
 O      2.19825464205300   -1.27348694886800   -0.49150577744200
 C     -2.77943300724100   -0.02907612331200   -1.91356895139100
 O     -3.50710656945400   -0.00084034529000   -2.89278470312000
 C     -1.45938555862100   -0.40330527413000   -1.35089754949900
 C     -2.60553431413200    0.26796814450900   -0.47452266778800
 H     -0.59160357235600    0.19920759422700   -1.59629729898500
 H     -3.10992749861100   -0.35702285309100    0.25384293935600
 H     -2.46807278801700    1.29421012173500   -0.15292512834600
 H     -1.24655337962800   -1.45192067382900   -1.17340783574300
 H      0.53198726127100   -2.42728777196600    1.75222323035800
 H      0.19075500166400    0.45218778198300    2.76174554893800
