# Supplementary material for: Mining hydroformylation in complex reaction network via graph theory
Source: RSC Adv. 2021 Jul 1;11(38):23235–40. doi: 10.1039/d1ra03395f (PMC9036754; doi:10.1039/d1ra03395f)
Supplement: RA-011-D1RA03395F-s131 [file RA-011-D1RA03395F-s131.xyz]

18
eq1112         -678.423982948786   -678.423982948786
Co      0.61066736446900   -1.73840984284600   -1.58554213872000
 H     -0.15667601010000    1.24720854316000   -0.14849065775100
 C      2.27788247422500   -1.82074491605600   -0.89451514118800
 O      3.33394661555300   -1.81195649321800   -0.40739012059900
 C      0.92572446473000    1.36352146445600   -0.00755340250400
 O      1.44635106271800    1.91983142753700    0.94643227678300
 C     -0.94810397019700   -1.23653200683000   -0.89715097293500
 O     -1.92847324679700   -0.79691105526700   -0.43456485867800
 C      0.94300999660500    0.08624159884500   -2.03579461408100
 O      1.66563090093500    0.82948410230200   -1.03267966225100
 C      1.39270419671400    0.42162243559700   -3.43073062524400
 C      0.01763366390800    0.89849048959900   -2.92316225480200
 H      1.41630517031300   -0.35899116965400   -4.17822373838100
 H     -0.10132337544000    1.95504288823300   -2.71677393822600
 H     -0.86149309699400    0.40525229982100   -3.31766713155200
 H      2.17769468523200    1.16169934839800   -3.51040148714900
 H      0.89345040483700   -2.38699877162900   -3.23481651794900
 H      0.11406024765600   -2.23465661261400   -3.22855319081400
