# Supplementary material for: Mining hydroformylation in complex reaction network via graph theory
Source: RSC Adv. 2021 Jul 1;11(38):23235–40. doi: 10.1039/d1ra03395f (PMC9036754; doi:10.1039/d1ra03395f)
Supplement: RA-011-D1RA03395F-s132 [file RA-011-D1RA03395F-s132.xyz]

18
eq1113         -678.503253208217   -678.503253208217
Co      1.07299983193300   -0.70869902071500   -1.32158089606200
 H     -0.47300711599600   -0.75088949377000    0.78817871236900
 C      2.57341001198500   -0.20257360400600   -0.59935382590700
 O      3.54566619518700    0.24236142452400   -0.12454823297000
 C     -0.42320455003000   -0.11518153421500   -0.09911406455700
 O     -0.92809217712200   -0.55243008612600   -1.24058217832000
 C      1.01646108621900   -2.44610508672600   -0.72233440249000
 O      0.97250674154200   -3.55733335689500   -0.39775985766300
 C      0.63858401664000   -0.47764247224400   -4.02968517398600
 O      1.12186225803100   -1.37024079963200   -3.29736877062800
 C      1.15077056221900    1.07007579850600   -2.18248969393200
 C      0.30316533317500    0.85382904621800   -3.44936412933600
 H      2.16441915342900    1.37825792594800   -2.45640863492900
 H     -0.75326741787900    0.79981962963700   -3.15643839695100
 H      0.41320952973500    1.64389445012000   -4.19802511370100
 H      0.71412711047100    1.84005354587300   -1.54518154722600
 H     -0.34371257924100    0.95863560257700    0.07801346909800
 H      0.45309355766800   -0.70263823884700   -5.08353543872600
