# Supplementary material for: Mining hydroformylation in complex reaction network via graph theory
Source: RSC Adv. 2021 Jul 1;11(38):23235–40. doi: 10.1039/d1ra03395f (PMC9036754; doi:10.1039/d1ra03395f)
Supplement: RA-011-D1RA03395F-s133 [file RA-011-D1RA03395F-s133.xyz]

18
eq1114         -678.446424303599   -678.446424303599
Co     -0.93875841870400    0.37522463791000   -0.03535135704800
 H     -1.21438120796800    0.72811730317400    1.37444564338700
 C     -0.53327229034400    0.00461221496000   -1.74483638748300
 O     -0.29984739301800   -0.21408361126300   -2.86312687416900
 C     -0.34861350964600    2.03763235905500    0.08611080935800
 O      0.02433040684400    3.12934782678100    0.25774889446400
 C     -0.07966322691200   -0.92259990571200    0.80433141583600
 O      0.44568956911200   -1.75611320214300    1.42915924004200
 C     -2.96815601560500    1.97846755872200    2.57844336524300
 O     -3.46430739902100    1.00811148390100    2.97644510698100
 C     -2.84650729782900   -0.57246908866100    0.03745175492900
 C     -2.99238370472600    0.70117287004600   -0.50807035834400
 H     -2.80881885058700   -1.44238422448100   -0.60614646644900
 H     -3.30994977876800    1.54369065826800    0.09312594913800
 H     -3.08916433147900    0.83223854960200   -1.57833331334000
 H     -3.05669359061600   -0.75439209936100    1.08350529501400
 H     -2.20795608879500    3.27177049197200   -2.20147439395000
 H     -1.90042030872000    2.67796907724200   -1.88111096372700
