# Supplementary material for: Mining hydroformylation in complex reaction network via graph theory
Source: RSC Adv. 2021 Jul 1;11(38):23235–40. doi: 10.1039/d1ra03395f (PMC9036754; doi:10.1039/d1ra03395f)
Supplement: RA-011-D1RA03395F-s134 [file RA-011-D1RA03395F-s134.xyz]

18
eq1115         -678.467131075318   -678.467131075318
Co      0.24093025074000   -0.68632751205600   -1.56833062870800
 H      0.58870312812600    2.00896617516300    0.94319765061500
 C      1.08485588892400   -2.43335601208100    1.01921727599500
 O      0.89121135981700   -2.25917599083100   -0.11195954389700
 C     -1.30002834237200    1.52147006715700    0.06964327017800
 O     -2.04322000271000    2.50967609679400   -0.00958118533700
 C     -0.16623421779300   -1.75181520164400   -2.93701645022100
 O     -0.52292857563900   -2.36253222015100   -3.85927841156300
 C      0.22107059482700    1.65559183301800   -0.02671068048100
 O      0.82506616875800    0.40580847234000   -0.32246964558900
 C     -1.81624557308300    0.10821516005200    0.25481618211300
 C     -1.60668808829000   -0.75833390584600   -0.98974436570600
 H     -2.88270477574400    0.16947590108600    0.48234793185200
 H     -1.77384300708800   -1.81560173901800   -0.75954412169000
 H     -2.26385076243700   -0.44437120858500   -1.80202385462000
 H     -1.28925176178500   -0.33947894343300    1.10321802728900
 H     -0.14577702118100    0.38332315391600   -2.44241661559800
 H      0.44643863183600    2.41301087380200   -0.78309763939700
