# Supplementary material for: Mining hydroformylation in complex reaction network via graph theory
Source: RSC Adv. 2021 Jul 1;11(38):23235–40. doi: 10.1039/d1ra03395f (PMC9036754; doi:10.1039/d1ra03395f)
Supplement: RA-011-D1RA03395F-s135 [file RA-011-D1RA03395F-s135.xyz]

18
eq1116         -678.444988885118   -678.444988885118
Co      1.61905562455300    0.86334836909100   -0.09896182306000
 H     -0.98451144221300    0.07363930710800   -0.29587013053800
 C      1.47524544088000   -0.06174890743000    1.39952362762700
 O      1.38424877523400   -0.80123008467400    2.29898415039000
 C     -0.25485708968900    0.88690144706200   -0.16211576164900
 O     -0.57236227945300    2.07063776191000   -0.01598501985300
 C      1.58845616390800    0.35986500805600   -1.79275396813300
 O      1.56674052804300   -0.12073659685100   -2.85693787610300
 C      3.35059742629100    1.35198996022300    0.02663285795200
 O      4.47031032641500    1.65016155566100    0.10601382263700
 C     -0.31317035092000   -2.32331274886300   -0.56639161183900
 C      0.99501527842200   -2.61878175394600   -0.58062840293400
 H     -0.87800598351600   -2.31180822232600    0.36007257118100
 H      1.56623742039900   -2.62283350178100   -1.50207342996600
 H      1.53363517022100   -2.85194955382000    0.33098270636600
 H     -0.84698293455000   -2.08375978232900   -1.48023244395500
 H      3.33841594809000   -1.34929774790600   -0.34167281558600
 H      3.99072774671500   -1.69323984171800   -0.43053540608800
