# Supplementary material for: Mining hydroformylation in complex reaction network via graph theory
Source: RSC Adv. 2021 Jul 1;11(38):23235–40. doi: 10.1039/d1ra03395f (PMC9036754; doi:10.1039/d1ra03395f)
Supplement: RA-011-D1RA03395F-s136 [file RA-011-D1RA03395F-s136.xyz]

18
eq1117         -678.444287826346   -678.444287826346
Co      1.66264927819200    0.89562988007700   -0.20204808694500
 H     -0.82532748609300   -0.03888915062000   -0.78580567281700
 C      1.18757428856900    0.27426109579900    1.38442824112700
 O      0.89324161743100   -0.24958313698500    2.38476864203000
 C     -0.18057649136000    0.84212265314600   -0.63388225134800
 O     -0.59543257705800    2.00061418094600   -0.72938619438900
 C      1.94567182076500    0.29726019543800   -1.84328103466200
 O      2.13158807693600   -0.21158782404100   -2.87674701642700
 C      3.36166488491700    1.32969047970700    0.19771760155000
 O      4.46852244401700    1.57052966059300    0.45663797845400
 C      0.27200896472300   -2.47724259295200    0.13017686553100
 C      0.55302681592300   -2.45931775986600   -1.18060556599500
 H      1.02892670657400   -2.72302458457800    0.86632082481300
 H     -0.19281197593200   -2.19799318189800   -1.92416992846600
 H      1.54735357570400   -2.68654552380000   -1.54795376578100
 H     -0.71452143992800   -2.23167431998900    0.50967504586000
 H      2.97837489149400   -1.49725808626100    0.07739817631500
 H      3.50686237395600   -2.01914731725200    0.11480718760400
