# Supplementary material for: Mining hydroformylation in complex reaction network via graph theory
Source: RSC Adv. 2021 Jul 1;11(38):23235–40. doi: 10.1039/d1ra03395f (PMC9036754; doi:10.1039/d1ra03395f)
Supplement: RA-011-D1RA03395F-s137 [file RA-011-D1RA03395F-s137.xyz]

18
eq1118         -678.461463054895   -678.461463054895
Co     -0.32069189567100    0.58836850107100    1.07257380833000
 H     -1.80669312601500    1.36439909379900    1.96794951266500
 C      1.11683030047400    1.60683995233300    1.17123091386300
 O      2.08163059696000    2.26584825097900    1.13369887403900
 C     -0.87028484550800   -0.60731741455400   -0.11036647868600
 O     -1.17338686425200   -1.37490995964400   -0.93759097164200
 C      0.07114265564200   -0.54338952124600    2.38618576471000
 O      0.32937187300800   -1.28809871247900    3.24380555692900
 C      1.47410286097400    0.71268477102200   -1.88947204814600
 O      1.31539816015400    1.82594629724800   -2.17492924711300
 C     -1.11913070232100    1.98996464040400   -0.04853987475400
 C     -2.05474483857500    2.11048674678300    1.14237511862000
 H     -1.59220049118900    1.65269596761700   -0.96429939865700
 H     -1.98342677686500    3.08115794412900    1.62959290510800
 H     -3.08619924715800    1.87887733225600    0.88109480158900
 H     -0.50334006188200    2.86310621549100   -0.24572454293500
 H     -1.35871619620400    1.05061650621500   -2.99526906261500
 H     -1.47438790310000    0.33194496604000   -2.85257501577700
