# Supplementary material for: Mining hydroformylation in complex reaction network via graph theory
Source: RSC Adv. 2021 Jul 1;11(38):23235–40. doi: 10.1039/d1ra03395f (PMC9036754; doi:10.1039/d1ra03395f)
Supplement: RA-011-D1RA03395F-s138 [file RA-011-D1RA03395F-s138.xyz]

18
eq1119         -678.504679997626   -678.504679997626
Co     -0.26427555133300    0.11577828716100   -1.07812583298900
 H      2.44934760707600   -2.17444964780600    1.90423326101600
 C     -1.55296723115800    0.72056432242400   -2.18842449560900
 O     -2.38205593576200    1.14249369912300   -2.88451338716300
 C      1.00887780466400    1.23778265787000   -1.59366503785800
 O      1.85495743293000    1.98639079958300   -1.88095400151200
 C     -1.27929188083800   -0.04463283282600    0.36932312678900
 O     -1.90527078999600   -0.12268651877600    1.34907899667200
 C      1.13917533921300   -0.41520561770600    0.19876716398200
 O      1.51513030476100    0.27828598177500    1.14332001195400
 C      1.73478147652900   -1.78603075439400   -0.09640971867100
 C      2.83970650912500   -2.15890547954400    0.88543756979700
 H      2.10334836440700   -1.76949199265800   -1.12784942149800
 H      3.24748581923100   -3.14100177749600    0.64062975780000
 H      3.64000502570300   -1.41792601130400    0.85115701505600
 H      0.91555298232500   -2.51293443583000   -0.07377125012600
 H      0.11312584295800   -1.27962938140800   -2.18360283088700
 H     -0.42695190989400   -1.58032096854500   -1.70091908439600
