# Supplementary material for: Mining hydroformylation in complex reaction network via graph theory
Source: RSC Adv. 2021 Jul 1;11(38):23235–40. doi: 10.1039/d1ra03395f (PMC9036754; doi:10.1039/d1ra03395f)
Supplement: RA-011-D1RA03395F-s139 [file RA-011-D1RA03395F-s139.xyz]

18
eq112          -678.467535280065   -678.467535280065
Co      0.54476799716800    0.05794876927900   -0.30117960937300
 H      1.02380687531400   -1.10243984148600    0.48761950423200
 C     -0.08867342662400    1.45419709604000   -1.23610877748300
 O     -0.52895925317600    2.34859234097700   -1.83189151746100
 C     -0.70429199131300   -1.11946275272000   -0.78091126437800
 O     -1.47173283311600   -1.92840712232700   -1.11907120246300
 C      0.56954766282700    0.82458094748700    1.30883012039500
 O      0.62391114527200    1.28975399368800    2.37516812844000
 C      2.12223966706900   -0.19800713930600   -1.11047268583400
 O      3.14279015831200   -0.43793643940600   -1.61718410651600
 C      1.13465221750600    0.58894483302200   -4.16881618142000
 C      0.31826413860700   -0.40816562417000   -3.79762477547900
 H      2.20679873526700    0.44250263669000   -4.24145691340400
 H     -0.75301999286700   -0.26192957330900   -3.70420510224000
 H      0.69925283936000   -1.39460394162300   -3.55506725824700
 H      0.75305223275500    1.58046383553900   -4.38679233942500
 H      2.47485276801200    2.59624997449800   -1.84166440025000
 H      2.34342638257500    2.27150942489300   -2.49561384996800
