# Supplementary material for: Mining hydroformylation in complex reaction network via graph theory
Source: RSC Adv. 2021 Jul 1;11(38):23235–40. doi: 10.1039/d1ra03395f (PMC9036754; doi:10.1039/d1ra03395f)
Supplement: RA-011-D1RA03395F-s140 [file RA-011-D1RA03395F-s140.xyz]

18
eq1120         -678.447960239906   -678.447960239906
Co      0.43914155933500    0.60415616250100    0.07339077755300
 H     -0.08612459605700   -3.56558795689600   -1.23976883704700
 C     -0.26696062752500    0.77385865036400   -1.56438041113600
 O     -0.65978649591400    0.90523198700600   -2.65694222712200
 C     -0.82419814156800   -0.08268589565700    1.18384162638400
 O     -1.57042932140200   -0.57115018787100    1.93274952836200
 C      1.52604254689400    1.67285946402100    0.76352428617900
 O      2.70179608297600    1.64166014895000    1.31502314899800
 C      1.85691743949200   -0.72840758815500   -0.78267574570300
 O      1.93587423511700   -0.72901415195500    0.53107052330000
 C      1.29620783132300   -1.91994791713900   -1.51601798718100
 C      0.12308522143900   -2.59059869127300   -0.79902410168500
 H      2.12588385064500   -2.63233477513600   -1.61080904919800
 H      0.35512594673700   -2.72190726285200    0.26011745961000
 H     -0.77773278143700   -1.97782498114400   -0.87652688410900
 H      1.02105469630600   -1.61518423643100   -2.52840096639500
 H      3.01247355572000    0.69431018245100    1.38416270293900
 H      2.54231020761800   -0.07935262116800   -1.33562200143200
