# Supplementary material for: Mining hydroformylation in complex reaction network via graph theory
Source: RSC Adv. 2021 Jul 1;11(38):23235–40. doi: 10.1039/d1ra03395f (PMC9036754; doi:10.1039/d1ra03395f)
Supplement: RA-011-D1RA03395F-s141 [file RA-011-D1RA03395F-s141.xyz]

18
eq1121         -678.460423311115   -678.460423311115
Co      0.81643605194400    0.24041098126800    0.49302004425200
 H     -0.52240154919700   -3.31815592669000   -1.94035913298900
 C     -0.01899515885900    0.68930663199600   -0.97904624015700
 O     -0.54270021011900    1.04891549074000   -1.96374421629900
 C     -0.49457173431200   -0.50592189429700    1.49308630165400
 O     -1.33802352663500   -0.96485651981000    2.15149797408300
 C      1.78186299225000    1.50799567274200    0.87700693857600
 O      2.43695060991800    2.64002968680700    0.81161756989400
 C      2.00011203202600   -1.30335151251800   -0.67121782616300
 O      1.90539435736700   -1.58522624420400    0.57142781160700
 C      1.21420777456500   -2.03449111092800   -1.73323612076600
 C     -0.10881580099800   -2.60863433386100   -1.22338809630300
 H      1.86744845548200   -2.84466782978600   -2.08244281494600
 H      0.04389197031800   -3.11150819725300   -0.26641608913400
 H     -0.84053390631500   -1.81239027917800   -1.06894233642800
 H      1.06169040442900   -1.36553719516600   -2.58411934386800
 H      2.66570520484900    3.06708730593600    1.65818898305400
 H      2.82302324296800   -0.66092439617500   -1.00922156373700
