# Supplementary material for: Mining hydroformylation in complex reaction network via graph theory
Source: RSC Adv. 2021 Jul 1;11(38):23235–40. doi: 10.1039/d1ra03395f (PMC9036754; doi:10.1039/d1ra03395f)
Supplement: RA-011-D1RA03395F-s142 [file RA-011-D1RA03395F-s142.xyz]

18
eq1122         -678.460074314425   -678.460074314425
Co      1.24429800656700    0.09878018223400    0.46582576165500
 H     -0.83932684333100   -3.11408331275600   -1.82851508542300
 C      0.41265746407500    0.70204649187500   -0.95043513138100
 O     -0.18320288117700    1.15886415478400   -1.85315927920800
 C      0.05906106696500   -0.44393313471400    1.69379702374300
 O     -0.75716325088100   -0.77532248789600    2.45759924612100
 C      2.02181175093300    1.45185340266900    1.01037449381100
 O      1.99879762482200    2.72426364775700    1.31827282593800
 C      2.09171401505800   -1.49835804325500   -0.90755319734600
 O      2.10486553222200   -1.77750216832800    0.34292851325600
 C      1.08255621113800   -2.10634844187600   -1.85386926199700
 C     -0.22968857298200   -2.49582817816900   -1.16945727758500
 H      1.56529657692400   -2.99741008011500   -2.27480728617700
 H     -0.02541667754200   -3.04429513792300   -0.24798136946400
 H     -0.80690558465800   -1.60657108116100   -0.90445074043600
 H      0.91397573469000   -1.41793699485800   -2.68590262085700
 H      1.14446872674600    3.19884708475200    1.26504769200300
 H      2.95288231011700   -0.97898557341200   -1.34400246432600
