# Supplementary material for: Mining hydroformylation in complex reaction network via graph theory
Source: RSC Adv. 2021 Jul 1;11(38):23235–40. doi: 10.1039/d1ra03395f (PMC9036754; doi:10.1039/d1ra03395f)
Supplement: RA-011-D1RA03395F-s143 [file RA-011-D1RA03395F-s143.xyz]

18
eq1123         -678.423858195174   -678.423858195174
Co      2.05330668981500   -0.83845122532000   -1.17244146467100
 H      0.98371923027000    2.16630095406500   -2.12216721456300
 C      1.06227852030800   -1.49769708010700    0.18047765345200
 O      0.32185225560000   -1.97635195203200    0.94058432713800
 C      0.38782816269000    2.08921981195900   -1.20143772464700
 O      0.15299745694200    3.01587550702200   -0.44156378257000
 C      2.48776349920200   -1.56144254150500   -2.72946465985600
 O      2.67687909146900   -2.09335739280700   -3.75411973472100
 C      0.40261224330400   -0.20542625211200   -1.88487352231300
 O     -0.08211181143800    0.81795272768100   -0.98004423246800
 C      0.00366893126400   -0.01524656990700   -3.34410470505600
 C     -0.69102898979400   -1.06021557815800   -2.45449014541200
 H      0.66939227601700   -0.35181688563300   -4.12502159052500
 H     -1.69924107573600   -0.84333470625300   -2.12810256734400
 H     -0.47043072013100   -2.10472335910600   -2.62585323471900
 H     -0.57052629917500    0.86969559956100   -3.59081775031400
 H      2.91721270734500    0.75922575803800   -1.16570514592400
 H      2.61281938008700    0.73298691484900   -0.43843268105500
