# Supplementary material for: Mining hydroformylation in complex reaction network via graph theory
Source: RSC Adv. 2021 Jul 1;11(38):23235–40. doi: 10.1039/d1ra03395f (PMC9036754; doi:10.1039/d1ra03395f)
Supplement: RA-011-D1RA03395F-s144 [file RA-011-D1RA03395F-s144.xyz]

18
eq1124         -678.423798455893   -678.423798455893
Co      1.24142203189100   -1.73827389161000   -1.34415746909500
 H     -0.74371020732900   -0.30061565058300    0.46943968219800
 C      2.50863816534600   -0.57276617242700   -0.89637925717400
 O      3.31698100165200    0.17905702845300   -0.50980275228500
 C     -0.88863515367800   -0.10694684993300   -0.60023887503700
 O     -0.63674098997500    1.00685924225100   -1.09477524017500
 C      1.16893397798000   -2.65361621483100    0.08704091679500
 O      1.04317289804300   -3.28212741041200    1.07109864452400
 C      0.82670690332900    0.24349690827100   -3.28428132788900
 O      0.67553344539500   -0.96188822924700   -3.04865547793800
 C      1.51660069654800    1.49169920634800   -2.93579229883800
 C      0.40210186615400    1.40355278057900   -4.06323093213500
 H      2.54603327714800    1.61345893283500   -3.25062743724100
 H     -0.56664950728800    1.81861802684400   -3.81446607895400
 H      0.71171234377100    1.49719085299800   -5.09591558411200
 H      1.24612049650900    1.96923423155300   -2.00299355216700
 H     -1.29768199046000   -0.92309093477900   -1.20899774513400
 H      0.14845229974300   -2.78064812700000   -1.51484339019700
