# Supplementary material for: Mining hydroformylation in complex reaction network via graph theory
Source: RSC Adv. 2021 Jul 1;11(38):23235–40. doi: 10.1039/d1ra03395f (PMC9036754; doi:10.1039/d1ra03395f)
Supplement: RA-011-D1RA03395F-s145 [file RA-011-D1RA03395F-s145.xyz]

18
eq1125         -678.444265799938   -678.444265799938
Co     -1.65488543696300   -0.92706408851400   -0.94453886708500
 H     -0.85257244804900   -2.52982169835300   -1.38256275888300
 C     -2.43935720513700   -0.97324752950100   -2.52749714802800
 O     -3.09572570741200   -0.99433677883100   -3.49147269555200
 C      0.56837011043000   -0.17868564219700   -2.56222146503800
 O      0.88125282308400    0.48489138471300   -3.53110821516700
 C     -1.84399471383300   -0.95694302886900    0.79277151824500
 O     -2.08670204129500   -0.97158171141600    1.93715734482100
 C      0.21056714527900   -2.20540833044900   -1.35718927731300
 O      0.66582309274300   -1.56157501457000   -2.55252656956600
 C      1.03368548920400   -1.97671264418100   -0.07750302455000
 C      1.15483229407100   -3.27231519503800   -0.84468991107400
 H      0.52749717813000   -1.97880111566500    0.87475277005400
 H      2.03489696732700   -3.42090830184200   -1.45341791930700
 H      0.71029353965000   -4.16115730191400   -0.42224550966300
 H      1.83321077927900   -1.25362071738300   -0.17120525058500
 H      0.19787013112000    0.23107176476200   -1.60195352246100
 H     -2.63608210532700    0.14531194543900   -0.76679032173900
