# Supplementary material for: Mining hydroformylation in complex reaction network via graph theory
Source: RSC Adv. 2021 Jul 1;11(38):23235–40. doi: 10.1039/d1ra03395f (PMC9036754; doi:10.1039/d1ra03395f)
Supplement: RA-011-D1RA03395F-s146 [file RA-011-D1RA03395F-s146.xyz]

18
eq1126         -678.471003277183   -678.471003277183
Co     -1.71699007871400   -0.39304044294000   -1.19058310195800
 H      0.75093635806800   -3.01584724113900   -2.54518183352900
 C     -2.86249645514400   -1.59335443955800   -1.75237169089700
 O     -3.64689471857100   -2.44114595184500   -1.95828248580200
 C      0.81569188387400   -0.22381481948700   -2.63233044176700
 O      0.44200494687300    0.90213627406700   -2.89796835362300
 C     -1.00977813627200    0.33136154213400    0.23618200765700
 O     -0.62773804270600    0.70464251937900    1.28221759669600
 C      0.49887448496000   -2.42084009106600   -1.67999784982300
 O     -0.05180895150900   -1.13216232392400   -2.04949263625700
 C     -0.08644440499600   -3.05618305281400   -0.44931355811300
 C      1.31652025692500   -2.45535643192000   -0.40301872012600
 H     -0.20633895757900   -4.12914467285300   -0.46037414899400
 H      1.41605403375500   -1.51613244769100    0.12839606311300
 H      2.17559634585100   -3.10809919196700   -0.36220346837300
 H     -0.87303251079300   -2.50506135152500    0.05087822192000
 H      1.81267526194600   -0.64272302440200   -2.79738647961300
 H     -2.93785142082700    0.19386114658500   -0.60140994033000
