# Supplementary material for: Mining hydroformylation in complex reaction network via graph theory
Source: RSC Adv. 2021 Jul 1;11(38):23235–40. doi: 10.1039/d1ra03395f (PMC9036754; doi:10.1039/d1ra03395f)
Supplement: RA-011-D1RA03395F-s147 [file RA-011-D1RA03395F-s147.xyz]

18
eq1127         -678.537284513704   -678.537284513704
Co      0.38713580197800    0.64061317292400    0.37717903612600
 H      1.00762240594500   -3.68431221484300   -2.33290875004600
 C     -0.79010764525800    0.69807722819400   -0.94747248143500
 O     -1.47136301703600    0.80064513589200   -1.89294983899000
 C     -0.54784410869000    1.53006724713200    1.61604200442400
 O     -1.16209557491200    2.06835444151200    2.44632390401600
 C      1.87619194810500    1.58053634178300    0.33178474447800
 O      2.85678658026000    2.19944265407800    0.16139278917400
 C      1.31830900929500   -0.86711891274500   -0.36289942412600
 O      0.84792847714800   -1.36228946281700    0.93530090099400
 C      0.74033538301900   -1.70301319676800   -1.47387259317500
 C      1.42158463121800   -3.07315405379200   -1.52942165965900
 H      0.87496142557400   -1.16005138149500   -2.41368203144800
 H      2.49708063098500   -2.95878680878300   -1.69858338007400
 H      1.27328976117400   -3.59521753897900   -0.58055842385100
 H     -0.33373669822800   -1.82443312941500   -1.31189526270400
 H      1.54528917200700   -1.38492504715700    1.61218286462000
 H      2.40931302703400   -0.82635414511300   -0.40225055597700
