# Supplementary material for: Mining hydroformylation in complex reaction network via graph theory
Source: RSC Adv. 2021 Jul 1;11(38):23235–40. doi: 10.1039/d1ra03395f (PMC9036754; doi:10.1039/d1ra03395f)
Supplement: RA-011-D1RA03395F-s148 [file RA-011-D1RA03395F-s148.xyz]

18
eq1128         -678.395452588808   -678.395452588808
Co     -1.60236870377100   -1.36339031122800   -2.00432343563800
 H     -0.87743513505600    1.16593186193300   -1.61694088924200
 C     -2.10491853225700   -1.49802814518300   -0.28326550740400
 O     -1.97024104001700   -0.79047795980800    0.70918609168600
 C      1.12545553424700   -0.17862951056600   -0.16932608204200
 O      1.82564474710000    0.80855425081200   -0.00157894045600
 C     -1.47524620902500    0.39869824872800   -2.12153140383700
 O     -2.34727966803900    0.58933651741000   -2.98684717371500
 C      0.10013873865600   -1.88421275032100   -1.48355275185300
 O      1.06026999405900   -0.81409181873200   -1.39115709353700
 C      0.46518152057900   -3.15491402566800   -0.74755241364100
 C      0.59734367233700   -3.08277897235300   -2.27614790682700
 H     -0.33151179375700   -3.75899832188800   -0.33045637132900
 H      1.58935118484800   -2.99410000928300   -2.69739678862800
 H     -0.10766321633000   -3.64843794990200   -2.87587470500800
 H      1.38311653711800   -3.15224238703300   -0.17384783112600
 H      0.48793213039600   -0.63835230627500    0.59488085048000
 H     -2.60878986932200   -2.50477041496000   -0.22650847128000
