# Supplementary material for: Mining hydroformylation in complex reaction network via graph theory
Source: RSC Adv. 2021 Jul 1;11(38):23235–40. doi: 10.1039/d1ra03395f (PMC9036754; doi:10.1039/d1ra03395f)
Supplement: RA-011-D1RA03395F-s149 [file RA-011-D1RA03395F-s149.xyz]

18
eq1129         -678.493860947184   -678.493860947184
Co      0.47677596634300   -1.26909984390400   -0.48384736913600
 H     -0.12095119314900    1.44124696733300    0.46980190579400
 C      2.23039237262300   -0.87278018228700   -0.41489177145800
 O      3.37646338647700   -0.70174966755800   -0.52648989755500
 C      0.71462672527200    1.89650524876800   -0.08821396495800
 O      1.40610529613000    2.80950512756500    0.33792221818100
 C     -0.74936412156900   -2.25310315494400   -1.29321145159600
 O     -1.45319476757400   -2.89860016564000   -1.96758241305300
 C      0.06090130784200    0.17999412288200   -1.66025483113100
 O      0.90286890411500    1.33450077915100   -1.31646625273800
 C      1.64125812684500   -0.49688917050600   -3.52888506254300
 C      0.23225184664500   -0.02833432190800   -3.15369097895700
 H      1.75457834854300   -0.54778048908000   -4.61271333824000
 H      0.01933416535000    0.92434148875300   -3.65002204375600
 H     -0.51182411287500   -0.75104007809800   -3.49787367739600
 H      2.38488105535500    0.19842673580600   -3.13364009582900
 H      1.83645041689700   -1.49041217803300   -3.11431019261200
 H     -0.98256217579200    0.42846251181400   -1.40320895895400
