# Supplementary material for: Mining hydroformylation in complex reaction network via graph theory
Source: RSC Adv. 2021 Jul 1;11(38):23235–40. doi: 10.1039/d1ra03395f (PMC9036754; doi:10.1039/d1ra03395f)
Supplement: RA-011-D1RA03395F-s150 [file RA-011-D1RA03395F-s150.xyz]

18
eq113          -678.465804615123   -678.465804615123
Co      0.19556700489800    0.58431125675200    0.29362025648300
 H      1.26738554212100    1.01611106857900    1.20918071677600
 C     -1.10669735959900    0.06019350400600   -0.82126114545100
 O     -1.95224993079600   -0.28197896862300   -1.54065253157600
 C      0.22993532958200   -0.75770843335700    1.46618018584800
 O      0.35369687555600   -1.57713556509000    2.28625892880600
 C     -0.43031256661000    2.14563135716300    0.87350250582000
 O     -0.73452422368000    3.17909261342600    1.31995399325600
 C      1.61718291319800    0.67051496844900   -0.77656870088400
 O      2.62338978267200    0.76259771735000   -1.35898337883000
 C      3.10098027753500    2.08771717622900    2.14204855553300
 C      3.30667773763500    0.78579374639200    2.39827593728600
 H      2.50075377508800    2.70749628855800    2.79986632905200
 H      3.87351094997300    0.15834083782900    1.71920609594600
 H      2.87727439715400    0.30500311004000    3.27064128398500
 H      3.49511922147400    2.55761777315900    1.24758513085100
 H      0.57155251185000    1.31985242403800    3.31517563422700
 H      0.46572183038300    1.20144789405700    4.03943494393000
