# Supplementary material for: Mining hydroformylation in complex reaction network via graph theory
Source: RSC Adv. 2021 Jul 1;11(38):23235–40. doi: 10.1039/d1ra03395f (PMC9036754; doi:10.1039/d1ra03395f)
Supplement: RA-011-D1RA03395F-s151 [file RA-011-D1RA03395F-s151.xyz]

18
eq1130         -678.416651422093   -678.416651422093
Co     -0.18405635794000    0.90651938341800   -0.66487229666100
 H     -0.11770323964300    2.41109001414200   -0.56459286662000
 C     -0.23641854865500   -0.86130336511300   -0.80729313672600
 O     -0.31913194073000   -2.02025821303500   -0.89097188113600
 C     -0.86876814300900    1.40933397782300   -2.20991478842500
 O     -1.36045076218000    1.81441729892100   -3.18442245642000
 C      0.65577511536400    1.14037152112600    0.86335132060300
 O      1.18794810409100    1.37208808031400    1.87269384822000
 C     -4.17838110761200    0.96720226124000    0.60266755417500
 O     -5.21161494152500    0.94390509431300    1.25324377010400
 C     -3.33387103569600    0.31423312056700   -0.42125650373900
 C     -2.87446517454000    1.62612931029300    0.36022526466200
 H     -3.57950562376700    0.43113303216000   -1.46994792999000
 H     -2.10755047280700    1.53293620041100    1.11993289702900
 H     -2.84115837609100    2.55090352176700   -0.20231039210100
 H     -2.85630261194800   -0.62437158781300   -0.16703118491300
 H     -1.41726330735700   -0.54883816250100    1.66381940834200
 H     -1.94595501274600   -0.73917858802800    2.14899673349200
