# Supplementary material for: Mining hydroformylation in complex reaction network via graph theory
Source: RSC Adv. 2021 Jul 1;11(38):23235–40. doi: 10.1039/d1ra03395f (PMC9036754; doi:10.1039/d1ra03395f)
Supplement: RA-011-D1RA03395F-s152 [file RA-011-D1RA03395F-s152.xyz]

18
eq1131         -678.450868676234   -678.450868676234
Co     -0.10097601718900   -0.07222062718200    1.26189344342300
 H      0.61177250263800   -2.75592346761800   -0.89542698534400
 C      0.69492462284900    0.86142250859100   -0.12933526743400
 O      1.71090961465700    1.49422123881600    0.10596719743500
 C     -0.08146467052000   -2.39074548591400   -0.13997866187800
 O      0.58302890166400   -1.66300675102700    0.88722709608400
 C     -0.92391095190400    1.38884275301600    1.85240391261400
 O     -1.53787840913700    2.31672448211300    2.18713024982400
 C     -1.54705111497800   -0.61926268824900    0.17273966671200
 O     -0.97644065439400   -1.46788555049900   -0.82058683687000
 C     -2.86936723449200   -1.01887447187700    0.79684036350700
 C     -2.77722170529800    0.11076463984700   -0.25692858434500
 H     -3.07296843689700   -0.74136759568600    1.82289152916200
 H     -3.12930732607600   -0.11589080372000   -1.25444691563000
 H     -2.94742137164100    1.12800766200300    0.06818406726600
 H     -3.28914734618300   -1.96431341707600    0.47951808280400
 H     -0.66678896442600   -3.20212703371300    0.30865843580200
 H      0.24356947613000    0.69920390940700   -1.12023126005300
