# Supplementary material for: Mining hydroformylation in complex reaction network via graph theory
Source: RSC Adv. 2021 Jul 1;11(38):23235–40. doi: 10.1039/d1ra03395f (PMC9036754; doi:10.1039/d1ra03395f)
Supplement: RA-011-D1RA03395F-s153 [file RA-011-D1RA03395F-s153.xyz]

18
eq1132         -678.390667314651   -678.390667314651
Co      0.88920638912500   -1.06526973741500   -0.68504622213500
 H     -0.10153026861900    0.41695363048700   -0.56778954773100
 C     -0.52664542723800   -2.14655153337400   -0.50170474108000
 O     -1.43881594557400   -2.86341972633900   -0.47881320696500
 C      0.65828191151900    0.70674286565200    0.24961253219600
 O      0.88715651900500    1.90360752764700    0.42363841875800
 C      1.91527326108300   -2.10206130156000   -1.56613840295100
 O      2.63811049657200   -2.75453867436100   -2.21575827233200
 C     -0.12641691340000    0.34756133566100   -3.15976983140000
 O     -1.15256630538900   -0.19804033502800   -2.76258744693500
 C      1.07945322590500    0.27987647649500   -4.01038792921300
 C      0.75411991534600    1.53616686229500   -3.09865996487500
 H      0.97521453842700    0.38989390117700   -5.08192455490700
 H      1.37169949390900    1.69304862803300   -2.22237129710800
 H      0.42813332676500    2.44517953649200   -3.58779555209100
 H      1.89664706023100   -0.35711568182200   -3.69411049244400
 H      0.96721667207900   -0.06602399266800    1.01112609769000
 H      2.10445359824300   -0.26281605118400   -1.08909776229800
