# Supplementary material for: Mining hydroformylation in complex reaction network via graph theory
Source: RSC Adv. 2021 Jul 1;11(38):23235–40. doi: 10.1039/d1ra03395f (PMC9036754; doi:10.1039/d1ra03395f)
Supplement: RA-011-D1RA03395F-s154 [file RA-011-D1RA03395F-s154.xyz]

18
eq1133         -678.387809151999   -678.387809151999
Co      2.02695998117200    0.53069484141800   -0.39380273523100
 H     -0.62230931887200    0.17434891166800   -0.75690945426300
 C      1.28818412934500    0.29236786847700    1.29966843983400
 O      0.75359292474100   -0.56641940019700    1.98045786977500
 C      0.15478545041700    0.94315130213200   -0.61487924330400
 O     -0.08388601663300    2.15138078005000   -0.55965923376900
 C      1.80509306377200   -0.13977253518500   -1.96895752864800
 O      1.48189034311200   -0.84689522198400   -2.87439602018800
 C      3.58579264157800   -0.22175464589900    0.14733208198900
 O      4.47159028665400   -0.89303430180300    0.48197457725200
 C      0.04565574051900   -2.40252349931700   -0.43315001874100
 C      1.34264463587200   -2.68174195725600   -0.23198213344400
 H     -0.59084677799100   -2.11668716215900    0.39660487363200
 H      1.99780837559100   -2.95219997859500   -1.05358472206600
 H      1.77273080413300   -2.62576578720800    0.76183472463500
 H     -0.39077524889800   -2.43260102402600   -1.42589777034500
 H      1.51638939165100    1.32035510864700    1.70109340763600
 H      2.47349536267800    0.88494136870800   -2.05769606833000
