# Supplementary material for: Mining hydroformylation in complex reaction network via graph theory
Source: RSC Adv. 2021 Jul 1;11(38):23235–40. doi: 10.1039/d1ra03395f (PMC9036754; doi:10.1039/d1ra03395f)
Supplement: RA-011-D1RA03395F-s155 [file RA-011-D1RA03395F-s155.xyz]

18
eq1134         -678.446759806303   -678.446759806303
Co      0.43282728996000    0.08553167426300    0.44119521028400
 H     -1.54710670127800   -1.16370175037000   -0.81537930254000
 C     -1.36200104155900   -0.59747586780600    0.11526538842000
 O     -2.27416740561600   -0.39720038309600    0.91884660425100
 C      2.06657480136300    0.81952957903400    0.72788365804000
 O      3.09274411750700    1.33587803632700    0.89825801489100
 C      0.86153012949700   -1.62382226119200    0.65261022380500
 O      1.12232312678800   -2.75880893908000    0.71503653536800
 C      0.08202279730200    1.06196729261300   -0.98966024705300
 O     -0.15875860085000    1.65204294289200   -1.96749134155200
 C     -0.86410174664200    3.41521826580200    0.96449712258300
 C     -1.99133965703200    2.70548710403000    0.80262256773100
 H     -0.36986774885400    3.89545248518500    0.12667795400000
 H     -2.46681585058800    2.18146977126200    1.62331358186800
 H     -2.44757028068700    2.58098570434500   -0.17374598009300
 H     -0.38920588156400    3.51364359102900    1.93555979042300
 H     -0.24426743935200    1.06642583607000    1.85789081218600
 H     -0.07803695714700    0.39728490815500    2.20758363858600
