# Supplementary material for: Mining hydroformylation in complex reaction network via graph theory
Source: RSC Adv. 2021 Jul 1;11(38):23235–40. doi: 10.1039/d1ra03395f (PMC9036754; doi:10.1039/d1ra03395f)
Supplement: RA-011-D1RA03395F-s156 [file RA-011-D1RA03395F-s156.xyz]

18
eq1135         -678.420514277608   -678.420514277608
Co     -1.00962310624500    0.86160177823600    0.32574395529100
 H     -0.93994386193200   -0.03954464498300    1.50670203511000
 C     -2.35927005695100   -0.18396690544100    0.01553572391400
 O     -3.07771946688700   -1.08807725199100   -0.25609246326000
 C     -0.73012634331300    1.65392707772100   -1.25318405557700
 O     -0.49222645718800    2.14232240692600   -2.27984901339900
 C      1.88025559346300    0.25303633821300    0.44503739027200
 O      2.15980588918300    1.44659835884800    0.58425464501600
 C      0.49045655949700   -0.26529638297500    0.03631569455800
 O      0.47006774651500   -1.38924889770700   -0.47394026983400
 C     -0.51723468179700    1.87272569244400    2.18447264133000
 C     -0.46761705411200    2.79217903937000    1.14874254578700
 H      0.39693000172800    1.44329133035500    2.57221861778400
 H     -1.32023829177700    3.42531188107200    0.93488491319100
 H      0.48931805580600    3.04851163045300    0.71546226445300
 H     -1.40280930269700    1.78085433247500    2.80097210075000
 H      2.62896453813000   -0.54490109664300    0.57026341239900
 H     -2.73420681013900    0.96058330323200    0.46342409348000
