# Supplementary material for: Mining hydroformylation in complex reaction network via graph theory
Source: RSC Adv. 2021 Jul 1;11(38):23235–40. doi: 10.1039/d1ra03395f (PMC9036754; doi:10.1039/d1ra03395f)
Supplement: RA-011-D1RA03395F-s157 [file RA-011-D1RA03395F-s157.xyz]

18
eq1136         -678.440286112408   -678.440286112408
Co     -1.08987540072000    0.87694693416400    0.20901130741800
 H     -0.85883199287600    0.69720909697800    1.91245824176100
 C     -1.79293866485800   -0.76937546639700    0.08614022895400
 O     -2.28388663982500   -1.81728663003000   -0.00461164418400
 C     -1.39536607406500    1.67568966783200   -1.30144359992000
 O     -1.60305866378300    2.24150863876200   -2.29253676016600
 C      1.54108226840800   -0.17682592059400    0.80442740556000
 O      2.20334336510100    0.61452602522300    1.49258077226400
 C      0.68647755047100    0.22977689657700   -0.37184862234200
 O      1.06970123884300    0.12032194284000   -1.54431759483700
 C     -0.50354319995600    1.81283127267100    2.09661905945100
 C     -0.31180101447500    2.57027319153500    0.82940489951900
 H      0.43206099131800    1.62830424588800    2.62096687847600
 H     -0.95942351608600    3.42466458832600    0.67545335255800
 H      0.71305484943700    2.71507915237000    0.50627723464400
 H     -1.29370998692400    2.20167373643000    2.73045394465800
 H      1.42841880861900   -1.23783777464900    1.09379374060400
 H     -2.51692096733800    1.36242839166500    0.49813538685600
