# Supplementary material for: Mining hydroformylation in complex reaction network via graph theory
Source: RSC Adv. 2021 Jul 1;11(38):23235–40. doi: 10.1039/d1ra03395f (PMC9036754; doi:10.1039/d1ra03395f)
Supplement: RA-011-D1RA03395F-s158 [file RA-011-D1RA03395F-s158.xyz]

18
eq1137         -678.443324185813   -678.443324185813
Co     -1.31211408555100    0.58977549288300    0.34153441798100
 H     -0.81152009387700   -0.13826669058300    1.52910690559500
 C     -1.79686650222300   -1.06773522869200   -0.18572262368500
 O     -2.08428761731400   -2.16219106730300   -0.43552084368200
 C     -2.23436813673200    1.69257220346400   -0.75591548579700
 O     -2.83175018353100    2.46799593853100   -1.37706669337500
 C      1.55211346909900   -0.04649925642400    1.04908805674900
 O      2.16449856458500    0.27722528539600    2.06892213213700
 C      0.87676487279200    0.97324429901300    0.15228689249200
 O      0.40815440485600    0.57706049045200   -0.96785686178000
 C     -0.65056623588600    2.23249206385500    1.31482762705800
 C      0.72012916035800    2.39371265780600    0.63099300199800
 H     -0.54825985216400    1.97849760747800    2.36539454206100
 H      0.68092147496800    3.06657399118900   -0.22456232082100
 H      1.51164695894300    2.67932892581900    1.32128679247400
 H     -1.31171542459200    3.08487008977600    1.18415390222000
 H      1.46752844082200   -1.08087969308100    0.68622687963900
 H     -2.33552626326100    0.65213088001100    1.34378791000000
