# Supplementary material for: Mining hydroformylation in complex reaction network via graph theory
Source: RSC Adv. 2021 Jul 1;11(38):23235–40. doi: 10.1039/d1ra03395f (PMC9036754; doi:10.1039/d1ra03395f)
Supplement: RA-011-D1RA03395F-s159 [file RA-011-D1RA03395F-s159.xyz]

18
eq1138         -678.440761750372   -678.440761750372
Co     -0.22907235681700   -0.28246844699900   -1.05307711266300
 H     -0.00161000721700   -0.38533007591300    2.88773849958600
 C      1.19417886581800    0.71066047338200   -1.09572578292300
 O      2.12468953264700    1.41650105347500   -1.13557907068800
 C     -0.22148771098100    0.30212486814600    0.79075944600800
 O     -0.25695314865600    1.45490481477600    1.25707962207300
 C      0.18272198207100   -1.10481503626100   -2.59133011552500
 O      0.46268527528700   -1.65675637285600   -3.57794151451300
 C     -0.12011253663400   -0.79821984618600    1.87494378553500
 O     -0.16863903167900   -2.01054893931000    1.65541636893800
 C     -2.09844063402400    0.89151742199200   -0.95764461377300
 C     -1.99010442248700    0.44269283507700   -2.25382490022200
 H     -1.71845997684100    1.86103408969000   -0.66382069774500
 H     -2.53784833208900   -0.42955156996400   -2.59057390705300
 H     -1.53404604893400    1.06395391554100   -3.01472506661000
 H     -2.73474710648200    0.38024415594000   -0.24364482298800
 H     -0.63059673872700   -1.85398546108200   -0.27290134331700
 H     -1.23465370932600   -1.67741287977000   -0.75488157883100
