# Supplementary material for: Mining hydroformylation in complex reaction network via graph theory
Source: RSC Adv. 2021 Jul 1;11(38):23235–40. doi: 10.1039/d1ra03395f (PMC9036754; doi:10.1039/d1ra03395f)
Supplement: RA-011-D1RA03395F-s160 [file RA-011-D1RA03395F-s160.xyz]

18
eq1139         -678.431969439146   -678.431969439146
Co      0.44732282048000    0.52510909293600    0.32127810177000
 H     -0.66472529123900   -0.17948780927300   -0.31199813958100
 C     -0.64890906574700    0.54595688350400    1.85188105285200
 O     -0.23430661602800    0.14874200094300    2.93933579777700
 C      1.65881393625600    1.08218900396700   -2.59409933281000
 O      1.59536572752700    0.69852033617500   -1.49805512314200
 C      1.16551158657000   -1.10502786207000    0.78228265166400
 O      1.47335814440200   -2.18487836524600    1.06646577653800
 C     -0.70217675672000    1.91157690383300   -0.32481257685400
 O     -0.53896393048300    2.46142507241700   -1.42275404455500
 C     -2.01956387291000    1.15506046337700    1.61241202256200
 C     -1.83230162370500    2.29820748799900    0.61962023768800
 H     -2.46682479318900    1.46278421882900    2.55735918494400
 H     -2.73126284960600    2.53382682118900    0.04929990222200
 H     -1.50821063919200    3.20700326554800    1.13891362217800
 H     -2.63070359897200    0.36507002559000    1.16458736931900
 H      1.80518351660600    1.33527525653700    1.13596345472800
 H      1.29717625721700    1.90855519329500    0.95328427391600
