# Supplementary material for: Mining hydroformylation in complex reaction network via graph theory
Source: RSC Adv. 2021 Jul 1;11(38):23235–40. doi: 10.1039/d1ra03395f (PMC9036754; doi:10.1039/d1ra03395f)
Supplement: RA-011-D1RA03395F-s161 [file RA-011-D1RA03395F-s161.xyz]

18
eq114          -678.426754042810   -678.426754042810
Co      0.63446101647700   -0.34240509594400   -0.17428702358500
 H      0.70639570417400   -1.39014218797500   -1.22970464127700
 C      0.41022817484900    0.87347133940600    1.12791126795400
 O      0.24115680773300    1.68056577839000    1.94650203778700
 C      1.34123515400300   -1.70010833574700    0.70077376019400
 O      1.77063629730100   -2.65695188270200    1.21126064986600
 C     -0.90372489690300   -0.16119586898100   -1.00196002680400
 O     -1.92193294883700   -0.11913364542500   -1.57153259630500
 C      0.34386559409300    2.88867764458100   -1.59463657159100
 O     -0.49115598967800    2.95203799475300   -2.39548685640400
 C      1.60052843935900    0.33263824513600   -3.67748889686600
 C      0.30821439461800    0.04398874762500   -3.88661579800900
 H      1.99111965631200    1.33789300422700   -3.79949229436100
 H     -0.07308609020500   -0.96031960246400   -3.73723820910500
 H     -0.41066276117700    0.80166359116700   -4.17640122060400
 H      2.30081889764900   -0.42863373311200   -3.35100288031700
 H      1.66251361399800    0.70118932728500   -1.19118531934400
 H      2.19159959403800    0.31634991298500   -0.75372161476100
