# Supplementary material for: Mining hydroformylation in complex reaction network via graph theory
Source: RSC Adv. 2021 Jul 1;11(38):23235–40. doi: 10.1039/d1ra03395f (PMC9036754; doi:10.1039/d1ra03395f)
Supplement: RA-011-D1RA03395F-s162 [file RA-011-D1RA03395F-s162.xyz]

18
eq1140         -678.494214910299   -678.494214910299
Co      0.61483061375900   -1.78731033270500   -0.16981156819100
 H     -0.69643331176700    1.87343788852800   -1.29381903008500
 C      2.33698888900900   -1.29846557326900    0.08901101668000
 O      3.46276723320100   -1.00734648050000    0.06522434761200
 C      0.25373922037100    1.95821282623100   -0.74342181695500
 O      0.64938737551200    2.97576156267500   -0.19495451993000
 C     -0.54698317900100   -2.70817693844500   -1.12263107269600
 O     -1.21927086463700   -3.24628935778000   -1.91510327484500
 C      0.41449690787600   -0.37817962403200   -1.43758724573300
 O      0.96088981590900    0.78739260396600   -0.72841770562400
 C      1.13272334991400   -0.54636286915200   -2.76778466914300
 C      0.93097374972400    0.67641768728800   -3.67117742781900
 H      0.74410067899300   -1.44434062455400   -3.25633101436500
 H      1.38249664796600    1.56424954699000   -3.22143193396400
 H      1.39482160601900    0.51827815136700   -4.64566426880800
 H      2.19957427616800   -0.70643367209100   -2.59382876515800
 H     -0.65972877926700   -0.19614129396800   -1.60443744171200
 H     -0.13638268175200    0.86849022968600   -3.82541178492900
