# Supplementary material for: Mining hydroformylation in complex reaction network via graph theory
Source: RSC Adv. 2021 Jul 1;11(38):23235–40. doi: 10.1039/d1ra03395f (PMC9036754; doi:10.1039/d1ra03395f)
Supplement: RA-011-D1RA03395F-s163 [file RA-011-D1RA03395F-s163.xyz]

18
eq1141         -678.478098504582   -678.478098504582
Co      0.63618328916100   -0.59769248335300    0.53769968871700
 H      2.14923789455700    1.66881854726800   -1.07675961310200
 C      0.74362874444100   -2.20854885051100    1.24768705034000
 O      0.89055341168100   -3.23064439770800    1.79238922472600
 C      2.13142586903900    0.90320227880700   -1.87280968089000
 O      2.34999759739400    1.19348681426900   -3.05014464067100
 C     -1.13647503947800   -0.40565196780300    0.51364511138600
 O     -2.29263336648900   -0.28591019055800    0.46353223587400
 C      1.08344322211800    0.91317563467600    1.35382004350400
 O      1.43412767591200    1.83806358022400    1.97443405068000
 C      1.82238069461100   -0.49283613538500   -1.39478421982700
 C      2.48499676479000   -0.80868760155900   -0.06466108319500
 H      0.67522817679500   -0.54013684066000   -1.31508195159800
 H      3.20554557509700   -0.06753448044200    0.27452003682900
 H      2.90350887711000   -1.80917178231300   -0.00437078967100
 H      2.02266641477400   -1.23169815329100   -2.16972927084000
 H      0.66710735656400   -3.04330676161100   -1.25483405344800
 H      1.25787261077600   -3.37708254256800   -1.55650109240900
