# Supplementary material for: Mining hydroformylation in complex reaction network via graph theory
Source: RSC Adv. 2021 Jul 1;11(38):23235–40. doi: 10.1039/d1ra03395f (PMC9036754; doi:10.1039/d1ra03395f)
Supplement: RA-011-D1RA03395F-s164 [file RA-011-D1RA03395F-s164.xyz]

18
eq1142         -678.458633081072   -678.458633081072
Co     -0.42682437033600    0.52547985237800    1.21443067698900
 H      0.68191836898700    1.26801929004300   -1.00918935239600
 C     -0.91532833143200   -0.67160236593700    2.46628148525700
 O     -1.16545877401900   -1.46827630823700    3.27411853025000
 C      0.56953592374700    1.50425349474100    2.34250359556000
 O      1.67245511840400    1.64485675328500    2.82975101664500
 C      0.84388354520000   -0.60220080633800    0.49097607207800
 O      2.00947670669600   -0.79168112560300    0.78651600584000
 C     -2.14765907313800    1.28481247166500   -0.79605253329100
 O     -2.02767812719000    0.26039044801800   -0.08410887193300
 C      0.18997170085000    1.78118586750500   -0.17743870029700
 C     -1.14672588188900    2.38894541782500   -0.66489568298500
 H      0.87124963076200    2.55933926411600    0.16785325171700
 H     -1.53439528089000    3.09328702124100    0.08671736493200
 H     -1.06150821068800    2.94519495632300   -1.60294905802100
 H     -0.29749354350700    2.23403370433900    2.55930907406200
 H      0.33203448700800   -1.13252933766700   -0.34457051733200
 H     -2.98267093610100    1.34639939168200   -1.49828812637900
