# Supplementary material for: Mining hydroformylation in complex reaction network via graph theory
Source: RSC Adv. 2021 Jul 1;11(38):23235–40. doi: 10.1039/d1ra03395f (PMC9036754; doi:10.1039/d1ra03395f)
Supplement: RA-011-D1RA03395F-s165 [file RA-011-D1RA03395F-s165.xyz]

18
eq1143         -678.435111252556   -678.435111252556
Co      0.92995851334400   -1.16789764519500    0.66231074685200
 H      0.00914169024300    0.51297982741400    2.56165590044300
 C      1.14241145915000   -1.98253559218700   -0.93193559466000
 O      1.22126766688600   -2.47068018700600   -1.98370535510800
 C      1.31713129129200    0.48609901497000   -0.16554917391000
 O      0.59500407769200    1.28119974298700   -0.75861342573100
 C     -0.89477453796800   -0.87130595400600    0.39099082173500
 O     -1.74783507468400   -1.66053071146400    0.76532462476800
 C      0.90817611665500    0.05030480812600    2.11964575986300
 O      2.04671118859500    0.29942847820100    2.54572844903000
 C      0.69931189956000   -2.42675436179500    2.43146666528000
 C      0.90212910226000   -3.25284549915900    1.34269660959300
 H      1.52358239446300   -2.18204786501600    3.08964349398200
 H      0.05564618186600   -3.69669423919300    0.83428721050200
 H      1.88501525490800   -3.66243374773400    1.13908499243700
 H     -0.30577864297400   -2.23170983810700    2.78402879698900
 H     -1.09442923864800    0.08550068257000   -0.13352585905100
 H      2.41182263554000    0.64309327944700   -0.03823735172400
