# Supplementary material for: Mining hydroformylation in complex reaction network via graph theory
Source: RSC Adv. 2021 Jul 1;11(38):23235–40. doi: 10.1039/d1ra03395f (PMC9036754; doi:10.1039/d1ra03395f)
Supplement: RA-011-D1RA03395F-s166 [file RA-011-D1RA03395F-s166.xyz]

18
eq1144         -678.438896453956   -678.438896453956
Co      0.02571262487800   -1.19095371576200   -1.11027099409800
 H      0.17772173648400    1.24254806469000   -0.99342060332500
 C      1.41090142708700   -2.28077566877900   -1.01520581772400
 O      2.27002155410400   -3.06263335964200   -0.91080958046200
 C      1.13618928373200    1.13276833337100   -0.46142572258400
 O      1.27690650610800    1.35330139714500    0.73065869837300
 C     -1.68055061130400   -0.86500748291300   -0.89026530667700
 O     -2.82536148822200   -0.76660338834100   -0.67058672002700
 C      1.99756464019500    0.41418746029300   -2.62848422860800
 O      2.20044111845400    0.77065957047100   -1.25724975779300
 C      1.12425081270400    1.18293314531000   -3.57423984846800
 C      0.74137934757200   -0.26153692302100   -3.17479547754400
 H      1.48656726459500    1.35953737813900   -4.57540470259400
 H     -0.24341958783600   -0.28569367860600   -2.67231123505500
 H      0.88763239617000   -1.05766501317600   -3.88813333084800
 H      0.50188462779200    1.97085760689600   -3.16818071134200
 H      2.93206009034300    0.01909621701700   -2.99134831070800
 H     -0.20091019492200   -1.77182621283400    0.21389547378800
