# Supplementary material for: Mining hydroformylation in complex reaction network via graph theory
Source: RSC Adv. 2021 Jul 1;11(38):23235–40. doi: 10.1039/d1ra03395f (PMC9036754; doi:10.1039/d1ra03395f)
Supplement: RA-011-D1RA03395F-s167 [file RA-011-D1RA03395F-s167.xyz]

18
eq1145         -678.433678009958   -678.433678009958
Co     -0.49234542464500   -2.19464454266200   -0.74063724501600
 H      0.80464183940200    2.08198903869800   -0.91909520740400
 C      1.19976434733800   -2.68855332145200   -0.86628424209500
 O      2.35312478811200   -2.81514179008700   -0.99413560366500
 C      1.17188731541000    1.20026751208800   -0.37768416536100
 O      1.07686148235000    1.03340915270100    0.82928438951800
 C     -1.54093115445700   -0.82931334356500   -1.01353310338400
 O     -2.01355227336500    0.22640604203800   -1.22275972884000
 C      1.81736384026800    0.54436751310600   -2.59773488070100
 O      1.74044974301400    0.25860136986100   -1.19449878170500
 C      0.56399261110200    0.97743212320400   -3.34253215858200
 C      1.13489929864700   -0.42939146493400   -3.52132436765200
 H      0.67869184266200    1.69786646437300   -4.13905773780600
 H      0.58792969530200   -1.23029114326000   -3.03974788186200
 H      1.63368402569500   -0.69113302092600   -4.44244130456900
 H     -0.35851417909400    1.06033706483100   -2.78281759721400
 H      2.77600434099100    0.95920116247500   -2.87251668049900
 H      0.08503940973900   -1.25821508526000    0.19993811982900
