# Supplementary material for: Mining hydroformylation in complex reaction network via graph theory
Source: RSC Adv. 2021 Jul 1;11(38):23235–40. doi: 10.1039/d1ra03395f (PMC9036754; doi:10.1039/d1ra03395f)
Supplement: RA-011-D1RA03395F-s168 [file RA-011-D1RA03395F-s168.xyz]

18
eq1146         -678.434997180094   -678.434997180094
Co     -0.61417053782100   -2.03034522374100   -0.75800263287900
 H      1.15626100327700    1.90063450621900   -0.61438864916600
 C      1.08806044709700   -2.36722929485300   -0.32823776186000
 O      2.22582020837600   -2.52191177303900   -0.14757616096700
 C      1.72807818619900    1.02564370334300   -0.27716975658200
 O      1.92760939870400    0.73242252808700    0.89241176171100
 C     -1.83387979361000   -1.30201910311700   -1.78661005315000
 O     -2.49734679613400   -0.68239746391700   -2.52628881179200
 C      1.87390616553800    0.65934186857600   -2.64770714682700
 O      2.19677400974000    0.25509432153500   -1.30888487839100
 C      0.43039117390700    0.98147328584100   -3.00175113807800
 C      1.07668104520600   -0.32311193951200   -3.46393602165500
 H      0.24749005599300    1.76370810588000   -3.72354596710400
 H      0.76508156509400   -1.22214668558600   -2.94567160599800
 H      1.33020141192400   -0.44666528694800   -4.50614245109600
 H     -0.30979242932700    0.90468955037700   -2.21603415995000
 H      2.67828218152400    1.21478719772600   -3.10693902635700
 H     -0.25045574702100   -0.63877456529400   -0.57110371732800
