# Supplementary material for: Mining hydroformylation in complex reaction network via graph theory
Source: RSC Adv. 2021 Jul 1;11(38):23235–40. doi: 10.1039/d1ra03395f (PMC9036754; doi:10.1039/d1ra03395f)
Supplement: RA-011-D1RA03395F-s169 [file RA-011-D1RA03395F-s169.xyz]

18
eq1147         -678.465745220287   -678.465745220287
Co     -0.38651449920400    0.03407383910800   -0.85072523563600
 H      0.70976205487900    1.01964274514200   -0.83125571120600
 C     -1.01740635110100    1.29901303469100   -1.93328079471700
 O     -1.32072698766600    2.18618374326700   -2.62646661614700
 C     -1.72111543647700   -1.16236022705300   -0.87207769702000
 O     -2.58795983872000   -1.93566646102900   -0.88378047526300
 C     -0.28070498760500    0.42636320749400    0.88341099398300
 O     -0.11141747101400    0.75443826530100    1.98937738698200
 C      0.98704269110600   -0.89865673983300   -1.49821810349800
 O      1.96402888323100   -1.38877486483300   -1.90504164539000
 C      2.50057261257800    2.35939803821700   -1.54138731571000
 C      2.79118812103300    1.93092137373500   -0.30241501450100
 H      1.93620290324900    3.27055737688600   -1.70827049570900
 H      3.31952531170800    0.99839136580600   -0.13605547586100
 H      2.47041809105300    2.47861687178900    0.57722578780500
 H      2.78486628367600    1.78832954768000   -2.41856603048300
 H     -0.00284533962100    3.66713628260800    0.27321891773700
 H      0.09142571970800    3.01323275090800   -0.06332509971800
