# Supplementary material for: Mining hydroformylation in complex reaction network via graph theory
Source: RSC Adv. 2021 Jul 1;11(38):23235–40. doi: 10.1039/d1ra03395f (PMC9036754; doi:10.1039/d1ra03395f)
Supplement: RA-011-D1RA03395F-s170 [file RA-011-D1RA03395F-s170.xyz]

18
eq1148         -678.465488715078   -678.465488715078
Co     -0.37002849713800    0.01517800406300   -0.84998015935800
 H      0.64110122295400    1.08782037844700   -0.89364473019700
 C     -0.29650225577100    0.40954346123000   -2.58658490040200
 O     -0.14898801574400    0.76553481190200   -3.68718834156100
 C     -1.59928829358400   -1.28793765853100   -0.78718266829100
 O     -2.39508524803300   -2.13307644712000   -0.74121616299000
 C     -1.11426142706300    1.26805136760500    0.17298355723800
 O     -1.50380240246000    2.16216215002400    0.81215638009200
 C      1.06983566407300   -0.81005029693900   -0.20793466274800
 O      2.07867802733200   -1.23839504293900    0.19155804037000
 C      1.63490343789000    3.13724777945300   -1.32872096393800
 C      2.62095922804300    2.22870242236600   -1.39851996359400
 H      1.30421750296900    3.54342393955400   -0.37847996549000
 H      2.92149498276400    1.79042202395100   -2.34373072593500
 H      3.12357315199100    1.86853746447400   -0.50701110232200
 H      1.10443868224100    3.46686167155400   -2.21520975112800
 H      1.57050610448500    2.10808338380800    1.62436029760700
 H      1.48458989585900    1.45873073701000    1.27671319828000
