# Supplementary material for: Mining hydroformylation in complex reaction network via graph theory
Source: RSC Adv. 2021 Jul 1;11(38):23235–40. doi: 10.1039/d1ra03395f (PMC9036754; doi:10.1039/d1ra03395f)
Supplement: RA-011-D1RA03395F-s171 [file RA-011-D1RA03395F-s171.xyz]

18
eq1149         -678.460251897469   -678.460251897469
Co      0.31199023733700    0.66637197250600   -1.29010565580800
 H     -0.92993817070100    2.59730489980500    0.79919932026300
 C     -0.39881203244100   -0.92752279323300   -1.21884618884100
 O     -0.90758054265200   -1.96124224178100   -1.03779930728200
 C      3.30859176739800    0.48367897712800   -2.45206118933300
 O      2.20011419667400    0.28314895588100   -2.16900785647200
 C      0.89065331930900    1.43627269642000    0.42278003462600
 O      1.16931597990200    2.23385909701000   -0.61646189992300
 C     -0.32994415718800    1.78076293708000    1.22709787237400
 O     -0.62431900353600    1.21463488265000    2.28774389366400
 C      1.96704907253200    0.64595852340700    1.11673127874900
 C      2.84894233573100    1.60112919424600    1.93537388829700
 H      2.57582635839400    0.11100706774400    0.38452064699500
 H      2.25292277047700    2.09409200098400    2.70694116208300
 H      3.65824995127000    1.05284982663400    2.41918975475700
 H      1.48882747790700   -0.08529493320500    1.77117248597800
 H     -1.05075599620600    1.02720128062300   -0.94994548845800
 H      3.27485303190100    2.36516228092400    1.28065821553800
