# Supplementary material for: Mining hydroformylation in complex reaction network via graph theory
Source: RSC Adv. 2021 Jul 1;11(38):23235–40. doi: 10.1039/d1ra03395f (PMC9036754; doi:10.1039/d1ra03395f)
Supplement: RA-011-D1RA03395F-s172 [file RA-011-D1RA03395F-s172.xyz]

18
eq115          -678.467776517579   -678.467776517579
Co      0.06541292842800   -0.53986390721700    0.32323806507900
 H      0.68696054611600   -1.87658835164400    0.47992779682600
 C     -0.69965392963400    1.07704409523400    0.17401429591200
 O     -1.20370036188200    2.12095369912700    0.09923516757500
 C      0.22474355671100   -0.97901536302200   -1.40410380625900
 O      0.32481861215800   -1.33505651018700   -2.50852223604300
 C      1.54432494356000   -0.04515576784700    1.18881456645900
 O      2.53395907398200    0.23116943135000    1.73685838527900
 C     -1.28332254528800   -1.35765227274900    1.15278605786400
 O     -2.16569761114600   -1.93555123336000    1.64749750760000
 C     -3.01138219940500   -0.49261399884700   -1.45319502136100
 C     -2.61822913599600    0.37928426763200   -2.39294737540700
 H     -2.82400332996300   -1.55677775428800   -1.55145072470400
 H     -2.77921693349200    1.44566057401300   -2.28106700385800
 H     -2.09681226129400    0.05214800512000   -3.28541734303200
 H     -3.51188669534100   -0.16612118892200   -0.54726482993600
 H      0.14750470422300    1.42368024672500   -2.82531798136500
 H     -0.06881697843000    1.94415400327000   -2.34421469066600
