# Supplementary material for: Mining hydroformylation in complex reaction network via graph theory
Source: RSC Adv. 2021 Jul 1;11(38):23235–40. doi: 10.1039/d1ra03395f (PMC9036754; doi:10.1039/d1ra03395f)
Supplement: RA-011-D1RA03395F-s173 [file RA-011-D1RA03395F-s173.xyz]

18
eq1150         -678.429320471232   -678.429320471232
Co     -0.49648915999100   -0.10185510140700    0.05833870433800
 H      0.99349146883800   -0.20835571107900    2.03041357171400
 C     -1.35411311524000   -1.68325550944100   -0.08757218747200
 O     -1.83966475896700   -2.74168005976800   -0.14030579133800
 C      1.22277234459200   -0.04741893928600   -0.53938957599800
 O      2.30737046903100   -0.04840332201600   -0.96915947404600
 C     -1.35853269335200    1.37615471531900    0.60143285072600
 O     -1.90853412478800    2.32768686639900    0.99189134804100
 C     -0.06462972406800   -0.45152155855800    1.83624913451100
 O     -0.83392882455000   -0.86834746555600    2.68227879427700
 C      1.21074043817100   -3.16000615170600    1.70807315854300
 C      1.71817437638500   -3.03555305349900    0.47229550674600
 H      1.79952239801200   -2.94510961261900    2.59388913660800
 H      1.11694923946900   -3.23564297172800   -0.40765411232400
 H      2.74055588820900   -2.71673474392900    0.29996734728000
 H      0.18199790585300   -3.45956258425200    1.87238234830400
 H      2.92642656893100   -0.95631809061300    1.77987844902600
 H      3.24238328158600   -0.29090651428800    1.87228810251700
