# Supplementary material for: Mining hydroformylation in complex reaction network via graph theory
Source: RSC Adv. 2021 Jul 1;11(38):23235–40. doi: 10.1039/d1ra03395f (PMC9036754; doi:10.1039/d1ra03395f)
Supplement: RA-011-D1RA03395F-s174 [file RA-011-D1RA03395F-s174.xyz]

18
eq1151         -678.423092175965   -678.423092175965
Co      0.34065759254300   -0.57333834041300   -0.12016242440400
 H     -0.96059421867400   -1.21144597325600    0.22636019201000
 C      1.98444947706200    0.06229195807400   -0.47904144831700
 O      3.03764855389900    0.50845584221400   -0.68100421325200
 C      0.43533403604500   -0.60512167954100    1.63614138392900
 O      0.46510147747300   -0.69850341723200    2.79865503181400
 C      0.19949447554400   -1.84542135038200   -1.33281925432500
 O      0.02804220009000   -2.70968035482000   -2.09646976919900
 C      1.68324190541400   -0.23982948810500   -3.64188667828200
 O      2.44116731102200   -1.09349851645400   -3.20416520181400
 C      0.54793574095200    0.68040938405700   -3.36953401246100
 C      1.25514253988200    0.59344007537400   -4.78187591163700
 H      0.72266850999700    1.56666159468300   -2.77015917568200
 H      0.69834921341200    0.12518871960300   -5.58384781554100
 H      1.87992145457600    1.42740639653200   -5.07618702839100
 H     -0.44964265608300    0.26534440787500   -3.28308169357700
 H     -0.48295218345300    1.00398017813200   -0.29242788114000
 H     -0.60697388171800    0.64685429386100   -0.98607227549000
