# Supplementary material for: Mining hydroformylation in complex reaction network via graph theory
Source: RSC Adv. 2021 Jul 1;11(38):23235–40. doi: 10.1039/d1ra03395f (PMC9036754; doi:10.1039/d1ra03395f)
Supplement: RA-011-D1RA03395F-s175 [file RA-011-D1RA03395F-s175.xyz]

18
eq1152         -678.416489348803   -678.416489348803
Co      0.01619348089000   -1.16176191937400   -0.75992728799600
 H     -1.35990002782800   -1.26265613282100   -1.37069813235400
 C      1.61640100487200   -1.06204767164100   -0.00071246392500
 O      2.68197481402200   -0.96014189064600    0.45952252823100
 C     -0.85633844280400    0.10992897380100    0.08543229428200
 O     -1.48602999743000    0.95134546871700    0.58743741613100
 C      0.16789945601600   -2.61215853084600   -1.74763806880900
 O      0.20890919083400   -3.53891719291400   -2.45182289416500
 C      1.39014413199400    0.97889875603800   -4.04550821047100
 O      1.69880315089500    1.69648012142600   -4.98385960032000
 C      1.82714020495100   -0.00021049962000   -3.02753922293800
 C      0.32521559514900    0.53014881464400   -3.11858394090100
 H      2.43793976529800    0.35286757931700   -2.20488085814500
 H     -0.42958953428400   -0.15922425328200   -3.47655175324000
 H     -0.01828025634600    1.22306966307700   -2.35942676968000
 H      2.01156620066700   -1.02668089153500   -3.32136298823900
 H      1.81739987163600    1.75077059978200   -0.59387897542300
 H      1.16954293944300    2.09348273602600   -0.70757924783600
