# Supplementary material for: Mining hydroformylation in complex reaction network via graph theory
Source: RSC Adv. 2021 Jul 1;11(38):23235–40. doi: 10.1039/d1ra03395f (PMC9036754; doi:10.1039/d1ra03395f)
Supplement: RA-011-D1RA03395F-s176 [file RA-011-D1RA03395F-s176.xyz]

18
eq1153         -678.456222716480   -678.456222716480
Co      0.30844365382500   -0.57274015511400   -0.55265824405200
 H      1.88257207343200    0.17848796908700   -1.02637861135500
 C      1.32615740770500    1.16808355449000   -0.73528245556700
 O      1.74090441047800    1.83690460442300    0.22571627975500
 C     -2.38206789007100   -2.06330603024900    1.61429541877400
 O     -2.78745035020500   -2.67169320086100    2.60750999037000
 C      0.56881714010000   -0.92675458093200    1.12340073555200
 O      0.69048089567200   -1.17342990759500    2.25826907757200
 C     -1.43578002158600   -0.51579247591500   -0.82111608267300
 O     -1.08056981909700   -0.34816865077100   -2.02627666041700
 C     -2.76178805570800   -0.63809965597800    1.27802132536300
 C     -2.79758456894500   -0.41806535005100   -0.23574736729000
 H     -2.00974742196300    0.02748281954400    1.71812724003800
 H     -3.46018473473200   -1.12918716117200   -0.73871722992600
 H     -3.17093780989600    0.58439446735400   -0.46854699760500
 H     -3.71800439996700   -0.40262800645800    1.74416605685800
 H     -1.69374786958800   -2.54783603227400    0.89673950351500
 H      0.70474827531000    1.59991709371100   -1.53500244582200
