# Supplementary material for: Mining hydroformylation in complex reaction network via graph theory
Source: RSC Adv. 2021 Jul 1;11(38):23235–40. doi: 10.1039/d1ra03395f (PMC9036754; doi:10.1039/d1ra03395f)
Supplement: RA-011-D1RA03395F-s177 [file RA-011-D1RA03395F-s177.xyz]

18
eq1154         -678.431295823780   -678.431295823780
Co     -0.27260084778900    0.84801426663800    0.91233891297200
 H     -2.72705390446500    0.79826207851700    1.04926146214800
 C      1.33139708153300    0.30946288603900    1.54537313956400
 O      2.38633318258000    0.03839489631200    1.95016324131600
 C      0.37179222160800    2.49082617939800    0.28680650088000
 O      1.07314038807600    2.53487185553400   -0.70560329380900
 C     -2.01434712305000    1.57108763529200    0.66109531232400
 O     -2.42436109375000    2.63824991767100    0.20845078015800
 C     -0.65109271265200    1.60898076079300    2.58633808825500
 O     -0.44471948426500    2.72198857899900    3.05647053666400
 C     -0.93155443551000    0.11246447176500   -1.01445195533400
 C      0.24855548028600   -0.53500330834200   -0.69134331386200
 H     -0.92174703068800    0.97789886849500   -1.66420456501300
 H      0.23537248356800   -1.53061349848100   -0.26188289285300
 H      1.18704805579400   -0.17127242450600   -1.08870742067300
 H     -1.88476155054500   -0.38461956268600   -0.86947722504400
 H      0.03430888139100    3.34839093757100    0.89731616511400
 H     -1.13092664227100    0.79252345057200    3.18302075941300
