# Supplementary material for: Mining hydroformylation in complex reaction network via graph theory
Source: RSC Adv. 2021 Jul 1;11(38):23235–40. doi: 10.1039/d1ra03395f (PMC9036754; doi:10.1039/d1ra03395f)
Supplement: RA-011-D1RA03395F-s178 [file RA-011-D1RA03395F-s178.xyz]

18
eq1155         -678.346321978496   -678.346321978496
Co     -0.48985698997000   -0.62722138377300    0.12203957033000
 H      0.39425954584900    0.80546269652100   -2.30924438665000
 C      0.39928367624200   -0.71800678127000    1.78205795307900
 O      0.34267995114700    0.53250186947000    1.89683948781400
 C      1.27335430298600    0.67908968205900   -1.67207953038200
 O      1.23820408771500   -0.08003938122800   -0.68561806367700
 C     -2.05719614493800   -0.98890415981600    0.74721220738500
 O     -3.13738505462600   -1.22210259359800    1.12344725952500
 C      0.47414403185600    2.94091622080400    0.28605704426300
 O      1.40884764221500    3.23103707061500    0.95493046377800
 C     -0.53339398406800    2.62348822275700   -0.51142008242100
 C     -1.12541922062800   -1.21407858845000   -1.41055201982400
 H     -1.08984436394000    1.70873296282600   -0.33844629676500
 H     -0.33895503507000   -1.43662497821800   -2.14668254100900
 H     -2.06797484624100   -1.70356812119300   -1.66096272137800
 H     -0.85725816755700    3.30965110987000   -1.28033440573100
 H      0.89093854186800   -1.32894549739100    2.55088200689100
 H      2.19886988137300    1.20641764187000   -1.90944865110900
