# Supplementary material for: Mining hydroformylation in complex reaction network via graph theory
Source: RSC Adv. 2021 Jul 1;11(38):23235–40. doi: 10.1039/d1ra03395f (PMC9036754; doi:10.1039/d1ra03395f)
Supplement: RA-011-D1RA03395F-s179 [file RA-011-D1RA03395F-s179.xyz]

18
eq1156         -678.466647442326   -678.466647442326
Co      0.46818583699500   -0.55511771144300    0.65346130601100
 H      1.25104174560000    0.43023917058000    1.43540494105300
 C     -0.51257497842500   -1.64522798276700   -0.37750241247800
 O     -1.15966904353900   -2.30876279362200   -1.07723589192200
 C      1.66583485499600   -0.08297365116200   -0.58170261540800
 O      2.47376827276100    0.24645871231100   -1.35321288759200
 C      1.06748723577500   -1.66151799386200    1.92729621562100
 O      1.50184478010400   -2.30734795418800    2.79285943499700
 C     -0.84743357825600    0.54585545042300    1.14076432603600
 O     -1.67798333600100    1.28318572048300    1.49180212549500
 C      0.48584662124200    3.28379993970800    0.51401755344700
 C      1.57906486913800    3.00143623752000   -0.20779841073700
 H      0.50883025435800    3.29330105441400    1.59847894740900
 H      1.54919997446900    2.95717557741000   -1.29086419399900
 H      2.52797861874600    2.77258496208300    0.26537340984700
 H     -0.47155815064300    3.47833222171900    0.04342649908600
 H     -0.82639161868500    1.47902060723400   -2.08640074214700
 H     -0.48537485402200    1.36612041273200   -1.43622908080400
