# Supplementary material for: Mining hydroformylation in complex reaction network via graph theory
Source: RSC Adv. 2021 Jul 1;11(38):23235–40. doi: 10.1039/d1ra03395f (PMC9036754; doi:10.1039/d1ra03395f)
Supplement: RA-011-D1RA03395F-s180 [file RA-011-D1RA03395F-s180.xyz]

18
eq1157         -678.458459766928   -678.458459766928
Co      1.15400085672500   -0.33163815549800   -0.06609704722900
 H      3.06795494763000   -0.52630351167300    1.63553203355500
 C     -0.03235749371300   -0.55531172776600    1.25268522519600
 O     -0.79154106955600   -0.70733869204600    2.12003034168500
 C      1.64228479369000    2.10787267550100   -1.23058350891500
 O      1.59645228841400    2.21221809956600   -2.45515411985000
 C      2.75001399707900    0.23620274769500    0.92439516457600
 O      3.00507577547900    0.04461905445100   -0.38415903800900
 C      0.54528556622500    1.36704587581400   -0.44408342948700
 O     -0.55271432089500    1.84367525782300   -0.19595603192300
 C      1.02417614261300   -0.99324458952600   -2.07109671481000
 C     -0.16567884673000   -1.32203630264600   -1.44825035508500
 H      1.11436139622600   -0.10732564684200   -2.68878087094700
 H     -0.32258441485800   -2.30842963739700   -1.02553476616400
 H     -1.03993521259000   -0.69034149111600   -1.54901732336400
 H      1.85026050318600   -1.69413963174300   -2.11426973227600
 H      2.44839460988400    2.52893759851100   -0.61773703268900
 H      2.68448521653100    1.25734312657800    1.30762581469300
