# Supplementary material for: Mining hydroformylation in complex reaction network via graph theory
Source: RSC Adv. 2021 Jul 1;11(38):23235–40. doi: 10.1039/d1ra03395f (PMC9036754; doi:10.1039/d1ra03395f)
Supplement: RA-011-D1RA03395F-s181 [file RA-011-D1RA03395F-s181.xyz]

18
eq1158         -678.427533687104   -678.427533687104
Co      2.41938799808600   -0.01937697976700    0.90830046588500
 H      0.22056512391300    0.56330121081200    2.21686363092300
 C      2.12393770026200   -1.64564176533500    0.28945192480900
 O      1.86076237910000   -2.70733863276300   -0.11394998608800
 C      1.96334547658100    1.41056245499300   -1.67761658194300
 O      1.20653655296000    2.28289554613900   -1.25276959895600
 C      0.87757814607800    1.08969605420700    1.52223901741200
 O      2.10138229256800    1.45394876944500    1.93156851173100
 C      2.84635348328200    0.52492223356800   -0.79255977013400
 O      3.98847744198200    0.25515591140600   -1.18150620699700
 C     -0.08506964067400   -0.80441317012700   -2.05611223188500
 C     -0.63845960245500   -0.43548078393300   -0.89091569583400
 H     -0.08786702756300   -0.13767627844400   -2.91165185643100
 H     -0.64954760849600   -1.09405789444800   -0.02921346102200
 H     -1.08306632487900    0.54543722277100   -0.76537299090500
 H      0.38085466176200   -1.77447082220100   -2.18580461365300
 H      2.10628080894300    1.22524314424600   -2.75308605502100
 H      0.42648287394300    1.62909882918900    0.69168410649300
