# Supplementary material for: Mining hydroformylation in complex reaction network via graph theory
Source: RSC Adv. 2021 Jul 1;11(38):23235–40. doi: 10.1039/d1ra03395f (PMC9036754; doi:10.1039/d1ra03395f)
Supplement: RA-011-D1RA03395F-s182 [file RA-011-D1RA03395F-s182.xyz]

18
eq1159         -678.461692591426   -678.461692591426
Co      0.03023990661500   -0.02673824126300   -0.21936734202800
 H     -1.24068898094400   -0.93914735258600    0.77853222846400
 C     -0.51479502174500   -0.11039432604300   -1.91438383413100
 O     -0.82938601220600   -0.06126137685200   -3.03793095621300
 C      1.10042916606700    1.18945330492100    0.44609473467100
 O      1.79261040526300    2.05792520891500    0.81569123179000
 C      1.13943213968500   -1.41915230853000   -0.15942238834300
 O      1.85283341522300   -2.33726585667900   -0.08244731787100
 C      0.25469360618700    0.00607896323700    3.18299369619800
 O      1.24403683023000   -0.57933207548500    3.32672527602100
 C     -1.98644301279300   -0.07622551637500    0.84418036244400
 C     -1.45969570559900    1.18477990992400    0.18987891483200
 H     -2.13288914686300    0.03813276162200    1.91683623440700
 H     -2.03729464260200    1.55093405263400   -0.65269017404700
 H     -1.22173285479100    1.98655575724600    0.88360883167300
 H     -2.87764008651300   -0.46600259231500    0.35603135997100
 H     -0.50938034955600   -2.86283239723600    1.68533068807100
 H     -0.82916304067300   -2.55253722695000    2.27829648991100
