# Supplementary material for: Mining hydroformylation in complex reaction network via graph theory
Source: RSC Adv. 2021 Jul 1;11(38):23235–40. doi: 10.1039/d1ra03395f (PMC9036754; doi:10.1039/d1ra03395f)
Supplement: RA-011-D1RA03395F-s183 [file RA-011-D1RA03395F-s183.xyz]

18
eq116          -678.420853264298   -678.420853264298
Co     -0.16848520428900    0.24688721914300   -0.39219875029000
 H     -1.09562938416200   -0.75351351711700   -1.01576009993300
 C      0.89256840922400    1.53560727062300    0.23836165975100
 O      1.60487389753800    2.37007840845200    0.62681066372700
 C     -1.66360466869800    0.50207901950900    0.49842040612300
 O     -2.71128394757900    0.64192039727000    0.99298201680800
 C      0.46885969215300    0.08647985705400   -2.01445693503100
 O      0.78999950889200   -0.01960671020700   -3.13292776521200
 C      0.92903435147900   -2.34435897111600    1.68341698820700
 O      0.68670808583100   -1.31318641707000    1.21615374810200
 C      0.35214738362500   -3.07234352191700   -1.56409312971300
 C      1.68102097380300   -2.89233845557400   -1.53117853306000
 H     -0.24694437216400   -2.71234878403200   -2.39231489153500
 H      2.28528395053200   -3.23651415787800   -0.69843462791700
 H      2.20127511298800   -2.37777380945600   -2.33109803647800
 H     -0.18130137477500   -3.56427656999900   -0.75751255184800
 H      2.60372499154900   -0.62022037758900   -0.44352332239800
 H      3.32217158665000   -0.49164810739800   -0.30703479331600
