# Supplementary material for: Mining hydroformylation in complex reaction network via graph theory
Source: RSC Adv. 2021 Jul 1;11(38):23235–40. doi: 10.1039/d1ra03395f (PMC9036754; doi:10.1039/d1ra03395f)
Supplement: RA-011-D1RA03395F-s184 [file RA-011-D1RA03395F-s184.xyz]

18
eq1160         -678.461968188250   -678.461968188250
Co      0.35315087656200    0.29166373563500    0.17064515398800
 H     -0.34669208810900    0.21531352519500    1.90584913999000
 C     -0.00498175975500   -1.01543928486500   -0.95243782032500
 O     -0.24808396733600   -1.80620614172000   -1.77926798706500
 C      0.74844598035500    1.96253044299100   -0.26873605425900
 O      0.96271390604000    3.04141772220000   -0.66215225708000
 C      1.95097862446700   -0.26199783373600    0.72962627956500
 O      2.98290077879800   -0.64194942899500    1.11518715107900
 C      0.05644771195000   -2.40948956222100    2.32710198443800
 O      0.38113760880500   -3.25503834734600    1.60470183538400
 C     -1.38884078677400    0.58215805492500    1.61545544185100
 C     -1.54032105701600    0.79884233889000    0.12146370223400
 H     -1.51430996635400    1.50133353296600    2.18375108700400
 H     -2.19666962331200    0.09411479304200   -0.38097414133300
 H     -1.76727781537000    1.81791260367900   -0.17529841357700
 H     -2.03429006397700   -0.20816131974200    1.99571435503600
 H     -1.98352766077700   -2.11451122773800    0.37509049523900
 H     -2.63561408323100   -2.00952291497800    0.71223808367600
