# Supplementary material for: Mining hydroformylation in complex reaction network via graph theory
Source: RSC Adv. 2021 Jul 1;11(38):23235–40. doi: 10.1039/d1ra03395f (PMC9036754; doi:10.1039/d1ra03395f)
Supplement: RA-011-D1RA03395F-s185 [file RA-011-D1RA03395F-s185.xyz]

18
eq1161         -678.494719485735   -678.494719485735
Co      0.39703074057300   -0.77739877506400   -0.23947474899900
 H      0.69210113369300    1.65106144598700   -1.47367670024400
 C     -1.34987733430700   -0.69619687632500   -0.32767330881100
 O     -2.51105280829100   -0.67961400598700   -0.46758889459300
 C      0.55051181541900   -0.39440990386500   -2.26696121390300
 O     -0.52303196917100   -0.03867114350900   -3.09774854348300
 C      0.54783664202100   -0.57848655152200    1.53285075484100
 O      0.69729140604100   -0.41427417558100    2.67490417773000
 C      1.13004976150900    0.65527465882800   -1.49254528773300
 O      2.09811193248700    0.30723364444500   -0.67177235257600
 C      0.44036614262300   -2.99612648658000   -0.61378316435600
 C      1.71487637394900   -2.58874808271700   -0.31094045939500
 H      0.10096475724400   -3.07208082818500   -1.64024696976000
 H      2.11550594400900   -2.68686751218600    0.68961900046100
 H      2.41699334747400   -2.28209768710100   -1.07621589450300
 H     -0.20990873345800   -3.41727018459400    0.14289806963100
 H      1.19216106948600   -1.19861409872900   -2.62138102197700
 H     -1.09766573022900   -0.79973419360400   -3.27943719768000
