# Supplementary material for: Mining hydroformylation in complex reaction network via graph theory
Source: RSC Adv. 2021 Jul 1;11(38):23235–40. doi: 10.1039/d1ra03395f (PMC9036754; doi:10.1039/d1ra03395f)
Supplement: RA-011-D1RA03395F-s186 [file RA-011-D1RA03395F-s186.xyz]

18
eq1162         -678.502122423010   -678.502122423010
Co      0.72254689089500   -0.52356450602300   -1.76189725429500
 H      0.54395583265500    2.02667572781800    0.93299096030500
 C     -0.39013862349000   -1.59902631536100   -0.73461046454900
 O      0.19735084789900   -2.57053765530100   -0.27303368737300
 C     -1.24409945485000    1.35795706845000   -0.04753877988300
 O     -2.11761278490900    2.04884559398300   -0.59427265943800
 C      0.55902823837300   -1.61915899826200   -3.15295096223000
 O      0.33466337031100   -2.28235191130700   -4.07930453897800
 C      0.22506700589200    1.75286178641100   -0.07867814958800
 O      1.02995434023100    0.65244725667000   -0.51872082719000
 C     -1.60319081219700    0.05720744824000    0.65146755029200
 C     -1.76294071928300   -1.11573642366900   -0.35164031906300
 H     -2.56445066274700    0.20480924789000    1.14449811299200
 H     -2.30972904572400   -1.93433346617100    0.11995025125900
 H     -2.30030279818000   -0.76702036298700   -1.23454150687200
 H     -0.84743067000900   -0.19904217878000    1.39621376986200
 H     -0.32393629837600    0.22547563463100   -2.41107151393900
 H      0.33876923842600    2.60903705344400   -0.74659278607400
