# Supplementary material for: Mining hydroformylation in complex reaction network via graph theory
Source: RSC Adv. 2021 Jul 1;11(38):23235–40. doi: 10.1039/d1ra03395f (PMC9036754; doi:10.1039/d1ra03395f)
Supplement: RA-011-D1RA03395F-s187 [file RA-011-D1RA03395F-s187.xyz]

18
eq1163         -678.463949222875   -678.463949222875
Co      1.68135001069500   -1.30732205796400   -0.12263309435300
 H     -0.97353477461500    1.42925665538100   -0.27185579250600
 C      3.08418126002900   -0.32718020226700   -0.51650497870700
 O      3.98803220013500    0.24028088551200   -1.00290571877900
 C     -0.02462653860100    0.89805436148900   -0.35023539685900
 O      0.32087072189100    0.03111286874300    0.46421154370200
 C      0.61231678512200   -2.40846207971900   -0.95037881892800
 O      0.01186994445100   -3.10018910026000   -1.69006023597400
 C      0.26794650785900    1.27756473218900   -2.72346998898100
 O      0.78803262637800    1.20873902639500   -1.37607687132600
 C     -0.58972260874000    0.11049672943100   -3.18355032155900
 C      0.86479100462100    0.23361446747500   -3.63272312997100
 H     -1.38006947017600    0.31678396653200   -3.88976831957400
 H      1.57288735851200   -0.43792889084100   -3.16268272242200
 H      1.08260713542600    0.50748678537000   -4.65387667891000
 H     -0.81330924542200   -0.66968975734800   -2.46608802574000
 H      0.08850775668900    2.28912151387000   -3.05288726090800
 H      2.63686087366000   -2.38854617375100   -0.45609236395200
