# Supplementary material for: Mining hydroformylation in complex reaction network via graph theory
Source: RSC Adv. 2021 Jul 1;11(38):23235–40. doi: 10.1039/d1ra03395f (PMC9036754; doi:10.1039/d1ra03395f)
Supplement: RA-011-D1RA03395F-s188 [file RA-011-D1RA03395F-s188.xyz]

18
eq1164         -678.486933852840   -678.486933852840
Co      0.96724845674000    0.43124545404400    0.68208597842300
 H     -1.75492722348000   -0.91906153989700    1.27483408912500
 C      0.26018675901000    0.28944647954800    2.36464894619100
 O     -0.13645262623800    0.17603184459600    3.44832704452900
 C      2.46592755461100   -0.41241916320000    0.88574199958300
 O      3.45422333895500   -1.03221495237900    0.91749371027800
 C     -1.24911716238500   -1.39231683733400    0.41843159842100
 O     -1.28642049556700   -2.61161884783800    0.22347926740200
 C     -0.56449750754900   -0.40336089894300   -0.50073723812000
 O     -0.74157301887600    0.85959543982100   -0.20697599130000
 C     -0.13780691187800   -0.88032745749300   -1.86307994891400
 C      0.96505905817600   -1.95088407336700   -1.83507313536600
 H      0.17706011490300   -0.01143457719700   -2.44214885048400
 H      1.91726552264800   -1.50724734412800   -1.54013153567000
 H      0.71549808100500   -2.75046375826000   -1.13727201641400
 H     -1.02952997853400   -1.31140489654800   -2.33354649324800
 H      1.68498694725000    0.50336656030900   -0.61982593256300
 H      1.08465476435900   -2.38442126934000   -2.82855413248900
