# Supplementary material for: Mining hydroformylation in complex reaction network via graph theory
Source: RSC Adv. 2021 Jul 1;11(38):23235–40. doi: 10.1039/d1ra03395f (PMC9036754; doi:10.1039/d1ra03395f)
Supplement: RA-011-D1RA03395F-s189 [file RA-011-D1RA03395F-s189.xyz]

18
eq1165         -678.389133739340   -678.389133739340
Co     -0.07024488017800   -1.21009967645300    1.51038271319600
 H     -0.39493845457800    0.26056272901000    0.73809386122500
 C     -0.45810590289300    0.79486938365900    1.77323342141600
 O     -1.33927935462700    1.64540403069700    1.89246156713000
 C     -1.55850797819400   -1.73958457344200    2.27468198822800
 O     -2.54970401527700   -2.20188767328800    2.67860190602500
 C      1.03651593005400   -1.65610069943200    0.22065429004000
 O      1.64690616901800   -2.04931477013800   -0.69247853810900
 C     -2.74287688774200    0.05820319204200   -1.90609320138600
 O     -3.51900143169600    0.13038274278100   -2.84409021079600
 C     -1.43382705646500    0.45745679145600   -1.33230521392000
 C     -2.44208798530800   -0.50955015644000   -0.57303871139000
 H     -1.33228354570400    1.46237773294700   -0.93634140051300
 H     -2.17100909092800   -1.55726727469200   -0.50253460260300
 H     -2.94426861001800   -0.10030277466000    0.29687046796100
 H     -0.52909200361300    0.02316447255000   -1.74381975979300
 H      0.32623743965800   -2.52978476874800    1.99731012203900
 H      0.39982857334600    0.70904059326600    2.47493083449500
