# Supplementary material for: Mining hydroformylation in complex reaction network via graph theory
Source: RSC Adv. 2021 Jul 1;11(38):23235–40. doi: 10.1039/d1ra03395f (PMC9036754; doi:10.1039/d1ra03395f)
Supplement: RA-011-D1RA03395F-s190 [file RA-011-D1RA03395F-s190.xyz]

18
eq1166         -678.467621771765   -678.467621771765
Co     -0.05031900060100    0.41969701832700    0.16332270678700
 H      0.39591531784500    1.82537189294500    0.01062814776100
 C      0.00063637673100    0.49074062581000   -1.61766441306700
 O      0.06930722510200    0.57991812795000   -2.77685853388600
 C      1.51571492836600    0.31174951484400    1.02670784499200
 O      2.52655715549100    0.31701622617200    1.60465728859800
 C     -0.64277515925700   -1.26696995155400    0.33575675828000
 O     -1.05576908892600   -2.34684164835100    0.44547959819900
 C     -1.33777708362500    1.20960064439400    1.10871614201200
 O     -2.13212266371800    1.75169675927700    1.76662457637400
 C     -0.30877879722800   -0.77655511652300    3.47747908833000
 C      0.53189578715400   -1.81573980193800    3.36884871997500
 H     -1.37771576819000   -0.89148658973200    3.32944477964900
 H      1.60146961129400   -1.69177411636200    3.49752345761500
 H      0.17265803265800   -2.81023996175300    3.12714232408700
 H      0.04950398691300    0.22415781427800    3.69496619210800
 H      1.72389543739100   -2.57248554426200    1.12876818793300
 H      2.03639961456400   -2.46095498082700    0.46515496289600
