# Supplementary material for: Mining hydroformylation in complex reaction network via graph theory
Source: RSC Adv. 2021 Jul 1;11(38):23235–40. doi: 10.1039/d1ra03395f (PMC9036754; doi:10.1039/d1ra03395f)
Supplement: RA-011-D1RA03395F-s191 [file RA-011-D1RA03395F-s191.xyz]

18
eq1167         -678.453624273104   -678.453624273104
Co     -0.25860976490400    0.38403165541000    0.25059387236600
 H     -0.55167545249700    1.20488746408700   -1.10459955768600
 C      0.43654940774400    0.26592655152800   -1.33031628300600
 O      1.00434548529900    0.06268461163300   -2.34660639356200
 C      1.23796062699100    0.71359556250200    1.18044160506100
 O      2.21113351025700    0.87197184531000    1.80005226666500
 C     -0.86619159766000   -1.29541573277000    0.40312262518100
 O     -1.21411563586800   -2.39873448397600    0.53738095317500
 C     -1.43298786098300    1.20018411987500    1.32832431054000
 O     -2.19090724148000    1.72050917277300    2.04003087120600
 C     -0.24352439166700   -0.91796896097200    3.55015191665700
 C      0.71677356804000   -1.80334308033000    3.24589941498700
 H     -1.29367491906100   -1.14545577606900    3.39757453017100
 H      1.76704678005600   -1.56690763704300    3.37642147689500
 H      0.47726790939600   -2.77728267655600    2.83315710511100
 H     -0.00643220787400    0.06646818554500    3.94027996074900
 H      1.80109366826500   -2.00042839895600    0.85840984091700
 H      2.12464402807000   -2.08782150920500    0.19637931445100
