# Supplementary material for: Mining hydroformylation in complex reaction network via graph theory
Source: RSC Adv. 2021 Jul 1;11(38):23235–40. doi: 10.1039/d1ra03395f (PMC9036754; doi:10.1039/d1ra03395f)
Supplement: RA-011-D1RA03395F-s192 [file RA-011-D1RA03395F-s192.xyz]

18
eq1168         -678.513327611995   -678.513327611995
Co      0.39522979953900    1.09787143419500    0.03538362591700
 H      1.72174231811000   -3.24278648819300   -2.31210804930200
 C     -1.10925474882000    0.75646698264400   -0.92103390036300
 O     -2.04783238914900    0.48010315706100   -1.55603710851400
 C      0.36198844447100    1.09610403978500    1.83525428486900
 O      0.41315608862700    0.97789526795100    2.99993363601200
 C      1.94410972701600    1.46282502231200   -0.76368818259200
 O      2.97695576019000    1.67091007910700   -1.27362280326600
 C      0.87492615082500   -0.81731166490100   -0.01165923316400
 O     -0.22591445664300   -1.52042510518300    0.54286189979600
 C      1.11348479231000   -1.36667706899000   -1.40317376919900
 C      1.54848933842100   -2.83512826910700   -1.31483903965400
 H      1.88046289633900   -0.77962309917000   -1.90933828414800
 H      2.47435505395400   -2.92302961862300   -0.73763057258800
 H      0.77213323002300   -3.41894233772800   -0.81817081375600
 H      0.19257221789200   -1.28322837191500   -1.98464460394600
 H     -0.30471962668000   -1.40002171885000    1.50409116696100
 H      1.76879661318000   -0.87692191080400    0.62213358926900
