# Supplementary material for: Mining hydroformylation in complex reaction network via graph theory
Source: RSC Adv. 2021 Jul 1;11(38):23235–40. doi: 10.1039/d1ra03395f (PMC9036754; doi:10.1039/d1ra03395f)
Supplement: RA-011-D1RA03395F-s193 [file RA-011-D1RA03395F-s193.xyz]

18
eq1169         -678.456274915473   -678.456274915473
Co      0.64929966330000    0.19494939838000   -0.80438772684800
 H     -2.23583687088600    0.80238520503900    0.29745198163400
 C      0.09729062761600   -0.70887032308900    0.68440504856700
 O      1.22424733492800   -1.06502988078800    1.04644787638900
 C     -0.61749833426300    1.68944631311200   -0.87854859353000
 O      0.16664383950000    1.85295515806500    0.18536691824600
 C      0.02576554871900   -1.02375698982700   -1.92743947418300
 O     -0.45237689562500   -1.77839177847300   -2.67481787827100
 C     -1.99256102732100    1.14820931845800   -0.72024000871900
 O     -2.80346381277600    1.07639894151600   -1.65457422421000
 C      2.39531511123700    1.36291468080700   -1.40209192854800
 C      2.04055956806500    0.68980979196700   -2.54022985452100
 H      2.05375272544700    2.36962639639200   -1.20299256189900
 H      2.49786211008100   -0.25847487363000   -2.79453819348200
 H      1.40284036677900    1.14752266543700   -3.28856678542900
 H      3.11183416058300    0.94426424468900   -0.70231808678100
 H     -0.43571885710500    2.27447421845500   -1.78497562525100
 H     -0.82393559576800   -0.87215640993700    1.25230691719500
