# Supplementary material for: Mining hydroformylation in complex reaction network via graph theory
Source: RSC Adv. 2021 Jul 1;11(38):23235–40. doi: 10.1039/d1ra03395f (PMC9036754; doi:10.1039/d1ra03395f)
Supplement: RA-011-D1RA03395F-s194 [file RA-011-D1RA03395F-s194.xyz]

18
eq117          -678.467866369032   -678.467866369032
Co     -0.00561480796000    0.39123491064000   -0.16415437683000
 H     -0.08303001542600    1.59196748745400   -1.03026563300900
 C      0.09287342927100   -1.04126513570700    0.91256937023900
 O      0.16132752823900   -1.95568202707400    1.62522337055700
 C     -1.23158065559100   -0.18229988116200   -1.32955935850000
 O     -2.05217961519800   -0.48598640301900   -2.09871341959700
 C      1.69802516954700    0.44447255966100   -0.69263030400300
 O      2.79536675181500    0.51959834757600   -1.07480832528000
 C     -0.62969462872000    1.55081509730300    1.03886068563200
 O     -1.08628031584000    2.32240252502100    1.78287664292000
 C     -2.83539828225100   -0.71400176049900    2.08189673069200
 C     -3.43455247302100   -0.22028452155100    0.98882020680300
 H     -2.43405762658800   -0.06268783122000    2.85128001714100
 H     -3.81695847208200   -0.86972417006600    0.20888763501000
 H     -3.53832696091300    0.84790369232800    0.83001483294500
 H     -2.70737304699700   -1.78110467674900    2.22554683789500
 H     -1.92728130249500   -3.01123763526400    0.14664898625400
 H     -2.18580522602900   -2.55053115873300   -0.37306293556400
