# Supplementary material for: Mining hydroformylation in complex reaction network via graph theory
Source: RSC Adv. 2021 Jul 1;11(38):23235–40. doi: 10.1039/d1ra03395f (PMC9036754; doi:10.1039/d1ra03395f)
Supplement: RA-011-D1RA03395F-s195 [file RA-011-D1RA03395F-s195.xyz]

18
eq1170         -678.499068987960   -678.499068987960
Co      1.16176456195400    0.75441720890200   -0.79965904505000
 H     -1.39344731621400    2.20090481253500    0.30779020444100
 C      0.61020701884400   -0.90823282162100   -0.48860999715800
 O      0.18456248103600   -1.97120000330100   -0.28805385357200
 C      1.93081147003900    0.98974122547000   -2.43010770068200
 O      2.36999170022900    1.15460209320200   -3.49006445019300
 C      0.65836580182100    1.71712772248900    0.86186401374800
 O      1.12971824995200    2.54125712545000   -0.07885443949300
 C     -0.81385522670700    1.65039179231200    1.06488999941500
 O     -1.34572214446700    1.02291210981600    1.99141996211600
 C      1.61045947665900    1.20940636941200    1.92237376511400
 C      2.94138091591300    0.85311777639500    1.24557958572000
 H      1.16014567534000    0.34414323546600    2.41127745339000
 H      3.61626878273900    0.34524376293000    1.93377727204600
 H      2.79325427848800    0.13593406441700    0.40844331871700
 H      1.76521768815100    1.97929124021400    2.68270438953600
 H     -0.09716914433400    0.85656032687100   -1.48135242258600
 H      3.42403232560900    1.74375657871400    0.84376291053300
