# Supplementary material for: Mining hydroformylation in complex reaction network via graph theory
Source: RSC Adv. 2021 Jul 1;11(38):23235–40. doi: 10.1039/d1ra03395f (PMC9036754; doi:10.1039/d1ra03395f)
Supplement: RA-011-D1RA03395F-s196 [file RA-011-D1RA03395F-s196.xyz]

18
eq1171         -678.490944765595   -678.490944765595
Co     -0.32840203810800    0.04057290276300   -1.01658867557400
 H      2.38807532159400   -2.71869134554700    1.57539366722100
 C     -1.55229384447200    0.18686047030300   -2.34566205491200
 O     -2.30106869515900    0.13624163070300   -3.23014550639300
 C      0.95117441002100    1.24175549847300   -1.40993883314100
 O      1.85871427405400    1.92033977505600   -1.66324224639400
 C     -1.24008631661400    0.78869030390100    0.37542213073100
 O     -1.82825385904700    1.18854529231100    1.28591124834000
 C      0.93070194885000   -0.76033643070200    0.24935573289600
 O      0.92858116088800   -0.42253512755700    1.43475725906300
 C      1.90073724086300   -1.77995416030400   -0.30868514551200
 C      2.90590551557300   -2.26479378062900    0.72893437667800
 H      2.39464710758300   -1.32769972169600   -1.17514511038500
 H      3.58261168198700   -2.99737136005700    0.28605755729700
 H      3.48942548072600   -1.42529421649200    1.11221887116500
 H      1.29134556314000   -2.59693256673900   -0.70870250354700
 H      0.29037683793700   -0.85836566884400   -2.00047936401900
 H     -0.91151057986500   -1.27295116529500   -0.65574956115800
