# Supplementary material for: Mining hydroformylation in complex reaction network via graph theory
Source: RSC Adv. 2021 Jul 1;11(38):23235–40. doi: 10.1039/d1ra03395f (PMC9036754; doi:10.1039/d1ra03395f)
Supplement: RA-011-D1RA03395F-s197 [file RA-011-D1RA03395F-s197.xyz]

18
eq1172         -678.447371150627   -678.447371150627
Co      0.34049509410500   -0.22017373293100   -1.22402670083100
 H      1.01969791446600   -2.41247263690900    1.27897051509800
 C     -1.09275213581700   -0.69768889288100   -2.23058113280700
 O     -2.07348662621500   -0.95193025148600   -2.79872829809200
 C      0.39759218143700    1.52682172498100   -1.54315726744000
 O      0.05047485960100    2.61840464151600   -1.17272754553500
 C     -0.61900285036600   -0.20198539910100    0.37961041677200
 O     -1.13725228457900    0.71501925259700    0.98785269319800
 C      1.80818737677000   -0.17314787433900   -0.12370097909300
 O      2.51385914522000    0.49005771220300    0.61355606154700
 C      2.03376186474500   -1.66570062887900   -0.49509986602400
 C      1.99202525144500   -2.50498354745700    0.78886831613900
 H      2.98919291492600   -1.74762199947900   -1.01451838927300
 H      2.16827989772400   -3.55738775101300    0.56694686675400
 H      2.75286274677700   -2.14366057380300    1.48163427716400
 H      1.26466762939600   -2.05325687727500   -1.20350406754600
 H      1.05705940932500    1.32305195125400   -2.46994720130000
 H     -0.71498117902700   -1.26526478736600    0.71226414362400
