# Supplementary material for: Mining hydroformylation in complex reaction network via graph theory
Source: RSC Adv. 2021 Jul 1;11(38):23235–40. doi: 10.1039/d1ra03395f (PMC9036754; doi:10.1039/d1ra03395f)
Supplement: RA-011-D1RA03395F-s198 [file RA-011-D1RA03395F-s198.xyz]

18
eq1173         -678.473844627456   -678.473844627456
Co      1.42115453706900    0.53000666278500    0.40427087375900
 H     -1.35511192361400    1.71136714335000    0.33187062429600
 C      1.85358095159200   -2.32702725903300   -0.42769705714500
 O      1.68243942965200   -3.10985366046700    0.51455369960100
 C      1.56594972105000   -0.21985403184900    1.94717170273000
 O      1.56687074948000   -0.76735160855800    2.98210579273900
 C     -1.32846067029000    0.61315569581000    0.40754301270700
 O     -2.15305692224300   -0.02151559337500    1.08657075381900
 C     -0.21360265973500   -0.03293798677400   -0.30920054921000
 O      0.41985014675600    0.94312500316000   -1.24629625237500
 C     -0.45580294318900   -1.42160934533800   -0.85047540502700
 C      0.78670821517700   -2.07623211620700   -1.47450554077200
 H     -1.27394244524000   -1.40866645544500   -1.57981111361200
 H      0.48808784617400   -3.03939346583500   -1.89485770994700
 H      1.20185087372600   -1.47141339325100   -2.28804957143600
 H     -0.79312416847900   -2.02370659577700   -0.00434341257600
 H      2.80812242374900   -1.78836464404400   -0.54686462246700
 H      0.57027251105100    0.60278181377500   -2.14428786658500
