# Supplementary material for: Mining hydroformylation in complex reaction network via graph theory
Source: RSC Adv. 2021 Jul 1;11(38):23235–40. doi: 10.1039/d1ra03395f (PMC9036754; doi:10.1039/d1ra03395f)
Supplement: RA-011-D1RA03395F-s199 [file RA-011-D1RA03395F-s199.xyz]

18
eq1174         -678.467942780016   -678.467942780016
Co     -0.32373898835800    1.42239214393800    0.33621464805700
 H     -0.30249082921700   -3.26473904198600   -1.27165357378800
 C     -0.41563910777000    1.19507506785300   -1.40412033147600
 O     -0.28088430420600    0.83445282211900   -2.52144191992300
 C     -0.99114036016100    0.08590279831100    1.26722377167300
 O     -1.26147789794100   -0.90856578620800    1.83422484808000
 C      1.23489105506100    1.68489799939900    0.85877921974700
 O      2.43269894401900    1.34657053635300    1.06258404624000
 C      2.11928289924000   -0.95744980473600   -0.80001584615900
 O      2.75450568879000   -0.90284382473500    0.28431135049700
 C      1.59537348273500   -2.22074427620200   -1.36287582794000
 C      0.13543772649800   -2.36117758927100   -0.85006593055000
 H      2.19226280129400   -3.06423103130600   -1.01914778977000
 H      0.11876280000900   -2.43239551049700    0.23762890473800
 H     -0.47466128897900   -1.50832500085100   -1.15101666321800
 H      1.59190239097800   -2.16423207228700   -2.45177195684600
 H      2.75665259934000    0.31822589155800    0.80283376183800
 H      1.86894359836000   -0.02473299181400   -1.31797886888100
