# Supplementary material for: Mining hydroformylation in complex reaction network via graph theory
Source: RSC Adv. 2021 Jul 1;11(38):23235–40. doi: 10.1039/d1ra03395f (PMC9036754; doi:10.1039/d1ra03395f)
Supplement: RA-011-D1RA03395F-s200 [file RA-011-D1RA03395F-s200.xyz]

18
eq1175         -678.460095649258   -678.460095649258
Co      0.22145910342900   -0.00011437247000    0.81165737332700
 H      1.00505604287600   -1.82127850152500   -3.19854834176600
 C     -1.38926497904100    0.10144674736000    0.06136243625200
 O     -2.38686189809200    0.18957474269900   -0.53867914993500
 C     -0.03982839369200    0.01847653071300    2.60321761149700
 O     -0.14748185291200    0.10320790564800    3.75937611865700
 C      1.29925054797000    0.91864556972700    0.00340745450300
 O      2.08858571208800    1.53283682755000   -0.84275005074200
 C      1.53122437862100   -1.73934180113200    0.23905175120900
 O      0.37211585522500   -2.09838891023200    0.65577098961400
 C      1.91311758108800   -1.79752081687700   -1.22374556741000
 C      0.73512211197400   -1.56731576544400   -2.17293075053100
 H      2.32552255297200   -2.80100402130300   -1.38578410713800
 H     -0.11527969586100   -2.17726487034400   -1.86316262774500
 H      0.40394930669000   -0.52492611920500   -2.14342299853100
 H      2.72979166009500   -1.09265687174800   -1.40280059963000
 H      1.85713019489700    1.46766755964400   -1.79118505059800
 H      2.34707298127400   -1.63396350346200    0.96287735121300
