# Supplementary material for: Mining hydroformylation in complex reaction network via graph theory
Source: RSC Adv. 2021 Jul 1;11(38):23235–40. doi: 10.1039/d1ra03395f (PMC9036754; doi:10.1039/d1ra03395f)
Supplement: RA-011-D1RA03395F-s201 [file RA-011-D1RA03395F-s201.xyz]

18
eq1176         -678.437330624613   -678.437330624613
Co      1.88960221922800   -0.48446799098500   -1.02487224540800
 H      1.02239594467700    1.99578546469800   -2.72887839199200
 C      1.00639377827100   -1.64772934465900   -0.00961318323500
 O      0.37489536069400   -2.47810993917200    0.50985114106100
 C      0.54966276948100    2.19065311333500   -1.75596860592500
 O      0.50686618575700    3.27587457722600   -1.20073042021200
 C      2.66979647850900   -0.43651633799700   -2.59709300951500
 O      3.08014633098700   -0.51140637904600   -3.68971339700900
 C      0.23767211413900   -0.19468228932200   -1.91474343738400
 O     -0.01456926974900    1.05813436131800   -1.20214095410500
 C     -0.27611099662800   -0.29999118279300   -3.33946278339500
 C     -0.98191320323700   -1.02386336457200   -2.18444768016000
 H      0.30042321470700   -0.88631027542100   -4.04169225334300
 H     -1.92845291316900   -0.61991433393700   -1.85024889652800
 H     -0.88427232643800   -2.09847807120900   -2.11598119502000
 H     -0.78490186481300    0.55573336133100   -3.76674887606800
 H      3.41760215683300   -0.08491714627000   -0.37244879026100
 H      3.03375556878300   -0.40660049229000    0.24735480293600
