# Supplementary material for: Mining hydroformylation in complex reaction network via graph theory
Source: RSC Adv. 2021 Jul 1;11(38):23235–40. doi: 10.1039/d1ra03395f (PMC9036754; doi:10.1039/d1ra03395f)
Supplement: RA-011-D1RA03395F-s202 [file RA-011-D1RA03395F-s202.xyz]

18
eq1177         -678.492901075297   -678.492901075297
Co      0.61447638557900   -1.80399505866100   -0.54564659790400
 H     -0.31248780697600    2.34004236031300   -1.02341187987400
 C      2.36280489524000   -1.33559527409200   -0.44831162211800
 O      3.48732070287000   -1.06165982223200   -0.55346453294700
 C      0.70250826021900    2.16241505763700   -0.63470243676100
 O      1.44291231841400    3.04047484189600   -0.21576993624700
 C     -0.67645975583100   -2.55681705970900   -1.48675959715200
 O     -1.44947018547500   -2.98838745111200   -2.25148842074500
 C      0.12483922886400   -0.11532628445200   -1.28222691150400
 O      1.05760597866400    0.84277452574600   -0.65302367373400
 C      1.55416849674400   -0.25802578894300   -3.38311490360200
 C      0.17522668329200    0.05815998025800   -2.79712577802000
 H      1.58197277487100   -0.03214963772800   -4.45018916791400
 H     -0.09398373810100    1.09315783676300   -3.04833811530100
 H     -0.58513125017600   -0.58016194733500   -3.25426983709600
 H      2.32435253190800    0.33361405213800   -2.88215543802400
 H      1.79078202810200   -1.31700906760600   -3.24573657741200
 H     -0.88244600071700    0.08168246722200   -0.88184274957600
