# Supplementary material for: Mining hydroformylation in complex reaction network via graph theory
Source: RSC Adv. 2021 Jul 1;11(38):23235–40. doi: 10.1039/d1ra03395f (PMC9036754; doi:10.1039/d1ra03395f)
Supplement: RA-011-D1RA03395F-s203 [file RA-011-D1RA03395F-s203.xyz]

18
eq1178         -678.478116085207   -678.478116085207
Co      0.51251323025800   -0.67502438440200   -0.70735776838100
 H      0.33452245341000    0.43512990581000    1.64617615532100
 C      2.29430844482400   -0.52576747862100   -0.63076535801600
 O      3.43487791318000   -0.38044408090200   -0.46300913472300
 C     -0.07986820840300    0.60790113977900    0.65287513393400
 O     -1.05478061253000   -0.21902420146900    0.20936022751300
 C      0.09043982635400   -2.09356088526600   -1.79630614624200
 O     -0.12319958965600   -2.97378592259700   -2.52453790400800
 C      1.69959272460000   -0.51367123842100   -4.00444145827900
 O      2.72587057608800   -0.66225446239600   -3.32989377713700
 C      0.50112621654400    0.70468128134700   -2.10057344923000
 C      0.47318442264700    0.22743217925100   -3.53915944786300
 H      1.32408841955400    1.39846050336700   -1.92305966529700
 H     -0.40517938478400   -0.39707510730900   -3.73822654643200
 H      0.36523486963600    1.09526668191000   -4.20780357604900
 H     -0.45200703689300    1.17397111163100   -1.84696709828400
 H     -0.05833927597700    1.63508864090100    0.28668307237800
 H      1.63660655909400   -0.93412995235700   -5.02057143515800
