# Supplementary material for: Mining hydroformylation in complex reaction network via graph theory
Source: RSC Adv. 2021 Jul 1;11(38):23235–40. doi: 10.1039/d1ra03395f (PMC9036754; doi:10.1039/d1ra03395f)
Supplement: RA-011-D1RA03395F-s204 [file RA-011-D1RA03395F-s204.xyz]

18
eq1179         -678.402911041790   -678.402911041790
Co      1.80920030217300   -0.43119292845700   -0.98997490523500
 H      0.95926842035200    2.19153368740800   -2.38407888003000
 C      1.16855200944400   -1.62840715688000    0.21724037249800
 O      0.79948540625900   -2.40728868202500    0.99202765846400
 C      0.51449901075200    2.15904603946900   -1.38339245272100
 O      0.36963305479200    3.08569326504700   -0.61713334052600
 C      2.58572619904200   -1.28173911256300   -2.25673126859500
 O      3.08384384453100   -1.80843671650500   -3.17075557610600
 C      0.26583385580300   -0.18099624099200   -2.05545552539900
 O      0.09586114163600    0.85518742066100   -1.03947366232800
 C     -0.18561940197600    0.01105980658200   -3.47647134357500
 C     -0.92018785631100   -0.95293325349100   -2.51477020184500
 H      0.43990904960200   -0.39942941075300   -4.25732985415600
 H     -1.89247623062400   -0.63718141984200   -2.15948377372900
 H     -0.79610685847900   -2.01816077136300   -2.65104636308800
 H     -0.71513852819900    0.91773856842500   -3.74365715121900
 H      2.74586351779600    0.55914477457400   -1.56254843127700
 H      2.89084461145200   -0.13044413906200    0.01545652329200
