# Supplementary material for: Mining hydroformylation in complex reaction network via graph theory
Source: RSC Adv. 2021 Jul 1;11(38):23235–40. doi: 10.1039/d1ra03395f (PMC9036754; doi:10.1039/d1ra03395f)
Supplement: RA-011-D1RA03395F-s205 [file RA-011-D1RA03395F-s205.xyz]

18
eq118          -678.467638003895   -678.467638003895
Co     -0.28415924280100   -0.01028187439800   -0.32588969773400
 H      0.06270203784900   -1.38292643473400    0.11463213592200
 C     -0.73206320301800    1.65891513399300   -0.81614269901700
 O     -1.03434812232700    2.74245283728300   -1.10452427585400
 C     -1.79989809815000   -0.82735244800300   -0.79087021858400
 O     -2.76247537888900   -1.40772789024700   -1.09579485089200
 C      0.11422996894500    0.35312277802300    1.37207200702400
 O      0.43501913221800    0.56594855872400    2.47187191157300
 C      1.14974054368600   -0.28750227277300   -1.36309701690600
 O      2.10880491071000   -0.51782957949500   -1.98211404246700
 C      2.34732325501700    2.79120403171400   -1.24432275546200
 C      2.25209760727700    2.42726202377900    0.04288051361900
 H      1.78851741440200    3.63347573241400   -1.63727230113600
 H      2.79141738350000    1.57075420824800    0.43337789593900
 H      1.61487146524500    2.96234097366800    0.73962211864400
 H      2.97076663646100    2.24093909063800   -1.94064674469000
 H      0.84409593810400    1.83023302572300   -3.20387589605900
 H      0.25969951258200    1.49781225532100   -3.51753870828100
