# Supplementary material for: Mining hydroformylation in complex reaction network via graph theory
Source: RSC Adv. 2021 Jul 1;11(38):23235–40. doi: 10.1039/d1ra03395f (PMC9036754; doi:10.1039/d1ra03395f)
Supplement: RA-011-D1RA03395F-s206 [file RA-011-D1RA03395F-s206.xyz]

18
eq1180         -678.383655083023   -678.383655083023
Co      2.15266140843400   -0.17995556488000   -1.13113416514600
 H      0.76306004252800    2.51084371497900   -2.25581537393900
 C      1.38506603156200   -1.30650400156100    0.08647301680900
 O      1.47551725283500   -2.51983865054300    0.17728231964700
 C      0.26163997460300    2.43722841178000   -1.27913128954100
 O     -0.00144411771200    3.38155442674400   -0.55349865016900
 C      2.64610508407000   -1.23097342315100   -2.52327294076500
 O      2.44825358467900   -2.40357827221100   -2.80746860652900
 C      0.46615417627600    0.10205894017100   -1.83182760711400
 O     -0.05040595118500    1.13840583649500   -0.94224684782600
 C      0.00364940862100    0.12016823414400   -3.28475339726100
 C     -0.54206127450800   -0.90981671594500   -2.28722386761800
 H      0.69257971962100   -0.21779982267000   -4.04719042034800
 H     -1.55776745508400   -0.77208434758200   -1.94144520919100
 H     -0.20310210263200   -1.93356700768300   -2.37049640314900
 H     -0.66994533753700    0.91114838777100   -3.59146551334400
 H      3.18082147403500   -0.53766002024400   -3.23559852606900
 H      0.76820962943800   -0.68643639538700    0.78123530597700
