# Supplementary material for: Mining hydroformylation in complex reaction network via graph theory
Source: RSC Adv. 2021 Jul 1;11(38):23235–40. doi: 10.1039/d1ra03395f (PMC9036754; doi:10.1039/d1ra03395f)
Supplement: RA-011-D1RA03395F-s207 [file RA-011-D1RA03395F-s207.xyz]

18
eq1181         -678.468574097123   -678.468574097123
Co      0.12222249230300    1.59338719788600    0.66383564423700
 H     -2.31515083044700    0.86951568157200    0.19541318524300
 C      1.92762996426200    1.49232685973000    0.52828179416000
 O      3.08052738703600    1.39261806879700    0.42544111255100
 C     -0.04226989605100    3.27065129932000    0.07763254389600
 O     -0.17932513602900    4.36025433798600   -0.30735386587500
 C     -1.82823645671500    1.66216748771600    0.80634377655300
 O     -2.51046976381400    2.44249679077200    1.46308343481300
 C      0.06262853378200    1.29745956528000    2.41982392498600
 O      0.00948454605400    1.11529275742000    3.56866902362200
 C     -0.13443640469000    0.57028667505700   -1.17249608751100
 C     -0.07307404299400   -0.36102190882800   -0.13072647058200
 H      0.72396617251200    0.74959084499200   -1.80741927692800
 H     -0.97489233835400   -0.77712540664600    0.29820308922000
 H      0.83367167298100   -0.92160397851400    0.05956310543400
 H     -1.08702879450000    0.89425219661800   -1.57381229691500
 H     -2.40952799630400   -0.68311970443900    2.11304505123500
 H     -1.74093615917600   -0.79752077511900    2.41343654404800
