# Supplementary material for: Mining hydroformylation in complex reaction network via graph theory
Source: RSC Adv. 2021 Jul 1;11(38):23235–40. doi: 10.1039/d1ra03395f (PMC9036754; doi:10.1039/d1ra03395f)
Supplement: RA-011-D1RA03395F-s208 [file RA-011-D1RA03395F-s208.xyz]

18
eq1182         -678.468062324290   -678.468062324290
Co     -0.27378778735800    1.96478916395500    1.74509313664000
 H     -0.85711104610700    1.25171050386300    2.90715834125200
 C      0.82211592320900    0.55599846108000    1.78926447124300
 O      1.49260937397000   -0.39499734904600    1.83935533218500
 C      0.41638740212000    2.77564836373700    0.30402517940300
 O      0.85576305379100    3.27206131026100   -0.65037772256700
 C     -1.91146273778600    1.66297735530000    1.10147193980900
 O     -2.98209318291300    1.41583844128500    0.71536851404700
 C     -0.06059862231500    3.25177092351600    2.96483855916900
 O      0.05010008576900    4.05149373030900    3.80390817346800
 C     -0.82529498392000    0.36711915046600   -1.59594714675000
 C      0.38778414424200   -0.11693392618700   -1.29168062580900
 H     -0.95300427010900    1.36322742836100   -2.00690724336600
 H      0.51558401516400   -1.10337432774000   -0.85967860298000
 H      1.28812377460400    0.46956105351500   -1.44314068144600
 H     -1.72802724892300   -0.20830582679400   -1.42278809546900
 H     -1.23341328858600   -1.04002980763700    0.77531860903300
 H     -1.53889165444500   -1.36864665775800    1.36568209417000
