# Supplementary material for: Mining hydroformylation in complex reaction network via graph theory
Source: RSC Adv. 2021 Jul 1;11(38):23235–40. doi: 10.1039/d1ra03395f (PMC9036754; doi:10.1039/d1ra03395f)
Supplement: RA-011-D1RA03395F-s209 [file RA-011-D1RA03395F-s209.xyz]

18
eq1183         -678.466075427773   -678.466075427773
Co     -0.27692245618300    2.06360301828200    1.63281797837200
 H     -0.58261860621400    1.17068245681300    0.50102315318900
 C      0.65482328638800    0.60592789532900    2.06657674853500
 O      1.22611469270200   -0.39598934657500    2.23577978512600
 C      0.37983667601000    2.97062654346300    0.24744164273600
 O      0.78320517410000    3.45040680067000   -0.73617660423300
 C     -2.04665404505300    1.92048068747600    1.74900321169100
 O     -3.19978241613100    1.74990352926800    1.73361146336700
 C      0.09302127284900    3.15392291152600    3.00669039675000
 O      0.33871889020600    3.85625564040400    3.89876673168800
 C     -0.68749556746200    0.21907207268100   -1.64993494420400
 C      0.45433124506900   -0.31156704820500   -1.18446316588800
 H     -0.70530643676700    1.19144517204300   -2.13029274617400
 H      0.47043648056300   -1.26578842606200   -0.66955430776500
 H      1.39809247790100    0.21694863577800   -1.26842066122600
 H     -1.63899139267900   -0.28914206005300   -1.53463292615500
 H     -1.58860132736500   -0.80431640304600    0.81125325115200
 H     -1.60742499808900   -1.33256409019400    1.33147522523700
