# Supplementary material for: Mining hydroformylation in complex reaction network via graph theory
Source: RSC Adv. 2021 Jul 1;11(38):23235–40. doi: 10.1039/d1ra03395f (PMC9036754; doi:10.1039/d1ra03395f)
Supplement: RA-011-D1RA03395F-s210 [file RA-011-D1RA03395F-s210.xyz]

18
eq1184         -678.472663352827   -678.472663352827
Co      0.38395870068700   -0.28791507663200    0.51246134106500
 H      0.41246640198100    1.82054090948400    1.34767797844400
 C     -1.40515125062500   -0.05463693074700   -0.19489182077500
 O     -2.19775205605700   -0.95890876730200   -0.46646129797100
 C      0.83650195283100   -0.14234323442600   -1.16298312734400
 O      1.15906698807500   -0.03626029751200   -2.27662682284300
 C      2.03900975090000   -0.37859652147000    1.16219132884400
 O      3.13191822933900   -0.37395006439300    1.56348736099200
 C     -1.72849717923200    1.43175048005700   -0.33290815579300
 O     -1.82323220301300    1.95892369275000   -1.45054203016800
 C     -0.26867562674000    2.67714520848800    1.24582885543600
 C     -1.71235981211800    2.21819776073500    0.95734773470400
 H      0.10070326599700    3.29211449513400    0.42341422152800
 H     -2.08429178048100    1.60241697890400    1.78228062154800
 H     -2.35995027886500    3.08694210600300    0.84314209406000
 H     -0.22585597943200    3.24775503182200    2.17374101695100
 H     -0.74670487241200   -0.42321285369100    1.76678394416100
 H     -0.04637129965500   -0.51005492768500    2.14702098825000
