# Supplementary material for: Mining hydroformylation in complex reaction network via graph theory
Source: RSC Adv. 2021 Jul 1;11(38):23235–40. doi: 10.1039/d1ra03395f (PMC9036754; doi:10.1039/d1ra03395f)
Supplement: RA-011-D1RA03395F-s211 [file RA-011-D1RA03395F-s211.xyz]

18
eq1185         -678.473571052559   -678.473571052559
Co      0.62345838085600   -0.75499709741700    0.08982259193200
 H     -0.60061538542000    1.68367371507800    2.42541822313900
 C     -0.91760757772500    0.23315560038200    0.27466401995700
 O     -1.85535995365900   -0.25206815702800    0.90426033621300
 C      0.26678751414300   -0.91827809913300   -1.64777492808500
 O      0.08125736413100   -0.96415477041800   -2.79722262057900
 C      1.66812005234000    0.51902778994900    0.76901868062800
 O      2.36323272456900    1.39478087987000    1.11040392457500
 C     -0.97918936579300    1.66703394464400   -0.28844675599300
 O     -0.57943262459600    1.91540156151800   -1.42878714302100
 C     -0.63925872575800    2.67685207884400    1.96882490001400
 C     -1.51092520293700    2.66998270705900    0.69717848060900
 H      0.37979746827600    2.99416035239800    1.74113264383100
 H     -2.52886659606700    2.36959233651000    0.96204616295800
 H     -1.52992494255600    3.64999000204100    0.22251076089800
 H     -1.06091087980700    3.36398030281200    2.70148961851400
 H     -0.03472812011500   -2.22501080435300    0.86653286903000
 H      0.31894882102600   -1.85321435284100    1.46989246648300
