# Supplementary material for: Mining hydroformylation in complex reaction network via graph theory
Source: RSC Adv. 2021 Jul 1;11(38):23235–40. doi: 10.1039/d1ra03395f (PMC9036754; doi:10.1039/d1ra03395f)
Supplement: RA-011-D1RA03395F-s212 [file RA-011-D1RA03395F-s212.xyz]

18
eq1186         -678.446763813324   -678.446763813324
Co     -0.17682885035300    0.19182754410300    0.59733237529900
 H     -0.18962884563600    0.52839732026500   -0.84803462460300
 C     -0.19747552974000   -0.05150389676400    2.37978546951900
 O     -0.19017242405200   -0.14538890509200    3.53934601784200
 C     -1.90995218301400    0.17348658962000    0.26236077891700
 O     -3.03981940861600    0.15031467878700   -0.03072715404900
 C      0.79249411961000    1.66806216013200    0.57851402436800
 O      1.44188952356900    2.63410608702900    0.49718085828700
 C     -2.46327991165500   -2.20989626984900    2.29146112337900
 O     -2.33236046055200   -3.19840629857600    1.70020902335700
 C      1.42777471612100   -1.14210745874300    0.16737776620100
 C      0.21947371972200   -1.78633777645900   -0.08635536791100
 H      1.99266401181700   -0.69709775197700   -0.64073467114600
 H     -0.19827953177200   -2.47809354542000    0.63119019158800
 H     -0.17016449317100   -1.85029281965600   -1.09367241300400
 H      1.96191560777200   -1.31700404938800    1.09350178603100
 H      0.92387932056100   -3.03833381486800    2.39526942049000
 H      0.72060174303400   -2.54255365940700    2.90784358611200
