# Supplementary material for: Mining hydroformylation in complex reaction network via graph theory
Source: RSC Adv. 2021 Jul 1;11(38):23235–40. doi: 10.1039/d1ra03395f (PMC9036754; doi:10.1039/d1ra03395f)
Supplement: RA-011-D1RA03395F-s213 [file RA-011-D1RA03395F-s213.xyz]

18
eq1187         -678.444509433796   -678.444509433796
Co      0.54580195104000   -0.06035508670100    0.40505230654700
 H     -2.04229757524700    0.29902333052300    0.12096208015400
 C     -1.23053794032800    0.07933463899800    0.82207424763800
 O     -1.80670700792200   -0.02647820114800    2.02875104935600
 C      1.70090431086500    1.14643733618200    1.02777385473300
 O      2.37375965065100    1.95874909967900    1.53033845130800
 C      1.26508215291000   -1.64093693376600   -0.02274415749900
 O      1.68495379431500   -2.70935368625900   -0.22988871567400
 C      0.22736069055500    0.64416916200400   -1.20443254538900
 O     -0.04253076865700    1.15238616481100   -2.21680542057300
 C     -0.85048211436100    3.11103817403700    0.80986369065400
 C     -2.07222520155500    2.94500838893700    0.28121151077300
 H     -0.00243304852300    3.40698678781100    0.20161502304100
 H     -2.91057210074200    2.62795429636000    0.89200770968400
 H     -2.25406247468100    3.09704361286400   -0.77695049234700
 H     -0.65531603356800    2.93186333681300    1.86176578932600
 H     -1.14598705791200   -0.21495169668200    2.72089909199000
 H      0.68007172442900   -0.57801073498200    1.78947075747800
