# Supplementary material for: Mining hydroformylation in complex reaction network via graph theory
Source: RSC Adv. 2021 Jul 1;11(38):23235–40. doi: 10.1039/d1ra03395f (PMC9036754; doi:10.1039/d1ra03395f)
Supplement: RA-011-D1RA03395F-s214 [file RA-011-D1RA03395F-s214.xyz]

18
eq1188         -678.399215450431   -678.399215450431
Co      1.72174090196400    0.81913061363200   -0.23161777158500
 H     -0.61600702917600    2.16432262537000   -0.65745819762900
 C      0.65611361906700   -0.00894681653600    0.98958914427100
 O     -0.38175819310400   -0.64168077540000    1.02441350192200
 C      0.46177149569500    2.09697890721200   -0.47386547140600
 O      1.25735422488100    3.05735638452600   -0.45069957926500
 C      0.99403130564800   -0.09980982556100   -1.68221516917000
 O     -0.17281751059100   -0.23607526037700   -2.01586072533400
 C      3.27779813114300   -0.17167639801600   -0.06149146590600
 O      4.23764478779400   -0.81416328372300    0.03659511797800
 C      0.94148633750600   -2.90714931871400   -0.74976778149800
 C      1.90778887491700   -2.94980503995600    0.18031616360100
 H     -0.03494098932000   -2.49446942936200   -0.52456775399600
 H      2.89774254931000   -3.33729228758100   -0.03252443012100
 H      1.72528688456500   -2.59371625210600    1.18996781367400
 H      1.10806644249300   -3.25928192346900   -1.76237066083600
 H      1.21820270858500    0.28627477498500    1.92415909653800
 H      1.82929122745500   -0.49215202742500   -2.30455078479400
