# Supplementary material for: Mining hydroformylation in complex reaction network via graph theory
Source: RSC Adv. 2021 Jul 1;11(38):23235–40. doi: 10.1039/d1ra03395f (PMC9036754; doi:10.1039/d1ra03395f)
Supplement: RA-011-D1RA03395F-s215 [file RA-011-D1RA03395F-s215.xyz]

18
eq1189         -678.454074525952   -678.454074525952
Co      1.36552836528500    0.01331520240200    0.19134898013400
 H     -0.99961819331000    0.21942656736200   -0.97538116062700
 C      0.12394503027100    0.80285188373600    1.17293140988100
 O     -0.71235587403500    1.35598377231000    1.77212011788700
 C      0.06775396922500    0.27731668436000   -1.26889106841800
 O      0.34191619898100    0.44513409848800   -2.46302352750800
 C      2.58364743738700    0.67463926756700   -0.95324594854300
 O      3.34759027105700    1.15457535454700   -1.68631414833000
 C      2.55456226198900   -0.04270846378300    1.54268801416800
 O      3.33797231374000   -0.05869280959500    2.40395608019700
 C      1.78308751902900   -2.21453592095300    0.23352773129200
 C      0.49591982467800   -2.01653389035300   -0.20947322234200
 H      2.59413932034800   -2.34586318694900   -0.47177700638400
 H     -0.34496239471900   -2.07255370220600    0.47049529156400
 H      0.28092873730500   -2.05380832520700   -1.26970067973500
 H      1.97873153208900   -2.46949237401200    1.26744668892700
 H      1.93066922773200   -1.30547171639100   -2.72306210907400
 H      2.29934022175600   -1.94573777385500   -2.63559439665600
