# Supplementary material for: Mining hydroformylation in complex reaction network via graph theory
Source: RSC Adv. 2021 Jul 1;11(38):23235–40. doi: 10.1039/d1ra03395f (PMC9036754; doi:10.1039/d1ra03395f)
Supplement: RA-011-D1RA03395F-s216 [file RA-011-D1RA03395F-s216.xyz]

18
eq119          -678.466475456192   -678.466475456192
Co      0.15145460232100    0.42771989876100   -0.05789070679700
 H     -0.47194686035100   -0.83525507612400   -0.51463655363300
 C      0.80891232014000    2.01220242211000    0.46061657699800
 O      1.19251138250700    3.06056784629700    0.78069029743700
 C     -0.04010831817300    0.80346306630900   -1.79190542454200
 O     -0.18182972444300    1.00022528348000   -2.93108464799400
 C     -1.27185559939000    0.39628129923400    1.01690527755900
 O     -2.21194137760100    0.33005734444100    1.70135638640000
 C      1.47984565528900   -0.69409321932900    0.36175853215400
 O      2.28969513997900   -1.49555153729900    0.60093145893100
 C     -2.83818308265300   -0.49045567894900   -2.22719606105700
 C     -3.38166953822100   -0.66913824546400   -1.01524873705300
 H     -3.01175496731300    0.41304114456600   -2.80098126023500
 H     -3.17762929762400   -1.55849633439500   -0.42826631844200
 H     -4.01824221687300    0.08174830491800   -0.56076456124900
 H     -2.17390264226500   -1.22825630031800   -2.66482953478500
 H     -2.27401589561200    2.02360044766800   -0.88368689375600
 H     -2.61237066006800    2.67769848542600   -0.97904695083800
