# Supplementary material for: Mining hydroformylation in complex reaction network via graph theory
Source: RSC Adv. 2021 Jul 1;11(38):23235–40. doi: 10.1039/d1ra03395f (PMC9036754; doi:10.1039/d1ra03395f)
Supplement: RA-011-D1RA03395F-s217 [file RA-011-D1RA03395F-s217.xyz]

18
eq1190         -678.437713038919   -678.437713038919
Co      0.81742553005800    0.23452675298100    0.34806615997200
 H     -0.28708374644800   -0.28245263374800   -0.45325731075800
 C     -0.54170746124300    0.41525283944000    1.62163821997300
 O     -0.44845725719000   -0.32484501267200    2.60156691474300
 C      0.39193276082300    1.71294271963400   -0.66289198861600
 O      1.29667232913200    1.83068736872600   -1.50161562981600
 C      1.23026674058200   -1.52478016828000    0.74482019577600
 O      1.35762386688800   -2.65977939355000    0.92702672607800
 C     -0.85297432937400    2.57792782253300   -0.57739891152500
 O     -0.86406519392500    3.76577365840300   -0.91861983204300
 C     -1.63264635384100    1.46683748552700    1.51150448566800
 C     -2.00649227840700    1.85845663258000    0.07296278058400
 H     -1.26683208033800    2.34649218580100    2.05407834530500
 H     -2.23756059628900    0.95259386880700   -0.49637050211000
 H     -2.87777591106000    2.51125360358500    0.07711453867300
 H     -2.50831568849200    1.09581558974400    2.04757613844400
 H      2.15715666720800    0.77209404842200    1.39171070577300
 H      1.73761595317800    1.42111062163100    1.25305319512200
