# Supplementary material for: Mining hydroformylation in complex reaction network via graph theory
Source: RSC Adv. 2021 Jul 1;11(38):23235–40. doi: 10.1039/d1ra03395f (PMC9036754; doi:10.1039/d1ra03395f)
Supplement: RA-011-D1RA03395F-s218 [file RA-011-D1RA03395F-s218.xyz]

18
eq1191         -678.493321061136   -678.493321061136
Co      1.03218657108700   -2.03312969675400   -0.64087444421700
 H     -0.70803889748700    1.68346026606800   -1.18402485046900
 C      2.34097948120900   -1.15796778291200    0.26989547317400
 O      3.12967031464200   -0.57719464905400    0.89279716467400
 C      0.30054822409500    1.82155167522100   -0.76310839007100
 O      0.69233037855500    2.84445491222700   -0.22132008313000
 C     -0.59388128419500   -2.64388937027200   -0.94132086634900
 O     -1.72253297345400   -2.87349821662600   -1.14329611402700
 C      0.53214590746400   -0.46023949619100   -1.58801755371300
 O      1.08678328749800    0.71430238841500   -0.90943617194000
 C      1.18041932332200   -0.58087392065200   -2.96432521032400
 C      0.91837563727000    0.67784692296500   -3.80350874938000
 H      0.76679859536700   -1.46045639383700   -3.46723345845600
 H      1.38411282834800    1.54768537578300   -3.33466564296700
 H      1.32905071399600    0.56874654568000   -4.80805462052900
 H      2.25903848518900   -0.72858692930000   -2.85323061726000
 H     -0.55110249530300   -0.30183981849500   -1.69054211741200
 H     -0.15789254961100    0.86282191796500   -3.88731192326900
