# Supplementary material for: Mining hydroformylation in complex reaction network via graph theory
Source: RSC Adv. 2021 Jul 1;11(38):23235–40. doi: 10.1039/d1ra03395f (PMC9036754; doi:10.1039/d1ra03395f)
Supplement: RA-011-D1RA03395F-s219 [file RA-011-D1RA03395F-s219.xyz]

18
eq1192         -678.466191353120   -678.466191353120
Co      0.22421845888000    1.27926002509200   -0.75575076964100
 H     -0.11715264062800   -1.16237564234000    1.16127332101300
 C      0.63593600665500    0.41091553284200   -2.22841717118700
 O      0.95101639075900   -0.21107452625900   -3.15816905622600
 C     -1.27926765306000    1.99197025814200   -1.32190381978500
 O     -2.30635805425800    2.43909238020600   -1.64493975353800
 C      0.80311871378700    0.81654085367700    1.25506869558800
 O      1.61395039052600    0.47524502438500    0.20928748168900
 C     -0.20588911290500   -0.20645392793600    1.69730603390100
 O     -1.04610456985700   -0.00028410584800    2.57972616999700
 C      1.13173406022300    1.93984453731900    2.16991280312000
 C      0.13471060968500    2.41410530656300    1.12420222406600
 H      2.14199983569200    2.31295249462900    2.07433640606500
 H     -0.88745824950500    2.54496964195000    1.45094847015300
 H      0.54058375607400    3.13399931547800    0.41129795048100
 H      0.74928979256900    1.84580470475800    3.17725620015400
 H      2.57383338971600   -0.81513956817400    1.97046138144200
 H      2.45154207465500   -0.94743876017400    2.69199050415600
