# Supplementary material for: Mining hydroformylation in complex reaction network via graph theory
Source: RSC Adv. 2021 Jul 1;11(38):23235–40. doi: 10.1039/d1ra03395f (PMC9036754; doi:10.1039/d1ra03395f)
Supplement: RA-011-D1RA03395F-s220 [file RA-011-D1RA03395F-s220.xyz]

18
eq1193         -678.447775607994   -678.447775607994
Co      0.07078076969100    1.69696934672700   -0.37208103755800
 H      0.21250841076200   -0.54463301200500    0.62430877070200
 C     -0.26212486668700    0.92153605223500   -1.91983937182500
 O     -0.51394073112400    0.37929941769800   -2.92245587145200
 C     -1.44062759719700    2.43510714377500   -0.02012558224400
 O     -2.44644169694400    2.94865849673500    0.27991418013700
 C      2.14190604609100    0.20479590190000    1.47339914570400
 O      3.15879612164100   -0.03752631963800    2.12372036331500
 C      0.96668506605600   -0.78535849644100    1.39755662360100
 O      0.86308716101300   -1.76168326980800    2.13321219283500
 C      1.91759637858200    1.49224880819400    0.71838479625500
 C      0.77553325849600    2.28861010857200    1.30165875925000
 H      1.69911845054700    1.15696856122300   -0.39660814120100
 H      0.29601251417400    1.86769663926400    2.18324501863400
 H      0.95545630555200    3.35513169342000    1.39361998839300
 H      2.84041784342900    2.05453923988300    0.60178017816300
 H     -1.52395434458200    0.12460947252600    2.45968641389300
 H     -1.60110589051200    0.46496376003100    1.80451064483700
