# Supplementary material for: Mining hydroformylation in complex reaction network via graph theory
Source: RSC Adv. 2021 Jul 1;11(38):23235–40. doi: 10.1039/d1ra03395f (PMC9036754; doi:10.1039/d1ra03395f)
Supplement: RA-011-D1RA03395F-s221 [file RA-011-D1RA03395F-s221.xyz]

18
eq1194         -678.467061368869   -678.467061368869
Co     -0.92058848758500    0.85100060175300   -0.76466886180700
 H      0.75755983383900    1.05385901832200   -0.40678913708400
 C     -0.65517178006100    0.95039038028600   -2.49868864222900
 O     -0.44220941151400    1.02442214551800   -3.64231124733000
 C     -2.66403462655000    0.66829237400600   -0.78487726621400
 O     -3.81744178095600    0.54936481188900   -0.72896552178000
 C      1.67356104534300    0.04210406891600    1.27482640852900
 O      1.79478492656700   -1.17112760839000    1.24895549355000
 C      0.56882754679400    1.01317623106900    0.77109143876200
 O     -0.76779686312100    0.79369021080500    1.05835361134200
 C      2.50313324069500    1.21664450480400    1.81008285823100
 C      1.35727344378600    2.19181792285100    1.40760655653800
 H      3.43705170441400    1.34726329257100    1.26178217166600
 H      0.80522276799300    2.59080832418500    2.25553632256200
 H      1.63227104169000    2.99443960972900    0.72714879956000
 H      2.71368866990400    1.14791663181400    2.87625410215800
 H      0.33187703187200    0.50442202615900    3.76080479740900
 H     -0.19830510412900    0.49344899799600    3.23774518760600
