# Supplementary material for: Mining hydroformylation in complex reaction network via graph theory
Source: RSC Adv. 2021 Jul 1;11(38):23235–40. doi: 10.1039/d1ra03395f (PMC9036754; doi:10.1039/d1ra03395f)
Supplement: RA-011-D1RA03395F-s222 [file RA-011-D1RA03395F-s222.xyz]

18
eq1195         -678.467724361034   -678.467724361034
Co      1.31425896009500   -0.00447543929200   -0.42986207058800
 H     -0.84391552891300   -1.12603442696800    0.45410601523500
 C      1.91613959722500    0.33578176919200    1.21128101019200
 O      2.27720348227000    0.59374718190400    2.28760845985300
 C     -0.40736945184100   -0.10371632335900    0.49668154685800
 O     -1.00497324912800    0.79771237120400    1.07692263962900
 C      0.61005482533600    1.38515916532400   -1.31043312173100
 O      0.12495097130400    2.27915042538800   -1.87425709389100
 C      2.93906055652100    0.00708287767300   -1.23459759690700
 O      3.98424727027900   -0.03200780280800   -1.74034008169500
 C      0.56964774813900   -1.52565310478600   -1.69528884719400
 C      1.25443978025800   -2.11153960197700   -0.62514332747700
 H     -0.50916112397200   -1.43185406001200   -1.68942726434800
 H      2.25158058789600   -2.50779532161400   -0.77012664521600
 H      0.73537214093700   -2.48376816652500    0.24977996528200
 H      1.04062801468200   -1.44411810157000   -2.66691417697900
 H      3.61616775946600   -2.31002853313200    1.53765819151800
 H      3.16046342831000   -1.89979824110100    1.12040344381300
