# Supplementary material for: Mining hydroformylation in complex reaction network via graph theory
Source: RSC Adv. 2021 Jul 1;11(38):23235–40. doi: 10.1039/d1ra03395f (PMC9036754; doi:10.1039/d1ra03395f)
Supplement: RA-011-D1RA03395F-s223 [file RA-011-D1RA03395F-s223.xyz]

18
eq1196         -678.463652127925   -678.463652127925
Co     -0.48942394378200    0.66849966740100    1.41411290677500
 H      0.99987863062200    2.29012647937500   -0.01156615758300
 C     -0.82932874035000   -0.73190039058100    2.49976627141200
 O     -0.98232651683000   -1.67100227496000    3.16697737585700
 C      0.86776767852200    1.28832362000700    2.45401518328500
 O      2.07737616238600    1.20857464077800    2.56639237375100
 C      0.50268048494500   -0.34404455229700    0.22614343008700
 O      1.69721994529900   -0.56885072415200    0.15008218424300
 C     -2.18956486573500    1.31683355946800   -0.69701051993300
 O     -2.27419437652400    0.65754339375800    0.36531835688900
 C     -0.05406441160300    2.14990912835700    0.22408320818600
 C     -0.91030597329200    2.00566007676800   -1.04336087379700
 H     -0.40463271036500    3.00981105022500    0.81562238119100
 H     -1.11752945821000    2.95108660789800   -1.55425306043300
 H     -0.39276979975300    1.36862460668900   -1.77614300838100
 H      0.24652292183300    1.97872840341700    3.11164274924100
 H     -0.22593652814000   -0.76772257378300   -0.50926285774000
 H     -3.05658554655100    1.35970727099800   -1.36159571234000
