# Supplementary material for: Mining hydroformylation in complex reaction network via graph theory
Source: RSC Adv. 2021 Jul 1;11(38):23235–40. doi: 10.1039/d1ra03395f (PMC9036754; doi:10.1039/d1ra03395f)
Supplement: RA-011-D1RA03395F-s224 [file RA-011-D1RA03395F-s224.xyz]

18
eq1197         -678.429311421632   -678.429311421632
Co     -0.50109723837700   -0.09353717621500    0.05115452673900
 H      1.00432190322700   -0.23377013849300    2.01568865443200
 C     -1.34995380528500   -1.67976375967200   -0.10198851202300
 O     -1.82896336048900   -2.74093362062500   -0.15703526234300
 C      1.21796696262700   -0.02539583887200   -0.53796194089600
 O      2.31011812321600   -0.01981081716500   -0.94961691209700
 C     -1.37615285893000    1.37329046810200    0.60633145525100
 O     -1.93212717206300    2.31767920119500    1.00508972257400
 C     -0.05922335646700   -0.45432928247700    1.82561924418100
 O     -0.83213529107700   -0.85892001205000    2.67438199700800
 C      1.21113070284900   -3.15122668709500    1.69133542535800
 C      1.70909784006700   -3.02679964051900    0.45200449638100
 H      1.79440139451300   -2.89544263912000    2.56947325779500
 H      1.11377876984600   -3.26167669461600   -0.42348327176500
 H      2.71860867440100   -2.67193556823100    0.27249371625500
 H      0.19610172926300   -3.49020157472500    1.86427909500600
 H      3.15339500606200   -0.49377287178300    2.22327510047600
 H      3.05522395472800   -0.84028315564800    1.57425651911900
