# Supplementary material for: Mining hydroformylation in complex reaction network via graph theory
Source: RSC Adv. 2021 Jul 1;11(38):23235–40. doi: 10.1039/d1ra03395f (PMC9036754; doi:10.1039/d1ra03395f)
Supplement: RA-011-D1RA03395F-s225 [file RA-011-D1RA03395F-s225.xyz]

18
eq1198         -678.399661371329   -678.399661371329
Co     -1.71179726234600   -1.35683272945300   -1.80195155656300
 H     -0.53445540006000    0.99289778067300   -2.07148396911900
 C     -2.07359797456000   -1.20015829512000   -0.05632194504400
 O     -2.76533561390900   -2.19764918487300    0.21161451314800
 C      1.12610167563500   -0.43150887273700    0.11135809396200
 O      1.73114235555000    0.57530255384900    0.44859850530800
 C     -1.34469501825600    0.30496514325100   -2.34864458275000
 O     -2.23779034233000    0.54334618027000   -3.17902942998500
 C      0.03902615588500   -1.85196086017100   -1.45862602792500
 O      0.99584032400000   -0.80417695375700   -1.20054740772900
 C      0.38502127029800   -3.22930901192300   -0.92375041926000
 C      0.52649752366800   -2.91590117218400   -2.42076602008200
 H     -0.43028765225200   -3.86713777930400   -0.60617410423300
 H      1.52171713669000   -2.77700475688100   -2.82094080861400
 H     -0.18346633260200   -3.36704657539500   -3.10567900367100
 H      1.30135135303900   -3.33837232296100   -0.35692643379600
 H      0.64133053068900   -1.13198711524800    0.80673046070400
 H     -1.77762283734200   -0.44837003235900    0.69029931226200
