# Supplementary material for: Mining hydroformylation in complex reaction network via graph theory
Source: RSC Adv. 2021 Jul 1;11(38):23235–40. doi: 10.1039/d1ra03395f (PMC9036754; doi:10.1039/d1ra03395f)
Supplement: RA-011-D1RA03395F-s226 [file RA-011-D1RA03395F-s226.xyz]

18
eq1199         -678.400954747388   -678.400954747388
Co      1.95175225236700    0.85130885658100   -0.27925929197000
 H     -0.68985309066800    0.04119189790800    0.25531791684800
 C      2.26459890241500   -0.02263658674800    1.29145924633700
 O      2.59612734155800   -1.14037303996800    1.64556874784800
 C      0.12382262263600    0.59024694059300   -0.22557059175400
 O     -0.06752790476400    1.52494688139500   -1.03581450670700
 C      2.17552505508400   -0.57665520207800   -1.44028564667100
 O      2.87278577053000   -1.56858949017500   -1.34784786598900
 C      3.65166185309500    1.39700187264500   -0.56635778798900
 O      4.77519572003700    1.63888200358400   -0.71927219319700
 C     -0.31605004694900   -2.42927902019600   -1.09276905676100
 C      0.21879743872500   -2.51347766749400    0.13622772936100
 H     -1.37249986145300   -2.24079328016200   -1.25197177861400
 H      1.27956801335600   -2.67275427693100    0.28948669020100
 H     -0.38501837275700   -2.39444422500700    1.03121806089200
 H      0.30135810533700   -2.55078562920600   -1.97654611497200
 H      2.05758656894700    0.80108422463500    2.03541353591500
 H      1.59096540134000   -0.31702959190300   -2.35094604632500
