# Supplementary material for: Mining hydroformylation in complex reaction network via graph theory
Source: RSC Adv. 2021 Jul 1;11(38):23235–40. doi: 10.1039/d1ra03395f (PMC9036754; doi:10.1039/d1ra03395f)
Supplement: RA-011-D1RA03395F-s227 [file RA-011-D1RA03395F-s227.xyz]

18
eq12           -678.445910245725   -678.445910245725
Co      0.63707499439400    0.08906075451700   -0.36877111971100
 H      1.93179338284700   -0.12091356824500    0.32359212229700
 C     -0.94163741562600    0.44299064774700   -1.15536491823000
 O     -1.96356156132300    0.69055026684000   -1.65263575274500
 C      0.10876499051400    0.03775318189500    1.31692519829700
 O     -0.17997762717700   -0.05382866607600    2.44362177374500
 C      1.60077285797400    1.39685111569800   -1.06595461484900
 O      2.30291236772000    2.20931310448000   -1.52208090721300
 C      0.57086779716500   -4.20841513466100   -2.84457803334500
 O      1.55585370277600   -4.66838102678700   -2.44200156153400
 C      1.29053171010000   -1.39041753670500   -1.71895540640800
 C      0.61456320508800   -1.99666644947600   -0.65613935827300
 H      2.37235250798100   -1.36996912107900   -1.73428532413800
 H     -0.41868307293000   -2.30487737869900   -0.76207220286100
 H      1.16987926158500   -2.44941055153800    0.15470679530000
 H      0.79291388277000   -1.21885760710300   -2.66576424556800
 H     -1.23531460150300   -2.28835544271000   -2.92802033370100
 H     -1.58894535996400   -1.64436539514600   -2.82277516039900
