# Supplementary material for: Mining hydroformylation in complex reaction network via graph theory
Source: RSC Adv. 2021 Jul 1;11(38):23235–40. doi: 10.1039/d1ra03395f (PMC9036754; doi:10.1039/d1ra03395f)
Supplement: RA-011-D1RA03395F-s228 [file RA-011-D1RA03395F-s228.xyz]

18
eq120          -678.467525840313   -678.467525840313
Co      0.34353908023800   -0.36795915697800   -0.08488068384700
 H      1.69995695674000   -0.18435214932800   -0.65473121573500
 C     -1.27690715216900   -0.62140714079400    0.64012353272000
 O     -2.30921796463200   -0.81071658851800    1.13816482463800
 C      1.15796891526500    0.27959756819000    1.36894566935800
 O      1.73757517775400    0.66936358983100    2.30071675429800
 C     -0.06220700471000    0.75597522447400   -1.41282310211200
 O     -0.25519486307900    1.48838637531500   -2.29712652210500
 C      0.69812589012000   -2.07262959591000   -0.48450173056600
 O      0.98869544314300   -3.17460499039900   -0.72475082159000
 C      1.43197267108900   -2.75228036917200    2.69879619707300
 C      0.10545618387400   -2.56767414253300    2.75626508670100
 H      1.86937418017800   -3.53698434772300    2.09179859579100
 H     -0.33137219148600   -1.76380285496400    3.34001036403100
 H     -0.57973554914900   -3.20167067236600    2.20277626693200
 H      2.11861732719100   -2.10117852347000    3.22794534672200
 H      3.01344115783700   -1.57278141386100    0.77452922958400
 H      3.72980745948700   -1.70271390724800    0.91502127461200
