# Supplementary material for: Mining hydroformylation in complex reaction network via graph theory
Source: RSC Adv. 2021 Jul 1;11(38):23235–40. doi: 10.1039/d1ra03395f (PMC9036754; doi:10.1039/d1ra03395f)
Supplement: RA-011-D1RA03395F-s229 [file RA-011-D1RA03395F-s229.xyz]

18
eq1200         -678.470839851167   -678.470839851167
Co      0.80837952118000    1.30888116222100   -0.46792261534400
 H     -1.56326570175600    0.51708916243200    1.17028765738000
 C      1.29011060026800   -2.48520717243300    0.10022369889600
 O      2.17828845006300   -1.62621694435300    0.00164450618900
 C      2.46064596455300    1.04683269242700    0.11836672860800
 O      3.52080866165200    0.89441519906000    0.56487229579800
 C     -0.99865771483600   -0.33873558705200    0.77400403252800
 O     -0.76414976200900   -1.34478258478700    1.46426114286200
 C     -0.52659997711500   -0.13196500593600   -0.62878041753700
 O     -0.85920765925200    1.05139216974500   -1.19468903237900
 C     -0.18208523466200   -1.27534761605900   -1.55797081676300
 C      0.14743473897200   -2.60469736098000   -0.87750579359600
 H      0.66144323074700   -0.96130174433200   -2.18061318390300
 H     -0.71427020445400   -3.01209093483100   -0.35038830631400
 H      0.43977334392600   -3.33083586996000   -1.64440685068700
 H     -1.03556654105400   -1.41020818365000   -2.22933074356000
 H      1.31428750353100   -3.22054969020600    0.91425101431200
 H      0.61441645331200    1.61583847091700    0.93139404277200
