# Supplementary material for: Mining hydroformylation in complex reaction network via graph theory
Source: RSC Adv. 2021 Jul 1;11(38):23235–40. doi: 10.1039/d1ra03395f (PMC9036754; doi:10.1039/d1ra03395f)
Supplement: RA-011-D1RA03395F-s230 [file RA-011-D1RA03395F-s230.xyz]

18
eq1201         -678.524528336571   -678.524528336571
Co      0.16424135440800    0.26499322438900   -0.09411310143700
 H      0.24055749658100   -3.49168385745500   -0.47388627814200
 C     -0.24853361596600    0.76972350023700   -1.72570442457500
 O     -0.42150093136400    1.17040653307900   -2.80915926138200
 C     -1.42629632017000    0.58012646599700    0.66084419352900
 O     -2.47229378838800    0.73398123061400    1.14912975855500
 C      1.14733297642400    0.65626315507400    1.34872479834400
 O      1.76217584124100    1.02142907196400    2.26380771705200
 C      1.81501440195300   -0.41810544163100   -0.93476076414500
 O      2.86959042453400   -0.55143793911200    0.06665367474600
 C      1.32576324497300   -1.80953149618700   -1.36315698638300
 C      0.52872411877500   -2.46873803825400   -0.22602213993900
 H      2.18691202221600   -2.43939415649600   -1.62401455848900
 H      1.12345514822500   -2.47683891007600    0.68972826693500
 H     -0.40368547272600   -1.91382983771500   -0.02958513532900
 H      0.70443206884000   -1.72670431623000   -2.25993994160300
 H      3.65656359500400   -0.97766298983300   -0.31986575520100
 H      2.19822864512800    0.15508413125700   -1.78496822021300
