# Supplementary material for: Mining hydroformylation in complex reaction network via graph theory
Source: RSC Adv. 2021 Jul 1;11(38):23235–40. doi: 10.1039/d1ra03395f (PMC9036754; doi:10.1039/d1ra03395f)
Supplement: RA-011-D1RA03395F-s231 [file RA-011-D1RA03395F-s231.xyz]

18
eq1202         -678.469888791230   -678.469888791230
Co     -0.37588033209900    1.44063760487100   -0.52993608057400
 H     -0.38938161604600   -2.81293693673400    0.52427080202000
 C      0.18220279692100    1.23169230013700   -2.16193438961700
 O      0.74099996377800    0.78899512827000   -3.10863535235200
 C     -1.71072278124800    0.35090890208600   -0.08082792873000
 O     -2.40363406971800   -0.56134050265800    0.16901433522200
 C      0.99446011402100    1.08674630022100    0.33531856231600
 O      1.97691736349000    0.31886503034300    0.59107463262100
 C      2.38307152702400   -0.90265242456300   -0.34396985606800
 O      2.98630079573600   -0.42014835740300   -1.48601123585100
 C      1.15169783994600   -1.76554303416100   -0.56338910288300
 C      0.48026773605500   -2.19256172396600    0.74088012059500
 H      1.49285234640700   -2.63971559776800   -1.12424722834000
 H      1.17121418188300   -2.75922769053400    1.36896378140300
 H      0.13802547693600   -1.32420531381700    1.30645706459400
 H      0.43758940946500   -1.23485676989800   -1.19941181234000
 H      2.35521670401500   -0.17782788877600   -2.19386719146300
 H      3.13948375319700   -1.34874869605500    0.28996272158100
