# Supplementary material for: Mining hydroformylation in complex reaction network via graph theory
Source: RSC Adv. 2021 Jul 1;11(38):23235–40. doi: 10.1039/d1ra03395f (PMC9036754; doi:10.1039/d1ra03395f)
Supplement: RA-011-D1RA03395F-s232 [file RA-011-D1RA03395F-s232.xyz]

18
eq1203         -678.458883702387   -678.458883702387
Co      0.36341505648800    0.76412313287700   -1.22705010122300
 H     -1.17455474923500    2.47141197829600    0.83867123547000
 C     -0.28011461166100   -0.85723811957700   -1.35045329539200
 O     -0.76062780462200   -1.91891564448100   -1.30966978616000
 C      3.53378571929000    0.67920336463100   -1.88941217037500
 O      2.39264363980600    0.46916438179200   -1.84178082437300
 C      0.74155290825600    1.44694834734900    0.58008155008800
 O      1.05797972659800    2.32144012061300   -0.38405612907200
 C     -0.56754687700000    1.66639198687300    1.27810078199700
 O     -0.92815368801900    1.01535756583500    2.26716025213100
 C      1.81184756895500    0.65621474091400    1.30102520461800
 C      3.04255687531700    1.52971988945400    1.56762404838700
 H      2.09833009904400   -0.21401833651800    0.69999168812200
 H      2.78496772887000    2.35369408506700    2.23627403091000
 H      3.83796755963000    0.93897138828100    2.02393886751400
 H      1.38557903591500    0.27031802296000    2.22871791811900
 H     -1.04218874189500    1.06006693992200   -1.03709874214500
 H      3.40854715038200    1.96652078055300    0.63511643860100
