# Supplementary material for: Mining hydroformylation in complex reaction network via graph theory
Source: RSC Adv. 2021 Jul 1;11(38):23235–40. doi: 10.1039/d1ra03395f (PMC9036754; doi:10.1039/d1ra03395f)
Supplement: RA-011-D1RA03395F-s233 [file RA-011-D1RA03395F-s233.xyz]

18
eq1204         -678.462381626022   -678.462381626022
Co      0.75206509098000    0.75224307969000   -0.97513351390400
 H     -1.49020899824500    2.28546046771100    0.43254029676100
 C      0.54291234879100   -0.98105535032800   -0.99379283515900
 O      0.34328582815400   -2.12687988536200   -0.90729026968100
 C      3.46627314266100    1.89992343233400   -2.29396851635000
 O      2.54143793269300    1.20648310661700   -2.18153554306900
 C      0.57388925022400    1.64150092766500    0.76626350801200
 O      0.98930847701500    2.45437528144000   -0.22101632164700
 C     -0.88011409154000    1.67206636391500    1.11296018634400
 O     -1.35906254094000    1.06287747145300    2.07866972391600
 C      1.54245194979500    1.12882276120200    1.80181871751200
 C      2.89770171225000    0.76903005678600    1.18883052759300
 H      1.08329738065400    0.26730830812400    2.29063206428000
 H      3.57696930904600    0.39105219631800    1.95296436921500
 H      2.78707235477800   -0.01904206390900    0.43127306995000
 H      1.66895868691400    1.90014575209600    2.56895321396700
 H     -0.67922328112200    0.67115172545600   -1.15061458409900
 H      3.34897204401100    1.64391099362600    0.71562687358500
