# Supplementary material for: Mining hydroformylation in complex reaction network via graph theory
Source: RSC Adv. 2021 Jul 1;11(38):23235–40. doi: 10.1039/d1ra03395f (PMC9036754; doi:10.1039/d1ra03395f)
Supplement: RA-011-D1RA03395F-s234 [file RA-011-D1RA03395F-s234.xyz]

18
eq1205         -678.451810233980   -678.451810233980
Co     -0.43907432019900   -0.17980475363800   -0.82064682424700
 H      1.32434745776200   -0.52033554111200    1.12441579202200
 C      0.90411155273000    0.99357577438400   -1.05969684895300
 O      1.76744386396600    1.75867479631400   -1.20857185757700
 C     -0.75293994842200    0.10480847957100    1.07790592818100
 O     -1.49830137141300    0.73297292516200    1.80207109879800
 C      0.07152162495000   -1.50803529228000   -1.91335268369800
 O      0.35064622122800   -2.43209573533500   -2.56372313141800
 C      0.30662629211700   -0.83159615053000    0.94077466537800
 O      0.13111432052400   -2.20599861824400    1.20054273217800
 C     -1.96935150811000    1.27266541257900   -1.12979559557100
 C     -1.71182725414800    0.64968525442500   -2.34406757057400
 H     -1.53434768300200    2.23353906253300   -0.88482892023800
 H     -2.33554454733100   -0.16923511094800   -2.67833683449200
 H     -1.06507965951100    1.10685897212700   -3.08241551367800
 H     -2.78701722668200    0.94943015783400   -0.50038164587700
 H     -0.70048383398000   -2.52189074139100    0.80385275602100
 H     -1.57434008553800   -1.10867389178900   -0.50347835094900
