# Supplementary material for: Mining hydroformylation in complex reaction network via graph theory
Source: RSC Adv. 2021 Jul 1;11(38):23235–40. doi: 10.1039/d1ra03395f (PMC9036754; doi:10.1039/d1ra03395f)
Supplement: RA-011-D1RA03395F-s235 [file RA-011-D1RA03395F-s235.xyz]

18
eq1206         -678.495404607685   -678.495404607685
Co     -0.02898817006400    0.30685291680800   -1.34603048826200
 H      0.54947489492900   -1.67846888748600    1.18719172808100
 C      1.48362156718600    1.01343453778900   -0.89501395249000
 O      2.48130011989200    1.55003096964600   -0.61037070822300
 C     -0.25844355590800    0.20502022341600    0.52014859191400
 O     -0.32588083293200    0.94083298020000    1.50753232551000
 C      0.45833762826000   -0.29335378015800   -2.93700318287000
 O      0.78225194883100   -0.78600552716500   -3.94371627180100
 C     -0.36355873542800   -1.33021538020700    0.69221598484700
 O     -1.55180327421700   -1.62624988537500    1.45275959201200
 C     -2.06264887041600    0.69601316981500   -0.88338891454400
 C     -1.94272084370100    0.24398772231200   -2.19922421282300
 H     -2.07731687456100    1.75434719971900   -0.65270134058200
 H     -2.22307588062400   -0.77412082246100   -2.44760773035200
 H     -1.90260978062000    0.95168747301700   -3.01777225416000
 H     -2.47924680889700    0.03255770484800   -0.13249559975400
 H     -1.58082657606800   -1.03461382456200    2.22903041804400
 H     -0.47036206071200   -1.84719179049600   -0.26328678924300
