# Supplementary material for: Mining hydroformylation in complex reaction network via graph theory
Source: RSC Adv. 2021 Jul 1;11(38):23235–40. doi: 10.1039/d1ra03395f (PMC9036754; doi:10.1039/d1ra03395f)
Supplement: RA-011-D1RA03395F-s236 [file RA-011-D1RA03395F-s236.xyz]

18
eq1207         -678.458706972665   -678.458706972665
Co     -0.30874500245300    0.66074101708600    1.35689611623800
 H      0.88095553772800    1.51814202806200   -0.74173942196400
 C     -0.91797756090800   -0.55837458219700    2.57212747032200
 O     -1.33408341917400   -1.31850878908500    3.34056449023300
 C      1.04712914257600    1.30828659075800    2.23279217965900
 O      1.94303674297800    1.81127491369500    2.77578704800400
 C      0.73268207353400   -0.65404892839900    0.36145358467400
 O      1.73509024180300   -1.29027124734800    0.68693619603700
 C     -2.00420074125800    1.16649006312000   -0.69476272330700
 O     -1.82210764855800    0.27755158220800    0.17114161026400
 C      0.21390026835300    1.99776300624900   -0.01956837220700
 C     -1.13129474472400    2.36870744546300   -0.66895155024100
 H      0.69863680074300    2.89710064208500    0.35865130933000
 H     -1.64727428589100    3.09170822998600   -0.01873959542000
 H     -1.03302235661800    2.81606583177700   -1.66149308759000
 H     -1.08634879135400    1.79989485894500    2.07573669649100
 H      0.31429716829300   -0.75845707921900   -0.67425212743500
 H     -2.81589047260500    1.03584240620100   -1.41161559238800
