# Supplementary material for: Mining hydroformylation in complex reaction network via graph theory
Source: RSC Adv. 2021 Jul 1;11(38):23235–40. doi: 10.1039/d1ra03395f (PMC9036754; doi:10.1039/d1ra03395f)
Supplement: RA-011-D1RA03395F-s237 [file RA-011-D1RA03395F-s237.xyz]

18
eq1208         -678.468450315032   -678.468450315032
Co      1.31012857527800   -0.19254869439400    0.12289113359600
 H     -1.11640982596200   -0.92336808901900   -0.40336215525500
 C      1.04521584500800    0.32930144812300    1.80976210927100
 O      0.85013211332200    0.66396681667500    2.90698711680300
 C     -0.62689633224500    0.01543381888200   -0.06143317241600
 O     -1.29971824752900    1.01989229186300    0.14994747833300
 C      1.36055502414200    1.04812353879600   -1.15476995713600
 O      1.36921760802200    1.85969285217900   -1.98960516929500
 C      3.10629360952500   -0.40593817106900    0.25091824549000
 O      4.25475886790700   -0.57361148413100    0.30577730957000
 C      1.15061113377100   -1.97678459527300   -1.00342106875400
 C      0.96743874852700   -2.26748501457500    0.35256945830200
 H      0.30956297258800   -1.84494407622600   -1.67328811235900
 H      1.77279163373600   -2.69969393373000    0.93333850223400
 H     -0.02319778897700   -2.37409325873900    0.77664573674800
 H      2.09663727508800   -2.18650724554600   -1.48508246653200
 H      2.91199474757600   -0.49670856791000   -2.86505718720900
 H      3.58967980905700   -0.57688296841300   -2.57476675498100
