# Supplementary material for: Mining hydroformylation in complex reaction network via graph theory
Source: RSC Adv. 2021 Jul 1;11(38):23235–40. doi: 10.1039/d1ra03395f (PMC9036754; doi:10.1039/d1ra03395f)
Supplement: RA-011-D1RA03395F-s238 [file RA-011-D1RA03395F-s238.xyz]

18
eq1209         -678.491115056956   -678.491115056956
Co      1.58926891966200   -0.30954833842500    0.36296093002700
 H     -1.08245895407200    1.46069231899000    0.66351566663100
 C      1.94273143754500   -1.88551864973400   -0.76482985281600
 O      2.06429118009900   -2.11227929982900    0.55536025798900
 C      1.39438680480600    0.54862740510800    1.94717138338800
 O      1.23939040598200    1.02732511783100    2.99637872923300
 C     -1.17007332054400    0.36290511661600    0.62254793585700
 O     -2.00659550221500   -0.25815315370900    1.29342544541100
 C     -0.18111269401500   -0.29830993002300   -0.25841212009000
 O      0.39444782332000    0.69352688485100   -1.16663904851300
 C     -0.54886587698700   -1.65153287382000   -0.82782021391300
 C      0.67795470731100   -2.26974903530800   -1.51502110154900
 H     -1.40931675983200   -1.58947340028100   -1.50216059151300
 H      0.57181553561700   -3.35615505954700   -1.56799039770200
 H      0.77498447861300   -1.90972748560900   -2.54625069141800
 H     -0.85069347018100   -2.25502061016900    0.02907094520000
 H      2.86687983541200   -1.84752056640100   -1.34847510197100
 H      0.52475112262100    0.34242172185100   -2.06513481483600
