# Supplementary material for: Mining hydroformylation in complex reaction network via graph theory
Source: RSC Adv. 2021 Jul 1;11(38):23235–40. doi: 10.1039/d1ra03395f (PMC9036754; doi:10.1039/d1ra03395f)
Supplement: RA-011-D1RA03395F-s239 [file RA-011-D1RA03395F-s239.xyz]

18
eq121          -678.465651381006   -678.465651381006
Co      0.17526490800900    0.14267127020200   -0.09918329118100
 H     -1.15110840064500    0.27739646836800   -0.72974608141600
 C      0.18851890545200    1.84499739269400   -0.62044661924400
 O      0.08543821570100    2.93716248273300   -1.01559767043500
 C      0.24992284347800   -1.05108962887000   -1.42060851848300
 O      0.16449308059900   -1.79259160249700   -2.31660532923700
 C     -0.90843686755500   -0.29543253808900    1.24352736077500
 O     -1.71469911081700   -0.57194372625100    2.03944568397500
 C      1.78788104217800   -0.01789265304900    0.66872171863000
 O      2.83123768656600   -0.12059963157800    1.16913329173300
 C     -2.78904386869500    0.58451012581200   -2.35709492196500
 C     -3.27071198370000   -0.33354642045300   -1.50378328863800
 H     -2.89555390969100    1.64690998064500   -2.16554343731600
 H     -3.12626117865500   -1.39485026635400   -1.67371280284700
 H     -3.78335837677000   -0.04608834224800   -0.59193594568400
 H     -2.24040635227400    0.29697820402200   -3.24727709893900
 H     -2.41365370123600    1.80957345199500    0.33896156110300
 H     -2.93255401232200    2.33919458425900    0.34846626828800
