# Supplementary material for: Mining hydroformylation in complex reaction network via graph theory
Source: RSC Adv. 2021 Jul 1;11(38):23235–40. doi: 10.1039/d1ra03395f (PMC9036754; doi:10.1039/d1ra03395f)
Supplement: RA-011-D1RA03395F-s240 [file RA-011-D1RA03395F-s240.xyz]

18
eq1210         -678.506649044366   -678.506649044366
Co      1.21124432175800    0.49595643941000    0.40822631481100
 H     -1.59217393678800    1.64372271001900    0.32197711904800
 C      2.00733517146800   -1.55486902490800   -1.20922787770800
 O      2.15324482267600   -0.99127335022800    0.11338984165400
 C      1.50099303719200    0.14668092490000    2.17360893851900
 O      1.65061672337400   -0.22239166428300    3.25937125079900
 C     -1.58502996020100    0.54055366614000    0.36297887014800
 O     -2.40687634975000   -0.10468038476100    1.02640560269700
 C     -0.48334627956400   -0.09222313433200   -0.42361643795300
 O      0.25579083900200    0.71898758094800   -1.19766651714600
 C     -0.51841177674700   -1.58419051202600   -0.61343288798600
 C      0.60051182060100   -2.13192278742800   -1.50334492783200
 H     -1.49080186206900   -1.85339396873800   -1.03934436099300
 H      0.60615854168800   -3.21711000494400   -1.38350983529600
 H      0.36603923674200   -1.91198527912600   -2.54786062945500
 H     -0.48739231378100   -2.04139908196800    0.37819922986400
 H      2.75295837799400   -2.35107434851100   -1.25956084614900
 H      2.25092525959700   -0.79687761774600   -1.95889548758200
