# Supplementary material for: Mining hydroformylation in complex reaction network via graph theory
Source: RSC Adv. 2021 Jul 1;11(38):23235–40. doi: 10.1039/d1ra03395f (PMC9036754; doi:10.1039/d1ra03395f)
Supplement: RA-011-D1RA03395F-s241 [file RA-011-D1RA03395F-s241.xyz]

18
eq1211         -678.391255917517   -678.391255917517
Co     -0.05941823627800   -1.50040157385300    0.89566331603000
 H      0.00142965491900    0.20690816708200    0.74946543724800
 C      0.26686066689500    0.26564648224600    1.88492136140700
 O     -0.30473650569700    1.12029375827600    2.55948850434600
 C     -1.51526516948300   -1.89340742364400    1.78205664264300
 O     -2.52983665334800   -2.22739824178200    2.25259064918000
 C      0.75197149791500   -1.71677941468400   -0.66598758890600
 O      1.15215816721200   -1.94266213090400   -1.73411798023300
 C     -1.59127318151500    0.70172805204000   -1.06579558039400
 O     -0.53282066434500    1.11388280092900   -1.52703209941500
 C     -2.63088184696200    0.83417330569200   -0.02143933757600
 C     -2.64683033517400   -0.33443331238000   -1.09541973225300
 H     -3.37673784431500    1.61141021204500   -0.12625367551800
 H     -2.38576037200000   -1.33197214483600   -0.75824582276300
 H     -3.41101879078900   -0.29825853369000   -1.86059767667500
 H     -2.38520712200500    0.59891316376000    1.00826245592900
 H     -0.06687564054100   -2.96203657845400    0.82806378462900
 H      1.18850329033600   -0.25803728673000    2.22089687557500
