# Supplementary material for: Mining hydroformylation in complex reaction network via graph theory
Source: RSC Adv. 2021 Jul 1;11(38):23235–40. doi: 10.1039/d1ra03395f (PMC9036754; doi:10.1039/d1ra03395f)
Supplement: RA-011-D1RA03395F-s242 [file RA-011-D1RA03395F-s242.xyz]

18
eq1212         -678.448546873381   -678.448546873381
Co      1.73492155691800   -0.31909926044600   -0.65683546631500
 H     -1.30514274479900    1.00750944719900    0.96423340232100
 C      2.90159763528600   -0.26251532077000    0.64567263035900
 O      3.75750284145700   -0.16269428549800    1.43420370525500
 C     -0.59687992521500    0.43811414536500    0.34430437644900
 O     -0.88820300624100   -0.64563839876500   -0.18140682491700
 C      0.80930634160800    1.05968473889100    0.17508889333800
 O      1.01611395057900    2.19653690395200    0.59728399822800
 C      1.70827322909300    0.63865042513700   -2.13142783547600
 O      1.81035010131300    1.30417127873900   -3.08504685799400
 C      1.57231449420100   -2.01243731772000   -1.92463869699500
 C      2.02927283927000   -2.41306383012800   -0.67585846285400
 H      0.50704562494400   -1.99212364257100   -2.12546177871000
 H      3.06580882472000   -2.68035936762700   -0.51454861044100
 H      1.31881621742700   -2.71461774736500    0.08637805867900
 H      2.24227132961200   -1.95047813137300   -2.77272000871800
 H      0.36360469578200   -1.69137315647300    2.24478086902700
 H      0.98182176306200   -1.38242181306300    1.97404965490100
