# Supplementary material for: Mining hydroformylation in complex reaction network via graph theory
Source: RSC Adv. 2021 Jul 1;11(38):23235–40. doi: 10.1039/d1ra03395f (PMC9036754; doi:10.1039/d1ra03395f)
Supplement: RA-011-D1RA03395F-s243 [file RA-011-D1RA03395F-s243.xyz]

18
eq1213         -678.466107629941   -678.466107629941
Co      0.05226737992400   -1.00809537669200   -1.17192065638600
 H      0.48828899763400    1.95215148663600    1.08569769607600
 C      3.05886154069100   -1.62801906774100   -0.17378349593700
 O      2.03723340436900   -1.82450261165700   -0.68784346432400
 C     -1.50221006244900    1.37514777529500    0.54847454412400
 O     -2.08825415571200    2.22496446626600    1.23575229637100
 C     -0.53622964777800   -2.46028781209600   -1.99643608159200
 O     -0.99829010276900   -3.34738215879700   -2.58936516789300
 C     -0.01664660215800    1.50344926400700    0.22816380685800
 O      0.57850596055700    0.25347295536800   -0.07005195357300
 C     -2.20641252860600    0.17918953874300   -0.05527357749000
 C     -1.65623524705300   -0.16105682002400   -1.44491229190600
 H     -3.27329445106900    0.40963365957100   -0.10224391377700
 H     -2.35109961094400   -0.79376638621000   -1.99855653770900
 H     -1.45915594294100    0.73869914196600   -2.03487101959600
 H     -2.09393158177000   -0.67504570132800    0.62442349012300
 H      0.37590478614700   -0.60744964799000   -2.51394548803800
 H      0.07820175882000    2.19344229435800   -0.62304099007200
