# Supplementary material for: Mining hydroformylation in complex reaction network via graph theory
Source: RSC Adv. 2021 Jul 1;11(38):23235–40. doi: 10.1039/d1ra03395f (PMC9036754; doi:10.1039/d1ra03395f)
Supplement: RA-011-D1RA03395F-s244 [file RA-011-D1RA03395F-s244.xyz]

18
eq1214         -678.490079543825   -678.490079543825
Co     -0.68167548478900    0.85401108001100   -0.24823015131900
 H     -0.22523983036500    0.82076459366200    2.39267948657800
 C     -1.73601228955500   -0.44977084871000    0.32174815107100
 O     -2.48393475770400   -1.31504852906200    0.55635509695100
 C     -0.52369302539600    1.76383308356300   -1.75747300353200
 O     -0.52585037400300    2.26953106434700   -2.80947259052400
 C      1.74523390289200   -0.15634692213800    0.03593589358500
 O      1.76831317064200    0.79631761700300    0.82965313230300
 C      0.51663737221600   -0.39597508113500   -0.87498719049000
 O      0.56217209469000   -1.28554038626900   -1.72513204223500
 C     -0.85500748643500    1.68772554442200    2.60311829607100
 C     -1.06294477612200    2.53139282513700    1.34282879407000
 H     -0.34194732048300    2.27774369240200    3.36397870180100
 H     -1.56472595497700    3.47544657901900    1.55924674662200
 H     -0.10628294960600    2.77687126954900    0.87247178950900
 H     -1.80726107547500    1.33671435574600    3.00619570994000
 H      2.57470580858300   -0.87311188081000   -0.05197738388300
 H     -1.78770407282300    2.05534993286700    0.62402479474700
