# Supplementary material for: Mining hydroformylation in complex reaction network via graph theory
Source: RSC Adv. 2021 Jul 1;11(38):23235–40. doi: 10.1039/d1ra03395f (PMC9036754; doi:10.1039/d1ra03395f)
Supplement: RA-011-D1RA03395F-s245 [file RA-011-D1RA03395F-s245.xyz]

18
eq1215         -678.442939926632   -678.442939926632
Co     -0.22555223564200    0.39856802345200   -0.64990406541800
 H      0.17710710023500   -0.76347003636200   -1.48008931618900
 C     -0.94963285890100    1.88116281998500    0.11979561022300
 O     -1.45334223855700    2.85432749552600    0.49825343351600
 C     -1.78697050358300   -0.57136763605700   -0.70233516237300
 O     -1.81053152163400   -1.15987038343200    0.39137525415100
 C      1.57638593356400    0.60982026022700   -0.54265345325400
 O      2.73599032110200    0.64962647582800   -0.56652625405100
 C     -2.76393948529800   -0.73105896412700   -1.82975753713500
 O     -3.56603291824900    0.15313279184900   -2.14449785276800
 C     -0.56698166082100    1.22927567162200   -2.42725020702400
 C      0.48662102421000    2.27635397011400   -2.73999546041700
 H     -1.56818739537000    1.65810712027800   -2.36483258437900
 H      1.46979890751900    1.82435395342700   -2.89063520063600
 H      0.21640035985500    2.80014979679200   -3.66380987321900
 H     -0.57013718108100    0.42458349955600   -3.16251648574500
 H     -2.64072041164900   -1.65533317463000   -2.41609220231000
 H      0.56431858571800    3.02543050507500   -1.94616723041600
