# Supplementary material for: Mining hydroformylation in complex reaction network via graph theory
Source: RSC Adv. 2021 Jul 1;11(38):23235–40. doi: 10.1039/d1ra03395f (PMC9036754; doi:10.1039/d1ra03395f)
Supplement: RA-011-D1RA03395F-s246 [file RA-011-D1RA03395F-s246.xyz]

18
eq1216         -678.464244400857   -678.464244400857
Co      0.09623876723800   -0.50330154231800   -2.00756981967500
 H      0.96382948822600    1.70029874866800    0.83362287545200
 C      1.54874162770900   -1.08967697354400    1.35158370595100
 O      0.97881424991500   -1.95044362645500    0.82007070405200
 C     -1.04837819352700    0.97861550901900    0.65743802952200
 O     -1.24152224262300    1.00263883132600    1.88203625676300
 C     -0.23329819100500   -1.87553871912000   -3.07549124256800
 O     -0.54331030388500   -2.75891367025400   -3.76475846594000
 C      0.22571599884900    1.55747736858100    0.04296931909500
 O      0.74656989797200    0.66806831788100   -0.93340602119700
 C     -2.03985071806400    0.37345255464700   -0.31293447177600
 C     -1.52035133101400   -0.87346909676200   -1.02846652028300
 H     -2.30374901195400    1.12632171258100   -1.06269863732000
 H     -1.21114726167200   -1.65695877385400   -0.32863722084500
 H     -2.28644247362200   -1.25243218868100   -1.70515577768800
 H     -2.93668096748100    0.11530105558000    0.25555903603500
 H     -0.69490960863500    0.23715183360300   -2.95103043419100
 H     -0.01276583152600    2.52595365877800   -0.41286412015800
