# Supplementary material for: Mining hydroformylation in complex reaction network via graph theory
Source: RSC Adv. 2021 Jul 1;11(38):23235–40. doi: 10.1039/d1ra03395f (PMC9036754; doi:10.1039/d1ra03395f)
Supplement: RA-011-D1RA03395F-s247 [file RA-011-D1RA03395F-s247.xyz]

18
eq1217         -678.448926412184   -678.448926412184
Co      0.11676836662800   -0.42172999417300   -2.36360439591900
 H      1.25828517380500    1.63827537501100    0.51409075988300
 C     -0.22827421782300   -0.14556826835100    1.86212240411600
 O      0.26078729862300   -1.02982940096800    2.52860493219900
 C     -0.58175824397700    0.50615746062100    0.60670091530700
 O     -0.94115315712400    1.02521096269900    2.06544917526700
 C     -0.38686968623100   -1.59241791570600   -3.59823586072600
 O     -0.81663268852400   -2.33801152797100   -4.37861308941100
 C      0.42110540079200    1.37188969519600   -0.13204758603900
 O      0.90163322390800    0.61620817854900   -1.23638522460600
 C     -1.73686138245500   -0.00071366857800   -0.21292436916000
 C     -1.26977047690600   -1.07488309579700   -1.19524761963000
 H     -2.19757952358500    0.83207069447300   -0.75063891316400
 H     -0.76611485266800   -1.90506060444600   -0.68275960435200
 H     -2.11902794553200   -1.44683351276300   -1.76820624954600
 H     -2.49095985876600   -0.43055556019300    0.45304147524500
 H     -0.85484927289400    0.43648534673800   -2.97866086971300
 H     -0.08122426236100    2.28385083533700   -0.47241868449600
