# Supplementary material for: Mining hydroformylation in complex reaction network via graph theory
Source: RSC Adv. 2021 Jul 1;11(38):23235–40. doi: 10.1039/d1ra03395f (PMC9036754; doi:10.1039/d1ra03395f)
Supplement: RA-011-D1RA03395F-s248 [file RA-011-D1RA03395F-s248.xyz]

18
eq1218         -678.422957538095   -678.422957538095
Co      0.03996253692800    0.29716367286200    0.94750574531600
 H      0.38866673757100   -3.07310067866100   -0.23671803410800
 C      0.42115716004100    0.94992855367200   -0.68267337634700
 O      0.23409277170300    2.08303542688600   -0.17205475480100
 C     -0.21993568083700   -2.34502065866500    0.29732466113300
 O      0.57785215513600   -1.45972238923700    1.06397575405100
 C     -0.60468892326100    0.07601505045200    2.72133666165600
 O     -1.08391010070700   -0.28735355471700    3.70782289074400
 C     -1.42368029848300   -0.42046252666700   -0.06105382748400
 O     -0.92951682904300   -1.57776048416400   -0.71995343724000
 C     -2.82156899721100   -0.47656704677400    0.53042473177100
 C     -2.52144112458200    0.32478529841700   -0.75439966493000
 H     -3.04782101070900    0.08588086436400    1.42680584886400
 H     -2.86333226848500   -0.08418822366200   -1.69575095723400
 H     -2.53895918165900    1.40403201316300   -0.67504189634600
 H     -3.34575385176100   -1.41808454161800    0.42483731814500
 H     -0.97136919134000   -2.83462929729300    0.93556627729000
 H      0.63450701149500    0.74361782287700   -1.73143440741700
