# Supplementary material for: Mining hydroformylation in complex reaction network via graph theory
Source: RSC Adv. 2021 Jul 1;11(38):23235–40. doi: 10.1039/d1ra03395f (PMC9036754; doi:10.1039/d1ra03395f)
Supplement: RA-011-D1RA03395F-s249 [file RA-011-D1RA03395F-s249.xyz]

18
eq1219         -678.423722264179   -678.423722264179
Co     -0.41504258549600    0.94616515490200    0.41179287644000
 H     -0.43830819246500    0.02670774682600    1.58747934126400
 C     -2.13971588564000    0.28350486309600    0.22654205538200
 O     -2.55471631071300   -0.47856239146900   -0.62718888266600
 C     -0.42948566079700    1.64644806831200   -1.24160118666900
 O     -0.46967641471300    2.07016257623400   -2.32185428186000
 C      1.91466978876500   -0.13718360527700    0.27319869168700
 O      1.99046033247800    1.04304191670400    0.67141602788300
 C      0.49398548628800   -0.63035418836200   -0.04681336276200
 O      0.28140358402400   -1.75622795193200   -0.48350015914300
 C     -0.72154552380700    2.03371031377000    2.21748195949600
 C     -0.85481326103700    2.90651790754900    1.14575534956700
 H      0.23085524618000    1.94314463815600    2.72537593124600
 H     -1.83123336159600    3.19456295977300    0.77601394081300
 H     -0.00925986825700    3.50230329200100    0.82365030847600
 H     -1.58634857020700    1.63964973724100    2.73508053592100
 H      2.79543724878800   -0.78114010018500    0.15652647361500
 H     -2.79188310051800    0.71745705226300    1.01160861256200
