# Supplementary material for: Mining hydroformylation in complex reaction network via graph theory
Source: RSC Adv. 2021 Jul 1;11(38):23235–40. doi: 10.1039/d1ra03395f (PMC9036754; doi:10.1039/d1ra03395f)
Supplement: RA-011-D1RA03395F-s250 [file RA-011-D1RA03395F-s250.xyz]

18
eq122          -678.446294154252   -678.446294154252
Co     -1.04015827288200   -0.43534819862700    0.06429560363300
 H     -1.67482780987800   -0.31941532533000   -1.27202713804000
 C     -0.13037596451700   -0.62042876981300    1.60669073820300
 O      0.49688704132200   -0.78602862368400    2.57171714526000
 C     -0.42718379725100    1.13323549801200   -0.46299432132900
 O     -0.07715432128700    2.17638865244300   -0.85353004802400
 C     -0.54416146192700   -1.95864512017000   -0.68220774124900
 O     -0.27006523970900   -2.95561056347400   -1.22293804853500
 C     -1.34678669894800    2.79311984144400    2.38857906685600
 O     -0.33017377654400    2.26489029135300    2.56546739348500
 C     -2.91340715390400    0.26442712077900    0.77925889176700
 C     -2.91325407326200   -1.12919113779800    0.78648140243600
 H     -2.74146027236200    0.81849539331700    1.69195361059700
 H     -3.37606078027900   -1.68185752257800   -0.02009023949600
 H     -2.72832699760000   -1.67530527706700    1.70384751529600
 H     -3.37389105129900    0.81354632162000   -0.03113358358900
 H     -1.84440344456500   -0.18558664486800    3.67784930821500
 H     -2.56915620554200   -0.29694834900400    3.56679805136300
