# Supplementary material for: Mining hydroformylation in complex reaction network via graph theory
Source: RSC Adv. 2021 Jul 1;11(38):23235–40. doi: 10.1039/d1ra03395f (PMC9036754; doi:10.1039/d1ra03395f)
Supplement: RA-011-D1RA03395F-s251 [file RA-011-D1RA03395F-s251.xyz]

18
eq1220         -678.440004433536   -678.440004433536
Co      0.20378283145000    1.87517219806200    0.05042789015500
 H     -0.23416721918600   -0.67667151452700    0.11463761556300
 C     -2.72752055886900    1.37484065288300    0.75267079291500
 O     -3.92065582279100    1.68043052985400    0.73145016390800
 C      0.34707611009500    2.03744352516000   -1.69945654530100
 O      0.37871617705100    2.08388153732600   -2.87098608423400
 C      1.86339216968100   -0.27802650414700    0.65787147419400
 O      1.76808209839300    0.94755483133600    0.43407728039100
 C      0.66310029528700   -1.17578632633800    0.51630449768600
 O      0.70333848152800   -2.36664775040000    0.83321959165600
 C     -0.50280717920800    1.70724950298200    1.82814613857600
 C     -1.60510455751500    2.33810616236300    1.05268621944000
 H     -0.01656969092800    2.32739990563400    2.57573579995700
 H     -1.97204230181000    3.29853832460800    1.41188925998100
 H     -1.22475574933200    2.68419880340600   -0.04931703166100
 H     -0.67574871321600    0.68438460750600    2.16929376810000
 H      2.81178252913400   -0.71006554469600    0.97337413186800
 H     -2.39511594850100    0.33790504861800    0.55893926806500
