# Supplementary material for: Mining hydroformylation in complex reaction network via graph theory
Source: RSC Adv. 2021 Jul 1;11(38):23235–40. doi: 10.1039/d1ra03395f (PMC9036754; doi:10.1039/d1ra03395f)
Supplement: RA-011-D1RA03395F-s252 [file RA-011-D1RA03395F-s252.xyz]

18
eq1221         -678.494185261868   -678.494185261868
Co      0.89668430998400   -1.55215413306300   -1.23856737620300
 H     -0.16504658614700    1.32947610051900    0.35594590256800
 C      2.25996324094200   -0.85973410660800   -0.28267675677700
 O      3.06569087236900   -0.40462605476600    0.42467755498500
 C      0.67614747991300    1.81825324872500   -0.15894285579100
 O      1.30937857962200    2.76108983502300    0.29088397418300
 C     -0.73097666201500   -2.19870963284700   -1.10852804205100
 O     -1.84922281114700   -2.50018414932900   -0.93440361042100
 C      0.13991604486100    0.11649706832000   -1.78761482563900
 O      0.95955185056500    1.25425727424200   -1.37173179943100
 C      1.65622824987500   -0.52651777948700   -3.69102143241400
 C      0.27157191042700    0.01442705382500   -3.29909365959500
 H      1.77039823772400   -0.56906524290900   -4.77464925011000
 H      0.12795199704000    1.00865963374500   -3.73220067444400
 H     -0.51668508125800   -0.63865047976300   -3.68109686470800
 H      2.43955888148400    0.10888418241400   -3.27409183963700
 H      1.79821374034700   -1.55433442808900   -3.31303265055800
 H     -0.89033270710300    0.29562534016900   -1.46143396985600
