# Supplementary material for: Mining hydroformylation in complex reaction network via graph theory
Source: RSC Adv. 2021 Jul 1;11(38):23235–40. doi: 10.1039/d1ra03395f (PMC9036754; doi:10.1039/d1ra03395f)
Supplement: RA-011-D1RA03395F-s253 [file RA-011-D1RA03395F-s253.xyz]

18
eq1222         -678.492804043483   -678.492804043483
Co      0.69403763188700    0.73864834525600    0.44569817875600
 H     -1.06236551081200   -0.96774693340400    1.49707514997700
 C     -0.98959487562800    0.12315574674500    1.46354542048700
 O     -0.14599930013700    0.72499774342700    2.27285650057100
 C      0.43363141488700    0.41094456011300   -1.25358678424400
 O      0.18653853057600    0.19052820014600   -2.37280327813600
 C      1.63713835459600   -0.79091760549200    0.88305918614400
 O      2.16712371675700   -1.77511680597000    1.18784625738700
 C     -0.32816751957300    2.34156314213800    0.06234591847300
 O      0.15214344978700    3.31308315752500   -0.51873317782000
 C     -2.15840206741700    0.88643832223700    0.88558845819500
 C     -1.72435088122000    2.33196823627500    0.66908744492400
 H     -3.00275561590600    0.82730974946500    1.57929323772600
 H     -2.40751418287000    2.89370115530400    0.03099074532800
 H     -1.63972580980400    2.84842517186500    1.62892738155300
 H     -2.45987087844400    0.41336056566400   -0.05164061052600
 H      2.18950376256700    1.77708441910500    0.45568428772700
 H      1.92341273203500    1.88248081913800    1.17572991470100
