# Supplementary material for: Mining hydroformylation in complex reaction network via graph theory
Source: RSC Adv. 2021 Jul 1;11(38):23235–40. doi: 10.1039/d1ra03395f (PMC9036754; doi:10.1039/d1ra03395f)
Supplement: RA-011-D1RA03395F-s254 [file RA-011-D1RA03395F-s254.xyz]

18
eq1223         -678.458276078149   -678.458276078149
Co      1.04026634766000    1.01199769107400    0.84054555837400
 H     -1.51109095959500   -1.13535151052100    0.73351366634200
 C     -1.12280248295400   -0.11679285044300    0.72516575798500
 O     -0.25393434821900    0.14655308888200    1.88431100232300
 C     -0.11251945956900    0.16117092008000   -0.36060227461700
 O     -0.04468990353600   -0.04747802407900   -1.56049180368000
 C      2.20618089516500   -0.38596168223900    1.26896276047500
 O      2.72282778265600   -1.37472409173900    1.57001156389100
 C     -0.22667612794000    2.40512760851000    0.93441438570700
 O      0.32328809137200    3.30170577311300    1.57999465234200
 C     -2.23857661348400    0.93278193015400    0.69361639583500
 C     -1.64842072743600    2.34301186741900    0.45505762383700
 H     -2.71591472609300    0.89025766099000    1.67322100084500
 H     -1.60613899849800    2.53844201667500   -0.62284679197900
 H     -2.24618267246000    3.12210677488000    0.92802881405300
 H     -2.97507377583200    0.69307563707500   -0.07485193717200
 H      1.60428652678900    2.02083849983800   -0.42292221860700
 H      2.26995410325800    1.66314667986700   -0.20416392472700
