# Supplementary material for: Mining hydroformylation in complex reaction network via graph theory
Source: RSC Adv. 2021 Jul 1;11(38):23235–40. doi: 10.1039/d1ra03395f (PMC9036754; doi:10.1039/d1ra03395f)
Supplement: RA-011-D1RA03395F-s255 [file RA-011-D1RA03395F-s255.xyz]

18
eq1224         -678.434860809073   -678.434860809073
Co     -0.75555998321300   -0.74083525827300    0.74955943381900
 H      0.12977326025400   -1.84129489175200    0.12693899873300
 C     -0.36178561847900    0.06429873369600   -0.77176517471600
 O     -0.02129536735900    0.53951495275500   -1.77754500960800
 C     -2.32904636086900   -1.46392525120900    0.22181605740100
 O     -3.36664000354200   -1.86253848251900   -0.10017702572200
 C     -0.54677337800800   -1.64207909702300    2.25304926361100
 O     -0.35032518445300   -2.24856969437700    3.22478313421200
 C     -1.55851636778800    0.78574223031300    1.70201141413700
 O     -2.67928583216100    1.03381132606800    2.12664520969200
 C      0.72374799481700    0.46109353309300    1.46717077235100
 C     -0.27550727695100    1.57355105074000    1.83913936688500
 H      1.21804810566500    0.01102808322300    2.32548690506800
 H     -0.29063627088400    2.36901096061200    1.08608376285500
 H     -0.14264672687300    2.02333305663000    2.82726171356800
 H      1.47614013439700    0.72327614204300    0.72701198834100
 H     -2.49652958431800    1.92319935336300   -0.40778969901700
 H     -2.06642834652000    2.33442912836700   -0.85164756373300
