# Supplementary material for: Mining hydroformylation in complex reaction network via graph theory
Source: RSC Adv. 2021 Jul 1;11(38):23235–40. doi: 10.1039/d1ra03395f (PMC9036754; doi:10.1039/d1ra03395f)
Supplement: RA-011-D1RA03395F-s256 [file RA-011-D1RA03395F-s256.xyz]

18
eq1225         -678.416399798835   -678.416399798835
Co     -0.00386042676200    0.65817037645800   -0.66019395999000
 H      0.48336918148400    1.67726795098300    0.33848108729300
 C     -0.69065508922200   -0.53535825456800   -1.78294466824500
 O     -1.22770583270000   -1.30530111671700   -2.47266831757600
 C     -0.39013757457600    2.17472497269900   -1.46821858261700
 O     -0.68904963889200    3.21274306507800   -1.90242509488800
 C      0.42500426258000   -0.34868228405900    0.71965575134200
 O      0.65294384272600   -0.93771461162700    1.69763086361400
 C     -4.20604975441900    0.42872554005600    0.58089004553300
 O     -5.31707542624300    0.50350260456300    1.08167968667600
 C     -2.84738374885500   -0.15895580108000    0.63738978153500
 C     -3.27283746929400    0.90217022663600   -0.46669586771300
 H     -2.69705843165100   -1.18282396094700    0.31560309773000
 H     -2.86932248465400    1.90342341652100   -0.37734473750800
 H     -3.39174321376900    0.54483178918000   -1.48276092137200
 H     -2.17968302561500    0.17790404048900    1.42125527316900
 H     -1.38390860520000    2.31090112026800    1.39612618207500
 H     -1.98372000181200    2.60078382479800    1.72685774124300
