# Supplementary material for: Mining hydroformylation in complex reaction network via graph theory
Source: RSC Adv. 2021 Jul 1;11(38):23235–40. doi: 10.1039/d1ra03395f (PMC9036754; doi:10.1039/d1ra03395f)
Supplement: RA-011-D1RA03395F-s257 [file RA-011-D1RA03395F-s257.xyz]

18
eq1226         -678.444612897414   -678.444612897414
Co     -0.30061819791400    0.39317554374400    1.14554652364400
 H      0.43032019467200   -2.33533499686100   -1.20175855887400
 C      1.31232308763600   -0.00542730776000    0.15220325366200
 O      1.93280225479300    0.61382146130800    1.06100497810800
 C     -0.16800625564900   -1.99846894425000   -0.35933235586000
 O      0.68092167140900   -1.26141455166800    0.60880761905200
 C     -1.03544297235100    1.94150406538800    0.93318446874100
 O     -1.59888968922300    2.93969982009400    0.70978429204100
 C     -1.77342605886000   -0.40661280012200    0.27979475412500
 O     -1.17226973367300   -1.13643599950900   -0.83968792021100
 C     -2.83683641815800   -1.18530358879200    1.05463497015800
 C     -3.21404464841100   -0.08043264868000    0.05267577941100
 H     -2.94596889834100   -0.98774750119200    2.11250641054700
 H     -3.63345066967300   -0.40153520755500   -0.89140453338800
 H     -3.60181792109200    0.85309682960300    0.43643595373800
 H     -3.02337073955600   -2.20883811957500    0.75215444510400
 H     -0.56038967659500   -2.81596938898500    0.24707340548400
 H      1.43242558578300    0.06979263605500   -0.92710395239200
