# Supplementary material for: Mining hydroformylation in complex reaction network via graph theory
Source: RSC Adv. 2021 Jul 1;11(38):23235–40. doi: 10.1039/d1ra03395f (PMC9036754; doi:10.1039/d1ra03395f)
Supplement: RA-011-D1RA03395F-s258 [file RA-011-D1RA03395F-s258.xyz]

18
eq1227         -678.442484304052   -678.442484304052
Co     -0.49259761026400    0.86954411485000    0.91328045494100
 H      0.39116426915000   -0.92076683454000   -1.53974919291900
 C      0.93130526549800   -0.49666828483800    0.87426539793300
 O      0.58686957227900   -0.14147394575900    2.08738360152100
 C     -0.16624098534000   -1.62230531561100   -0.90584072570200
 O      0.47692621842000   -1.73400249659600    0.37327738127600
 C     -0.89430621722600    1.78143218194200   -0.51185187317900
 O     -1.17290765572200    2.31324260708800   -1.51332333266300
 C     -1.81052937115400   -0.35238095957600    0.33912231152200
 O     -1.52373743855700   -1.15465246407900   -0.79703545355900
 C     -2.45070089593500   -1.03634995950800    1.52937544317400
 C     -3.27410523985300   -0.14214251735200    0.57376023651500
 H     -2.23128265386800   -0.66295618528800    2.52232024127500
 H     -3.94943462994700   -0.62648955517500   -0.11886154585100
 H     -3.60699950288700    0.81599880933500    0.95304889598800
 H     -2.55803595669400   -2.11018874034700    1.45533366874000
 H     -0.20620810014700   -2.61648568500300   -1.33575776005200
 H      1.87508184704800   -0.17578546830200    0.42777178412100
