# Supplementary material for: Mining hydroformylation in complex reaction network via graph theory
Source: RSC Adv. 2021 Jul 1;11(38):23235–40. doi: 10.1039/d1ra03395f (PMC9036754; doi:10.1039/d1ra03395f)
Supplement: RA-011-D1RA03395F-s259 [file RA-011-D1RA03395F-s259.xyz]

18
eq1228         -678.478245864262   -678.478245864262
Co      0.65689954297100   -0.61426837044800    0.54317589436300
 H      2.14713625596000    1.67332318552500   -1.09765431509900
 C      0.80361973565200   -2.21775037838300    1.26093050554400
 O      0.97293387412100   -3.23705498715200    1.80428459085300
 C      2.17736353582700    0.88805832225500   -1.87425345007400
 O      2.44124403323800    1.15267855272800   -3.04822180120100
 C     -1.12018163910500   -0.48299472041000    0.48820513802600
 O     -2.27881869226100   -0.40500900468300    0.41704427904500
 C      1.04093754274100    0.92234226457300    1.34588053399100
 O      1.34963607641200    1.86750261046800    1.95799800079900
 C      1.87341114693600   -0.50013199179600   -1.37152517814400
 C      2.52149166510300   -0.77708989220600   -0.02480727696200
 H      0.72570846372100   -0.54845896996200   -1.30616501484100
 H      3.21152994335800   -0.00850801540600    0.31707493258000
 H      2.97228042915700   -1.76175075468700    0.05575316938500
 H      2.09090227490700   -1.25637568257100   -2.12463339020600
 H      0.50286020690200   -2.93061030883100   -1.25563777909200
 H      0.93984137321300   -3.34605719153400   -1.68939779254800
