# Supplementary material for: Mining hydroformylation in complex reaction network via graph theory
Source: RSC Adv. 2021 Jul 1;11(38):23235–40. doi: 10.1039/d1ra03395f (PMC9036754; doi:10.1039/d1ra03395f)
Supplement: RA-011-D1RA03395F-s260 [file RA-011-D1RA03395F-s260.xyz]

18
eq1229         -678.463052578998   -678.463052578998
Co      0.30831718105600   -0.83614811658800    0.33042618550500
 H      3.03205638987100    1.14923317463100   -1.34588392652000
 C      0.62738458933300   -1.57234656656900    1.94547406032100
 O      0.92699671461100   -2.11575455667800    2.92593765713500
 C      2.45830144430300    0.41895716866500   -1.94804719295800
 O      1.70199925227100    0.80696674063200   -2.84653693658000
 C     -1.48070320434500   -0.85304873152900    0.19648525728800
 O     -2.62061232873400   -0.91418377631500   -0.00780660480200
 C      0.65839991469300    0.92396892094900    0.54415203429300
 O      0.95472695701800    2.04450036425500    0.59898961277400
 C      2.64723524272000   -1.01453971876600   -1.53433559530200
 C      2.26344252995600   -1.19227477267000   -0.05819019708600
 H      2.05038169250100   -1.66277659643900   -2.17479229103900
 H      2.85504171750100   -0.52417331642400    0.57762862547500
 H      2.47965742308000   -2.21768795333400    0.24292187541200
 H      3.71001249029800   -1.26398598039200   -1.65469048526900
 H      0.20475864722700   -0.59212487360100   -1.10980583590000
 H      0.25139911531000   -2.16673674168100   -0.28387519616100
