# Supplementary material for: Mining hydroformylation in complex reaction network via graph theory
Source: RSC Adv. 2021 Jul 1;11(38):23235–40. doi: 10.1039/d1ra03395f (PMC9036754; doi:10.1039/d1ra03395f)
Supplement: RA-011-D1RA03395F-s261 [file RA-011-D1RA03395F-s261.xyz]

18
eq123          -678.387041497946   -678.387041497946
Co      0.14862685420500    0.71311868022800    0.22992345271300
 H     -0.08019261743100    0.18344476678300    1.62243479362500
 C      0.50692198118600    1.11371340336400   -1.49511280502800
 O      0.74099853772400    1.40060565350100   -2.59561802073600
 C     -1.59231163335300    1.16324226469000    0.35314222282800
 O     -2.72447331684800    1.36193473124200    0.51659125166000
 C      1.41218374955100   -0.67697991642800    0.39333654311500
 O      2.56473646710700   -0.97295298987300    0.67705078714800
 C      0.12736822045400   -1.16718942475400   -0.01789645358200
 O     -0.60059623478600   -2.08850361273600   -0.33325480232300
 C      1.71175059431900    2.01216888727700    1.06407967703900
 C      0.56926002227000    2.78040147180600    1.00830311767000
 H      2.45995753394400    2.04852642337400    0.28250674560500
 H     -0.06242258977900    2.88357492947500    1.88166134325700
 H      0.37645817661800    3.44446527529500    0.17500701784900
 H      1.99495387412200    1.49906235266900    1.97338885325200
 H      0.17267401198400    1.03720891275300    3.30392956918000
 H      0.38380956770300    1.52609173562900    3.82441377821900
