# Supplementary material for: Mining hydroformylation in complex reaction network via graph theory
Source: RSC Adv. 2021 Jul 1;11(38):23235–40. doi: 10.1039/d1ra03395f (PMC9036754; doi:10.1039/d1ra03395f)
Supplement: RA-011-D1RA03395F-s262 [file RA-011-D1RA03395F-s262.xyz]

18
eq1230         -678.501922385397   -678.501922385397
Co      1.50270447541800   -0.16322644016900    1.04044051219000
 H     -2.58369927601000    0.88957576349700   -0.03666275402900
 C      1.30237627934000   -1.67090416572600    1.94699450076000
 O      1.21279607618300   -2.71662775022800    2.46479290595000
 C      3.19674303188800    0.02718221401000    1.11989411547400
 O      4.35951058904900    0.17832039144300    1.10006029557200
 C     -2.33042373872700    0.00065580989400   -0.62965202831800
 O     -3.08109502071500   -0.51005824553400   -1.46325566808200
 C     -0.95293017784500   -0.54609431893300   -0.34578769930300
 O     -0.29446067493000    0.08861654516000    0.51148933034400
 C     -0.43399633973700   -1.74722562335300   -1.06597341417600
 C      0.87334809701400   -1.43506811123900   -1.82013098357300
 H     -1.20282811861200   -2.11585591440000   -1.74335649733900
 H      0.71968948430200   -0.65250530794700   -2.56550792696000
 H      1.64663167277700   -1.09681644165200   -1.12294649599300
 H     -0.23324512298900   -2.51969237774200   -0.31333414533900
 H      1.86379698623500    1.01917026469400    0.14923000339200
 H      1.22686745053000   -2.33693612937300   -2.31859669120800
