# Supplementary material for: Mining hydroformylation in complex reaction network via graph theory
Source: RSC Adv. 2021 Jul 1;11(38):23235–40. doi: 10.1039/d1ra03395f (PMC9036754; doi:10.1039/d1ra03395f)
Supplement: RA-011-D1RA03395F-s263 [file RA-011-D1RA03395F-s263.xyz]

18
eq1231         -678.503551662844   -678.503551662844
Co      1.49139458856000    0.11805870962200    0.80978661538400
 H     -2.86565008269300   -0.19861053949600    0.60490544783000
 C      1.59471277020000   -1.03846816760400    2.15694259520900
 O      1.69615793623600   -1.85565634482600    2.98568538365600
 C      3.14333488798300    0.48977580220300    0.57905167977500
 O      4.26159175332400    0.73755148425400    0.32748849695100
 C     -2.46383430694400   -0.61885098921800   -0.32682105968700
 O     -3.15808344525700   -1.12101897111200   -1.21271677130400
 C     -0.95942420387000   -0.54826047249100   -0.42592983089700
 O     -0.38259908770700   -0.04816828080500    0.57041419404400
 C     -0.23295147635500   -1.05536085934200   -1.62198689948900
 C      0.74210424498600   -2.19095971800100   -1.24798462830500
 H      0.35623599561600   -0.21280319914600   -2.00878942786200
 H      1.50978757412200   -1.81288881348000   -0.56448792382900
 H      0.22000419906200   -3.02121960229400   -0.76702762024300
 H     -0.95104816802900   -1.37971104070700   -2.37308646579400
 H      1.55535507186500    1.00620627735100   -0.42985358168600
 H      1.23469742210200   -2.55710511249400   -2.14789284439000
