# Supplementary material for: Mining hydroformylation in complex reaction network via graph theory
Source: RSC Adv. 2021 Jul 1;11(38):23235–40. doi: 10.1039/d1ra03395f (PMC9036754; doi:10.1039/d1ra03395f)
Supplement: RA-011-D1RA03395F-s264 [file RA-011-D1RA03395F-s264.xyz]

18
eq1232         -678.446825871695   -678.446825871695
Co     -0.14575142406400    0.13096886211900    0.90155320624200
 H     -0.29634786981200   -0.88540937613700   -0.16442546715900
 C      0.00942708225700    1.41906032831800    2.14349973116700
 O      0.11916870664700    2.23712845062300    2.96275542214500
 C     -1.89145209526800    0.19544946421700    0.63539190523800
 O     -3.03752206428100    0.18059389466600    0.41676142533200
 C      0.98556800453600    0.71287570346500   -0.32761241455800
 O      1.72441479996500    1.00948724223800   -1.18035190494800
 C      0.69611139364600   -2.71270847999100   -1.36228341948000
 O      0.92802089764800   -3.45347962938000   -0.49898613683100
 C      1.20737895956900   -1.17512237080400    1.90527639913400
 C     -0.10045564533900   -1.50943245828100    2.25482615102800
 H      1.73187105787100   -1.74159923444800    1.14836272400000
 H     -0.53194590235800   -1.17201722565300    3.18882597288100
 H     -0.59949520551800   -2.33509279007100    1.76510339598700
 H      1.82461021837800   -0.57479789720800    2.56162773951700
 H     -2.17228075078300   -3.04281488955900    0.06313338859100
 H     -1.83858904558000   -2.39391146606900   -0.07160992907700
