# Supplementary material for: Mining hydroformylation in complex reaction network via graph theory
Source: RSC Adv. 2021 Jul 1;11(38):23235–40. doi: 10.1039/d1ra03395f (PMC9036754; doi:10.1039/d1ra03395f)
Supplement: RA-011-D1RA03395F-s265 [file RA-011-D1RA03395F-s265.xyz]

18
eq1233         -678.490135590515   -678.490135590515
Co     -1.07065585964500   -0.09892339174200   -0.52290404890400
 H      1.36113081028500    1.54854083480200    1.70452018212400
 C     -2.19620320330500   -0.45459882205900    0.79687385227300
 O     -2.35841558085800   -0.33307298244000    1.98923211120600
 C      0.13040681972800   -1.25360774590700    0.03797583113300
 O      0.97351529871000   -1.93002388131600    0.47072266979800
 C      0.80740950155400    1.88242612480000   -1.09179147398600
 O      1.87802799597400    2.27473980926400   -0.61322813001600
 C     -0.48134515828300    1.80684493862400   -0.32713692750000
 O     -1.57934672993900    1.59643548224900   -1.07220242116400
 C      0.32976704939400    1.59625754271000    2.05511302122200
 C     -0.54836774718100    2.37783075139000    1.06194365874500
 H      0.31387024638100    2.08907760110800    3.02759431478000
 H     -1.59019001295600    2.37431733732400    1.38701547299900
 H     -0.20170835939000    3.41541124325000    1.01914208675300
 H     -0.05368979353900    0.58407750757600    2.19433912136800
 H      0.72110486044500    1.54328487695500   -2.13868668479800
 H     -2.97052718613200   -0.84910923711200    0.06244159513600
