# Supplementary material for: Mining hydroformylation in complex reaction network via graph theory
Source: RSC Adv. 2021 Jul 1;11(38):23235–40. doi: 10.1039/d1ra03395f (PMC9036754; doi:10.1039/d1ra03395f)
Supplement: RA-011-D1RA03395F-s266 [file RA-011-D1RA03395F-s266.xyz]

18
eq1234         -678.497871947476   -678.497871947476
Co      0.39842014970400    0.03337507742500    0.07147137409600
 H      1.53301538622000   -0.75247394346200   -0.35910767017100
 C      0.19770151272000    0.34278831683600   -1.67822158749100
 O      0.11969996055000    0.53732679749700   -2.82601317890900
 C      1.64597762636900    1.00794943018000    0.91158211811400
 O      2.53028452639000    1.59007938579000    1.40273934496100
 C     -0.10664214818400   -1.50923337580900    0.84954936886900
 O     -0.36531871189600   -2.53430066180500    1.33496009940300
 C     -1.04378446980200    1.30766105960000    2.28596919532000
 O     -1.48949475738300    0.46492970959900    3.07083821587600
 C     -1.13277655250500    2.80499805528900    0.22539585412100
 C     -1.54773255911200    1.48249028702500    0.86741547559000
 H     -0.06018274600900    2.97868429911500    0.33676969979700
 H     -2.63572637652400    1.37036092164400    0.88732196859700
 H     -1.30290511564700    0.59275232205700    0.22173879810100
 H     -1.35516881827700    2.80159597727300   -0.84282698014800
 H     -1.66692872493500    3.63744861638600    0.68640712188800
 H     -0.25365523039800    2.01347571484200    2.59497501324700
