# Supplementary material for: Mining hydroformylation in complex reaction network via graph theory
Source: RSC Adv. 2021 Jul 1;11(38):23235–40. doi: 10.1039/d1ra03395f (PMC9036754; doi:10.1039/d1ra03395f)
Supplement: RA-011-D1RA03395F-s267 [file RA-011-D1RA03395F-s267.xyz]

18
eq1235         -678.446706366864   -678.446706366864
Co     -0.94513596793100    0.46333940018800   -0.02658628134400
 H     -1.20731660135700    0.77425195154400    1.39565309830300
 C     -0.55526066165400    0.14304586470600   -1.75064131679500
 O     -0.33213206599700   -0.04693754940100   -2.87601680897800
 C     -0.48197942312100    2.16553330604500    0.09822710732400
 O     -0.20080832027600    3.28493913171600    0.26712559806200
 C      0.02670948513900   -0.77982598306300    0.77141329477600
 O      0.62741877964800   -1.58110619566700    1.36994899158100
 C     -3.01732457812300    1.79114286371700    2.70839205126100
 O     -3.41020990326400    0.76656779426200    3.08527863721100
 C     -2.77797187572500   -0.61215824118400    0.05783774878600
 C     -3.02623774303100    0.66928979140500   -0.43166977792800
 H     -2.70099441269100   -1.45155564914700   -0.62189570099600
 H     -3.38687762312800    1.46064864767300    0.21348437190500
 H     -3.15988284435100    0.83493991299600   -1.49306335703700
 H     -2.94853319875000   -0.84988985373500    1.09986668563300
 H     -2.09234334970700    2.94841016586600   -2.61788643639200
 H     -1.99999313244800    2.64567754207500   -1.94715054549700
