# Supplementary material for: Mining hydroformylation in complex reaction network via graph theory
Source: RSC Adv. 2021 Jul 1;11(38):23235–40. doi: 10.1039/d1ra03395f (PMC9036754; doi:10.1039/d1ra03395f)
Supplement: RA-011-D1RA03395F-s268 [file RA-011-D1RA03395F-s268.xyz]

18
eq1236         -678.458857273715   -678.458857273715
Co      0.11612511153700    0.23464477449500    0.84673470787300
 H     -2.90295015653500    1.47071860974300    1.06660315350700
 C      0.70768063751000    1.70487523676600    1.61309465648000
 O      0.95684009258500    2.71787794235400    2.13984940909600
 C     -1.33377135857400   -0.76109313665500    0.77091204903100
 O     -2.36992993224900   -1.30151122390900    0.76714727899900
 C      1.18276488483300   -0.93150531670700    1.67320187458600
 O      1.86770894930600   -1.68992043819700    2.23184643935000
 C      1.27536665111400    0.39006619818000   -2.34873262402600
 O      1.17603829528900    0.07575391218200   -1.23799468555300
 C     -1.07355089899900    1.54896708660100   -0.11129029873400
 C     -2.20254228867700    2.21237422356700    0.67472006936300
 H     -1.47447251745400    0.99254674739500   -0.96536447914800
 H     -1.81482150884400    2.78296017670700    1.52221294805200
 H     -2.76434783787400    2.90020501498100    0.03333137465100
 H     -0.38921129327800    2.30434958709800   -0.51228197429300
 H     -0.70724299250600    2.32535690307600   -3.13233222146000
 H     -1.20441033870700    2.53255527977500   -2.62191706224200
