# Supplementary material for: Mining hydroformylation in complex reaction network via graph theory
Source: RSC Adv. 2021 Jul 1;11(38):23235–40. doi: 10.1039/d1ra03395f (PMC9036754; doi:10.1039/d1ra03395f)
Supplement: RA-011-D1RA03395F-s269 [file RA-011-D1RA03395F-s269.xyz]

18
eq1237         -678.447251778889   -678.447251778889
Co     -1.12833065839000   -0.83571199188500    0.49279751739000
 H     -1.30099898296800   -1.90140477185800    1.51202840586300
 C      2.25638339880800   -0.10742215512200    0.20550654242200
 O      2.05416122292600    1.02552871429000    0.35134829255800
 C     -0.25089547699200   -2.17186105494800   -0.26184108197300
 O      0.29580186632900   -3.09838070149900   -0.71188053542400
 C     -0.87791947317300    0.43257049352200   -0.75807918297500
 O     -0.74805660612200    1.24074720124900   -1.58408508037700
 C     -0.53325189426600   -0.03481782221500    1.95130285337600
 O     -0.17446975925800    0.43690666164500    2.95707784760300
 C     -3.17603979721400   -0.37428784153800    0.80361558374600
 C     -3.07156702381300   -1.34757587001700   -0.19103091103600
 H     -3.32429054830400    0.66730190740800    0.54621301227400
 H     -3.21714263304500   -2.39291824579900    0.04629517541700
 H     -3.13847616366500   -1.07680213979300   -1.23778210144400
 H     -3.40261232450200   -0.65337669606600    1.82432033784800
 H     -1.74474799843900    2.22754106408600    1.25122033871300
 H     -1.73808769826200    2.75755266754700    0.73240394942400
