# Supplementary material for: Mining hydroformylation in complex reaction network via graph theory
Source: RSC Adv. 2021 Jul 1;11(38):23235–40. doi: 10.1039/d1ra03395f (PMC9036754; doi:10.1039/d1ra03395f)
Supplement: RA-011-D1RA03395F-s270 [file RA-011-D1RA03395F-s270.xyz]

18
eq1238         -678.430977564696   -678.430977564696
Co      0.30176264516600   -1.34840523028100   -1.91930610976300
 H     -0.87607308184200    1.24564034328500   -0.97849678374700
 C      1.67465060367200   -2.17602510516000   -2.67289579592400
 O      2.64164233391700   -2.74247666476700   -3.00157400756500
 C     -0.10059026923200    1.57221976422600   -0.26949384915800
 O     -0.29999004580400    2.29020584176200    0.69646342277400
 C     -0.14269972385700   -1.41865132688200   -0.20682384830300
 O     -0.28649412281300   -1.54256581595700    0.94374558064700
 C      1.26321697222600    0.23971903228500   -1.73450492013000
 O      1.14911965843600    1.09352146640700   -0.58417013375400
 C      2.30833644126000    0.73771398903400   -2.67850025359100
 C      0.83192192428000    0.87910071536800   -3.09444884093300
 H      2.91283359754300    0.02851895486100   -3.22457239420600
 H      0.37524975046600    1.85935142499000   -3.05727057352100
 H      0.48168244519100    0.24214535996300   -3.90063317349100
 H      2.82024003830600    1.64043578725100   -2.37343679799100
 H     -0.67814172625000   -2.47586855482000   -2.78266490855100
 H     -1.15767589232900   -2.22138625173300   -2.19899478885000
