# Supplementary material for: Mining hydroformylation in complex reaction network via graph theory
Source: RSC Adv. 2021 Jul 1;11(38):23235–40. doi: 10.1039/d1ra03395f (PMC9036754; doi:10.1039/d1ra03395f)
Supplement: RA-011-D1RA03395F-s271 [file RA-011-D1RA03395F-s271.xyz]

18
eq1239         -678.386160813149   -678.386160813149
Co     -0.95233521089600    0.09755382407900   -1.50614842383200
 H      1.10096632717300   -3.53228643670200    0.54743333763200
 C     -2.53798417811400   -0.31472649606700   -0.81280276874400
 O     -3.55851595649600   -0.60204362935600   -0.34784832424100
 C     -0.14832335134200   -0.25663706474700    0.19449882153000
 O     -0.00724913363100    0.46794733953800    1.15099432713300
 C      0.60325345983700    0.74550051334500   -2.08002413447000
 O      1.62727322294300    1.14739044166500   -2.44061039734900
 C     -0.29446384682000   -1.73507870389000   -1.41300207897400
 O      0.20836351209700   -1.54559779725400    0.00428515100700
 C     -0.82062266393600   -3.10785118027400   -1.71491309429900
 C      0.54485808440500   -2.64767541357000   -2.25858620166100
 H     -1.65423286674800   -3.19180382583700   -2.39994686024400
 H      1.42539698141300   -3.07692038455100   -1.79822863599700
 H      0.63996727166700   -2.42090176577300   -3.31248101822200
 H     -0.81007338675300   -3.83132000918800   -0.91006460850000
 H     -1.40257166109500    1.55304838081400   -1.40137747919000
 H      1.24527328804200   -4.24950179665800    0.41658156506700
