# Supplementary material for: Mining hydroformylation in complex reaction network via graph theory
Source: RSC Adv. 2021 Jul 1;11(38):23235–40. doi: 10.1039/d1ra03395f (PMC9036754; doi:10.1039/d1ra03395f)
Supplement: RA-011-D1RA03395F-s272 [file RA-011-D1RA03395F-s272.xyz]

18
eq124          -678.447169813625   -678.447169813625
Co     -0.69458937588100   -0.35044249562300    0.98953877558400
 H     -1.08885928233300   -1.21596101546700    2.12901265817300
 C     -0.22551570800800    0.67349900239300   -0.41955050399100
 O      0.11475480819900    1.32753513703300   -1.31747030455700
 C     -2.43835160371100   -0.08732611602400    1.07160657823600
 O     -3.59462705840400    0.03103670441100    1.18304517697100
 C     -0.09303959846800   -1.91177225380200    0.41630015903300
 O      0.28366570586900   -2.96851315647700    0.09670317872500
 C     -2.24042044389700    2.94271022151500    0.46416036432000
 O     -2.48167236989100    3.29207810876700    1.54241199707400
 C      0.98188746777000    0.16147471648100    2.17650150097500
 C     -0.05439748042200    1.06037690022900    2.43553216737800
 H      1.15811910914600   -0.67830121322500    2.83516146126100
 H     -0.04766926544700    2.04422908821200    1.98343883655900
 H     -0.70014037409800    0.93317096063500    3.29438308404300
 H      1.79300848995300    0.43375733820200    1.51210517708500
 H     -2.10300034047400   -0.89608612086700   -1.45723723323500
 H     -2.26241948617300   -0.74841993062400   -2.16760952579200
