# Supplementary material for: Mining hydroformylation in complex reaction network via graph theory
Source: RSC Adv. 2021 Jul 1;11(38):23235–40. doi: 10.1039/d1ra03395f (PMC9036754; doi:10.1039/d1ra03395f)
Supplement: RA-011-D1RA03395F-s273 [file RA-011-D1RA03395F-s273.xyz]

18
eq1240         -678.454856656434   -678.454856656434
Co      2.30180067350400    0.41027514549600    0.05426481467400
 H      0.27883487548000    2.05330612786000   -0.37352906286700
 C      1.86720430390700   -0.74612622375800    1.31105160272800
 O      1.60911068655300   -1.54397937763900    2.12859125197400
 C      0.61269424550200    1.01111376304800   -0.36722639623200
 O     -0.41755388190100    0.26530372624200   -0.73215552344900
 C      2.71005060573800   -0.26971333198400   -1.52138288081200
 O      2.99584934771600   -0.75162014172900   -2.54897231334700
 C      2.97108444140200    2.00429008643600    0.50612673617600
 O      3.46206716608900    3.01687030322000    0.81486974606000
 C     -0.37981001845100   -2.71207083938500   -0.39630346102100
 C      0.75556558890700   -2.71120123636500   -1.11800543709600
 H     -0.35303924405500   -2.77921961082400    0.68575912550800
 H      0.75373082257400   -2.63936322622700   -2.20035778269500
 H      1.72527786480200   -2.77670999000600   -0.63844025137400
 H     -1.35582586734100   -2.66446463413200   -0.86773856700400
 H      3.69875365629200   -0.04324976936400    0.40611197378400
 H     -0.20699949794600   -0.70559610337200   -0.74461252828900
