# Supplementary material for: Mining hydroformylation in complex reaction network via graph theory
Source: RSC Adv. 2021 Jul 1;11(38):23235–40. doi: 10.1039/d1ra03395f (PMC9036754; doi:10.1039/d1ra03395f)
Supplement: RA-011-D1RA03395F-s274 [file RA-011-D1RA03395F-s274.xyz]

18
eq1241         -678.466692054893   -678.466692054893
Co     -0.28288753673100    0.51931969089700    0.47548589440900
 H      0.79623886067200   -0.38665506619400    0.91302545727000
 C      0.70214491800800    0.46548264286100   -1.00816096714000
 O      1.40742623956500    0.35825974990200   -1.92909119968900
 C      0.36906228315500    1.39343752692900    1.88770768389500
 O      0.85444246312000    1.87723168569200    2.83001567891500
 C     -1.25522667880200   -0.93500455720900    0.85806026753700
 O     -1.80661072356400   -1.92218293006300    1.13661254518000
 C     -1.59274031457800    1.63547533133300   -0.02592948455000
 O     -2.45187915550100    2.35318357124900   -0.33481780945300
 C      0.35265469678700   -1.38354399266500    3.72675602119500
 C      1.26787390707200   -1.86164024352100    2.87051807819100
 H     -0.62235312640900   -1.84822709884300    3.82442704252400
 H      2.23420490502600   -1.38466765787500    2.74226122086200
 H      1.06443951116100   -2.72833608451200    2.25162386209300
 H      0.54232934409400   -0.49882182405800    4.32386746536300
 H      1.03063159025900   -2.21598286123300   -0.12323199250700
 H      1.10894472579400   -2.94042696539500   -0.26243193716500
