# Supplementary material for: Mining hydroformylation in complex reaction network via graph theory
Source: RSC Adv. 2021 Jul 1;11(38):23235–40. doi: 10.1039/d1ra03395f (PMC9036754; doi:10.1039/d1ra03395f)
Supplement: RA-011-D1RA03395F-s275 [file RA-011-D1RA03395F-s275.xyz]

18
eq1242         -678.455341243308   -678.455341243308
Co     -0.63304728201900   -0.04819085152000    0.06756382654900
 H     -0.00043455361900    0.54343251663000    1.70683317081800
 C     -1.58555301669600   -1.35562865092200    0.90025758560800
 O     -2.29157249901700   -2.15681398421700    1.35196377713000
 C      1.03234973790400   -0.72256780954500   -0.13584741371400
 O      2.08939800776400   -1.13065971120300   -0.38079249588000
 C     -0.15843632738200    1.50111359166800   -0.94169222563800
 O      0.27477375492800    1.59617480774700   -2.08691880024100
 C     -0.40073908846100    2.76952624152200   -0.08596327639200
 O     -1.06553251578000    3.70974718377000   -0.52876187839700
 C     -0.43519772715500    1.50627148954100    2.06690008694100
 C      0.14714646073500    2.71052651053600    1.32170456840400
 H     -0.12788500293700    1.50419620504200    3.11292727626100
 H     -0.10780249561100    3.63762796336500    1.83215939599900
 H      1.23737362403500    2.61981859991500    1.27343391241000
 H     -1.52431537722500    1.49517253596000    2.02851347853800
 H     -1.03495929128700   -0.55803110807700   -1.20723428344400
 H     -1.95078345694300    0.54819245931000   -0.25408247376700
