# Supplementary material for: Mining hydroformylation in complex reaction network via graph theory
Source: RSC Adv. 2021 Jul 1;11(38):23235–40. doi: 10.1039/d1ra03395f (PMC9036754; doi:10.1039/d1ra03395f)
Supplement: RA-011-D1RA03395F-s276 [file RA-011-D1RA03395F-s276.xyz]

18
eq1243         -678.523211048302   -678.523211048302
Co      0.22220664609900    0.21576000216800   -0.05854715807800
 H      0.21150164673800   -3.46256472393900   -0.72714224569200
 C     -0.23461416704300    0.74938843118100   -1.67547825920400
 O     -0.44431031360000    1.19764947014400   -2.73375760324000
 C     -1.37549518024500    0.41438221606200    0.74461475480800
 O     -2.41236524043600    0.49788788791300    1.26748372925200
 C      1.22085433554500    0.86364814512800    1.24504612601600
 O      1.87851571885600    1.40466551832400    2.04116652385100
 C      1.89789777210700   -0.40955512472400   -0.93356480811600
 O      3.03390542691400   -0.59556090072800   -0.05576786740800
 C      1.38811528945400   -1.76673209314200   -1.44552452835600
 C      0.52995627189900   -2.47842688657400   -0.38126419001200
 H      2.25215893045100   -2.38626566796900   -1.70636277610600
 H      1.07534861839700   -2.61465138337700    0.55774770299600
 H     -0.39034076488500   -1.91197615502200   -0.16490197701500
 H      0.79602784695500   -1.62387262553600   -2.35251341771000
 H      2.82699289561400   -1.24312649546100    0.64130180362300
 H      2.27432547685300    0.22743071517800   -1.72882396728700
