# Supplementary material for: Mining hydroformylation in complex reaction network via graph theory
Source: RSC Adv. 2021 Jul 1;11(38):23235–40. doi: 10.1039/d1ra03395f (PMC9036754; doi:10.1039/d1ra03395f)
Supplement: RA-011-D1RA03395F-s277 [file RA-011-D1RA03395F-s277.xyz]

18
eq1244         -678.357675810852   -678.357675810852
Co     -1.10366474386000   -1.98373915292200   -1.30410178239600
 H     -1.29700012925000    0.18176352826200   -2.58732626205300
 C     -3.17902225496900   -0.20510319063900    0.04118912860300
 O     -4.08515239352500    0.31461238097400    0.65484676227400
 C      1.29865225394000   -0.25299841482600   -0.20609253945300
 O      2.05157904747100    0.60263238844100    0.22449372243300
 C     -1.70055988027200   -0.44218646908200   -1.78871285642800
 O     -2.67773811098300    0.32053670027500   -1.14843825947600
 C      0.62860492183900   -1.93307292935200   -1.76699874741400
 O      1.58972946902900   -0.97784608860600   -1.34324844732800
 C      0.70046197697100   -3.40273035157900   -1.16951297930900
 C      1.19203105719900   -3.02971770675500   -2.59018975262900
 H     -0.20744152271900   -4.01793874366500   -1.13688055681300
 H      2.26315674821200   -3.00402021448300   -2.74433513822200
 H      0.61123739717300   -3.40537679805200   -3.42071344633300
 H      1.41715695373800   -3.61570358026000   -0.38956290096800
 H      0.33358822950700   -0.53664699639700    0.24063330847600
 H     -2.62663912794800   -1.11336836567000    0.35270992362500
