# Supplementary material for: Mining hydroformylation in complex reaction network via graph theory
Source: RSC Adv. 2021 Jul 1;11(38):23235–40. doi: 10.1039/d1ra03395f (PMC9036754; doi:10.1039/d1ra03395f)
Supplement: RA-011-D1RA03395F-s278 [file RA-011-D1RA03395F-s278.xyz]

18
eq1245         -678.468588837981   -678.468588837981
Co      0.86298964274600   -0.44484496419900    0.30180353512500
 H      2.90244191616200    0.10105000176600   -1.19282739555400
 C     -0.29695545856500   -1.52644177356000    1.17951095393100
 O     -1.02630726316000   -2.24851936490300    1.72386668130500
 C      2.12035393081500    0.69705464846400   -0.67161201390500
 O      2.12045832882400    1.92135025898000   -0.75229699458600
 C     -0.35362693407500    0.27144730389900   -0.78469309779000
 O     -1.13952983264000    0.75378188964400   -1.49586902933000
 C      1.39253946121800    0.49474506157600    1.72313857100500
 O      1.76029503092800    1.11842341007300    2.63417793276500
 C      1.57212871162900   -2.08044520011300   -0.83871836268600
 C      2.35836581861400   -1.94196107543800    0.31019980717800
 H      0.80503600824700   -2.84249101754000   -0.89800890634100
 H      3.31011379366800   -1.42603948745800    0.27343990339800
 H      2.21343804972100   -2.59293382470300    1.16306477805600
 H      1.89730276355500   -1.67422430926000   -1.78713921601400
 H      1.62090091393500   -0.00123382122400   -3.31169497056100
 H      0.90885088719400   -0.16087306851700   -3.17829112955800
