# Supplementary material for: Mining hydroformylation in complex reaction network via graph theory
Source: RSC Adv. 2021 Jul 1;11(38):23235–40. doi: 10.1039/d1ra03395f (PMC9036754; doi:10.1039/d1ra03395f)
Supplement: RA-011-D1RA03395F-s279 [file RA-011-D1RA03395F-s279.xyz]

18
eq1246         -678.436782910612   -678.436782910612
Co     -0.92983111201800    0.63503665002600    1.21366321827900
 H      0.32176373893800   -2.04508697495300   -1.28472467891600
 C      0.35186691279200    1.82742599768300    0.73601669014200
 O      0.08051167479800    2.59631746632400    1.68489506185400
 C     -2.36031275176500   -0.28556101069800    1.93815214344500
 O     -3.24125173651600   -0.94412638045300    2.30199291155400
 C      0.38223548817300   -1.01146943917600   -0.91015242433300
 O      0.80100952352500   -0.08308671698400   -1.60646127900900
 C     -0.06140649622500   -0.82704653218500    0.53777553773600
 O      0.26775623686500   -1.69159514979100    1.36907804740300
 C     -2.67918291875400   -0.00079129180900   -1.05937641311400
 C     -1.80755094735800    1.09476134690400   -0.45596968698000
 H     -3.12964630171600    0.35308763351900   -1.99235798107400
 H     -1.07208774777600    1.43220562553500   -1.18819298229100
 H     -2.40381011863800    1.94991935186800   -0.10722021790100
 H     -2.09404825918100   -0.89292839360900   -1.30465211854700
 H     -3.48773646913300   -0.30617570446600   -0.39154396723200
 H      1.09725555468100    2.03478186930200   -0.03637375764500
