# Supplementary material for: Mining hydroformylation in complex reaction network via graph theory
Source: RSC Adv. 2021 Jul 1;11(38):23235–40. doi: 10.1039/d1ra03395f (PMC9036754; doi:10.1039/d1ra03395f)
Supplement: RA-011-D1RA03395F-s280 [file RA-011-D1RA03395F-s280.xyz]

18
eq1247         -678.460013954446   -678.460013954446
Co      1.20947888222100    0.09812164149700    0.48152190337300
 H     -0.80876494411900   -3.09130524838700   -1.89691908892800
 C      0.51770039550900    0.70983116785600   -1.00479226002300
 O      0.01221582381100    1.17319298148700   -1.95792628419500
 C     -0.08930104789300   -0.39112760207800    1.61333469321800
 O     -0.97619261620400   -0.68512729177100    2.31088583208500
 C      1.97944628205100    1.43425608694000    1.07683065993000
 O      1.96673107492400    2.70992413828100    1.37151487648500
 C      2.10137206064200   -1.54528691958700   -0.80715070872500
 O      2.02096137761600   -1.80345666326600    0.44525784166300
 C      1.14031955871600   -2.13973569854400   -1.81067260776400
 C     -0.23006413302000   -2.46921834180600   -1.21405483104800
 H      1.62002888378400   -3.05590868790100   -2.17770005083200
 H     -0.10991233234000   -2.99307495873000   -0.26383346947900
 H     -0.79746598487900   -1.55569864266800   -1.02001217574300
 H      1.05548386054600   -1.46502024738300   -2.66628373647100
 H      1.13304703374500    3.20693125177500    1.24537693235000
 H      3.00559703457200   -1.05921663609600   -1.19166568357200
