# Supplementary material for: Mining hydroformylation in complex reaction network via graph theory
Source: RSC Adv. 2021 Jul 1;11(38):23235–40. doi: 10.1039/d1ra03395f (PMC9036754; doi:10.1039/d1ra03395f)
Supplement: RA-011-D1RA03395F-s281 [file RA-011-D1RA03395F-s281.xyz]

18
eq1248         -678.504003252114   -678.504003252114
Co      0.63666656951600   -0.06985103706800    0.54154795685200
 H      0.22033783143400   -2.41375761630200   -2.91004803193300
 C     -0.56232069497600    1.17672166051200   -0.13994991290600
 O     -1.35396860910100    0.65871950620500   -0.93103800214800
 C     -0.18287340513800    0.05106720019600    2.12444340064400
 O     -0.61027907741500    0.17310720089900    3.19964810560100
 C      1.91102199585700    0.93916412960600   -0.08819131917800
 O      2.75937125235400    1.67156425685400   -0.43189973701300
 C      1.99564430002700   -1.70983146514000   -0.01736642485000
 O      1.10825766958900   -1.97736709706800    0.88796841430200
 C      1.80023162546900   -2.06982595615500   -1.46706137950300
 C      0.33324314925900   -2.03073085057600   -1.89577802614300
 H      2.20966499621900   -3.07990869811700   -1.59499612588900
 H     -0.28216910154600   -2.62753666250800   -1.22027483205200
 H     -0.05295220189100   -1.00862140188500   -1.87726313062800
 H      2.41015338495700   -1.39699058048800   -2.07532722592800
 H     -0.59711386846000    2.24559809967200    0.11653852851100
 H      3.00776539353400   -1.45344035901900    0.31275958458800
