# Supplementary material for: Mining hydroformylation in complex reaction network via graph theory
Source: RSC Adv. 2021 Jul 1;11(38):23235–40. doi: 10.1039/d1ra03395f (PMC9036754; doi:10.1039/d1ra03395f)
Supplement: RA-011-D1RA03395F-s282 [file RA-011-D1RA03395F-s282.xyz]

18
eq1249         -678.503559234918   -678.503559234918
Co      0.62684743488100   -0.09038174253200    0.55149115842500
 H      0.24371262249900   -2.38785375125100   -2.91959972066700
 C     -0.61419818212700    1.11506401939400   -0.12404187330900
 O     -1.44611229442200    0.54095203496200   -0.82964277004500
 C     -0.14720754845500    0.06256147959100    2.15377304428400
 O     -0.54177039896500    0.20818323590000    3.23867048238900
 C      1.87658873583000    0.92423274078400   -0.11911333627700
 O      2.71000817582400    1.65951477726100   -0.49210138425300
 C      1.99314541084900   -1.72314141081400   -0.00202227313000
 O      1.09958054526600   -1.99241789486600    0.89802710647300
 C      1.81373303586400   -2.09432461371900   -1.45137145250500
 C      0.36937628555700   -1.94373370955400   -1.93219722835100
 H      2.13928361490100   -3.13764282898800   -1.54682136726000
 H     -0.32300648346600   -2.42415463286100   -1.23843709883800
 H      0.09294251319600   -0.88903228317600   -1.99949813275300
 H      2.49414042522600   -1.48499892741800   -2.05118575977600
 H     -0.63765802086800    2.19862341430800    0.06064216277800
 H      3.00127533809700   -1.46336957739900    0.33714028514400
