# Supplementary material for: Mining hydroformylation in complex reaction network via graph theory
Source: RSC Adv. 2021 Jul 1;11(38):23235–40. doi: 10.1039/d1ra03395f (PMC9036754; doi:10.1039/d1ra03395f)
Supplement: RA-011-D1RA03395F-s283 [file RA-011-D1RA03395F-s283.xyz]

18
eq125          -678.465634891842   -678.465634891842
Co      0.17013301575100    0.12219685436600   -0.09318225350700
 H     -1.16404657951800    0.25934248260500   -0.70641627487600
 C      0.17327983417900    1.82505187510500   -0.61343564202100
 O      0.06094661419700    2.91718924221000   -1.00606578228000
 C      0.22943838235900   -1.07022983703500   -1.41659535805600
 O      0.13399303981200   -1.80955040007900   -2.31345848710200
 C     -0.89856136430200   -0.30832810046000    1.26279314542000
 O     -1.69803807352300   -0.57587478898700    2.06877601175000
 C      1.79238393809400   -0.03827408410600    0.65403563869400
 O      2.84229351505800   -0.14004893174700    1.14078299395600
 C     -2.77618304085200    0.60207708131200   -2.36113319505700
 C     -3.28113963491000   -0.30991765429400   -1.51490336631400
 H     -2.88081545701400    1.66578642495600   -2.17629562336400
 H     -3.13815983968100   -1.37265870737600   -1.67709770204900
 H     -3.81361889885300   -0.01622292513900   -0.61640740178500
 H     -2.20936342928000    0.30780146511500   -3.23766039888800
 H     -2.80704163370300    2.42801828413400    0.29295752802900
 H     -2.47853146817600    1.76900087074500    0.38002704656400
