# Supplementary material for: Mining hydroformylation in complex reaction network via graph theory
Source: RSC Adv. 2021 Jul 1;11(38):23235–40. doi: 10.1039/d1ra03395f (PMC9036754; doi:10.1039/d1ra03395f)
Supplement: RA-011-D1RA03395F-s284 [file RA-011-D1RA03395F-s284.xyz]

18
eq1250         -678.423621113325   -678.423621113325
Co      1.19020873993800    0.28529034741300   -0.96161586919200
 H     -1.20796936822500    2.50800748309600    0.33244444050500
 C      0.30840962763400   -1.14396804611200   -0.27532019357200
 O     -0.28648358954200   -2.03561140686000    0.15344955910500
 C      1.98553712333300    2.89905877210600   -1.21951150356700
 O      2.07399002002200    1.67824188424100   -1.71707445863500
 C      0.76105770024600    1.54623822473200    0.40338682142100
 O      1.18645097487500    2.87555922244100   -0.10403109993700
 C     -0.69689312688000    1.61822503553000    0.72286607878100
 O     -1.28909836236600    0.73138637860600    1.35528600851300
 C      1.66098968205800    1.07683663716100    1.54058030595800
 C      3.01026515468800    0.54630305360200    1.02720770299000
 H      1.12530269678900    0.30779972475200    2.10196339947000
 H      3.60946842777400    0.16678372986500    1.85436508332200
 H      2.89061583159500   -0.30617106439600    0.33005009132200
 H      1.83417232580600    1.92275712832300    2.21073385971500
 H     -0.02102609931000    0.61766997407100   -1.64736790514200
 H      3.57098883768500    1.32496754625700    0.50976864616900
