# Supplementary material for: Mining hydroformylation in complex reaction network via graph theory
Source: RSC Adv. 2021 Jul 1;11(38):23235–40. doi: 10.1039/d1ra03395f (PMC9036754; doi:10.1039/d1ra03395f)
Supplement: RA-011-D1RA03395F-s285 [file RA-011-D1RA03395F-s285.xyz]

18
eq1251         -678.368849995630   -678.368849995630
Co     -1.34708329598100   -1.63692476134300   -1.54552424032500
 H     -1.35805120540500    0.75419875350500   -2.84832431566700
 C     -2.31027346075400   -0.81353479279900   -0.16881472214400
 O     -3.17290403353100   -1.63877708381200   -0.64994304611500
 C      1.27388698718700   -0.26624295138800   -0.10002765580300
 O      2.10737897861800    0.48138903800400    0.38444229761000
 C     -1.60160945830600    0.05519034357300   -2.04834854840000
 O     -2.21919923044000    0.58391836976300   -1.00619238644200
 C      0.46403560141500   -1.84716479590800   -1.68427395498500
 O      1.53369139759500   -1.03604431858200   -1.20721199066300
 C      0.26980758145400   -3.26127234872100   -1.02762078901900
 C      0.92558012700300   -3.06937692534700   -2.40852800006700
 H     -0.73112783347100   -3.71343793871900   -1.02163433435600
 H      1.99840272016900   -3.20347957656100   -2.46234281109800
 H      0.37709081624000   -3.41294194996700   -3.27523777183000
 H      0.87327515816400   -3.51446809447300   -0.16779614873100
 H      0.25475587963400   -0.40582613283300    0.28569360130900
 H     -2.12867683778600   -0.55610883878000    0.86944399343400
