# Supplementary material for: Mining hydroformylation in complex reaction network via graph theory
Source: RSC Adv. 2021 Jul 1;11(38):23235–40. doi: 10.1039/d1ra03395f (PMC9036754; doi:10.1039/d1ra03395f)
Supplement: RA-011-D1RA03395F-s286 [file RA-011-D1RA03395F-s286.xyz]

18
eq1252         -678.462123783869   -678.462123783869
Co      0.22648176157300    1.48012724295500   -0.68551163133200
 H      0.29015101100100   -1.41648269831800    0.48852393142000
 C      0.24001193884100    0.25830373236200   -2.02714277797700
 O      0.25657052821500   -0.57175083705200   -2.83738026625600
 C     -1.40682345725700    2.05246066621800   -0.76611550005200
 O     -2.50928336931500    2.43320676939100   -0.73682484431700
 C      0.99694543694100    0.59143038206400    1.00441624103100
 O      1.87380902494000    0.57005058994600    0.03451470790700
 C      0.10864824235600   -0.60055017966900    1.20444021155100
 O     -0.74848889204900   -0.66282324776700    2.09387114966100
 C      0.90950179128900    1.80510605075700    1.88904231984600
 C      0.36662210861400    2.75423628300600    0.80905253735400
 H      1.88280564258800    2.07984319252400    2.29126793328200
 H     -0.48553265710600    3.34684165611400    1.12697189032300
 H      1.14589539321800    3.36530635069000    0.33682675308900
 H      0.19493153223400    1.64134497705000    2.69361286878000
 H      2.65065705816500   -0.42803627964600    2.71418744674900
 H      2.11680010477200   -0.43668110629900    3.23013410038400
