# Supplementary material for: Mining hydroformylation in complex reaction network via graph theory
Source: RSC Adv. 2021 Jul 1;11(38):23235–40. doi: 10.1039/d1ra03395f (PMC9036754; doi:10.1039/d1ra03395f)
Supplement: RA-011-D1RA03395F-s287 [file RA-011-D1RA03395F-s287.xyz]

18
eq1253         -678.495238072240   -678.495238072240
Co      0.86757569910700   -1.35707856302000   -0.06387039015400
 H     -1.19545019294700    1.38988841923300   -1.40034317937100
 C      2.43895293415100   -2.01253809688000   -0.57975177653000
 O      3.37837847821400   -2.52567880388300   -1.05007466846600
 C     -0.37525000896700    1.67953704775400   -0.72613624532000
 O     -0.38815530697400    2.63894730391100    0.02488400567200
 C     -0.81042875645300   -1.92550640170500   -0.09053022577300
 O     -1.87830177066700   -2.35207248271400   -0.31217941285300
 C      0.58441322630900   -0.37783300997100   -1.66440971237200
 O      0.70460164616900    0.83134835376900   -0.82462326931100
 C      1.58980968601400   -0.30707423760600   -2.78786289770700
 C      1.20797674444300    0.80555248549800   -3.77207992585900
 H      1.60738203141700   -1.27922826979900   -3.28878210748000
 H      1.22151166045200    1.77480328515900   -3.26611919503400
 H      1.90891759424800    0.84585078004900   -4.60659311231900
 H      2.58626883543600   -0.11898829312900   -2.38149829849400
 H     -0.43190496593900   -0.44381216100400   -2.07509643804800
 H      0.20269401397900    0.63707637457100   -4.17251132624700
