# Supplementary material for: Mining hydroformylation in complex reaction network via graph theory
Source: RSC Adv. 2021 Jul 1;11(38):23235–40. doi: 10.1039/d1ra03395f (PMC9036754; doi:10.1039/d1ra03395f)
Supplement: RA-011-D1RA03395F-s288 [file RA-011-D1RA03395F-s288.xyz]

18
eq1254         -678.472560299955   -678.472560299955
Co      1.02785727439700    0.51839201470100    0.52250106328500
 H      0.36156353988100    1.00755817778100   -1.91698420869800
 C     -0.16817044127200    1.07192260910300    1.84730763070900
 O      0.34682631674400    1.29171502771000    2.93541436039900
 C      0.32451526296000    1.53630765614400   -0.96087841189400
 O      1.46689995927300    2.04497121332400   -0.44966941766800
 C      0.26443066763600   -1.05879112192600    0.60723900844900
 O     -0.30437134121100   -2.07821427848500    0.60323168381600
 C     -0.99325892973300    2.20716111678600   -0.64952421276800
 O     -1.20088412594800    3.40898087566700   -0.85760362494200
 C     -1.64067389246600    1.30424127887500    1.54068689921700
 C     -1.99326667252300    1.30709260642300    0.04344286067800
 H     -1.90623379979600    2.26236851233900    1.99361196527600
 H     -1.92842601779800    0.29526498998100   -0.36376048617800
 H     -3.00397262420900    1.68982855434600   -0.09030521274700
 H     -2.19733160066900    0.52071900197100    2.06340177632500
 H      2.42334498954600    0.05149735815300    1.65716869121800
 H      2.58593438646600    0.78889239666100    1.51568386679100
