# Supplementary material for: Mining hydroformylation in complex reaction network via graph theory
Source: RSC Adv. 2021 Jul 1;11(38):23235–40. doi: 10.1039/d1ra03395f (PMC9036754; doi:10.1039/d1ra03395f)
Supplement: RA-011-D1RA03395F-s289 [file RA-011-D1RA03395F-s289.xyz]

18
eq1255         -678.497709790676   -678.497709790676
Co      1.30528918315900    0.65124885004700   -0.80587019205500
 H      0.07714305431600   -1.68864664605600    0.81923736697700
 C     -0.17317951765600    1.61676770669700   -1.03107851475900
 O     -1.17456796802100    2.19080442900900   -1.16860162988100
 C      2.27675778943600    0.50720779406600   -2.33900324571800
 O      2.86430949740000    0.36221274605600   -3.32722596837000
 C      1.26698929392300    0.11521802497300    1.10484537442300
 O      2.28356743129900   -0.43044534763300    0.41929062873000
 C      0.06413783488600   -0.72540379320000    1.35237180728800
 O     -0.87858370200200   -0.37369956975700    2.07536545217800
 C      1.55065809534700    1.33082040776300    1.95827476471500
 C      2.09643991105600    2.47506673844200    1.08711549483900
 H      2.28988335967000    1.04415190110400    2.71055452882000
 H      2.79245225980800    2.09337696707200    0.31982247868700
 H      1.28513578625200    3.02975094869100    0.60886053143700
 H      0.63708118098500    1.63043400509000    2.47249766924200
 H      0.46926396615600   -0.39657357127500   -1.31665088526600
 H      2.67320914004400    3.18708303362400    1.67737530600800
