# Supplementary material for: Mining hydroformylation in complex reaction network via graph theory
Source: RSC Adv. 2021 Jul 1;11(38):23235–40. doi: 10.1039/d1ra03395f (PMC9036754; doi:10.1039/d1ra03395f)
Supplement: RA-011-D1RA03395F-s290 [file RA-011-D1RA03395F-s290.xyz]

18
eq1256         -678.520919054381   -678.520919054381
Co     -0.22834344408200   -0.04995503199400   -0.28602369520400
 H     -0.12454193742900    0.69722382951300    2.66248282889100
 C     -0.42935666144500   -1.82873816439600   -0.16568898405800
 O     -0.59803751792500   -2.97265104772600   -0.02696603343400
 C      1.23346639408800    0.10806280035300    0.67549858949800
 O      2.26678672975100    0.25416039116700    1.20300166760800
 C     -0.19400592436100    0.18776093170800   -2.03716270739200
 O     -0.01238712300700    0.36204779175500   -3.18022052813200
 C     -0.80828018809000    1.70102440317700    0.14624181602500
 O     -1.22717802211300    2.64635278722400   -0.79740028254300
 C     -0.63735385926700    1.66195524088800    2.67115580276100
 C     -0.37665952031100    2.45476554691000    1.38795760230300
 H     -0.29293481536800    2.21795618502300    3.54347979228100
 H     -0.93270051714800    3.39560510523900    1.40788067060900
 H      0.68138890583700    2.71304291110000    1.29451071774400
 H     -1.70817534734000    1.46623934849300    2.78189582596000
 H     -1.64041448652700    0.91423014797300    0.39610943112000
 H     -1.50648971398300    2.24082481306300   -1.63578828285400
