# Supplementary material for: Mining hydroformylation in complex reaction network via graph theory
Source: RSC Adv. 2021 Jul 1;11(38):23235–40. doi: 10.1039/d1ra03395f (PMC9036754; doi:10.1039/d1ra03395f)
Supplement: RA-011-D1RA03395F-s291 [file RA-011-D1RA03395F-s291.xyz]

18
eq1257         -678.446311256996   -678.446311256996
Co      0.70470152549200   -0.40403084276500   -0.12509010125500
 H      0.17903103611300    0.20204541590200    2.42429101728000
 C      0.45408576421100   -0.72377046654900   -1.89510714425000
 O      0.27607755936600   -0.94392141639200   -3.02116493655600
 C      1.22295459821300    1.28632777954700   -0.24910413789700
 O      1.49979483761200    2.41782944256400   -0.29861384206600
 C     -0.86309445486500   -1.08131128963300    0.36310032585100
 O     -1.91337410494200   -1.45101795606200    0.70998542445300
 C      1.02722772585900   -0.07928587149600    1.77448600221600
 O      2.15794006484400   -0.21151039331000    2.24358440131400
 C      0.08420549100500   -2.77325523501900    2.96529057960500
 C      0.84724285115700   -3.27564140922800    1.98287458765400
 H      0.52102512807500   -2.17929149918800    3.76051422222800
 H      0.42340391117900   -3.85465060257700    1.16830322527100
 H      1.91664218242800   -3.09483388733400    1.96052069447900
 H     -0.99015828697100   -2.91813267317400    2.98146340581700
 H      1.76392651269100   -1.85566507799100    0.04109884343100
 H      2.29285963672800   -1.30671382527100   -0.13113525613300
