# Supplementary material for: Mining hydroformylation in complex reaction network via graph theory
Source: RSC Adv. 2021 Jul 1;11(38):23235–40. doi: 10.1039/d1ra03395f (PMC9036754; doi:10.1039/d1ra03395f)
Supplement: RA-011-D1RA03395F-s292 [file RA-011-D1RA03395F-s292.xyz]

18
eq1258         -678.490664644808   -678.490664644808
Co     -0.73183471034300    0.85846737201400   -0.02790160735800
 H      0.37660032308700    1.49408984722900    1.63322933690700
 C     -1.92378363954000   -0.42679279748700    0.23637332334900
 O     -2.71996689021700   -1.27738499323300    0.29607853810700
 C     -0.15729620359600    1.88196464918000   -1.35404431025800
 O      0.15919958204200    2.49139803146200   -2.29806387827900
 C      1.76972158840800   -0.49058196133900    0.17218785592500
 O      2.08985773771200    0.34501319273500    1.02255486772000
 C      0.45063339683700   -0.44447770650600   -0.63516114099100
 O      0.35145114040600   -1.26380008118100   -1.55678105817000
 C     -0.50663405870100    1.83573764270900    2.20279385182600
 C     -1.53558251299700    2.60240503405200    1.35694821857000
 H     -0.09079674357800    2.50812825329600    2.95425891994300
 H     -2.40745325741500    2.84982972492100    1.96293724791800
 H     -1.10935588018700    3.51730824907800    0.94822928265300
 H     -0.95302404782900    0.98468911507700    2.71776994590800
 H      2.41596348651000   -1.34225174175800   -0.09049163759200
 H     -2.01291635930100    2.04616615936700    0.50004647508600
