# Supplementary material for: Mining hydroformylation in complex reaction network via graph theory
Source: RSC Adv. 2021 Jul 1;11(38):23235–40. doi: 10.1039/d1ra03395f (PMC9036754; doi:10.1039/d1ra03395f)
Supplement: RA-011-D1RA03395F-s293 [file RA-011-D1RA03395F-s293.xyz]

18
eq1259         -678.494110679673   -678.494110679673
Co      1.00733454610100   -1.98589929281800   -0.90792746319700
 H     -0.60782566106700    0.89844261171300    0.03118495879200
 C      2.55564329893900   -1.26877209571900   -0.29040281538100
 O      3.49693433563100   -0.76036987372500    0.16330154449100
 C      0.38158787742100    1.36187463360500   -0.10285813686900
 O      0.80589908287700    2.29121528206900    0.56789203811100
 C     -0.70215217790800   -2.35595806018900   -0.73962948225400
 O     -1.86201058603600   -2.42214199760600   -0.59841215076700
 C      0.51465957524100   -0.36579053317900   -1.78561991073200
 O      1.10457209834000    0.79308307959200   -1.11176506838800
 C      1.13543976459100   -0.44540448450200   -3.16996197941100
 C      0.81148703328400    0.82298332026100   -3.97221016377000
 H      0.73667059928900   -1.32910394054200   -3.67893356528100
 H      1.21490129838800    1.69475698660500   -3.45404037113800
 H      1.24365662460000    0.77255708827300   -4.97257105481500
 H      2.21993139320800   -0.55967463933800   -3.08439523807300
 H     -0.56572158836700   -0.18604951905200   -1.86740298091300
 H     -0.27201596652400    0.94744516477000   -4.06382633611100
