# Supplementary material for: Mining hydroformylation in complex reaction network via graph theory
Source: RSC Adv. 2021 Jul 1;11(38):23235–40. doi: 10.1039/d1ra03395f (PMC9036754; doi:10.1039/d1ra03395f)
Supplement: RA-011-D1RA03395F-s294 [file RA-011-D1RA03395F-s294.xyz]

18
eq126          -678.467651095717   -678.467651095717
Co      0.94558552100400   -0.14321380690800   -0.00969571363700
 H      1.18723419325300   -0.24158304995200   -1.46924014014500
 C      0.60989333313400    0.00535941318700    1.74836780482500
 O      0.36602575002500    0.11615043971300    2.87835824364200
 C      1.78397714269700    1.41371281413600   -0.24065316965100
 O      2.35359512454400    2.41066918978600   -0.43549737096700
 C     -0.73704950140000   -0.39958122034800   -0.53824319140700
 O     -1.81782029768300   -0.62373260813400   -0.91153608117800
 C      1.94460496358700   -1.62854189389400   -0.03196831084200
 O      2.56729114299700   -2.60872544381100   -0.11891971001100
 C      0.33751164714800   -3.20604590569300    2.39780577307200
 C     -0.59522412617900   -2.97025412625600    1.46351365590100
 H      1.22070849509200   -3.79531056706400    2.17658939925600
 H     -1.47105120604700   -2.36472575300000    1.67322410137500
 H     -0.49959061216300   -3.35796865053100    0.45467770927200
 H      0.25253177678500   -2.79503251192400    3.39787538241000
 H      2.56171958430500   -1.77246264212800    2.78770757947800
 H      3.06995278657200   -1.27614677263200    2.57391310501100
