# Supplementary material for: Mining hydroformylation in complex reaction network via graph theory
Source: RSC Adv. 2021 Jul 1;11(38):23235–40. doi: 10.1039/d1ra03395f (PMC9036754; doi:10.1039/d1ra03395f)
Supplement: RA-011-D1RA03395F-s295 [file RA-011-D1RA03395F-s295.xyz]

18
eq1260         -678.496798269579   -678.496798269579
Co     -0.05748933266700    0.57613013151700   -1.37986829970200
 H      0.47081091953300   -2.30454036677200    0.09892795797900
 C      1.00483098281000    1.84240475157800   -0.62765880408600
 O      1.67619964781300    2.65086453090800   -0.12966193578500
 C     -0.25553705315000   -0.31740449526100    0.23548813284200
 O     -0.26864642296100    0.29863918345800    1.30220999991300
 C      0.72818324180300   -0.82174805449600   -2.17559568720300
 O      1.24035450754500   -1.71285840085700   -2.72978722500300
 C     -0.50980779457300   -1.82489702676800    0.22336524728000
 O     -1.16314646472600   -2.25076584616200    1.42143324908500
 C     -1.84027287308000    1.57575543007100   -1.24389704741500
 C     -2.03055987508900    0.34386269905200   -1.89584945295900
 H     -1.75127424167000    2.49357737370300   -1.81620842908700
 H     -2.47477327991800   -0.49134977357200   -1.36695702078600
 H     -2.09498470219500    0.29480911015600   -2.97812258741500
 H     -2.09322353504200    1.69512927340500   -0.19761574427400
 H     -0.95588532214900   -1.62624252652900    2.14345227066100
 H     -1.13727450733500   -2.09682099376800   -0.62338742875300
