# Supplementary material for: Mining hydroformylation in complex reaction network via graph theory
Source: RSC Adv. 2021 Jul 1;11(38):23235–40. doi: 10.1039/d1ra03395f (PMC9036754; doi:10.1039/d1ra03395f)
Supplement: RA-011-D1RA03395F-s296 [file RA-011-D1RA03395F-s296.xyz]

18
eq1261         -678.467671741394   -678.467671741394
Co     -0.92396328740800    0.24047193850500    0.11184116158300
 H     -2.09126913083200    1.03135308879900   -0.34735562134300
 C      0.48057201151100   -0.70478617695700    0.70943502473600
 O      1.38106489267800   -1.31074569788600    1.12190112865600
 C     -0.23664652288600    0.91525167767300   -1.39563113833200
 O      0.15637288746700    1.41662329619100   -2.37036814037400
 C     -1.01625922086700    1.40047931363600    1.46160235176700
 O     -1.07234951107000    2.20960725563200    2.29843938785200
 C     -2.10058019824200   -1.09349659652300   -0.03603690376400
 O     -2.90385321683200   -1.92773313058100   -0.15757747261000
 C      2.30320666781400    1.85458020542700    1.25020553162200
 C      1.84396665435000    2.63462036046000    0.26071104578800
 H      3.15908423548000    1.20315464439500    1.11280790539100
 H      0.97257354843800    3.26689413165000    0.39415316126100
 H      2.31037709750200    2.64958467555800   -0.71840879088800
 H      1.82197608162400    1.83163248707500    2.22233958794300
 H      2.55491179708100   -0.34306867122500   -1.40938756453600
 H      2.45891271875900    0.30213917769800   -1.05673213094100
