# Supplementary material for: Mining hydroformylation in complex reaction network via graph theory
Source: RSC Adv. 2021 Jul 1;11(38):23235–40. doi: 10.1039/d1ra03395f (PMC9036754; doi:10.1039/d1ra03395f)
Supplement: RA-011-D1RA03395F-s297 [file RA-011-D1RA03395F-s297.xyz]

18
eq1262         -678.460195388270   -678.460195388270
Co      0.67374876182100    0.99967489868000   -1.24339015784600
 H     -1.66519836696700    1.43956895735700    0.64078765666900
 C      0.96726174381600   -0.71194238564700   -1.44145239648400
 O      1.09725711574100   -1.87118499565900   -1.45430352183500
 C      3.57203365476800    2.38719821139600   -1.55942618715800
 O      2.59846762246000    1.75912582478500   -1.63063492312200
 C      0.50867894857000    1.74506104339500    0.60656541612100
 O      0.36910094271300    2.65570481813800   -0.35821525129700
 C     -0.74605944324800    1.13110536652100    1.15945665948800
 O     -0.75067394712100    0.36092251289800    2.12978887899100
 C      1.74568558940900    1.68729698378700    1.47215963487000
 C      2.40857905526500    0.29963059866100    1.45331648359700
 H      1.45127681700600    1.91292142526500    2.50098959394000
 H      3.23161480902700    0.26423689844000    2.16837262556800
 H      1.68033342672600   -0.46755241468500    1.72009949447300
 H      2.44023188740900    2.46171041906100    1.13920825250900
 H     -0.68496029525700    0.49959598388400   -1.14832106484500
 H      2.80860827395500    0.06630047854000    0.46217977364600
