# Supplementary material for: Mining hydroformylation in complex reaction network via graph theory
Source: RSC Adv. 2021 Jul 1;11(38):23235–40. doi: 10.1039/d1ra03395f (PMC9036754; doi:10.1039/d1ra03395f)
Supplement: RA-011-D1RA03395F-s298 [file RA-011-D1RA03395F-s298.xyz]

18
eq1263         -678.512087756519   -678.512087756519
Co      1.05105379286100    0.72752621756100    0.08734130700300
 H     -1.77635920374200    1.24947169533500    0.89966955566500
 C      1.93822947257600   -1.76826715330300   -0.83343187915600
 O      2.30827332860000   -0.43784590147700   -0.43165491585700
 C      1.77552612867700    0.46322247643100    1.72535433818100
 O      2.24760042011300    0.14073415874700    2.73188875598300
 C     -1.59163204906500    0.17112497992000    0.75521254766100
 O     -2.06648364791000   -0.69001612321700    1.50750125411000
 C     -0.69086783787300   -0.14452019213300   -0.39335352953100
 O     -0.30676896995000    0.87507131624500   -1.17579669698200
 C     -0.59148726353000   -1.56724850350400   -0.86117353650900
 C      0.66940416846900   -1.83404455749500   -1.68842411933700
 H     -1.48719518684000   -1.78231207954500   -1.45376131718500
 H      0.59676985181400   -2.83292435075900   -2.12521318388200
 H      0.74611911582100   -1.10848360661800   -2.50186560377400
 H     -0.62884980366300   -2.22063442480700    0.01525585930600
 H      1.81054833223200   -2.40232204922400    0.05714767679800
 H      2.78790502460500   -2.14602173974100   -1.40699915305600
