# Supplementary material for: Mining hydroformylation in complex reaction network via graph theory
Source: RSC Adv. 2021 Jul 1;11(38):23235–40. doi: 10.1039/d1ra03395f (PMC9036754; doi:10.1039/d1ra03395f)
Supplement: RA-011-D1RA03395F-s299 [file RA-011-D1RA03395F-s299.xyz]

18
eq1264         -678.439626705062   -678.439626705062
Co     -0.44984314291500   -0.52170451322700   -1.27619787211100
 H      1.08042770252600    0.50209737593200    1.14748851443300
 C      1.13463341157500    0.33013662844300   -1.32640628714000
 O      2.16248017858500    0.87172766398100   -1.43694873396600
 C     -0.54233442860700   -0.90117782133900    0.48415730392500
 O     -1.46327361679600   -1.65270318556900    1.11694627947400
 C     -0.31133844049400   -1.46376261004800   -2.74928542756200
 O     -0.28470486685800   -2.13887037511500   -3.70260048696300
 C      0.32329625772200   -0.19156986567100    1.52309828181900
 O      0.15092857938700   -0.39279561852600    2.73537744370600
 C     -1.70532173997000    1.12185365572800   -0.80818158514100
 C     -1.59241843352100    0.99905309487400   -2.19966434236600
 H     -1.12740431187400    1.86993623985600   -0.27692266571800
 H     -2.37898744455500    0.51178596314600   -2.76047783383000
 H     -0.92718230803400    1.64570292135600   -2.75745332836500
 H     -2.57124640992900    0.72570342667100   -0.29292422263900
 H     -1.37844887637600   -1.59528617472300    2.10082347494300
 H     -1.63175821491400   -1.39558180609800   -1.26056131718600
