# Supplementary material for: Mining hydroformylation in complex reaction network via graph theory
Source: RSC Adv. 2021 Jul 1;11(38):23235–40. doi: 10.1039/d1ra03395f (PMC9036754; doi:10.1039/d1ra03395f)
Supplement: RA-011-D1RA03395F-s300 [file RA-011-D1RA03395F-s300.xyz]

18
eq1265         -678.421484127227   -678.421484127227
Co      0.62246461099800    0.04074803473500   -1.28046045196500
 H     -0.43101982930100    2.80782792039500    0.70130917723300
 C     -0.50813885870900   -1.04548905108500   -0.37406086724400
 O     -1.25299074398000   -1.70620005799900    0.21064377344600
 C      2.19550901307600    2.23526114497200   -1.75692526243600
 O      1.76960458406600    1.07088013352000   -2.22377337959100
 C      1.00855263279200    1.25777299935300    0.12224764196700
 O      1.65903179748300    2.42661960913400   -0.50601723828800
 C     -0.16809685842500    1.75998758418700    0.89642398107100
 O     -0.80464487612600    1.04715167315200    1.68564092083200
 C      1.99844738653500    0.41817061483900    0.93563516096100
 C      2.86251269901300    1.31463805417400    1.83414493820300
 H      2.65320129283500   -0.16533970230200    0.27370515373500
 H      2.22564484811400    1.89028858039400    2.51064130142600
 H      3.53975717160900    0.70149566081800    2.42924040560400
 H      1.42010503074900   -0.27409289839800    1.55254861091100
 H     -0.52410264156200    0.82677914395300   -1.62274138527500
 H      3.44014933694700    2.01287518100000    1.22897848664800
