# Supplementary material for: Mining hydroformylation in complex reaction network via graph theory
Source: RSC Adv. 2021 Jul 1;11(38):23235–40. doi: 10.1039/d1ra03395f (PMC9036754; doi:10.1039/d1ra03395f)
Supplement: RA-011-D1RA03395F-s301 [file RA-011-D1RA03395F-s301.xyz]

18
eq1266         -678.462128402974   -678.462128402974
Co     -1.04855140598000    0.26069713482900   -0.27822571543700
 H     -3.96826577742600    0.72711769468600    0.49559880244200
 C     -1.48317697273700   -1.16381576597100   -1.22646051541800
 O     -1.70829971719800   -2.16859357668700   -1.77812793184400
 C     -0.33202780289000    1.26263713975900   -1.56513168090800
 O      0.11971508055000    1.93492228565700   -2.40198546867500
 C      0.22717867652200    0.40788198869600    0.93568431197400
 O      1.07205980291300    0.40201699868500    1.74290304834600
 C     -3.74627359765100    0.77491556232300   -2.38085903730300
 O     -3.47747305616700    1.89720259984000   -2.49556681936700
 C     -2.22444467389000   -0.41391022479400    1.13998941529800
 C     -2.95081118543600    0.88970892417100    0.84910342049100
 H     -2.79023840100100   -1.31084258852800    0.90494298668100
 H     -2.45913148107600    1.48475369050700    0.01468769297500
 H     -2.93419130612000    1.57724563368400    1.69329536756400
 H     -1.79294408832100   -0.48245440830600    2.13419976194400
 H     -0.87749341902400    2.94616187730000    0.70980248055100
 H     -1.21450411152600    3.60066793548900    0.80846724072600
