# Supplementary material for: Mining hydroformylation in complex reaction network via graph theory
Source: RSC Adv. 2021 Jul 1;11(38):23235–40. doi: 10.1039/d1ra03395f (PMC9036754; doi:10.1039/d1ra03395f)
Supplement: RA-011-D1RA03395F-s302 [file RA-011-D1RA03395F-s302.xyz]

18
eq1267         -678.456821706250   -678.456821706250
Co     -0.59225245898000    1.52864671028200    0.02345175406300
 H      2.11939138605600   -1.68685103225900    2.45371913438400
 C     -1.15434956246500    0.99210563929600   -1.58174610464500
 O     -1.48254559405800    0.64574620538600   -2.64501292691100
 C     -1.03123666196100    3.19924852110700   -0.03992438346000
 O     -1.30249054963500    4.33885604348200   -0.01600096462000
 C      2.31378065281700    0.28197193408800    1.45791005910300
 O      3.44710663839200    0.43876965711100    1.93254088429400
 C      1.61325918229300   -1.05007471717200    1.71655216698400
 O      0.58488423235000   -1.39434375471400    1.12653219366000
 C      1.56744132983300    1.32829678282600    0.69162526720600
 C      0.47040777880500    1.95014983460400    1.57328346800900
 H      1.12423990525900    0.81270911768200   -0.22435611238200
 H      0.17134844601100    1.34921366211100    2.43357741640900
 H      0.69403174488200    2.96938289504500    1.86894919432900
 H      2.25463098211200    2.08367152071400    0.32063217509300
 H     -1.08875853161800   -0.03430748684000    0.75957896143700
 H     -1.59918572109800    0.50874201156400    1.01257488847000
