# Supplementary material for: Mining hydroformylation in complex reaction network via graph theory
Source: RSC Adv. 2021 Jul 1;11(38):23235–40. doi: 10.1039/d1ra03395f (PMC9036754; doi:10.1039/d1ra03395f)
Supplement: RA-011-D1RA03395F-s303 [file RA-011-D1RA03395F-s303.xyz]

18
eq1268         -678.414692174785   -678.414692174785
Co      0.33023213970000    0.26524870499800    1.19847864086200
 H      0.83614710860700    2.33561997618900   -0.22958370417100
 C     -2.24624887304600    1.95362956848700    3.02783150438000
 O     -2.78727807316000    1.91264903981000    1.99874166809600
 C      1.53563615182200    1.02552173620500    2.17354655077300
 O      2.29690283348400    1.62677207503800    2.82733103530800
 C      1.22359925739800   -0.37189848906700   -0.30377424361900
 O      1.40829079706400   -1.56197778073800    0.00562209391500
 C     -1.95066720263200    0.45000813041100   -0.22574399358500
 O     -1.41345285517200   -0.34281632971000    0.58071867879300
 C     -0.03773372200900    1.94363884525700    0.29034152369700
 C     -1.18816864429400    1.64761540327800   -0.68882105629000
 H     -0.35096500842000    2.65158972201100    1.06093696220700
 H     -1.86415188535400    2.49614170503500   -0.82458734141900
 H     -0.79585201296800    1.39201593005100   -1.68312666934700
 H     -0.15222051537000    0.47661764498600    2.68974853981700
 H      1.57651714451000    0.03757447228700   -1.26859421179500
 H     -2.95580368770900    0.23195763488100   -0.58810174692600
