# Supplementary material for: Mining hydroformylation in complex reaction network via graph theory
Source: RSC Adv. 2021 Jul 1;11(38):23235–40. doi: 10.1039/d1ra03395f (PMC9036754; doi:10.1039/d1ra03395f)
Supplement: RA-011-D1RA03395F-s304 [file RA-011-D1RA03395F-s304.xyz]

18
eq1269         -678.474539779657   -678.474539779657
Co      1.59468533734500   -0.06800452511300    0.28144118868000
 H     -0.96993896340200    1.82222880632800    0.52805251595900
 C      1.89912613106800   -1.66281044685500   -0.96745193459700
 O      2.96814531555200   -1.85184231602200   -0.27841300173700
 C      1.45671675294600   -0.83184658605700    1.86975143683900
 O      1.30004709226600   -1.34291777236500    2.90400638532400
 C     -1.15385592705900    0.73765587272800    0.48797579107100
 O     -2.06844510716900    0.19437652778700    1.13463864769100
 C     -0.19657755039800   -0.01465335381300   -0.32109941633800
 O      0.62698777423300    0.87281659869400   -1.17310227720400
 C     -0.57310768753500   -1.34939225752700   -0.94168835121100
 C      0.57390391003300   -2.38210183704800   -0.78698766826500
 H     -0.82839624525200   -1.21312690919400   -2.00122437705900
 H      0.54560488454100   -2.83658487996300    0.20430253009700
 H      0.47492593896100   -3.17816601074500   -1.53241749461900
 H     -1.47131665035900   -1.70739537369300   -0.43664421214800
 H      2.00433650174000   -1.14710998078200   -1.94222281463500
 H      0.60894416562500    0.65138460602800   -2.12121958841400
