# Supplementary material for: Mining hydroformylation in complex reaction network via graph theory
Source: RSC Adv. 2021 Jul 1;11(38):23235–40. doi: 10.1039/d1ra03395f (PMC9036754; doi:10.1039/d1ra03395f)
Supplement: RA-011-D1RA03395F-s305 [file RA-011-D1RA03395F-s305.xyz]

18
eq127          -678.467608147757   -678.467608147757
Co     -0.27995593425000   -0.01868981973000   -0.34697526381000
 H      0.06585772949700   -1.39474915199700    0.08383135095700
 C     -0.73034660083200    1.65365535764900   -0.82455906239400
 O     -1.03548723948600    2.73862853571200   -1.10441331601800
 C     -1.78381444681700   -0.83784119639300   -0.84462868500600
 O     -2.73853935427700   -1.41943443905400   -1.17123976450200
 C      0.09312973976400    0.32904978621600    1.36009853741400
 O      0.39782246227900    0.53261308616300    2.46619365623600
 C      1.17278576759900   -0.27737769559600   -1.36314792993600
 O      2.14336443534500   -0.49673818568600   -1.96796349764400
 C      2.33444543662000    2.80920681601500   -1.21234608183000
 C      2.24201892429400    2.43205930065900    0.07126638656100
 H      1.77055889567700    3.65235288902000   -1.59627951776600
 H      2.78608703125300    1.57447094037600    0.45273405220100
 H      1.60225295440200    2.95652477418000    0.77373635883200
 H      2.95904892076400    2.26866186063100   -1.91505443940900
 H      0.81215629439900    1.91757450496500   -3.23559771681200
 H      0.31495674458300    1.42087278678400   -3.47328769139800
