# Supplementary material for: Mining hydroformylation in complex reaction network via graph theory
Source: RSC Adv. 2021 Jul 1;11(38):23235–40. doi: 10.1039/d1ra03395f (PMC9036754; doi:10.1039/d1ra03395f)
Supplement: RA-011-D1RA03395F-s306 [file RA-011-D1RA03395F-s306.xyz]

18
eq1270         -678.504495874879   -678.504495874879
Co     -0.29110737191500   -0.94577276335100   -1.40104154344000
 H     -1.25484972178900    2.77805957462800   -0.74239275303300
 C      0.63802600931100   -2.36508329643700   -1.60021350976600
 O      1.33217717107300   -3.29570220653200   -1.76267224264300
 C     -0.65826090998700    1.90499861832800   -0.98357488880100
 O     -1.18989653757400    0.79962395551900   -1.22194566930600
 C     -1.36947129139200   -1.60685439339300   -0.14766296934300
 O     -2.03569112036700   -2.04339308075200    0.70497648510900
 C      0.93670586007700   -0.15874026372700   -2.70207680271600
 O      0.64437965108100    2.14070193540700   -0.99003565674500
 C      2.40264301386300    0.29694371166500   -2.32339444977700
 C      2.14136845062900   -0.69217492438500   -3.44838755303300
 H      2.83510220329000   -0.09956949075700   -1.41142893220300
 H      2.29992023268200   -0.32354904611200   -4.45373527177600
 H      2.45565136535000   -1.71580487521700   -3.29916902325200
 H      2.76526647729500    1.27793314287600   -2.61492012069800
 H      0.38543203537500    0.58328822876900   -3.28752012657400
 H      1.18159603098500    1.36828890369400   -1.35238314770800
