# Supplementary material for: Mining hydroformylation in complex reaction network via graph theory
Source: RSC Adv. 2021 Jul 1;11(38):23235–40. doi: 10.1039/d1ra03395f (PMC9036754; doi:10.1039/d1ra03395f)
Supplement: RA-011-D1RA03395F-s307 [file RA-011-D1RA03395F-s307.xyz]

18
eq1271         -678.432208822572   -678.432208822572
Co     -0.55272914807800   -0.65484555448800   -2.14291046447200
 H     -0.81987008121500    2.81144910228400   -0.85060377789900
 C     -0.06839331492300   -2.32427082853100   -2.19214983885700
 O      0.31820493119700   -3.42189334242500   -2.24334074776800
 C     -0.73972741963600    1.75386635084100   -1.06083994819200
 O     -1.01522184367000    1.23531012701700   -2.16924747043100
 C     -0.50024999536000   -0.48313612621800   -0.36939703430600
 O      0.23202564378800   -1.12517807333900    0.57036060809300
 C      0.97396864832000   -0.29793327065800   -3.25090887730100
 O     -0.34321243557700    0.98519300550400   -0.04245475356500
 C      1.95685035053200    0.70656122500700   -2.64567448259000
 C      2.38182749024100   -0.74430853936400   -2.87005089880100
 H      1.81777116991400    1.02726820351500   -1.61586978254000
 H      3.09989752265300   -0.95168774735200   -3.65281376819100
 H      2.49999791942000   -1.35963507704000   -1.98371011416000
 H      2.37245680539100    1.47277045899800   -3.28787525904100
 H      0.77135888638600   -0.17592373190700   -4.31361675980200
 H      0.83403641861300   -0.55041245162400    1.08352519412200
