# Supplementary material for: Mining hydroformylation in complex reaction network via graph theory
Source: RSC Adv. 2021 Jul 1;11(38):23235–40. doi: 10.1039/d1ra03395f (PMC9036754; doi:10.1039/d1ra03395f)
Supplement: RA-011-D1RA03395F-s308 [file RA-011-D1RA03395F-s308.xyz]

18
eq1272         -678.432400674804   -678.432400674804
Co      0.86553173999800    0.34699896878000    0.80475558503200
 H      0.06892284689600   -0.09440158998500   -0.31391010703400
 C     -0.54971391133200    0.92991724026900    1.83194820073900
 O     -0.10001996010300    1.05533962307500    2.97821029500900
 C      0.58152742931300    2.08764337734800    0.11339304844400
 O      1.45210550621000    2.92940176773400    0.36210734511200
 C      0.75057236648600   -1.37352677961800    1.41390870423200
 O      0.47717826687900   -2.45674956458600    1.72441875923900
 C     -0.71319426777700    2.41039614509400   -0.63527198256100
 O     -0.72881738801400    3.16991387014800   -1.60950077739200
 C     -1.90483853536500    1.37648680326600    1.35465818888200
 C     -1.92464439336100    1.62991763813900   -0.15916496711800
 H     -2.17680622135400    2.27390198401900    1.91611568993000
 H     -1.91919112029900    0.67245705712100   -0.68862272692800
 H     -2.82549427302900    2.16386223870600   -0.45767428579300
 H     -2.62347505769500    0.59375972011300    1.61300578893500
 H      2.50835796833200   -0.03856527625500    0.14155442193000
 H      2.22678195555700    0.49315476617900   -0.34896694945200
