# Supplementary material for: Mining hydroformylation in complex reaction network via graph theory
Source: RSC Adv. 2021 Jul 1;11(38):23235–40. doi: 10.1039/d1ra03395f (PMC9036754; doi:10.1039/d1ra03395f)
Supplement: RA-011-D1RA03395F-s309 [file RA-011-D1RA03395F-s309.xyz]

18
eq1273         -678.415062109831   -678.415062109831
Co     -0.11490363178000    0.48996083277500   -0.74326394108500
 H      0.32143976631000    1.13985043957800    0.54443289018500
 C     -0.69822905701600   -0.27655809053300   -2.23541527512700
 O     -1.14918214061200   -0.77258403584500   -3.18757644897000
 C     -0.33062950632100    2.19967181680000   -1.10608511393500
 O     -0.54576365012500    3.33750628048600   -1.22884299514500
 C     -0.01724697401900   -0.87243509150700    0.36643785508400
 O     -0.03892517939300   -1.69796430411400    1.18811162586500
 C     -4.25446490177700    0.39421243228100    0.59350659490800
 O     -5.37994180550300    0.32589934305700    1.06211472437300
 C     -2.90022923241700    0.98595630139900    0.67714587657600
 C     -3.30031277787400   -0.06690984202700   -0.44307780609900
 H     -2.22981060291800    0.66023597383500    1.46308048899900
 H     -3.40780928286000    0.30329989807400   -1.45583199734600
 H     -2.88699772053800   -1.06573174155800   -0.36280896824300
 H     -2.75756514818000    2.01449070915300    0.36901411272100
 H     -0.70327215722900    2.50985883830100    1.78712467519800
 H     -1.19502943595400    3.01755313985300    2.01425106221400
