# Supplementary material for: Mining hydroformylation in complex reaction network via graph theory
Source: RSC Adv. 2021 Jul 1;11(38):23235–40. doi: 10.1039/d1ra03395f (PMC9036754; doi:10.1039/d1ra03395f)
Supplement: RA-011-D1RA03395F-s310 [file RA-011-D1RA03395F-s310.xyz]

18
eq1274         -678.417122613518   -678.417122613518
Co     -0.35236115601400    0.55881982119600   -0.77876290029600
 H      0.03624839612200    1.43471696660300    0.38485321573100
 C     -0.76420665968600   -0.45897022631900   -2.17804545431600
 O     -1.07683101373000   -1.12059027405700   -3.08334753098400
 C     -0.51067818664400    2.17646604186400   -1.45805716650900
 O     -0.59876744052400    3.27802532294300   -1.82610323804400
 C      0.41341969034800   -0.59851828309000    0.30255460888900
 O      0.95510019774000   -1.29531111756400    1.06265610251400
 C     -4.04694331888900    0.84432415299500    0.84651574289200
 O     -4.95186129178200    0.70074311187400    1.65350589051000
 C     -3.10493774600200    1.75928235198700    0.17408588813300
 C     -3.08542131145500    0.18185494289800   -0.06936544810500
 H     -2.30155452585000    2.18983519357900    0.75999338808200
 H     -3.43484929010000   -0.17577710232600   -1.02993825049400
 H     -2.29078929443300   -0.40422339675600    0.38134583662600
 H     -3.44981824285100    2.37308045632900   -0.64892568785700
 H     -1.24964756813400    0.70715555313700    2.16878038904200
 H     -1.77497467637700    0.47539938472100    2.64057197437000
