# Supplementary material for: Mining hydroformylation in complex reaction network via graph theory
Source: RSC Adv. 2021 Jul 1;11(38):23235–40. doi: 10.1039/d1ra03395f (PMC9036754; doi:10.1039/d1ra03395f)
Supplement: RA-011-D1RA03395F-s311 [file RA-011-D1RA03395F-s311.xyz]

18
eq1275         -678.406481530710   -678.406481530710
Co     -1.09797806018100    0.28046502674000   -1.81941526247300
 H     -2.06357708546400    0.57050748634500   -2.88080051348600
 C      0.35318755711100    0.45971909507100   -0.77481152146900
 O      1.31286154662200    0.63362961478100   -0.14556733998400
 C     -0.94156141236900   -1.38912247595600   -2.47169221591800
 O     -0.84377789000600   -2.44253149534200   -2.94719708833000
 C     -2.48183209431500    0.16242558923300   -0.67931935337100
 O     -3.41040219346800    0.13910853971000    0.01671899380100
 C     -0.66720417586900   -2.64943249309100    2.00885821083500
 O     -0.56123260355400   -3.52428335871700    2.85262309904800
 C     -0.81073040153100   -1.20422830156400    1.71231984536000
 C     -0.74119088765700   -2.30362482385900    0.56985750826700
 H     -1.76733856367800   -0.72848205472700    1.89210327502600
 H      0.16410625231500   -2.34933687012400   -0.02522680216100
 H     -1.65431102450900   -2.51707345068000    0.02542742311600
 H      0.04937097975000   -0.55761355312300    1.83823755836800
 H     -1.25093163185900    1.73599498076000   -1.77123217233800
 H     -0.28532260941700    0.75910721230700   -2.93909035301700
