# Supplementary material for: Mining hydroformylation in complex reaction network via graph theory
Source: RSC Adv. 2021 Jul 1;11(38):23235–40. doi: 10.1039/d1ra03395f (PMC9036754; doi:10.1039/d1ra03395f)
Supplement: RA-011-D1RA03395F-s312 [file RA-011-D1RA03395F-s312.xyz]

18
eq1276         -678.493560980772   -678.493560980772
Co      1.03761748925300   -1.85420806452600   -1.20569456374500
 H     -0.30490324963300    2.24275913494100   -0.88564470130400
 C      2.30348130315200   -1.25887078893300   -0.05842561779900
 O      3.04311128689600   -0.89613017335600    0.76130313061900
 C      0.77643816730900    2.13586051372100   -0.70305223356700
 O      1.51069635259900    3.04769219688000   -0.35169744946400
 C     -0.57057052661100   -2.54317449122300   -1.44334870862100
 O     -1.69155199584900   -2.87115552595700   -1.50933712822000
 C      0.26205882446000   -0.12442876272100   -1.43066560251800
 O      1.22346311255600    0.85955801151900   -0.90031492110700
 C      1.47868682593400   -0.30315310519900   -3.61981290475700
 C      0.15631618720700    0.07846536926500   -2.94075115876500
 H      1.44268514870300   -0.12155140763600   -4.69464357753900
 H     -0.07791389053000    1.12849558921700   -3.15817941909900
 H     -0.66727915489900   -0.52327348055200   -3.33354215593100
 H      2.30003534120200    0.27195277376700   -3.18723631452000
 H      1.68848070093700   -1.37392956369900   -3.46967026841700
 H     -0.69186037520600    0.00828550462100   -0.90686458112300
