# Supplementary material for: Mining hydroformylation in complex reaction network via graph theory
Source: RSC Adv. 2021 Jul 1;11(38):23235–40. doi: 10.1039/d1ra03395f (PMC9036754; doi:10.1039/d1ra03395f)
Supplement: RA-011-D1RA03395F-s313 [file RA-011-D1RA03395F-s313.xyz]

18
eq1277         -678.405606848054   -678.405606848054
Co     -1.86648274681100   -1.00953156334500    0.12729977751700
 H     -3.40838828883400   -0.98259295802000   -0.63547246389100
 C     -1.46327530107200    0.42654343850400   -0.84432840788100
 O     -1.14038931588700    1.39570382868700   -1.40768507061400
 C     -2.05150489418000   -0.82728989378600    1.88890351959900
 O     -2.09955763904800   -0.64696297854500    3.04037339171000
 C     -0.32090909708500   -1.77376215903700    0.11155559383400
 O      0.83692899644400   -2.02557894759100    0.24818092826600
 C      0.94194757823800    2.24792258978700    2.21130539498400
 O      1.75204375769000    3.00989561028000    2.71640651569600
 C      0.68715106970900    0.93818118483900    1.57108169389600
 C     -0.46521389064300    2.00001166699500    1.81523219743100
 H      1.01954689824100    0.77803539993200    0.55203995535300
 H     -1.19298668243400    1.77670837559400    2.58593631192700
 H     -0.86259021926500    2.51370694220400    0.94819417715700
 H      0.68783774558800    0.04301826845000    2.18208759868200
 H     -3.55256801910500   -1.32660997667800    0.07256559557100
 H     -1.19485675782300   -2.49435295250100   -0.41564316129000
