# Supplementary material for: Mining hydroformylation in complex reaction network via graph theory
Source: RSC Adv. 2021 Jul 1;11(38):23235–40. doi: 10.1039/d1ra03395f (PMC9036754; doi:10.1039/d1ra03395f)
Supplement: RA-011-D1RA03395F-s314 [file RA-011-D1RA03395F-s314.xyz]

18
eq1278         -678.472059013276   -678.472059013276
Co      0.84910602618100    0.73613202948100   -1.05267204906100
 H      1.10176809162400   -1.71230148980400    0.75561286529800
 C     -0.71424828610200    0.39927151001500   -1.78242868750800
 O     -1.78761300672600    0.15601629261800   -2.16509863807500
 C      0.28025906746100    2.45702600373100   -0.66714152038100
 O      0.54608472451200    3.35122877935400   -1.45490662773000
 C      1.03756613911100    0.46821697516700    0.88606811508800
 O      2.19611414750100    0.58044581870600    0.19911123398300
 C      0.53413961576900   -0.88938107951300    1.21776796168800
 O     -0.46603184834900   -1.08470967240600    1.92373398772700
 C      0.52342508890800    1.66687912470400    1.65564870282000
 C     -0.32754228679700    2.54808636344300    0.72004991688100
 H      1.39106561971400    2.22506689354100    2.00982558013500
 H     -1.33726050101700    2.13157615493800    0.65612425865500
 H     -0.38293713313700    3.58536055889400    1.05158500545800
 H     -0.06584100191700    1.33511474654300    2.50956064500000
 H      2.62984638551900    0.24596298868600    2.95644644770600
 H      2.10180235673100    0.06194154623800    3.44459987376200
