# Supplementary material for: Mining hydroformylation in complex reaction network via graph theory
Source: RSC Adv. 2021 Jul 1;11(38):23235–40. doi: 10.1039/d1ra03395f (PMC9036754; doi:10.1039/d1ra03395f)
Supplement: RA-011-D1RA03395F-s315 [file RA-011-D1RA03395F-s315.xyz]

18
eq1279         -678.495306003547   -678.495306003547
Co     -0.19223043844300    0.45329709596000   -1.38955425159400
 H     -1.35328117183500   -1.31826465001700    1.29744013743600
 C      1.01863530581900    1.81444351358000   -1.22083673403900
 O      1.76341177341300    2.69993086940600   -1.11289552541500
 C      0.17215214834500   -0.27334021535200    0.28621781658300
 O      0.81947657997800    0.38438788992800    1.09368205379900
 C      0.53744532068700   -0.95309895190800   -2.22718580420400
 O      1.05319406278600   -1.78676096388700   -2.85734854246500
 C     -0.48031356299200   -1.60309996023800    0.69291785160100
 O     -0.83093477488900   -2.48337104490900   -0.37175999757900
 C     -1.80742627623000    1.53340846022800   -0.85952760217100
 C     -2.20972014322500    0.23329003470100   -1.25739700377700
 H     -1.89018503705700    2.36778512963800   -1.54889222979200
 H     -2.56837268505800   -0.45544125225000   -0.49901760668700
 H     -2.61184498367600    0.06561821433000   -2.25213539324900
 H     -1.77590511347100    1.80136869729300    0.19040873358300
 H     -1.38068532703700   -2.01460294795800   -1.02790291519100
 H      0.22408821782900   -2.14100491889800    1.32405420848000
