# Supplementary material for: Mining hydroformylation in complex reaction network via graph theory
Source: RSC Adv. 2021 Jul 1;11(38):23235–40. doi: 10.1039/d1ra03395f (PMC9036754; doi:10.1039/d1ra03395f)
Supplement: RA-011-D1RA03395F-s316 [file RA-011-D1RA03395F-s316.xyz]

18
eq128          -678.465556842757   -678.465556842757
Co      0.29034245104200    0.75674002955200   -0.06083540785500
 H      1.36354505526300    0.70834667254200   -1.07133526195900
 C     -1.01291645310900    0.81234328165800    1.16865786210500
 O     -1.85767305371300    0.84381227898900    1.96549425518400
 C     -0.62619804320900    0.98673184389900   -1.56877154874700
 O     -1.11762406138500    1.13491955472700   -2.61605793164600
 C      0.99914433860100   -0.85052732789100    0.23404426046600
 O      1.55272745304300   -1.87106679555400    0.34203056963300
 C      1.33640257270600    2.12008695213700    0.41144481141000
 O      2.10692046848400    2.97190278528900    0.61255529625300
 C      3.59835733004300    0.40326936578500   -1.82211431710900
 C      2.95727511463100    1.25595139026300   -2.63736895303300
 H      4.20874716558500    0.75770708902100   -0.99890956524000
 H      2.31347670095300    0.90161193753200   -3.43562139334300
 H      3.02995119110500    2.32959459601300   -2.50346620530400
 H      3.49175611603100   -0.67094149630300   -1.92944881928400
 H      1.36801677383600   -1.47559594818700   -2.96414106186500
 H      0.96521980160500   -1.02332157548700   -2.53622218388800
