# Supplementary material for: Mining hydroformylation in complex reaction network via graph theory
Source: RSC Adv. 2021 Jul 1;11(38):23235–40. doi: 10.1039/d1ra03395f (PMC9036754; doi:10.1039/d1ra03395f)
Supplement: RA-011-D1RA03395F-s317 [file RA-011-D1RA03395F-s317.xyz]

18
eq1280         -678.467868437066   -678.467868437066
Co     -0.72160009243300    0.59152344553700    0.01197192917500
 H      1.19360445890300   -0.93364483606900   -1.15181916544900
 C     -0.37946208794100    2.09824004164100   -0.88268605004300
 O     -0.13816916460400    3.08460328597300   -1.44831987646600
 C     -2.43114913920300    0.74121412542300    0.65514013429200
 O     -3.47409580552500    0.89561717429700    1.13703240515600
 C      1.90470253973500    0.15498949439500    0.63084575982200
 O      3.05226433410600    0.36086919879100    0.20593992663800
 C      0.87497322610100   -0.55600701576100   -0.18222554500700
 O     -0.17992454640400   -1.13486754970300    0.43884332984000
 C      1.35346504420200    0.68569012932400    1.93944217998000
 C      0.02021656503900    1.38600403546400    1.68013056092000
 H      2.08371743548400    1.36260915553900    2.38263812750100
 H     -0.72460682255200    1.15904068301900    2.44103436443500
 H      0.12436967986000    2.46251098165900    1.55576958154300
 H      1.19427498059900   -0.16862613601900    2.60146921811400
 H      2.42258724942300    2.77103823810800    0.33445776795700
 H      1.93453534414900    3.30112909267300    0.51422242306500
