# Supplementary material for: Mining hydroformylation in complex reaction network via graph theory
Source: RSC Adv. 2021 Jul 1;11(38):23235–40. doi: 10.1039/d1ra03395f (PMC9036754; doi:10.1039/d1ra03395f)
Supplement: RA-011-D1RA03395F-s318 [file RA-011-D1RA03395F-s318.xyz]

18
eq1281         -678.450482435237   -678.450482435237
Co     -0.43535214385900    0.48279080213800    1.27710961643700
 H      0.41821982388700   -2.38070412428900   -1.02925239343000
 C      1.83126221989600   -0.31518723911400   -0.29542096875600
 O      2.47691405205900    0.61492863751000    0.14898241681300
 C     -0.14006014587300   -1.85044439957100   -0.26059744611000
 O      0.77142243996100   -0.85371501946400    0.42548031732900
 C     -1.51848086155400    1.63190320460100    1.92709771789700
 O     -2.35194705164400    2.37270418324200    2.30322664283800
 C     -1.80503297261900   -0.31181694744600    0.25229808407800
 O     -1.15694619129700   -1.11107014799500   -0.82796084899700
 C     -3.00992179847400   -1.04382315093500    0.84983557629800
 C     -3.18556625441200    0.09905519502700   -0.16254770254700
 H     -3.24350399985200   -0.86069770756200    1.88965457280600
 H     -3.48269101725000   -0.18290828214600   -1.16423544487900
 H     -3.56861292678700    1.04891969627500    0.18204105002900
 H     -3.20981781727000   -2.04738284822100    0.49354342282600
 H     -0.45476107417800   -2.48478386936800    0.57004426083300
 H      1.98913663406400   -0.82019868145100   -1.25277934036700
