# Supplementary material for: Mining hydroformylation in complex reaction network via graph theory
Source: RSC Adv. 2021 Jul 1;11(38):23235–40. doi: 10.1039/d1ra03395f (PMC9036754; doi:10.1039/d1ra03395f)
Supplement: RA-011-D1RA03395F-s319 [file RA-011-D1RA03395F-s319.xyz]

18
eq1282         -678.440618569047   -678.440618569047
Co     -0.07980751437400    0.30159421132800   -0.58540237300300
 H      0.11687076813800   -1.00626878398000   -1.23628421065400
 C     -0.58589123646900    1.94484705016200    0.07086974982000
 O     -0.95610443480900    2.96777027508100    0.46832561014900
 C     -1.84361403151000   -0.23660354291300   -0.71472402086400
 O     -2.12113078212900   -0.74349262099000    0.38645552497000
 C      1.71520329051600    0.26380652013000   -0.36093149666000
 O      2.87302531878600    0.18382538438900   -0.35388140873100
 C     -2.77705205149800   -0.14205053579400   -1.88868379887900
 O     -3.24184314256400    0.93909791886900   -2.26656443266900
 C      0.07356974146800    0.77935070445800   -2.51236793448100
 C     -0.28719777991300    2.23862793642300   -2.74623166892100
 H     -0.57826332208600    0.11454683610900   -3.08007667224600
 H     -0.17154037563000    2.47378213103300   -3.81056027879700
 H     -1.32759302075200    2.43604671281800   -2.47758937202600
 H      1.10544097599800    0.56095593749100   -2.79380314330800
 H     -2.95733283301100   -1.08282910606500   -2.43125710570300
 H      0.36785425126400    2.91078516056500   -2.18493155546000
