# Supplementary material for: Mining hydroformylation in complex reaction network via graph theory
Source: RSC Adv. 2021 Jul 1;11(38):23235–40. doi: 10.1039/d1ra03395f (PMC9036754; doi:10.1039/d1ra03395f)
Supplement: RA-011-D1RA03395F-s320 [file RA-011-D1RA03395F-s320.xyz]

18
eq1283         -678.461084070756   -678.461084070756
Co     -0.22958944593600    0.26195194496700    1.18409681550300
 H     -0.33022982069600    0.47595410559600   -1.32981063464900
 C     -0.70243409545100   -1.36042510527500    0.43640021840900
 O     -0.94257337613300   -2.31393035949000   -0.18011867352500
 C      0.36575518185100    1.80953066119500    2.03225677801300
 O      0.58763514755500    2.98380847364800    1.73754714846800
 C      1.56503708370200   -0.16389826744200    1.18681539443200
 O      1.92610344921200   -0.72104084401700    2.23555149225600
 C     -2.39649978042300    1.79559225621400    0.51010143341000
 O     -2.15538366939000    0.92303635282300    1.37708109940300
 C     -0.19865431061300    1.19233594525600   -0.51451760640800
 C     -1.34718615972200    2.21360775706400   -0.46408534200800
 H      0.76151689547600    1.69685473510300   -0.61838240502300
 H     -0.95535777759000    3.16856265795600   -0.08689819897000
 H     -1.79979813422000    2.41475916561600   -1.43932077043500
 H      0.43085517010700    1.46657653240800    3.10577116383000
 H      2.26811386183800    0.06029392516400    0.36601593905300
 H     -3.38252726704500    2.26633805256700    0.50246037910000
