# Supplementary material for: Mining hydroformylation in complex reaction network via graph theory
Source: RSC Adv. 2021 Jul 1;11(38):23235–40. doi: 10.1039/d1ra03395f (PMC9036754; doi:10.1039/d1ra03395f)
Supplement: RA-011-D1RA03395F-s321 [file RA-011-D1RA03395F-s321.xyz]

18
eq1284         -678.466174645940   -678.466174645940
Co      0.23032047345800   -0.61779133072800    0.19500776294300
 H      0.77414736098500    0.74597223801200    0.06785844557300
 C     -0.41979970873600   -2.28104909159500    0.35402378252500
 O     -0.84819036028000   -3.35549513670200    0.46058123941600
 C      1.05612111884700   -0.70311324682000   -1.37912260863100
 O      1.62047096899400   -0.64406826165800   -2.39735005916000
 C      1.24497464454400   -0.47427235670500    1.65161817392000
 O      1.92304317342000   -0.24496090794000    2.57245336403700
 C     -1.26532105161200    0.35517919316700    0.24366419632200
 O     -2.16695385803300    1.09301658190100    0.27569934248900
 C      0.59529298243100    3.00185255873400    1.13020884339400
 C      1.79832179220800    2.81468158375100    0.56488929779800
 H      0.38821341365400    2.66562857568300    2.14077058903700
 H      1.99781621480100    3.11438636627400   -0.45831176381800
 H      2.60582137546900    2.32712888821600    1.10054323946500
 H     -0.22626081148400    3.45350150154700    0.58511241090700
 H     -0.35694592963900    2.26286922196600   -2.08093227622800
 H      0.14702570559000    2.06309560249700   -1.57477545607300
