# Supplementary material for: Mining hydroformylation in complex reaction network via graph theory
Source: RSC Adv. 2021 Jul 1;11(38):23235–40. doi: 10.1039/d1ra03395f (PMC9036754; doi:10.1039/d1ra03395f)
Supplement: RA-011-D1RA03395F-s322 [file RA-011-D1RA03395F-s322.xyz]

18
eq1285         -678.466803533823   -678.466803533823
Co      0.38502212438700   -0.58542149366800    0.58827315629100
 H      1.08053526628300    0.53523749377600    1.25652646412200
 C     -0.47894541501100   -1.90129201229200   -0.27005465867700
 O     -1.04996969024500   -2.72669549498600   -0.85437263370300
 C      1.52880947317300   -0.13796249229700   -0.70859458473900
 O      2.29102720951300    0.20734406395400   -1.51867351348400
 C      1.05402243770900   -1.44174619080000    2.00398951874000
 O      1.53071262203500   -1.91341738851200    2.95626383878500
 C     -1.00715220320900    0.49685811449200    0.87117520288000
 O     -1.87117982402800    1.25111457620700    1.07417217652800
 C      0.56377338819100    3.23963775893800    0.62828413093700
 C      1.68138099617900    2.95747301773300   -0.05616378092700
 H      0.49233786255000    3.05682714356400    1.69550881581000
 H      1.74802828009000    3.10607530476800   -1.12802910839600
 H      2.55339805828600    2.53595289820000    0.43319791746600
 H     -0.32243795897100    3.62950376470100    0.14012165522600
 H     -0.71417273140600    1.57111726683100   -2.15191323922900
 H     -0.36709239092500    1.69595564901700   -1.50777283372500
