# Supplementary material for: Mining hydroformylation in complex reaction network via graph theory
Source: RSC Adv. 2021 Jul 1;11(38):23235–40. doi: 10.1039/d1ra03395f (PMC9036754; doi:10.1039/d1ra03395f)
Supplement: RA-011-D1RA03395F-s323 [file RA-011-D1RA03395F-s323.xyz]

18
eq1286         -678.467887994436   -678.467887994436
Co      0.79142741706800   -0.39778664775200    1.08485183005000
 H      1.06383818785100   -0.26095084349900    2.53542016469900
 C      0.49162777877900   -0.54927766542600   -0.67669183928200
 O      0.31296420941200   -0.64179761408100   -1.82078474090400
 C      2.33923485734800    0.48442396811500    0.98720938842600
 O      3.32562999800000    1.10391975204700    0.96464290293600
 C      0.75661681567500   -2.12936542492400    1.51694964967700
 O      0.73538200708700   -3.24432643641800    1.85192406897900
 C     -0.60847917331900    0.61070165785700    1.54558965759900
 O     -1.47951419774500    1.29574443701000    1.90462757435900
 C      0.60758593322100    3.04690069270100   -0.13703210455600
 C      1.04820136779900    2.53268431480800   -1.29423753524400
 H      1.28129559393200    3.25023861639000    0.68856929206100
 H      0.36879971896700    2.30553647188400   -2.10826705792500
 H      2.09701554142300    2.30287467118400   -1.44981123513400
 H     -0.44370714579100    3.25657542934200    0.02779050504100
 H     -1.89601042655400    1.54506650716600   -0.82071974362700
 H     -1.69381097842800    1.06540009313900   -1.34809225277500
