# Supplementary material for: Mining hydroformylation in complex reaction network via graph theory
Source: RSC Adv. 2021 Jul 1;11(38):23235–40. doi: 10.1039/d1ra03395f (PMC9036754; doi:10.1039/d1ra03395f)
Supplement: RA-011-D1RA03395F-s324 [file RA-011-D1RA03395F-s324.xyz]

18
eq1287         -678.445353820441   -678.445353820441
Co      1.04411621062500    1.01693589688100    0.75477881813200
 H     -2.07890396802200   -0.98250848203200    1.56431402065800
 C     -1.48712739561500   -0.12413379575700    1.24351197898900
 O     -0.26103492317200   -0.17025428077400    1.47822897947500
 C      0.63554486080000    0.36176336250000   -1.00128083719600
 O     -0.26838661316200   -0.40687816671500   -1.36400558215800
 C      2.49362740047300   -0.04835843605800    1.19114410771400
 O      3.35032040595200   -0.73579202431600    1.56391481218400
 C     -0.10434881870100    2.38347985680000    0.47448402718800
 O      0.55969832178000    3.23313337667800   -0.13729414401300
 C     -2.19588980933500    1.01660437408400    0.57586084523200
 C     -1.56273695024400    2.39624158058000    0.82564120902700
 H     -3.23577853156100    1.01527462122100    0.90273385307600
 H     -2.08498088619800    3.15674631392700    0.24428602011500
 H     -1.63071219668600    2.65298902904300    1.88622243746800
 H     -2.18932089498300    0.78475196994900   -0.49603480086400
 H      1.26348453519600    0.87320140980700   -1.77366046207500
 H      1.21721220416100    1.74671138372900    2.10811894826400
