# Supplementary material for: Mining hydroformylation in complex reaction network via graph theory
Source: RSC Adv. 2021 Jul 1;11(38):23235–40. doi: 10.1039/d1ra03395f (PMC9036754; doi:10.1039/d1ra03395f)
Supplement: RA-011-D1RA03395F-s325 [file RA-011-D1RA03395F-s325.xyz]

18
eq1288         -678.444250324039   -678.444250324039
Co      1.10403386927900    1.11326006434600    0.74420786794700
 H     -1.78016264866600   -1.09766601069500    0.75656087563700
 C     -1.24525285000000   -0.15478833033100    0.65017190305500
 O     -0.21306642201000   -0.02181368839000    1.50141528643100
 C      0.57477488201500    0.23437809240900   -0.89166567939000
 O     -0.57462355488500   -0.36040618481400   -0.84577887898300
 C      2.51376497961000    0.09453179854700    1.40388272140300
 O      3.27269064324900   -0.57575485553100    1.96657534241000
 C     -0.09293502441200    2.46360128340100    0.44968800408100
 O      0.47549462480800    3.36080339442100   -0.18407925728800
 C     -2.16632495442100    1.05773138046900    0.45165152834600
 C     -1.51972659929600    2.38071122759400    0.90494611465300
 H     -3.06162840589500    0.88732983958300    1.05174986177700
 H     -2.09385156021600    3.23671624065900    0.54806625619400
 H     -1.47671693034800    2.39249465049300    1.99665513189000
 H     -2.47262544266200    1.10539200509800   -0.59467494410500
 H      1.00783579553800    0.15742636171000   -1.89714435718600
 H      1.21310254961200    1.89596072058600    2.02873645434900
