# Supplementary material for: Mining hydroformylation in complex reaction network via graph theory
Source: RSC Adv. 2021 Jul 1;11(38):23235–40. doi: 10.1039/d1ra03395f (PMC9036754; doi:10.1039/d1ra03395f)
Supplement: RA-011-D1RA03395F-s326 [file RA-011-D1RA03395F-s326.xyz]

18
eq1289         -678.510677977513   -678.510677977513
Co      1.21261647699300    0.57514315853000    0.35275773635300
 H     -1.52206803501900    1.29069353938200    1.05917057566400
 C      1.91764121036600   -1.55890478916600   -1.25655808057200
 O      2.35777889697100   -0.67851591669300   -0.20536413257100
 C      1.70642724257200   -0.02209386675200    1.99925833190300
 O      2.00683028445900   -0.53879256446300    2.98972939220400
 C     -1.50252336675600    0.25634247728400    0.67372975800000
 O     -2.17471282194700   -0.65281872482300    1.17847160800500
 C     -0.55763281230700    0.04495820553300   -0.46315136953100
 O      0.04742992156800    1.12656240839700   -0.98005313134100
 C     -0.61445342093400   -1.24650762583900   -1.23013601200000
 C      0.55950163458500   -2.20121569763800   -0.94298461459700
 H     -0.61218505224500   -0.99294091434700   -2.29364969857000
 H      0.54546569523000   -2.50922858928900    0.10696271314700
 H      0.42924223284100   -3.09567885828600   -1.55731168457100
 H     -1.54973897328400   -1.75065652711300   -0.98122431155200
 H      2.68384044509700   -2.33385510690600   -1.33034778330600
 H      1.85832611500600   -1.01998044537900   -2.21160193721600
