# Supplementary material for: Mining hydroformylation in complex reaction network via graph theory
Source: RSC Adv. 2021 Jul 1;11(38):23235–40. doi: 10.1039/d1ra03395f (PMC9036754; doi:10.1039/d1ra03395f)
Supplement: RA-011-D1RA03395F-s327 [file RA-011-D1RA03395F-s327.xyz]

18
eq129          -678.466150507970   -678.466150507970
Co     -0.55965120639200    0.02664292532100    0.58565221925700
 H     -1.88361991415400    0.52358624731500    0.17235032969800
 C     -1.12457495713800   -1.26412481137600   -0.50287009764900
 O     -1.59963362607100   -2.02524612765500   -1.24822084356000
 C     -0.12012692360200    1.54714041213800   -0.24007148239300
 O      0.04218083070200    2.55173116566800   -0.80840347329400
 C      1.04676221475200   -0.58661764168700    1.09242529419900
 O      2.09109463626900   -0.97904244530500    1.41609892564400
 C     -1.38590792023900    0.20856984944000    2.15082773901400
 O     -2.01651208924400    0.37328834959600    3.11723162601300
 C     -3.93241568896600    0.78047166063400   -1.00009856015000
 C     -3.08519279508500    1.43753584629500   -1.80783147568300
 H     -4.06088761845000   -0.29435712151100   -1.06937580023700
 H     -2.92518062103000    2.50631828273700   -1.71816026175000
 H     -2.49454702708700    0.91375184737800   -2.55217049466600
 H     -4.49676693649000    1.29406552181800   -0.22907043009100
 H     -2.40008776336500    3.10900828363000    1.13257777913500
 H     -2.68380602116300    2.50359065490900    0.81142633183700
