# Supplementary material for: Mining hydroformylation in complex reaction network via graph theory
Source: RSC Adv. 2021 Jul 1;11(38):23235–40. doi: 10.1039/d1ra03395f (PMC9036754; doi:10.1039/d1ra03395f)
Supplement: RA-011-D1RA03395F-s328 [file RA-011-D1RA03395F-s328.xyz]

18
eq1290         -678.446506026411   -678.446506026411
Co     -0.45390794866100   -0.00885450062300    0.80722387658000
 H     -1.22423860834900   -0.92304397316300   -0.06609592907100
 C      0.50027960967300    1.14472769134300    1.79489371243600
 O      1.14981643654300    1.86557122975600    2.43685740000700
 C     -2.04782903549100    0.75625455996700    0.83143624819200
 O     -3.12996217219000    1.19180407741500    0.80984558689900
 C      0.50009158537500   -0.01343555206700   -0.67998206405100
 O      1.06148877119300   -0.07081772487800   -1.70132616936900
 C     -1.47850068706200   -3.27636435476200   -0.48767864116300
 O     -0.49148969565600   -3.48005523901300   -1.06184229406300
 C      0.38627336122300   -1.68340216843700    1.82680595919300
 C     -0.89504512388100   -1.44585843629900    2.31910560877000
 H      0.57556057519000   -2.43456182078900    1.07210004191700
 H     -1.03582756456700   -0.91408486970200    3.25160045713400
 H     -1.74057539870800   -2.01306096208800    1.95078611477000
 H      1.25728480316200   -1.35376186273500    2.37950853857500
 H      2.73908023828200   -0.96568682483500    0.67330202486100
 H      2.94023197095900   -1.48619112912800    0.18530771494000
