# Supplementary material for: Mining hydroformylation in complex reaction network via graph theory
Source: RSC Adv. 2021 Jul 1;11(38):23235–40. doi: 10.1039/d1ra03395f (PMC9036754; doi:10.1039/d1ra03395f)
Supplement: RA-011-D1RA03395F-s329 [file RA-011-D1RA03395F-s329.xyz]

18
eq1291         -678.493166422092   -678.493166422092
Co      0.42188848129900   -1.71697507656400   -0.63933455550500
 H     -0.17268106538700    2.37279881196000   -0.77321342232600
 C      2.22372930299100   -1.73196871187300   -0.58099868720000
 O      3.37898609575600   -1.71496865218300   -0.72771567567900
 C      0.55658344062100    2.03808630903300   -0.01811871026300
 O      0.95683846230400    2.72351774111200    0.90981464603400
 C     -0.99923454504000   -2.09781558837800   -1.61010613124000
 O     -1.84728019399400   -2.27706760868900   -2.39644643808800
 C      0.43839739974700    0.04076782311600   -1.39635693661300
 O      0.97251771685000    0.74945459669800   -0.22292716877400
 C      1.28666754580300    0.33371268917500   -2.62199299460500
 C      0.85087444523800   -0.52523629791100   -3.81054145776200
 H      2.34066166031000    0.16231873783100   -2.39224712228700
 H      1.40202309011700   -0.24863614935100   -4.70998126397400
 H      1.03399525103300   -1.58288760015600   -3.60228867466000
 H      1.18838824809900    1.39800881951300   -2.87493080567700
 H     -0.59541231850200    0.37906660675400   -1.56118928621800
 H     -0.21795146940600   -0.39898272037000   -4.00900349069000
