# Supplementary material for: Mining hydroformylation in complex reaction network via graph theory
Source: RSC Adv. 2021 Jul 1;11(38):23235–40. doi: 10.1039/d1ra03395f (PMC9036754; doi:10.1039/d1ra03395f)
Supplement: RA-011-D1RA03395F-s330 [file RA-011-D1RA03395F-s330.xyz]

18
eq1292         -678.466304981830   -678.466304981830
Co      1.27889472567300   -0.02354543082700    1.16556260735100
 H     -1.77661080935800   -0.78657557922700    1.47808898153000
 C     -1.15846277413100    0.02176358539000    1.08040101290300
 O     -0.17389747973900    0.46492645147400    2.08702561280400
 C     -0.16616445787800   -0.50585281557800    0.06680750897500
 O     -0.22047987972400   -1.01772472565200   -1.03098118395600
 C      2.63616727069900   -0.68120318413800    0.20307728399900
 O      3.47418707037700   -1.05194212061800   -0.50608451455500
 C     -0.49636033082800    3.05766609520900    1.21812645607000
 O     -1.12777756491400    3.68099577615600    2.07888517668800
 C     -2.02210981909800    1.16495596976400    0.56284010348300
 C     -1.18057223490200    2.35139799946100    0.06259551021900
 H     -2.65587024214700    1.50521744386900    1.38490023505100
 H     -0.44256734916700    2.02427301481900   -0.67529014784200
 H     -1.85144330108300    3.06690723275600   -0.41779753201000
 H     -2.66121882233900    0.79053312682900   -0.24122896752700
 H      0.60306334366300    3.00185843082700    1.24626278894900
 H      1.40600560618800    1.10625671899300    0.27777329908100
