# Supplementary material for: Mining hydroformylation in complex reaction network via graph theory
Source: RSC Adv. 2021 Jul 1;11(38):23235–40. doi: 10.1039/d1ra03395f (PMC9036754; doi:10.1039/d1ra03395f)
Supplement: RA-011-D1RA03395F-s331 [file RA-011-D1RA03395F-s331.xyz]

18
eq1293         -678.479783778417   -678.479783778417
Co      1.35688019915100    0.80720356125500    0.92483187108800
 H     -1.38726621761600   -1.00266354949400    1.19699285194000
 C     -0.94734147911100   -0.01005233565200    1.03768114385800
 O     -0.11911764079600    0.40999968655900    2.13599711778900
 C      0.05571171341800   -0.05799826866900   -0.11563099475900
 O      0.02632838060400   -0.43438517009600   -1.26676513055800
 C      2.24844201399800   -0.69178300051800    1.00933325376700
 O      2.85693026791700   -1.68014196844900    1.02090936740800
 C     -0.46831185371500    3.02640842039800    0.75339444454000
 O      0.68536881462000    2.57737311907100    0.91114382134400
 C     -2.06071854075100    1.00373636994100    0.72852031408800
 C     -1.56084432237000    2.29557954353500    0.03251377754800
 H     -2.52083622523500    1.24554323666900    1.68807481631200
 H     -1.16719011981600    2.02633393163300   -0.95554517309500
 H     -2.40139011242700    2.97273611611000   -0.11212320694200
 H     -2.81404776198700    0.55582046072200    0.07606107341400
 H     -0.66313344172000    4.03158950715200    1.13332785554300
 H      2.34531927712500    1.09460832936400   -0.15775297205100
