# Supplementary material for: Mining hydroformylation in complex reaction network via graph theory
Source: RSC Adv. 2021 Jul 1;11(38):23235–40. doi: 10.1039/d1ra03395f (PMC9036754; doi:10.1039/d1ra03395f)
Supplement: RA-011-D1RA03395F-s332 [file RA-011-D1RA03395F-s332.xyz]

18
eq1294         -678.496745920258   -678.496745920258
Co     -0.51259733640300    0.48289375526500   -0.69035536507100
 H      2.81314691838900    1.56190107821600   -0.08831829055600
 C     -1.76384339849600   -0.76436831499400   -0.65867409042600
 O     -2.57515937818800   -1.59585780431400   -0.56799822877600
 C     -1.30851323953600    1.53947474143400   -1.85166336360000
 O     -1.77414950703800    2.30779475064900   -2.58847113038300
 C      1.46985729032500    0.21833276119300    1.05263765874100
 O      0.47013560703800   -0.47505599652700    0.72795187054400
 C      1.79964477688900    1.48737228962000    0.31387972941500
 O      0.81092508113100    1.80058714415400   -0.61324395394100
 C      1.94987027171500    0.65118583186500    2.41513381501800
 C      1.76173891752100    2.08517982753800    1.80085435150100
 H      2.99302547267300    0.42169468497200    2.62005361686000
 H      0.78051640427900    2.50562986207000    2.00626947012400
 H      2.55448742165000    2.79609843392100    2.00786596987900
 H      1.30572737843800    0.35285461068300    3.23794461824000
 H     -1.37646089113700    1.48310960253100    2.23801145241600
 H     -1.28864859027300    1.40310628601100    1.50200894150300
