# Supplementary material for: Mining hydroformylation in complex reaction network via graph theory
Source: RSC Adv. 2021 Jul 1;11(38):23235–40. doi: 10.1039/d1ra03395f (PMC9036754; doi:10.1039/d1ra03395f)
Supplement: RA-011-D1RA03395F-s333 [file RA-011-D1RA03395F-s333.xyz]

18
eq1295         -678.449740877316   -678.449740877316
Co     -0.69083915751000    1.35532771383200   -0.02515049685000
 H     -0.21031007378300   -1.00624381483400    0.58213718884500
 C     -2.42247196412700    0.85922828057300    0.15554237637000
 O     -2.38602427627400   -0.38686647615300    0.04475730416000
 C     -0.92736003944600    2.04210856084400   -1.63712155982300
 O     -1.13718176219400    2.61604734340100   -2.63565342245800
 C      1.78711247311000   -0.02675214636900    0.29958083770000
 O      1.31615003418600    1.06225685550900   -0.06990403356600
 C      0.87114665186600   -1.15327680217700    0.74619825692200
 O      1.35200747434500   -2.16023658639200    1.27033658346800
 C     -0.58871360450500    1.61885622809000    2.00348063036000
 C     -0.63392131811600    2.84705286433500    1.30705536709200
 H      0.36170584788600    1.24525658891300    2.37776905635900
 H     -1.55386714012400    3.41737264252800    1.25360211421100
 H      0.27970297446800    3.39845096301600    1.10902284307100
 H     -1.46035435275200    1.24636398107800    2.52957463664900
 H      2.86512767630600   -0.19600018419900    0.33669877359400
 H     -3.35712649205600    1.39096197761200    0.39303777515400
