# Supplementary material for: Mining hydroformylation in complex reaction network via graph theory
Source: RSC Adv. 2021 Jul 1;11(38):23235–40. doi: 10.1039/d1ra03395f (PMC9036754; doi:10.1039/d1ra03395f)
Supplement: RA-011-D1RA03395F-s334 [file RA-011-D1RA03395F-s334.xyz]

18
eq1296         -678.458577609647   -678.458577609647
Co      0.99354086185600    0.55741864421200    0.45898724117100
 H     -1.85035986488200   -1.14467605680000   -0.14585704446300
 C     -1.29590465649100   -0.25838881963400    0.16242710351000
 O     -0.24478657557600   -0.58369376895400    1.14222262091200
 C     -0.34719457533400    0.33765877772100   -0.86345357370100
 O     -0.44319930082600    0.49630947150500   -2.07665380336200
 C      2.03443608297500    0.41043976989600    2.04340475395500
 O      2.48785801737400    0.29843177343000    3.09797210913000
 C      0.02524992415500    2.11167730884500    0.96777685696000
 O      0.71293907152500    3.01563694354700    1.43022516695500
 C     -2.19328855065100    0.82833673167700    0.75794955553100
 C     -1.47607315494800    2.18861216658800    0.76638527436800
 H     -2.41978899062100    0.51237137099100    1.77788282791100
 H     -1.59396968408600    2.67178230740900   -0.21140876054700
 H     -1.88634165215300    2.86139781983500    1.52003195406000
 H     -3.12643030323600    0.91484661013200    0.19983657586400
 H      1.77148420832200    1.46658313349000   -0.77495388243600
 H      2.31661209387400    1.48516380565500   -0.21181074457600
