# Supplementary material for: Mining hydroformylation in complex reaction network via graph theory
Source: RSC Adv. 2021 Jul 1;11(38):23235–40. doi: 10.1039/d1ra03395f (PMC9036754; doi:10.1039/d1ra03395f)
Supplement: RA-011-D1RA03395F-s335 [file RA-011-D1RA03395F-s335.xyz]

18
eq1297         -678.497058081700   -678.497058081700
Co     -0.69602679165900    0.84722397955700   -0.36127047687600
 H     -1.33790993430800   -2.06657187161500    0.31401121999800
 C      0.22291714863300    2.37034929094500    0.03363858993600
 O     -0.48244823822200    3.31609509616300   -0.30639698800600
 C      0.27529440808800    0.61368685504100   -1.81872911700100
 O      0.99175396418700    0.42214904716700   -2.71605930317100
 C     -0.24155395314900   -0.34850800775400    1.11639988270200
 O     -1.36369442245300    0.38448274507000    1.29834109078800
 C     -0.33393706147800   -1.74873012202300    0.64146839519600
 O      0.65332320124600   -2.49575113209300    0.57335401103400
 C      1.48935085410000    2.37246080008300    0.83590677218400
 C      1.10318120364300    2.48556251216300    2.32692181613700
 H      2.11057083271000    3.21914431940000    0.53686430105100
 H      1.98576895977900    2.32307989676300    2.94525185001200
 H      0.69299509483200    3.47429608961300    2.53310342512600
 H      2.03240605072600    1.44540521230800    0.64666770012000
 H      0.66666745221500   -0.10381150039200    1.66860585049200
 H      0.34104442984400    1.75137033373300    2.59580805145300
