# Supplementary material for: Mining hydroformylation in complex reaction network via graph theory
Source: RSC Adv. 2021 Jul 1;11(38):23235–40. doi: 10.1039/d1ra03395f (PMC9036754; doi:10.1039/d1ra03395f)
Supplement: RA-011-D1RA03395F-s336 [file RA-011-D1RA03395F-s336.xyz]

18
eq1298         -678.461993398907   -678.461993398907
Co     -0.45536446536000    0.68599928583900    1.51091301594800
 H      1.40989340145100    0.95334710406400   -0.34500039427100
 C      0.98265356749400   -0.10624125705300    2.09611396605300
 O      1.95035123384000   -0.65600236703800    2.43352068987600
 C     -0.47822822480400    2.07296876495200    2.73126343758500
 O     -0.55126831491700    2.93448663718900    3.50375331664600
 C     -0.71930372403400   -0.84908591564500    0.38424308776300
 O     -1.34626284176300   -0.77702136845200   -0.68111648874700
 C     -1.78624398898700    1.92737998151100   -0.49254937711800
 O     -2.02012025219400    1.49468228226300    0.66101746565200
 C      0.62820146739100    1.59821118337300    0.05817164022100
 C     -0.39924362452800    1.94569529310500   -1.03632443729100
 H      1.09647954654100    2.49642938014000    0.46545811508400
 H     -0.21405692435800    2.91691531364500   -1.50915780380300
 H     -0.38459038919600    1.19812185707600   -1.83621396198300
 H     -1.30448010738700   -0.13479191642200    2.48367552766200
 H     -0.31587096131100   -1.82938049100900    0.69353807213300
 H     -2.62776244529500    2.29819422166300   -1.08034164091900
