# Supplementary material for: Mining hydroformylation in complex reaction network via graph theory
Source: RSC Adv. 2021 Jul 1;11(38):23235–40. doi: 10.1039/d1ra03395f (PMC9036754; doi:10.1039/d1ra03395f)
Supplement: RA-011-D1RA03395F-s337 [file RA-011-D1RA03395F-s337.xyz]

18
eq1299         -678.516964136156   -678.516964136156
Co      1.61145008955400    0.46707031141200    0.53384888938100
 H     -1.06231216290900    1.27562502674400   -0.70403913440200
 C      1.97404888117800   -2.11723793636800   -0.62890117123700
 O      2.41826209147900   -0.96551624864200   -0.40674825808000
 C      2.99795550694600    1.51276171149400    0.17474805120200
 O      3.88879001318300    2.20568526460400   -0.12957847811200
 C     -1.74063885150600    0.43950505951000   -0.44176874263500
 O     -2.93765212229400    0.43935642638600   -0.74006680322200
 C     -1.02196455602200   -0.69597752523100    0.26399402150600
 O      0.03883691655600   -0.18678695719400    1.04647122445100
 C     -0.49204102865100   -1.63715963405500   -0.84076972790800
 C      0.60040130000200   -2.57946729946100   -0.27119941329600
 H     -0.07590294873400   -1.03665131252900   -1.65838527399900
 H      0.51950210000600   -2.56216293606500    0.82328028544000
 H      0.46601967499200   -3.60028984022100   -0.62441782735300
 H     -1.31777854611200   -2.22060677529100   -1.24851406482700
 H      2.65246074940900   -2.80506161376800   -1.13916058676400
 H     -1.72765143402600   -1.24057555913400    0.89890436913600
