# Supplementary material for: Mining hydroformylation in complex reaction network via graph theory
Source: RSC Adv. 2021 Jul 1;11(38):23235–40. doi: 10.1039/d1ra03395f (PMC9036754; doi:10.1039/d1ra03395f)
Supplement: RA-011-D1RA03395F-s338 [file RA-011-D1RA03395F-s338.xyz]

18
eq13           -678.427666894001   -678.427666894001
Co     -0.81230836007200    0.51488246724600   -0.97064537285200
 H     -1.19917336923500   -0.63186163858000   -1.83890593921700
 C     -0.34368010080100    1.71798025901600    0.27043224154100
 O     -0.03947066481800    2.44411704505800    1.12633632148700
 C      0.65196907853800   -0.46211488013700   -0.99782623197900
 O      1.57538953651200   -1.17470555470900   -1.01333467667800
 C     -2.45435641607000    0.16961010228400   -0.42937611908400
 O     -3.52550680022300   -0.13840570777900   -0.08725057099500
 C     -0.86880618854600   -0.82701124934600    2.20389900687400
 O      0.22723580249100   -1.20148731917600    2.26129387264600
 C     -2.01049520922500   -2.93278808061000   -0.10907349690900
 C     -0.72231257937500   -3.22481038795900   -0.33503896463100
 H     -2.39538090082300   -2.75678968963500    0.88999728287000
 H     -0.34297984694000   -3.36402079200200   -1.34139622258900
 H      0.00139926162000   -3.29729031112800    0.46943917951400
 H     -2.71783916843400   -2.82289924297200   -0.92378717616300
 H     -1.24613084230700    1.60075861424000   -2.29068313808400
 H     -0.47541753512300    1.46206505367500   -2.42228669041600
