# Supplementary material for: Mining hydroformylation in complex reaction network via graph theory
Source: RSC Adv. 2021 Jul 1;11(38):23235–40. doi: 10.1039/d1ra03395f (PMC9036754; doi:10.1039/d1ra03395f)
Supplement: RA-011-D1RA03395F-s339 [file RA-011-D1RA03395F-s339.xyz]

18
eq130          -678.465518617441   -678.465518617441
Co     -0.51287315997900    0.07510432560700    0.54234575680200
 H     -1.76729443015100    0.58617909841700   -0.04086445561200
 C     -0.93747739036400   -1.19683156987900   -0.63290389773400
 O     -1.32907870812200   -1.94773688840400   -1.43451641454600
 C      0.01639843739100    1.61057510331400   -0.18841049331900
 O      0.24424332906800    2.62520811298200   -0.71587779545700
 C      1.01451973346300   -0.53891913404900    1.25348126800500
 O      2.00467756615500   -0.93368576186300    1.71533206476600
 C     -1.56792822246000    0.16546256167500    1.97130898833000
 O     -2.35294755578200    0.26224560404200    2.82860497050100
 C     -3.94522016216200    0.71108477354000   -0.80774316659500
 C     -3.21377460230500    1.33220682956500   -1.74683314033000
 H     -4.19390049714100   -0.34136704656400   -0.88895066445100
 H     -2.92722610168200    2.37352387889200   -1.64464733580600
 H     -2.84462873278900    0.80348443726000   -2.61868608623100
 H     -4.27958286130200    1.22878384494200    0.08512996310900
 H     -2.35532811563100    2.59217853277600    0.94998281777800
 H     -2.64145195297100    3.21881619706100    0.67556494611200
