# Supplementary material for: Mining hydroformylation in complex reaction network via graph theory
Source: RSC Adv. 2021 Jul 1;11(38):23235–40. doi: 10.1039/d1ra03395f (PMC9036754; doi:10.1039/d1ra03395f)
Supplement: RA-011-D1RA03395F-s340 [file RA-011-D1RA03395F-s340.xyz]

18
eq1300         -678.468053216147   -678.468053216147
Co      0.66270036181900    1.40098460679100   -0.04068142378400
 H     -2.17208700584400    0.71775145645500    0.71413570572000
 C      1.48416271544500   -3.17501084862400   -0.98441814214300
 O      1.30509405284700   -3.51290405586800   -2.16093761281100
 C      1.51709990153900    1.10895401087200    1.45563690301400
 O      2.08673136519700    0.77118808692300    2.41519630238600
 C     -1.62490065000200   -0.19146659239900    0.41712477234300
 O     -1.81527444186100   -1.28347636405800    0.96841181513900
 C     -0.62592163864700    0.02571281488500   -0.68077441807100
 O     -0.67199578744000    1.22671417354100   -1.28795807661100
 C     -0.00414160334900   -1.17360779130500   -1.33593250011900
 C      0.87287831536500   -1.95664500853300   -0.35569825153800
 H      0.58074857629900   -0.85030047583900   -2.19706537518000
 H      1.69459128408200   -1.33266425534900    0.01667265640600
 H      0.29741712823500   -2.26822754074300    0.52141799335400
 H     -0.79618651734700   -1.83609522920300   -1.69865112749300
 H      2.12788510944200   -3.77093006470400   -0.31663112518100
 H      1.87298450730100    0.79253323936400   -0.54215073618100
