# Supplementary material for: Mining hydroformylation in complex reaction network via graph theory
Source: RSC Adv. 2021 Jul 1;11(38):23235–40. doi: 10.1039/d1ra03395f (PMC9036754; doi:10.1039/d1ra03395f)
Supplement: RA-011-D1RA03395F-s341 [file RA-011-D1RA03395F-s341.xyz]

18
eq1301         -678.497182701749   -678.497182701749
Co     -0.10652976396700    0.06223821606600   -1.18265853211500
 H     -1.07768731283500   -1.36492054189200    1.73852703317300
 C      1.22250903573500    1.15175391560800   -1.20343805895100
 O      2.08842907131000    1.94055560000600   -1.20005453968400
 C      0.06974741065500    0.17190738351800    0.70013104393800
 O      0.33448745689800    0.99390916847700    1.58097566476400
 C      0.16911501781100   -0.60656987134500   -2.81953628226700
 O      0.35510935731500   -1.12026291433700   -3.85004011545500
 C     -0.25617112821500   -1.29020124197000    1.02043962005100
 O     -0.62004183610300   -1.85085304740500   -0.29440342064700
 C     -1.97601410288200    0.90440242786600   -0.56225010354400
 C     -2.11362417635100    0.46425637649700   -1.87183497033700
 H     -1.73547492308400    1.93465906760800   -0.33569146897700
 H     -2.60241214548100   -0.47882270792900   -2.09236292859000
 H     -1.98993505348300    1.15213050167700   -2.69788345342600
 H     -2.39362114150400    0.32601274044500    0.25585562465400
 H     -1.50386488719200   -2.24951406414500   -0.31470478466700
 H      0.62348301632600   -1.81613600909000    1.38919686738400
