# Supplementary material for: Mining hydroformylation in complex reaction network via graph theory
Source: RSC Adv. 2021 Jul 1;11(38):23235–40. doi: 10.1039/d1ra03395f (PMC9036754; doi:10.1039/d1ra03395f)
Supplement: RA-011-D1RA03395F-s342 [file RA-011-D1RA03395F-s342.xyz]

18
eq1302         -678.500384190569   -678.500384190569
Co     -0.16379523517500    0.11251977683300   -1.18577729574500
 H     -1.02755780112100   -1.39194927241100    1.78534822356400
 C      1.19699288475800    1.15932822887800   -1.17859578469900
 O      2.08764093658000    1.92133763895100   -1.15940036069200
 C     -0.02086476003900    0.22531494241600    0.70446489504300
 O      0.19516158416500    1.05830904738900    1.58765751982900
 C      0.06032054918100   -0.47907482881200   -2.85224729776600
 O      0.21571678433200   -0.93521087575900   -3.91634881855000
 C     -0.25931354622600   -1.25424645425900    1.02233177803000
 O     -0.72844987865700   -1.78486769129500   -0.26877131010600
 C     -2.07964268044200    0.87337297368800   -0.53439299770500
 C     -2.20286171629800    0.44040054546600   -1.84497039352900
 H     -1.88586469929400    1.91094412698600   -0.29484331344900
 H     -2.62513141067600   -0.53552549711700   -2.05445182866700
 H     -2.12946834699300    1.14182253107200   -2.66615593877700
 H     -2.44603471421700    0.24710290629400    0.27100656894700
 H     -0.37943614447600   -2.66309727131200   -0.48128839721900
 H      0.68009208953700   -1.72193582734300    1.32670194680700
