# Supplementary material for: Mining hydroformylation in complex reaction network via graph theory
Source: RSC Adv. 2021 Jul 1;11(38):23235–40. doi: 10.1039/d1ra03395f (PMC9036754; doi:10.1039/d1ra03395f)
Supplement: RA-011-D1RA03395F-s343 [file RA-011-D1RA03395F-s343.xyz]

18
eq1303         -678.460705302093   -678.460705302093
Co     -0.38260507770000    0.66422812302700    1.08685398717000
 H     -0.22635035996200   -2.59622234872300   -1.53595928267100
 C      1.21082711618500   -0.36911789862700    0.37605434275200
 O      0.80760614091000   -0.69325357483700    1.59255337406300
 C     -0.28330274945400   -1.92582360914800   -0.68891588241400
 O      0.96245564124000   -1.16708303614600   -0.71664346464900
 C     -0.96332001787300    2.06828382527400    0.25029774684000
 O     -1.37787087302200    2.94946887453700   -0.39596456098000
 C     -1.75563231483100   -0.31408890329400    0.25974007958100
 O     -1.39237285118500   -1.06752628788600   -0.89401405139400
 C     -2.58016619083500   -1.03211891226700    1.32492842679400
 C     -3.21724865367500   -0.01662692407800    0.35026109392900
 H     -2.45773382508300   -0.73819430614400    2.36120935794500
 H     -3.83695316798700   -0.41331767416200   -0.44291195367900
 H     -3.53333832503800    0.93521664262700    0.75599377080200
 H     -2.78253869464700   -2.08464888577700    1.16969072788200
 H     -0.36438904378400   -2.44470851946400    0.27145210903500
 H      2.09719416153600    0.23310271633200    0.20189371209300
