# Supplementary material for: Mining hydroformylation in complex reaction network via graph theory
Source: RSC Adv. 2021 Jul 1;11(38):23235–40. doi: 10.1039/d1ra03395f (PMC9036754; doi:10.1039/d1ra03395f)
Supplement: RA-011-D1RA03395F-s344 [file RA-011-D1RA03395F-s344.xyz]

18
eq1304         -678.470382683596   -678.470382683596
Co     -0.38523579735600    1.42151649702100   -0.54727015593400
 H     -0.40150584200200   -2.63521932142300    0.73586034286200
 C      0.34271849703000    1.26687232591500   -2.02918422732200
 O      1.13920784356900    0.69929014153100   -2.83648433340700
 C     -1.65636986929900    0.22196778944700   -0.24555067598100
 O     -2.29768867906600   -0.75641871559000   -0.12707956475200
 C      0.90456132159100    1.32930926955200    0.62336289731500
 O      1.84527506962100    1.04026683367200    1.27633162850200
 C      2.44159927297700   -1.31456506367900   -0.69756645821400
 O      2.84190060501700   -0.53088029352800   -1.58755616036400
 C      1.08138560151200   -1.93462603753900   -0.66448276581900
 C      0.56069698401300   -2.12590781619100    0.76464372195200
 H      1.18474749803000   -2.91486805385400   -1.14920442286000
 H      1.25779605081700   -2.71715252402700    1.36309865654100
 H      0.41282530494600   -1.16416623576100    1.25517919554400
 H      0.38249220666400   -1.35457314357700   -1.26974047568200
 H      1.95376046938800    0.13216329233400   -2.42912066979100
 H      3.14251467229800   -1.58492861469700    0.09847530954600
