# Supplementary material for: Mining hydroformylation in complex reaction network via graph theory
Source: RSC Adv. 2021 Jul 1;11(38):23235–40. doi: 10.1039/d1ra03395f (PMC9036754; doi:10.1039/d1ra03395f)
Supplement: RA-011-D1RA03395F-s345 [file RA-011-D1RA03395F-s345.xyz]

18
eq1305         -678.411854800035   -678.411854800035
Co     -0.71939827232900    1.59356483515200   -1.84670944419200
 H     -0.78764223676700   -2.60246358905500    0.15487142108000
 C      0.90151123189300    1.54205081195200   -2.03603309147200
 O      2.13487394456200    1.24786120031600   -1.94944292836500
 C     -1.52787727052400    0.53241307204200   -0.75974277441900
 O     -1.84661266965800   -0.27518686454000    0.04954419679200
 C      1.08004702129900    0.83004408336300    1.07894709985600
 O      0.70589567435600    1.65903744145500    1.79433407534500
 C      2.44635385146200   -1.69824238214200   -0.50317889675100
 O      3.12236080167900   -0.69075715926900   -0.79791427327400
 C      1.00241318473900   -1.89014011918000   -0.82162964262600
 C      0.25709751808000   -2.43334078547700    0.40659906283200
 H      0.94413771938700   -2.62052599562300   -1.63843074152300
 H      0.69964027083500   -3.37013944257300    0.75585466896500
 H      0.27951138755600   -1.70226298503200    1.21591246739800
 H      0.55717122164000   -0.96040135058800   -1.17876554390000
 H      2.55382550421800    0.42427197140600   -1.43104458046800
 H      2.94737232724500   -2.50770241256600    0.04054076670900
