# Supplementary material for: Mining hydroformylation in complex reaction network via graph theory
Source: RSC Adv. 2021 Jul 1;11(38):23235–40. doi: 10.1039/d1ra03395f (PMC9036754; doi:10.1039/d1ra03395f)
Supplement: RA-011-D1RA03395F-s346 [file RA-011-D1RA03395F-s346.xyz]

18
eq1306         -678.400186517006   -678.400186517006
Co     -1.10905791309100   -1.66361974710500   -1.24138568012700
 H     -1.00212969740300    0.83019403930000   -2.06809548248900
 C     -3.21849289241200   -0.45928446453400   -0.13687611357700
 O     -2.78740840571400   -1.63636510598400   -0.17402789128500
 C      1.64179137219800   -0.30228158458300   -0.39212500565600
 O      2.54454577564900    0.44837256560400   -0.05636438785700
 C     -1.45275428553700   -0.01775558744900   -1.55699196894300
 O     -2.59609764887100    0.51543640028400   -0.81166105168600
 C      0.59047663230900   -1.89440897969500   -1.83048727688200
 O      1.73705652828500   -1.11174292574200   -1.49881955722100
 C      0.44314031497900   -3.31236377977900   -1.07518548738800
 C      0.94382188683200   -3.15540937451600   -2.52957995237300
 H     -0.54631482305900   -3.77557316746400   -0.96453849269800
 H      1.99926763670700   -3.32658540969300   -2.70028384912600
 H      0.28601349381400   -3.51101837602000   -3.31048025421900
 H      1.14387841180800   -3.56315040692700   -0.29197404570900
 H      0.68340917463900   -0.41484131269500    0.13587048462600
 H     -4.09216566932200   -0.15050678738900    0.42076518931600
