# Supplementary material for: Mining hydroformylation in complex reaction network via graph theory
Source: RSC Adv. 2021 Jul 1;11(38):23235–40. doi: 10.1039/d1ra03395f (PMC9036754; doi:10.1039/d1ra03395f)
Supplement: RA-011-D1RA03395F-s347 [file RA-011-D1RA03395F-s347.xyz]

18
eq1307         -678.447080502361   -678.447080502361
Co      2.31259246107300    0.26575799222000    0.03103445640000
 H      0.22211806413300    0.25442682543400   -1.59233090448600
 C      2.08252004055400   -0.98529615315700    1.25710921245700
 O      1.95345074744300   -1.85536264474800    2.02930734787700
 C      0.57692804713800    0.37343562009400   -0.56560931806100
 O     -0.49167296746500    0.63465587287100    0.18943261558400
 C      2.97711966717200   -0.26823996797500   -1.52875711968800
 O      3.42491433022100   -0.66881936727600   -2.53032959145200
 C      2.50153252505000    1.93697271533300    0.57925179792500
 O      2.65770694536300    3.03440227438900    0.94997119472800
 C     -0.34127787638200   -2.43727304237100   -0.63915575775200
 C      0.76932745908300   -2.64234506760100   -1.36386686313100
 H     -0.34029907568000   -2.57025708784100    0.43761261751800
 H      0.79139867605600   -2.48936492400600   -2.43760207956700
 H      1.70102813209700   -2.94119990428900   -0.89642453799500
 H     -1.27113746215200   -2.11330732051600   -1.09302683593100
 H      3.75866344100300    0.14291746666400    0.44028932185600
 H     -0.25611738594500    0.74674138026800    1.13114549044300
