# Supplementary material for: Mining hydroformylation in complex reaction network via graph theory
Source: RSC Adv. 2021 Jul 1;11(38):23235–40. doi: 10.1039/d1ra03395f (PMC9036754; doi:10.1039/d1ra03395f)
Supplement: RA-011-D1RA03395F-s348 [file RA-011-D1RA03395F-s348.xyz]

18
eq1308         -678.394795148618   -678.394795148618
Co     -0.18218914795500   -1.32804465661800   -1.47679472238500
 H     -1.31316060959100    1.60755681555800   -2.03211428087700
 C      0.55198396388700   -2.21711953851300   -2.85876506428600
 O     -0.27442754846700   -2.50008242680600   -3.73401546081600
 C     -0.96854251011000    1.77915142695600   -1.00129908026900
 O     -1.54991077233600    2.45722670477600   -0.17103655759500
 C      1.07879022103700   -1.68732188952800   -0.20857126877100
 O      2.10494452440100   -2.34994380976300   -0.33436084139900
 C      0.72847936261000    0.25305244505000   -1.76614929770400
 O      0.21840725251000    1.13532245926100   -0.72552490847100
 C      2.15707769475800    0.47219430586800   -2.15290161525700
 C      1.04312493109000    0.86411103360600   -3.13148148294100
 H      2.75458573868100   -0.40597545416800   -2.36009569750300
 H      0.86388014936000    1.92403239519200   -3.26524681121500
 H      0.87798254197500    0.25896687210500   -4.01217835866000
 H      2.67893779978700    1.27593138611700   -1.65166257122700
 H      1.62532151251400   -2.47458845900900   -2.89670898167000
 H      0.82370644417900   -1.16127588024300    0.74132882499900
