# Supplementary material for: Mining hydroformylation in complex reaction network via graph theory
Source: RSC Adv. 2021 Jul 1;11(38):23235–40. doi: 10.1039/d1ra03395f (PMC9036754; doi:10.1039/d1ra03395f)
Supplement: RA-011-D1RA03395F-s349 [file RA-011-D1RA03395F-s349.xyz]

18
eq1309         -678.395395248191   -678.395395248191
Co     -0.15941369568100   -1.24954459380600   -1.32668897448800
 H     -1.21357152543600    1.69232660065500   -2.29478171597600
 C      0.47340222209400   -2.06476482818500   -2.80955081875800
 O      1.58230967523100   -2.51068590009900   -3.09828973933700
 C     -0.99519334002500    1.87508303156300   -1.23197093466100
 O     -1.65282824419500    2.58819459205100   -0.49356192904500
 C      1.02509089466100   -1.92584434227900   -0.18973956066300
 O      0.35046501800900   -2.53206044868800    0.65168169493200
 C      0.74474403137400    0.29523616829700   -1.77059432134200
 O      0.12639432734800    1.19795613809200   -0.80013899532200
 C      2.21431325686300    0.48301336894300   -1.98842605246000
 C      1.22427474770600    0.89064491748800   -3.08756859045000
 H      2.80477846372600   -0.40985228375400   -2.15084662373100
 H      1.08213950104200    1.95220490578300   -3.24869207013400
 H      1.16542971710700    0.27856666087100   -3.97723974674500
 H      2.69342128922500    1.27937252485700   -1.43508089803900
 H     -0.36782722642400   -2.07096813136500   -3.55477671185200
 H      2.12106243569500   -1.86568465056900   -0.23131218798400
