# Supplementary material for: Mining hydroformylation in complex reaction network via graph theory
Source: RSC Adv. 2021 Jul 1;11(38):23235–40. doi: 10.1039/d1ra03395f (PMC9036754; doi:10.1039/d1ra03395f)
Supplement: RA-011-D1RA03395F-s350 [file RA-011-D1RA03395F-s350.xyz]

18
eq131          -678.466146527924   -678.466146527924
Co     -0.53050803648400    0.14750080944400    0.64616197906400
 H     -1.86805244764700    0.52096930863000    0.15368049510300
 C     -0.93034809826500   -1.21080536152100   -0.43290196796000
 O     -1.30486433068900   -2.02623434211900   -1.17819328935100
 C     -0.17630532088900    1.68123330829000   -0.19527629193600
 O     -0.06960512346400    2.68261041376600   -0.78216959359800
 C      1.09213961296000   -0.31712897701600    1.24931413076200
 O      2.14678619261800   -0.61333305144700    1.63578662939800
 C     -1.45441868190400    0.28941410309000    2.16083542538000
 O     -2.15053334937000    0.41775144816100    3.08686017917300
 C     -3.88055795794300    0.58125841119800   -1.08745672756500
 C     -3.06376498354500    1.28469376725600   -1.88761490787100
 H     -4.52858070662300    1.06819211865100   -0.36692431447500
 H     -2.38839721390100    0.79128976436000   -2.57877120371800
 H     -3.01546914062200    2.36728264685000   -1.84424694569900
 H     -3.89941679126500   -0.50311100867900   -1.11163337050200
 H     -2.77669005937300    2.99625103127500    1.17796031490700
 H     -2.79028699034900    2.46847850911100    0.65690678421100
