# Supplementary material for: Mining hydroformylation in complex reaction network via graph theory
Source: RSC Adv. 2021 Jul 1;11(38):23235–40. doi: 10.1039/d1ra03395f (PMC9036754; doi:10.1039/d1ra03395f)
Supplement: RA-011-D1RA03395F-s351 [file RA-011-D1RA03395F-s351.xyz]

18
eq1310         -678.420407006652   -678.420407006652
Co     -0.00302634023300    0.19011041174100    1.08941665964100
 H      0.02020342119500   -2.13014433613500   -0.94483961522500
 C      0.32347971999300    1.07799779696200   -0.44636667309800
 O     -0.01574355835600    2.12280135835500    0.16847390895200
 C     -0.11283739864700   -2.30551223733700    0.13473088721700
 O      0.73951577369500   -1.48684908678800    0.90645695928100
 C     -0.66386535274000   -0.32744225404900    2.80782109981300
 O     -1.13826753421500   -0.81219498905100    3.74026360825500
 C     -1.58855739083300   -0.54774601420000    0.30836503890700
 O     -1.49236928235500   -1.95975042333100    0.47616450899400
 C     -2.94591721586400    0.04953713367000    0.48196533598000
 C     -2.31314946480100   -0.04767323294800   -0.92766507531400
 H     -3.01769147788800    1.04076401784400    0.91259608900400
 H     -2.68554811601200   -0.81708484883300   -1.59167076463100
 H     -2.03101574963000    0.88146853877700   -1.40527429331800
 H     -3.74875029150200   -0.63148766700500    0.73111969935500
 H      0.01472888980200   -3.35509130224700    0.39179784648400
 H      0.58307228311200    1.04586643578900   -1.50683568723100
