# Supplementary material for: Mining hydroformylation in complex reaction network via graph theory
Source: RSC Adv. 2021 Jul 1;11(38):23235–40. doi: 10.1039/d1ra03395f (PMC9036754; doi:10.1039/d1ra03395f)
Supplement: RA-011-D1RA03395F-s352 [file RA-011-D1RA03395F-s352.xyz]

18
eq1311         -678.523585835853   -678.523585835853
Co      0.00691208723900   -0.05328835704000   -0.06078932857700
 H     -0.89587116203700    0.22781715405100    2.13579324421400
 C      0.32739845932500   -1.77482081809500    0.24379688465900
 O      0.50967592001000   -2.89878350779900    0.49280882634500
 C      1.70722587436900    0.50418970041100    0.02074089192100
 O      2.81828818562800    0.84044610485900    0.01901127126200
 C     -1.55812125656000   -0.23686719137800   -0.83975215896100
 O     -2.57843478255600   -0.28965079813000   -1.40337273109900
 C     -0.44097429164600    1.88572785202700   -0.10878471475400
 O      0.56640680933100    2.64471047592700   -0.83058620099900
 C     -1.33891545791700    1.23298730442900    2.16352690998000
 C     -0.46779702527200    2.23094442661300    1.38656426383900
 H     -1.43535364063100    1.52061430030700    3.21150011711800
 H     -0.85611195438100    3.24918878336500    1.52465507471200
 H      0.55412126891600    2.22221373745700    1.77728088708700
 H     -2.33999074047500    1.17061640695500    1.72634780775000
 H     -1.42616010825000    2.10923236762000   -0.53819325177400
 H      0.31248476619600    3.58463004791000   -0.87958356151400
