# Supplementary material for: Mining hydroformylation in complex reaction network via graph theory
Source: RSC Adv. 2021 Jul 1;11(38):23235–40. doi: 10.1039/d1ra03395f (PMC9036754; doi:10.1039/d1ra03395f)
Supplement: RA-011-D1RA03395F-s353 [file RA-011-D1RA03395F-s353.xyz]

18
eq1312         -678.367604288154   -678.367604288154
Co      0.98703915108100    2.30897383238000    0.52901468962600
 H     -0.46300037556400   -0.74144337773200    0.83250670955200
 C     -2.47519428473200    1.43291377598300    0.22057218391600
 O     -2.19938837381000    0.23012832709600    0.31456655028700
 C      0.31240644780500    1.69358607172700   -0.99992435630700
 O      0.65930481765600    0.44771539355300   -1.23684939473300
 C      1.48157690317300   -0.20805663141000   -0.12698612443300
 O      1.95957405755100    0.80707709110500    0.71893263697100
 C      0.52661767125600   -1.15358453150700    0.60064860494100
 O      0.88476641231500   -2.28992388589300    0.91490266049600
 C     -0.49718406970200    2.07625229114000    1.66796804745300
 C     -1.80131220606900    2.52012512207600    1.02324319956000
 H     -0.18566737989400    2.74344140589300    2.48910276857300
 H     -2.52894806738100    2.83961017252500    1.78324635104100
 H     -1.66467580784000    3.38236957024200    0.35882914596300
 H     -0.54808589171100    1.05576726639800    2.04677369636300
 H      2.28536602557900   -0.74016879561900   -0.63133188654800
 H     -3.26841207844900    1.76512489165500   -0.46425125147100
