# Supplementary material for: Mining hydroformylation in complex reaction network via graph theory
Source: RSC Adv. 2021 Jul 1;11(38):23235–40. doi: 10.1039/d1ra03395f (PMC9036754; doi:10.1039/d1ra03395f)
Supplement: RA-011-D1RA03395F-s354 [file RA-011-D1RA03395F-s354.xyz]

18
eq1313         -678.483310733778   -678.483310733778
Co      0.34352475593000   -0.72784682284900   -1.45245505959000
 H      0.59363607320500    2.26164080859500    0.77980150211800
 C      1.21562020661500   -1.94751844007100   -0.27552992082300
 O      1.67311820179000   -2.58848540830800    0.56727735046500
 C     -1.30686000917500    1.32325938572000    0.50790872609500
 O     -1.75616646526000    1.79337220402800    1.56285757190200
 C     -0.06802390725200   -1.72426937983300   -2.86392858194400
 O     -0.43887547834600   -2.28966324449600   -3.80926052663200
 C      0.09010081712300    1.68525604423200    0.00340226185600
 O      0.83653017726900    0.49955545369100   -0.25139188722700
 C     -2.12222207701500    0.38286890940800   -0.36167373593000
 C     -1.45643526059900   -0.94944687258200   -0.67681551979200
 H     -2.34519058406300    0.90178566565900   -1.30017711254200
 H     -1.28215563984100   -1.52938962559600    0.23206896597800
 H     -2.06696483712300   -1.52259642810100   -1.37425849446500
 H     -3.06387948835800    0.19920453362500    0.16289698479300
 H     -0.34051987011200    0.26408795158000   -2.28438327353100
 H     -0.01773271988900    2.29273026497900   -0.90607205545400
