# Supplementary material for: Mining hydroformylation in complex reaction network via graph theory
Source: RSC Adv. 2021 Jul 1;11(38):23235–40. doi: 10.1039/d1ra03395f (PMC9036754; doi:10.1039/d1ra03395f)
Supplement: RA-011-D1RA03395F-s355 [file RA-011-D1RA03395F-s355.xyz]

18
eq1314         -678.417115042630   -678.417115042630
Co     -1.70654531668000   -1.63171765017300   -0.94828523452800
 H     -0.82827465713300    0.52579699019500   -2.36807160458500
 C     -2.03264799985900   -1.43211265362100    0.81994335035700
 O     -3.12376553706800   -1.00302410450000    0.32434564505900
 C      1.10755357801800   -0.18996282139700    0.01286609669300
 O      1.91506907528900    0.49853736768900    0.60557373610100
 C     -0.88215239155700   -0.56175358539300   -2.35400513808200
 O     -1.85891559026600   -1.23814689828100   -2.91532432453900
 C      0.31887173210200   -1.33464129908300   -1.95735567733400
 O      1.34212624244900   -0.62482011000200   -1.28697600882600
 C      0.03551236819700   -2.87874522838200   -1.38258794749100
 C      0.78633452062700   -2.55621311685800   -2.66517841614600
 H     -0.89126369560200   -3.44392440770500   -1.51420376593000
 H      1.85672662157900   -2.70432604569400   -2.66098127149300
 H      0.26862208395800   -2.78503007325500   -3.58580909833800
 H      0.62579248292100   -3.12643329056100   -0.51093844769400
 H      0.14727487598000   -0.55540642428400    0.40329811511700
 H     -1.87133850116200   -1.45898065301700    1.90144916829100
