# Supplementary material for: Mining hydroformylation in complex reaction network via graph theory
Source: RSC Adv. 2021 Jul 1;11(38):23235–40. doi: 10.1039/d1ra03395f (PMC9036754; doi:10.1039/d1ra03395f)
Supplement: RA-011-D1RA03395F-s356 [file RA-011-D1RA03395F-s356.xyz]

18
eq1315         -678.434084724553   -678.434084724553
Co     -0.12481610904400   -0.12336245957400   -2.39297554017000
 H      1.32356428725000    1.48876522211100    0.36042313777900
 C      0.04113270895600   -0.73132114100400    1.19608923912600
 O      0.58440313964200   -1.81354936240800    1.23853524883900
 C     -0.54545806968000    0.40668223998500    0.49990199532600
 O     -0.46234780029900    0.21062538556600    2.07526852860400
 C      0.30560040084500   -1.78166899222600   -2.42589325627500
 O      0.53306249289700   -2.92320394747800   -2.41992313643600
 C      0.32393541208800    1.50659995387800   -0.07824188700400
 O      0.40323980978900    1.25796890376100   -1.47947908499800
 C     -1.90398792765200    0.29210687514400   -0.14349986838400
 C     -1.78814642363200   -0.49380790005300   -1.45468038929500
 H     -2.28858218694100    1.29663450165600   -0.33035106249400
 H     -1.88063191493400   -1.56704379578600   -1.28221088444100
 H     -2.52784184272200   -0.17029766991800   -2.18915141822100
 H     -2.58786926127300   -0.22316963600900    0.53508693037800
 H     -0.77615596427800   -0.78613184818300   -3.55645393897600
 H     -0.14159685610700    2.47871867021400    0.10782258188800
