# Supplementary material for: Mining hydroformylation in complex reaction network via graph theory
Source: RSC Adv. 2021 Jul 1;11(38):23235–40. doi: 10.1039/d1ra03395f (PMC9036754; doi:10.1039/d1ra03395f)
Supplement: RA-011-D1RA03395F-s357 [file RA-011-D1RA03395F-s357.xyz]

18
eq1316         -678.457954717253   -678.457954717253
Co      2.14600040074800   -0.15884269792200   -0.16517732504000
 H     -0.26873858732500    0.75348017648900    0.26128140015100
 C      1.84609583359900   -0.82952134563200    1.43658155420300
 O      1.67994453950400   -1.33141649610600    2.47230736320300
 C      0.45346750311900    0.73399123988900   -0.57969575594400
 O      0.15591918603100    1.21373283793900   -1.67346263234900
 C      2.79988467024300   -0.17936268984800   -1.81388691909200
 O      3.22430241351100   -0.26019221150800   -2.88873079664500
 C      2.78129708140000    1.45783671660800    0.34500825079800
 O      3.17876664872000    2.49665888835700    0.67385181198000
 C     -0.29622734928200   -2.04028400453700   -0.22407417352500
 C      1.09112764159600   -1.81302104721600   -0.82195424718600
 H     -0.28861407232200   -2.09129837878600    0.86692477787400
 H      0.99252667242100   -1.71021039594400   -1.90391020802600
 H      1.77482575030800   -2.63245800639400   -0.59995260089000
 H     -0.69254648584400   -2.98912861015600   -0.59856415643600
 H      3.44768463986400   -0.94336791937700    0.13494537804900
 H     -0.99692071750700   -1.25875138834400   -0.52344067442200
