# Supplementary material for: Mining hydroformylation in complex reaction network via graph theory
Source: RSC Adv. 2021 Jul 1;11(38):23235–40. doi: 10.1039/d1ra03395f (PMC9036754; doi:10.1039/d1ra03395f)
Supplement: RA-011-D1RA03395F-s358 [file RA-011-D1RA03395F-s358.xyz]

18
eq1317         -678.449375788586   -678.449375788586
Co      0.33878722119700    1.95322581008000   -0.62361962464600
 H      0.02824012982400   -0.73835962118600   -0.93471490087000
 C     -1.59763942487500    0.50642739172500    1.48074406329700
 O     -1.00968779743100   -0.59567921191800    1.47627169717000
 C     -0.75072389143400    2.51992124498700   -1.80057349817600
 O     -1.61626338753600    2.86937192502600   -2.52161434906500
 C      1.31984402165800   -0.33224931062600    0.81312907193900
 O      1.40384217216300    0.89961671578900    0.61640097872500
 C      0.68924840302800   -1.24881600127900   -0.21646653456400
 O      0.94844691836200   -2.45005417165200   -0.23703312456400
 C     -0.99063933053400    1.78601494326000    1.95656942149600
 C     -0.78828180924900    2.71390091147100    0.72917966930200
 H     -0.04848462901900    1.58912461349300    2.46725635670600
 H     -1.76135306694400    3.08278043042600    0.39122280117100
 H     -0.17460688479600    3.57751617456300    1.02488774651200
 H     -1.68529052435300    2.25747956569900    2.66104459268000
 H      1.77359542376300   -0.79250383727100    1.69116946331000
 H     -2.61425059254300    0.57219041700300    1.06711040084100
