# Supplementary material for: Mining hydroformylation in complex reaction network via graph theory
Source: RSC Adv. 2021 Jul 1;11(38):23235–40. doi: 10.1039/d1ra03395f (PMC9036754; doi:10.1039/d1ra03395f)
Supplement: RA-011-D1RA03395F-s359 [file RA-011-D1RA03395F-s359.xyz]

18
eq1318         -678.443019615209   -678.443019615209
Co      1.18156191673000    2.05410888921200    1.11859899710400
 H      0.80303697091100    0.98707148491900   -1.21890620510200
 C     -0.28113211701300    1.56676896094300    1.92153451826000
 O      0.49308359729200    1.06413311667300    2.78980335737000
 C      0.47232566529300    1.87218406277400   -0.66985524639600
 O      1.30765052265600    2.91923195582300   -0.49078030233900
 C      1.11829337800700   -1.04617025050500    0.75670645641000
 O      0.13928876635600   -1.28938571161500    0.03984281457600
 C     -1.02191414886100    2.12254747958400   -0.66812195499600
 O     -1.52569388159300    3.12976393210100   -1.18282183299500
 C     -1.72281546854400    1.37484241088300    1.62056046036100
 C     -1.85440270292100    1.10396808830600    0.09632226190600
 H     -2.24494033344800    2.30416538497500    1.86490210932900
 H     -1.50262796003700    0.09464524540100   -0.12149169077200
 H     -2.89740829978900    1.20145094248400   -0.19945455135200
 H     -2.14357392915200    0.55889326327600    2.20997295782200
 H      1.10998571128800   -1.25026992811600    1.83400343694100
 H      2.03406526409600   -0.59804133757900    0.34014864511100
