# Supplementary material for: Mining hydroformylation in complex reaction network via graph theory
Source: RSC Adv. 2021 Jul 1;11(38):23235–40. doi: 10.1039/d1ra03395f (PMC9036754; doi:10.1039/d1ra03395f)
Supplement: RA-011-D1RA03395F-s360 [file RA-011-D1RA03395F-s360.xyz]

18
eq1319         -678.446607162817   -678.446607162817
Co      1.42050635860000    1.57589888901600    0.93820629450600
 H      0.51703713569300    0.43136991926000   -1.25778002852600
 C     -0.01487665347700    0.42476204613100    1.68848778602800
 O      0.90060241427500    0.80075387379100    2.58338802039600
 C      0.58472230033200    1.44825840949000   -0.85498646732000
 O      1.74960940352400    2.07048496708100   -0.85769300457300
 C      0.15932995866100   -0.96250645435500    1.12725363262300
 O     -0.67395917772700   -1.52087043718800    0.40318889832100
 C     -0.74798121624100    2.15602927915500   -0.67511862385400
 O     -0.95884275702300    3.29381938401900   -1.11038723196200
 C     -1.37208877703900    1.08204827429300    1.56030390118800
 C     -1.77840211081700    1.34224566904400    0.08800542735300
 H     -1.35544704384100    2.01731136242900    2.12062415462900
 H     -1.91487017151800    0.38023402770300   -0.41246152299400
 H     -2.71939368367400    1.88929559057500    0.06799720910100
 H     -2.12188192096100    0.41985428714100    2.00271441135900
 H      1.11019998613600   -1.44239871607300    1.40733337453200
 H      0.68051890635300    2.76331761802100    1.22188800046800
