# Supplementary material for: Mining hydroformylation in complex reaction network via graph theory
Source: RSC Adv. 2021 Jul 1;11(38):23235–40. doi: 10.1039/d1ra03395f (PMC9036754; doi:10.1039/d1ra03395f)
Supplement: RA-011-D1RA03395F-s361 [file RA-011-D1RA03395F-s361.xyz]

18
eq132          -678.446474086583   -678.446474086583
Co      0.36146869629900    0.36373709112000    0.28323644220700
 H      1.24594517645300   -0.43009030895000   -0.60593412352400
 C     -0.75347983066900    1.30411330030500    1.33456987941500
 O     -1.45755044127200    1.91904049061900    2.02658092852200
 C      0.07473713885400   -1.26332238788900    0.91710219185600
 O     -0.05794042475500   -2.36026283049400    1.29146590202500
 C     -0.24702724871800    0.81497335042900   -1.30705054964000
 O     -0.60193738645400    1.07281939428500   -2.39011761333800
 C      1.11971894334900    3.71419435576100   -2.93161515109600
 O      1.82555638628900    3.16642141674200   -2.19246003333600
 C      2.00895948366400    1.70304742460200    0.42446986331700
 C      2.08942815017000    0.77546658102100    1.45991831158400
 H      2.58402383105900    1.57129220460900   -0.48024328560300
 H      1.75868885124400    1.02951116642800    2.45961546866300
 H      2.73562633467500   -0.08779884419600    1.36996318906600
 H      1.61194611819400    2.69602762417500    0.59500375170400
 H     -0.57677461869300    3.96771427722700   -0.05784627289300
 H     -0.26404886839900    3.36300886678800   -0.35213154411600
