# Supplementary material for: Mining hydroformylation in complex reaction network via graph theory
Source: RSC Adv. 2021 Jul 1;11(38):23235–40. doi: 10.1039/d1ra03395f (PMC9036754; doi:10.1039/d1ra03395f)
Supplement: RA-011-D1RA03395F-s362 [file RA-011-D1RA03395F-s362.xyz]

18
eq1320         -678.449153509252   -678.449153509252
Co     -0.14187627312400   -0.48546178310400   -2.42978161217100
 H      1.73765699228600    0.34180598681300    0.59284806354400
 C     -1.00549951993300    1.38843183597900    1.40299829435100
 O     -1.17609811972500    1.87384063103700    2.49919865552800
 C     -0.38550795583700    0.43226046465500    0.48584396398800
 O     -1.47965073790700    1.56074433108500    0.12407262681000
 C     -1.27612425147800   -0.93229095892700   -3.72114766197300
 O     -2.10252196337100   -1.16307021614500   -4.50478111172200
 C      0.97902890456200    0.68406864980000   -0.11862181747900
 O      1.11779225224400   -0.04864387455500   -1.32899673552100
 C     -0.92173499661800   -0.96156666684600    0.29250060628300
 C     -1.40653269024900   -1.17213381344800   -1.14344745465700
 H     -1.75230859417900   -1.14802636529300    0.97848483973600
 H     -1.49657869802300   -2.24033659015100   -1.36648785275800
 H     -2.36047194326700   -0.66685066203000   -1.30382162818000
 H     -0.11591927220600   -1.66073135865300    0.52904703718000
 H     -0.83464505499600    0.76696118633700   -2.43238820517300
 H      1.10849581682500    1.75554420231500   -0.29525281208400
