# Supplementary material for: Mining hydroformylation in complex reaction network via graph theory
Source: RSC Adv. 2021 Jul 1;11(38):23235–40. doi: 10.1039/d1ra03395f (PMC9036754; doi:10.1039/d1ra03395f)
Supplement: RA-011-D1RA03395F-s363 [file RA-011-D1RA03395F-s363.xyz]

18
eq1321         -678.475768402095   -678.475768402095
Co     -0.52750099594800    0.53038410397500   -1.03153988735900
 H      3.04561089135700    0.60414587452800   -0.24513836501200
 C     -2.08294276721800   -0.32449386677800   -1.06422725607600
 O     -3.08215449352900   -0.91529682324500   -0.98442669935600
 C     -1.19267991580300    1.88452220525500   -0.18681663013000
 O     -1.58734157211200    2.80749463864700    0.40884010243600
 C      1.49865084396000    0.15491613788600    1.29180362419700
 O      1.03672057687500   -0.97017517745400    1.46587459047500
 C      2.02974215314400    0.89134943788900    0.03514323232300
 O      1.19175109972500    0.79972324043100   -1.10064710225000
 C      1.55540281467200    1.42145230191900    2.14670090615900
 C      1.95857132745400    2.21519627890900    0.86569005153600
 H      2.31315981923400    1.38385706543800    2.92934755889100
 H      1.17792673373600    2.88059309846800    0.50019456487200
 H      2.89457293971000    2.76342938875200    0.93382984078600
 H      0.59490557350600    1.68360501883200    2.59413926513000
 H     -1.60479366688100    0.48324496200800    2.25605695442900
 H     -1.10989816293800   -0.03201434115600    2.04906232037200
