# Supplementary material for: Mining hydroformylation in complex reaction network via graph theory
Source: RSC Adv. 2021 Jul 1;11(38):23235–40. doi: 10.1039/d1ra03395f (PMC9036754; doi:10.1039/d1ra03395f)
Supplement: RA-011-D1RA03395F-s364 [file RA-011-D1RA03395F-s364.xyz]

18
eq1322         -678.479064169488   -678.479064169488
Co     -0.92185219109700    0.27571344494300   -0.35161135185400
 H      2.69274359229500    0.23411667493500    0.31155768663500
 C     -2.65698579402600    0.12578232349200   -0.02453733837700
 O     -3.78388586965500    0.06992124863300    0.26265230862600
 C     -0.98083004743900    1.93459460528900   -0.92494544057900
 O     -0.92033818415100    3.03357001038600   -1.29983833899200
 C      1.21271074197200    0.53213903403200    1.87494759284000
 O      0.37955221673200   -0.23416253699300    2.36887316138000
 C      1.71850360667100    0.72537673872900    0.42782542090300
 O      0.88976847293600    0.37412296533500   -0.64011388803900
 C      1.82215142091400    1.85133110580000    2.33858938553500
 C      1.93659958997100    2.23222562306200    0.83187399455400
 H      2.78771337199900    1.71547111406100    2.82682065399800
 H      1.09963237462500    2.84931689677300    0.50560699334100
 H      2.87210866592100    2.67515042372500    0.50305193973100
 H      1.17040056717900    2.45542926235800    2.96721812089700
 H     -0.73454922291700   -1.45971841728400    0.11684080896500
 H     -0.47374011296800   -1.12844697298600    0.76907536185300
