# Supplementary material for: Mining hydroformylation in complex reaction network via graph theory
Source: RSC Adv. 2021 Jul 1;11(38):23235–40. doi: 10.1039/d1ra03395f (PMC9036754; doi:10.1039/d1ra03395f)
Supplement: RA-011-D1RA03395F-s365 [file RA-011-D1RA03395F-s365.xyz]

18
eq1323         -678.406849014395   -678.406849014395
Co      2.58845840838400    0.28526468133700   -0.69534219202400
 H      0.13607426551900    0.64348839660100    0.02358772101200
 C      2.24775047522500   -0.49346686640900    0.94759227834300
 O      3.15203279432300   -1.13961650735200    1.46775167350100
 C      0.81164864224300    0.77660086088800   -0.84686876210600
 O      0.44383988687800    1.25205968850800   -1.91649707029400
 C      2.43155001029400   -1.26380805087000   -1.66450626898600
 O      3.46742798360500   -0.95732017995800   -2.29197944509200
 C      3.10597437791700    1.87742258143800    0.01553258483100
 O      3.33937685609800    2.88372902261600    0.54136179152500
 C     -0.66902763989100   -1.83670404976000   -0.59019287708800
 C      0.05828984429800   -2.47731805603200    0.33722329649200
 H     -1.64237504096300   -1.41753407542800   -0.36333064773100
 H      1.04136276819900   -2.88384151237200    0.12205187748500
 H     -0.29773557842800   -2.60499111032300    1.35291659704700
 H     -0.31188194639700   -1.69002141997300   -1.60450892104600
 H      1.25339809269800   -0.35073389008500    1.42000915320300
 H      1.87263156884800   -2.18536484534100   -1.85674974267500
