# Supplementary material for: Mining hydroformylation in complex reaction network via graph theory
Source: RSC Adv. 2021 Jul 1;11(38):23235–40. doi: 10.1039/d1ra03395f (PMC9036754; doi:10.1039/d1ra03395f)
Supplement: RA-011-D1RA03395F-s366 [file RA-011-D1RA03395F-s366.xyz]

18
eq1324         -678.405760532157   -678.405760532157
Co      2.57554112518600    0.34010043414200   -0.75476709908000
 H      0.30270582760600    0.56885885544700    0.42823436426600
 C      2.42891246909300   -0.84975860965000    0.65895793302800
 O      3.28708459957700   -1.71873553980500    0.77499321248600
 C      0.77992617546700    0.75860513780400   -0.55590589709800
 O      0.18824984094300    1.27546532991500   -1.49757452458600
 C      2.35031392118600   -0.88801897362700   -2.09587747198700
 O      3.29166366201000   -0.34537105826800   -2.71216367962700
 C      3.13156238456100    1.71053718371200    0.29679090133300
 O      3.39781695580800    2.55323475381100    1.04802916322500
 C     -0.07037502936600   -2.24370960028100   -0.60564520674400
 C     -0.63603191684900   -1.93486371657700    0.57064477529900
 H     -0.41008955653700   -1.78720343592900   -1.52965421608800
 H     -0.28992300906800   -2.37971673877000    1.49717424973800
 H     -1.45122056420300   -1.22244339508700    0.63487610468700
 H      0.75448743007600   -2.94647025909700   -0.66481444357900
 H      1.59676431832700   -0.72041500168100    1.38219886710400
 H      1.80140713501800   -1.75225069859500   -2.47744598594100
