# Supplementary material for: Mining hydroformylation in complex reaction network via graph theory
Source: RSC Adv. 2021 Jul 1;11(38):23235–40. doi: 10.1039/d1ra03395f (PMC9036754; doi:10.1039/d1ra03395f)
Supplement: RA-011-D1RA03395F-s367 [file RA-011-D1RA03395F-s367.xyz]

18
eq1325         -678.456095398016   -678.456095398016
Co     -1.22786293970800   -1.32126147247900    1.00301329272500
 H      0.52850531257500   -0.99464435786900    0.43263524938200
 C      0.46203589098600   -0.00353550145100   -0.11971498866400
 O      0.46279055214800    0.01425401546000   -1.35458518436800
 C     -2.71657337296100   -0.62504998157800    0.35410545963900
 O     -3.73781536780600   -0.16764588096300    0.01752084588000
 C     -0.83198927940700   -2.58175269564800    2.21500980036000
 O     -0.65954701383700   -3.37244176419600    3.05256375879700
 C     -1.19541108492100    0.03697903883900    2.27404644444900
 O     -1.59520308223100   -0.06224822759200    3.42981235002600
 C      0.57207691673400    1.19903970322900    0.78240355985400
 C     -0.64887842244900    1.35406945641700    1.70619864555500
 H      1.46406881850000    1.05156326293800    1.39992331374200
 H     -1.47144764765600    1.80869263165000    1.14855565231800
 H     -0.40758081444400    2.00457941954700    2.54775425954800
 H      0.70339340362700    2.09431756218200    0.17567627710800
 H     -1.99531465212500    1.96169971269600   -0.99353807348200
 H     -1.39851402312300    1.64643095445400   -1.30334711496900
