# Supplementary material for: Mining hydroformylation in complex reaction network via graph theory
Source: RSC Adv. 2021 Jul 1;11(38):23235–40. doi: 10.1039/d1ra03395f (PMC9036754; doi:10.1039/d1ra03395f)
Supplement: RA-011-D1RA03395F-s368 [file RA-011-D1RA03395F-s368.xyz]

18
eq1326         -678.464267947223   -678.464267947223
Co     -0.78812357136600   -1.19343399295200    0.91674621422200
 H      0.56245671473200   -1.16327944585700    1.55326506854300
 C      0.15096196710500    0.08862782857000   -0.05003482388700
 O      0.51164679261400   -0.28134860171800   -1.16765532518600
 C     -2.39147162292600   -0.87151550753900    0.16260488138400
 O     -3.42710839120000   -0.59644094288500   -0.28515613189700
 C     -1.06520809254300   -2.69315578613800    1.94068889301000
 O     -1.14926735016400   -3.59540848670100    2.66171072570900
 C     -0.99157714953200    0.15602908661800    2.21988271919700
 O     -1.50285850950800   -0.10840694982700    3.29759880312500
 C      0.45763115479100    1.41065792381000    0.62940448279400
 C     -0.53152296028400    1.54614874194200    1.77756289941800
 H      1.48225669285800    1.33119460983900    1.00374533838700
 H     -1.43830452539500    2.06505515930400    1.44969558980900
 H     -0.13101657536300    2.07628907964200    2.64145634439000
 H      0.40955645893600    2.23279927296700   -0.08454440930500
 H     -2.14463986175600    2.01533500398000   -0.72294272767600
 H     -1.70667797710300    1.62389888257400   -1.17599499415200
