# Supplementary material for: Mining hydroformylation in complex reaction network via graph theory
Source: RSC Adv. 2021 Jul 1;11(38):23235–40. doi: 10.1039/d1ra03395f (PMC9036754; doi:10.1039/d1ra03395f)
Supplement: RA-011-D1RA03395F-s369 [file RA-011-D1RA03395F-s369.xyz]

18
eq1327         -678.440962689414   -678.440962689414
Co      0.06526530404600    0.16305506223700   -0.70804060745800
 H     -0.06791041766900   -1.02078009253100   -1.58577860091700
 C     -0.04884479884200    1.71450486439200    0.24272657766700
 O     -0.16915743578200    2.71209280376900    0.82226763508600
 C     -1.73405892224500   -0.21024959646400   -0.81644566275000
 O     -2.04363762527700   -0.69740819839100    0.28936734794400
 C      1.82667369995100   -0.26530960938700   -0.74085163118800
 O      2.93010417954300   -0.57690444201100   -0.92191413728700
 C     -2.72957194388300   -0.11811646588500   -1.95090163019500
 O     -2.46652381218400   -0.51741007286400   -3.08789777843900
 C      0.12145314939800    1.12631509360500   -2.45273283082800
 C     -0.74245712144000    2.37962109715100   -2.50854561060300
 H     -0.19520714924200    0.39138147335900   -3.18915361262600
 H     -0.35317765132900    3.17835310058100   -1.87359037463700
 H     -0.77245271379000    2.75260758283700   -3.53787176505700
 H      1.17743999341500    1.36865847625800   -2.59417586374500
 H     -3.69782639659400    0.33957772445300   -1.69563151023800
 H     -1.77551651666400    2.18380338804700   -2.20846853216300
