# Supplementary material for: Mining hydroformylation in complex reaction network via graph theory
Source: RSC Adv. 2021 Jul 1;11(38):23235–40. doi: 10.1039/d1ra03395f (PMC9036754; doi:10.1039/d1ra03395f)
Supplement: RA-011-D1RA03395F-s370 [file RA-011-D1RA03395F-s370.xyz]

18
eq1328         -678.397984186779   -678.397984186779
Co      0.69991366189700    1.20642125344800    0.68156326936500
 H     -0.93824480587000   -0.56414653398200    0.61653849308200
 C      2.36419169632500    1.02921375102600    1.11579536270100
 O      3.50762639691300    0.91180466359900    1.32316220302600
 C      1.55889625380800    1.91085005105600   -2.23231991662000
 O      1.27416850616900    1.40621639897800   -3.32073717619000
 C     -0.14525221558500   -0.52148071688900    1.37758412746000
 O      0.47474447213500   -1.52569531610100    1.75471141151000
 C      0.72325766369600    1.72422268147300   -1.00539715971200
 O     -0.53250499997700    1.77758745071900   -0.89170636343400
 C      0.82664720017700   -1.40392962509500   -1.67142528898800
 C      2.05522769758000   -1.22593301183300   -1.16077617864600
 H      0.08523585926400   -1.98657494822500   -1.13513719188300
 H      2.81173532489200   -0.64921211628900   -1.68452884993300
 H      2.33231414049900   -1.65148344627600   -0.20281721874600
 H      0.53023237085900   -0.96191136308400   -2.61642383645400
 H      2.49426015702300    2.45789691518200   -2.05692536574900
 H     -0.14451464457100    0.42795896193700    2.05838828812100
