# Supplementary material for: Mining hydroformylation in complex reaction network via graph theory
Source: RSC Adv. 2021 Jul 1;11(38):23235–40. doi: 10.1039/d1ra03395f (PMC9036754; doi:10.1039/d1ra03395f)
Supplement: RA-011-D1RA03395F-s371 [file RA-011-D1RA03395F-s371.xyz]

18
eq1329         -678.426190095086   -678.426190095086
Co      0.81600977980700    1.11020677347000    0.65204517853700
 H     -1.50892757138600   -1.61359940024500    2.00706897224300
 C      2.44440498422300    1.21328932594600    1.14680448389500
 O      3.59683399984500    1.26554643775300    1.37813209430500
 C      1.59968942269700    2.09480658040800   -2.17845572228100
 O      1.13265814950100    2.64909707818600   -3.17703677482200
 C     -0.97961706647900   -0.91929411337300    1.35390218522700
 O     -0.15572733151200   -0.12083739665500    1.83845655351700
 C      0.80291659711700    1.68738543667400   -0.98319297550800
 O     -0.43468858715000    1.35979819321300   -0.95253041638600
 C      1.39239207124800   -1.49954202861800   -1.00107868180800
 C      2.33266674882100   -0.94881205974300   -1.78337627287900
 H      1.56557713994400   -1.64877787347100    0.06006130425200
 H      2.16514785728300   -0.78661558715900   -2.84256870968400
 H      3.28596610785800   -0.63242555267100   -1.37374171252700
 H      0.42744828783800   -1.79252651969900   -1.40215338212700
 H      2.67161477867700    1.87468862796900   -2.06843737640600
 H     -1.17643063310600   -0.93058287231500    0.27564986133400
