# Supplementary material for: Mining hydroformylation in complex reaction network via graph theory
Source: RSC Adv. 2021 Jul 1;11(38):23235–40. doi: 10.1039/d1ra03395f (PMC9036754; doi:10.1039/d1ra03395f)
Supplement: RA-011-D1RA03395F-s372 [file RA-011-D1RA03395F-s372.xyz]

18
eq133          -678.466077333505   -678.466077333505
Co      0.17872595681500    0.05239611265500   -0.04841099605000
 H      0.41430556690700   -0.66308652518400    1.21819178388600
 C     -0.10287548933900    0.91372406316900   -1.59500205840400
 O     -0.29168220683800    1.47340770769000   -2.59529212692400
 C      1.63810782762100    0.86071206217200    0.57462812584600
 O      2.57506565967500    1.31495828966000    1.10035201110800
 C      0.34876951806500   -1.63149330827700   -0.59708612745400
 O      0.46853961522900   -2.76510921731600   -0.84121965098700
 C     -1.31328409379500    0.42921298356100    0.85434841170400
 O     -2.23310769852800    0.61185232343600    1.54675516217800
 C      0.31157383754200   -0.42951738897700    3.68762023998600
 C      1.23826278991100   -1.32554614130100    3.31258032466200
 H     -0.69785092166300   -0.72709307391800    3.95031845992100
 H      2.23595927766200   -1.01727425980900    3.01863993540900
 H      1.01704551230600   -2.38598737064300    3.25934842905700
 H      0.52666555314500    0.63386897675700    3.69924539743700
 H     -1.51918571487100   -2.64218101090200    1.60359542037800
 H     -1.07633907778000   -2.20594331000000    2.00808508810800
