# Supplementary material for: Mining hydroformylation in complex reaction network via graph theory
Source: RSC Adv. 2021 Jul 1;11(38):23235–40. doi: 10.1039/d1ra03395f (PMC9036754; doi:10.1039/d1ra03395f)
Supplement: RA-011-D1RA03395F-s373 [file RA-011-D1RA03395F-s373.xyz]

18
eq1330         -678.393882468307   -678.393882468307
Co      1.84550140482700    2.52725144019800    0.15765996558300
 H     -0.07697239466000   -1.34417036186400    1.63733771218900
 C      0.84973908352500    1.86172712833300    1.37428342427900
 O      0.14985474538900    1.30267823578900    2.13563345595800
 C      0.24692891023200    0.99130326342100   -2.01559601023000
 O     -0.87471067719800    0.82945790836300   -1.53063441033900
 C     -0.43278964041900   -1.28168611032900    0.59803460987700
 O     -0.16417623412300   -2.16113628711200   -0.23021947915800
 C      1.26712103015000    1.84498471509500   -1.32291705198500
 O      2.23274224412600    2.45799219035200   -1.87712619515900
 C      2.74271645690800   -0.57200186996600   -0.28717042380200
 C      2.39034840935600   -1.03531396789400   -1.49799792318800
 H      3.56008685214000    0.12988720720000   -0.15939083462100
 H      1.56774740037900   -1.73366196030800   -1.60817571788000
 H      2.91659958526100   -0.71866155336300   -2.39238265314800
 H      2.22140655221100   -0.88441413073900    0.61156510231400
 H      0.55296139751200    0.54170304734400   -2.96830159232800
 H     -1.01717039040700   -0.39413384482400    0.32494663053700
