# Supplementary material for: Mining hydroformylation in complex reaction network via graph theory
Source: RSC Adv. 2021 Jul 1;11(38):23235–40. doi: 10.1039/d1ra03395f (PMC9036754; doi:10.1039/d1ra03395f)
Supplement: RA-011-D1RA03395F-s374 [file RA-011-D1RA03395F-s374.xyz]

18
eq1331         -678.489454081096   -678.489454081096
Co     -0.04166042554300    0.56712246478300   -1.35824804473400
 H      0.05651742665700   -2.32454939912700    1.10283620773200
 C      0.94324051411800    1.97225037384100   -0.76338279842200
 O      1.53208388898900    2.91027776531600   -0.40943072660200
 C      0.36463219936100   -0.42363406816400    0.17691340057400
 O      1.25033203858400   -0.09387260267800    0.95255469186700
 C      0.77847882730600   -0.66012113337100   -2.36127008398200
 O      1.28159483375100   -1.50091929323000   -2.99700929631800
 C     -0.50607579267600   -1.67932407080900    0.43124764916900
 O     -1.71322647737100   -1.33379757046000    1.13092171899300
 C     -1.89207055701200    1.20367510623100   -0.81921350898800
 C     -1.98703973318100    0.11707305895800   -1.72070671744500
 H     -2.02428578397700    2.21554853791700   -1.18536958157500
 H     -2.26097608965600   -0.88658063700800   -1.41594562615300
 H     -2.17181451134000    0.31149863266700   -2.77268174291600
 H     -2.03183205782800    1.08826663304800    0.25018380552800
 H     -2.38443611576700   -0.96523252050700    0.53084804032000
 H     -0.70595828945300   -2.19313627769200   -0.51198019177600
