# Supplementary material for: Mining hydroformylation in complex reaction network via graph theory
Source: RSC Adv. 2021 Jul 1;11(38):23235–40. doi: 10.1039/d1ra03395f (PMC9036754; doi:10.1039/d1ra03395f)
Supplement: RA-011-D1RA03395F-s375 [file RA-011-D1RA03395F-s375.xyz]

18
eq1332         -678.418019555568   -678.418019555568
Co      0.49938246750600   -0.10066552543700   -0.89373749992800
 H      0.24758663445800    3.37221475024000    0.49569235152600
 C     -0.39135093747600   -0.76450253111300    0.53603720959200
 O     -1.00129914982900   -1.20296880936800    1.41384465712800
 C      1.79780405087900    1.73784842494200   -2.46253601340200
 O      1.33960569124500    0.50168971576700   -2.38693853329800
 C      1.16735023930300    1.48766818669200   -0.13172859722100
 O      1.58231491665800    2.36460102145500   -1.25603735816200
 C      0.25372305939700    2.29878326534500    0.72745342184800
 O     -0.46184643977300    1.81096906935700    1.61389857322800
 C      2.40915202785100    0.85707645029700    0.53536675673600
 C      2.29015559341100    0.61212076175700    2.04093854341200
 H      3.24542354012900    1.52601456995300    0.31928985058100
 H      1.42595335941100   -0.00478839952800    2.29224441817000
 H      3.18997071767800    0.11107753328000    2.39907545120700
 H      2.66284939984000   -0.09108770341400    0.02716712433800
 H     -0.73077847383600    0.54902097581700   -1.23273890002700
 H      2.17998989925600    1.55430286888000    2.57988951171600
