# Supplementary material for: Mining hydroformylation in complex reaction network via graph theory
Source: RSC Adv. 2021 Jul 1;11(38):23235–40. doi: 10.1039/d1ra03395f (PMC9036754; doi:10.1039/d1ra03395f)
Supplement: RA-011-D1RA03395F-s376 [file RA-011-D1RA03395F-s376.xyz]

18
eq1333         -678.418889735079   -678.418889735079
Co      0.54607856180900   -0.20596545166200   -0.74204152395400
 H      0.03636604276400    3.34539971172300    0.18899591263100
 C     -0.35612540469600   -0.73263124633100    0.74176055418900
 O     -0.96031235826600   -1.08610825907400    1.66041073935200
 C      1.79289245294500    1.49679414179700   -2.49142386534200
 O      1.42598888442200    0.24392066641700   -2.25273661269100
 C      1.15328652181000    1.49127531692900   -0.15038736906600
 O      1.51271905050400    2.25341434382500   -1.38434087571800
 C      0.15288396975900    2.32730691066400    0.58520593489500
 O     -0.49659480294200    1.92039013559700    1.55962482584200
 C      2.45771809962600    1.23602721773500    0.63270636610800
 C      2.29318174285600    0.39287794006400    1.90149257937900
 H      2.86340338045200    2.22059111474400    0.88750543745200
 H      1.46177760238600    0.74970575691400    2.51233369915700
 H      2.11550753076400   -0.66045000529200    1.65986863161600
 H      3.18060316493200    0.77423867100200   -0.04513950084800
 H     -0.67920940662900    0.41072931637300   -1.14246696364300
 H      3.20582156361900    0.44185834350200    2.49581299806300
