# Supplementary material for: Mining hydroformylation in complex reaction network via graph theory
Source: RSC Adv. 2021 Jul 1;11(38):23235–40. doi: 10.1039/d1ra03395f (PMC9036754; doi:10.1039/d1ra03395f)
Supplement: RA-011-D1RA03395F-s377 [file RA-011-D1RA03395F-s377.xyz]

18
eq1334         -678.466702861160   -678.466702861160
Co     -0.90704435725700   -0.42452509555400   -0.55108481610000
 H      1.37374709379000    1.13723467641100    1.51295175239100
 C     -2.24932711047800    0.02000249166100    0.53586442392500
 O     -3.07774170010000    0.23276161556000    1.33155456474900
 C      0.63605180614100   -1.15456220750900    0.01523750539700
 O      1.62426868869700   -1.53225499787700    0.50676014538800
 C     -0.18923974157000    1.28751964835900   -0.59937037171800
 O      0.74819974180400    1.48955799581900   -1.36381279254800
 C     -0.83205914801900    2.38735692974700    0.25047791474400
 O     -1.78036280168400    3.03601273549100   -0.20282916660700
 C      0.54401997294000    1.40009227696200    2.17385015157500
 C     -0.24485294756000    2.59424570076000    1.62767748532000
 H      0.96173878132100    1.64850988840700    3.14932654676500
 H     -1.06638975184700    2.87027154496900    2.29161793655500
 H      0.41353953581100    3.46627690545900    1.54785165286300
 H     -0.09179621922200    0.51956970964600    2.28865814784900
 H     -0.85290978731300   -0.59109157802200   -2.30742070571800
 H     -1.54505910421600   -0.21707025076500   -2.16634614364500
