# Supplementary material for: Mining hydroformylation in complex reaction network via graph theory
Source: RSC Adv. 2021 Jul 1;11(38):23235–40. doi: 10.1039/d1ra03395f (PMC9036754; doi:10.1039/d1ra03395f)
Supplement: RA-011-D1RA03395F-s378 [file RA-011-D1RA03395F-s378.xyz]

18
eq1335         -678.455082785626   -678.455082785626
Co     -0.09856659197000    1.89767109626500   -0.15784376508800
 H      1.18153403585300   -2.04180288645100    1.72127986875400
 C     -0.76404023542900    1.00184264269000   -1.53117149852500
 O     -1.22650661718900    0.38718129536200   -2.40821030609200
 C     -1.35316887736100    3.00603507092600    0.21855748284200
 O     -2.18163039284400    3.76688138570500    0.53999901762600
 C      1.65238957346600    0.12152596860500    1.68271824485400
 O      1.79713701200600    0.14242704319200    2.91007987872400
 C      1.34404468693000   -1.21705573350600    1.01518801546700
 O      1.27877155052300   -1.34506068722000   -0.20959845708200
 C      1.73119065176500    1.34374335693100    0.80198592801200
 C      0.94121702542100    2.51818510687700    1.31781217684700
 H      1.36891120732900    0.97511363610700   -0.24959194924800
 H      0.52243105922500    2.38964174806100    2.31224743784500
 H      1.40369473990900    3.49054138657500    1.17454382643000
 H      2.76972961856700    1.58567112148600    0.56866058022700
 H     -1.15728698710300   -0.13911580434800    1.84764481262400
 H     -1.10014826009000    0.37850779706100    1.30958577720300
