# Supplementary material for: Mining hydroformylation in complex reaction network via graph theory
Source: RSC Adv. 2021 Jul 1;11(38):23235–40. doi: 10.1039/d1ra03395f (PMC9036754; doi:10.1039/d1ra03395f)
Supplement: RA-011-D1RA03395F-s379 [file RA-011-D1RA03395F-s379.xyz]

18
eq1336         -678.524935204721   -678.524935204721
Co     -0.12875759143000    0.02769226894500    0.06481716875700
 H     -0.68642929763600    0.23219641475900    2.14175020889700
 C      0.10636947421600   -1.71524109732400    0.40795235964600
 O      0.24214821949800   -2.84672793293300    0.64708081150300
 C      1.59177191776000    0.48955865587100    0.01809221001400
 O      2.70988982424900    0.78121686822300   -0.12371754273900
 C     -1.54111741355000   -0.10835471749300   -0.95656665889500
 O     -2.43971176123700   -0.13150031744500   -1.70532544562600
 C     -0.51960242982300    1.99511284409400   -0.03308977148200
 O      0.40491241570200    2.84109593257500   -0.74243870733800
 C     -1.15617552020800    1.22433638830900    2.26282423096700
 C     -0.41599115375300    2.30333617873600    1.45543809038200
 H     -1.12725866012500    1.44326302837900    3.33085171126900
 H     -0.84134060171500    3.29128294887700    1.65708057182100
 H      0.63879283098000    2.33876214838800    1.73937022911700
 H     -2.20032070192800    1.14700731078000    1.94944155361400
 H     -1.54093601289200    2.19818832178700   -0.37692737764600
 H      0.36853941315100    2.65868274494800   -1.69566941107800
