# Supplementary material for: Mining hydroformylation in complex reaction network via graph theory
Source: RSC Adv. 2021 Jul 1;11(38):23235–40. doi: 10.1039/d1ra03395f (PMC9036754; doi:10.1039/d1ra03395f)
Supplement: RA-011-D1RA03395F-s380 [file RA-011-D1RA03395F-s380.xyz]

18
eq1337         -678.506916916269   -678.506916916269
Co      0.23338350298000   -0.11629041476200    0.67589000260900
 H     -0.82107591422700    0.44170790001900    2.12137892047300
 C      0.52788397113400   -1.30159258680900   -0.52126551491900
 O      0.69466792090500   -2.09318132177000   -1.36353496464500
 C      1.68080526284200   -0.39230029966100    1.70716058767100
 O      2.63753895664700   -0.57656789533700    2.34511282763800
 C     -1.24603812715000    0.39536919973000   -0.39364616026900
 O     -2.09884249330900   -0.15486007350800   -1.09991436604700
 C     -1.27260464601800    1.93903982280600   -0.21779317402400
 O     -0.76747474005900    2.57181455017000   -1.41081949018800
 C     -0.73723328138700    1.55787933152100    2.21119742298400
 C     -0.33717658815300    2.30859930228100    0.92723462552900
 H     -0.04249038473600    1.76150674374200    3.02379057095700
 H     -0.36502458431900    3.38250386942700    1.11026902451400
 H      0.69559450499100    2.08756326944800    0.61058505712600
 H     -1.74453358887100    1.84851715860400    2.51399622968100
 H     -2.30636239771700    2.24669981676500   -0.00998071860700
 H     -1.26623442227700    2.26349961679400   -2.18869664926100
