# Supplementary material for: Mining hydroformylation in complex reaction network via graph theory
Source: RSC Adv. 2021 Jul 1;11(38):23235–40. doi: 10.1039/d1ra03395f (PMC9036754; doi:10.1039/d1ra03395f)
Supplement: RA-011-D1RA03395F-s381 [file RA-011-D1RA03395F-s381.xyz]

18
eq1338         -678.436233362082   -678.436233362082
Co      0.12871210492900   -0.55240822691900   -0.46453655394000
 H      0.02882633526300    0.10729457505100    3.11098184278500
 C      0.83587318366900    0.61983534393100   -1.65586478915500
 O      2.02562655007000    0.39012256481000   -1.89176535955300
 C      0.20430159432100    0.77106824474800    0.86594242526900
 O      0.30603458954900    1.99285753425000    1.01070346245600
 C     -0.00345260727100   -1.97419996869900   -1.64828612091100
 O     -0.07968040655700   -2.83703641097400   -2.41623541284900
 C      0.04300362889700   -0.18764728481700    2.05471281397600
 O     -0.08196558767500   -1.37964945031800    1.68588902400500
 C     -1.70736350856700    0.05762613262800   -0.66632244418800
 C     -2.26011657127600   -0.15334449255900   -2.07079396313100
 H     -1.77446283187100    1.11356201788000   -0.39710926410600
 H     -2.36365207945700   -1.21245589147900   -2.31824989734000
 H     -3.25037454010600    0.30616630945400   -2.15625327751300
 H     -2.23474933046400   -0.54976989556500    0.08057154209700
 H      0.28850388033400    1.49589357653700   -2.04069318341600
 H     -1.61756050890100    0.31663032170000   -2.82242364920400
