# Supplementary material for: Mining hydroformylation in complex reaction network via graph theory
Source: RSC Adv. 2021 Jul 1;11(38):23235–40. doi: 10.1039/d1ra03395f (PMC9036754; doi:10.1039/d1ra03395f)
Supplement: RA-011-D1RA03395F-s382 [file RA-011-D1RA03395F-s382.xyz]

18
eq1339         -678.496312474266   -678.496312474266
Co     -0.45036723997400   -0.73392278966400   -1.92814353340800
 H     -0.41260791601400    2.80294083282800   -0.58161247360800
 C     -0.67224653195400   -2.37796793100400   -2.44257142153200
 O     -0.80553597012500   -3.46467475679000   -2.84624361601700
 C     -0.24927599253300    1.72099478317500   -0.56283540579400
 O     -0.52387945646200    1.12873662821100   -1.70849298288700
 C     -0.75349474037500   -1.13872733032800   -0.12390675488800
 O     -0.81902868812000   -1.59223858557700    0.93957222594900
 C      0.63962854129600   -0.55688614686100   -3.34488386416900
 O      0.17760727210400    1.14068100119600    0.46179197078800
 C      1.80333344436200    0.35290501648000   -3.15846130732200
 C      2.55868883348700    0.05531584635100   -1.83790649096900
 H      1.36115380732200    1.35651368114500   -3.05628630751500
 H      3.37704415355700    0.76652436399900   -1.71893769320500
 H      2.96805809975500   -0.95704908407900   -1.84948581027300
 H      2.49250046916800    0.34297587288000   -4.00505435059400
 H      0.62929952670900   -1.09397162843200   -4.30015597731200
 H      1.89811393576300    0.15104395668600   -0.97396438294300
