# Supplementary material for: Mining hydroformylation in complex reaction network via graph theory
Source: RSC Adv. 2021 Jul 1;11(38):23235–40. doi: 10.1039/d1ra03395f (PMC9036754; doi:10.1039/d1ra03395f)
Supplement: RA-011-D1RA03395F-s383 [file RA-011-D1RA03395F-s383.xyz]

18
eq134          -678.446533564489   -678.446533564489
Co     -0.70846321305900   -0.71128062194800   -0.13552893541700
 H     -1.95666216055500   -1.19027410331700    0.50819322125300
 C      0.83598941872700   -0.20169019612800   -0.89629362948300
 O      1.82914107598500    0.12768167272000   -1.40562875276400
 C     -0.36364185393000   -0.40195541533400    1.57153141584600
 O     -0.21957539940700   -0.22632173082100    2.71585764917100
 C     -0.78374523456100   -2.37016523225700   -0.74062977289200
 O     -0.89921917070300   -3.46763225156100   -1.11994970734100
 C      1.37595846185200    2.26036554371600    1.04855733552200
 O      0.82056260596000    2.94265970852600    0.29249341765700
 C     -1.79576653625800    1.07203034241700   -0.54950394115900
 C     -1.97472541979700    0.17269903604800   -1.59898504739400
 H     -1.08890128886600    1.88579214488600   -0.64220867939500
 H     -2.86127589393400   -0.44529824766300   -1.65346187149900
 H     -1.40486626025600    0.28061797879700   -2.51315665909100
 H     -2.54140986758200    1.16464905024600    0.22919833996100
 H      0.40719836695000   -1.13250793842000   -3.59125696952200
 H     -0.18309374219900   -1.43482474403700   -3.25896022357700
