# Supplementary material for: Mining hydroformylation in complex reaction network via graph theory
Source: RSC Adv. 2021 Jul 1;11(38):23235–40. doi: 10.1039/d1ra03395f (PMC9036754; doi:10.1039/d1ra03395f)
Supplement: RA-011-D1RA03395F-s384 [file RA-011-D1RA03395F-s384.xyz]

18
eq1340         -678.446330646360   -678.446330646360
Co      0.60858339126500   -0.54559394392200   -0.04328756088900
 H      0.33865383422200    1.68472976760300    1.19908884322400
 C      0.73591136977000   -1.84291415245600   -1.28925432546700
 O      0.82755751254400   -2.76339758038000   -1.99356442035200
 C      2.31211737796400   -0.64510025228100    0.43835838664400
 O      3.41971297638800   -0.74305196630900    0.78725782271200
 C     -1.01614066744800   -1.02272960784400    0.48960827657700
 O     -2.06789500616300   -1.35659764009200    0.86343475431700
 C      0.49095013349000    0.63013920116000    1.50791209592100
 O      0.56144975216300    0.33405454368900    2.69935138011200
 C      0.10341842828800   -3.08313980846400    2.44565830727600
 C      1.41760940191200   -2.84249068195100    2.33569049362300
 H     -0.52580588192000   -2.43233697585600    3.04260721385800
 H      2.06637500683800   -3.45933856446700    1.72162634033100
 H      1.86191900091600   -1.99455143971900    2.84467457157100
 H     -0.37755318462100   -3.90458428277900    1.92505745749600
 H      0.03765680845300    0.82152278693700   -1.15631646161400
 H      0.80997172393700    0.91855079005700   -1.16260586777900
