# Supplementary material for: Mining hydroformylation in complex reaction network via graph theory
Source: RSC Adv. 2021 Jul 1;11(38):23235–40. doi: 10.1039/d1ra03395f (PMC9036754; doi:10.1039/d1ra03395f)
Supplement: RA-011-D1RA03395F-s385 [file RA-011-D1RA03395F-s385.xyz]

18
eq1341         -678.509210558155   -678.509210558155
Co     -0.04768266267000   -0.01634512508800    1.63592607227600
 H      0.46659455073900    2.21246737698600   -1.03679919511300
 C     -1.29212787083400    0.56464997282100    2.77306368763100
 O     -2.09050930944000    1.04193333018600    3.48138899994400
 C      1.31857498374300    0.20689580450100    2.65079890054200
 O      2.26251327390100    0.40915057823300    3.31560597717800
 C      1.26582366010500   -0.51352851683200    0.31714516159800
 O      1.66758421206100   -1.66659864792700    0.13519086274500
 C     -1.81865908894000    0.57793101919700   -0.59392723562800
 O     -1.27577468029700   -0.25538536256700    0.16008664404800
 C     -0.18443462607400    2.50504632355100   -0.21072191496300
 C     -1.63421433817600    2.06134838284200   -0.46452354398200
 H     -0.14805936620300    3.58843426072000   -0.09932026845900
 H     -2.25264057860400    2.37181561487800    0.39002654989500
 H     -2.04060359035600    2.54516684547500   -1.35249616587100
 H      0.20614982339200    2.05755061745600    0.70942045512100
 H      1.55506013958400    0.28841058584200   -0.40784605217600
 H     -2.49281157944200    0.19096492912200   -1.36205470409300
