# Supplementary material for: Mining hydroformylation in complex reaction network via graph theory
Source: RSC Adv. 2021 Jul 1;11(38):23235–40. doi: 10.1039/d1ra03395f (PMC9036754; doi:10.1039/d1ra03395f)
Supplement: RA-011-D1RA03395F-s386 [file RA-011-D1RA03395F-s386.xyz]

18
eq1342         -678.525518343179   -678.525518343179
Co     -0.70792894714900    0.17595633373300    1.78728276146100
 H     -0.97799979793400    3.25819132899600   -1.02007366345800
 C     -1.82682938334500    0.14333073014200    3.17617219470000
 O     -2.54414691049900    0.17956525347600    4.09534674746200
 C      0.74455862737800    0.40618225040600    2.65344017734100
 O      1.77982177728600    0.64743100746100    3.15203464769100
 C      0.39005741129000    0.24696965755500    0.15530089924000
 O      1.77881740756300    0.62429157395000    0.02421421743800
 C     -1.85913083923300    0.67184511770400   -0.62784804980600
 O     -2.18624829764500    0.18190348373900    0.48487396256500
 C     -0.34980648894000    2.61206579922400   -0.40393683429200
 C     -0.45832658968300    1.12282436251400   -0.81024095152800
 H     -0.62917282883300    2.72679235973000    0.64832992402600
 H      2.03432088724700    1.28648756666200    0.68600981815300
 H     -0.14161665397500    1.01634774529900   -1.85285514360600
 H      0.69047165666100    2.91619719474800   -0.52652428855000
 H      0.34492760497600   -0.80076846044800   -0.17176178532400
 H     -2.61698568260900    0.75429468439900   -1.40880040281500
