# Supplementary material for: Mining hydroformylation in complex reaction network via graph theory
Source: RSC Adv. 2021 Jul 1;11(38):23235–40. doi: 10.1039/d1ra03395f (PMC9036754; doi:10.1039/d1ra03395f)
Supplement: RA-011-D1RA03395F-s387 [file RA-011-D1RA03395F-s387.xyz]

18
eq1343         -678.436740915809   -678.436740915809
Co     -0.20418967073800    0.33560629009200    1.11195635276100
 H      0.63626150314700    2.59230185005200    0.39521966055400
 C     -2.28894690386000    0.52232544975900    3.68050208221800
 O     -1.58368631254400    0.50911725908100    2.76218866570200
 C      1.25100063370700    0.57505944491800    2.19090581031300
 O      1.38804316485300   -0.42018710502000    2.93401839567600
 C      0.95464174534000   -0.15410858069000   -0.20396098448500
 O      1.32789488196900    0.37222376079100   -1.25739265309600
 C     -2.04867069222900    0.92827583107400   -0.79493877117600
 O     -1.87087627348100   -0.02105762629000    0.00839259942400
 C     -0.34481673502200    2.13810579608900    0.53115069401300
 C     -1.12368460685600    2.09655981526800   -0.79295576455600
 H     -0.89917103781700    2.66741107533800    1.31718867783300
 H     -1.66428947573100    3.01483124309400   -1.04083214604800
 H     -0.40046428538300    1.91225046108000   -1.60154675179500
 H      1.93976693770500    1.43647960828600    2.25457715402200
 H      1.27534087066800   -1.20075160077600    0.04874566101700
 H     -2.87937079127100    0.86546501722200   -1.50225445170500
