# Supplementary material for: Mining hydroformylation in complex reaction network via graph theory
Source: RSC Adv. 2021 Jul 1;11(38):23235–40. doi: 10.1039/d1ra03395f (PMC9036754; doi:10.1039/d1ra03395f)
Supplement: RA-011-D1RA03395F-s388 [file RA-011-D1RA03395F-s388.xyz]

18
eq1344         -678.468842371577   -678.468842371577
Co      1.38045868299300   -0.54031290086300   -0.32368425425600
 H     -1.18649621652900   -0.85112447789600   -0.14591784448000
 C      1.55435570484800    0.29944361507300    1.23879526825900
 O      1.64893219607200    0.84264572713800    2.26399051395800
 C     -0.49002374631200    0.01614085327800   -0.17455844378100
 O     -0.92708617769700    1.16131231443000   -0.11448201225800
 C      1.31784258626100    0.34808137423200   -1.86676395135900
 O      1.25661965383100    0.92165974631800   -2.87808138359600
 C      3.11835533979200   -1.04032953803600   -0.46190283948600
 O      4.22810615210100   -1.37143560219100   -0.55039561169000
 C      0.70090560257100   -2.42353980967100   -1.00267826587700
 C      0.80421056257500   -2.44438934722800    0.39241877077000
 H     -0.25060015286500   -2.25072360175500   -1.49047651042200
 H      1.65189272320500   -2.91241756194600    0.87721730966100
 H     -0.06439472496400   -2.28761283248200    1.02015426126200
 H      1.46639643495400   -2.87586802641800   -1.62080370082300
 H      3.08065820789500    1.74379687957300   -0.41354824641200
 H      3.73866294009800    2.08251785592700   -0.35123201305600
