# Supplementary material for: Mining hydroformylation in complex reaction network via graph theory
Source: RSC Adv. 2021 Jul 1;11(38):23235–40. doi: 10.1039/d1ra03395f (PMC9036754; doi:10.1039/d1ra03395f)
Supplement: RA-011-D1RA03395F-s389 [file RA-011-D1RA03395F-s389.xyz]

18
eq1345         -678.430911356007   -678.430911356007
Co     -0.29074723307000    1.36264505326000   -0.11939620800200
 H      1.40726370319600   -1.33350056994000   -0.11062845508400
 C      1.51539084768600    1.35767249188000   -0.39713790048300
 O      2.14960627791600    1.10918968413100   -1.42002777107600
 C     -3.51414314751900    1.64058177571800    0.27409049961300
 O     -2.39136704545300    1.93553050571900    0.22444012592600
 C     -0.51156664990300   -0.45800170684300    0.48160812283100
 O     -0.91739119188600   -0.26822150086300   -0.79579118544000
 C      0.81624536022600   -1.04639218062500    0.77113419069800
 O      1.25878976937400   -1.15133257200900    1.93134322969400
 C      2.05837323431000    1.95255793927200    0.89870166670500
 C      0.84419660656200    2.32589684393300    1.77506595177100
 H      2.67555591571000    2.82146455391600    0.66164767691000
 H      1.09828013752500    3.06654460033800    2.53171088930500
 H      0.04563639089600    2.83649918819900    1.17897487414900
 H      2.67819158139400    1.21161972154200    1.40813660430300
 H     -1.25290941500200   -0.55128409923300    1.28222864270400
 H      0.44029805680000    1.45046381574700    2.28778611669300
