# Supplementary material for: Mining hydroformylation in complex reaction network via graph theory
Source: RSC Adv. 2021 Jul 1;11(38):23235–40. doi: 10.1039/d1ra03395f (PMC9036754; doi:10.1039/d1ra03395f)
Supplement: RA-011-D1RA03395F-s390 [file RA-011-D1RA03395F-s390.xyz]

18
eq1346         -678.458750852190   -678.458750852190
Co     -0.50294359917000    1.05444456133700    1.16687433901300
 H      0.33827340605500   -3.10768475296200    1.10435608733700
 C      0.06206914692500   -0.50999996643700   -0.83472527250400
 O      0.42037436778000    0.74047141996700   -0.34056007900500
 C      0.08646177515700   -2.08066285764600    0.87544273029500
 O      0.82975878272700   -1.63154529576500   -0.26083477229000
 C     -1.26234383170200    1.24249584554400    2.76182320170100
 O     -1.77948605637800    1.26428743461300    3.81037481119800
 C     -1.36597046316400   -0.84973346216300   -0.33694046411400
 O     -1.30802915979800   -2.02032580530000    0.45296901754500
 C     -2.34096759944700    0.31667110568000    0.18906986373100
 C     -2.59677295747800   -0.55363326041300   -1.07094705086400
 H     -2.20194905049400    1.37973611930600   -0.02974478938500
 H     -3.40240842649500   -1.26817363154600   -0.98359031172300
 H     -2.49742198822500   -0.05841987009700   -2.02649753263800
 H     -2.97279055841700    0.05485550422800    1.02599131665100
 H      0.21978695476300   -1.40257041521800    1.73458351846400
 H      0.19862017216000   -0.58264337187700   -1.91112508035200
