# Supplementary material for: Mining hydroformylation in complex reaction network via graph theory
Source: RSC Adv. 2021 Jul 1;11(38):23235–40. doi: 10.1039/d1ra03395f (PMC9036754; doi:10.1039/d1ra03395f)
Supplement: RA-011-D1RA03395F-s391 [file RA-011-D1RA03395F-s391.xyz]

18
eq1347         -678.421015500044   -678.421015500044
Co     -0.43393212443700   -0.51998178207800   -2.40141405398500
 H      1.45337503060500    1.63150429354400    0.63622121065200
 C     -0.05410050500600   -0.73402101852600    0.80163487432100
 O     -0.13349235121900   -0.77136584683700    2.02648883857400
 C     -0.38242446374800    0.53603643415900    0.05219775016200
 O      0.27491996113800   -1.83301512475300    0.06972234929700
 C      0.32471478646400   -1.88421420184600   -1.41628865663300
 O      0.94705853942200   -2.82668239702400   -1.85630027140900
 C      0.52663036690400    1.69197875336900    0.08252495239800
 O      0.52667967685700    0.81028518953300   -1.13624152445300
 C     -1.83662145106500    0.65663081806400   -0.34288844199900
 C     -2.07425344035800   -0.37505014709600   -1.46672285118300
 H     -2.02090383508000    1.67122044355100   -0.70336110012100
 H     -2.37021790836400   -1.35277676253300   -1.08597883210900
 H     -2.81508252058500   -0.03299849220000   -2.19538638842200
 H     -2.47025906693600    0.47965322996900    0.52926213127000
 H     -1.09151765696400   -1.50005062317200   -3.23629646469900
 H      0.11693085728700    2.67739223352800   -0.09690632641000
