# Supplementary material for: Mining hydroformylation in complex reaction network via graph theory
Source: RSC Adv. 2021 Jul 1;11(38):23235–40. doi: 10.1039/d1ra03395f (PMC9036754; doi:10.1039/d1ra03395f)
Supplement: RA-011-D1RA03395F-s392 [file RA-011-D1RA03395F-s392.xyz]

18
eq1348         -678.496378775204   -678.496378775204
Co     -0.49444581501300    0.03050414960400    1.19252774772800
 H      2.03017337146500    1.39811860440900   -0.29038335741800
 C      0.67667283050000   -1.16410951116500    0.39076822194100
 O      0.47262151646300   -2.34497434223700    0.14024790591300
 C      1.14204256356700    2.01226268012600   -0.05431157590000
 O      0.44343563378500    1.47595769294400    1.05357376122800
 C     -1.63020176344000   -1.27375056163900    1.69527316534000
 O     -2.39858324291100   -2.09791944883800    1.96429693868300
 C      0.25526202011700    2.03615800954700   -1.30059730229400
 O      0.20690803881800    3.03407462825300   -2.03226426187100
 C     -0.51162155543000    0.76444399230500   -1.61156614589500
 C     -1.41066849359700    0.24540491406800   -0.49213136800400
 H      0.21793334500700   -0.01048179978800   -1.87995326964600
 H     -2.18051954289000    0.97488992586300   -0.21369224173100
 H     -1.86782765323800   -0.69787282413600   -0.79255691678500
 H     -1.11476865191200    0.96098120097400   -2.50084139699700
 H      1.61968303804500   -0.65325801910500    0.10071242815300
 H      1.46720221493400    3.02737670069000    0.16957496159000
