# Supplementary material for: Mining hydroformylation in complex reaction network via graph theory
Source: RSC Adv. 2021 Jul 1;11(38):23235–40. doi: 10.1039/d1ra03395f (PMC9036754; doi:10.1039/d1ra03395f)
Supplement: RA-011-D1RA03395F-s393 [file RA-011-D1RA03395F-s393.xyz]

18
eq1349         -678.447015845086   -678.447015845086
Co      0.67898878746400    0.00750100633400    1.05094550533200
 H     -0.28458898185800   -1.07383607075200    0.93606524698500
 C     -0.69167825747900    1.42532039471000    1.54897135232200
 O     -0.29108833402600    0.74373907393000    2.59893055777500
 C      0.31938147290400    2.04450808028300    0.69352049926200
 O      1.58620619357300    1.93079534850000    0.92926161810100
 C      1.83831712907300   -1.15626489966500    1.82429940085000
 O      2.50094555327400   -1.93173045493900    2.36728272895800
 C     -0.39382158378300    2.56295974471400   -0.53414496752500
 O      0.11314587107400    3.21957743793700   -1.44426779443000
 C     -2.07762215975400    1.57130776517500    0.99178599055600
 C     -1.84851669533700    2.10674116112900   -0.44284723664600
 H     -2.63217970324100    2.28713995317200    1.60170609730200
 H     -1.98902127313800    1.30896323637300   -1.17804113651000
 H     -2.51273256750500    2.92591648529900   -0.71155587921500
 H     -2.60850155756900    0.62083933772400    1.01118796836600
 H      1.26823271504900   -0.27254445563500   -0.54788844791700
 H      0.48931634262100   -0.15102515472700   -0.65424727235600
