# Supplementary material for: Mining hydroformylation in complex reaction network via graph theory
Source: RSC Adv. 2021 Jul 1;11(38):23235–40. doi: 10.1039/d1ra03395f (PMC9036754; doi:10.1039/d1ra03395f)
Supplement: RA-011-D1RA03395F-s394 [file RA-011-D1RA03395F-s394.xyz]

18
eq135          -678.386902543652   -678.386902543652
Co      0.94579804359800    0.11693237485800   -0.97313046644600
 H      1.17887325839500    0.44449708206200   -2.42910152994700
 C      0.45535001130700   -0.18831026502700    0.74192396149900
 O      0.17419762713800   -0.37296328154300    1.85298340873600
 C      1.59319045147800   -1.49849674319300   -1.44911875996400
 O      1.95771104545600   -2.52134063554400   -1.85929380662300
 C     -0.36547619466300    1.43611605884100   -1.30780680589700
 O     -0.64946152044400    2.62305391738500   -1.23129015248500
 C     -0.80725216171600    0.12758640530200   -1.68945256437300
 O     -1.66896112677900   -0.60220922385200   -2.14526790710000
 C      2.28367876835600    1.77638455842900   -0.49774802126900
 C      3.06244391794300    0.63825921160100   -0.47636937871100
 H      2.22923150518100    2.39779648863800   -1.38109466340200
 H      3.27357057609900    0.11845474355700    0.45002856413100
 H      3.63534009349300    0.35018498471800   -1.34855200993700
 H      1.86273977226000    2.19315379565600    0.40860161709000
 H     -0.65125126982900   -2.69360118516900    0.07442795920400
 H     -0.96747900553500   -2.37780949976000   -0.51938705384400
