# Supplementary material for: Mining hydroformylation in complex reaction network via graph theory
Source: RSC Adv. 2021 Jul 1;11(38):23235–40. doi: 10.1039/d1ra03395f (PMC9036754; doi:10.1039/d1ra03395f)
Supplement: RA-011-D1RA03395F-s395 [file RA-011-D1RA03395F-s395.xyz]

18
eq1350         -678.532291897797   -678.532291897797
Co     -0.08423033325700   -0.41894880528500    0.16791351701600
 H     -2.02698753139400    2.24067205666000    0.97495753857200
 C      1.07133487409800   -1.03164764630500    1.35353178103000
 O      1.85152084091500   -1.36267444868300    2.15298528172100
 C     -2.51142842288800    2.38894747959900   -0.00752124046300
 O     -3.32148113360100    3.29482453874700   -0.21652018308900
 C      1.10353223913600   -0.34404197129900   -1.08941252986700
 O      1.86218238543600   -0.23687320997200   -1.96786400102000
 C     -2.04323571332800    1.40599980614400   -1.06996570819900
 O     -1.55868386529600    0.24487450774500   -0.40940728704700
 C     -0.95229224887000    2.08444728685200   -1.92539063098500
 C      0.14337542678400    2.77100815054700   -1.09616670064500
 H     -1.43885653936800    2.82031433460300   -2.56949890577500
 H     -0.23523167386200    3.68075561070000   -0.62407924585800
 H      0.51714336246800    2.11431224437900   -0.30374308818300
 H     -0.52557559628100    1.31237594320600   -2.57233705614000
 H      0.98858197315500    3.04106541963700   -1.73096186402400
 H     -2.88498221092200    1.13312774666100   -1.71092827104800
