# Supplementary material for: Mining hydroformylation in complex reaction network via graph theory
Source: RSC Adv. 2021 Jul 1;11(38):23235–40. doi: 10.1039/d1ra03395f (PMC9036754; doi:10.1039/d1ra03395f)
Supplement: RA-011-D1RA03395F-s396 [file RA-011-D1RA03395F-s396.xyz]

18
eq1351         -678.439146987126   -678.439146987126
Co     -0.75076540705900    0.04597729667200    0.47845292574700
 H     -1.57229955026400    0.03884918067100   -0.81720271660000
 C      0.47027451901100    0.71807317170300   -0.60875300601100
 O      1.23875084882300    1.14027926879100   -1.37229593612400
 C     -2.33528127913300   -0.15202890398300    1.24432879107500
 O     -3.39419208296700   -0.29787268666900    1.70111273182300
 C     -0.23270522177400   -1.69047774985700    0.42870671211600
 O      0.15021315009100   -2.78353603811200    0.49186264317800
 C     -0.99384107543500    1.93762442447100    1.01068310136000
 O     -1.56544432225800    2.86230539085200    0.46862511267600
 C      0.25912007048000    0.35959042972600    2.20071833714300
 C     -0.22351802889200    1.82156019688200    2.30001275354300
 H     -0.08456829630400   -0.28551424810200    3.00665390795900
 H      0.57806393213500    2.56469161878800    2.34683900819000
 H     -0.90400061978300    1.99154417978500    3.14118844256000
 H      1.33202014068600    0.25147846608200    2.05724150826400
 H     -2.66923773790600   -1.94167685641000   -0.80555639601700
 H     -2.99585584574700   -2.53782126554100   -0.50458437301800
