# Supplementary material for: Mining hydroformylation in complex reaction network via graph theory
Source: RSC Adv. 2021 Jul 1;11(38):23235–40. doi: 10.1039/d1ra03395f (PMC9036754; doi:10.1039/d1ra03395f)
Supplement: RA-011-D1RA03395F-s397 [file RA-011-D1RA03395F-s397.xyz]

18
eq1352         -678.438675341937   -678.438675341937
Co     -0.84453397773900    0.26222502069900    0.03506121792600
 H     -1.58417011921400    0.64268188133500   -1.25419124245400
 C      0.50401725237500    1.06760364253200   -0.77644758625700
 O      1.36869853524900    1.59582565389600   -1.34572923106600
 C     -2.51181948913400    0.06871021075200    0.59980480762400
 O     -3.63003227115000   -0.04230435600400    0.89927440852200
 C     -0.48403977646300   -1.45174407656400   -0.42891118100700
 O     -0.20515478090900   -2.56056884253300   -0.62484684398300
 C     -0.96779184976700    1.96979339188200    1.04194095345400
 O     -1.38591096160800    3.06587472773300    0.72757187449100
 C      0.10910518912100    0.04606567079600    1.80651347117600
 C     -0.35117663978200    1.43038101383000    2.30522027243900
 H     -0.25162585076100   -0.78938049961400    2.40204479297200
 H      0.43909806056800    2.08190884392400    2.68931335043100
 H     -1.13714018355500    1.35151496554600    3.06469922439900
 H      1.18486564316500   -0.03600658063800    1.66349057892200
 H     -1.71491795123200   -2.08621815816200    2.08947400771800
 H     -2.23073763545100   -2.57331663365700    1.87375067255000
