# Supplementary material for: Mining hydroformylation in complex reaction network via graph theory
Source: RSC Adv. 2021 Jul 1;11(38):23235–40. doi: 10.1039/d1ra03395f (PMC9036754; doi:10.1039/d1ra03395f)
Supplement: RA-011-D1RA03395F-s398 [file RA-011-D1RA03395F-s398.xyz]

18
eq1353         -678.487495636623   -678.487495636623
Co      0.61866430016600   -1.66508631687700   -0.46392459709600
 H      1.58578754891200    1.77578749354300   -1.69234731306600
 C      2.25969348902700   -0.96256654673800   -0.35938809653900
 O      3.33020990759300   -0.52224945353000   -0.51749840260800
 C      1.16570928081300    1.91484914078100   -0.69107380089000
 O      1.50941122592800    2.80965345131300    0.06922938759600
 C     -0.30841540126300   -2.66106035732200   -1.58768244032700
 O     -0.79790433381100   -3.23502811911600   -2.48335173357400
 C     -0.18214481992100   -0.10522548116400   -1.21826448461100
 O      0.21048705048700    1.00128980247500   -0.33880980592100
 C      1.30091620275000   -0.20589785669200   -3.36340979600200
 C     -0.04641775240500    0.15686725778700   -2.71954044389700
 H      1.27327952841000    0.01033686776700   -4.43267689936500
 H     -0.29707846692800    1.20485899708300   -2.92510058754100
 H     -0.82096246440100   -0.44054576546800   -3.20828371794200
 H      2.14091826710800    0.34348903765000   -2.93130420822800
 H      1.50914061564100   -1.27002886759600   -3.23183396138100
 H     -1.23230263059900   -0.24624955341300   -0.94231727439200
