# Supplementary material for: Mining hydroformylation in complex reaction network via graph theory
Source: RSC Adv. 2021 Jul 1;11(38):23235–40. doi: 10.1039/d1ra03395f (PMC9036754; doi:10.1039/d1ra03395f)
Supplement: RA-011-D1RA03395F-s399 [file RA-011-D1RA03395F-s399.xyz]

18
eq1354         -678.438779725846   -678.438779725846
Co     -0.77598497424900   -0.68069599611700    0.76524286927300
 H     -1.49362681088400   -2.02302627191600    0.57248208282800
 C      0.26769781294700   -0.77295812715400   -0.71042648545000
 O      0.97639292363800   -0.71846658753700   -1.62775956754900
 C     -2.27005226258100   -0.09018020062400    0.02529657907900
 O     -3.27127720598000    0.23107735417900   -0.47251753184200
 C      0.21265763236300   -1.63183019809000    1.88043133692300
 O      0.84685266711800   -2.29131607420100    2.59716580739600
 C     -1.64207251395500   -0.03557352711900    2.43337842284900
 O     -2.42355787290500   -0.56650299959200    3.19643436810400
 C      0.03104909740100    1.10427427441500    1.27391470764900
 C     -0.97797267374600    1.31544145265700    2.42006770324800
 H      1.05945615924300    0.98613629389900    1.60964580581300
 H     -1.73410320957400    2.06634373006500    2.16443807104300
 H     -0.54471793076200    1.57371109413200    3.39057748316800
 H     -0.02636538067400    1.84398629213600    0.48030783682100
 H     -1.32297831180400    1.94151066915800   -1.56250388401800
 H     -0.60466395184800    1.79111469743900   -1.66814205745800
