# Supplementary material for: Mining hydroformylation in complex reaction network via graph theory
Source: RSC Adv. 2021 Jul 1;11(38):23235–40. doi: 10.1039/d1ra03395f (PMC9036754; doi:10.1039/d1ra03395f)
Supplement: RA-011-D1RA03395F-s400 [file RA-011-D1RA03395F-s400.xyz]

18
eq1355         -678.432961511664   -678.432961511664
Co     -0.54395272218900   -0.75795804151100    0.81174534649900
 H     -1.63904331945300   -1.68353844659500    0.75482918598000
 C     -0.08773770219200   -1.17998103019700   -0.89443360001100
 O      0.07908980410700   -1.51160606509500   -1.99337650586200
 C     -1.71133710290000    0.57000362186900    0.20387158698400
 O     -2.65090581889400    0.77830845406300   -0.53900940848000
 C      0.62483697571900   -1.77349286114400    1.76652816465600
 O      1.27723196568400   -2.47527770551800    2.41910112508400
 C     -1.39859213282500   -0.30880577765300    2.49733584621000
 O     -1.81772803190900   -0.99239936678800    3.42361793297100
 C     -0.95369192325500    1.61008339705500    1.07554658722500
 C     -1.37557099264000    1.23211014731900    2.50359394858300
 H      0.13866300118000    1.49329822441700    0.96668950881200
 H     -2.37133355478800    1.60505795056000    2.75229424807300
 H     -0.66791221953200    1.58276673361300    3.25709097776700
 H     -1.20145949635100    2.62023044703400    0.75519319723200
 H     -0.02841884757300    1.66569698084900   -1.65612809072600
 H      0.63459531157100    1.56854921345300   -1.33645650310000
