# Supplementary material for: Mining hydroformylation in complex reaction network via graph theory
Source: RSC Adv. 2021 Jul 1;11(38):23235–40. doi: 10.1039/d1ra03395f (PMC9036754; doi:10.1039/d1ra03395f)
Supplement: RA-011-D1RA03395F-s401 [file RA-011-D1RA03395F-s401.xyz]

18
eq1356         -678.437030744542   -678.437030744542
Co      0.71894099305800   -0.31928651667900   -0.33548303404800
 H      1.49271345853700   -2.13863269832900   -2.35086769052400
 C      1.60601053837400    1.11781558732300   -1.06431500999100
 O      1.54467544068100    2.27368593704200   -0.62147464809600
 C      0.14863391825300    0.64051250998100    1.13752498500600
 O     -0.28065010008600    1.28642992255900    1.99661213723400
 C      1.37658605107000   -1.65921422144800   -1.37845714657600
 O      1.70410864119900   -2.19696421237900   -0.28737225072300
 C      2.53760826232600    0.90980100041900   -2.27053262322600
 O      2.94904857725400   -0.19335305288300   -2.63453235841100
 C     -0.70603595596500    0.31143664721000   -1.48792687424400
 C     -0.47285243524300    0.36515031876300   -2.99324842490100
 H     -1.40659597848200   -0.49783678133500   -1.21776185882100
 H     -1.42079589798200    0.47583305819400   -3.52861385725000
 H      0.02204797207100   -0.53748237907800   -3.35938875728600
 H     -1.09372313620700    1.26515665121300   -1.12145920908100
 H      2.83107068962700    1.84334274117900   -2.77223520804400
 H      0.15141961931600    1.22319072133300   -3.26477440440900
