# Supplementary material for: Mining hydroformylation in complex reaction network via graph theory
Source: RSC Adv. 2021 Jul 1;11(38):23235–40. doi: 10.1039/d1ra03395f (PMC9036754; doi:10.1039/d1ra03395f)
Supplement: RA-011-D1RA03395F-s402 [file RA-011-D1RA03395F-s402.xyz]

18
eq1357         -678.482159988248   -678.482159988248
Co      1.05070213799600    0.58875767172800    0.61434254740800
 H      0.86123465185800    1.55873446661700   -1.76617910571900
 C     -0.44187614822300    0.48954912486300    1.75266075062400
 O     -0.51756387076500   -0.40588482909900    2.58084238632500
 C      0.33188178368200    1.67426599246700   -0.81824998907000
 O      0.89598421252700    2.41287718185800    0.16339296308800
 C      0.86727489677800   -1.13075053829300    0.16362894894100
 O      0.66953263898200   -2.22331391430900   -0.17488349961400
 C     -1.14361204249800    1.47838177998800   -0.93585294505000
 O     -1.61308324661900    1.04645652444100   -2.00434115183300
 C     -1.38754143720800    1.67010993824500    1.63784134436300
 C     -2.04549999947900    1.75611941210600    0.25251856022200
 H     -0.79102541107200    2.56520290996600    1.81614720492400
 H     -2.87521643183300    1.05163284081700    0.17827942963000
 H     -2.45594256721700    2.76065871921100    0.12117359677600
 H     -2.15036900989000    1.56971972101100    2.41136193933400
 H      2.16377013930700    0.26990012609600    2.00326982462000
 H      2.04613265584400    1.03749086194500    2.04501142637000
