# Supplementary material for: Mining hydroformylation in complex reaction network via graph theory
Source: RSC Adv. 2021 Jul 1;11(38):23235–40. doi: 10.1039/d1ra03395f (PMC9036754; doi:10.1039/d1ra03395f)
Supplement: RA-011-D1RA03395F-s403 [file RA-011-D1RA03395F-s403.xyz]

18
eq1358         -678.456545468554   -678.456545468554
Co      1.01982516452300    0.05247498868600    1.51390466699500
 H      1.14598726929700    2.17019841006100   -1.15720359100400
 C     -0.35522527261200    1.07528655689600    1.91094323299300
 O      0.43293640898000    1.43950602216100    2.83676935346800
 C      0.22256420813700    2.42206048958300   -0.61707794732700
 O      0.10352502689900    3.43411488183600    0.08161063386200
 C      0.48667844088500   -1.00835305269500    0.27412670146600
 O      0.04445892802800   -1.75522643365600   -0.51464964124400
 C     -0.92749230213900    1.45837123972100   -0.89800597912900
 O     -0.91456061307300    0.88642358850200   -1.99761095446100
 C     -1.68711339263400    1.62415855106500    1.55309870848100
 C     -2.04271751656800    1.25554100655200    0.10825106733000
 H     -1.66681226698700    2.70472738964100    1.70380565468500
 H     -2.32381271738600    0.20250532860700    0.03514464406300
 H     -2.90353852507600    1.84274117248100   -0.22240937298200
 H     -2.42882284832400    1.19896081571900    2.23522706569900
 H      2.59272969095200   -0.60258121287300    1.25118848175500
 H      2.66617326925100   -0.23100175262400    1.94385150668700
