# Supplementary material for: Mining hydroformylation in complex reaction network via graph theory
Source: RSC Adv. 2021 Jul 1;11(38):23235–40. doi: 10.1039/d1ra03395f (PMC9036754; doi:10.1039/d1ra03395f)
Supplement: RA-011-D1RA03395F-s404 [file RA-011-D1RA03395F-s404.xyz]

18
eq1359         -678.494938586067   -678.494938586067
Co      1.16234267028900   -0.92448335030600   -0.33207806263000
 H     -1.40296570434700    1.26214946165500   -0.33312214565900
 C      2.87533110750500   -0.78240336444900   -0.87371991165800
 O      3.92768707608200   -0.81834485798800   -1.37731446746000
 C     -0.48317276249100    1.79986475192600   -0.05496815869200
 O     -0.41153485339300    2.67598900656300    0.78909973614200
 C     -0.14464588347300   -2.05679433356500   -0.59628737200500
 O     -0.96884204451300   -2.80477150159100   -0.96599639276400
 C      0.42957822663900    0.21987841597600   -1.66228136065500
 O      0.61200398500900    1.37353169727600   -0.77451328602300
 C      1.09236157591700   -0.87759525376800   -3.77952913901600
 C      1.13737551182500    0.42726554452300   -2.97752986760000
 H      0.05785082181400   -1.20901248316300   -3.91490397097700
 H      2.16712153374900    0.74758204322400   -2.80699276732500
 H      0.63782505552800    1.23083224297100   -3.53041079255400
 H      1.54512267898400   -0.74630348689900   -4.76231932400300
 H      1.62879204688800   -1.67098081483100   -3.25195434550700
 H     -0.64323949453600    0.05679001256900   -1.83275654752500
