# Supplementary material for: Mining hydroformylation in complex reaction network via graph theory
Source: RSC Adv. 2021 Jul 1;11(38):23235–40. doi: 10.1039/d1ra03395f (PMC9036754; doi:10.1039/d1ra03395f)
Supplement: RA-011-D1RA03395F-s405 [file RA-011-D1RA03395F-s405.xyz]

18
eq136          -678.465664440951   -678.465664440951
Co      0.19829498924300    0.09688379237600   -0.03349358473500
 H      0.35919065129300   -0.56696271410000    1.27363597449500
 C     -0.00690834138000    0.90065771981500   -1.62304535309900
 O     -0.14612414791900    1.42172940527600   -2.65197389715100
 C      1.62974660127400    0.91979088324400    0.63800826673300
 O      2.54459538328300    1.38002485825100    1.19603267020300
 C      0.42256771593800   -1.60306447125200   -0.50430184777300
 O      0.57546697220700   -2.74517411634400   -0.68543107252100
 C     -1.33495585593400    0.49028031036300    0.78196269731600
 O     -2.29044576401300    0.68288350194800    1.42238877427200
 C      0.37403998226600   -0.51498370868900    3.66698742691600
 C      1.20751629694800   -1.47198935988700    3.22933875596500
 H     -0.68214964024400   -0.70864603796200    3.82041030438200
 H      2.25482710674600   -1.26671903044900    3.03626935716700
 H      0.85632550842400   -2.47677650159100    3.01926702306700
 H      0.71801749858800    0.49909887118000    3.83931534293200
 H     -1.17657819434700   -2.41363842440700    1.70961838197600
 H     -1.78473085020600   -2.12649406497100    2.02170860971600
