# Supplementary material for: Mining hydroformylation in complex reaction network via graph theory
Source: RSC Adv. 2021 Jul 1;11(38):23235–40. doi: 10.1039/d1ra03395f (PMC9036754; doi:10.1039/d1ra03395f)
Supplement: RA-011-D1RA03395F-s406 [file RA-011-D1RA03395F-s406.xyz]

18
eq1360         -678.398927291660   -678.398927291660
Co      1.39070274861000   -0.18633723753300   -0.34608646058300
 H      1.25310790587800    1.79825175934200   -3.03952512168300
 C      1.41545877727800   -1.98061701000100   -0.49530502967000
 O      1.25974725495700   -2.52838040200400    0.60366463494200
 C      0.58676736327200    2.34120767837000   -2.35480452517100
 O      0.47816503792900    3.55259373241700   -2.29609795414000
 C      2.77145458562700    0.10636278353600   -1.46602182929500
 O      3.58715134049600    0.91468691032200   -1.00591669652300
 C      0.13005382276000    0.07607560772500   -1.66343261086600
 O     -0.15047640195300    1.49784412393800   -1.54390789006800
 C     -0.02243232368500   -0.57678224049200   -3.01819428831200
 C     -1.07301155783800   -0.79513271920200   -1.91732077242400
 H      0.64808262153300   -1.39132578033600   -3.26616216845000
 H     -2.01993621951300   -0.28631184753800   -2.03717773799900
 H     -1.12440728063600   -1.75966118378300   -1.43089363404600
 H     -0.31935996134100    0.03402911933100   -3.86134654846000
 H      2.87839829977400   -0.36844506229200   -2.45911268007600
 H      1.52952553494300   -2.54486450192100   -1.43993686279600
