# Supplementary material for: Mining hydroformylation in complex reaction network via graph theory
Source: RSC Adv. 2021 Jul 1;11(38):23235–40. doi: 10.1039/d1ra03395f (PMC9036754; doi:10.1039/d1ra03395f)
Supplement: RA-011-D1RA03395F-s407 [file RA-011-D1RA03395F-s407.xyz]

18
eq1361         -678.396874178537   -678.396874178537
Co      1.32980343692300   -0.43655132564500   -0.31214734677400
 H      1.30201520074700    1.76143619143300   -3.03289999092000
 C      1.40167276145900   -2.17157244834900   -0.79145840659400
 O      1.01458011038600   -2.93795020603600    0.09645252849700
 C      0.78391879300900    2.32819417909300   -2.24750495034800
 O      0.84827845448300    3.53616376504800   -2.09303341219400
 C      2.74119290606500    0.07437687570600   -1.34371610475300
 O      3.22605408240200   -0.47942603010100   -2.32987281846500
 C      0.15047272626600    0.09461722311900   -1.61823524820400
 O      0.02291975915900    1.52573371345600   -1.41803843308500
 C     -0.12829082442000   -0.48011632473000   -2.98132870147100
 C     -1.14307097733500   -0.65998479459000   -1.83993763900500
 H      0.46915397788800   -1.32516902872900   -3.29708382252400
 H     -2.04350590476600   -0.06197273121000   -1.88431998369500
 H     -1.25569481076200   -1.63744118218100   -1.39140277358000
 H     -0.41019727079200    0.19432972716600   -3.78005205345000
 H      3.13295224602200    1.06344169257200   -0.99074353010100
 H      1.77673688129200   -2.48491556580400   -1.78225548891800
