# Supplementary material for: Mining hydroformylation in complex reaction network via graph theory
Source: RSC Adv. 2021 Jul 1;11(38):23235–40. doi: 10.1039/d1ra03395f (PMC9036754; doi:10.1039/d1ra03395f)
Supplement: RA-011-D1RA03395F-s408 [file RA-011-D1RA03395F-s408.xyz]

18
eq1362         -678.479171585856   -678.479171585856
Co     -0.22435087494000    1.53867030685500   -0.59240540805500
 H      1.04576222080300   -2.24924215183200    1.33891401602900
 C     -0.39513196517600    0.81533163608400   -2.21282213343000
 O     -0.48179047298900    0.34175445051000   -3.27577257816000
 C     -0.64362909697100    3.15853592032800   -0.98856341192700
 O     -0.91842302470200    4.28352082257000   -1.16091418448500
 C      0.45389620206600   -0.13642904434000    1.43342903960500
 O      0.22415770152900   -0.16556390413200    0.19492064047900
 C      0.96490715995600   -1.41367490588800    2.04737694326400
 O      1.27828053267300   -1.48648571073700    3.23748721913500
 C      0.24006222480100    1.11734951916500    2.19115038369600
 C      0.12059047676000    2.29122120087000    1.19780198075100
 H      1.02738378911000    1.23504343974300    2.94276843626900
 H     -0.58510020808000    3.03347673166100    1.57573147164300
 H      1.09609655865400    2.78571818528600    1.09384229332800
 H     -0.69332189761700    0.98880491682400    2.75547473698200
 H      2.56219957923000    1.16933089321700    0.27840000495800
 H      3.03811429392800    0.95457123819100    0.80706762138900
