# Supplementary material for: Mining hydroformylation in complex reaction network via graph theory
Source: RSC Adv. 2021 Jul 1;11(38):23235–40. doi: 10.1039/d1ra03395f (PMC9036754; doi:10.1039/d1ra03395f)
Supplement: RA-011-D1RA03395F-s409 [file RA-011-D1RA03395F-s409.xyz]

18
eq1363         -678.513209245316   -678.513209245316
Co     -0.10910860981000    0.25030045026700    0.21148040970300
 H      2.90593488398800   -1.79512874499500   -2.13659171963200
 C     -0.47607449254600    2.01841333150200    0.59611186041600
 O     -1.41911210173100    2.06031406599900    1.40076064125700
 C      1.47134236430900    0.42838985435700    0.95000401671800
 O      2.59858297685600    0.57486794513600    1.25116511729200
 C     -0.59079897122900    0.49740059028100   -1.46905235707900
 O     -0.71727493688200    0.66926099369100   -2.62219951496600
 C      0.37021075331400   -2.66022248695300    0.06214359287200
 O     -0.35584851844300   -1.67472587788600    0.29935945503300
 C      1.77214728778400   -2.56027369956400   -0.46082285038300
 C      1.89984737162100   -1.69477287965200   -1.72988271503200
 H      2.14959165520200   -3.56641124411300   -0.64115136425800
 H      1.17958844231800   -1.99733757603700   -2.49296389734700
 H      1.72862004706500   -0.64312857224600   -1.50079371963100
 H      2.38423869796100   -2.11263527092200    0.33336532537000
 H      0.00904013056300    2.93272601440100    0.21635768560800
 H     -0.05024577064700   -3.64895656365800    0.26642187637800
