# Supplementary material for: Mining hydroformylation in complex reaction network via graph theory
Source: RSC Adv. 2021 Jul 1;11(38):23235–40. doi: 10.1039/d1ra03395f (PMC9036754; doi:10.1039/d1ra03395f)
Supplement: RA-011-D1RA03395F-s410 [file RA-011-D1RA03395F-s410.xyz]

18
eq1364         -678.394926679873   -678.394926679873
Co     -0.80427494557500   -1.10691154482600   -0.07296812746700
 H     -1.37854114986500   -2.42693488107000   -0.52810449234700
 C     -1.26117031397600   -0.18554997635500   -1.50012833475800
 O     -1.50559879502800    0.45192283832600   -2.43761368748500
 C     -2.29042675256300   -0.93502794777000    0.93546035005700
 O     -3.26229546716900   -0.86942217824400    1.56378490795500
 C      0.33182580041000   -1.78184802796900    1.09067583197700
 O      1.12126826919500   -2.18326426502400    1.83894455762800
 C      0.25100029775400    1.97742898066200    1.74700628577800
 O      1.37166391483200    2.18349015657400    1.30456303985400
 C     -0.58545612446800    1.30667308895700    2.77020982644800
 C     -1.20815858559600    2.20605878028000    1.62114946664800
 H     -0.71986336232200    0.23399560162400    2.70744583534800
 H     -1.62365550458400    3.16192561956200    1.91220020509000
 H     -1.73515841837900    1.70841104336600    0.81619135178500
 H     -0.61068403105000    1.70443904966000    3.77628319034200
 H     -0.03642218820000    0.15356081209000    0.21767130654200
 H      0.25268055028200   -1.55590127407200   -0.99473796553900
