# Supplementary material for: Mining hydroformylation in complex reaction network via graph theory
Source: RSC Adv. 2021 Jul 1;11(38):23235–40. doi: 10.1039/d1ra03395f (PMC9036754; doi:10.1039/d1ra03395f)
Supplement: RA-011-D1RA03395F-s411 [file RA-011-D1RA03395F-s411.xyz]

18
eq1365         -678.395427377853   -678.395427377853
Co     -0.94053746408000   -1.23104369862600   -0.03777911074100
 H     -1.82692442734300   -2.41734556601700   -0.33281099495600
 C     -1.46922274713200   -0.28650239965500   -1.42550002819400
 O     -1.76478976987600    0.35619844416100   -2.34453053431400
 C     -2.18039297741800   -0.72460785297400    1.17867402530300
 O     -3.00853065861200   -0.45357311681600    1.94184836516100
 C      0.16802974216600   -2.11290386625700    1.00638696883500
 O      0.94082777144700   -2.66164167886000    1.67472739543200
 C      0.04398287667000    2.71702062850100    2.24712792304000
 O      0.70900400236700    3.70209857059000    2.52564825906000
 C     -0.23396797883700    1.28328606327500    2.49652437765000
 C     -1.00235650681900    2.11548912034500    1.38733800945400
 H      0.48467097753700    0.55273148691000    2.14158183339300
 H     -2.04516446320600    2.34974629474100    1.56660013061500
 H     -0.75236173430400    1.89286821605600    0.35569746133600
 H     -0.78839808269400    0.98986554748600    3.38028778921300
 H      0.10364191653900   -0.14041075948900    0.08257264608000
 H     -0.13077728269100   -1.88822955759400   -1.07636096851000
