# Supplementary material for: Mining hydroformylation in complex reaction network via graph theory
Source: RSC Adv. 2021 Jul 1;11(38):23235–40. doi: 10.1039/d1ra03395f (PMC9036754; doi:10.1039/d1ra03395f)
Supplement: RA-011-D1RA03395F-s412 [file RA-011-D1RA03395F-s412.xyz]

18
eq1366         -678.389803612244   -678.389803612244
Co     -0.92862770957300   -2.00503258419600   -1.50641107784300
 H     -1.28575411631300    0.11529891993400   -3.08163470146900
 C     -2.73769445343900   -0.55091922505300   -0.27378142725200
 O     -3.19144620697800   -0.07731547531700    0.74361983146200
 C      1.49091668943600   -0.40323582469100   -0.12144756729100
 O      2.23252921572700    0.44213163559200    0.33632424602000
 C     -1.54612967823600   -0.55236973467000   -2.26097377771100
 O     -2.39480972270900    0.19052070924700   -1.39665066159000
 C      1.06097269927200   -2.41878876052100   -1.36217673230100
 O      1.95672052931600   -1.42211419959500   -0.94282046723100
 C      0.36928719947600   -3.20176348236000   -0.42430300703600
 C      0.57865035147400   -2.36209499340600   -2.70896582830700
 H     -0.07170393218700   -4.13675136040400   -0.76862758045600
 H      0.97124728504200   -1.58882016345600   -3.35577888963800
 H      0.28006779883200   -3.28893199267600   -3.19342175206000
 H      0.60115423203000   -3.13126042631300    0.62998812442300
 H      0.40087027949300   -0.45510380344400    0.02861268794800
 H     -2.57727056908900   -1.65435324291700   -0.42379224305300
