# Supplementary material for: Mining hydroformylation in complex reaction network via graph theory
Source: RSC Adv. 2021 Jul 1;11(38):23235–40. doi: 10.1039/d1ra03395f (PMC9036754; doi:10.1039/d1ra03395f)
Supplement: RA-011-D1RA03395F-s413 [file RA-011-D1RA03395F-s413.xyz]

18
eq1367         -678.323080596246   -678.323080596246
Co     -0.69392342090300   -2.28444412610400   -1.81721785196900
 H     -1.67352740834500   -0.32985623408200   -2.77509922704900
 C     -2.72278914966900   -0.76370027359200    0.32226182364700
 O     -2.85593582439900   -0.11044976449200    1.33177139531400
 C      1.43068895771000   -0.28906747137800   -0.37272533433600
 O      2.14157254391100    0.43608635569700    0.30091989316300
 C     -1.73359957188200   -0.91160014866900   -1.84538757974000
 O     -2.33079373645100   -0.15182006350000   -0.89398288426200
 C      1.08626400271700   -1.86787417002000   -2.14971276794800
 O      1.92657084768300   -1.00241160153200   -1.44175411229700
 C     -0.68130256553600   -2.91620739812100   -0.25602810447300
 C      1.53909147667300   -2.38017519420700   -3.30821605397000
 H     -0.54760509090100   -4.00566305438300   -0.29456772255000
 H      2.50682237644200   -2.10621292090000   -3.71402979160800
 H      0.93776500106700   -3.09310758337900   -3.86452733621500
 H     -0.60943379930000   -2.44160467100000    0.72165250811400
 H      0.35673443841300   -0.44113922112500   -0.21265858762300
 H     -2.86761918557700   -1.84165646333300    0.18706091041800
