# Supplementary material for: Mining hydroformylation in complex reaction network via graph theory
Source: RSC Adv. 2021 Jul 1;11(38):23235–40. doi: 10.1039/d1ra03395f (PMC9036754; doi:10.1039/d1ra03395f)
Supplement: RA-011-D1RA03395F-s414 [file RA-011-D1RA03395F-s414.xyz]

18
eq1368         -678.322534093198   -678.322534093198
Co     -0.62352689203400   -2.74912952118900   -1.61741827136000
 H     -2.69220903371600   -2.15767555269500   -2.74331498600700
 C     -1.88609480446600   -0.07185209172200   -0.29074082361700
 O     -2.46767563740700    0.56206028775000    0.55525225658300
 C      1.55474632387000   -0.96944145510600   -0.00865697089000
 O      1.59174284569000   -0.20315292022400    0.94371287601200
 C     -2.08924251019300   -1.89546960333900   -1.86703264067800
 O     -2.65017596049500   -0.85738422094600   -1.22820860728300
 C      0.78288139386900   -1.61791147673600   -2.19324627065300
 O      1.11299433138700   -0.57011871691300   -1.24411932599400
 C     -1.05697798923100   -3.04241840390100    0.01899567372600
 C      1.40028367592700   -1.52738923703900   -3.37983717486700
 H     -0.41016622480400   -3.80286609345500    0.48690111798400
 H      2.13057774186200   -0.75012476528500   -3.58155449136200
 H      1.15742795042800   -2.22869149883500   -4.16927568530200
 H     -1.68165460178800   -2.49640812257100    0.72677507672500
 H      1.85172902474800   -2.02522997861400    0.02517040087600
 H     -0.81567974199000   -0.09770063325900   -0.51564297732800
