# Supplementary material for: Mining hydroformylation in complex reaction network via graph theory
Source: RSC Adv. 2021 Jul 1;11(38):23235–40. doi: 10.1039/d1ra03395f (PMC9036754; doi:10.1039/d1ra03395f)
Supplement: RA-011-D1RA03395F-s415 [file RA-011-D1RA03395F-s415.xyz]

18
eq1369         -678.371051421320   -678.371051421320
Co     -0.22640416877700   -2.93302523579900   -1.51731077379700
 H     -1.76203041583800   -1.73301514532600   -2.98676091304200
 C     -1.81523564228100   -0.31757806896700   -0.01478310023300
 O     -2.47880761997700    0.46583375651200    0.63790762086600
 C      1.54484846114300   -0.31727761590000   -0.42287415132300
 O      2.12458804530300    0.53432357216100    0.21415316720400
 C     -1.23425770136700   -1.38676542012300   -2.10293276091700
 O     -2.09638247022500   -0.57141878068600   -1.34401719286700
 C      0.16177361616400   -1.01410430909900   -2.25778529736900
 O      0.66016529887700    0.00989250594600   -1.45461491646100
 C     -1.14659707628000   -3.44383527891800   -0.14683770637900
 C      0.99761816307000   -1.91034400321100   -2.91506262589800
 H     -0.73552267752800   -4.26465753120000    0.46716437062400
 H      2.06837099362000   -1.76528462481100   -2.92555745565500
 H      0.57456518318300   -2.50868312927200   -3.72345426152700
 H     -2.05168052843500   -3.02655317354700    0.30485191384300
 H      1.60017777661500   -1.40580779479800   -0.26327942755100
 H     -0.97620934561200   -0.91260372705700    0.36895268709900
