# Supplementary material for: Mining hydroformylation in complex reaction network via graph theory
Source: RSC Adv. 2021 Jul 1;11(38):23235–40. doi: 10.1039/d1ra03395f (PMC9036754; doi:10.1039/d1ra03395f)
Supplement: RA-011-D1RA03395F-s416 [file RA-011-D1RA03395F-s416.xyz]

18
eq137          -678.465997725895   -678.465997725895
Co      0.21762815737000    0.05911234819400   -0.04909045663100
 H      0.39390600021400   -0.64977615379400    1.23144695719400
 C      0.00761706157200    0.92226755825600   -1.60607470900500
 O     -0.13419070411400    1.48382546823600   -2.61304943626500
 C      1.70619869321900    0.79271067740900    0.59788081964100
 O      2.65606355836200    1.19856333721700    1.13944005709700
 C      0.32412984477000   -1.63356370533200   -0.58694309848000
 O      0.40359527710400   -2.77270673196600   -0.82229976450500
 C     -1.26840899711000    0.51811489466800    0.82397942812600
 O     -2.19071353038400    0.75439056129400    1.49666647464600
 C      0.33488371067800   -0.46530874145500    3.67261746064000
 C      1.18960068059300   -1.42547005235200    3.28572802843300
 H     -0.71407336966300   -0.67562517003500    3.85037589420800
 H      2.22924112176000   -1.20476717486200    3.06922918169000
 H      0.86507924056200   -2.45093973633700    3.14361033585800
 H      0.65372376213100    0.56626984449700    3.77718359632500
 H     -1.11649337879000   -2.19882822749700    1.81652346656900
 H     -1.83909121610700   -2.32136808336000    1.92947359434500
