# Supplementary material for: Mining hydroformylation in complex reaction network via graph theory
Source: RSC Adv. 2021 Jul 1;11(38):23235–40. doi: 10.1039/d1ra03395f (PMC9036754; doi:10.1039/d1ra03395f)
Supplement: RA-011-D1RA03395F-s417 [file RA-011-D1RA03395F-s417.xyz]

18
eq1370         -678.375108089061   -678.375108089061
Co      0.04915896122300   -2.92086526656500   -0.20861980367200
 H     -0.89034779461900   -3.15835860141700   -2.48364139371600
 C     -2.19579665136900   -0.61790201976000   -0.90217521689800
 O     -3.12682136875900    0.17319359351200   -0.93778700357900
 C      2.19659174051200   -0.83649162191500   -0.59962359001500
 O      3.05477095834100   -1.14922004618300    0.19668031427200
 C     -0.75582027955800   -2.30783235832700   -1.81549104642800
 O     -2.01364858951800   -1.57982455447700   -1.86257142832200
 C      0.38756648096800   -1.41528449016300   -2.19150590161500
 O      1.43965114537700   -1.81228722173500   -1.26428001467500
 C     -1.34867258589400   -3.28000837535400    0.69935644175500
 C      0.51576611550200   -0.40355534554500   -3.04631429854000
 H     -1.25071100957000   -3.56432415512500    1.75918736950500
 H      1.41938491603900    0.18128196422400   -3.15526194590000
 H     -0.33687653599600   -0.16148690729600   -3.66581960125700
 H     -2.38875376290100   -3.17242952781500    0.37782677163500
 H      1.88149082322400    0.17722612008800   -0.86894867822300
 H     -1.42795267134200   -0.65273519024100   -0.11325179772500
