# Supplementary material for: Mining hydroformylation in complex reaction network via graph theory
Source: RSC Adv. 2021 Jul 1;11(38):23235–40. doi: 10.1039/d1ra03395f (PMC9036754; doi:10.1039/d1ra03395f)
Supplement: RA-011-D1RA03395F-s418 [file RA-011-D1RA03395F-s418.xyz]

18
eq1371         -678.470108980165   -678.470108980165
Co      0.30152738165400   -0.71623767560800    0.49135392223000
 H      0.95959587276700    2.21542153271700    0.71884130967500
 C     -1.41430020883900   -0.01696061252300    0.49636246016000
 O     -2.30236672965200   -0.77594227458700    0.86415339047000
 C      0.70659364403900    0.04961870899800   -1.06650486753900
 O      1.04502592507200    0.62291378738700   -2.02461769642700
 C      0.62722474444900   -0.05446974029200    2.10735396621000
 O      0.84853123889000    0.50083274847900    3.11271671610500
 C     -1.62671579300600    1.42745148924800    0.04522764283000
 O     -2.05067522682600    1.66580595425500   -1.09092396552600
 C      0.21127157054600    3.00539996774700    0.63238545662100
 C     -1.18959417730200    2.48779608586400    1.02267556663200
 H      0.20422655798800    3.35989534094800   -0.39994409451100
 H     -1.17768426909200    2.08909927077000    2.03941188423100
 H     -1.90884514294500    3.30639504913600    0.97166159476400
 H      0.49990269519500    3.82383314122800    1.29153399548700
 H     -0.13460504586600   -2.39002812211300    0.02007494654300
 H     -0.13433008588200   -2.43091666214600    0.80920200311900
