# Supplementary material for: Mining hydroformylation in complex reaction network via graph theory
Source: RSC Adv. 2021 Jul 1;11(38):23235–40. doi: 10.1039/d1ra03395f (PMC9036754; doi:10.1039/d1ra03395f)
Supplement: RA-011-D1RA03395F-s419 [file RA-011-D1RA03395F-s419.xyz]

18
eq1372         -678.485532046308   -678.485532046308
Co     -0.20108604547700   -0.14812955619400    0.03077511979400
 H      1.48912083747000   -1.86020900772400    2.58363386813300
 C      0.36446456665600    0.82154216994600   -1.30636949237100
 O      0.74565264797500    1.48857574078100   -2.17991750186600
 C      1.13047541196000    0.02902251616000    1.56677182257200
 O      0.39817521198300    1.11938171715300    1.41366517907000
 C      0.02413249881200   -1.78627926700200   -0.63786431872000
 O      0.14891402596500   -2.84588503726800   -1.10744623366200
 C      0.78297362029000   -1.01357330508200    2.57187054671800
 O     -0.20110819079400   -0.98356875099300    3.32947414821300
 C     -2.22382001542800   -0.11159916417600    0.91406902724900
 C     -1.92837112993200    0.75985825237700   -0.25503155061700
 H     -2.32212331338600    0.42898022652300    1.85174882376600
 H     -2.41355183328200    0.51962267566700   -1.19462252651400
 H     -1.82443898638300    1.81852076362800   -0.04558308526900
 H     -3.01576702905200   -0.83699372412600    0.74105992684800
 H     -1.33111352983100   -0.81999297716300    1.17897809622100
 H      2.15263786785100    0.00369741424300    1.18274618608300
