# Supplementary material for: Mining hydroformylation in complex reaction network via graph theory
Source: RSC Adv. 2021 Jul 1;11(38):23235–40. doi: 10.1039/d1ra03395f (PMC9036754; doi:10.1039/d1ra03395f)
Supplement: RA-011-D1RA03395F-s420 [file RA-011-D1RA03395F-s420.xyz]

18
eq1373         -678.445483301313   -678.445483301313
Co     -0.29784268249200   -0.27610602164100   -0.34662838892500
 H      0.95086441484400   -0.61140306007700    2.08267990078300
 C      0.83084358181200    0.52444509615300   -1.42390100443700
 O      1.55837630947600    1.09038691572600   -2.13546476858200
 C      0.07592841713500    1.11083839769100    0.97571990485000
 O      0.30551051232800    2.29335160418800    1.09569224748700
 C     -0.05470650339300   -1.97760411129000   -0.91900656575200
 O      0.08234974968500   -3.08230748141600   -1.25168498537200
 C      0.04758693599500   -0.17308306635100    1.66358810769000
 O     -1.04184586278100   -0.88256482505000    1.43582886138600
 C     -2.06153755237100    0.95423159618500   -0.61467271370400
 C     -2.27218478612700   -0.26593654098800   -1.23538679510100
 H     -1.74668547383300    1.82614533852500   -1.17532858205300
 H     -2.78717770188100   -1.05983475423800   -0.70903527990800
 H     -2.13815197315700   -0.37950193704200   -2.30345532416900
 H     -2.44354399005100    1.12271749463500    0.38473322647500
 H     -0.38010846738600   -0.69883895056600   -3.38158967267200
 H     -0.14017103285700   -1.19039069475000   -3.88182097270300
