# Supplementary material for: Mining hydroformylation in complex reaction network via graph theory
Source: RSC Adv. 2021 Jul 1;11(38):23235–40. doi: 10.1039/d1ra03395f (PMC9036754; doi:10.1039/d1ra03395f)
Supplement: RA-011-D1RA03395F-s421 [file RA-011-D1RA03395F-s421.xyz]

18
eq1374         -678.441907837435   -678.441907837435
Co     -1.59155034963600   -1.52117263071000   -1.17323295120600
 H     -0.78640829177000    0.81099140947800   -2.96558238499000
 C     -1.84584652955700   -1.66237980150900    0.58749523956500
 O     -3.02667316531300   -2.01217797238500    0.31856191625500
 C      1.35828873147700   -0.15802867320500   -0.07147549788900
 O      2.25138264666000    0.43430733652000    0.50635241244000
 C     -0.81212077513500   -0.26308399240200   -2.78401252928300
 O     -1.85614026048100   -0.98556112840500   -3.09811806411400
 C      0.17161074414400   -0.90110042378800   -1.99117725043000
 O      1.17093479280600   -0.06149371500500   -1.43648602851800
 C     -0.41219903294900   -3.02672012973700   -1.11960837378300
 C      0.52023161530800   -2.38394238020100   -2.14317130911900
 H     -1.04850605091600   -3.83935472822600   -1.47529375842700
 H      1.57988918622700   -2.52136561365300   -1.92078653680100
 H      0.31045184241500   -2.72450751563900   -3.15678201732900
 H      0.06169088911400   -3.25667022474100   -0.16742333757400
 H      0.61403040932200   -0.81347039232400    0.40185470645600
 H     -1.45008650993000   -1.61517342841100    1.60664494140200
