# Supplementary material for: Mining hydroformylation in complex reaction network via graph theory
Source: RSC Adv. 2021 Jul 1;11(38):23235–40. doi: 10.1039/d1ra03395f (PMC9036754; doi:10.1039/d1ra03395f)
Supplement: RA-011-D1RA03395F-s422 [file RA-011-D1RA03395F-s422.xyz]

18
eq1375         -678.495782492883   -678.495782492883
Co     -0.41428782967800    0.17501817500100   -0.64981659121000
 H      0.69320265038700    0.23858419437000    2.47340669120400
 C      0.73046373421500    1.57754510596400   -0.55478476236300
 O      1.22156299834500    1.55846931483000   -1.68384210929400
 C     -1.79996581030000    1.25965640568800   -0.85003151412400
 O     -2.69581380441200    2.00258507537700   -0.86227988878900
 C     -0.52903712362800   -0.83164347368100    0.99931437751400
 O      0.54691586029200   -1.14947162068000    0.23514645489900
 C     -0.34905091711500   -0.01604057907700    2.22960867142900
 O     -1.29339635343000    0.36858633551200    2.93529641668300
 C      1.13104101601100    2.37168737149400    0.64406631483600
 C      2.42083879113200    1.72927379509600    1.20257472227100
 H      0.32715224434000    2.34675959762800    1.37960133517900
 H      2.32193170622800    0.64218384332900    1.25394954810500
 H      3.26403532453000    1.95485917105200    0.54998824920300
 H      1.31292718540900    3.40925896265700    0.35694208465500
 H     -1.39847258503600   -1.49200909458900    1.00288262424000
 H      2.61965611142700    2.11663096417700    2.20186444684400
