# Supplementary material for: Mining hydroformylation in complex reaction network via graph theory
Source: RSC Adv. 2021 Jul 1;11(38):23235–40. doi: 10.1039/d1ra03395f (PMC9036754; doi:10.1039/d1ra03395f)
Supplement: RA-011-D1RA03395F-s423 [file RA-011-D1RA03395F-s423.xyz]

18
eq1376         -678.476850101291   -678.476850101291
Co      0.25133535839800   -0.55091055991200   -1.66314522359600
 H      0.91736623152700    1.39804355836000    0.77332928150900
 C      1.06350066182200   -1.16164831994200   -0.06864049329900
 O      1.51717628968500   -1.56243043954400    0.91501184516100
 C     -1.17706322042100    0.97608892329000    0.66259229994100
 O     -1.36355479599400    0.88465033858500    1.88481784496600
 C      0.17654955070000   -2.06942167586100   -2.57864531473800
 O      0.00630004798700   -3.02144546677800   -3.22211302676200
 C      0.08648755753600    1.62818117059600    0.09047562769800
 O      0.31630931391400    1.19770959664700   -1.24099533310500
 C     -2.13066562403000    0.40810471869000   -0.36836526644700
 C     -1.58620958406200   -0.87109746115600   -1.00256801151600
 H     -2.28984959781000    1.15071445651800   -1.15250835635500
 H     -1.51436808286200   -1.68471721356700   -0.27595849028000
 H     -2.20340598997400   -1.17463906264800   -1.84593676262600
 H     -3.07312450553400    0.18096195326700    0.13571219349200
 H     -0.44365193055000   -0.11665066064600   -2.87566728084100
 H     -0.06562778542700    2.71305114377300    0.09287166211200
