# Supplementary material for: Mining hydroformylation in complex reaction network via graph theory
Source: RSC Adv. 2021 Jul 1;11(38):23235–40. doi: 10.1039/d1ra03395f (PMC9036754; doi:10.1039/d1ra03395f)
Supplement: RA-011-D1RA03395F-s424 [file RA-011-D1RA03395F-s424.xyz]

18
eq1377         -678.445589768381   -678.445589768381
Co      1.48526836481800    1.47376623454500    1.24008426932100
 H      0.48328822536700    1.29501476682400   -2.38478709709100
 C     -0.00039924099400    0.44667609746600    1.83274709434800
 O      0.83572011411400    0.81283625099100    2.86005025191800
 C      0.48925899398900    1.52415849072000   -1.31680227034300
 O      1.55404966127700    1.39500161451100   -0.67457564627900
 C      0.18210889785800   -0.93804133963100    1.31804443437100
 O     -0.50524293923400   -1.45789793061400    0.41799964490500
 C     -0.80459167925400    2.09914526006100   -0.73178272801700
 O     -1.06903937394500    3.24422781361600   -1.13009722988200
 C     -1.33816944580400    1.12103993615500    1.61639335936300
 C     -1.72392925436600    1.26397805873500    0.12176598199900
 H     -1.30924053510600    2.10038525772800    2.09374009181400
 H     -1.78303855367400    0.26087304354400   -0.30905868549300
 H     -2.70224575443400    1.74263125223300    0.06456593441000
 H     -2.12809542342500    0.52774706270400    2.08759310309000
 H      1.03554804546700   -1.47247360390000    1.76638753365400
 H      0.76353284861200    2.73083972384500    1.16869618920000
