# Supplementary material for: Mining hydroformylation in complex reaction network via graph theory
Source: RSC Adv. 2021 Jul 1;11(38):23235–40. doi: 10.1039/d1ra03395f (PMC9036754; doi:10.1039/d1ra03395f)
Supplement: RA-011-D1RA03395F-s425 [file RA-011-D1RA03395F-s425.xyz]

18
eq1378         -678.398855153791   -678.398855153791
Co      0.72542716848000    1.16117444684800    0.63423307097100
 H     -0.95504848078800   -0.59264284052300    0.67383104501000
 C      2.38731956008200    1.01191319347400    1.09326008047000
 O      3.52857469588200    0.91290667652600    1.32026632140300
 C      1.55793326935600    1.98386444826600   -2.26085094927100
 O      1.46212920598000    1.32212738258600   -3.29800298575200
 C     -0.13476665891900   -0.53246493876300    1.40322357793800
 O      0.48120992515900   -1.52897805752500    1.80318174747900
 C      0.73475052313100    1.71507137863300   -1.04791523346800
 O     -0.52133467416800    1.72117254530300   -0.91776315356600
 C      0.79596373537500   -1.41487091919300   -1.65285685057000
 C      2.02952166577800   -1.26289267976000   -1.14518570943800
 H      0.04554048937000   -1.99286706345600   -1.12383732886200
 H      2.78799036378300   -0.68695439927300   -1.66609838756000
 H      2.30651970513700   -1.70691981723900   -0.19543620512000
 H      0.50856161965900   -0.95337694300500   -2.59103449972000
 H      2.32548301428300    2.75660328796300   -2.11903089686300
 H     -0.08784039233400    0.44893934877100    2.03956496582600
