# Supplementary material for: Mining hydroformylation in complex reaction network via graph theory
Source: RSC Adv. 2021 Jul 1;11(38):23235–40. doi: 10.1039/d1ra03395f (PMC9036754; doi:10.1039/d1ra03395f)
Supplement: RA-011-D1RA03395F-s426 [file RA-011-D1RA03395F-s426.xyz]

18
eq1379         -678.477020857969   -678.477020857969
Co     -0.41907699964500    1.79381442661900   -0.69371861358400
 H      0.80514929250200   -2.02766128464800   -0.68783050491000
 C     -1.43016796566300    0.77937714837200    0.59932187367500
 O     -0.76608505772100   -0.48030995559900    0.73794750211000
 C     -1.79829871331300    2.80074760906700   -1.14828088255400
 O     -2.74150000368200    3.44474350003800   -1.36951606336100
 C      0.67139267513200   -0.28324712081800    0.62796522905700
 O      0.90708696301200    0.63420209307600   -0.42047427395500
 C      1.23900453076600   -1.63036392482500    0.24225255762600
 O      2.11414564811500   -2.21015912485700    0.88535084731500
 C     -1.15296623107500    1.81871102384500    1.69231555890400
 C     -0.18672848984400    2.76378099539300    0.95262689996600
 H     -0.71839210572300    1.35454828371300    2.57948008165700
 H     -0.46478654845400    3.81505615195400    0.94113266831400
 H      0.86723989452600    2.61422027410500    1.18510627417700
 H     -2.07496388447500    2.32786857161400    1.97348099087400
 H      1.08565774380400    0.07866635437000    1.57716101892500
 H     -2.47192779696400    0.57591296817300    0.36664306703900
