# Supplementary material for: Mining hydroformylation in complex reaction network via graph theory
Source: RSC Adv. 2021 Jul 1;11(38):23235–40. doi: 10.1039/d1ra03395f (PMC9036754; doi:10.1039/d1ra03395f)
Supplement: RA-011-D1RA03395F-s427 [file RA-011-D1RA03395F-s427.xyz]

18
eq138          -678.385739652330   -678.385739652330
Co      0.26283838769500    0.22913397993900   -0.60085306483500
 H     -0.77682989724000    0.95418378355600   -1.42560316144500
 C      1.25965223025600   -0.59265117173700    0.63962870038200
 O      1.92725653201800   -1.13470073872000    1.42247802975800
 C     -0.26005726371600    1.59616739039100    0.55970247881600
 O      0.01965893126800    2.70010251042800    1.00738351862400
 C     -0.13733180756200   -1.19799247119100   -1.66939942587600
 O     -0.52900351082000   -2.05773317829100   -2.34227467654500
 C     -1.24505611412000    0.53868229594200    0.51448821925800
 O     -2.30289227750600    0.07205487007000    0.88968670114200
 C      2.23583771134600    0.86951469266500   -1.37602230440500
 C      1.24654458616400    1.52948755958800   -2.07705510877300
 H      2.71997649587900    1.35360219859600   -0.53721043170900
 H      0.91536130069500    1.16723579241500   -3.04163821045100
 H      0.94723725122300    2.53126537794800   -1.79666413664000
 H      2.69202108935300   -0.02840836042800   -1.77443525526300
 H     -1.38568781694800    0.81519532763000   -3.31791078119900
 H     -1.28550616545800    0.50113621776400   -3.98404329046300
