# Supplementary material for: Mining hydroformylation in complex reaction network via graph theory
Source: RSC Adv. 2021 Jul 1;11(38):23235–40. doi: 10.1039/d1ra03395f (PMC9036754; doi:10.1039/d1ra03395f)
Supplement: RA-011-D1RA03395F-s428 [file RA-011-D1RA03395F-s428.xyz]

18
eq1380         -678.442622259923   -678.442622259923
Co      0.49323517186300    0.38537799877700   -1.17827982982100
 H      0.35439094754100   -0.65713904358900   -2.19443185387000
 C      0.61646006784800    1.81080385343400    0.00804038641800
 O      0.65381786590400    2.71692453493500    0.72721564220600
 C     -1.31951387811800    0.12779145142300   -0.92864903956700
 O     -1.89626265085800    0.65187290497000    0.02910434343900
 C      1.11428827423800   -1.02434504686300   -0.25857332968700
 O      1.40904974633900   -2.02598488081900    0.25245186209700
 C     -2.17890541466600   -0.72475124493900   -1.88146948633700
 O     -1.74641421915200   -1.33186811261800   -2.85569260396500
 C     -0.13287046990200    1.49564962449600   -2.65644820118000
 C     -1.11671589122200    2.64337285044400   -2.44541507973400
 H     -0.43817348734200    0.87755380874600   -3.49987451931800
 H     -0.88248117410300    3.23735094500400   -1.55811370332600
 H     -1.12230013820100    3.31032746852000   -3.31265175505600
 H      0.89486102751800    1.86651395111500   -2.84300512363500
 H     -3.24334501246900   -0.71870397195600   -1.60439609040900
 H     -2.13452694381200    2.26304509807100   -2.31745020569800
