# Supplementary material for: Mining hydroformylation in complex reaction network via graph theory
Source: RSC Adv. 2021 Jul 1;11(38):23235–40. doi: 10.1039/d1ra03395f (PMC9036754; doi:10.1039/d1ra03395f)
Supplement: RA-011-D1RA03395F-s429 [file RA-011-D1RA03395F-s429.xyz]

18
eq1381         -678.473490978286   -678.473490978286
Co     -0.85670329787000   -0.06453067660700   -0.60549545707800
 H      2.86216457611700    0.14404826363400    0.23166839468200
 C     -2.54991431743300   -0.13728896141400   -0.40044328420300
 O     -3.69968038645900   -0.21217988804900   -0.18530352052300
 C     -0.69610369016300    1.61715843890800   -1.17293479283500
 O     -0.62257166142200    2.75857188146500   -1.41852256433500
 C      1.25122356480500    0.99142377557400    1.49699463514800
 O      0.07719015809600    0.55699854216000    2.13795591997600
 C      1.78029148655900    0.18974372493600    0.37952825439700
 O      1.03757024497400   -0.36832098697500   -0.45830269352500
 C      2.19326255772000    1.77788973225700    2.36905696278500
 C      1.44037932410100    2.52030148778800    1.28215931853500
 H      3.25615422098800    1.62178961720500    2.24017847967700
 H      0.56974231485000    3.09785671102600    1.56143270961300
 H      1.97109482330400    2.86823879145100    0.40601505323800
 H      1.85351029440500    1.89983134629100    3.38676634654000
 H     -1.11683798303200   -1.36354622156700    0.12653480920300
 H     -0.64106903058000    0.36394796622600    1.48659850014100
