# Supplementary material for: Mining hydroformylation in complex reaction network via graph theory
Source: RSC Adv. 2021 Jul 1;11(38):23235–40. doi: 10.1039/d1ra03395f (PMC9036754; doi:10.1039/d1ra03395f)
Supplement: RA-011-D1RA03395F-s430 [file RA-011-D1RA03395F-s430.xyz]

18
eq1382         -678.455053592401   -678.455053592401
Co     -0.44530480786800    1.74061629147000   -0.98529831504300
 H      0.95856149830200   -2.10931876187200   -0.32208766257000
 C     -1.96047372648000    0.49292037862700    0.98029569964900
 O     -1.89156612274600    0.40302612289200   -0.26434275609700
 C     -1.04673850140100    3.24441961801900   -1.64312676360800
 O     -1.46130705573800    4.30085819296500   -1.94132694877000
 C      1.20705823875800   -0.10466010529100    0.46198225121000
 O      0.77907916899400    0.43139451240000   -0.61274042561300
 C      1.23046492904800   -1.56258113307000    0.59250548269700
 O      1.47803207080900   -2.12999222982300    1.67418705191200
 C     -1.18172923188600    1.52707824941600    1.73505842740000
 C     -0.43823503748400    2.50593935211100    0.79449125394100
 H     -0.50018506861800    0.98469307666700    2.40427631864500
 H     -0.88197081165100    3.49958727529200    0.86079481037000
 H      0.62325936651000    2.59189106826600    1.05182259260400
 H     -1.88128853420300    2.04667181646200    2.39923143207400
 H      1.47949215025900    0.50841182556500    1.32328205687800
 H     -2.60236557335300   -0.20104756050100    1.53195972559100
