# Supplementary material for: Mining hydroformylation in complex reaction network via graph theory
Source: RSC Adv. 2021 Jul 1;11(38):23235–40. doi: 10.1039/d1ra03395f (PMC9036754; doi:10.1039/d1ra03395f)
Supplement: RA-011-D1RA03395F-s431 [file RA-011-D1RA03395F-s431.xyz]

18
eq1383         -678.465757254179   -678.465757254179
Co      0.25817685059000   -0.64556155964600   -1.59467042210300
 H      0.63038110676400    2.15172335559100    0.85097500359800
 C      1.77293903800100   -2.12404409060600    0.93528064832000
 O      1.34881941990700   -2.05734340842000   -0.14328236568500
 C     -1.28368535060100    1.23229886146500    0.57553878994000
 O     -1.65759103009700    1.51748063768400    1.72290075947400
 C     -0.06919689510100   -1.87652518197000   -2.83653752920600
 O     -0.38726754008400   -2.62106221457200   -3.67095059707100
 C      0.06943922873600    1.69361333807100    0.03587740936600
 O      0.78443133929700    0.56676145857200   -0.45284719387500
 C     -2.13655066007000    0.41141029851300   -0.37209995554900
 C     -1.50375080963400   -0.89709641663100   -0.84220470427800
 H     -2.35566274343400    1.02787961666800   -1.25083528526100
 H     -1.29541596882100   -1.57510311797500   -0.00643160562100
 H     -2.16908936092700   -1.38459799292100   -1.55556098677000
 H     -3.07712676598600    0.19613877561600    0.14108853254900
 H     -0.34045332445600    0.27597360799900   -2.51750437731200
 H     -0.10089263917700    2.43259903224200   -0.75846892523400
