# Supplementary material for: Mining hydroformylation in complex reaction network via graph theory
Source: RSC Adv. 2021 Jul 1;11(38):23235–40. doi: 10.1039/d1ra03395f (PMC9036754; doi:10.1039/d1ra03395f)
Supplement: RA-011-D1RA03395F-s432 [file RA-011-D1RA03395F-s432.xyz]

18
eq1384         -678.458424416629   -678.458424416629
Co      2.07739527923000   -0.14910946215700   -0.16676351598900
 H     -0.54430242771000    0.33203417978100   -0.38566087683600
 C      1.71764921738800   -0.55635922067700    1.51494892221500
 O      1.46407597928100   -0.89051413744500    2.59911694578500
 C      0.37990316389300    0.90813629371500   -0.19961133530800
 O      0.33069708561400    2.12495897005800   -0.02783058941300
 C      2.06978496450800   -0.10389949561200   -1.93356706162600
 O      2.04477071193200   -0.14462842007700   -3.09508799154800
 C      3.13948526969200    1.29499924439900    0.13303502342900
 O      3.86184613825700    2.17702254349500    0.32434961585700
 C     -0.16041282580700   -2.10208597938100   -0.64656745676900
 C      1.35319121182100   -2.05097619559400   -0.48949581656700
 H     -0.67382338352700   -1.73908365524800    0.24825048173700
 H      1.86286269855300   -2.43402747647000   -1.37381086980400
 H      1.69172237285700   -2.65986452206500    0.34910041989600
 H     -0.47649217038900   -3.13637193017500   -0.81236812048200
 H      3.39017830879200   -0.94049757617800   -0.13752166328000
 H     -0.49973582560400   -1.51188849284500   -1.50246506458300
