# Supplementary material for: Mining hydroformylation in complex reaction network via graph theory
Source: RSC Adv. 2021 Jul 1;11(38):23235–40. doi: 10.1039/d1ra03395f (PMC9036754; doi:10.1039/d1ra03395f)
Supplement: RA-011-D1RA03395F-s433 [file RA-011-D1RA03395F-s433.xyz]

18
eq1385         -678.420182863652   -678.420182863652
Co      0.52222179390200    1.94646227675100    0.84881786802200
 H      0.48549154678300   -1.25088472967300    1.36924688374400
 C     -2.58388083272300    1.91164750834800    0.02031626223600
 O     -1.68509921413700    1.07253536537000   -0.69607266164300
 C     -0.41833527126300    0.97841981482000   -0.33474999956800
 O      0.20254420321100   -0.01254746049500   -0.95651116917200
 C      1.56963429004000   -0.29443070428700   -0.28205011835400
 O      1.91356091779500    0.75710451303900    0.51769203246800
 C      1.21458081642800   -1.50901127803700    0.57667783529300
 O      1.69829378335300   -2.62819398715300    0.44557874221900
 C     -0.99440779983100    2.34245097462600    1.92452783380100
 C     -2.29616227521500    2.47544113783600    1.19940032326000
 H     -0.80470322186400    3.22055818326000    2.54897972826600
 H     -3.08666491550300    3.07363729086600    1.63788373759000
 H      0.00373415822500    3.16703626261400    0.28870898339200
 H     -1.00269430458200    1.44318556815200    2.56797608147000
 H      2.23761442161800   -0.50387982317200   -1.11423966603100
 H     -3.51094514494600    1.98037707675700   -0.52121846568900
