# Supplementary material for: Mining hydroformylation in complex reaction network via graph theory
Source: RSC Adv. 2021 Jul 1;11(38):23235–40. doi: 10.1039/d1ra03395f (PMC9036754; doi:10.1039/d1ra03395f)
Supplement: RA-011-D1RA03395F-s434 [file RA-011-D1RA03395F-s434.xyz]

18
eq1386         -678.492457325186   -678.492457325186
Co     -1.17815425062200   -0.95282646554800    0.59135286218800
 H      1.36113604080700   -0.95719662662400   -0.17658476330400
 C      0.59586468700000   -0.23760557084600    0.11341070193100
 O     -0.36586852850300    0.04589371919700   -0.78774966165900
 C     -2.96510449956000   -1.04417444221900    0.15842860499200
 O     -4.10128964836300   -1.06443959295400   -0.06789642824800
 C     -0.83062115510500   -2.01879214450700    1.95950811975700
 O     -0.54982658272600   -2.69466918577800    2.86663729419100
 C     -1.39860025411700    0.46143069916000    1.82566672288900
 O     -2.33641715025200    0.55347706342400    2.59773800210300
 C      0.97711330827100    0.82376463416800    1.12531159462200
 C     -0.29732520047200    1.49857775581300    1.62647019165500
 H      1.51135080652300    0.34423944840100    1.94852171508000
 H     -0.68419610104200    2.18330411701600    0.86686973349600
 H     -0.15587806939300    2.04930328612400    2.55711787906500
 H      1.64357976161000    1.56080770682300    0.66845311697900
 H     -2.16985734026000    1.57016056279700   -0.70719922583000
 H     -2.74917262989700    1.92179091119100   -0.39802291198800
