# Supplementary material for: Mining hydroformylation in complex reaction network via graph theory
Source: RSC Adv. 2021 Jul 1;11(38):23235–40. doi: 10.1039/d1ra03395f (PMC9036754; doi:10.1039/d1ra03395f)
Supplement: RA-011-D1RA03395F-s435 [file RA-011-D1RA03395F-s435.xyz]

18
eq1387         -678.506599401696   -678.506599401696
Co     -0.22173462062700    0.41184395983200   -0.32789719255500
 H      1.35670659666500   -2.41450466263200   -0.00526007465000
 C     -1.89164444721300    0.90640739712500   -0.76114628728100
 O     -2.97823502533400    1.19648148235100   -1.05494154154600
 C      0.48214558101500    0.38764571595700   -1.94988513697100
 O      0.94519627497500    0.24840308274600   -3.01345087392200
 C     -0.61161331106300   -0.83324411258000    0.86087324664400
 O     -0.82953711293000   -1.74316402621700    1.56116564888800
 C      1.53808348753700    0.37228614587800    0.33970386094600
 O      1.62874967969500    1.50690320357900    0.82860026020800
 C      2.61469707530800   -0.67768844446600    0.36000984274900
 C      2.25271568161500   -1.94416187748200   -0.41388636850700
 H      2.80651911662700   -0.90836778430700    1.41389137091700
 H      2.06122811331100   -1.72584339106000   -1.46602016281900
 H      3.06856522231100   -2.66593976298700   -0.35977114463700
 H      3.52654413671300   -0.21819767261700   -0.03439385623700
 H     -0.54059913929100   -2.07962247183800   -1.55794260644000
 H     -0.45710609935800   -2.74115644660300   -1.88593714268700
