# Supplementary material for: Mining hydroformylation in complex reaction network via graph theory
Source: RSC Adv. 2021 Jul 1;11(38):23235–40. doi: 10.1039/d1ra03395f (PMC9036754; doi:10.1039/d1ra03395f)
Supplement: RA-011-D1RA03395F-s436 [file RA-011-D1RA03395F-s436.xyz]

18
eq1388         -678.519483397870   -678.519483397870
Co      0.36545070647900   -0.18419745614600    0.83892079696800
 H     -0.73461099073200    0.84657455460500    2.11668211807100
 C      0.33154607654300   -1.52383885899600   -0.24296572337900
 O      0.27290762059400   -2.40828948596500   -1.00038892870300
 C      1.12250227619000   -1.01516156683800    2.23549344078500
 O      1.63242634296600   -1.57211870582000    3.12138045965300
 C     -0.36828708730600    0.77901860422500   -0.65183153776600
 O      0.00979828857700    0.82921663664700   -1.83568221951700
 C     -1.47938361034000    1.75809794218200   -0.21549206582900
 O     -1.94979349215900    2.53880475655400   -1.31323233612000
 C     -0.12974835998200    1.74925233662700    1.87025152127800
 C     -0.90174917841300    2.63957350753500    0.89685979590400
 H      0.88713079574400    1.51576778419000    1.45536543429900
 H     -1.70585112281900    3.16697449809700    1.40925072050100
 H     -0.24172924072900    3.38153751581300    0.44397237374900
 H      0.08132337544400    2.21801392980000    2.82969738482600
 H     -2.30297407746500    1.15487770265000    0.18762965663000
 H     -1.42417537131900    2.29580429432000   -2.10494666011000
