# Supplementary material for: Mining hydroformylation in complex reaction network via graph theory
Source: RSC Adv. 2021 Jul 1;11(38):23235–40. doi: 10.1039/d1ra03395f (PMC9036754; doi:10.1039/d1ra03395f)
Supplement: RA-011-D1RA03395F-s437 [file RA-011-D1RA03395F-s437.xyz]

18
eq1389         -678.430026481139   -678.430026481139
Co      0.62547954186500   -0.55481197225200   -0.33189759021600
 H     -0.48383902509000    0.82869649800000    1.56430179910300
 C      0.74832921176200   -0.81011148967900   -2.13047072671600
 O      0.79644545880600   -0.85870031736300   -3.28729305171700
 C      2.23450010988400   -1.27340864634000    0.14419655684400
 O      3.28231740367300   -1.66767770846500    0.43125959628600
 C     -0.60912296121600   -1.80636381826700    0.09764422554400
 O     -1.48333665859500   -2.53888487602000    0.30865254562600
 C      0.49134022879600    0.35397229610100    1.37088381617900
 O      1.38805676012900    0.40787916133100    2.21351259757400
 C     -0.00487114475000   -2.48185847295300    3.03691395311000
 C      1.30103645283800   -2.66496054785800    2.79198906090800
 H     -0.38137371348800   -1.51032994914600    3.34179431574000
 H      1.69484116675600   -3.62528749042700    2.47599251724000
 H      2.00068623103400   -1.84274065009200    2.89256883843000
 H     -0.72999243986400   -3.28014985078400    2.92795840369200
 H     -0.51058534728100    0.30209402469400   -0.69461418104000
 H      1.24458070274400    0.77581400246200   -0.49809536903100
