# Supplementary material for: Mining hydroformylation in complex reaction network via graph theory
Source: RSC Adv. 2021 Jul 1;11(38):23235–40. doi: 10.1039/d1ra03395f (PMC9036754; doi:10.1039/d1ra03395f)
Supplement: RA-011-D1RA03395F-s438 [file RA-011-D1RA03395F-s438.xyz]

18
eq139          -678.467605666095   -678.467605666095
Co      0.24297212263900   -0.29314227156100    0.11684680237700
 H     -0.36416990980000   -1.18505665049400    1.13406551207400
 C      0.99864867147500    0.74197067037000   -1.14064529313200
 O      1.50274540400000    1.38771142594700   -1.96391186481300
 C     -0.09524324276200    0.92220419969000    1.38816080438600
 O     -0.31022750733400    1.65536747159800    2.26694658626600
 C     -1.14169293690200   -0.88218486735500   -0.83985706178600
 O     -2.07238708522600   -1.27732560964500   -1.41776798406900
 C      1.66703819139800   -1.30771443540800    0.46122283162300
 O      2.59417960888200   -1.95131286975500    0.75082325513700
 C      3.07720890475700    1.54627711334000    1.17954400393700
 C      2.60278056500900    2.76643886792500    0.88914401172900
 H      2.84931678834800    1.05690244141600    2.12066327207800
 H      2.81119246538700    3.24251212821400   -0.06291324489200
 H      1.97273827332200    3.30827881135100    1.58570154922100
 H      3.68957051775000    0.99070845079200    0.47666698692000
 H     -0.46694156578500    3.17295991513000   -0.24927888218300
 H      0.25773865919000    3.31125567968200   -0.32562157608800
