# Supplementary material for: Mining hydroformylation in complex reaction network via graph theory
Source: RSC Adv. 2021 Jul 1;11(38):23235–40. doi: 10.1039/d1ra03395f (PMC9036754; doi:10.1039/d1ra03395f)
Supplement: RA-011-D1RA03395F-s439 [file RA-011-D1RA03395F-s439.xyz]

18
eq1390         -678.494344157941   -678.494344157941
Co      0.35692140552400   -1.34203146466500   -0.65931539552800
 H     -0.67514886140100    1.53803423931600    0.13836971557800
 C      2.13711790877500   -1.62158960739800   -0.62341902084400
 O      3.27436899464700   -1.82137202185300   -0.77623854448200
 C      0.39330446936100    1.67806489241100    0.37192941223500
 O      0.81443833249200    2.27231454986500    1.35182952892300
 C     -1.14050347518900   -1.63274583395400   -1.53421186933600
 O     -2.04228830885300   -1.79174142544200   -2.26331340340900
 C      0.57623116389400    0.30773850149500   -1.61085355949600
 O      1.21771422094300    1.11043613171500   -0.56279265112900
 C      1.45417148299200    0.33398733769400   -2.84344727230700
 C      0.92855112535900   -0.64450033241100   -3.89723631286300
 H      2.48316097512700    0.08952380962900   -2.57181615230500
 H      1.49898874383600   -0.55902129161600   -4.82246049237700
 H      1.00571696194900   -1.67328295023000   -3.53423565748200
 H      1.46570882751900    1.35367867594100   -3.24354760248400
 H     -0.40560678800900    0.75004521001900   -1.83517399907000
 H     -0.12385563140000   -0.44434468967900   -4.12164489922000
