# Supplementary material for: Mining hydroformylation in complex reaction network via graph theory
Source: RSC Adv. 2021 Jul 1;11(38):23235–40. doi: 10.1039/d1ra03395f (PMC9036754; doi:10.1039/d1ra03395f)
Supplement: RA-011-D1RA03395F-s440 [file RA-011-D1RA03395F-s440.xyz]

18
eq1391         -678.460698575220   -678.460698575220
Co      2.17243480073300   -0.27482674830500   -0.29966084195800
 H      0.06879798605400    0.37107011829500   -1.69856576871800
 C      2.98024683162400   -1.44853361406200    0.81509794476700
 O      3.43240055952900   -2.24290467815500    1.52924886771300
 C      1.04512662614300    0.84435702443100   -1.47642546358700
 O      1.35591612102600    1.93543563155600   -1.92666120343200
 C      3.02162026219300   -0.70101911819200   -1.78977653384100
 O      3.56883361707200   -0.97798734219800   -2.77518901406200
 C      1.42316783048300    0.72316984074500    0.95435083975800
 O      0.95543230295800    1.40179663246100    1.77238564799500
 C     -0.44170166072000   -1.51312220306700    0.34091568448300
 C      0.76971465219100   -1.74243485018800   -0.56024269359400
 H     -0.16270842232100   -1.56961850915400    1.39735741729900
 H      0.49487255968900   -1.67676971647000   -1.61765130238300
 H      1.19930618610000   -2.73367545409000   -0.39639481089500
 H     -1.21841207857600   -2.26262160907900    0.15725036561300
 H      3.25216470538800    0.81320371949100   -0.19250099428400
 H     -0.88841711076600   -0.52767445651600    0.16451290582300
