# Supplementary material for: Mining hydroformylation in complex reaction network via graph theory
Source: RSC Adv. 2021 Jul 1;11(38):23235–40. doi: 10.1039/d1ra03395f (PMC9036754; doi:10.1039/d1ra03395f)
Supplement: RA-011-D1RA03395F-s441 [file RA-011-D1RA03395F-s441.xyz]

18
eq1392         -678.400874077937   -678.400874077937
Co      0.86800674600600   -2.74415837703500   -0.62597563495300
 H     -0.29078679906400    0.22593782606000   -0.16506474135900
 C      2.37698613326100   -1.95898556545300   -0.38142088570300
 O      3.24002795451500   -1.17510292353500   -0.18673809094300
 C      1.13534376464700    1.35905817762800    0.06026357956300
 O      1.96191779337600    2.16186755606500    0.06905577334200
 C     -0.37884734041600   -1.71329675674400   -0.51119965797000
 O     -0.91494274461600   -0.54149471964100   -0.34407518897200
 C     -0.68755472983400    0.90629002953300   -2.87766526723900
 O     -0.31394623269800    1.81798053843300   -2.12223279572800
 C      1.68121292217200    0.02456273119300   -3.04094112696800
 C      0.21601438423000   -0.16771558077000   -3.41534050795400
 H      2.28474760650700   -0.80773657182800   -3.40548351794300
 H      0.07664329681500   -0.21620837893400   -4.50029370822900
 H     -0.15855520767600   -1.12229677406300   -3.01988927294400
 H      2.07416011843200    0.96067845494600   -3.44092554475200
 H      1.79404249505600    0.05803960051400   -1.95817819854200
 H     -1.74547861322200    0.83577446373300   -3.17147338863800
