# Supplementary material for: Mining hydroformylation in complex reaction network via graph theory
Source: RSC Adv. 2021 Jul 1;11(38):23235–40. doi: 10.1039/d1ra03395f (PMC9036754; doi:10.1039/d1ra03395f)
Supplement: RA-011-D1RA03395F-s442 [file RA-011-D1RA03395F-s442.xyz]

18
eq1393         -678.461896497165   -678.461896497165
Co      0.88873067820200    0.44930428666300   -0.47564641226300
 H     -1.80345628984600   -1.87750788357100   -0.37541135671900
 C      2.55407821245600   -0.16676815325300   -0.26437960936000
 O      3.60057913465100   -0.67344949952800   -0.17572765892800
 C      0.73670993105000    1.89859983532000    0.58544795182600
 O      0.55852925744500    2.79550860445300    1.30798225225800
 C     -0.19246357088700   -0.76672479018700   -0.53953178597300
 O     -0.90611036978600   -1.84714370993600   -0.75608714105400
 C      0.25147003607000    0.94682445463800   -2.59649206234000
 O      1.31732784632900    1.55422494159600   -2.22780642893600
 C      1.53852074508300   -1.08386364491900   -3.43406596886400
 C      0.27185663252000   -0.23291082557100   -3.53993195851300
 H      1.61831819518400   -1.76228811867400   -4.28409645031300
 H      0.18585876473500    0.19353181823400   -4.54797887292300
 H     -0.62434428940700   -0.83516627553300   -3.37085992821800
 H      2.42158958970000   -0.44224775417100   -3.40326560376900
 H      1.51989956217100   -1.67651271965900   -2.51747358985700
 H     -0.71810251820700    1.42978316422500   -2.42225355199100
