# Supplementary material for: Mining hydroformylation in complex reaction network via graph theory
Source: RSC Adv. 2021 Jul 1;11(38):23235–40. doi: 10.1039/d1ra03395f (PMC9036754; doi:10.1039/d1ra03395f)
Supplement: RA-011-D1RA03395F-s443 [file RA-011-D1RA03395F-s443.xyz]

18
eq1394         -678.524723392165   -678.524723392165
Co     -0.01320675292000    0.13393066591700    1.90840227439700
 H     -0.49930241060000    3.66060865451000   -0.54282475752800
 C     -0.99653170018400    0.84388706944400    3.25616943731800
 O     -1.67472943533700    1.38075084054700    4.02870774910000
 C      1.51353755244200    0.09843510604100    2.72874858768700
 O      2.58317628941900    0.09810991469100    3.20356089785300
 C      0.81641751567900   -0.30963886784500    0.30156756781000
 O      0.08196524053900   -0.24629675309900   -0.78001276961200
 C     -1.35059385423300    0.27386194021200   -0.46586583877200
 O     -1.55585581018600    0.13729041101400    0.87659305597400
 C     -0.41849276029600    2.63595633868700   -0.17735116495200
 C     -1.35274575672000    1.71896811168700   -0.97038106603500
 H     -0.67869648690900    2.62667217381400    0.88345149228100
 H     -2.38372770417100    2.06642974856800   -0.86898604827900
 H     -1.09299216926200    1.72304843774100   -2.03128629316200
 H      0.62653202899000    2.32594359846000   -0.27223034314800
 H      1.83384960556500   -0.61042073805400    0.03324283195900
 H     -1.97382043932800   -0.38762866293600   -1.07054138218900
