# Supplementary material for: Mining hydroformylation in complex reaction network via graph theory
Source: RSC Adv. 2021 Jul 1;11(38):23235–40. doi: 10.1039/d1ra03395f (PMC9036754; doi:10.1039/d1ra03395f)
Supplement: RA-011-D1RA03395F-s444 [file RA-011-D1RA03395F-s444.xyz]

18
eq1395         -678.389743470173   -678.389743470173
Co     -0.23039867758000   -1.14782440979400    1.45414179039700
 H     -1.54086737112100    1.02414900635600    2.21060308115900
 C     -0.53936682660400    0.85478804305400    1.79844115633500
 O     -0.05595966644900    1.58009389933100    0.91466679937300
 C     -1.61681870000800   -1.80299178187600    2.31778781831000
 O     -2.53861215442000   -2.32266583200000    2.80722835398800
 C      1.24602258356600   -1.16524391489600    0.44470507515800
 O      2.15886695421000   -1.26310767800200   -0.26640196645200
 C     -2.59685228463300    0.03737141341400   -1.92214480874000
 O     -3.28893797496000    0.35207181647700   -2.87760282015200
 C     -1.24418127355300   -0.22361667043000   -1.38755707016400
 C     -2.55060573364200   -0.34087863408900   -0.48804376193200
 H     -0.58557478028200    0.61531782093900   -1.19222385592800
 H     -2.86764851340800   -1.33540427781000   -0.19752177834900
 H     -2.72074832340200    0.43241880415200    0.25234766432000
 H     -0.74917085998400   -1.15037166054100   -1.65343785238900
 H     -0.52335950929700   -2.35291186804900    0.64761164799200
 H      0.16847402638600    0.19637522487500    2.46392006030100
