# Supplementary material for: Mining hydroformylation in complex reaction network via graph theory
Source: RSC Adv. 2021 Jul 1;11(38):23235–40. doi: 10.1039/d1ra03395f (PMC9036754; doi:10.1039/d1ra03395f)
Supplement: RA-011-D1RA03395F-s445 [file RA-011-D1RA03395F-s445.xyz]

18
eq1396         -678.380395171534   -678.380395171534
Co     -0.20193842892000   -2.37238706783800    1.93929668491000
 H     -0.71759347773700    2.01849653312700    0.52837781926500
 C      0.27927798916300    1.58517388117300    0.36505667980700
 O      0.43558237393500    0.57296192831500   -0.32883963058600
 C     -1.06125216572500   -3.30415174652500    0.70958188679500
 O     -1.66052943300000   -3.76158353037400   -0.18220309002000
 C      0.08796940951400   -0.81367969727700    2.68465456466300
 O      0.17781558054800    0.31618593716600    2.98647652188900
 C     -2.42747865790300    0.53028685415700   -0.95947899758100
 O     -2.49858231970700    1.68683238790000   -1.35612890161400
 C     -2.08442413675700   -0.87722564545400   -1.23466799454900
 C     -2.57050712582400   -0.39127031748500    0.19426046872400
 H     -1.02901197525000   -1.10408399403200   -1.32544087465600
 H     -3.56162164595400   -0.68807852001600    0.51493654727400
 H     -1.82615663835200   -0.36890947089300    0.98031539917100
 H     -2.75590524918600   -1.50657155565100   -1.80405946103300
 H      0.20989757131600   -1.61634688862100    0.76496830731900
 H      1.12871924468000    2.08192021343100    0.84941360344700
