# Supplementary material for: Mining hydroformylation in complex reaction network via graph theory
Source: RSC Adv. 2021 Jul 1;11(38):23235–40. doi: 10.1039/d1ra03395f (PMC9036754; doi:10.1039/d1ra03395f)
Supplement: RA-011-D1RA03395F-s446 [file RA-011-D1RA03395F-s446.xyz]

18
eq1397         -678.531745833749   -678.531745833749
Co      0.80460494169800    0.45359250314500   -0.37697058774500
 H      2.69720139119400   -2.63382570374200   -1.69892708902600
 C     -0.80600569927500    1.15570865101800   -0.63269309815500
 O     -1.87366494419300    1.62603340134000   -0.67997639099400
 C      1.65386789951300    0.38160899346000    1.15575909202700
 O      2.14065130499100    0.33370222783300    2.21984685836800
 C      1.83055978517400    1.66343823119000   -1.20352460654200
 O      2.52090268363400    2.42319327648100   -1.75445305738200
 C      0.02099480023200   -1.28662055115700    0.07072173884600
 O     -1.37024285580300   -1.50300810309800   -0.15264997291700
 C      0.82399587028400   -1.68559770722500   -1.14155159243700
 C      2.07514772301200   -2.49835016217500   -0.81272629928900
 H      1.15367953630100   -0.76378135737700   -1.73373412844200
 H      2.67201255649700   -1.98358279549400   -0.05531025056000
 H      1.79432240069000   -3.47977195059200   -0.42583769171100
 H      0.15752080625100   -2.18253823373700   -1.84710351616000
 H     -1.89845816801900   -1.19278829771300    0.60134776427200
 H      0.35359117741800   -1.74933209256000    1.00149467015900
