# Supplementary material for: Mining hydroformylation in complex reaction network via graph theory
Source: RSC Adv. 2021 Jul 1;11(38):23235–40. doi: 10.1039/d1ra03395f (PMC9036754; doi:10.1039/d1ra03395f)
Supplement: RA-011-D1RA03395F-s447 [file RA-011-D1RA03395F-s447.xyz]

18
eq1398         -678.536723774096   -678.536723774096
Co      0.56006187311400    0.68108315123300   -0.56579545516700
 H      2.37372813525200   -3.37953829217900    0.39412304105900
 C     -0.26092719025000    0.61980806572900    0.97316104522500
 O     -0.71548353612300    0.48472270528900    2.04644487058500
 C      2.33332270805300    0.42642132409900   -0.67262905615600
 O      3.48860677827600    0.26558879296800   -0.59683549529700
 C      0.51568411534100    2.44397236277800   -0.86945523896400
 O      0.46737491094600    3.58899200606900   -1.07955498922300
 C      0.07352113433800   -1.15903288734100   -0.84364344128400
 O     -0.26032449054300   -0.53043915965000   -2.11623348386100
 C      1.10406230588800   -2.24866439723000   -0.96483407045800
 C      1.63230978274400   -2.58139807901800    0.43517876749800
 H      1.91470671081000   -1.92224349039700   -1.62014113854500
 H      2.09490391730900   -1.70083903212300    0.88792110332000
 H      0.81450772398800   -2.89777667662800    1.08996358289500
 H      0.65242663310000   -3.13871802887100   -1.41738768199500
 H     -1.21376783745800   -0.37668859468300   -2.22718241173400
 H     -0.82403246523400   -1.49716944046700   -0.31938810558500
