# Supplementary material for: Mining hydroformylation in complex reaction network via graph theory
Source: RSC Adv. 2021 Jul 1;11(38):23235–40. doi: 10.1039/d1ra03395f (PMC9036754; doi:10.1039/d1ra03395f)
Supplement: RA-011-D1RA03395F-s448 [file RA-011-D1RA03395F-s448.xyz]

18
eq1399         -678.453217349208   -678.453217349208
Co      0.82875082832200    0.03829731128900    0.97346312773000
 H     -0.26835865690700   -1.27166888787000    0.61967838775600
 C     -0.83611404763500    1.41609282618300    1.59874453205400
 O     -0.59807448079000    0.64731538041600    2.58785076217800
 C      0.27012870668300    1.92235764716200    0.77196872596600
 O      1.51911285324000    1.81338216131700    1.21250258686200
 C      2.13253871959700   -1.03786836854200    1.60436692346600
 O      3.02806980007100   -1.67753809321200    1.95840882489400
 C     -0.27663398803800    2.46299032653300   -0.50166928170900
 O      0.34100388487900    3.03539423924800   -1.40205268078400
 C     -2.15635821278000    1.70567952006400    0.93580507096700
 C     -1.78014564583700    2.16428203698300   -0.49597513214300
 H     -2.65047568850100    2.50536183346500    1.49205748560900
 H     -1.96254094592700    1.36785707567500   -1.22249869212200
 H     -2.33195254489600    3.04337444190400   -0.82227023312400
 H     -2.80535109908800    0.83078536230800    0.95556226615500
 H      1.46988396777500   -0.07832803434300   -0.31258545991500
 H     -0.45870049881600   -0.71785878902000    0.08760701739300
