# Supplementary material for: Mining hydroformylation in complex reaction network via graph theory
Source: RSC Adv. 2021 Jul 1;11(38):23235–40. doi: 10.1039/d1ra03395f (PMC9036754; doi:10.1039/d1ra03395f)
Supplement: RA-011-D1RA03395F-s449 [file RA-011-D1RA03395F-s449.xyz]

18
eq14           -678.440980925777   -678.440980925777
Co      0.34420321377500   -0.28853172145700    0.29752363987900
 H     -1.02296730044600   -0.23388121381000    0.88714968838400
 C      1.85733787230200   -0.26230049256600   -0.62825918324000
 O      2.85544911279600   -0.22910624844000   -1.22998504925900
 C     -0.00273677941400    1.43319459719800    0.20946882731200
 O     -0.31522595113000    2.55727496218100    0.12626372585400
 C     -0.45038969490600   -1.66943057982300   -0.45922385357000
 O     -1.05428056936900   -2.54373938087300   -0.94550160406100
 C     -1.82256156692000    1.53715134974500    2.87814138715600
 O     -2.82537468015600    1.53301037853500    2.30020517855800
 C      1.71867313556900   -0.92232200563000    1.95067269996100
 C      0.43565410686500   -0.88298165038800    2.44661933441000
 H      2.38749149708300   -0.08218956132000    2.09446337058400
 H     -0.16507058894200   -1.78131128984800    2.50967327780500
 H      0.08130065952700   -0.01515693672800    2.98701925726500
 H      2.15482440511600   -1.85331700326300    1.61119798823300
 H      0.94259276348300    2.01862581649500    2.86368989136500
 H      1.59550357265900    1.94022939549700    2.51987074554600
