# Supplementary material for: Mining hydroformylation in complex reaction network via graph theory
Source: RSC Adv. 2021 Jul 1;11(38):23235–40. doi: 10.1039/d1ra03395f (PMC9036754; doi:10.1039/d1ra03395f)
Supplement: RA-011-D1RA03395F-s450 [file RA-011-D1RA03395F-s450.xyz]

18
eq140          -678.445866130572   -678.445866130572
Co     -0.63473385285700    0.47246666571000   -0.60815713046100
 H     -0.54955970050300    1.50528448128300    0.45087562395300
 C     -0.68161729530700   -0.77238575620200   -1.90022208755400
 O     -0.75174115135900   -1.58340501601800   -2.73067503489600
 C     -0.15609913628500    1.89858323986100   -1.53515300467700
 O      0.11924206453000    2.89453894450900   -2.07707378463900
 C      0.44131169420200   -0.30052456209100    0.56151760782200
 O      1.11021299600000   -0.75511588112500    1.40261569514300
 C     -5.23145944548400    0.62100244914200    1.38798474822000
 O     -4.97374672696900    1.73975509008300    1.55778198017800
 C     -2.44226149772700   -0.13999976446000    0.29508453080800
 C     -2.70894519272500    0.85501528202000   -0.65004452924300
 H     -2.61918540967300   -1.18376606138200    0.06903536965800
 H     -2.84401618211900    1.88272301349400   -0.33767730112000
 H     -3.09502690788900    0.59847679930000   -1.62869037390100
 H     -2.35465116540500    0.11147336235900    1.34471977992600
 H     -1.77548800432800    2.32933141484200    1.69609580414100
 H     -2.44110852289000    2.45285919866800    2.00429946651100
