# Supplementary material for: Mining hydroformylation in complex reaction network via graph theory
Source: RSC Adv. 2021 Jul 1;11(38):23235–40. doi: 10.1039/d1ra03395f (PMC9036754; doi:10.1039/d1ra03395f)
Supplement: RA-011-D1RA03395F-s451 [file RA-011-D1RA03395F-s451.xyz]

18
eq1400         -678.536259211554   -678.536259211554
Co      0.40487084895700   -0.11207194620800   -0.40528216212700
 H      0.42843305531900    1.37067657608300    2.08562434634700
 C     -0.26933007251700   -1.68548410213300   -0.25558591368300
 O     -0.80814465929900   -2.71305135449300   -0.11804507760500
 C      2.09987045364700   -0.49818348370100    0.02447169206700
 O      3.16941348107800   -0.73889369173100    0.42468428551400
 C     -1.37420019206400    0.58233089233900   -0.49960500654400
 O     -2.56096125641600    0.25305602373200   -0.59918100613400
 C     -0.96201570781200    2.04986076024200   -0.26219669914500
 O      0.49235065063300    1.84521529885500   -0.52921077547800
 C     -0.64823966462900    1.51869487840700    2.21552927163500
 C     -1.20934747994500    2.49809419060300    1.17427778857800
 H     -0.82031893010800    1.89812043971700    3.22322528725000
 H     -2.29199395351600    2.58690171222800    1.29237196712000
 H     -0.78178768521500    3.49685249677300    1.32057026244400
 H     -1.12886686525800    0.54161173559800    2.12734884064100
 H     -1.36470994126000    2.75200020875100   -0.99478004769100
 H      1.08976086969800    2.52417735445400   -0.18325282200700
