# Supplementary material for: Mining hydroformylation in complex reaction network via graph theory
Source: RSC Adv. 2021 Jul 1;11(38):23235–40. doi: 10.1039/d1ra03395f (PMC9036754; doi:10.1039/d1ra03395f)
Supplement: RA-011-D1RA03395F-s452 [file RA-011-D1RA03395F-s452.xyz]

18
eq1401         -678.490039532011   -678.490039532011
Co     -0.90073510557900    0.77215897508800   -0.25494150783300
 H      2.88633421496100    0.46891825898300    0.15315093660800
 C     -2.38009245057600    1.18266211232100    0.48072266188300
 O     -3.35648447909300    1.45316754984800    1.07370024334200
 C     -0.94134822994400    1.76057151283600   -1.73316391528200
 O     -0.96490697719100    2.45615257273300   -2.67168678827600
 C      1.56147526345200   -0.01315073015800    1.89538936801700
 O      1.54971628596800   -1.16627560403100    2.30504827084200
 C      1.85624867501600    0.57740085269500    0.49329735064000
 O      0.95546122366400    0.10285424548000   -0.54660889254600
 C      1.26945102281600    1.36468676027800    2.48287663354900
 C      1.47469056634800    1.96868846218900    1.05703583020300
 H      1.98158060090600    1.68521179785600    3.24274408789200
 H      0.54810490914200    2.34797085589400    0.61956900599000
 H      2.25417923921400    2.72021760095400    0.96518264759800
 H      0.25419075080200    1.44852400400700    2.87082315587700
 H      1.00219694149100   -0.86604191663500   -0.62958412625400
 H     -0.94035925232000   -0.00178376606300    1.06033210930200
