# Supplementary material for: Mining hydroformylation in complex reaction network via graph theory
Source: RSC Adv. 2021 Jul 1;11(38):23235–40. doi: 10.1039/d1ra03395f (PMC9036754; doi:10.1039/d1ra03395f)
Supplement: RA-011-D1RA03395F-s453 [file RA-011-D1RA03395F-s453.xyz]

18
eq1402         -678.504757061891   -678.504757061891
Co     -0.60131542202300   -0.36919033321600   -2.06287329554200
 H      1.54634084682700   -0.58716600601700    0.19249386661900
 C     -1.11075532882000    1.55491011993300   -0.04640364817000
 O     -2.13880955548200    1.71401019144900    0.60827575341500
 C     -0.41932673410100    0.25286286909900   -0.23703341386200
 O     -0.54681577617600    2.62651916898400   -0.71794139567800
 C     -2.36888625298500   -0.21729957468400   -2.33355390542100
 O     -3.51856390093900   -0.11313133847600   -2.44409937703800
 C      1.09253397964400    0.20128705071200   -0.41082977465900
 O      1.14308974026600   -0.16484519622300   -1.83888452378400
 C     -1.05417522482600   -1.00787598529100    0.33298436018800
 C     -0.93256734145000   -1.89959980219700   -0.91618258323400
 H     -2.09463173304200   -0.82038738523100    0.59776866089600
 H      0.00072934431100   -2.45861860982700   -0.97955182814100
 H     -1.80162559239900   -2.50286176776600   -1.16718806507000
 H     -0.52469608717600   -1.39248220325100    1.20657922584200
 H      0.19858651096800    2.36706986808200   -1.29265144980300
 H      1.61839242225900    1.14134393257500   -0.23064141085500
