# Supplementary material for: Mining hydroformylation in complex reaction network via graph theory
Source: RSC Adv. 2021 Jul 1;11(38):23235–40. doi: 10.1039/d1ra03395f (PMC9036754; doi:10.1039/d1ra03395f)
Supplement: RA-011-D1RA03395F-s454 [file RA-011-D1RA03395F-s454.xyz]

18
eq1403         -678.409785317561   -678.409785317561
Co      0.20813973277100    0.30886179503000    1.28675953036800
 H      0.69782607766900    2.63282021127700    0.48405610371600
 C     -2.74725767629100    0.71559139342300    1.17154393429800
 O     -3.41940564223800    0.91513635612800    2.14756389094500
 C      1.83198022675700    0.65410753673500    2.00670108041100
 O      2.01957039167700   -0.26173428377800    2.83638692344800
 C      0.98832498590100   -0.22581931635000   -0.25462661774200
 O      1.07548856232600    0.26903012798500   -1.37682904579700
 C     -2.24801720465300    1.00336070026100   -0.16804218337500
 O     -1.71142871490600   -0.17945208617500    0.82751278265900
 C     -0.19905471532800    2.08890056109600    0.78017127055700
 C     -1.19994209567200    2.06476066808900   -0.38324994147400
 H     -0.62179354597600    2.54706051907500    1.69023223487500
 H     -1.71238241590100    3.02638341266900   -0.50565717439800
 H     -0.66290978907600    1.83926661389900   -1.30543241822100
 H      2.55124504035000    1.47633229027300    1.86599833642800
 H      1.36071490011700   -1.26263752615300   -0.04271620637800
 H     -2.74631516504300    0.55793901587600   -1.01940826963600
