# Supplementary material for: Mining hydroformylation in complex reaction network via graph theory
Source: RSC Adv. 2021 Jul 1;11(38):23235–40. doi: 10.1039/d1ra03395f (PMC9036754; doi:10.1039/d1ra03395f)
Supplement: RA-011-D1RA03395F-s455 [file RA-011-D1RA03395F-s455.xyz]

18
eq1404         -678.494942468490   -678.494942468490
Co     -0.19464048026200    0.15595851743100   -1.10441294219900
 H     -0.26314374547400   -2.41314259961700    1.05999864885500
 C      0.36846268830000    1.63686954815600   -0.37171184854000
 O      0.78765232469700    2.65497887632900    0.02222558630200
 C      0.79310983443100   -0.79989518559100    0.09280453318000
 O      1.92905089390300   -1.02944071346300    0.45005960263100
 C      0.65352683550100   -0.56087239723500   -2.46636635200300
 O      1.24984386518400   -0.95128003014800   -3.39089831555100
 C     -0.51630536775000   -1.41285302523800    0.71798720192000
 O     -0.94139726820100   -0.66308694496300    1.87114713957500
 C     -2.15374869031200    0.92961648541500   -1.15759334035000
 C     -1.98801100453600    0.02710585300500   -2.20764452205600
 H     -2.13770936873800    1.99698321162800   -1.33325901112900
 H     -2.30102136574400   -1.00609530971400   -2.10344098588000
 H     -1.82593754908100    0.37816188768100   -3.21843171012200
 H     -2.60011609672100    0.60509055866600   -0.22211929691300
 H     -1.04665281922400    0.27867649199500    1.64320988260800
 H     -1.32545879101700   -1.50223022462700   -0.02128707505400
