# Supplementary material for: Mining hydroformylation in complex reaction network via graph theory
Source: RSC Adv. 2021 Jul 1;11(38):23235–40. doi: 10.1039/d1ra03395f (PMC9036754; doi:10.1039/d1ra03395f)
Supplement: RA-011-D1RA03395F-s456 [file RA-011-D1RA03395F-s456.xyz]

18
eq1405         -678.402629535044   -678.402629535044
Co      2.49541450952800    0.24594938237500   -0.74611593526500
 H      0.01473359950000    0.70738920843200    0.10499129531900
 C      2.22246228084800   -0.62482029844000    0.89710235162900
 O      3.10519137662100   -1.31357933261300    1.38472041621600
 C      0.75481032771100    0.84507319500700   -0.70709839795000
 O      0.52215396637200    1.44772883604300   -1.75499354400900
 C      2.45550225200500   -1.30234149308500   -1.56709818523600
 O      2.25969976716100   -2.35789611560700   -2.07202151226300
 C      3.26341192354600    1.69845109036600    0.01779066346900
 O      3.71915903256300    2.60798710616400    0.57275677536500
 C     -0.73554476915600   -1.73564373561700   -0.76819648452200
 C     -0.16028929012700   -2.39310851138900    0.25101101927100
 H     -1.65189957773300   -1.16950531118800   -0.63998373252600
 H      0.75705045000800   -2.95500205243200    0.11142146933700
 H     -0.58620588077100   -2.38813141475400    1.24864699878400
 H     -0.29717138072000   -1.74245502841000   -1.75980707668900
 H      1.24268801513800   -0.45224227549600    1.38468292989900
 H      3.64762916635600   -0.70000858186300   -1.55975800443800
