# Supplementary material for: Mining hydroformylation in complex reaction network via graph theory
Source: RSC Adv. 2021 Jul 1;11(38):23235–40. doi: 10.1039/d1ra03395f (PMC9036754; doi:10.1039/d1ra03395f)
Supplement: RA-011-D1RA03395F-s457 [file RA-011-D1RA03395F-s457.xyz]

18
eq1406         -678.431001561256   -678.431001561256
Co      2.39672737395500    1.35077521119500   -0.60515681326000
 H      0.08389636963100   -2.95707087430800   -0.28473747128900
 C      1.83376433533300    2.72079103633100    0.36513145981800
 O      1.37689167164400    3.52007518283300    1.08544811986600
 C     -0.53108455642200    1.01511003251500   -1.05372952497500
 O     -0.77828664906900    0.90279960977600    0.15339753240100
 C     -0.21770682827800   -1.92112629141900   -0.47385226665100
 O     -0.06316710551100   -1.40293259629500   -1.58717343244800
 C      0.87065514371900    1.32180301976300   -1.57411434425800
 O      1.06687362483500    1.59273170874900   -2.76600025151000
 C      2.39771541240600   -0.32593009631800    0.47798247165200
 C      2.86446107899200   -0.60363548901900   -0.82328852912500
 H      3.09405438301400   -0.20278476156000    1.30273705977600
 H      2.22508154880500   -1.05861596354700   -1.57101676272900
 H      3.93308699636700   -0.68714255519500   -1.00429097650800
 H      1.37124320506500   -0.50425595489500    0.78073243477500
 H     -1.30070925564700    0.94396123934900   -1.83212937450800
 H     -0.64556201359400   -1.34274740824700    0.35960927786200
