# Supplementary material for: Mining hydroformylation in complex reaction network via graph theory
Source: RSC Adv. 2021 Jul 1;11(38):23235–40. doi: 10.1039/d1ra03395f (PMC9036754; doi:10.1039/d1ra03395f)
Supplement: RA-011-D1RA03395F-s458 [file RA-011-D1RA03395F-s458.xyz]

18
eq1407         -678.396260911085   -678.396260911085
Co      1.81577803188800    2.28214223767900    0.08600818122600
 H     -0.77701426709200   -1.44445018846300    1.54557640986800
 C      1.03465774974100    1.61685147558800    1.44758047644600
 O      0.45903136048400    1.05503762395000    2.30837946994400
 C     -0.05052772954200    0.78663902243800   -1.92358430353300
 O     -1.23475365841800    0.99780716731100   -1.64012338276800
 C     -0.69847411160100   -0.94313792063000    0.57455308891600
 O      0.10164484364500   -1.33043111262300   -0.28540578036800
 C      1.03267255980400    1.62561322917900   -1.32095410927000
 O      1.90542625016600    2.29989315041500   -1.95370475587100
 C      3.05718871593900   -0.56674518565900   -0.31720319451700
 C      2.77645048934700   -0.94602013888100   -1.57394250344200
 H      3.86699606122900    0.12074265719700   -0.09297521486700
 H      1.95562807611200   -1.62688631393600   -1.76521964400100
 H      3.33528245420800   -0.56637848701500   -2.42194460101700
 H      2.47069399981600   -0.93598931167100    0.51644810707200
 H      0.27282354382800    0.01070433097200   -2.62502391982900
 H     -1.34556963435300   -0.07358718616400    0.39108428492300
