# Supplementary material for: Mining hydroformylation in complex reaction network via graph theory
Source: RSC Adv. 2021 Jul 1;11(38):23235–40. doi: 10.1039/d1ra03395f (PMC9036754; doi:10.1039/d1ra03395f)
Supplement: RA-011-D1RA03395F-s459 [file RA-011-D1RA03395F-s459.xyz]

18
eq1408         -678.537068910134   -678.537068910134
Co     -0.04490071869000   -0.01660446065600   -0.44312212742200
 H     -0.87494433322100    0.83692360777400    2.51484406731500
 C      0.63230428540200   -1.30651882002500   -1.48679152092100
 O      1.07115958310200   -2.12770313279700   -2.18608691349400
 C      1.08052661120000   -0.10941765213700    0.93564976102300
 O      1.69286683081100   -0.26650916887400    1.92218738524500
 C     -1.68615024488600   -0.59885922482300   -0.27447357288200
 O     -2.77375647377900   -0.95173586085500   -0.01871426711400
 C     -0.67318012842000    1.75844250020000   -0.04569258049100
 O      0.17708968904800    2.00219223429100   -1.19849633769000
 C     -1.14469221730600    1.88646267092200    2.37644240850000
 C     -0.33617055400000    2.49758441272100    1.22602692225100
 H     -0.96323861881800    2.41903342352000    3.31006810651100
 H     -0.58021022933800    3.56036720459300    1.11717287500600
 H      0.73589919738800    2.41874972239000    1.44240836141800
 H     -2.21434551381900    1.92759728142900    2.15210556519400
 H     -1.69630217934200    1.93066592494900   -0.37122561977700
 H      1.06282796592300    2.30923732684300   -0.93133828147000
