# Supplementary material for: Mining hydroformylation in complex reaction network via graph theory
Source: RSC Adv. 2021 Jul 1;11(38):23235–40. doi: 10.1039/d1ra03395f (PMC9036754; doi:10.1039/d1ra03395f)
Supplement: RA-011-D1RA03395F-s460 [file RA-011-D1RA03395F-s460.xyz]

18
eq1409         -678.480239762321   -678.480239762321
Co     -0.86263009490900    0.80121354956600    1.05558821666900
 H      0.76619999558500   -3.24125230681400    0.81121511051300
 C      0.09949695521700   -0.51408956180500   -0.75737634034200
 O      0.45349779493400    0.75257361127300   -0.16700356403600
 C      0.51646564002800   -2.18864343054000    0.78177114962500
 O      0.98926333165500   -1.61319953430800   -0.44948984291900
 C     -1.94394034861200    0.52743411490900    2.42984267031400
 O     -2.68291820496800    0.27167006737700    3.29241796131900
 C     -1.14933284318400   -0.83857895897500    0.06456011045300
 O     -0.94006161072600   -2.04692614763700    0.73891334604100
 C     -2.41597167361500    1.05948863164900   -0.08041450948300
 C     -2.51933662394500   -0.44903537829100   -0.40805244040100
 H     -2.03090577629200    1.65960236907900   -0.90492089067800
 H     -3.27744624608400   -0.94450692497000    0.19936391955500
 H     -2.69383193436800   -0.67225638226500   -1.46324762937600
 H     -3.29650077085400    1.50440146843200    0.37642049641000
 H      0.89052759820200   -1.63000126082800    1.64697928653000
 H      0.02168572673600   -0.45032462460100   -1.84004751712800
