# Supplementary material for: Mining hydroformylation in complex reaction network via graph theory
Source: RSC Adv. 2021 Jul 1;11(38):23235–40. doi: 10.1039/d1ra03395f (PMC9036754; doi:10.1039/d1ra03395f)
Supplement: RA-011-D1RA03395F-s461 [file RA-011-D1RA03395F-s461.xyz]

18
eq141          -678.447050828022   -678.447050828022
Co     -0.50634358690000   -0.64359146887000    0.62867505408600
 H     -0.01370326558500   -0.02814368375800   -0.61703476056400
 C     -1.03305488094500   -1.38406122724100    2.17736640865200
 O     -1.38281441863900   -1.86591613243200    3.17652793184100
 C     -0.22579545437400    1.02643179539800    1.13578215339600
 O     -0.02146041040200    2.15099430325400    1.37193523931100
 C      0.87234147636400   -1.67149326499000    0.21834967089900
 O      1.78833714799000   -2.29998499287600   -0.13843180850200
 C     -0.07055153962100    0.55505471003800   -2.81350062223200
 O     -1.20129783420700    0.67812419475100   -3.04527404732400
 C     -2.44977925796400   -0.37115026451300   -0.16072096616500
 C     -1.94790761633300   -1.60238478980600   -0.58911107350200
 H     -2.41465171183900    0.49081422395700   -0.81421076689000
 H     -2.23725344904200   -2.52314900328400   -0.09880391201600
 H     -1.51649698288500   -1.70527825231500   -1.57665241739600
 H     -3.14164361724400   -0.31303426627600    0.66996611973000
 H      2.35225265420500    0.94019047660300   -0.42322497529100
 H      1.99822184202800    0.84548002090800   -1.06851929643600
