# Supplementary material for: Mining hydroformylation in complex reaction network via graph theory
Source: RSC Adv. 2021 Jul 1;11(38):23235–40. doi: 10.1039/d1ra03395f (PMC9036754; doi:10.1039/d1ra03395f)
Supplement: RA-011-D1RA03395F-s462 [file RA-011-D1RA03395F-s462.xyz]

18
eq1410         -678.461099406335   -678.461099406335
Co     -0.64246031898400   -1.13826354858900    0.70539944730900
 H      0.25819939112000   -0.58033432386300    2.01431172795700
 C      0.49314755804400    0.02922512602600   -0.23211090815900
 O      1.18272478372700   -0.46819460504100   -1.12473924478900
 C     -1.81859006254800   -0.79425456646500   -0.53300931535600
 O     -2.60690798406600   -0.48096264448400   -1.33543669320600
 C     -1.47866885795500   -2.46541715978600    1.64396045637700
 O     -2.04074193994900   -3.29236538142100    2.23052586100200
 C     -0.59195897193300    0.28496204822400    2.17479212526200
 O     -1.33726966309800    0.15454666177800    3.15469899041600
 C      0.67933517115600    1.42969999629800    0.33779520751900
 C     -0.28159362629700    1.61533719101400    1.50716012468300
 H      1.72433413185600    1.52608777591900    0.64482976931000
 H     -1.24366057991400    2.01162902168300    1.17233471635400
 H      0.10621986709900    2.30233435348500    2.26201716489100
 H      0.49913468454300    2.15725379107800   -0.45629243098100
 H     -3.38262457745000    1.02673592967800    0.97224121319000
 H     -3.21188581125200    0.72502621038800    1.62955533633100
