# Supplementary material for: Mining hydroformylation in complex reaction network via graph theory
Source: RSC Adv. 2021 Jul 1;11(38):23235–40. doi: 10.1039/d1ra03395f (PMC9036754; doi:10.1039/d1ra03395f)
Supplement: RA-011-D1RA03395F-s463 [file RA-011-D1RA03395F-s463.xyz]

18
eq1411         -678.424101790553   -678.424101790553
Co      0.10494310579200   -0.58527468217100    1.38823908896800
 H      0.22343795191600    1.53263602436700   -1.08544759664700
 C     -0.53127589792300    0.86958212324500    2.44360817582900
 O     -1.55653820734400    1.41418285948900    1.87661858302900
 C      1.14211947720500   -1.11209268105200    2.73666300907200
 O      1.80439461950800   -1.39562908407800    3.64563161380300
 C      1.56627884752800    0.34324213678200    0.70613985247000
 O      2.20059057831600   -0.17465311244600   -0.20387139839300
 C     -2.01152025822300    0.84690633981900    0.46983683856300
 O     -1.25187032591400   -0.27959271009000    0.24069708235700
 C     -0.34525217716500    2.37570937050000   -0.69145366961000
 C     -1.81211304896300    1.98916667848100   -0.50691792645600
 H     -0.25734101918000    3.20463422451500   -1.39364872782100
 H     -2.40255140170900    2.84231918754700   -0.16709266876200
 H     -2.22704604407300    1.64307498907000   -1.45746967285700
 H      0.09560077752100    2.69433815771200    0.25824456364500
 H      1.78379740041700    1.34414132026400    1.12272665267700
 H     -3.06087142523800    0.61721684745500    0.65846043083500
