# Supplementary material for: Mining hydroformylation in complex reaction network via graph theory
Source: RSC Adv. 2021 Jul 1;11(38):23235–40. doi: 10.1039/d1ra03395f (PMC9036754; doi:10.1039/d1ra03395f)
Supplement: RA-011-D1RA03395F-s464 [file RA-011-D1RA03395F-s464.xyz]

18
eq1412         -678.450265887012   -678.450265887012
Co      2.03337664600000    1.35963959434000    0.85787641312400
 H      0.28181853418700    0.55548511639100   -2.11739891547100
 C     -0.29474060599000    0.39000396570500    2.07118482133300
 O     -0.10943673996400    0.11340210255600    3.27243323371600
 C      0.31560288547800    0.86640188197200   -1.07433789765700
 O      1.55376742825700    1.52570953866100   -0.81804263101600
 C      0.74388459909200   -0.04181089576200    1.07109373684200
 O      0.26191557828800   -0.32940108238700   -0.26537195752200
 C     -0.88577482260300    1.77858059464400   -0.74657802248400
 O     -0.96225915522100    2.91296709872700   -1.22923983672800
 C     -1.48405798989900    1.23888108456300    1.65883267012100
 C     -1.93006768608400    1.20334984224500    0.18370781681500
 H     -1.23521326192200    2.27061987466000    1.93179448399700
 H     -2.15107074899400    0.17533075317100   -0.10762134478900
 H     -2.82684863551900    1.81451529181800    0.08640699354400
 H     -2.31664320647200    0.93707715719700    2.29543083756100
 H      1.27886500101100   -0.92028155535400    1.44109490531200
 H      1.19166513159500    2.31943762638100    1.52969892456800
