# Supplementary material for: Mining hydroformylation in complex reaction network via graph theory
Source: RSC Adv. 2021 Jul 1;11(38):23235–40. doi: 10.1039/d1ra03395f (PMC9036754; doi:10.1039/d1ra03395f)
Supplement: RA-011-D1RA03395F-s465 [file RA-011-D1RA03395F-s465.xyz]

18
eq1413         -678.391656393539   -678.391656393539
Co      0.62986957878000    2.17198943473200    0.67489581802900
 H     -1.64021181303900    0.22518831369900    0.54001173176500
 C      2.17112394661200    1.73340180142300    1.29898617576600
 O      3.24319645781300    1.42132964873700    1.65274297116000
 C      1.25880336739100    1.21325066163300   -2.22548734448600
 O      0.62092708863700    0.71559517912200   -3.15609730536400
 C     -0.83843859994800   -0.50010743507800    0.33766452593500
 O     -0.31525972544100   -1.16832184985300    1.23665819951900
 C      0.59476396958600    1.80340978656300   -1.01624902864200
 O     -0.58741676088500    2.27647268672600   -0.94548775041900
 C      2.50934268200600   -1.01793448096900   -0.28871091980400
 C      1.84002096945500   -1.69862824094700   -1.23152574495900
 H      3.36336110467200   -0.39135032641500   -0.52607630784900
 H      0.99708706410100   -2.32548491642600   -0.96112933047800
 H      2.09961301512500   -1.64218550694300   -2.28282235917600
 H      2.21329567881000   -1.08247288947000    0.75144103261000
 H      2.35375880700000    1.23700444375000   -2.19460948896500
 H     -0.53590209546500   -0.60935126059400   -0.71465626573900
