# Supplementary material for: Mining hydroformylation in complex reaction network via graph theory
Source: RSC Adv. 2021 Jul 1;11(38):23235–40. doi: 10.1039/d1ra03395f (PMC9036754; doi:10.1039/d1ra03395f)
Supplement: RA-011-D1RA03395F-s466 [file RA-011-D1RA03395F-s466.xyz]

18
eq1414         -678.463116638192   -678.463116638192
Co     -0.83920634223300   -0.38161430499300   -0.67206808555100
 H      1.19285378492000    0.95875973492400    1.21167690965000
 C     -2.28692941803700   -0.35458584487600    0.41530195917900
 O     -3.16394364621500   -0.43648894557700    1.17098233430100
 C      0.22936406403500   -1.42361577767500    0.16396618350700
 O      1.01577477484400   -2.06616953090000    0.74418932613800
 C     -0.43483165145900    1.64142664153300   -0.90867774806800
 O      0.66737338131300    2.00285193515000   -1.34311469604400
 C     -1.07907579317900    2.31827030499200    0.30110741332400
 O     -2.29882072197600    2.53761138674500    0.28442894600200
 C      0.54752212866100    1.40447622240800    1.97140864977700
 C     -0.14895895946900    2.66640575877200    1.42682491750100
 H      1.16695023314000    1.66561719491500    2.82903748889000
 H     -0.72682084230500    3.16536957212000    2.20378712662600
 H      0.61213722988000    3.35127087124600    1.04337819895000
 H     -0.18394260855200    0.65795578354900    2.29243078309900
 H      0.39866846325200   -0.63759870926200   -1.48540913424000
 H     -1.20333112537800    1.09996569643000   -1.60828634186600
