# Supplementary material for: Mining hydroformylation in complex reaction network via graph theory
Source: RSC Adv. 2021 Jul 1;11(38):23235–40. doi: 10.1039/d1ra03395f (PMC9036754; doi:10.1039/d1ra03395f)
Supplement: RA-011-D1RA03395F-s467 [file RA-011-D1RA03395F-s467.xyz]

18
eq1415         -678.435313669162   -678.435313669162
Co     -0.74470710134200   -0.14050511748600   -1.20407448025200
 H      1.31388705235800    1.02425449382800    1.22759633040700
 C     -2.15103354564000   -0.15052404134300   -0.02759548517800
 O     -2.16421274459800   -0.37856890434200    1.18350665323400
 C      0.25886819618200   -1.14598209175200   -0.12903290096300
 O      0.52216330847300   -2.08351510104100   -0.89584260120500
 C     -0.29935579208700    1.58047277420900   -0.83507769114100
 O      0.52752283179100    1.89982018556800   -1.70744411692200
 C     -0.86874467215200    2.50204954634500    0.22484210993600
 O     -2.01621914014300    2.93929016513900    0.05962769349600
 C      0.59910787767600    1.42521999737600    1.95247713246800
 C     -0.01793589897400    2.73736265986500    1.44061350320500
 H      1.13471441641700    1.60690832132600    2.88363576892500
 H     -0.64351221812000    3.20504981822700    2.20069187713800
 H      0.77871876675900    3.43517444293300    1.16215075734400
 H     -0.18047517580100    0.68194758189900    2.13703939279500
 H      0.50203052503100   -1.09324649801100    0.93831616024200
 H     -3.08603373458600    0.12469975677900   -0.57046587233800
