# Supplementary material for: Mining hydroformylation in complex reaction network via graph theory
Source: RSC Adv. 2021 Jul 1;11(38):23235–40. doi: 10.1039/d1ra03395f (PMC9036754; doi:10.1039/d1ra03395f)
Supplement: RA-011-D1RA03395F-s468 [file RA-011-D1RA03395F-s468.xyz]

18
eq1416         -678.438477706609   -678.438477706609
Co      0.34786342119200    2.80662977882700    0.46288016285800
 H      0.88065431902000    0.66981343377800   -1.05943344269800
 C     -0.23530739813200    1.62734849173600    1.74130550134100
 O      0.49595839138300    1.43478968305600    2.72565707485400
 C      1.11915934300000    1.66804251183700   -0.66988456790100
 O      2.10608974093400    2.35285887390200   -0.99743887877300
 C      0.99397679479200   -0.97269086691000    1.07159133975400
 O      0.24422872431300   -1.14070486342700    0.09992715490700
 C     -1.31768066045300    2.58787290033400   -0.27854551764200
 O     -1.77849233515500    3.51119440946400   -0.95356054300300
 C     -1.59404315596000    0.97001048195500    1.51363055822000
 C     -1.98955654172400    1.26615413809900    0.06604127742000
 H     -2.29359160365200    1.43272235780900    2.21653499649000
 H     -1.57205854103000    0.49766758508500   -0.59276564257900
 H     -3.06600157779000    1.31821129311700   -0.09175244730700
 H     -1.54953367882100   -0.09707332259200    1.73272343278900
 H      0.77798380170800   -1.41670907825500    2.05040135890100
 H      1.89513390765700   -0.34622981828800    1.00365241361900
