# Supplementary material for: Mining hydroformylation in complex reaction network via graph theory
Source: RSC Adv. 2021 Jul 1;11(38):23235–40. doi: 10.1039/d1ra03395f (PMC9036754; doi:10.1039/d1ra03395f)
Supplement: RA-011-D1RA03395F-s469 [file RA-011-D1RA03395F-s469.xyz]

18
eq1417         -678.404729663142   -678.404729663142
Co      1.75196360879400    2.22631294613300    1.32331808178000
 H      1.87198463878900    2.00087026931500   -1.41602818469900
 C     -0.96237546482600    1.67262131507500    1.33356588645700
 O      0.08736257259800    1.99079273820900    1.93833453327400
 C      2.12906451821700    2.11567499514200   -0.36248237809000
 O      3.32017863515600    2.26846896145300    0.09682831771200
 C      0.95006850927700   -0.63070519251600    0.42002151343300
 O     -0.16002013050700   -0.80117074992900    0.95306320418900
 C     -1.30056398950200    1.41705060076600   -0.12459605698200
 O     -0.70801473295800    1.56681460756200   -1.19153376300000
 C     -2.31746148654700    1.17182347455900    1.78903766106800
 C     -2.66633570249800    0.86267179358300    0.29678546077600
 H     -2.94321501710400    1.92535320449300    2.26588234160000
 H     -2.75207618269600   -0.19893323558600    0.07331666045900
 H     -3.51178449663200    1.41014561457300   -0.11670761219800
 H     -2.23323106531500    0.29166086921800    2.42493180796600
 H      1.88237884881600   -0.87268117722700    0.94301044369700
 H      1.02685988818600   -0.24686304527700   -0.60578368619500
