# Supplementary material for: Mining hydroformylation in complex reaction network via graph theory
Source: RSC Adv. 2021 Jul 1;11(38):23235–40. doi: 10.1039/d1ra03395f (PMC9036754; doi:10.1039/d1ra03395f)
Supplement: RA-011-D1RA03395F-s470 [file RA-011-D1RA03395F-s470.xyz]

18
eq1418         -678.454265453144   -678.454265453144
Co     -0.48734624706900    1.62036816391800    0.21029212678900
 H      1.74087043017200   -2.18251538813200    1.51798279596100
 C     -1.14404034449400    0.77476210903300   -1.21776794312300
 O     -1.53294809275900    0.22874091952300   -2.17044778288800
 C     -1.10234249087900    3.21257781532800   -0.04436201801500
 O     -1.48665379398800    4.31239908246200   -0.16701903391100
 C      1.68818809261400    0.02772816772600    1.67093845762000
 O      1.72876369790200   -0.03144780221100    2.90676885696500
 C      1.68457754262100   -1.28448096217100    0.88837697412400
 O      1.60644389037500   -1.32153428375000   -0.34222230858100
 C      1.58644157328000    1.30066726576500    0.87539716985900
 C      0.72584638807400    2.36071094526300    1.52930721016900
 H      1.19206962008400    1.00016174748700   -0.16212264490000
 H      0.47088811803800    2.15084669294600    2.56479404784100
 H      1.07538913408600    3.37889169644200    1.39398349835100
 H      2.57842235598700    1.66862593234700    0.60219050440000
 H     -1.27443817313400    0.84097105592700    1.56779924608100
 H     -0.94042850191300    0.20446038642300    1.23999791466900
