# Supplementary material for: Mining hydroformylation in complex reaction network via graph theory
Source: RSC Adv. 2021 Jul 1;11(38):23235–40. doi: 10.1039/d1ra03395f (PMC9036754; doi:10.1039/d1ra03395f)
Supplement: RA-011-D1RA03395F-s471 [file RA-011-D1RA03395F-s471.xyz]

18
eq1419         -678.445101368030   -678.445101368030
Co     -0.48022669303400   -0.27686423987000   -2.53239467492700
 H      1.60224629230600   -0.41046583733500    0.19124052038200
 C     -0.57242354167400    1.54172872247300    1.40143106608500
 O     -0.56927493813100    1.95591579530200    2.53942306567800
 C     -0.29367965915600    0.52331281757600    0.38743879089800
 O     -0.98972848876300    1.95636175289300    0.15983141729800
 C     -1.79889274330200   -0.82298456561400   -3.57910356959500
 O     -2.74285452490500   -1.17119034579700   -4.16186342935700
 C      1.06641286437600    0.43200015818700   -0.26624769247600
 O      0.92879681273800    0.21882672930900   -1.66455515616600
 C     -1.24845776713900   -0.63536940672900    0.20374382982000
 C     -1.05493695521800   -1.42030368365800   -1.09724854045000
 H     -2.26464706680200   -0.23975587545000    0.24936491127700
 H     -0.20214481429400   -2.10788341388700   -1.04416227060100
 H     -1.96159637344400   -1.97742093294000   -1.33363650711700
 H     -1.12302913470700   -1.31106332871300    1.05838554710800
 H     -1.43979524753000    0.72017431563800   -2.15903356642200
 H      1.63173587279400    1.34952633555700   -0.09234654599800
