# Supplementary material for: Mining hydroformylation in complex reaction network via graph theory
Source: RSC Adv. 2021 Jul 1;11(38):23235–40. doi: 10.1039/d1ra03395f (PMC9036754; doi:10.1039/d1ra03395f)
Supplement: RA-011-D1RA03395F-s472 [file RA-011-D1RA03395F-s472.xyz]

18
eq142          -678.446666490757   -678.446666490757
Co     -0.70037783892400    0.35144095920600    0.59470839902000
 H     -1.02855586718500    1.69606808911900    1.12972501313300
 C     -0.30101251709900   -1.25358807875500   -0.10352001963300
 O     -0.05502992390900   -2.30298214862300   -0.54223289315800
 C     -2.23521412287200    0.66062600624800   -0.23188303145800
 O     -3.25484921057700    0.92486535421400   -0.73286400790000
 C      0.72589736590600    1.27758806331900    0.12265480786700
 O      1.62868005948500    1.95748826179600   -0.16951842673900
 C      2.58875658753700   -1.53666619198300    1.30845194946700
 O      3.00267543084000   -1.05580755288200    0.33927169539500
 C     -0.22128933742700   -0.11288859387400    2.61189601473100
 C     -1.55163120184100   -0.45171920529000    2.37229684129300
 H      0.55650883645000   -0.86649863292400    2.60749737054400
 H     -2.34686028802200    0.22092260209800    2.66538844543900
 H     -1.83374816422200   -1.47870407015100    2.17558516405400
 H      0.02421603576500    0.82606111084600    3.08910220737800
 H      2.43622260517900    0.93043053959100    2.93974709117400
 H      2.32534997666400    1.29332812903400    2.30302947640300
