# Supplementary material for: Mining hydroformylation in complex reaction network via graph theory
Source: RSC Adv. 2021 Jul 1;11(38):23235–40. doi: 10.1039/d1ra03395f (PMC9036754; doi:10.1039/d1ra03395f)
Supplement: RA-011-D1RA03395F-s473 [file RA-011-D1RA03395F-s473.xyz]

18
eq1420         -678.494407481267   -678.494407481267
Co      1.06647039967200   -1.05394833036300   -0.39845229683300
 H     -1.16335792101200    1.19979270229500   -0.01718949249100
 C      2.76309723046600   -0.48328257362900   -0.61433838030900
 O      3.84534539921400   -0.17770778240700   -0.91730649444200
 C     -0.26460605351400    1.83809213678900    0.00658828195200
 O     -0.10580709443700    2.78059300362100    0.76635186640800
 C     -0.17048324067800   -2.18464100048400   -0.92999615266500
 O     -0.93911768120100   -2.90105252490600   -1.44576814219100
 C      0.41518363708700    0.22824202723400   -1.66553006016800
 O      0.67325740227200    1.46490914579500   -0.91864028182400
 C      1.00430029353900   -1.00094330252700   -3.76458600018300
 C      1.08998054169900    0.33200316788500   -3.01647900249200
 H     -0.03502985822200   -1.33379453927400   -3.84883332829000
 H      2.13177873833800    0.63278981003400   -2.88838340874700
 H      0.59923450274700    1.12423647018500   -3.59233282129800
 H      1.41695920095000   -0.90575414091000   -4.76929708595800
 H      1.56380796941700   -1.77436921584700   -3.23071906931300
 H     -0.67202191886700    0.11802867663900   -1.79266630706600
