# Supplementary material for: Mining hydroformylation in complex reaction network via graph theory
Source: RSC Adv. 2021 Jul 1;11(38):23235–40. doi: 10.1039/d1ra03395f (PMC9036754; doi:10.1039/d1ra03395f)
Supplement: RA-011-D1RA03395F-s474 [file RA-011-D1RA03395F-s474.xyz]

18
eq1421         -678.463999974588   -678.463999974588
Co     -0.87176021845500   -1.13849924045700    0.69592163734100
 H     -2.35748148376600   -1.01100524923300    0.78293737480700
 C     -1.16653202366100   -2.01791527595300   -0.89106996806500
 O     -1.44670018869900   -2.51606339309400   -1.89793984805300
 C     -1.23815466663700    0.62352051262000    0.14123036678400
 O     -1.38300058078900    0.87953778963300   -1.04544978771700
 C      0.91601772386200   -0.96499858576500    0.82283446525300
 O      2.05524148244400   -0.79153850687700    0.96890825338200
 C     -1.13545632322300   -0.49577230210000    2.42517017541500
 O     -1.00845971527700   -1.34195890926700    3.30990304080600
 C     -1.24814317613400    1.65092834030600    1.27220194163500
 C     -1.55412412288400    0.95339641565700    2.58983214455600
 H     -0.24087086424000    2.07967263156300    1.28310283532200
 H     -2.62915269286100    0.94532860939600    2.79063149130500
 H     -1.04620703231400    1.40244689810200    3.44381068384700
 H     -1.95054684709200    2.44555442338600    1.02079071098800
 H      1.04789602480600    1.65371828363000   -0.73865062383300
 H      1.56416789868500    1.68669343418900   -0.20613134586400
