# Supplementary material for: Mining hydroformylation in complex reaction network via graph theory
Source: RSC Adv. 2021 Jul 1;11(38):23235–40. doi: 10.1039/d1ra03395f (PMC9036754; doi:10.1039/d1ra03395f)
Supplement: RA-011-D1RA03395F-s475 [file RA-011-D1RA03395F-s475.xyz]

18
eq1422         -678.438638732056   -678.438638732056
Co     -0.79790201034600   -0.65831378887700    0.75487112886500
 H     -1.54543584949900   -1.98120551130600    0.54334155079900
 C      0.24878498761100   -0.76695212878400   -0.71950748206800
 O      0.96315005052900   -0.73688117491500   -1.63300694900400
 C     -2.27979775488700   -0.02850526569200    0.01774251382700
 O     -3.27660180753900    0.31196597619600   -0.47516644523400
 C      0.16120117188600   -1.65070817310500    1.85968853849900
 O      0.77479761569400   -2.33672863359900    2.56934076212300
 C     -1.65634895226300   -0.01898594020800    2.42875499615500
 O     -2.45280605251900   -0.54304502367100    3.18106823394300
 C      0.05421371140100    1.09431070511000    1.30030836129000
 C     -0.96179473100300    1.31667953163000    2.43816748860600
 H      1.07423717017400    0.93886899144100    1.64682788386400
 H     -1.69867066671300    2.08598835789600    2.18117101013300
 H     -0.53425458867100    1.55617714651400    3.41602078823100
 H      0.03768606149400    1.85638650960500    0.52477076275800
 H     -0.97217161150300    1.73873508247600   -1.99167633557100
 H     -0.83155355010000    1.86525921501900   -1.27468325932000
