# Supplementary material for: Mining hydroformylation in complex reaction network via graph theory
Source: RSC Adv. 2021 Jul 1;11(38):23235–40. doi: 10.1039/d1ra03395f (PMC9036754; doi:10.1039/d1ra03395f)
Supplement: RA-011-D1RA03395F-s476 [file RA-011-D1RA03395F-s476.xyz]

18
eq1423         -678.464842659111   -678.464842659111
Co      1.10927413319400    1.20131202039100    2.25441810440800
 H      1.58695312502600    1.09012330071100   -1.04635518613600
 C     -0.55748016934300    1.74464125044400    2.57769122154400
 O     -0.45517963216800    2.01621591012200    3.78734701800800
 C      0.83252028614800    0.53812293233800   -0.47835396459900
 O      1.27241983112100    0.22479474601500    0.82843949713900
 C      0.44411016202400   -0.72402473937400   -1.24008754699000
 O      0.08885761846300   -1.77029183241000   -0.69487792990900
 C     -0.44463556274600    1.39980714889400   -0.44756478302100
 O     -0.54082565061100    2.43093346670800   -1.12557644069000
 C     -1.73616906911700    1.85123282490800    1.66420202862800
 C     -1.56752178997500    0.91732884486300    0.45454794843200
 H     -1.78716770959300    2.88962367024800    1.31796691271800
 H     -1.37400051992500   -0.10496142038000    0.78304965162900
 H     -2.48717978297100    0.93269787057100   -0.13312527113800
 H     -2.65355834128300    1.63057709276900    2.21346091380700
 H      0.44548799416500   -0.60826021876500   -2.33547158382500
 H      1.28887802973600    2.51003512160400    1.66125364132600
