# Supplementary material for: Mining hydroformylation in complex reaction network via graph theory
Source: RSC Adv. 2021 Jul 1;11(38):23235–40. doi: 10.1039/d1ra03395f (PMC9036754; doi:10.1039/d1ra03395f)
Supplement: RA-011-D1RA03395F-s477 [file RA-011-D1RA03395F-s477.xyz]

18
eq1424         -678.480646716428   -678.480646716428
Co      1.22335576517300    0.88062582979400    1.91567297058800
 H      1.16072503171700    1.12853563363200   -1.67712717425500
 C     -0.50322820080700    1.11874181536100    2.39465948161400
 O     -0.82187390363800    0.47525089302500    3.39980550030900
 C      0.67002375797300    0.93379888245900   -0.71905057310800
 O      1.22565146860500    1.73280612302000    0.31293114522700
 C      0.78781192332000   -0.52552479357800   -0.36891316275200
 O      1.08247267851600   -0.82308666465300    0.81364233997200
 C     -0.83833797239700    1.23432799703400   -0.93955091339500
 O     -1.23997182939300    1.50096547789700   -2.07820754334200
 C     -1.42773034968500    1.93038058422100    1.52077644081000
 C     -1.79700955032500    1.14872831435400    0.23531386610700
 H     -0.92910438066600    2.86307302492500    1.26137458985900
 H     -1.92746882897600    0.08670823202400    0.48368189500500
 H     -2.75570586711600    1.50879657638300   -0.13654622406600
 H     -2.34503194208900    2.13334525739200    2.07682944068900
 H      0.58829101950900   -1.30840374293700   -1.10210507118400
 H      1.31191413243900    2.15083854932800    2.64777722323400
