# Supplementary material for: Mining hydroformylation in complex reaction network via graph theory
Source: RSC Adv. 2021 Jul 1;11(38):23235–40. doi: 10.1039/d1ra03395f (PMC9036754; doi:10.1039/d1ra03395f)
Supplement: RA-011-D1RA03395F-s478 [file RA-011-D1RA03395F-s478.xyz]

18
eq1425         -678.443109945606   -678.443109945606
Co     -0.19779965157500    0.38248250790100   -0.67471417939700
 H      0.11700803852700   -0.77710532972900   -1.54306774746800
 C     -0.87793170185300    1.84180084448700    0.16482920796000
 O     -1.37174037681900    2.79895722231300    0.59805986357600
 C     -1.73656070115700   -0.61459814340800   -0.76316949256000
 O     -1.82049665542000   -1.18289125659400    0.34232552764000
 C      1.61222597461000    0.54794853361000   -0.64382055395500
 O      2.76975869841900    0.56167138961200   -0.72986400475100
 C     -2.73722495429500   -0.82867303097400   -1.87304493467300
 O     -2.39441186914100   -1.08989765634200   -3.02844890421900
 C     -0.56784183883500    1.28709291575000   -2.40836142101800
 C      0.42254372499100    2.41010095049700   -2.65656427241200
 H     -1.59458204736800    1.65667959307800   -2.34378838228000
 H      1.43302817593200    2.02396029790400   -2.80887476091600
 H      0.13550788818200    2.95101055186700   -3.56544519313900
 H     -0.52062556812400    0.50687499225100   -3.16392148487900
 H     -3.79228533810900   -0.70354391650400   -1.58497291474300
 H      0.44602202344600    3.13192172346200   -1.83479494019900
