# Supplementary material for: Mining hydroformylation in complex reaction network via graph theory
Source: RSC Adv. 2021 Jul 1;11(38):23235–40. doi: 10.1039/d1ra03395f (PMC9036754; doi:10.1039/d1ra03395f)
Supplement: RA-011-D1RA03395F-s479 [file RA-011-D1RA03395F-s479.xyz]

18
eq1426         -678.464475187276   -678.464475187276
Co     -0.67754769670000   -1.21779791963100    0.90873013015700
 H      0.43581612254400   -1.08436311825900    1.89497396846600
 C      0.47025068524300   -0.05319990987100    0.01390555455000
 O      1.19511005513500   -0.59617624019700   -0.81934841293100
 C     -1.97048970892800   -1.03476403486500   -0.33324342678700
 O     -2.78793315128300   -0.84333888847200   -1.13526170902900
 C     -1.28455964269000   -2.54378690715800    2.02000990650900
 O     -1.61372124380900   -3.31979386512900    2.81406504846800
 C     -1.14042149256200    0.28898361383300    1.94602122180700
 O     -2.07744386996200    0.21891641482100    2.72828170269000
 C      0.42074503413800    1.41949361397200    0.37466757776100
 C     -0.25448567014400    1.51657591443200    1.73552512540700
 H      1.41764745362300    1.85918348278800    0.34978988289600
 H     -0.85513759435000    2.41702667316200    1.86248347681700
 H      0.48657639677500    1.47351379218400    2.53895677822000
 H     -0.18792397592500    1.90627322060600   -0.39473985889900
 H     -2.79451727938900    1.76082643698500    0.46148956863800
 H     -2.47523122780500    1.87547359644200   -0.19827298683900
