# Supplementary material for: Mining hydroformylation in complex reaction network via graph theory
Source: RSC Adv. 2021 Jul 1;11(38):23235–40. doi: 10.1039/d1ra03395f (PMC9036754; doi:10.1039/d1ra03395f)
Supplement: RA-011-D1RA03395F-s480 [file RA-011-D1RA03395F-s480.xyz]

18
eq1427         -678.407807245668   -678.407807245668
Co      2.04020898536100    0.84806816880500   -0.27889276893400
 H     -0.61759561345900    0.21776742754500    0.30748217819600
 C      2.33337972560500   -0.33169058804400    1.10842985548800
 O      2.07881252916500    0.07339799110200    2.24001387514800
 C      0.20767933791600    0.74915995072100   -0.17406561702700
 O      0.06116676440800    1.78697084656500   -0.85467375245600
 C      2.12239585116300   -0.51569861416600   -1.52492702720500
 O      2.72113518689500   -1.58251083913500   -1.46607349639300
 C      3.78121305645100    1.29421101421300   -0.53079937242700
 O      4.91967447235100    1.46410468205600   -0.66832287340800
 C     -0.47751122498500   -2.22332994300400   -0.94201265226700
 C      0.15768528574700   -2.47031048472100    0.21390269545000
 H     -1.48010053700900   -1.80965632085400   -0.97180949884000
 H      1.16376527637300   -2.87457781187900    0.21603889580200
 H     -0.29394756744100   -2.26339168073300    1.17874453655800
 H      0.00243041389500   -2.42339918542900   -1.89378753665600
 H      2.73994191709500   -1.33273764263200    0.87020918136800
 H      1.56846190931400   -0.18853230293500   -2.43140557600500
