# Supplementary material for: Mining hydroformylation in complex reaction network via graph theory
Source: RSC Adv. 2021 Jul 1;11(38):23235–40. doi: 10.1039/d1ra03395f (PMC9036754; doi:10.1039/d1ra03395f)
Supplement: RA-011-D1RA03395F-s481 [file RA-011-D1RA03395F-s481.xyz]

18
eq1428         -678.521654114663   -678.521654114663
Co     -0.48950498047300   -1.12450540911000   -1.72370025411500
 H      0.60209941312000    2.53728461052800   -1.57384318320500
 C      0.06748504353200   -2.55070405811400   -2.49373112652400
 O      0.52204220124600   -3.46894749461000   -3.06369600003400
 C     -0.06394988208900    1.87418734747900   -1.01399014301500
 O     -0.48311305654300    0.80448551035600   -1.77723670095700
 C     -1.14871865024700   -1.80206561856000   -0.21835029651700
 O     -1.50560165906100   -2.24158639617800    0.80070436607000
 C      0.25185993345500    0.14881221643500   -2.91963181487300
 O     -0.43686916958200    2.03549539756200    0.13317351868700
 C      1.74473208236300    0.39852580200000   -2.92673966860900
 C      2.44793673942100   -0.00645745968700   -1.62352392382800
 H      1.97696310916500    1.44258499845300   -3.17646188052200
 H      3.52467269910200    0.14733331548700   -1.70581845199600
 H      2.25808309456200   -1.06075459127100   -1.40684973265100
 H      2.13299396231500   -0.21012975930900   -3.74841237279000
 H     -0.27559748848800    0.40807553376600   -3.83468231827900
 H      2.09347815618400    0.57155978499800   -0.76478819245700
