# Supplementary material for: Mining hydroformylation in complex reaction network via graph theory
Source: RSC Adv. 2021 Jul 1;11(38):23235–40. doi: 10.1039/d1ra03395f (PMC9036754; doi:10.1039/d1ra03395f)
Supplement: RA-011-D1RA03395F-s482 [file RA-011-D1RA03395F-s482.xyz]

18
eq1429         -678.438726072743   -678.438726072743
Co     -1.59626967522100   -0.08665774269300    0.74688680503800
 H     -2.91121799268800   -0.06924247714000   -0.04360973203000
 C     -0.96590272665400    0.41656690181900   -0.82837094806800
 O     -0.62047152931100    0.73870208558600   -1.89126746920500
 C     -2.69547938115000   -0.06578791036500    2.13174733990800
 O     -3.44976107261700   -0.06105383713000    3.01591973188800
 C     -1.30784446993400   -1.87078679858100    0.62942183529000
 O     -1.02638696496400   -2.99616294805100    0.61098257394700
 C     -1.39614866121200    1.84648000434500    1.16215645323700
 O     -2.13590743755100    2.79273650520400    0.98273478962300
 C      0.08501050777100    0.17726958073300    1.84152345829200
 C     -0.03179584120700    1.71345598280300    1.78417905837300
 H     -0.03167184829900   -0.23672560120200    2.84117668368900
 H      0.70099138947500    2.15175642993900    1.09717173739400
 H      0.03886663943400    2.23084785114800    2.74523331000100
 H      0.97982615685400   -0.22286232747600    1.37128223990700
 H      1.28032193203300   -1.26207408797700   -0.35204266940500
 H      1.39057416895800   -1.15341573520900   -1.07709165001500
