# Supplementary material for: Mining hydroformylation in complex reaction network via graph theory
Source: RSC Adv. 2021 Jul 1;11(38):23235–40. doi: 10.1039/d1ra03395f (PMC9036754; doi:10.1039/d1ra03395f)
Supplement: RA-011-D1RA03395F-s483 [file RA-011-D1RA03395F-s483.xyz]

18
eq143          -678.409954075369   -678.409954075369
Co      0.08953788486500   -0.01049031164400    0.06272295961600
 H      0.36571496877500   -1.68023326718400   -0.87354542967700
 C     -0.58665874844600    1.72735979527000    0.24530835102800
 O     -1.03297755825000    2.46584979909200    1.09595078145700
 C      1.86013943962700    0.29523606014700    0.14627360778000
 O      3.00690387073100    0.47579470694000    0.14690586123000
 C     -0.25207896306000   -0.76159357605100    1.69018034305300
 O     -0.56525793537300   -1.14529133679600    2.73885572820600
 C     -0.19326033336500    1.39800649087100   -1.11114909257000
 O     -0.19344536964500    1.84711206015500   -2.25438128989600
 C     -0.70795157811000   -1.76528633735200   -1.23345517251500
 C     -1.60754573929400   -0.66024836312300   -0.69629199805900
 H     -1.01774884213200   -2.75369655320400   -0.89569302173300
 H     -2.07948040537000   -0.05177036413300   -1.46262644879400
 H     -2.32762105252000   -0.96465339650500    0.05779136073200
 H     -0.61747754671500   -1.72195003821000   -2.31682375393200
 H      1.23772329390800   -0.00601883884000   -2.82215271084000
 H      1.63030278686000   -0.63011309451500   -2.72286630619600
