# Supplementary material for: Mining hydroformylation in complex reaction network via graph theory
Source: RSC Adv. 2021 Jul 1;11(38):23235–40. doi: 10.1039/d1ra03395f (PMC9036754; doi:10.1039/d1ra03395f)
Supplement: RA-011-D1RA03395F-s484 [file RA-011-D1RA03395F-s484.xyz]

18
eq1430         -678.507450815361   -678.507450815361
Co      0.01131916226600    0.23104161415500    0.28665339901500
 H      0.21437582067500    2.08537920863300    2.68959000884300
 C      0.47487680571500   -0.20371882082900   -1.44979555531300
 O      0.10631005254600   -1.13282375112800   -2.14442722196400
 C      1.12224185600400   -1.02542493319800    0.98641838554400
 O      1.80460503962800   -1.83994910886800    1.45450149244000
 C     -1.65145382522800   -0.36219518452900    0.05004298000400
 O     -2.74760259914700   -0.72328603325800   -0.10208396194500
 C     -0.20935219555100    2.21234281870300   -0.03366923879500
 O      1.04608581888700    1.89833956188300    0.25828324544000
 C     -0.81322759617500    1.91592079002000    2.36780418091900
 C     -1.11122419654400    2.70083500403100    1.08252194682500
 H     -1.50013475094800    2.18951276830200    3.16840559905900
 H     -2.15323849357700    2.57857279006000    0.77746746900000
 H     -0.93272806218700    3.76810252997600    1.24860599561400
 H     -0.94363852807300    0.82855237707300    2.21170596356800
 H     -0.45903980761300    2.47870152324600   -1.06266166505400
 H      1.20660845057400    0.57000483519200   -1.74839879201800
