# Supplementary material for: Mining hydroformylation in complex reaction network via graph theory
Source: RSC Adv. 2021 Jul 1;11(38):23235–40. doi: 10.1039/d1ra03395f (PMC9036754; doi:10.1039/d1ra03395f)
Supplement: RA-011-D1RA03395F-s485 [file RA-011-D1RA03395F-s485.xyz]

18
eq1431         -678.487373371943   -678.487373371943
Co     -0.88944688553300   -1.19249478005200    0.95001003327700
 H      0.11046851810500    0.03211177179100   -1.16440077063500
 C      0.27718584542200    0.01246781342800   -0.08844338221000
 O      0.89832938201500   -1.06743252778300    0.43216772354200
 C     -2.55604481442700   -0.77325029844700    0.56993231012700
 O     -3.65034435109600   -0.47670897789100    0.28986882741800
 C     -0.91324462596600   -2.67158780291700    2.06687356064700
 O     -0.93455506840600   -3.56981859803100    2.79681007085500
 C     -0.96850789819300    0.12449397452000    2.29887517111000
 O     -1.22654114854000   -0.14134557810900    3.45955119105000
 C      0.46232809289900    1.33469497661400    0.64445850600500
 C     -0.60232240884600    1.49127220053600    1.73815153858200
 H      1.45556736608200    1.32052627443700    1.09782990926800
 H     -1.52312191596800    1.89038015434800    1.30064818111200
 H     -0.28973735302300    2.14434685187200    2.55434330758700
 H      0.40922026844900    2.17206115632900   -0.05200975345500
 H     -2.10773417607000    1.43851343895700   -0.95418125664400
 H     -1.64476563301500    1.97481582600700   -1.17245161975100
