# Supplementary material for: Mining hydroformylation in complex reaction network via graph theory
Source: RSC Adv. 2021 Jul 1;11(38):23235–40. doi: 10.1039/d1ra03395f (PMC9036754; doi:10.1039/d1ra03395f)
Supplement: RA-011-D1RA03395F-s486 [file RA-011-D1RA03395F-s486.xyz]

18
eq1432         -678.457094012610   -678.457094012610
Co     -1.29525601560600   -1.14137361259500    0.79868301041000
 H     -0.51645857472700   -0.01421522508600   -0.52607619817900
 C      0.55675259916300   -0.03651398135100   -0.14443225367200
 O      1.39760781820200   -0.70278578323700   -0.75799377237700
 C     -3.01968878623800   -1.05364951511200    0.32984067538500
 O     -4.16889465839900   -0.99711732397200    0.14604970368600
 C     -0.41970744429600   -2.00564992153800    2.06421731374700
 O      0.08853951062300   -2.55842189157300    2.95892919287800
 C     -1.45393261343100    0.30110905625000    1.96351227111100
 O     -2.28942109418000    0.41078403945800    2.85395149311200
 C      0.85327668062000    0.90803496213500    0.99546998908300
 C     -0.43202792937500    1.40858648266500    1.65453030348700
 H      1.48465711015400    0.37389955533800    1.70998731723300
 H     -0.94444173193400    2.12000614250400    1.00073718061900
 H     -0.21875030941300    1.91943324217700    2.59426067588500
 H      1.43852682835300    1.74811545452400    0.61128642238100
 H     -2.21890528447700    1.35041251327600   -0.79855938485900
 H     -2.53514291112700    2.01239168177500   -0.68636039203100
