# Supplementary material for: Mining hydroformylation in complex reaction network via graph theory
Source: RSC Adv. 2021 Jul 1;11(38):23235–40. doi: 10.1039/d1ra03395f (PMC9036754; doi:10.1039/d1ra03395f)
Supplement: RA-011-D1RA03395F-s487 [file RA-011-D1RA03395F-s487.xyz]

18
eq1433         -678.487515763214   -678.487515763214
Co     -0.86943920533000   -1.18283531280900    0.92001139829700
 H      0.23644408449800    0.05814625606600   -1.13919244844800
 C      0.33456084863300    0.03966143437400   -0.05403636467900
 O      0.94026728746300   -1.03372038938200    0.49822450431200
 C     -2.53383715006700   -0.79029230344200    0.49190478304400
 O     -3.62961860025900   -0.52123557551900    0.19391597231000
 C     -0.92207324083700   -2.67455170012900    2.01994431881300
 O     -0.95880095415400   -3.58226703806000    2.73728875639400
 C     -1.00783429845500    0.11634432110400    2.28069241979700
 O     -1.31121371832400   -0.16740995270300    3.42603814076200
 C      0.46350271171900    1.36536839183300    0.68502500810800
 C     -0.63072476001500    1.49281455358300    1.75386416871600
 H      1.44603135124700    1.38049356911100    1.16109760299000
 H     -1.54283668564700    1.89500868785500    1.30100281824800
 H     -0.34438764291600    2.13183041115600    2.59056460950900
 H      0.40101050728400    2.19945007547600   -0.01417619160100
 H     -1.72142168504900    1.32626184737900   -1.00350783654100
 H     -2.04289565588000    1.98997859975600   -1.08062811213700
