# Supplementary material for: Mining hydroformylation in complex reaction network via graph theory
Source: RSC Adv. 2021 Jul 1;11(38):23235–40. doi: 10.1039/d1ra03395f (PMC9036754; doi:10.1039/d1ra03395f)
Supplement: RA-011-D1RA03395F-s488 [file RA-011-D1RA03395F-s488.xyz]

18
eq1434         -678.439268305005   -678.439268305005
Co     -0.04504033723000   -0.33008838267800   -1.12722250995800
 H      0.19523272338900    0.04198595199300    2.75045444694100
 C      0.59129229180600    1.26464346991100   -1.73626686468500
 O      1.37833802759200    0.68818863417300   -2.51439163028900
 C      0.51234576689700    0.20771183131100    0.55864224321000
 O      1.32490959706200    1.12513637897900    0.78445072109000
 C     -0.19142605647100   -2.14453915775000   -0.78335135934100
 O     -0.28368479865700   -3.28876335886100   -0.63017327950000
 C     -0.07570646568900   -0.46312948937100    1.81079560082300
 O     -0.79448043950600   -1.46494748109700    1.78194636020800
 C     -1.82435103320300    0.21271988297200   -0.71532960424700
 C     -2.12760109088700   -0.09230349461800   -2.17630025532600
 H     -1.92098210932500    1.25855072488700   -0.43262946495400
 H     -1.23231686691300   -0.53908728919200   -2.70408397450300
 H     -2.90139368545200   -0.85105961449300   -2.29043347370900
 H     -2.30090982006600   -0.44681631443500    0.00511327281700
 H      0.55711867339200    2.34507922245300   -1.57277888163800
 H     -2.37384048184300    0.80126348545800   -2.74817415163700
