# Supplementary material for: Mining hydroformylation in complex reaction network via graph theory
Source: RSC Adv. 2021 Jul 1;11(38):23235–40. doi: 10.1039/d1ra03395f (PMC9036754; doi:10.1039/d1ra03395f)
Supplement: RA-011-D1RA03395F-s489 [file RA-011-D1RA03395F-s489.xyz]

18
eq1435         -678.453665209471   -678.453665209471
Co     -0.41605396556200    1.89834520126500    0.29108414783900
 H      0.74017836887500   -1.65712387247100    2.87182662299500
 C     -1.65568009077300    0.82831202903700   -0.37466806051700
 O     -2.47187776852900    0.10393998973900   -0.78917008257400
 C     -1.27962283684000    3.34537781516900    0.61802802138000
 O     -1.82069556641600    4.34836323374700    0.88091857202200
 C      1.36410110354800    0.33274964257300    2.11236736056600
 O      1.61875146863200    0.73352071904000    3.25315807510800
 C      0.86824321461000   -1.10073741472200    1.93476744742200
 O      0.63330452145200   -1.57966240899700    0.82210085690600
 C      1.48279891180400    1.16605321698300    0.85969740902100
 C      1.18488044289100    2.62156940686800    1.05130374484500
 H      0.74336963919300    0.64670557122000    0.11178090587100
 H      1.14151449320400    2.95151205153100    2.08496991166700
 H      1.72523186953700    3.30267252408600    0.39906987610200
 H      2.40901785590100    0.94910759844400    0.32141945358500
 H      0.90907658738100   -0.59605153357600   -1.55016869789600
 H      0.93316495011100   -0.03272022563900   -2.03459849289900
