# Supplementary material for: Mining hydroformylation in complex reaction network via graph theory
Source: RSC Adv. 2021 Jul 1;11(38):23235–40. doi: 10.1039/d1ra03395f (PMC9036754; doi:10.1039/d1ra03395f)
Supplement: RA-011-D1RA03395F-s490 [file RA-011-D1RA03395F-s490.xyz]

18
eq1436         -678.533157451417   -678.533157451417
Co      0.16442859838800   -0.47225739578100   -0.65318182818500
 H     -2.26107351177600    0.93898316622800    1.06623165160200
 C      0.56145620794500    0.26378643782200    0.86553865146200
 O      0.78703883951200    0.81124767016100    1.86944700038900
 C     -2.28778946105200    1.78701767120600    0.35965007260100
 O     -2.49668058812300    2.94370971258700    0.73479761668000
 C      1.73714708830500   -1.26869916755400   -0.79305291596500
 O      2.80033643007500   -1.72983095929800   -0.91228492290100
 C     -2.03445342732100    1.38956682707700   -1.09174718267500
 O     -1.39326189527400    0.11869139787000   -1.09821963869800
 C     -1.25937842953000    2.47192165739200   -1.85533086368100
 C      0.15479996638600    2.71438335548400   -1.31987655718300
 H     -1.83748698843700    3.39651572176300   -1.78382103149500
 H      0.13872132930400    2.95854609971400   -0.25319282187900
 H      0.78862088228400    1.83246912228500   -1.46379719078300
 H     -1.21297959387900    2.17520528053400   -2.90592282039300
 H      0.62202092990000    3.54728800688800   -1.84703215605800
 H     -3.01678054376900    1.25999443956100   -1.56261365684900
