# Supplementary material for: Mining hydroformylation in complex reaction network via graph theory
Source: RSC Adv. 2021 Jul 1;11(38):23235–40. doi: 10.1039/d1ra03395f (PMC9036754; doi:10.1039/d1ra03395f)
Supplement: RA-011-D1RA03395F-s491 [file RA-011-D1RA03395F-s491.xyz]

18
eq1437         -678.534526337217   -678.534526337217
Co      0.35819366147600   -0.41418488983500   -0.59019366977200
 H     -3.05810479994600    2.51977370465700    0.37446939300800
 C      0.78041162583200    0.36541078078500    0.91345945588400
 O      1.11905029590000    0.91273859930900    1.88226649034500
 C     -2.31155729201500    1.70848824712800    0.33570384666800
 O     -1.73708820232800    1.32738459551800    1.35916554924300
 C      1.97952085050300   -1.07605474892600   -0.76274030314800
 O      3.07374902912600   -1.45301310197200   -0.91359017366000
 C     -2.03774348889000    1.19137232650400   -1.06634580026600
 O     -1.24077951313800    0.03617723638200   -1.06208356493700
 C     -1.40689309787000    2.34741163004700   -1.88058332580500
 C     -0.05079114283100    2.80246659721700   -1.33169936288700
 H     -2.10720194948200    3.18934663096500   -1.89866582419900
 H     -0.11716413500500    3.09895818311500   -0.27980593474500
 H      0.68333618905100    1.99426039288400   -1.40332190253400
 H     -1.28995071230100    1.99005269463100   -2.90612524481800
 H      0.32813763474000    3.65083979447500   -1.90320894022300
 H     -3.01043911989300    0.94711037105200   -1.51110928216100
