# Supplementary material for: Mining hydroformylation in complex reaction network via graph theory
Source: RSC Adv. 2021 Jul 1;11(38):23235–40. doi: 10.1039/d1ra03395f (PMC9036754; doi:10.1039/d1ra03395f)
Supplement: RA-011-D1RA03395F-s492 [file RA-011-D1RA03395F-s492.xyz]

18
eq1438         -678.375478326946   -678.375478326946
Co     -0.49251046014600   -2.93511550296700   -1.66171690487500
 H     -1.65023103519100   -1.09608172856100   -2.80333198382400
 C     -2.16268674041600   -0.28347409231800   -0.08115331364800
 O     -2.43845765540100    0.55124802884900    0.76356097339000
 C      1.53993117074200   -0.42557584814200   -0.25794016641200
 O      0.94933872986900   -1.10782893502000    0.56176349055000
 C     -0.93603047091700   -1.07115014065400   -1.97871539087700
 O     -1.19872412021900   -0.04716714007400   -1.03706057936400
 C      0.45852068885500   -1.23192457832900   -2.31507099631100
 O      1.45628927898100   -0.53621542770600   -1.63618388504200
 C     -0.92109989339300   -3.24817949006700   -0.02401739203400
 C      0.79188350643600   -2.26026534442900   -3.19367424474300
 H     -0.60797957136400   -4.25809565823300    0.30910487858600
 H      1.82815324092900   -2.52507982142100   -3.34098090023800
 H      0.09162116636300   -2.50287715099500   -3.99290485193300
 H     -1.14224293866900   -2.60496749648000    0.82905728796200
 H      2.26483441379600    0.35515570965900   -0.03642410997100
 H     -2.62162941861100   -1.27330938721000   -0.18655273458400
