# Supplementary material for: Mining hydroformylation in complex reaction network via graph theory
Source: RSC Adv. 2021 Jul 1;11(38):23235–40. doi: 10.1039/d1ra03395f (PMC9036754; doi:10.1039/d1ra03395f)
Supplement: RA-011-D1RA03395F-s493 [file RA-011-D1RA03395F-s493.xyz]

18
eq1439         -678.431207076563   -678.431207076563
Co     -0.13864271633300   -0.91262719791700    0.55839461547000
 H      0.84870167194600    1.93777887243200    0.58676882991100
 C     -1.65888117347600    0.06552203686600    0.34653262561100
 O     -2.48835630115100   -0.83554714714800    0.52071343530400
 C      0.64960950518500   -0.31741880750500   -0.84886028586900
 O      1.16676044115700    0.39329984990800   -1.65429882093500
 C      0.50889767127300   -0.27970775791700    2.01556693432200
 O      0.90401862873500    0.39589626668900    2.91358601322300
 C     -1.87125627108200    1.53107300861600    0.05642626841100
 O     -2.42485274916300    1.88184101392400   -0.99219212014300
 C      0.20290340514300    2.81558805662900    0.57657152089000
 C     -1.22694885213400    2.46490426577400    1.04471732177700
 H      0.18343834158700    3.21286162903300   -0.43937510783100
 H     -1.18546499309200    2.00316414037100    2.03429948210600
 H     -1.82986139266700    3.37202432288600    1.09510660517300
 H      0.63258587135000    3.55906872360500    1.24732314997800
 H      0.51275065884200   -1.55855725127000   -0.93568327130700
 H      0.67938120506800   -1.55925603545700    1.91536703497400
