# Supplementary material for: Mining hydroformylation in complex reaction network via graph theory
Source: RSC Adv. 2021 Jul 1;11(38):23235–40. doi: 10.1039/d1ra03395f (PMC9036754; doi:10.1039/d1ra03395f)
Supplement: RA-011-D1RA03395F-s494 [file RA-011-D1RA03395F-s494.xyz]

18
eq144          -678.446636834169   -678.446636834169
Co     -0.89060285583000    0.26530407034600    1.04419076855600
 H     -1.27889229275500   -0.09604461389600    2.43053005264600
 C     -0.25305823741400    0.71591792107700   -0.57402293280800
 O      0.21024983112900    1.03493108871600   -1.59271122278300
 C      0.00101442027200    1.46541383358000    1.98328901504300
 O      0.54911821603900    2.24385036986200    2.65809144527200
 C     -0.51415695025600   -1.45991802479300    1.05936551503000
 O     -0.31551479969700   -2.60835711544700    1.12523796094700
 C     -2.03694321538600   -1.86110763006000   -1.99331739091900
 O     -0.89282562832900   -1.94202487025100   -2.15638458092200
 C     -2.97063735520300    0.02947598838400    0.62625546365100
 C     -2.71445689235500    1.36559512808100    0.92013892274700
 H     -3.36228209655800   -0.63586653905500    1.38458898765900
 H     -2.60256568404500    2.09376342636500    0.12617254286100
 H     -2.90614557692100    1.75624075046500    1.91058405996000
 H     -3.06571335791500   -0.30872652056600   -0.39739136100900
 H     -2.36315566159200    1.38286691038500   -2.16055252938800
 H     -3.01635982643900    1.05182922834900   -2.04337041736300
