# Supplementary material for: Mining hydroformylation in complex reaction network via graph theory
Source: RSC Adv. 2021 Jul 1;11(38):23235–40. doi: 10.1039/d1ra03395f (PMC9036754; doi:10.1039/d1ra03395f)
Supplement: RA-011-D1RA03395F-s495 [file RA-011-D1RA03395F-s495.xyz]

18
eq1440         -678.434883048206   -678.434883048206
Co     -0.08713179194600   -1.11151797151000    0.34545541349800
 H      0.83000387990100    2.15191270496500    0.64481318914800
 C     -1.62819821758500   -0.17951605573800    0.68491043757200
 O     -2.48783553391300   -0.82178765048500    1.30163394893400
 C      0.76774194951400   -0.20634133444400   -0.92640335450500
 O      1.30648609628000   -1.19982391654900   -1.45337940767400
 C      0.54440294242500   -0.43454852688600    1.89699167135400
 O      1.19309071402300    0.53894796132400    2.25262412264300
 C     -1.76048543802600    1.21165373443100    0.10635718343900
 O     -2.07730090716400    1.36190702641500   -1.08367714072400
 C      0.04021958399300    2.88753868802000    0.48612534436200
 C     -1.30920297725400    2.34374336245700    0.99553031748500
 H     -0.03437637411800    3.13559774290600   -0.57527130052200
 H     -1.21067473798100    2.00603404765800    2.02905359540400
 H     -2.06834782929700    3.12682827005700    0.94779982472700
 H      0.31181775122200    3.78472512525200    1.04165522508600
 H      0.88108460614200    0.82944825836800   -1.26618248555500
 H      0.25348923494800   -1.25489347672100    2.61292764640000
