# Supplementary material for: Mining hydroformylation in complex reaction network via graph theory
Source: RSC Adv. 2021 Jul 1;11(38):23235–40. doi: 10.1039/d1ra03395f (PMC9036754; doi:10.1039/d1ra03395f)
Supplement: RA-011-D1RA03395F-s496 [file RA-011-D1RA03395F-s496.xyz]

18
eq1441         -678.322910380371   -678.322910380371
Co     -1.02956281132900   -2.80492795980400   -1.76796947969900
 H     -2.73160654084100   -1.50008761558400   -2.82489617664000
 C     -1.63982711329000   -0.04303812946800   -0.03423964609200
 O     -1.54822844386000   -0.80539144867300    0.90684488732900
 C      1.43894806769800   -0.37512722357600   -0.44021255827000
 O      1.48478272183400    0.63367900873500    0.25042424838200
 C     -2.14600955806100   -1.52917511649800   -1.89908148062600
 O     -2.30529978018800   -0.36151013814400   -1.24526662962100
 C      0.47148489850300   -1.74390071448700   -2.18925198606100
 O      0.52441458632500   -0.50539070908100   -1.45443159159700
 C     -1.28255612567900   -3.44650259304700   -0.20124078575500
 C      1.54234746465400   -2.06556283583400   -2.93442213551400
 H     -0.51606749573100   -4.21961146386800    0.00359117764700
 H      2.41351989703700   -1.41996069797500   -3.00930877174800
 H      1.54110260673800   -2.98151012867600   -3.51205891898000
 H     -1.78871299503700   -3.05703023818000    0.67655441390600
 H      2.07389963955700   -1.26144011276800   -0.31863906653800
 H     -1.29364912667200    0.98558411285700   -0.08863632357000
