# Supplementary material for: Mining hydroformylation in complex reaction network via graph theory
Source: RSC Adv. 2021 Jul 1;11(38):23235–40. doi: 10.1039/d1ra03395f (PMC9036754; doi:10.1039/d1ra03395f)
Supplement: RA-011-D1RA03395F-s497 [file RA-011-D1RA03395F-s497.xyz]

18
eq1442         -678.322837057820   -678.322837057820
Co     -1.18228206686700   -2.66818311234500   -1.97105616642200
 H     -2.66951806507500   -1.00043000384800   -2.98797845181800
 C     -1.71867250413300   -0.35658491452300   -0.00296803024800
 O     -1.18483653877700   -1.39728586327100    0.56234909901600
 C      1.43403037282500   -0.42821245813600   -0.48839694594300
 O      1.40831498411100    0.56539962580400    0.22813112228300
 C     -2.46739106228400   -1.49222880732100   -2.02410616814100
 O     -2.36402229051200   -0.32002000184500   -1.10894144516300
 C      0.49531506646600   -1.86953424010500   -2.20822592599100
 O      0.53805930300500   -0.60293253494000   -1.50572106499600
 C     -1.13597156299500   -2.75722129408700   -0.09209649363800
 C      1.60037581872300   -2.23416485380900   -2.88102511993900
 H     -0.18283555265500   -3.15861391748400    0.26249370761600
 H      2.48672615586000   -1.60747990066200   -2.93581558962200
 H      1.61276927816900   -3.17444612986200   -3.41734386795700
 H     -1.98156421020800   -3.30123840971800    0.32799552081800
 H      2.13074183722700   -1.27005167728100   -0.37707625806300
 H     -1.61025907122100    0.57232448935800    0.53754125477000
