# Supplementary material for: Mining hydroformylation in complex reaction network via graph theory
Source: RSC Adv. 2021 Jul 1;11(38):23235–40. doi: 10.1039/d1ra03395f (PMC9036754; doi:10.1039/d1ra03395f)
Supplement: RA-011-D1RA03395F-s498 [file RA-011-D1RA03395F-s498.xyz]

18
eq1443         -678.494411738718   -678.494411738718
Co      1.06197426120100   -1.05883679472600   -0.40069296217900
 H     -1.16237249787900    1.19770524158900   -0.01519689407600
 C      2.75988020101700   -0.48976217783000   -0.61073580480400
 O      3.84320000858300   -0.18446735650100   -0.91009062474800
 C     -0.26268598180700    1.83461694599800    0.01088022804400
 O     -0.10296898441100    2.77472505691900    0.77342856804200
 C     -0.17590158687900   -2.18581832730300   -0.93822199341200
 O     -0.94477087404600   -2.89931235715400   -1.45764669680500
 C      0.41573877284600    0.22843012177400   -1.66523969149000
 O      0.67516176041800    1.46272066406800   -0.91485352754200
 C      1.00466247954600   -0.99606666007100   -3.76711610591100
 C      1.09296719942600    0.33433431281400   -3.01480360809700
 H     -0.03550994106500   -1.32554125739500   -3.85419048097300
 H      2.13543393906100    0.63169918327200   -2.88419549657000
 H      0.60539378717000    1.12973219793500   -3.58898312857800
 H      1.41933043262300   -0.89902629425500   -4.77082248933000
 H      1.56095648316800   -1.77279209482700   -3.23468111391000
 H     -0.67149791149700    0.12085332581500   -1.79441635357100
