# Supplementary material for: Mining hydroformylation in complex reaction network via graph theory
Source: RSC Adv. 2021 Jul 1;11(38):23235–40. doi: 10.1039/d1ra03395f (PMC9036754; doi:10.1039/d1ra03395f)
Supplement: RA-011-D1RA03395F-s499 [file RA-011-D1RA03395F-s499.xyz]

18
eq1444         -678.493787484449   -678.493787484449
Co      1.17540027997300   -1.32834236910900   -1.14371321963300
 H     -0.72343055888100    0.73366440867200    0.25825606678000
 C      2.55322441267700   -0.38277606744300   -0.47681396334500
 O      3.37322858458900    0.26071855675000    0.04276099464600
 C     -0.06838362314800    1.58770194576800    0.03121055479000
 O      0.07131690268300    2.56176019597300    0.75478575860800
 C     -0.41205609624100   -1.97647580247900   -0.75392899365200
 O     -1.50579043877600   -2.25401044689900   -0.43996314568500
 C      0.35171005416100    0.23256585615700   -1.90830694070400
 O      0.59627699279200    1.45543578449200   -1.15757277951800
 C      1.18002786055500   -1.04410131975300   -3.88208778661400
 C      1.08136864379600    0.34427756021700   -3.23324853430500
 H      0.18923541272600   -1.48138679173600   -4.02747720831000
 H      2.07585889993400    0.75992032877700   -3.05535651197800
 H      0.55219898212200    1.03724920911500   -3.89402875661300
 H      1.68450994297900   -0.99012576062400   -4.84694941384000
 H      1.77370178555400   -1.73221435453400   -3.25404281244300
 H     -0.72940649001000    0.11933279677100   -2.05110148409400
