# Supplementary material for: Mining hydroformylation in complex reaction network via graph theory
Source: RSC Adv. 2021 Jul 1;11(38):23235–40. doi: 10.1039/d1ra03395f (PMC9036754; doi:10.1039/d1ra03395f)
Supplement: RA-011-D1RA03395F-s500 [file RA-011-D1RA03395F-s500.xyz]

18
eq1445         -678.480166927918   -678.480166927918
Co     -0.20607292009200    1.53874346654200   -0.50637753797600
 H      0.66448343476700   -2.35559556166600    1.48230667986800
 C     -0.22502539738200    0.87152003838400   -2.15801537397400
 O     -0.20738100181500    0.43846892275200   -3.24137911873100
 C     -0.18451717653400    3.20896529621700   -0.89627288153300
 O     -0.12059375347600    4.36516533703800   -1.07436358072600
 C      0.43994641330300   -0.17091146306600    1.50014071685300
 O      0.06926190816300   -0.21154388412900    0.29657338014000
 C      0.77258687087600   -1.48858113073300    2.14798106992400
 O      1.14655502492800   -1.56207529065600    3.32032471472900
 C      0.55511522268500    1.13977298630900    2.18128951328400
 C     -0.23422273370300    2.17194062184700    1.35275036744900
 H      1.62191886673800    1.40274008048000    2.18264652999900
 H     -1.31002639940800    2.09071435255900    1.57351579092000
 H      0.08739565714400    3.18162237531200    1.60923627104900
 H      0.26246368348500    1.05424450605200    3.23204126865800
 H      2.80748993703200    1.16360532931300    0.07769719116100
 H      2.17032556231600    1.42313756181600   -0.21620792962100
