# Supplementary material for: Mining hydroformylation in complex reaction network via graph theory
Source: RSC Adv. 2021 Jul 1;11(38):23235–40. doi: 10.1039/d1ra03395f (PMC9036754; doi:10.1039/d1ra03395f)
Supplement: RA-011-D1RA03395F-s501 [file RA-011-D1RA03395F-s501.xyz]

18
eq1446         -678.416400827732   -678.416400827732
Co      0.12477392277900   -0.89085918876200   -0.67937878424100
 H     -1.29923881348700   -0.56513989439200   -1.05038641924400
 C      1.77630963336200   -1.31577691345600   -0.17165283473100
 O      2.87509666544600   -1.56356513739000    0.12283717663000
 C     -0.19552624966900    0.52619222927900    0.31269380428600
 O     -0.47479217952100    1.46575055889400    0.94308497533100
 C     -0.39293734820400   -2.38289218732000   -1.45429905245000
 O     -0.80497919793700   -3.34651198665600   -1.96240718167000
 C      1.89797622538300    1.54051899409600   -3.39211182789700
 O      2.00983495735400    2.33461516239700   -4.31125267879200
 C      2.35084546330400    1.08187272974200   -2.06312146316900
 C      1.17128746251200    0.36287801025900   -2.85038946242500
 H      2.07822928520900    1.65979123566700   -1.18728751355700
 H      1.36081631444300   -0.61259478689600   -3.28222095427900
 H      0.15371319136000    0.52710755951600   -2.50472127752800
 H      3.28696916876700    0.54331385565100   -1.97869189289600
 H     -1.17866273665700   -0.76544778032200   -4.09165618829400
 H     -1.52072421613800   -0.69605873014500   -3.43661660112400
