# Supplementary material for: Mining hydroformylation in complex reaction network via graph theory
Source: RSC Adv. 2021 Jul 1;11(38):23235–40. doi: 10.1039/d1ra03395f (PMC9036754; doi:10.1039/d1ra03395f)
Supplement: RA-011-D1RA03395F-s502 [file RA-011-D1RA03395F-s502.xyz]

18
eq1447         -678.444197381013   -678.444197381013
Co      0.15181788321100    2.02024034124400    1.80165050645500
 H     -1.61626697738200   -0.01488010249700    1.39675412828600
 C      1.37334898065600    0.86278861989600    1.23888950396000
 O      2.16841863189600    0.16112375585700    0.75212666468100
 C      1.23824197321300    3.44441372006000    1.95160356523800
 O      1.93954943580300    4.36865583072600    2.02001963032000
 C     -1.01867520818500    0.57168213007600    2.11246219099400
 O     -1.04871968310300    0.39434836888000    3.33285067441000
 C     -1.24790506331400    2.83839247701900    1.11163094902900
 O     -2.14327983652200    3.30885326363600    0.52697192245900
 C     -0.41267336831000    0.81103094136300   -1.34812612978100
 C     -1.65777717741600    0.36487847883300   -1.11950428583600
 H      0.42102497931100    0.13056299321000   -1.48468804229500
 H     -2.48470498110900    1.05077153028200   -0.97245253318600
 H     -1.87940352634400   -0.69567198240200   -1.06946978364100
 H     -0.18840952852200    1.87100558255600   -1.39940114699200
 H     -0.05974663104900   -1.91296362043000    0.86506928398000
 H     -0.07005695304300   -1.40532433914900    0.32457713387600
