# Supplementary material for: Mining hydroformylation in complex reaction network via graph theory
Source: RSC Adv. 2021 Jul 1;11(38):23235–40. doi: 10.1039/d1ra03395f (PMC9036754; doi:10.1039/d1ra03395f)
Supplement: RA-011-D1RA03395F-s503 [file RA-011-D1RA03395F-s503.xyz]

18
eq1448         -678.530597301344   -678.530597301344
Co     -0.70423242613400    0.11896144190000    2.00399020600700
 H     -0.59013193231700    2.19755127020700   -2.49284984963500
 C     -1.76851713446400   -0.57281969801800    3.25377085475100
 O     -2.44699845455300   -1.03251395083200    4.08377411385300
 C      0.76484450735500   -0.62778843266500    2.44339308526600
 O      1.81053837388600   -1.12737236167200    2.64063664727300
 C      0.38171635301200    1.07675707413300    0.69629491615100
 O      0.27587192195200    2.45104458549500    1.22117899017600
 C     -1.85517856400700    1.22806539102900   -0.20687330285500
 O     -2.21003950144600    0.83604153812000    0.92967654981200
 C      0.01945203470400    2.19619636675200   -1.58536963657800
 C     -0.42159376334300    1.10055141054700   -0.60995700679800
 H     -0.04561738829600    3.16701910007900   -1.09370254526800
 H      0.67741079734800    2.50341226754200    2.10389825744700
 H     -0.31079124082100    0.11403308332400   -1.08046645934600
 H      1.06122825382300    2.02739768072300   -1.86355115767600
 H      1.42917451497700    0.85194782007300    0.47410501783300
 H     -2.60235339912800    1.66142340254500   -0.87698444971200
