# Supplementary material for: Mining hydroformylation in complex reaction network via graph theory
Source: RSC Adv. 2021 Jul 1;11(38):23235–40. doi: 10.1039/d1ra03395f (PMC9036754; doi:10.1039/d1ra03395f)
Supplement: RA-011-D1RA03395F-s504 [file RA-011-D1RA03395F-s504.xyz]

18
eq1449         -678.323365656184   -678.323365656184
Co     -0.83786037183700   -2.37580311036700   -2.04047948637300
 H     -2.49376959261800   -0.58269633681500   -2.32976465195600
 C     -1.30167301525800   -0.92875690487300    0.75508059799200
 O     -1.69790982696700   -0.73064101081100    1.87672078986300
 C      0.72827445712900    0.54262231358300   -1.25758368204900
 O      0.84536816338700    1.44385499014300   -0.44025006345600
 C     -1.91671407348000   -1.12674229915300   -1.57612729192400
 O     -2.15032874219000   -0.59559274838100   -0.36142054104300
 C      0.93171410410400   -1.73455078728200   -1.98974310322600
 O      1.30540293013300   -0.68696809347300   -1.07775481509200
 C     -1.52469025652200   -3.43959748244000   -0.88369755733100
 C      1.95127146410400   -2.42005363876400   -2.53187815275900
 H     -1.12154728220800   -4.45909952712600   -0.99975865438800
 H      2.98497541137600   -2.16626668338400   -2.31956013399100
 H      1.75433289465300   -3.26278456272600   -3.18609315789700
 H     -2.07899709592600   -3.28384915397200    0.04256600287600
 H      0.15859066854800    0.61630599189500   -2.19426599538600
 H     -0.32745994482200   -1.31028496022200    0.43176907265900
