# Supplementary material for: Mining hydroformylation in complex reaction network via graph theory
Source: RSC Adv. 2021 Jul 1;11(38):23235–40. doi: 10.1039/d1ra03395f (PMC9036754; doi:10.1039/d1ra03395f)
Supplement: RA-011-D1RA03395F-s505 [file RA-011-D1RA03395F-s505.xyz]

18
eq145          -678.465553642968   -678.465553642968
Co      0.55304632611200   -0.27898753829800    1.14760021824700
 H      1.77642921937600   -0.67034041264100    1.87171470872200
 C     -0.93336336075200    0.20427127095400    0.26893619424900
 O     -1.89612485834000    0.52203055530300   -0.29825726252500
 C      1.06589828574900   -1.74675379657300    0.27597767359800
 O      1.51359677530200   -2.70992399650000   -0.20521310995300
 C      1.60354815519800    1.13736764786700    0.89587209068700
 O      2.38425671271300    1.99725860036100    0.79175476302700
 C     -0.06650808226600   -0.54703003450100    2.79285086795200
 O     -0.35038107765600   -0.75542822392500    3.90501910541200
 C      3.36600084654200   -1.87918597434000    3.04571447270000
 C      4.06478245093900   -1.14508830508000    2.16522070301700
 H      3.01283002040900   -1.45756955819900    3.98100987969800
 H      4.38332723505700   -1.55452876533300    1.21306258821000
 H      4.29750484514500   -0.10242993665000    2.35472310239700
 H      3.09676443633800   -2.90869341712700    2.83745948137400
 H      2.14489784994700    0.81506992048800    3.68163024509500
 H      2.78557611140200    1.16899132820100    3.80077947390000
