# Supplementary material for: Mining hydroformylation in complex reaction network via graph theory
Source: RSC Adv. 2021 Jul 1;11(38):23235–40. doi: 10.1039/d1ra03395f (PMC9036754; doi:10.1039/d1ra03395f)
Supplement: RA-011-D1RA03395F-s506 [file RA-011-D1RA03395F-s506.xyz]

18
eq1450         -678.443512199013   -678.443512199013
Co      0.44684338093400    0.40901683800700   -1.18012273459400
 H      0.37010347148500   -0.62251753547700   -2.21436149416100
 C      0.49910554746400    1.80263275763700    0.04666581068900
 O      0.49386247946600    2.67779155819000    0.80391821553700
 C     -1.36484770175800    0.08682010556800   -1.00048826296000
 O     -2.02046113798600    0.64743979527100   -0.11632462182000
 C      1.10635135243300   -0.98960138824500   -0.27680087412900
 O      1.43509712964800   -1.98658269211300    0.22305598199000
 C     -2.12648198070100   -0.89311316200100   -1.91403261816400
 O     -1.62353921469600   -1.51424882635900   -2.84475224207100
 C     -0.20648645208500    1.50888113808700   -2.65108217451400
 C     -1.01355129478900    2.77610632334300   -2.38750811281200
 H     -0.64484837408500    0.91873909890000   -3.45530602560800
 H     -0.49038879898100    3.45835204598900   -1.71279441914000
 H     -1.20802927794900    3.30893150822700   -3.32320081458800
 H      0.84281183113600    1.73953774461600   -2.93112549500300
 H     -3.19232857254100   -0.96592353219600   -1.65317435937000
 H     -1.97861856559300    2.54153041170500   -1.93020434672200
