# Supplementary material for: Mining hydroformylation in complex reaction network via graph theory
Source: RSC Adv. 2021 Jul 1;11(38):23235–40. doi: 10.1039/d1ra03395f (PMC9036754; doi:10.1039/d1ra03395f)
Supplement: RA-011-D1RA03395F-s507 [file RA-011-D1RA03395F-s507.xyz]

18
eq1451         -678.397033460797   -678.397033460797
Co      1.80286173737900   -0.44043158059900   -0.64168576908600
 H      1.14589497945900    1.93791518289200   -2.85914445228800
 C      1.45642628861900   -2.19294959784600   -0.97869730561900
 O      1.50600259413600   -2.82396705232100   -2.03588849272600
 C      0.82740115700000    2.39964132968500   -1.91536164924600
 O      0.93408743105900    3.57895511051600   -1.63475817495500
 C      2.82883282155900   -0.22669774508600   -2.10433540765600
 O      3.79349991479200    0.51951096621200   -1.91112845515200
 C      0.24727789199800    0.09477002449400   -1.45984244897600
 O      0.26567298129300    1.48656331229900   -1.03420609594800
 C     -0.36631080263000   -0.27376036159300   -2.78910899755900
 C     -1.09925524642700   -0.57789638236800   -1.47206826106200
 H      0.08584773007900   -1.10124180912500   -3.32106525580000
 H     -1.95041054080100    0.04321528788500   -1.22689463450900
 H     -1.16523981356900   -1.60872917660500   -1.15163114155500
 H     -0.78124863815900    0.51067858006300   -3.40956747908500
 H      2.59741532054800   -0.74105611907800   -3.05324496416700
 H      1.09023574172700   -2.68132623919400   -0.03894919018500
