# Supplementary material for: Mining hydroformylation in complex reaction network via graph theory
Source: RSC Adv. 2021 Jul 1;11(38):23235–40. doi: 10.1039/d1ra03395f (PMC9036754; doi:10.1039/d1ra03395f)
Supplement: RA-011-D1RA03395F-s508 [file RA-011-D1RA03395F-s508.xyz]

18
eq1452         -678.355767193677   -678.355767193677
Co      1.61513092093200   -0.20619304013000   -0.96228881527600
 H      0.65249841532100    2.30928510381300   -2.27206752066200
 C      1.80792120452000   -2.02306296006500   -0.98216300412400
 O      1.03470160958300   -2.88724505948500   -1.59830016441600
 C      0.83303274103200    2.51900359009300   -1.20220211774300
 O      0.46699051874800    3.56457909459900   -0.66846126401900
 C      2.70792151269900   -0.21277283963800   -2.44580679691400
 O      3.91004835561000   -0.13565108964000   -2.23923473158500
 C      0.06063937749800   -0.32671594963300   -1.91089206009300
 O      1.48391433600400    1.52413331518200   -0.57258092106300
 C     -0.61273718654000   -0.63800898510700   -3.00757241927000
 C     -1.43630536431800    0.02509524801000   -1.88121521778600
 H      0.28422501562000   -2.41452140901000   -2.05700415271500
 H     -1.71717162908700    1.06951594985400   -1.98099909716600
 H     -2.11222452965100   -0.57690604020600   -1.28364114675200
 H     -0.62388002860400   -0.93425693890500   -4.04003258333000
 H      2.22773396630100   -0.20170057226300   -3.43659111238100
 H      2.63655231235800   -2.55138368721100   -0.49652505027800
