# Supplementary material for: Mining hydroformylation in complex reaction network via graph theory
Source: RSC Adv. 2021 Jul 1;11(38):23235–40. doi: 10.1039/d1ra03395f (PMC9036754; doi:10.1039/d1ra03395f)
Supplement: RA-011-D1RA03395F-s509 [file RA-011-D1RA03395F-s509.xyz]

18
eq1453         -678.493663421160   -678.493663421160
Co     -0.32684203899700   -0.22598737809600    1.08944197580800
 H      1.92700503003400    2.52339614999200    0.19889230812700
 C      0.78280060027100   -1.30057026437800    0.06813498159200
 O      1.63200305654500   -1.93017957119700    0.67948200684200
 C      0.89581251195100    2.17834704318400    0.12689874223500
 O      0.63520971730100    1.21729228521900    1.14644280725400
 C     -1.44913345072600   -1.58254777398400    1.33523039709500
 O     -2.23451125511900   -2.43613207392200    1.40584317705000
 C      0.68069300661600    1.55535592754500   -1.24979827299000
 O      1.56696671051800    1.55682846266800   -2.11508163318300
 C     -0.67941377287700    0.92206557436000   -1.51232553679600
 C     -1.47349701909100    0.51714549547900   -0.27455145632900
 H     -0.52643345708700    0.07129026997000   -2.18138158402000
 H     -1.87914273901700    1.38287462939400    0.26192478292700
 H     -2.28866979959200   -0.15085367755900   -0.55554344542300
 H     -1.25073735495400    1.65982116930600   -2.09008499924200
 H      0.70050018993300   -1.27097011942200   -1.03147123470600
 H      0.21068791857100    3.03062984331700    0.23662427778700
