# Supplementary material for: Mining hydroformylation in complex reaction network via graph theory
Source: RSC Adv. 2021 Jul 1;11(38):23235–40. doi: 10.1039/d1ra03395f (PMC9036754; doi:10.1039/d1ra03395f)
Supplement: RA-011-D1RA03395F-s510 [file RA-011-D1RA03395F-s510.xyz]

18
eq1454         -678.429313605162   -678.429313605162
Co     -1.94616056656300   -0.84028049315000   -2.09495904341100
 H     -2.27309562380100    1.71140955371200   -1.04569929685200
 C     -1.37819175745500   -1.82129493097000   -0.53834031113000
 O     -2.33945572445600   -2.43405244416000   -1.25921517309600
 C      1.16750063731200   -0.14468627462900   -0.55772331123700
 O      1.71277333514700    0.78206502340900    0.01793454792200
 C     -2.04359910362200    0.86742206222100   -1.69371391923000
 O     -1.37228520715600    0.93666230295500   -2.77128027665200
 C      0.04852075129700   -2.23709695419900   -0.66123095334700
 O      0.90588261772300   -1.34559577804800    0.06978598730000
 C      0.45914274341700   -3.68504129984900   -0.66978318117700
 C      0.58576948362800   -2.85626640958000   -1.94497971725500
 H     -0.34049068915900   -4.40974100123200   -0.61814753651100
 H      1.57692646241000   -2.55713860587000   -2.25833409697700
 H     -0.12672497407500   -3.04192236426600   -2.73885969575200
 H      1.36618828690400   -3.92131100684800   -0.13182074754600
 H      0.84452086014000   -0.12719534815900   -1.60853343495500
 H     -1.63824164105200   -1.37684003708200    0.42265933665700
