# Supplementary material for: Mining hydroformylation in complex reaction network via graph theory
Source: RSC Adv. 2021 Jul 1;11(38):23235–40. doi: 10.1039/d1ra03395f (PMC9036754; doi:10.1039/d1ra03395f)
Supplement: RA-011-D1RA03395F-s511 [file RA-011-D1RA03395F-s511.xyz]

18
eq1455         -678.407541578436   -678.407541578436
Co     -2.89377237582400   -0.83072944417900   -2.68738665951500
 H     -2.99454174176000    1.61412660166500   -1.38815483151500
 C     -0.89310461341900   -1.50573656705200   -0.95166668741300
 O     -1.59021837327000   -1.84412317298800   -1.94744456009300
 C      1.66713938981700   -0.45402940173800    0.22626368007500
 O      2.24219571135100    0.18140380129800    1.08942935502300
 C     -3.15559184922700    0.76559031316600   -2.06117599644300
 O     -3.98493152952900    0.80634077659600   -3.04771898951200
 C      0.33838156916800   -2.22316377918000   -0.61497651152000
 O      1.03476568124600   -1.65721403068100    0.49595097657400
 C      0.41304089313100   -3.73096539854100   -0.76779342705500
 C      1.15543313679800   -2.85488650778200   -1.75162677465200
 H     -0.49655684063800   -4.21284280461700   -1.09791837991500
 H      2.23045103308800   -2.78222917891300   -1.65789222746300
 H      0.74289493705500   -2.73198320643900   -2.74399186112400
 H      0.98476967043900   -4.23815999244700   -0.00432328393200
 H      1.58289398936400   -0.15715537456200   -0.83081687090100
 H     -1.17426879713100   -0.64514663935400   -0.34099777385200
