# Supplementary material for: Mining hydroformylation in complex reaction network via graph theory
Source: RSC Adv. 2021 Jul 1;11(38):23235–40. doi: 10.1039/d1ra03395f (PMC9036754; doi:10.1039/d1ra03395f)
Supplement: RA-011-D1RA03395F-s512 [file RA-011-D1RA03395F-s512.xyz]

18
eq1456         -678.339091579449   -678.339091579449
Co      1.33553041014100   -3.37594445252400   -1.26171868108800
 H     -1.64183699581300   -2.59869183010300   -1.94131208479200
 C     -1.61534743949400    0.63138111015000   -1.23704934373100
 O     -2.33103459254700    1.42246751675000   -0.64492431261100
 C      0.71083322415700   -0.63126087576400    0.46915434723400
 O      1.20724078444400    0.21781000626800    1.18838124732000
 C     -1.07115105978100   -1.68660418816700   -1.86976468061800
 O     -1.87893759093200   -0.72060931311100   -1.19753726488700
 C      0.41550120842700   -1.82019113900100   -1.59390729001800
 O      0.99246616800600   -0.68531825192000   -0.88668063545300
 C      0.18395913491100   -4.10852097908400   -0.25492923534000
 C     -0.08046561674500   -1.39235702317300   -2.98584067155700
 H      0.39101296853300   -5.09627947830000    0.18092393784800
 H      0.13897952932500   -0.36921236813400   -3.26271677312600
 H     -0.04612589337500   -2.10049779091800   -3.80126521772500
 H     -0.77972544196000   -3.68555243266100    0.04145433418800
 H      0.00739467038200   -1.40891040386700    0.79122002739500
 H     -0.72931357604500    0.90738788964400   -1.81572852646600
