# Supplementary material for: Mining hydroformylation in complex reaction network via graph theory
Source: RSC Adv. 2021 Jul 1;11(38):23235–40. doi: 10.1039/d1ra03395f (PMC9036754; doi:10.1039/d1ra03395f)
Supplement: RA-011-D1RA03395F-s513 [file RA-011-D1RA03395F-s513.xyz]

18
eq1457         -678.361947829348   -678.361947829348
Co      1.26541737637700   -0.18117416637600   -0.65809240571100
 H      1.02372143389300    2.94660909126800   -2.67029308214300
 C      1.80905451568500   -1.75344923727500    0.02325434463000
 O      0.88879207252800   -1.63630573232600    0.88047388619000
 C      1.69823576149000    2.43740137757100   -1.99126609266000
 O      2.09496406423200    2.76340983074000   -0.89471609890800
 C      2.29693930718700    0.11625686441900   -2.05129698825300
 O      2.28872261941300    1.29628537435100   -2.68699310736200
 C     -0.16793014755500   -0.09322285284100   -1.91516251200600
 O     -0.17976259687000    1.08716582684200   -1.30156557767200
 C     -0.35958331868200   -0.54461769082600   -3.32512068902200
 C     -1.16702626069900   -1.17159018043600   -2.13272200216400
 H      0.38812590358700   -1.17546393953900   -3.79027795130500
 H     -2.21078004352300   -0.90451199564900   -2.02760153867900
 H     -0.91501768958900   -2.18592478911600   -1.85275073622100
 H     -0.88025737115600    0.12652992004000   -3.99662110027000
 H      2.87838461058400   -0.59568477415600   -2.64146231452400
 H      2.46699131120400   -2.62851919681100   -0.00536420954100
