# Supplementary material for: Mining hydroformylation in complex reaction network via graph theory
Source: RSC Adv. 2021 Jul 1;11(38):23235–40. doi: 10.1039/d1ra03395f (PMC9036754; doi:10.1039/d1ra03395f)
Supplement: RA-011-D1RA03395F-s514 [file RA-011-D1RA03395F-s514.xyz]

18
eq1458         -678.382592472879   -678.382592472879
Co      1.18238682369200    0.28125732427300   -0.63288249344400
 H      2.22660289823000    2.93262157770000   -3.14624429667200
 C      1.34798945403200   -1.35131246878200    0.14010365963100
 O      1.45512880759200   -1.21734027651300    1.36211173554400
 C      2.04599952140200    2.13364328200200   -2.43807911919400
 O      1.36622562652300    2.22492624319500   -1.40615200432100
 C      2.37544227495600   -0.08751791842200   -1.84484445102100
 O      2.63689375455200    0.95688959589600   -2.78765088084100
 C     -0.41120258025100   -0.17806470008700   -1.63080533447600
 O     -0.79629857451800    0.40450236763700   -0.52045596786300
 C     -0.66062181130500   -0.02023828307300   -3.09118983358700
 C     -0.69820459057300   -1.42820721744700   -2.38190092082800
 H      0.16749350745800    0.15677196441900   -3.76783118474500
 H     -1.66328408015100   -1.89519076280100   -2.23463024648400
 H      0.11273856355000   -2.10760835456900   -2.61607559798800
 H     -1.60247488138400    0.42106694847800   -3.39099248049300
 H      2.80514270147300   -0.98925754422300   -2.28436173195900
 H      1.32903413284300   -2.33374804778200   -0.36569702688700
