# Supplementary material for: Mining hydroformylation in complex reaction network via graph theory
Source: RSC Adv. 2021 Jul 1;11(38):23235–40. doi: 10.1039/d1ra03395f (PMC9036754; doi:10.1039/d1ra03395f)
Supplement: RA-011-D1RA03395F-s515 [file RA-011-D1RA03395F-s515.xyz]

18
eq1459         -678.463642008935   -678.463642008935
Co     -0.77637711388500   -0.93204349150200    0.62772174703000
 H     -2.26559336040400   -0.85694095966900    0.51887602101400
 C     -0.80642547519600   -1.52238414196100   -1.11434721558700
 O     -0.91106617173800   -1.83543747204100   -2.22374210245700
 C     -1.21306107375100    0.87953212283000    0.33784343501900
 O     -1.09091548080600    1.37018917412900   -0.77688723756100
 C      0.96379625855600   -0.70368710666800    1.02288217834800
 O      2.05292254340100   -0.47438746784100    1.35585617263800
 C     -1.22661224503900   -0.60112155811000    2.40629133124900
 O     -1.31092414736500   -1.60642159731000    3.10975195223800
 C     -1.73512060184100    1.63134549354600    1.56035759138400
 C     -1.41491730191100    0.84460442568000    2.82430083099700
 H     -1.31606083061700    2.63789301997100    1.55345619495100
 H     -2.17649771120500    0.93346190043600    3.59857812469200
 H     -0.45575534503600    1.16577743352600    3.24488490241200
 H     -2.81566331926800    1.70767213709500    1.40826166129200
 H      1.05819259624200    0.84101493820600   -1.36535985703800
 H      1.74681197384900    0.56397902546900   -1.32069218260300
