# Supplementary material for: Mining hydroformylation in complex reaction network via graph theory
Source: RSC Adv. 2021 Jul 1;11(38):23235–40. doi: 10.1039/d1ra03395f (PMC9036754; doi:10.1039/d1ra03395f)
Supplement: RA-011-D1RA03395F-s516 [file RA-011-D1RA03395F-s516.xyz]

18
eq146          -678.440662362670   -678.440662362670
Co      0.50968656537500    0.02012627738800   -0.30422518699700
 H      1.03859039490000   -0.68329576598900    0.89958069777700
 C     -0.36125054431400    0.71270490040800   -1.68788285844900
 O     -0.94166642287900    1.17858237324200   -2.58526086125600
 C     -0.55906290748200    0.58969494396500    0.97000925636400
 O     -1.27482499494600    0.89485008163000    1.84362660280200
 C      0.78597469793300   -1.60157962015500   -0.93548559125500
 O      0.96154625928800   -2.70410470375600   -1.28014778830300
 C      1.18006134296400    3.05996772057700    2.02292351128000
 O      1.62631141813000    2.36154728862100    2.83215643865900
 C      2.02848188033300    1.58993611665200   -0.82616629502200
 C      2.62264871122200    0.67922691425500    0.01755623004100
 H      1.59698470200000    2.50911425908800   -0.44896834721000
 H      3.22199982884300   -0.13101586136500   -0.37615104671200
 H      2.69760044872900    0.86172928851300    1.08111457317800
 H      2.16621284430700    1.51764233995000   -1.89782997895000
 H     -0.47756274674800    3.34419185242800    0.00594203755500
 H     -0.81711289008900    3.24882983041200   -0.64673297486700
