# Supplementary material for: Mining hydroformylation in complex reaction network via graph theory
Source: RSC Adv. 2021 Jul 1;11(38):23235–40. doi: 10.1039/d1ra03395f (PMC9036754; doi:10.1039/d1ra03395f)
Supplement: RA-011-D1RA03395F-s517 [file RA-011-D1RA03395F-s517.xyz]

18
eq1460         -678.430301522970   -678.430301522970
Co      0.99583734343700    1.18820683453200    0.53116104794100
 H     -0.78550271259200   -1.72656987484500    2.24136509996800
 C      2.62621022494500    1.49730974109600    0.94542712356500
 O      3.76189538961700    1.71092361671900    1.15741947790900
 C      1.36675830657300    2.21990852193500   -2.36096744175200
 O      1.69888694444100    1.39758895077800   -3.22651677889600
 C     -0.42638357320800   -1.01163715878100    1.50011993418600
 O      0.31837718313800   -0.07869553945700    1.85505628683200
 C      0.74129997396700    1.79566245793400   -1.08816438001300
 O     -0.45975550005000    1.39434259614900   -0.90152538514600
 C      0.97848499993700   -1.51581311636000   -1.62167567260400
 C      2.09725498014100   -1.21892182266300   -0.94088947262100
 H      0.31614960693000   -2.32053576149500   -1.31678449521600
 H      2.75637802198100   -0.42803747781800   -1.27978814471800
 H      2.39594186209300   -1.75548154949300   -0.04570590255900
 H      0.70435476526800   -0.95003693650400   -2.50447334495600
 H      1.60768142492200    3.28822757656800   -2.44458368516400
 H     -0.71593450630800   -1.12463600863400    0.45007434212400
