# Supplementary material for: Mining hydroformylation in complex reaction network via graph theory
Source: RSC Adv. 2021 Jul 1;11(38):23235–40. doi: 10.1039/d1ra03395f (PMC9036754; doi:10.1039/d1ra03395f)
Supplement: RA-011-D1RA03395F-s518 [file RA-011-D1RA03395F-s518.xyz]

18
eq1461         -678.431741914582   -678.431741914582
Co      0.33583714671200    1.24417505630700    0.20170318968300
 H     -0.57388342459200   -1.88872967590200    2.21250746927100
 C      1.83486200204000    1.65445606089100    0.90572645121500
 O      2.89310499651000    1.91403404081300    1.34508700667700
 C      1.44048159739200    2.28498527588900   -2.49496780632100
 O      2.66072290190100    2.11309048283000   -2.39195285295400
 C      0.03751171166000   -1.11296144047100    1.74903003664600
 O     -0.48646003968400   -0.03531669768300    1.41434304590500
 C      0.51040736269000    1.80412765181500   -1.43195769445600
 O     -0.65204406729800    1.32282747157200   -1.66963546420400
 C      1.02921346145200   -1.63463544770500   -1.30428299576100
 C      2.26469294202900   -1.16727979199800   -1.05651998103200
 H      0.75739306930900   -2.66344316131300   -1.08950801281000
 H      2.54619769651200   -0.14369384834400   -1.27906279123500
 H      3.03539198889900   -1.79833166944800   -0.62595125784700
 H      0.25783231904500   -1.00550264760700   -1.73629418593200
 H      0.98666230401300    2.77350764673000   -3.36817849079100
 H      1.10001076662600   -1.29950425669000    1.56946294282200
