# Supplementary material for: Mining hydroformylation in complex reaction network via graph theory
Source: RSC Adv. 2021 Jul 1;11(38):23235–40. doi: 10.1039/d1ra03395f (PMC9036754; doi:10.1039/d1ra03395f)
Supplement: RA-011-D1RA03395F-s519 [file RA-011-D1RA03395F-s519.xyz]

18
eq1462         -678.528898949727   -678.528898949727
Co      0.77436410588400    0.43392151554400   -0.32381882819200
 H      2.66753099397400   -2.60867385953400   -1.70192217165600
 C     -0.81380870200500    1.20293550321900   -0.40694117518100
 O     -1.85161651870100    1.73816041933300   -0.34484600535300
 C      1.71007167469600    0.35883137820000    1.16408114361200
 O      2.26026393085300    0.32485220307800    2.19549029424800
 C      1.76368412611800    1.62955710395800   -1.21771701240700
 O      2.42758747404800    2.38018365969000   -1.81188948101300
 C      0.02145542385200   -1.30930802148000    0.16830394737500
 O     -1.37403489673800   -1.55263047628500    0.16002146331800
 C      0.79190681976100   -1.69644720155800   -1.08714004630700
 C      2.07051222231000   -2.48290495884300   -0.79705338520200
 H      1.08669807514100   -0.77594035510700   -1.69693136641500
 H      2.67820002150300   -1.95012890889900   -0.06161375610000
 H      1.82340253399000   -3.46714445269200   -0.39540112101200
 H      0.12716489568100   -2.22606041364500   -1.77212476738800
 H     -1.80647444137900   -1.15243823633300   -0.61445210739700
 H      0.39377347062400   -1.76868456903900    1.07766621738100
