# Supplementary material for: Mining hydroformylation in complex reaction network via graph theory
Source: RSC Adv. 2021 Jul 1;11(38):23235–40. doi: 10.1039/d1ra03395f (PMC9036754; doi:10.1039/d1ra03395f)
Supplement: RA-011-D1RA03395F-s520 [file RA-011-D1RA03395F-s520.xyz]

18
eq1463         -678.451142299783   -678.451142299783
Co      1.04380599698500    1.83107913722400   -0.29425092297000
 H     -0.40912291318400   -0.77725708825500    0.44025467036800
 C     -2.37305649267600    1.20333068107600    0.03725695369900
 O     -1.88419313992100    0.16115607788000   -0.42373229284000
 C      0.06406588158900    2.86676207095900   -1.25642101567700
 O     -0.73617836207200    3.47285885844500   -1.87116950266600
 C      1.76288793031900   -0.71251752768100    0.91010421403800
 O      2.00935054421700    0.37683747459500    0.33908149649300
 C      0.36524918186000   -1.24582950302500    1.06447536202800
 O      0.15821660268200   -2.19151698104900    1.84034029478200
 C     -0.18226790669600    1.90650639590800    1.17236295436900
 C     -1.67461677838200    2.15206856205500    0.97491712650000
 H      0.25836336519800    2.73466964021100    1.74920035710400
 H     -2.21420732390600    2.07991812658500    1.93207015800900
 H     -1.86642176438800    3.16597485759800    0.60798367340600
 H     -0.03697639408700    0.98892055921600    1.76270267637100
 H      2.58398272118400   -1.32495619565100    1.28680342132300
 H     -3.40409819746100    1.48190284350900   -0.23101539309500
