# Supplementary material for: Mining hydroformylation in complex reaction network via graph theory
Source: RSC Adv. 2021 Jul 1;11(38):23235–40. doi: 10.1039/d1ra03395f (PMC9036754; doi:10.1039/d1ra03395f)
Supplement: RA-011-D1RA03395F-s521 [file RA-011-D1RA03395F-s521.xyz]

18
eq1464         -678.443605552786   -678.443605552786
Co      2.26765817946900    1.40790190906600    0.29086984832800
 H     -0.73488520333700    0.80550695929000   -0.49109793841900
 C     -2.88045088621000    0.00419042687200    0.72487372923800
 O     -1.67894171002600   -0.69214520862000    0.58578453525500
 C      2.76513177556200    3.04997574833500    0.24310958510700
 O      2.96172355356000    4.20972037060400    0.20239922577100
 C      0.58679289966800   -0.82740939183000   -0.05073005371500
 O      1.75228946850200   -0.38084882389500   -0.06566635165900
 C     -0.53963560839200    0.10114872376300    0.34270168130100
 O     -0.16162177772700    0.82572062479200    1.50056744173300
 C      0.67969431812600    1.98857868947100    1.16548923763700
 C     -3.01397655340800    1.33510114056700    0.79546409643900
 H      0.88497870796300    2.45747942618300    2.12794599670300
 H     -2.17176049011800    2.01299587017900    0.83899326503900
 H     -4.00342414141400    1.76066488752000    0.86780505005400
 H      0.08230281794500    2.66643968113300    0.53034293868400
 H      0.37021621484200   -1.86015038398600   -0.32212968840000
 H     -3.70130861372100   -0.69496265983700    0.75424163215800
