# Supplementary material for: Mining hydroformylation in complex reaction network via graph theory
Source: RSC Adv. 2021 Jul 1;11(38):23235–40. doi: 10.1039/d1ra03395f (PMC9036754; doi:10.1039/d1ra03395f)
Supplement: RA-011-D1RA03395F-s522 [file RA-011-D1RA03395F-s522.xyz]

18
eq1465         -678.387455862745   -678.387455862745
Co      1.93584441421900    1.12334956673400    0.21052516089700
 H     -0.16421541073200    0.75282814476500    2.13033015913300
 C     -2.22175299561400    1.11430759384900   -0.41367616801400
 O     -1.60134069269500    0.36455636319600   -1.17080502968200
 C      1.24338389850600    2.01285085723800   -1.10514517080900
 O      0.67072937001500    2.62232720061400   -1.91828728382500
 C      0.31236120706100   -0.88714524203400    0.86368462401200
 O      1.63279402586100   -0.53865423428400    0.69676482788400
 C     -0.51719415228700   -0.12710282961300    1.59227556551200
 O     -1.90917976192900   -0.32727132326200    1.59647026694600
 C      1.74809352489600    2.54789641405000    1.13510087864000
 C     -2.55189666131500    0.83110177582100    1.04316655421600
 H      2.49030010452000    2.64284540938000    1.93778609261400
 H     -3.62858736654200    0.67709543605100    1.13462486270700
 H     -2.28601850639600    1.73632814319500    1.61396603661200
 H      0.93335867378900    3.27353504008600    1.15197078989800
 H     -0.03670606657900   -1.74667147193100    0.30609764697800
 H     -2.58519065351500    2.09773114576700   -0.76388558247200
