# Supplementary material for: Mining hydroformylation in complex reaction network via graph theory
Source: RSC Adv. 2021 Jul 1;11(38):23235–40. doi: 10.1039/d1ra03395f (PMC9036754; doi:10.1039/d1ra03395f)
Supplement: RA-011-D1RA03395F-s523 [file RA-011-D1RA03395F-s523.xyz]

18
eq1466         -678.458126720600   -678.458126720600
Co      2.10204288713000   -0.15132589264800   -0.09211641384900
 H     -0.29224639652700    0.01218959523400    0.97758585569200
 C      2.47207551180900   -0.76209214639000    1.52173482640200
 O      2.71678843177400   -1.23289222490100    2.55514113173700
 C      0.31374123174100    0.60102856305900    0.25514057327200
 O     -0.17072826776800    1.58827671039200   -0.29835980456500
 C      2.00817227553800   -0.11040620057500   -1.86004340501600
 O      1.98095201431500   -0.11743312863800   -3.01945898377700
 C      2.82429121565800    1.50606905365500    0.11377202626900
 O      3.26120430610600    2.57014283475100    0.23964555674600
 C     -0.06563817572800   -1.97276999157800   -1.24694075042200
 C      1.06074024565100   -1.91700928017200   -0.21426863291600
 H     -0.75688905152100   -1.13234313668700   -1.14365228288200
 H      1.81953675929100   -2.67683513757700   -0.39980655081700
 H      0.63090281615900   -2.07450986226600    0.77934409791100
 H     -0.63877989765100   -2.89357404370500   -1.10282175438700
 H      3.45027202568300   -0.84387701161300   -0.39635727619000
 H      0.31235783711500   -1.97479403283700   -2.27048716650900
