# Supplementary material for: Mining hydroformylation in complex reaction network via graph theory
Source: RSC Adv. 2021 Jul 1;11(38):23235–40. doi: 10.1039/d1ra03395f (PMC9036754; doi:10.1039/d1ra03395f)
Supplement: RA-011-D1RA03395F-s524 [file RA-011-D1RA03395F-s524.xyz]

18
eq1467         -678.496371151038   -678.496371151038
Co     -0.59070120006200    0.13226336069200   -0.71618387016100
 H      1.11371085401700   -0.56188034642000    1.86510090102800
 C      0.83240720958300    1.24880941397600   -0.45682635896200
 O      1.64672647500000    0.94349028184500   -1.32746611667100
 C     -1.62199333673100    1.54784001675000   -0.83107761226900
 O     -2.31396195634600    2.48619011410300   -0.83017134609200
 C     -0.82195979282100   -0.91502631990900    0.93258709898400
 O     -0.20507186242300   -1.54903589229200   -0.08581543533800
 C      0.03704054840600   -0.37781725532100    2.02175031592400
 O     -0.38851411897900    0.25841072018500    2.99615577592100
 C      0.98139596007100    2.28367176361600    0.62481828391400
 C      2.31439834269200    2.13388764964400    1.36935658770100
 H      0.14068445067400    2.21335012302100    1.31538870312700
 H      2.35033729369900    1.18792926550400    1.91291623428700
 H      3.15021746732600    2.16285731447800    0.66972206295100
 H      0.92732311490700    3.26007557950400    0.13067724417900
 H     -1.86066681198000   -1.13329854808800    1.17799720934300
 H      2.41833056167700    2.94021630286300    2.09495739340800
