# Supplementary material for: Mining hydroformylation in complex reaction network via graph theory
Source: RSC Adv. 2021 Jul 1;11(38):23235–40. doi: 10.1039/d1ra03395f (PMC9036754; doi:10.1039/d1ra03395f)
Supplement: RA-011-D1RA03395F-s525 [file RA-011-D1RA03395F-s525.xyz]

18
eq1468         -678.506820500466   -678.506820500466
Co     -0.32738042609000    0.18377429200700   -0.97848046050400
 H      0.06295624078800   -1.54877377310600    1.93185529390300
 C      0.36929508970800    1.61794431465300   -0.26138544042400
 O      0.90527892694700    2.58110535615000    0.13483221949500
 C      0.86847105231800   -0.84045865266900    0.03925332682500
 O      2.08529399628300   -0.97054005412300    0.14768847818000
 C      0.33232052692200   -0.62106073452000   -2.38221427144900
 O      0.84247370126300   -1.07876608830100   -3.33130725395100
 C     -0.13602388995400   -1.65051571131400    0.86249013051900
 O     -1.46126331303200   -1.12655668656500    0.49998125459500
 C     -2.08214220578200    1.36622114479000   -1.23403234946300
 C     -2.10904982550500    0.29979692963500   -2.12468149395200
 H     -1.84695352686800    2.36693907600400   -1.57226687287600
 H     -2.56799490285000   -0.63910208557400   -1.83829814219800
 H     -1.90889237856700    0.45442367729600   -3.17674163568100
 H     -2.55495190472600    1.28214558115500   -0.26262789435300
 H     -1.88001886882000   -0.65214860715200    1.23542251456900
 H     -0.10391439707900   -2.69988297865500    0.57077979205300
