# Supplementary material for: Mining hydroformylation in complex reaction network via graph theory
Source: RSC Adv. 2021 Jul 1;11(38):23235–40. doi: 10.1039/d1ra03395f (PMC9036754; doi:10.1039/d1ra03395f)
Supplement: RA-011-D1RA03395F-s526 [file RA-011-D1RA03395F-s526.xyz]

18
eq1469         -678.408184788331   -678.408184788331
Co      2.44836072868600    0.25969014467200   -0.84629149223600
 H      0.21125851146900   -0.71236253837300   -1.66468045294700
 C      2.41268989912700   -1.56703167965400   -0.59017806979600
 O      3.32676569511200   -2.07421850786000    0.05308015063200
 C      0.67456915532500    0.24795292874200   -1.35412550440200
 O      0.07685961272200    1.31985979315300   -1.37776332137300
 C      2.94531005273100    0.00044648141900   -2.58059452849200
 O      3.84367561491900    0.86568895434700   -2.55147404525300
 C      2.18676099948000    0.75529072781500    0.90967007605500
 O      1.92980979687600    0.98128802413800    2.01577398454700
 C      0.22496133779400   -1.93828273433000    1.36125415785100
 C     -0.67459306651200   -1.03130345157500    0.94941018266200
 H      0.21957753184800   -2.95736643496600    0.99010159501500
 H     -0.66218717779400   -0.00902360803700    1.31131735532900
 H     -1.44599053716200   -1.27932004844600    0.22844255622700
 H      1.00348469328100   -1.68778442237200    2.07339459630200
 H      1.59820430438700   -2.15853609456800   -1.05908222046400
 H      2.70927861653400   -0.59714286660400   -3.47020397325400
