# Supplementary material for: Mining hydroformylation in complex reaction network via graph theory
Source: RSC Adv. 2021 Jul 1;11(38):23235–40. doi: 10.1039/d1ra03395f (PMC9036754; doi:10.1039/d1ra03395f)
Supplement: RA-011-D1RA03395F-s527 [file RA-011-D1RA03395F-s527.xyz]

18
eq147          -678.467690565343   -678.467690565343
Co     -0.00603044725500   -0.41511855910100    0.45451720740800
 H      0.33566346460200   -1.81304796350800    0.81152453552800
 C     -0.45063340520300    1.27481443428700    0.04184268268600
 O     -0.75474372349900    2.36686550858600   -0.20986336228200
 C      0.52125380236600   -0.99981077510100   -1.15046518506400
 O      0.84321707799800   -1.45581593185800   -2.17260530320200
 C      1.24980343285700   -0.07153535248900    1.67579876991700
 O      2.08033909427700    0.09800478619000    2.47416027960500
 C     -1.62624871913600   -0.97452964356400    0.94385690434700
 O     -2.67897712553100   -1.39148573685300    1.21918155714600
 C     -2.43059573455600   -0.72050103729000   -2.27128928190600
 C     -2.91217985150600    0.43506920604200   -1.79096055244900
 H     -2.57216083576200   -1.65835165759600   -1.74454297593600
 H     -2.74747755936900    1.37699135898100   -2.30185695067300
 H     -3.46690365687300    0.47289136755000   -0.85920598619900
 H     -1.86166124393400   -0.76230715300600   -3.19400824975800
 H     -0.30795854521400    0.99206487053400   -2.90094055338500
 H      0.05029635903800    1.63550025257000   -2.81627270581100
