# Supplementary material for: Mining hydroformylation in complex reaction network via graph theory
Source: RSC Adv. 2021 Jul 1;11(38):23235–40. doi: 10.1039/d1ra03395f (PMC9036754; doi:10.1039/d1ra03395f)
Supplement: RA-011-D1RA03395F-s528 [file RA-011-D1RA03395F-s528.xyz]

18
eq1470         -678.407744240478   -678.407744240478
Co      2.59828392051400    0.14421796911900   -0.83138775879100
 H      0.11911166375200   -0.20942558748700   -1.41694907346900
 C      2.19253184830000   -1.65677143955100   -0.77159300791200
 O      3.00322424702300   -2.41617836583400   -0.24966742912300
 C      0.80277340190900    0.54700941497100   -0.97921149567100
 O      0.43285694823800    1.66648634947400   -0.63752044998800
 C      2.71652905313400    0.04329149884900   -2.64342889938700
 O      3.77587129493900    0.69724177746700   -2.72265277491600
 C      2.78734864181300    0.43357621214100    0.98817436537600
 O      2.81172585078800    0.55667153820800    2.13815511824900
 C      0.11746528146200   -1.18608215276900    1.49068406815300
 C     -0.67455582592900   -1.81873263481300    0.61115844538800
 H      0.95965872869600   -1.68882480329600    1.95402742787600
 H     -1.51137098062600   -1.31485644285400    0.13927881825500
 H     -0.49961225204500   -2.85358477491300    0.33706684688200
 H     -0.05030947040400   -0.14796490104000    1.75723997504400
 H      1.25478066582500   -2.00767221250400   -1.24977885069200
 H      2.19248275141200   -0.37055677764900   -3.51554427885300
