# Supplementary material for: Mining hydroformylation in complex reaction network via graph theory
Source: RSC Adv. 2021 Jul 1;11(38):23235–40. doi: 10.1039/d1ra03395f (PMC9036754; doi:10.1039/d1ra03395f)
Supplement: RA-011-D1RA03395F-s529 [file RA-011-D1RA03395F-s529.xyz]

18
eq1471         -678.449532824456   -678.449532824456
Co     -1.65405913790200   -1.66689526446100   -1.27565012963300
 H     -0.96823735015200    0.79966684523300   -2.92340568228200
 C     -1.88571036396400   -1.87037813548100    0.46853910703800
 O     -3.04081863383400   -2.32767538227800    0.25795291183700
 C      1.27335819979900   -0.05097889003800    0.03362535262000
 O      0.98315953543700   -1.02415690531600    0.72435482415200
 C     -0.88864787913200   -0.27933559704000   -2.78343873539000
 O     -1.80663758888900   -1.09051693280000   -3.23568106967800
 C      0.08021916699700   -0.82673558630800   -1.90823528190000
 O      0.89653708360600    0.14790035396600   -1.26154368540400
 C     -0.34100343477700   -3.05507123926000   -1.20559787796100
 C      0.63014435340100   -2.24706539608700   -2.05951381892500
 H     -0.84455033940000   -3.88932516657600   -1.69935647806500
 H      1.65631916179300   -2.28098292912900   -1.69085285500000
 H      0.60497828110700   -2.54437730350900   -3.10834694017100
 H      0.04717213602200   -3.30133096338500   -0.22216348886700
 H      1.87946773694400    0.79406960783100    0.35800222739800
 H     -1.41271103527200   -1.78771511970000    1.44907079689500
