# Supplementary material for: Mining hydroformylation in complex reaction network via graph theory
Source: RSC Adv. 2021 Jul 1;11(38):23235–40. doi: 10.1039/d1ra03395f (PMC9036754; doi:10.1039/d1ra03395f)
Supplement: RA-011-D1RA03395F-s530 [file RA-011-D1RA03395F-s530.xyz]

18
eq1472         -678.363135636147   -678.363135636147
Co     -0.82581823733800   -3.44540353607300   -0.43138794960500
 H     -0.32402640933600   -3.21286736904400   -2.72384446950700
 C     -2.74204161260500   -1.23955629472000   -1.69810721805400
 O     -3.79935110628600   -0.75358167185300   -2.06920515967000
 C      2.27868732366300   -1.43197416764200   -0.55225248215500
 O      1.92517567644200   -0.55891412158300    0.23115244530300
 C     -0.67041167652000   -2.44117607950800   -2.01763370237900
 O     -1.96239707816000   -2.00468719270700   -2.53547768567200
 C      0.31197833386900   -1.32268929904300   -1.98002381460400
 O      1.59771507353100   -1.84252819591400   -1.67034418008400
 C     -0.59299780616400   -2.28317667758200    0.78347026796600
 C      0.10574380760600   -0.02017225155900   -2.18786684701400
 H     -0.59363490074800   -2.62405523134500    1.82979039119700
 H      0.90095197233000    0.70130698301400   -2.06903137875200
 H     -0.86946613846900    0.33719979909200   -2.48584238056100
 H     -0.41102792498800   -1.21235127782900    0.66618765186600
 H      3.19590415844600   -2.01562263946100   -0.47996236035700
 H     -2.31600356362000   -1.13065478041700   -0.69186195128900
