# Supplementary material for: Mining hydroformylation in complex reaction network via graph theory
Source: RSC Adv. 2021 Jul 1;11(38):23235–40. doi: 10.1039/d1ra03395f (PMC9036754; doi:10.1039/d1ra03395f)
Supplement: RA-011-D1RA03395F-s531 [file RA-011-D1RA03395F-s531.xyz]

18
eq1473         -678.356506415552   -678.356506415552
Co     -0.50541974365700   -3.91225957526800   -1.51997375431700
 H     -1.55532562991700   -2.03541688191200   -2.65011430877200
 C     -2.24776188889100   -0.32272248225200   -0.74411124812600
 O     -2.95038493479500    0.15271094981900    0.13188235828000
 C      0.98596097690800   -0.13936108513700   -0.04755967625700
 O      0.23942630851500    0.79089195677500   -0.32836998810700
 C     -0.92895478670200   -2.09068522257500   -1.74296473492900
 O     -1.64924700180500   -1.55825650482100   -0.59800946409600
 C      0.37458252553200   -1.41061991997400   -1.98647608105800
 O      1.18130527639800   -1.25357215585300   -0.82199663733300
 C     -0.20352577147500   -3.90110942247000    0.15008961460100
 C      0.88776105881000   -1.07730811482800   -3.17614351397200
 H      0.14219364577000   -4.79989799381300    0.67977558289600
 H      1.89178485235800   -0.68505823253600   -3.25648132999300
 H      0.29440510718300   -1.18927091574900   -4.07402703816100
 H     -0.32679059532800   -3.00809157165800    0.76489168394100
 H      1.60569512376100   -0.21714077774700    0.84434947518500
 H     -2.02672463101500    0.15626394591800   -1.70700176319900
