# Supplementary material for: Mining hydroformylation in complex reaction network via graph theory
Source: RSC Adv. 2021 Jul 1;11(38):23235–40. doi: 10.1039/d1ra03395f (PMC9036754; doi:10.1039/d1ra03395f)
Supplement: RA-011-D1RA03395F-s532 [file RA-011-D1RA03395F-s532.xyz]

18
eq1474         -678.323200930001   -678.323200930001
Co     -0.56200121505400   -2.53490612494700   -1.78736578707700
 H     -2.24192116156200   -1.43183089594900   -3.05341162288100
 C     -2.23211365925100   -0.11867226319900   -0.06047922730000
 O     -1.07170148411400   -0.06558242871700    0.29529121668100
 C      1.51939002108400   -0.83518626779400    0.13856348626900
 O      2.09951114480500   -0.10837097368300    0.92634015137500
 C     -1.92067338929900   -1.54768842804700   -2.01033599792200
 O     -2.69219565169200   -0.73083555575200   -1.22606260271800
 C      1.03947295256500   -1.60172389515700   -2.08086304708700
 O      1.69503641011900   -0.70979656206800   -1.22447604281600
 C     -1.04987000511000   -3.20164336123500   -0.29809917693100
 C      1.54558823288700   -1.75387240497600   -3.32022099905900
 H     -0.48312760495400   -4.10847007667200   -0.03619104805700
 H      2.43589903866800   -1.22550400476100   -3.64538479253100
 H      1.05605421930400   -2.40967117613100   -4.03524882178400
 H     -1.68178292681800   -2.80357887150500    0.49455094781400
 H      0.83840419903800   -1.65188993233900    0.40482787661600
 H     -3.08498922896500    0.33831921881500    0.43632466401500
