# Supplementary material for: Mining hydroformylation in complex reaction network via graph theory
Source: RSC Adv. 2021 Jul 1;11(38):23235–40. doi: 10.1039/d1ra03395f (PMC9036754; doi:10.1039/d1ra03395f)
Supplement: RA-011-D1RA03395F-s533 [file RA-011-D1RA03395F-s533.xyz]

18
eq1475         -678.493722066796   -678.493722066796
Co     -0.02744619568200    0.57801585887100   -1.40500277050300
 H      0.08390723299300   -2.40765819414400    0.86968139678700
 C      0.96496374333700    1.95968847406900   -0.76919251733300
 O      1.57083867379300    2.87799790085400   -0.39037107081600
 C      0.22107345172400   -0.38698527937400    0.15686429963100
 O      0.82819492385300    0.04525825406800    1.13580850720900
 C      0.77057314515400   -0.69348574346500   -2.37339626566900
 O      1.27724515644500   -1.55293799204000   -2.98228784967800
 C     -0.52480606548700   -1.73560967882500    0.25678693585300
 O     -1.82362111275100   -1.50259991727900    0.84205520303800
 C     -1.89052937877700    1.28402221317700   -0.92678055637500
 C     -2.00878006742800    0.17451821907400   -1.78223552640800
 H     -1.96302919673600    2.29701955427400   -1.30835424126900
 H     -2.31888728037400   -0.77744897102800   -1.37239739005100
 H     -2.16005583777100    0.31347042200500   -2.84869950752900
 H     -2.07136121047800    1.16433649139900    0.13523135098700
 H     -1.73191737763300   -1.14007300573000    1.74083053972600
 H     -0.70885870924400   -2.17298360619200   -0.71827334232600
