# Supplementary material for: Mining hydroformylation in complex reaction network via graph theory
Source: RSC Adv. 2021 Jul 1;11(38):23235–40. doi: 10.1039/d1ra03395f (PMC9036754; doi:10.1039/d1ra03395f)
Supplement: RA-011-D1RA03395F-s534 [file RA-011-D1RA03395F-s534.xyz]

18
eq1476         -678.426598805603   -678.426598805603
Co      0.68086611012500    1.20336515087300    0.53009144040000
 H     -1.71474301263600   -1.66965327820200    1.28852963485700
 C      2.09565373455000    1.34740193363500    1.48016000059500
 O      3.11242263989700    1.43423048221200    2.06226833434300
 C      2.09263501522800    2.19644732224800   -2.04075583114400
 O      2.21008540865400    3.29488995889700   -2.58917213522000
 C     -1.08135213211300   -0.94269223698300    0.77889532171700
 O     -0.47827173697200   -0.07866083649800    1.44291709535400
 C      1.04434771897100    1.83048199083900   -1.06020213158600
 O     -0.16508340494300    1.48238820557300   -1.30464000322200
 C      2.11217573650700   -1.28755142484500   -0.65084254074200
 C      1.33149726579800   -1.42964388663200   -1.73312873321000
 H      2.88447150458000   -0.52868614465900   -0.59959692009500
 H      0.56284493331200   -2.19286599971500   -1.78904916502700
 H      1.42696190716300   -0.77965873191700   -2.59600963433500
 H      2.00856561727500   -1.92124318035200    0.22340723068500
 H      2.83037683896200    1.38512122887300   -2.18250221486500
 H     -0.97551940916800   -0.98186550370000   -0.31082113960800
