# Supplementary material for: Mining hydroformylation in complex reaction network via graph theory
Source: RSC Adv. 2021 Jul 1;11(38):23235–40. doi: 10.1039/d1ra03395f (PMC9036754; doi:10.1039/d1ra03395f)
Supplement: RA-011-D1RA03395F-s535 [file RA-011-D1RA03395F-s535.xyz]

18
eq1477         -678.432156910921   -678.432156910921
Co      0.35065191448300    1.31856344370000    0.11674328324000
 H     -1.74237132555500   -1.61405278493800    1.45559346342000
 C      1.62958703294700    1.39775897432000    1.24492327938700
 O      2.54263734226700    1.42811638643300    1.98288973593000
 C      2.32619421024600    2.28262969945600   -2.06572677294700
 O      3.43274672329500    1.96244780068000   -1.61712669423400
 C     -0.87183763819400   -1.02718199687800    1.15912340779500
 O     -0.99631504696900    0.19315175189200    0.95163145938700
 C      1.07310340845500    1.92540914551300   -1.33731282001700
 O     -0.03931206386400    1.68061369973100   -1.92513692734200
 C      2.22735610385000   -1.29920719852900   -0.82846216463100
 C      1.09150134908700   -1.52556673501000   -1.51025156031000
 H      2.67067953744900   -0.31131803975800   -0.76643406720100
 H      0.65830542986600   -2.51822061487800   -1.58002207323800
 H      0.56751023482000   -0.72727748403900   -2.02589773278400
 H      2.75159665207200   -2.09861241889900   -0.31545544600300
 H      2.20872526055400    2.81365809620300   -3.02049164528900
 H      0.09717561036800   -1.51910667534800    1.03096188375000
