# Supplementary material for: Mining hydroformylation in complex reaction network via graph theory
Source: RSC Adv. 2021 Jul 1;11(38):23235–40. doi: 10.1039/d1ra03395f (PMC9036754; doi:10.1039/d1ra03395f)
Supplement: RA-011-D1RA03395F-s536 [file RA-011-D1RA03395F-s536.xyz]

18
eq1478         -678.430738881123   -678.430738881123
Co      0.31296927963100    1.39565469148100    0.09203882998000
 H     -1.42526770008900   -1.81854751712000    1.12516003785000
 C      1.54965772245200    1.51366799353100    1.26126267931400
 O      2.42940821480500    1.57284233434800    2.03713509750300
 C      2.39666073145600    2.24614999128100   -2.02660822844100
 O      3.46883293997800    1.94442010991300   -1.49130419043200
 C     -0.68115321130100   -1.02048372498500    1.13787946529000
 O     -0.99935763823900    0.12565746724400    0.76761864042300
 C      1.09636598840200    1.95143734411500   -1.35230908854100
 O      0.01137603951900    1.70483143867100   -1.98460420693900
 C      2.09646062591100   -1.35550171979200   -0.84142451991400
 C      0.94289264815600   -1.55143270439700   -1.50328121718600
 H      2.47718284078100   -0.35936285713900   -0.64046007023300
 H      0.57326184778600   -2.54879748202100   -1.71581041591900
 H      0.34783539584500   -0.71960808423300   -1.86825177528700
 H      2.69997020458100   -2.18553467899300   -0.49079531082600
 H      2.34311454510900    2.71230173263400   -3.02010458778600
 H      0.33772426039900   -1.24588928491500    1.46340747008700
