# Supplementary material for: Mining hydroformylation in complex reaction network via graph theory
Source: RSC Adv. 2021 Jul 1;11(38):23235–40. doi: 10.1039/d1ra03395f (PMC9036754; doi:10.1039/d1ra03395f)
Supplement: RA-011-D1RA03395F-s537 [file RA-011-D1RA03395F-s537.xyz]

18
eq1479         -678.431790896510   -678.431790896510
Co      0.33863258530200    1.22516944844300    0.03104299021200
 H     -1.63439006799400   -1.73773586826100    1.48190574868400
 C      1.59555300115200    1.36920966302300    1.17527249628600
 O      2.49827070175700    1.45076429200200    1.92377141808700
 C      2.29554779674900    2.35713200325900   -2.07896458418700
 O      3.39427583101500    1.89020101807900   -1.75433563109800
 C     -0.78647388807700   -1.10538274574100    1.21513364584500
 O     -0.98299544143100    0.06924274924600    0.85896539597400
 C      1.04583390805200    1.90616565265100   -1.40319121223700
 O     -0.04328991876600    1.64003263807700   -2.01850605485900
 C      2.19840346771400   -1.25478369731100   -0.79256709665900
 C      1.08239434029400   -1.51056707614500   -1.49623111163300
 H      2.78022166087100   -0.35320229782200   -0.95085748574100
 H      0.50341809733200   -2.41617420914400   -1.34095379556900
 H      0.71339342580100   -0.82099038233100   -2.24724090977300
 H      2.56330692129900   -1.93987001008900   -0.03310920959500
 H      2.18900267126900    3.10883292424900   -2.87317881160000
 H      0.22682964285200   -1.51623905253200    1.25259281679800
