# Supplementary material for: Mining hydroformylation in complex reaction network via graph theory
Source: RSC Adv. 2021 Jul 1;11(38):23235–40. doi: 10.1039/d1ra03395f (PMC9036754; doi:10.1039/d1ra03395f)
Supplement: RA-011-D1RA03395F-s538 [file RA-011-D1RA03395F-s538.xyz]

18
eq148          -678.386038861580   -678.386038861580
Co     -0.40601755814800   -0.24877552659200   -0.18076896614600
 H     -1.22301346946100   -0.95769896088400    0.87356074569000
 C      0.68184060169800    0.72335536040600   -1.24921716748600
 O      1.35735103837500    1.35881562266400   -1.94782145369900
 C     -0.23628410404700    0.88664610369500    1.31606119148600
 O     -0.66679821467700    1.87581434764000    1.89279019858100
 C     -0.15292577893100   -1.92256518526700   -0.79876450379600
 O      0.00670812105900   -3.03745292038200   -1.08128370605100
 C      0.73438247384000   -0.16933089271900    1.33481070122200
 O      1.67566202110600   -0.73402746883100    1.85748643550000
 C     -2.22652437273000    0.89277676306500   -0.64541622642500
 C     -2.20275185251700   -0.15995766819800   -1.53320787880700
 H     -1.84912828347500    1.87016887873000   -0.91924890024200
 H     -2.75099807269500   -1.06974301534200   -1.32407549291100
 H     -1.80256607267600   -0.03861110785100   -2.53156260518500
 H     -2.78907906086500    0.83710422326300    0.27636629459600
 H      0.37464861655100   -0.67189050253500   -3.75669786939100
 H     -0.03700214336900   -1.11008305563600   -3.32274360676300
