# Supplementary material for: Mining hydroformylation in complex reaction network via graph theory
Source: RSC Adv. 2021 Jul 1;11(38):23235–40. doi: 10.1039/d1ra03395f (PMC9036754; doi:10.1039/d1ra03395f)
Supplement: RA-011-D1RA03395F-s539 [file RA-011-D1RA03395F-s539.xyz]

18
eq1480         -678.434735147211   -678.434735147211
Co     -1.19268477238100   -0.28177416600300    0.03004827619500
 H     -0.92878560818900   -1.28606554802300    1.15296024160600
 C     -0.35076841229300   -1.46092791755500   -1.11677781308300
 O      0.16997085479900   -2.23250314171600   -1.80168132451200
 C     -2.84167027298200   -0.82131306890200   -0.13897833955600
 O     -3.94225899313200   -1.16779137787100   -0.24452161150900
 C      0.78613154200900    0.38270359877400    0.88127545482300
 O      1.80911908345500   -0.24494130022700    0.63560949700300
 C     -1.90888116364800    0.89757315010100    1.40023285726200
 O     -2.97159386991200    1.50893544167300    1.38198496942900
 C      0.49941798082300    1.21548410064900    2.10031593531000
 C     -0.93575803393200    1.00518988303400    2.57990844897600
 H      1.22965849987300    0.97637019885600    2.87116117987000
 H     -1.26076322724700    1.82338367436500    3.22333415753000
 H     -1.00834792373100    0.05915816863500    3.12118070148600
 H      0.63218953297300    2.26088732076600    1.79919846584700
 H     -1.56361723084100    0.70539553294000   -1.06120435922500
 H      0.08537520809700    0.70328132622500   -0.04601318957600
