# Supplementary material for: Mining hydroformylation in complex reaction network via graph theory
Source: RSC Adv. 2021 Jul 1;11(38):23235–40. doi: 10.1039/d1ra03395f (PMC9036754; doi:10.1039/d1ra03395f)
Supplement: RA-011-D1RA03395F-s540 [file RA-011-D1RA03395F-s540.xyz]

18
eq1481         -678.508711027610   -678.508711027610
Co      1.20532912636200   -0.42201449568100    0.37696467329300
 H     -0.76949963953200    0.54762096625900   -2.61189922140500
 C     -0.94717197764300    1.22909881038200    1.81643091122900
 O     -0.47299918299000    1.14819054541600    2.93182298782200
 C     -0.41212267030100    0.42830001573600   -1.59759697306000
 O      0.67067040252700   -0.35218042819600   -1.38432666176500
 C      2.45581990579600    0.37186870524400    1.65413869776700
 O      2.13671486349100   -0.90991842557900    1.90848048720800
 C     -0.99544000688600    1.03196031431900   -0.54819651690300
 O     -0.29827654423400    0.68970922671700    0.69167449486700
 C     -2.23795561706000    1.84052541054000    1.31722009067800
 C     -2.06140402180000    2.02698960840600   -0.20600064074500
 H     -2.43883379684800    2.76395656294900    1.85397807925200
 H     -2.98562265756500    1.83909610948400   -0.74815541825100
 H     -1.73315492052300    3.04693699550600   -0.42383031289000
 H     -3.03482380658600    1.12789677569500    1.54227627361900
 H      1.94517054261300    1.15153046152200    2.22352805091000
 H      3.43838295245800    0.61034083084300    1.24445522959400
