# Supplementary material for: Mining hydroformylation in complex reaction network via graph theory
Source: RSC Adv. 2021 Jul 1;11(38):23235–40. doi: 10.1039/d1ra03395f (PMC9036754; doi:10.1039/d1ra03395f)
Supplement: RA-011-D1RA03395F-s541 [file RA-011-D1RA03395F-s541.xyz]

18
eq1482         -678.395027908927   -678.395027908927
Co     -0.80431667602600   -1.17803808607200    0.03346862636800
 H     -1.58859490101500   -2.25838236571600   -0.67285750379700
 C     -1.06593888409600    0.05690692572400   -1.19683644820200
 O     -1.18210591614500    0.88197362718300   -2.00237813144900
 C     -2.25236685173200   -0.96668138690800    1.08733414943100
 O     -3.20479493507000   -0.87109822536100    1.74129078372500
 C      0.16660374733200   -2.25400726954300    1.02810771150600
 O      0.85861046969600   -2.92594863102800    1.67233883505200
 C      0.15356350588900    2.10906307658800    1.44311760586400
 O      1.16025188882400    2.35233993618800    0.79389121435800
 C     -0.44188652619800    1.49472488058900    2.65359473938000
 C     -1.32145732794800    2.20975954995000    1.54403038955800
 H     -0.48031746192700    0.41338436554400    2.70989163844400
 H     -1.76834776122400    3.16045202339600    1.80385070473200
 H     -1.93421741034200    1.59180439780300    0.89985616440700
 H     -0.34410244857000    1.99659315259600    3.60731959502600
 H      0.16587805225300   -0.17058792553700    0.58907253721800
 H      0.19027263000500   -1.59921216962400   -0.96705906375600
