# Supplementary material for: Mining hydroformylation in complex reaction network via graph theory
Source: RSC Adv. 2021 Jul 1;11(38):23235–40. doi: 10.1039/d1ra03395f (PMC9036754; doi:10.1039/d1ra03395f)
Supplement: RA-011-D1RA03395F-s542 [file RA-011-D1RA03395F-s542.xyz]

18
eq1483         -678.459370734926   -678.459370734926
Co      1.06046095710200   -0.06001971741100    1.75885905664500
 H      0.31050130894400    1.68450702075000   -2.19217815522000
 C     -0.40141037234100    0.87890634285100    2.02284076143200
 O     -0.52141415827500    0.05688220878000    2.98665756903500
 C     -0.41757897893500    2.02587294483400   -1.44609384255800
 O     -0.60605611365400    3.21434645534500   -1.17022061480800
 C      1.82955735618000    0.66976077616000    0.41976736949900
 O      2.28905545174300    1.22778704308200   -0.50888438982600
 C     -1.20657386956600    0.90347281151400   -0.77430890856700
 O     -1.06227642050400   -0.25006217559600   -1.20227594068900
 C     -1.38742813406900    1.88636403908100    1.56321025121800
 C     -2.14048712863200    1.28342677772800    0.34833642907500
 H     -0.86477372007800    2.79133841899800    1.25461568283000
 H     -2.69452144484900    0.39380590049500    0.64779378964400
 H     -2.83409972975300    2.04350301772800   -0.01739180662500
 H     -2.10545266947800    2.12290104395000    2.34911250276400
 H      2.29664868270800   -1.26192596016100    1.66579764573600
 H      1.92063193561200   -1.44095895845000    2.33532683173000
