# Supplementary material for: Mining hydroformylation in complex reaction network via graph theory
Source: RSC Adv. 2021 Jul 1;11(38):23235–40. doi: 10.1039/d1ra03395f (PMC9036754; doi:10.1039/d1ra03395f)
Supplement: RA-011-D1RA03395F-s543 [file RA-011-D1RA03395F-s543.xyz]

18
eq1484         -678.448128928774   -678.448128928774
Co      1.93377258290500   -0.55296928834400    0.20227954407900
 H      0.26486931035800    1.10416915863000   -2.92389345284000
 C      2.42641455582100   -1.44344891842800    1.70461537581200
 O      2.83554991658300   -2.08403481797300    2.58116870059200
 C      0.47895823826000    0.94320405533400   -1.85556649965900
 O     -0.24396034246700    1.38722437939000   -0.95727012942400
 C      1.77213857087300    0.14477143890100   -1.57585406693000
 O      2.53278062563800    0.02793723283200   -2.54589738103400
 C      2.24776431015700    1.14047193664400    0.74859468919000
 O      2.49469838490100    2.23553132593800    1.03953355379600
 C     -0.03962102221000   -1.65170386525700   -0.00473303804800
 C      1.26520113744000   -2.21067103298300   -0.55042505592300
 H      0.07988166708900   -0.62679873249300    0.49656616207600
 H      1.34147790505400   -2.28287095742800   -1.62995306443200
 H      1.61706269384600   -3.12064833281400   -0.07448315759500
 H     -0.47105893842900   -2.27039998377500    0.77925220711400
 H      3.26379469285200   -0.87895937558300   -0.25195072412500
 H     -0.77092851989600   -1.44295955509100   -0.78393261597300
