# Supplementary material for: Mining hydroformylation in complex reaction network via graph theory
Source: RSC Adv. 2021 Jul 1;11(38):23235–40. doi: 10.1039/d1ra03395f (PMC9036754; doi:10.1039/d1ra03395f)
Supplement: RA-011-D1RA03395F-s544 [file RA-011-D1RA03395F-s544.xyz]

18
eq1485         -678.454244551475   -678.454244551475
Co     -1.29441524830600   -1.48591547070500   -1.50680509293900
 H     -1.83597257715400   -2.61382167728700   -2.27437421397400
 C     -1.28397115292900   -0.22163787114200   -0.20832053882500
 O     -1.42500928493700    0.55922816533600    0.64130807340900
 C      1.54298808800500   -0.93910487020200    0.74366558318400
 O      2.38530042765000   -0.31346244482300    1.35856448295100
 C     -2.18367931724500   -0.63210676429500   -2.76135865527900
 O     -2.78029566280800   -0.13015708277900   -3.62403707097700
 C      0.76288675667600   -1.91870035999500   -1.35291628730900
 O      1.62747451518900   -1.08216042804300   -0.62940179966400
 C     -0.04536421034900   -2.93143030431200   -0.74906057453400
 C      0.53325132769400   -1.51588231672000   -2.67300815895700
 H     -0.28798567366700   -3.79668812801600   -1.34748670621100
 H      1.01947933771000   -0.61688510403800   -3.02495190365100
 H      0.21246579454300   -2.24735224658300   -3.40016924473300
 H      0.02856906406700   -3.13467596430400    0.31037531741300
 H      0.66288095261400   -1.40919437851100    1.19479499356800
 H     -2.42962324519600   -2.07095675798700   -0.77905902689800
