# Supplementary material for: Mining hydroformylation in complex reaction network via graph theory
Source: RSC Adv. 2021 Jul 1;11(38):23235–40. doi: 10.1039/d1ra03395f (PMC9036754; doi:10.1039/d1ra03395f)
Supplement: RA-011-D1RA03395F-s545 [file RA-011-D1RA03395F-s545.xyz]

18
eq1486         -678.490839911269   -678.490839911269
Co     -1.21246908484600   -1.46081411004200   -1.28546645576100
 H     -2.20778273244700   -2.26155463879800   -2.62605235793300
 C     -2.01799381594800   -1.17558143516000    0.24422853509500
 O     -2.47411991850000   -1.00257360959000    1.30767694269800
 C      1.81617052316400   -0.26632087710600   -0.17789861222000
 O      1.40514655013300    0.55585217513300   -0.98708962484500
 C     -1.34473014458100    0.15214036433700   -1.99749835714800
 O     -1.38543413775100    1.21055852756600   -2.48376107635900
 C      0.63259709032700   -2.21185789029700   -1.07427539861600
 O      1.51368676023300   -1.60333072941600   -0.15263385011900
 C     -0.28750095124000   -3.13911984925900   -0.52292535398100
 C      0.48753633907000   -1.83096984732600   -2.43171669719000
 H     -0.64822023063000   -3.94735632824500   -1.14717811855300
 H      1.05594010562600   -1.00390396740800   -2.82968445196100
 H      0.17479961342900   -2.59493753480600   -3.13321274783900
 H     -0.24295705349900   -3.32758373851300    0.54093952865300
 H      2.48381037781000   -0.05498984921900    0.65652835956900
 H     -2.53949939882200   -2.53856066632800   -1.98222108693900
