# Supplementary material for: Mining hydroformylation in complex reaction network via graph theory
Source: RSC Adv. 2021 Jul 1;11(38):23235–40. doi: 10.1039/d1ra03395f (PMC9036754; doi:10.1039/d1ra03395f)
Supplement: RA-011-D1RA03395F-s546 [file RA-011-D1RA03395F-s546.xyz]

18
eq1487         -678.471539921704   -678.471539921704
Co      0.44846779023600   -0.42619719041000   -2.17695474669900
 H      0.58338721437300    2.11914028158800    0.42242426179400
 C      0.26407368052700   -0.62241265812000    1.01729413106200
 O      0.24433887427200   -1.86532710092700    0.32276349328800
 C     -0.70571400465000    0.39043959272600    0.49912812112100
 O      1.02023358079600   -0.48387271676500    1.95883480761900
 C      0.23725097618900   -1.86057632531400   -1.06210752060700
 O      0.16277181007900   -2.90750019200800   -1.70278918318600
 C     -0.06577089456200    1.53964498409300   -0.23746380721500
 O      0.76633072975800    1.02245531059000   -1.29891859320600
 C     -2.02515378374000    0.20992865510500    0.62730939453400
 C     -1.37443482375200   -0.33119290819300   -2.62278463777300
 H     -2.72000408553700    0.94533421811600    0.23917136325800
 H     -2.03261770134300   -0.67777192943100   -1.82727426977200
 H     -1.56260241615400    0.72293940041000   -2.84770159403800
 H     -2.43987642978900   -0.66676320898300    1.10940428032900
 H     -1.46873021558500   -0.97083928028100   -3.50861633120800
 H     -0.84444640502000    2.18711607058100   -0.65145197165600
