# Supplementary material for: Mining hydroformylation in complex reaction network via graph theory
Source: RSC Adv. 2021 Jul 1;11(38):23235–40. doi: 10.1039/d1ra03395f (PMC9036754; doi:10.1039/d1ra03395f)
Supplement: RA-011-D1RA03395F-s547 [file RA-011-D1RA03395F-s547.xyz]

18
eq1488         -678.473716528134   -678.473716528134
Co      0.51021510366800   -0.04741778476200   -2.47074738358000
 H      0.79029446455600   -0.81420227170600   -0.66299234604400
 C     -0.36531417545200   -0.66613852067300    0.97978877788900
 O      0.69572609694700   -1.12862080789000    0.28570889531500
 C     -0.92708300930800    0.70884609907300    0.65143829160300
 O     -0.82687809567200   -1.29438779305200    1.93251430512100
 C      0.98225067270800   -1.53436114259300   -3.19036230482900
 O      1.22173098056600   -2.61836258577500   -3.57153722900900
 C     -0.36626430576700    1.68369027754300   -0.29354120327500
 O      0.24427519616100    1.43987222755700   -1.36104086942700
 C     -2.02955209354300    1.09906384820400    1.32587748832300
 C     -1.21851959463900   -0.83321821756600   -2.15843212147200
 H     -2.46556131722500    2.08183813150100    1.18565225147600
 H     -1.20237884967500   -1.78547200719800   -1.61708694805100
 H     -1.82858348005700   -0.11460469816300   -1.59519504259500
 H     -2.50995328916600    0.40308799158000    2.00241327322200
 H     -1.68440942108000   -0.99043735198300   -3.13733371154100
 H     -0.53249098687700    2.73536960865000   -0.04485692544900
