# Supplementary material for: Mining hydroformylation in complex reaction network via graph theory
Source: RSC Adv. 2021 Jul 1;11(38):23235–40. doi: 10.1039/d1ra03395f (PMC9036754; doi:10.1039/d1ra03395f)
Supplement: RA-011-D1RA03395F-s548 [file RA-011-D1RA03395F-s548.xyz]

18
eq1489         -678.485115066247   -678.485115066247
Co     -0.83936056361200    0.58926323947800   -1.74350944246400
 H      1.11032400121600   -1.27884121486300    0.67449908384300
 C     -0.81872230760900   -0.92443037464600    0.76590467271500
 O      0.25487032470800   -1.75406862201200    0.83994787106400
 C     -0.54267066552600    0.46354468375200    0.23591585184200
 O     -1.94923468033500   -1.29403809276700    1.07855406119100
 C      0.40579361448700   -0.15662527516300   -2.79362613265100
 O      1.23634344488000   -0.74075521931300   -3.36243458034600
 C      0.82806768031800    0.99496168193600    0.25260882308800
 O      1.85382160662800    0.30573369431500    0.46058569473700
 C     -1.63257244993200    1.32151059119800   -0.06552489990500
 C     -1.90124790154500   -0.96957003611200   -2.00566811892100
 H     -1.47937912376000    2.40052105852200   -0.08923427189600
 H     -1.35322621476000   -1.90913257231200   -1.91401820039800
 H     -2.68494679383400   -0.92643842753500   -1.24825176728200
 H     -2.63482084546000    0.98020554020400    0.16146604197900
 H     -2.29214665228900   -0.84687332565000   -3.02351547975300
 H      0.92661142252700    2.06957767376000    0.03656799082800
