# Supplementary material for: Mining hydroformylation in complex reaction network via graph theory
Source: RSC Adv. 2021 Jul 1;11(38):23235–40. doi: 10.1039/d1ra03395f (PMC9036754; doi:10.1039/d1ra03395f)
Supplement: RA-011-D1RA03395F-s549 [file RA-011-D1RA03395F-s549.xyz]

18
eq149          -678.467619752317   -678.467619752317
Co      0.72926966641000   -0.33360318153500   -0.01742557661600
 H      1.00947033262700   -1.76076808875900    0.27075778921800
 C      0.39469528216900    1.40592214070500   -0.31659745610500
 O      0.18748348031800    2.53665031975200   -0.48169428554100
 C      1.12542521173300   -0.88437546971700   -1.67526790770800
 O      1.42761929043300   -1.29847983204100   -2.72079949479700
 C     -0.86403176608200   -0.78791268530400    0.64238105998100
 O     -1.89363612153000   -1.13607341616400    1.06080900515300
 C      2.16160205867700   -0.11271095027500    1.02113911772700
 O      3.13333718429500   -0.00518635789500    1.65496332775900
 C      3.34178879447000    1.47590219405300   -1.57095206733300
 C      2.66397951571600    1.88124922374200   -2.65471752278700
 H      3.41452959770900    2.09298065514400   -0.68118080810700
 H      2.57663426797500    1.25268733881200   -3.53394643984900
 H      2.16019834179000    2.84150582779000   -2.67979040952800
 H      3.82615094173200    0.50586674083700   -1.53275144525800
 H     -0.48317303340200    0.95445609111000   -3.08794762820400
 H      0.05612787666500    1.46345408345800   -3.10704485214800
