# Supplementary material for: Mining hydroformylation in complex reaction network via graph theory
Source: RSC Adv. 2021 Jul 1;11(38):23235–40. doi: 10.1039/d1ra03395f (PMC9036754; doi:10.1039/d1ra03395f)
Supplement: RA-011-D1RA03395F-s550 [file RA-011-D1RA03395F-s550.xyz]

18
eq1490         -678.461895022883   -678.461895022883
Co     -0.62889347595200   -1.22350027452700    0.75410064148100
 H      0.11287483391200   -0.71618633083300    2.15842674816100
 C      0.47039458318000    0.04283659860600   -0.09821206117600
 O      1.38555745363100   -0.40706395836900   -0.78972110450000
 C     -1.72313466572900   -0.96464964010000   -0.57438216854400
 O     -2.46909315018900   -0.71081464787800   -1.43679529074600
 C     -1.45485254790000   -2.59822199481500    1.62577482964400
 O     -2.01191350378600   -3.45339660133900    2.17583813147000
 C     -0.70135302099900    0.20136928051200    2.22930052322900
 O     -1.61950940335700    0.08515071087200    3.05129402060300
 C      0.25906939447100    1.49323513780100    0.28927732362100
 C     -0.11182802696500    1.52890968109900    1.77703009892500
 H      1.13372247281300    2.10011683047500    0.05565576675100
 H     -0.82777727260800    2.31487022175000    2.01134551614200
 H      0.78806706137700    1.68758303461700    2.38026836149300
 H     -0.59023368895900    1.84452788175600   -0.30519460488100
 H     -2.81119569750300    1.56881270691900    0.39939441758700
 H     -2.89316815132100    1.24946723937000    1.06463239886300
