# Supplementary material for: Mining hydroformylation in complex reaction network via graph theory
Source: RSC Adv. 2021 Jul 1;11(38):23235–40. doi: 10.1039/d1ra03395f (PMC9036754; doi:10.1039/d1ra03395f)
Supplement: RA-011-D1RA03395F-s551 [file RA-011-D1RA03395F-s551.xyz]

18
eq1491         -678.447620701966   -678.447620701966
Co      0.73157942268300    0.14122316249300    2.07539005818200
 H      0.23942194067900   -1.24610383484500    1.92079747585000
 C     -0.99103654394900    1.36076964260600    1.74360444853500
 O     -1.00098798105800    0.72641371645500    2.86625319954100
 C      0.25112493770500    2.01101131146200    1.29558088790400
 O      1.28911157755300    2.11155963789700    2.05736545427100
 C      1.94717269804100   -0.54253702580000    1.00825005935400
 O      2.67039878147300   -1.03788939128400    0.24773049231100
 C      0.05833264070200    2.41689245498900   -0.14313952176200
 O      0.92638992374800    2.87956149796300   -0.88379790374100
 C     -2.04271087131400    1.38383872889400    0.67536906216100
 C     -1.39556759689000    2.13962027733000   -0.51004487998200
 H     -2.93625666060100    1.88133239624000    1.05327859775100
 H     -1.42887218534000    1.56856333067100   -1.43751417997100
 H     -1.88561362820200    3.09682807576900   -0.69587924062100
 H     -2.31695641356700    0.36012102085400    0.41399521487400
 H     -0.36997307675200   -0.61129109080200   -0.46099177526800
 H     -0.28077401355500   -0.47000592133500   -1.18528321812100
