# Supplementary material for: Mining hydroformylation in complex reaction network via graph theory
Source: RSC Adv. 2021 Jul 1;11(38):23235–40. doi: 10.1039/d1ra03395f (PMC9036754; doi:10.1039/d1ra03395f)
Supplement: RA-011-D1RA03395F-s552 [file RA-011-D1RA03395F-s552.xyz]

18
eq1492         -678.429429078006   -678.429429078006
Co      0.64289063974800   -0.58865939862300   -0.34839001059500
 H     -0.59726259842800    0.53567874125600    1.63250469888100
 C      0.76559729971800   -0.79732228907800   -2.15312488943800
 O      0.80353836177000   -0.81520252417100   -3.31127087711800
 C      2.31362588804500   -1.14685725588700    0.11617076735500
 O      3.38780405215900   -1.44447048839500    0.42287910017300
 C     -0.45002550664600   -1.97342289826100    0.06503875235600
 O     -1.23370925697600   -2.80491463618200    0.26530601969300
 C      0.44140168605600    0.26897803965000    1.37746643819100
 O      1.35748644985200    0.49706064207300    2.16746280108200
 C     -0.00115894671800   -2.33404530248800    3.17242093812800
 C      1.21358450680400   -2.65859001513300    2.70436424418800
 H     -0.17403357630800   -1.37230798887800    3.64314052380000
 H      1.40495168068800   -3.61021110537100    2.21842579911300
 H      2.04091231793900   -1.96297878193600    2.78807086936400
 H     -0.84839400685900   -3.00411033383500    3.07972100324800
 H     -0.57660628601400    0.16557773676000   -0.67001072568500
 H      1.11388927316300    0.79896805142800   -0.51487814521600
