# Supplementary material for: Mining hydroformylation in complex reaction network via graph theory
Source: RSC Adv. 2021 Jul 1;11(38):23235–40. doi: 10.1039/d1ra03395f (PMC9036754; doi:10.1039/d1ra03395f)
Supplement: RA-011-D1RA03395F-s553 [file RA-011-D1RA03395F-s553.xyz]

18
eq1493         -678.464824420685   -678.464824420685
Co      0.02845096531500    0.58729644263300    1.20896796771100
 H      2.27625179944800   -1.04497761748300    0.86845878069400
 C      0.66156524726600    1.49355184916800   -0.26213582644400
 O      0.22750688843000    1.56014424244800   -1.40030034418500
 C     -2.57234997584900    1.40574055814800    0.58763469567600
 O     -1.72902907719300    1.69608958335300    1.39204759869100
 C      0.18068599838500   -1.52046182228200    0.32454676634000
 O     -0.97828485580400   -0.73030311603700    0.38869543318600
 C      1.22979875075200   -0.79930940790200    0.77672199895700
 O     -3.42427282009800    1.17541924255200   -0.18142030336500
 C      1.78517689467800    2.30246236889200    0.37015155471400
 C      1.48389215502800    2.40126933570100    1.87736850488000
 H      1.85787016572200    3.28713490284400   -0.09354194189600
 H      2.32380278533800    2.82205689700900    2.42785335892800
 H      0.60276961998200    3.01563945086000    2.07243916263800
 H      2.71307122117700    1.75202890061300    0.19950172141800
 H      0.07475684921700   -2.53582495450500   -0.03863165657500
 H      1.36804058698700    1.39397668810000    2.34552959985000
