# Supplementary material for: Mining hydroformylation in complex reaction network via graph theory
Source: RSC Adv. 2021 Jul 1;11(38):23235–40. doi: 10.1039/d1ra03395f (PMC9036754; doi:10.1039/d1ra03395f)
Supplement: RA-011-D1RA03395F-s554 [file RA-011-D1RA03395F-s554.xyz]

18
eq1494         -678.425683663992   -678.425683663992
Co     -0.16979649592600   -0.39628482729500   -2.15564136174300
 H      1.32379889430700    1.00910879768500   -0.07926030503900
 C     -0.37573544061500   -0.94296731987400    0.65496853288600
 O     -0.67928296071600   -1.03103465631700    1.83652496412400
 C     -0.72418241999200    0.25698195417300   -0.20496379314100
 O      0.32865586595500   -1.96723280062100    0.04431295838100
 C      0.51883390837900   -1.93986880447500   -1.38183935812600
 O      1.54767613817400   -2.40858685207700   -1.87888116917000
 C      0.38480984375200    1.30074784534600   -0.55884437626400
 O      0.48308361466300    1.25481069516500   -1.99718899178800
 C     -2.09712157383900    0.81139085177900    0.04818011746700
 C     -2.05578438930100    0.09803203696700   -1.28034849978700
 H     -2.18441021112900    1.88864708312200    0.01668989228100
 H     -2.54503680990800   -0.86746547898200   -1.31226247169500
 H     -2.14349192399500    0.72280024258500   -2.16523765082600
 H     -2.65764668791700    0.33746980875800    0.84187387618400
 H     -0.55098864228300   -2.09453110783600   -1.95138832500500
 H      0.08412318531800    2.29252753155300   -0.21642684351200
