# Supplementary material for: Mining hydroformylation in complex reaction network via graph theory
Source: RSC Adv. 2021 Jul 1;11(38):23235–40. doi: 10.1039/d1ra03395f (PMC9036754; doi:10.1039/d1ra03395f)
Supplement: RA-011-D1RA03395F-s555 [file RA-011-D1RA03395F-s555.xyz]

18
eq1495         -678.405937642926   -678.405937642926
Co      0.87664425292000   -0.60027947467400    0.14843344406200
 H     -2.39751047037700   -1.57313305725600   -0.85755537486400
 C      1.99169177493500   -1.71170377685700   -0.57246401912800
 O      2.55851690761900   -2.53812726942800   -1.18909882010000
 C      1.99638833243500    2.31465357779300    0.11752521703300
 O      1.71246134655000    1.21578641053200    0.38436664960300
 C     -0.61568731870500   -1.12255503922800   -0.18559538851600
 O     -1.46210224131500   -1.83837463871200   -0.92455517915000
 C     -0.31984320054500    0.94235654349900   -2.48770636182300
 O      0.11482207423600    1.96695006146700   -1.94128744798200
 C      2.01357700064400    0.27084972974400   -3.20692831276100
 C      0.52309496636100   -0.05379167827600   -3.23633374878300
 H      2.58410190973300   -0.51885995655100   -3.69709946165500
 H      0.14346131601600   -0.09656045077300   -4.26451364997000
 H      0.32052690316900   -1.04021372567300   -2.80461969314800
 H      2.21461679575300    1.22554249541100   -3.69505884018900
 H      2.36279050588800    0.34732935206400   -2.17504227485100
 H     -1.39855930782800    0.71332462701500   -2.45004491368100
