# Supplementary material for: Mining hydroformylation in complex reaction network via graph theory
Source: RSC Adv. 2021 Jul 1;11(38):23235–40. doi: 10.1039/d1ra03395f (PMC9036754; doi:10.1039/d1ra03395f)
Supplement: RA-011-D1RA03395F-s556 [file RA-011-D1RA03395F-s556.xyz]

18
eq1496         -678.518633103720   -678.518633103720
Co      2.70542864508900    0.08780712440400    0.16591927018800
 H      0.33465487781600    0.49634341255900   -1.04037329318000
 C      3.55420764329500   -0.07878038159300    1.72228241770800
 O      4.10396202214300   -0.28753689427500    2.72568330751500
 C      0.58373444294800   -0.29307741921300   -0.31732027739000
 O      0.73170957926600    0.02195897983300    0.91914266311500
 C      3.23426911796600   -0.37921769303400   -1.43599981774200
 O      3.57074942153800   -0.77678318452200   -2.48239543642300
 C      2.61090932880400    1.88346488219500   -0.01597645311600
 O      2.50552420009900    3.03208496893400   -0.14027336910900
 C     -1.15985343734200   -1.94061866820400   -0.84787215481100
 C      0.35709123309000   -1.71120957031600   -0.76212142041200
 H     -1.61589482998200   -1.79035243690400    0.13302720275100
 H      0.82025513436800   -1.87339941960100   -1.73805053005300
 H      0.81394130360900   -2.38894712904900   -0.03935274422400
 H     -1.36817548749800   -2.95699230548500   -1.18346403991000
 H      2.86235854374600   -1.38587845205800    0.28950942894500
 H     -1.61607597015500   -1.24102114615700   -1.55431370714900
