# Supplementary material for: Mining hydroformylation in complex reaction network via graph theory
Source: RSC Adv. 2021 Jul 1;11(38):23235–40. doi: 10.1039/d1ra03395f (PMC9036754; doi:10.1039/d1ra03395f)
Supplement: RA-011-D1RA03395F-s557 [file RA-011-D1RA03395F-s557.xyz]

18
eq1497         -678.491579023542   -678.491579023542
Co     -1.37402499563700   -1.11255305961100    0.81283436377300
 H      0.92717725009200   -0.86232893207000   -0.49150258865000
 C      0.17137214050100   -0.22368607919800   -0.03588259446300
 O     -0.99212094262800   -0.06425729532300   -0.69965720700500
 C     -3.19690838399900   -1.34341544140200    0.76275889919900
 O     -4.35222949801400   -1.43357339591200    0.76799601882900
 C     -0.63128063874500   -2.14409576498800    2.04423099771600
 O     -0.08815099607500   -2.79453960057400    2.84423729327300
 C     -1.44126959490700    0.26927381490300    2.10185585877500
 O     -2.16317414681900    0.25611488144000    3.08310303315500
 C      0.64688025412600    0.89458075100600    0.86930168065000
 C     -0.54415430851800    1.42257082270500    1.66547945466400
 H      1.41473323223300    0.49926515114400    1.53774988087200
 H     -1.17341970295900    2.04921700601200    1.02718011218100
 H     -0.25053621027200    1.99882537497700    2.54372062306300
 H      1.09029763744100    1.69814519733600    0.27392191068000
 H     -0.94776105677100    2.10379507243300   -1.19934701515900
 H     -0.78869684515000    2.82970737275500   -1.13994717363400
