# Supplementary material for: Mining hydroformylation in complex reaction network via graph theory
Source: RSC Adv. 2021 Jul 1;11(38):23235–40. doi: 10.1039/d1ra03395f (PMC9036754; doi:10.1039/d1ra03395f)
Supplement: RA-011-D1RA03395F-s558 [file RA-011-D1RA03395F-s558.xyz]

18
eq1498         -678.438736236575   -678.438736236575
Co     -1.59393780688400   -0.07804978229000    0.74402734505200
 H     -2.90605590484100   -0.05418927610200   -0.05092203649700
 C     -0.95531814851900    0.41457145857600   -0.83191140608700
 O     -0.60579905148500    0.73026947508600   -1.89527085034400
 C     -2.69857985069800   -0.04429509298500    2.12424750246500
 O     -3.45635493879800   -0.03099588195900    3.00532637564100
 C     -1.32002081689900   -1.86548486066000    0.63418074516000
 O     -1.05117025362200   -2.99390450910300    0.62141023661600
 C     -1.38272845694100    1.85516873136200    1.15223380871800
 O     -2.11531756780600    2.80570402284600    0.96605064083200
 C      0.08366952876700    0.17903229095200    1.84600368368200
 C     -0.02170920862900    1.71569430578800    1.78022503994000
 H     -0.04156687178600   -0.22900788131800    2.84711968321500
 H      0.71663594716600    2.14495039521100    1.09347414970900
 H      0.04931048411400    2.23770689275200    2.73875372733100
 H      0.97982004293400   -0.22990934100700    1.38539480674000
 H      1.35847535223400   -1.31363753180100   -1.05971984245200
 H      1.26738071540800   -1.20057753960400   -0.33259006189200
