# Supplementary material for: Mining hydroformylation in complex reaction network via graph theory
Source: RSC Adv. 2021 Jul 1;11(38):23235–40. doi: 10.1039/d1ra03395f (PMC9036754; doi:10.1039/d1ra03395f)
Supplement: RA-011-D1RA03395F-s559 [file RA-011-D1RA03395F-s559.xyz]

18
eq1499         -678.415208119746   -678.415208119746
Co      0.57040636964800    2.33447170256400    0.05083466665600
 H     -0.52777302164700   -0.34966165162800    0.69100236311600
 C     -2.41858329217000    1.29526856746000    0.29793272255700
 O     -1.78415507061900    1.07983372741600   -0.93389597816700
 C     -0.48177627723600    1.48060752722400   -1.13713561107300
 O      0.08346865489500    1.23969946656000   -2.20956044322600
 C      1.72397366965100   -0.30858008796600    0.61011056557900
 O      1.87506422159800    0.90769132661700    0.40278783607500
 C      0.36898983322700   -0.96898422922500    0.79101399858300
 O      0.33339679269500   -2.17237559478200    1.05906109301300
 C     -0.42588222589900    2.12205663917700    1.63811786562700
 C     -1.85945045175000    1.74108422225100    1.43330347618700
 H     -0.35664630327700    3.08264045570600    2.16314518648400
 H     -2.53329922115600    1.81737766701100    2.28108773164400
 H     -0.32136336678300    3.45326983014300   -0.25433054601400
 H      0.08738778366700    1.36461991895700    2.25545522041500
 H      2.58947296574400   -0.97143356999900    0.68796104112200
 H     -3.45844810929300    1.02232207208400    0.21407304270000
