# Supplementary material for: Mining hydroformylation in complex reaction network via graph theory
Source: RSC Adv. 2021 Jul 1;11(38):23235–40. doi: 10.1039/d1ra03395f (PMC9036754; doi:10.1039/d1ra03395f)
Supplement: RA-011-D1RA03395F-s560 [file RA-011-D1RA03395F-s560.xyz]

18
eq15           -678.447038555516   -678.447038555516
Co     -0.19408108793400    0.56600766548700   -0.10302609626000
 H     -0.35312750013900   -0.06550241462300    1.22540844155700
 C      0.07956730269800    1.29888049158100   -1.71979781886900
 O      0.23781591753600    1.78622704845700   -2.76380188903900
 C     -0.33415297526200   -1.14298367463500   -0.53092529493400
 O     -0.46350817389600   -2.28840860145700   -0.71518154932200
 C      1.21782819616100    1.19111031464600    0.75751939556200
 O      2.11567620311000    1.57714594726100    1.39466947503300
 C     -1.64292407010900   -1.37413053613600    2.77549596211000
 O     -2.71895783582600   -1.11232429196400    2.42785151178800
 C     -2.28043795698300    0.99963321664700   -0.08523392623000
 C     -1.59119005476400    2.01888908406000    0.57126416395800
 H     -2.60332931475500    1.11909999634900   -1.11186087138000
 H     -1.53101092514300    2.02832292468900    1.65145733582300
 H     -1.36296538556400    2.95103102022700    0.06988232570100
 H     -2.76543390722500    0.21536585446000    0.47956253622900
 H     -0.27197462115900    0.87043393976600    3.18309213183100
 H     -0.21739844909400    1.52854941948400    3.52236182273700
