# Supplementary material for: Mining hydroformylation in complex reaction network via graph theory
Source: RSC Adv. 2021 Jul 1;11(38):23235–40. doi: 10.1039/d1ra03395f (PMC9036754; doi:10.1039/d1ra03395f)
Supplement: RA-011-D1RA03395F-s561 [file RA-011-D1RA03395F-s561.xyz]

18
eq150          -678.467554000293   -678.467554000293
Co      0.19116340870700   -0.37508910990200   -1.26511131187200
 H     -0.02809737286600   -1.37449850337100   -2.33852412037000
 C      0.40449028816700    0.85493772188900    0.02752773164100
 O      0.51466300920000    1.66354705994500    0.85375748106000
 C     -0.44800787734300    0.72301180055400   -2.51444066249600
 O     -0.81444388585700    1.42355568711100   -3.37041498168800
 C     -0.84926902236400   -1.50811518770100   -0.36355659420000
 O     -1.51306742258700   -2.28738579469900    0.19190330359400
 C      1.89205179900300   -0.86420199165300   -1.54322908183400
 O      2.97799450911900   -1.19941663744900   -1.79686805595200
 C      3.24605959480100    2.09831406123900   -1.05301927589000
 C      2.36957392819400    2.30345379321100   -2.04707723516700
 H      3.15621547480600    2.61566477751000   -0.10401016969200
 H      2.44207357001500    1.76881138734600   -2.98833350145100
 H      1.54176279670900    2.99735330163100   -1.94200943364300
 H      4.05869582428900    1.38741393931600   -1.15585382181600
 H      3.05927047822600    0.23577885386700    0.84493030391400
 H      2.76634182130800   -0.37157052507300    1.15426383169400
