# Supplementary material for: Mining hydroformylation in complex reaction network via graph theory
Source: RSC Adv. 2021 Jul 1;11(38):23235–40. doi: 10.1039/d1ra03395f (PMC9036754; doi:10.1039/d1ra03395f)
Supplement: RA-011-D1RA03395F-s562 [file RA-011-D1RA03395F-s562.xyz]

18
eq1500         -678.406245209269   -678.406245209269
Co     -0.21504732121500    1.23009784594300   -1.36376775461900
 H     -1.04519623267700   -0.86696378340500    0.86761434948700
 C     -1.50496087814500    1.61261726531300    1.47641720357000
 O     -2.40926949149900    1.39819661197300    0.45549585789900
 C     -1.97827451405100    1.16416728629500   -0.88856217638700
 O     -2.83192508522100    0.81351293003400   -1.69210124479000
 C      0.87152158498000   -0.70150750507600    2.00291953182100
 O      0.41916561436200   -1.09057515968500    3.08231925311200
 C      0.01601862792600   -0.62095031602400    0.76786219217300
 O      0.54091759681000   -0.33538297718000   -0.33633348777400
 C      0.41080110429200    2.35856459526500    0.03332319313900
 C     -0.21700784678500    2.00728650452700    1.33895896672100
 H      0.19143209107000    3.39515899118200   -0.23089757002300
 H      0.34818275695400    2.11881430154500    2.25931251313100
 H     -0.58203862725400    2.43996535310600   -2.07519582016300
 H      1.49878076297000    2.20547234985400    0.05249582521500
 H      1.90833556911100   -0.36810403964500    1.85406284144900
 H     -1.95665276093900    1.40953772748100    2.43704055406500
