# Supplementary material for: Mining hydroformylation in complex reaction network via graph theory
Source: RSC Adv. 2021 Jul 1;11(38):23235–40. doi: 10.1039/d1ra03395f (PMC9036754; doi:10.1039/d1ra03395f)
Supplement: RA-011-D1RA03395F-s563 [file RA-011-D1RA03395F-s563.xyz]

18
eq1501         -678.388136766178   -678.388136766178
Co     -0.05217314540200   -1.42966488711200    0.94369650769600
 H     -0.47911782601500    0.81846630214000    2.28306906479900
 C      0.35254338958600    0.48147162177500    1.65198934193200
 O      0.91510020839100    1.22835916297400    0.84226924817700
 C     -1.41941690407000   -1.81657002455600    1.96404400210300
 O     -2.37962185659800   -2.13926360515200    2.54657301512900
 C      1.15070589638000   -1.62375488830600   -0.38557164209200
 O      1.86559767879200   -1.83475225448700   -1.27165459605000
 C     -1.71365574685600    0.12838396166900   -1.15518816672800
 O     -0.68135954148700    0.12739417443800   -1.81180713656600
 C     -2.53279293631200    0.78388385388500   -0.10646596709600
 C     -3.02813631930600   -0.49845431767700   -0.89542756522900
 H     -2.99983887258800    1.73380466189600   -0.33233096091100
 H     -3.04984780678700   -1.43559214539900   -0.35217923519100
 H     -3.82303736897400   -0.37131961515600   -1.61858467242300
 H     -2.27149284872400    0.65067900984400    0.93550355506500
 H     -0.82627813713900   -2.32719042750200    0.06124154350000
 H      0.89708305192000   -0.48831128217400    2.02734319709800
