# Supplementary material for: Mining hydroformylation in complex reaction network via graph theory
Source: RSC Adv. 2021 Jul 1;11(38):23235–40. doi: 10.1039/d1ra03395f (PMC9036754; doi:10.1039/d1ra03395f)
Supplement: RA-011-D1RA03395F-s564 [file RA-011-D1RA03395F-s564.xyz]

18
eq1502         -678.515182250504   -678.515182250504
Co      0.09076314864800    0.48378062986300    1.52232082514000
 H      0.29055976925500    1.07907488482100   -0.72328798539900
 C     -0.32472156704200    1.35405113817200    2.99814532242500
 O     -0.56223638973200    1.83165583036400    4.04143404989000
 C      0.70407672705600   -1.12490503271900    1.14491125879900
 O      1.11830178782500   -2.21361571528400    1.01721540814200
 C      1.85823887432600    1.06360246611800    1.72899181426900
 O      2.27645395133300    1.87798917956800    0.88833538398100
 C     -2.41066534190300    0.58722246657100   -0.03171347417000
 O     -1.80006400801600    0.12334359565000    0.94854619048100
 C     -0.37780257637800    1.94536546410600   -0.68918125258800
 C     -1.81813247350600    1.55633684261700   -1.00909663846000
 H      0.01533698006200    2.65975335210900   -1.41068664517600
 H     -2.47340796343200    2.43477095041900   -1.02917895656900
 H     -1.89611888239800    1.09933159665300   -2.00246857400000
 H     -0.30012098069400    2.42728687854100    0.29080088009300
 H      2.51976730068000    0.71862877188200    2.54463990278500
 H     -3.44544540362100    0.26623468994800   -0.18876327894800
