# Supplementary material for: Mining hydroformylation in complex reaction network via graph theory
Source: RSC Adv. 2021 Jul 1;11(38):23235–40. doi: 10.1039/d1ra03395f (PMC9036754; doi:10.1039/d1ra03395f)
Supplement: RA-011-D1RA03395F-s565 [file RA-011-D1RA03395F-s565.xyz]

18
eq1503         -678.422014053027   -678.422014053027
Co      0.75172981093900   -0.04568365835300   -1.13859624706900
 H     -1.04451579367500    2.29889054552000    2.50430694559600
 C     -0.86859460138200    0.45695551956200   -1.01390828217700
 O     -2.00211671049700    0.76259810649300   -0.94748968289000
 C      3.48955595987000   -1.38802473712300   -1.62544722175800
 O      2.47262724230000   -0.85249530506700   -1.43760704911800
 C      0.68078154456700    2.22363194167700    1.10717108049300
 O      0.60356941576800    3.43404464465200    0.86131888515000
 C     -0.27616320618200    1.61275234948800    2.12680773999800
 O     -0.16714863597600    0.43978651957300    2.49349928098800
 C      1.68265680780600    1.29148830336000    0.48817785098700
 C      3.03538158051700    1.32837198837800    1.21479647957900
 H      1.81645191220300    1.60794583092500   -0.56187083641700
 H      2.91660491484800    1.00069762871300    2.24916768899600
 H      3.74029352080600    0.65644114384900    0.72138179176700
 H      1.28411123866900    0.25572671131400    0.62110190101800
 H      0.14610128454700   -0.80272472988000   -2.24629237381000
 H      3.44466031098000    2.33897182183700    1.20066301611600
