# Supplementary material for: Mining hydroformylation in complex reaction network via graph theory
Source: RSC Adv. 2021 Jul 1;11(38):23235–40. doi: 10.1039/d1ra03395f (PMC9036754; doi:10.1039/d1ra03395f)
Supplement: RA-011-D1RA03395F-s566 [file RA-011-D1RA03395F-s566.xyz]

18
eq1504         -678.467675750587   -678.467675750587
Co      1.40934332893900   -0.19063531654400    0.17620070812400
 H     -0.92022446895600   -0.96065468943400   -0.64541125320800
 C      0.99789295703700    0.30454667719100    1.84563279059000
 O      0.70195030777500    0.61868624928300    2.92560963299400
 C     -0.50700147607700   -0.03428586319700   -0.18833500572200
 O     -1.24079733607700    0.92554539294500    0.02820363845000
 C      1.51635386978000    1.12764689880200   -1.01636853813500
 O      1.55575120430500    2.01873996069000   -1.76433712009200
 C      3.19866390860000   -0.36795793993400    0.41378907699300
 O      4.34527423925000   -0.51493580091900    0.53052264046500
 C      1.39513272413400   -2.00924402168300   -0.90908800879200
 C      1.06752209235800   -2.26214930241500    0.42722582910900
 H      0.63207197081400   -1.90308438487500   -1.67036512371400
 H      1.80632312081000   -2.66703416797100    1.10741329785700
 H      0.03612699468700   -2.36970606302900    0.73966010704000
 H      2.38722158201500   -2.23445488227000   -1.28097473663500
 H      2.28128171054300   -0.48274602403900   -3.52569895366200
 H      2.36590903889700   -0.58043205507900   -2.79562793525000
