# Supplementary material for: Mining hydroformylation in complex reaction network via graph theory
Source: RSC Adv. 2021 Jul 1;11(38):23235–40. doi: 10.1039/d1ra03395f (PMC9036754; doi:10.1039/d1ra03395f)
Supplement: RA-011-D1RA03395F-s567 [file RA-011-D1RA03395F-s567.xyz]

18
eq1505         -678.507746334072   -678.507746334072
Co      0.10525800500100   -0.59747448865700    1.05411640597200
 H      1.17166858044700    1.09795515806900    1.53463530292900
 C      1.27503363998500   -1.22853479404800   -0.14673287727700
 O      1.96122883859300   -1.66521280976600   -0.97977483662000
 C     -1.40047961775000   -0.96713765998300    1.89832951211200
 O     -2.44668159707500   -1.23792899926800    2.34521913672300
 C     -0.85257145227900    0.24809833765100   -0.26785115777800
 O     -1.09963986456000   -0.17718128498900   -1.39960451587900
 C     -1.32939544472000    1.67804912279000    0.10913836754400
 O     -1.09258844384500    2.54166324522300   -1.02044671061000
 C      0.87201054354800    2.13424941164500    1.28913302835300
 C     -0.64876715780000    2.30761434045600    1.31693433699700
 H      1.26222083258700    2.36898987980500    0.29691347872700
 H     -1.06700827319600    1.88935151768600    2.23623708059600
 H     -0.90222545785800    3.36859284089900    1.29223169170700
 H      1.35755765221100    2.77296785925400    2.02724843158700
 H     -2.40753517182800    1.57708315326600    0.30027465735900
 H     -1.29330266021100    2.05876315943900   -1.84503710119200
