# Supplementary material for: Mining hydroformylation in complex reaction network via graph theory
Source: RSC Adv. 2021 Jul 1;11(38):23235–40. doi: 10.1039/d1ra03395f (PMC9036754; doi:10.1039/d1ra03395f)
Supplement: RA-011-D1RA03395F-s568 [file RA-011-D1RA03395F-s568.xyz]

18
eq1506         -678.511655341813   -678.511655341813
Co     -0.63576552435100   -1.38027176004600    0.52984938275400
 H      1.36436733577100    1.47133686848000   -0.12895782031300
 C      1.07955766511200   -1.04489385483700    0.90387544552400
 O      2.12780006781000   -0.72010350002700    1.30273473460100
 C     -2.13124862285700   -1.24073440349700    1.44424839239200
 O     -3.04130612076500   -1.00901787982700    2.14238618209600
 C     -0.95625029019700    0.21665809162300   -0.30101664303900
 O     -0.81852881526900    0.06670919191000   -1.52392129691600
 C     -1.34369671799200    1.54370872549600    0.33149801167400
 O     -1.60456421005800    2.53602669196500   -0.67615783942900
 C      1.06041682670700    2.30980529102900    0.50580007856800
 C     -0.22402763529200    1.99841603125600    1.27732231267600
 H      0.90133535346400    3.17460382454800   -0.13950528296000
 H     -0.06193166270100    1.22008226196900    2.03036057887900
 H     -0.57200357594700    2.89186814174800    1.79803326100300
 H      1.88122433796200    2.52276846434400    1.19121199154700
 H     -2.26557843260600    1.39441404902300    0.89896310464000
 H     -1.29501702755000    2.21853175429900   -1.54576036243500
