# Supplementary material for: Mining hydroformylation in complex reaction network via graph theory
Source: RSC Adv. 2021 Jul 1;11(38):23235–40. doi: 10.1039/d1ra03395f (PMC9036754; doi:10.1039/d1ra03395f)
Supplement: RA-011-D1RA03395F-s569 [file RA-011-D1RA03395F-s569.xyz]

18
eq1507         -678.516417073144   -678.516417073144
Co      0.73448655578500    0.30423510444200   -0.68228101713700
 H      0.34410046714400   -2.05071186512800   -2.45051604685100
 C      1.83209084881200   -1.02171298948500   -0.15028026707900
 O      2.53912014461800   -1.89759365542100    0.13696597134900
 C      1.76976149839100    1.67273780714100   -0.24943925905700
 O      2.40852710460000    2.59026895770500    0.08026644028900
 C     -0.78826438153200   -0.54586977397300   -0.38707428947500
 O     -1.80361140716500   -1.06843658653400   -0.15379214143900
 C     -0.41777165671300    1.64967135926200   -1.46556959293700
 O     -0.46282261293300    1.72484215501000   -2.69721147320500
 C      1.69052336187900   -0.56290908875000   -3.31670930509600
 C      0.41598078342100   -1.41529396752500   -3.33882645548500
 H      1.80238933136200   -0.01230331754800   -4.25193267730300
 H     -0.46354243298100   -0.76860049370800   -3.37638631551000
 H      0.40149863325300   -2.06702565447000   -4.21428027477000
 H      1.65416096651400    0.21341268652600   -2.53751699857700
 H      2.58313261705700   -1.16982452765600   -3.14537353605100
 H     -1.02076827404900    2.32830758021300   -0.83762093758700
