# Supplementary material for: Mining hydroformylation in complex reaction network via graph theory
Source: RSC Adv. 2021 Jul 1;11(38):23235–40. doi: 10.1039/d1ra03395f (PMC9036754; doi:10.1039/d1ra03395f)
Supplement: RA-011-D1RA03395F-s570 [file RA-011-D1RA03395F-s570.xyz]

18
eq1508         -678.461339702801   -678.461339702801
Co     -0.91921942558100   -1.36059558633900   -1.00138594862100
 H      1.89846558199000    0.17551408995100    0.80556265104700
 C     -0.24351659195200    1.29808940272500   -0.34046282386900
 O      0.78260789060200    1.99214643391700   -0.40512327107000
 C     -0.24887821440000   -0.03114526980500    0.38453508642000
 O     -1.40906106648400   -0.56216408170700    0.70989039936900
 C      0.04097993823700   -2.74991309728300   -0.63819444397700
 O      0.69257695141900   -3.69428261806200   -0.46006304645400
 C      1.02940992219700   -0.44289487323600    1.06064434542500
 O      1.10083460734800   -1.40363153580800    1.83444880350400
 C     -1.54537201336200    1.65248669065900   -1.02148107532100
 C     -1.98157316972500    0.48234929915700   -1.92044976640100
 H     -1.38691556936500    2.55932049943100   -1.60214773384700
 H     -2.60908450245700   -0.24087980035600   -1.37169891546300
 H     -2.59547320078000    0.81609516529600   -2.75442868805900
 H     -2.30635868479000    1.83878586211000   -0.26181339850000
 H     -0.70397235748500   -2.01536063107600   -2.33488012944500
 H     -1.10794620052000    0.01062505010000   -2.42268484944800
