# Supplementary material for: Mining hydroformylation in complex reaction network via graph theory
Source: RSC Adv. 2021 Jul 1;11(38):23235–40. doi: 10.1039/d1ra03395f (PMC9036754; doi:10.1039/d1ra03395f)
Supplement: RA-011-D1RA03395F-s571 [file RA-011-D1RA03395F-s571.xyz]

18
eq1509         -678.465646852960   -678.465646852960
Co     -0.04370961626200   -0.62784128877300    0.75143942259100
 H      1.67092213560900    2.64151074731000    0.29557304999200
 C      0.92808286453600   -1.99464487682800    0.08756654533100
 O      0.09900364722500   -2.79679951364500    0.57413017583800
 C      0.78631413084900    2.00393910416900    0.29928614361200
 O      1.18193554516900    0.67837851529700    0.63003821382700
 C     -1.45336952002600    0.27281278170000    1.60763434201900
 O     -2.34485543583600    0.80084636213300    2.12407309894100
 C      0.15715288159500    2.04386820960300   -1.09342456402100
 O      0.58019205981900    2.79769670532200   -1.98085041682500
 C     -1.02461021740400    1.11341912930600   -1.32283979273000
 C     -0.70843194291500   -0.35377786612800   -1.05199195967200
 H     -1.33735932117800    1.23850027007900   -2.36217368013500
 H     -1.60535704336800   -0.98112023016500   -1.08064386076600
 H      0.02676490364800   -0.71032298574700   -1.77600930418600
 H     -1.85097170419100    1.45051673475200   -0.68514567528300
 H      1.80978193402900   -2.26918847881700   -0.49673958821500
 H      0.05181255299400    2.41001267227500    1.01875514372200
