# Supplementary material for: Mining hydroformylation in complex reaction network via graph theory
Source: RSC Adv. 2021 Jul 1;11(38):23235–40. doi: 10.1039/d1ra03395f (PMC9036754; doi:10.1039/d1ra03395f)
Supplement: RA-011-D1RA03395F-s572 [file RA-011-D1RA03395F-s572.xyz]

18
eq151          -678.465988430372   -678.465988430372
Co      0.03297875624800    0.15439668116400   -0.13092254193600
 H     -1.35592669422600   -0.14147807639800    0.26530611301200
 C      0.26805297707200   -1.26685507030600    0.92260423605700
 O      0.29673579299400   -2.18545869231200    1.63963031855400
 C     -0.73650119933100   -0.12574164293100   -1.71036592705600
 O     -1.33906258957600   -0.32859384211300   -2.68755059443600
 C      1.71962674771700    0.52348729714800   -0.61429436014600
 O      2.81456976135400    0.75864752150000   -0.92273204322600
 C     -0.44541788205600    1.63260319001400    0.74116213161700
 O     -0.87735920657100    2.53287692659800    1.34345632328700
 C     -2.87360980701500   -0.60238986514200    2.13165826696600
 C     -3.52272684420100   -0.01352622194700    1.11473125082800
 H     -2.41635360317100   -0.01941600151200    2.92391471117700
 H     -3.94473500159800   -0.59285677449200    0.30056264768000
 H     -3.61839494376400    1.06503196362100    1.05243052733200
 H     -2.74238263001700   -1.67825288286800    2.17479866878100
 H     -2.40093418642900   -2.79039479171700   -0.35282943623900
 H     -2.07909999771900   -2.12849029931600   -0.26212932899200
