# Supplementary material for: Mining hydroformylation in complex reaction network via graph theory
Source: RSC Adv. 2021 Jul 1;11(38):23235–40. doi: 10.1039/d1ra03395f (PMC9036754; doi:10.1039/d1ra03395f)
Supplement: RA-011-D1RA03395F-s573 [file RA-011-D1RA03395F-s573.xyz]

18
eq1510         -678.423199568281   -678.423199568281
Co      0.57416503161100    1.07050392440600    0.90029032432300
 H      1.10977454029500   -1.10393433635700    2.26935296859900
 C      2.27831084569400    1.23413649947200    0.94582187675400
 O      3.44729514216400    1.29199447875700    0.98731073198600
 C      1.46560623226900    1.79040344547200   -1.95974298081900
 O      1.12620551378900    2.12432876922200   -3.09188514500000
 C      0.31230066693000   -0.83394445501200    1.57494656276000
 O     -0.60021846817800    0.04926535049500    1.93406974426100
 C      0.49091695552300    1.68457300522000   -0.79111845505800
 O     -0.70097569063800    2.02435223243600   -0.81280996291100
 C      0.69533978409700   -1.09023424161700   -1.93050714632800
 C      1.93227630438900   -1.24606109372400   -1.43014055242200
 H     -0.18366615782700   -1.04708321975900   -1.29458518075600
 H      2.80446996783200   -1.27610452960500   -2.07251023636600
 H      2.11046190299600   -1.33569876211800   -0.36364596835000
 H      0.52264310995900   -0.97588777552300   -2.99374696442700
 H      2.50132012188500    1.54118674945900   -1.69281101979600
 H      0.09170893245700   -1.53999099157000    0.77126001242600
