# Supplementary material for: Mining hydroformylation in complex reaction network via graph theory
Source: RSC Adv. 2021 Jul 1;11(38):23235–40. doi: 10.1039/d1ra03395f (PMC9036754; doi:10.1039/d1ra03395f)
Supplement: RA-011-D1RA03395F-s574 [file RA-011-D1RA03395F-s574.xyz]

18
eq1511         -678.429098893861   -678.429098893861
Co      1.08075377817300   -0.09794922059300    1.59597854432300
 H      1.33694375864800    2.10612475610100   -1.42640307447200
 C     -0.46352138119500    0.63551745647200    2.13979950965300
 O     -0.58353349498000   -0.00045111414700    3.19935360700300
 C      0.43690747122400    2.36119994593300   -0.85132063596400
 O      0.27165244997400    3.44947104904700   -0.29289074695400
 C      0.50883911479300   -1.52779940350500    0.61908168845200
 O      0.05616567298200   -2.31039148577500   -0.10809169780300
 C     -0.62747329271900    1.26782501030600   -0.85360596628400
 O     -0.54211974816300    0.37899616226900   -1.71341133943200
 C     -1.36771625887500    1.68087136148400    1.57449700014800
 C     -1.77390081006100    1.36724362487200    0.12363388631900
 H     -0.82874820258500    2.62984499591800    1.60522304770200
 H     -2.33836701151200    0.43546782349600    0.06489734263700
 H     -2.42051381988900    2.18124184556700   -0.21799426640500
 H     -2.25991792494100    1.75658999372800    2.19765594226000
 H      1.51626503339500    0.57703874214300    0.39610017661300
 H      1.46306761788700    1.27906644633100    1.98846121355400
