# Supplementary material for: Mining hydroformylation in complex reaction network via graph theory
Source: RSC Adv. 2021 Jul 1;11(38):23235–40. doi: 10.1039/d1ra03395f (PMC9036754; doi:10.1039/d1ra03395f)
Supplement: RA-011-D1RA03395F-s575 [file RA-011-D1RA03395F-s575.xyz]

18
eq1512         -678.505840864744   -678.505840864744
Co     -0.07508141272500    0.19522963519100    0.28815860377200
 H      2.90832483209100   -2.63224956408900   -1.59098292340400
 C     -1.05036250957000    1.72200309339300    0.40808529609500
 O     -1.62640001024800    2.72277854914600    0.52816593518200
 C      1.33506849189600    0.16377801659300    1.35756440611100
 O      2.25702917666000    0.10982088878000    2.06724109212100
 C      0.94702957991500    0.91138082666300   -1.06149574676200
 O      1.88395352652500    1.68444194891500   -1.10015315568800
 C     -0.13839257110900   -1.78691339370300   -0.17643740282800
 O     -1.26271801789600   -1.13274062047500   -0.44542470220000
 C      0.78902220475000   -2.25082036982100   -1.27344387497900
 C      2.26427086046400   -2.11716486815100   -0.87780292341800
 H      0.57161633444500   -1.69666237185200   -2.19104383512500
 H      2.56839182055600   -1.06805035969700   -0.84388782449000
 H      2.43577799423600   -2.54347055063500    0.11515941528700
 H      0.55871116459800   -3.30307270094400   -1.47295346746300
 H      0.47244059339000    0.45238546610200   -1.95730200716600
 H     -0.08800084834400   -2.35259329584900    0.76026495730200
