# Supplementary material for: Mining hydroformylation in complex reaction network via graph theory
Source: RSC Adv. 2021 Jul 1;11(38):23235–40. doi: 10.1039/d1ra03395f (PMC9036754; doi:10.1039/d1ra03395f)
Supplement: RA-011-D1RA03395F-s576 [file RA-011-D1RA03395F-s576.xyz]

18
eq1513         -678.458658241687   -678.458658241687
Co      2.21474475885000   -0.27507136575300   -0.24263005632800
 H     -0.04420857000200    0.68918968237100   -1.15525746724900
 C      3.46523035118800   -1.38042474563400    0.45976508553100
 O      4.25815244479600   -2.09603020856200    0.90959507121300
 C      0.98247211945300    1.06756738015000   -1.03398100981700
 O      1.29865766324900    2.19964277767100   -1.36251150285400
 C      2.41859926288100   -0.72039824582200   -1.94021525145500
 O      2.52011777371400   -1.02141842491200   -3.05802488539700
 C      1.69628161005500    0.49978553529500    1.25788694473900
 O      1.32316216175600    0.99775472747300    2.23924920838500
 C     -0.57108665857500   -1.50087119539200   -0.39636256766300
 C      0.85522587564200   -1.80812869747000    0.04000167300600
 H     -0.98852546056500   -0.64858710927100    0.14930058990000
 H      1.24808208102900   -2.66878821305200   -0.50706870491100
 H      0.88742590073700   -2.04821653777600    1.10575044563700
 H     -1.21863544852100   -2.36127131762600   -0.19982024020300
 H      3.31420814347200    0.78069059521400   -0.39911503146500
 H     -0.63110824035000   -1.28757996942000   -1.46851125441500
