# Supplementary material for: Mining hydroformylation in complex reaction network via graph theory
Source: RSC Adv. 2021 Jul 1;11(38):23235–40. doi: 10.1039/d1ra03395f (PMC9036754; doi:10.1039/d1ra03395f)
Supplement: RA-011-D1RA03395F-s577 [file RA-011-D1RA03395F-s577.xyz]

18
eq1514         -678.457955318302   -678.457955318302
Co      2.19019269072700   -0.25377296186900   -0.21478662191700
 H      1.01553704784500    2.08828809145400   -0.45262812785100
 C      3.54064081039100   -1.26090235312100    0.48496098380300
 O      4.40039042080200   -1.89368953453400    0.93577101088700
 C      1.01045190675600    1.12246810600600   -0.98381055290300
 O      0.32565605111600    0.98200623882500   -1.99575128076500
 C      2.43777737173900   -0.75120931828700   -1.90691681097200
 O      2.57073903975300   -1.08004556731200   -3.00904508730000
 C      1.52469744927000    0.30268981467400    1.32492113166200
 O      1.03033014875900    0.66223277929600    2.31281364107600
 C     -0.54641441350200   -1.50009663546900   -0.45193028689200
 C      0.86983460755800   -1.84606435578600   -0.01584001691700
 H     -0.96863112410100   -0.69920200939000    0.16184817344900
 H      1.28794610930400   -2.65883000023100   -0.61412741837100
 H      0.90980360974900   -2.15380014889100    1.03218115014200
 H     -1.19524133488600   -2.37744636429600   -0.35726984724700
 H      3.19708800634400    0.89457742168500   -0.36470469210300
 H     -0.57200262879400   -1.15935853526300   -1.48763430116200
