# Supplementary material for: Mining hydroformylation in complex reaction network via graph theory
Source: RSC Adv. 2021 Jul 1;11(38):23235–40. doi: 10.1039/d1ra03395f (PMC9036754; doi:10.1039/d1ra03395f)
Supplement: RA-011-D1RA03395F-s578 [file RA-011-D1RA03395F-s578.xyz]

18
eq1515         -678.498925872495   -678.498925872495
Co      2.22171337145500   -0.74376864283500   -0.28444048780900
 H      0.49828469783200    1.27384418523900   -0.41672019011900
 C      3.86209888091200    0.01023366807700   -0.04360878146200
 O      4.90814864369700    0.48117695138700    0.13260126550700
 C      1.49416745200500    1.18207483203300   -0.84916286612600
 O      1.70431878975700    0.43225153858600   -1.88623148396400
 C      2.82873744607500   -2.26244828252700   -1.02452136662500
 O      3.13757831254300   -3.29225465695500   -1.46736790228200
 C      1.71163835179200   -0.77807449430100    1.40146975987000
 O      1.30849881145700   -0.86780174364900    2.49370577580400
 C     -0.80322823966300   -0.83444539612200   -0.28665311250700
 C      0.43471175061000   -1.68919875271800   -0.54566778391400
 H     -0.81377095429800   -0.38910909252200    0.71219888730000
 H      0.47328837420400   -1.94830368278100   -1.60554566584500
 H      0.41904888488000   -2.60401117733300    0.05209031322600
 H     -1.69793110316500   -1.45792089559900   -0.38162256735800
 H      2.22480716881500    1.94675252877000   -0.57009063391400
 H     -0.88331487013100   -0.04115221928000   -1.03238211313700
