# Supplementary material for: Mining hydroformylation in complex reaction network via graph theory
Source: RSC Adv. 2021 Jul 1;11(38):23235–40. doi: 10.1039/d1ra03395f (PMC9036754; doi:10.1039/d1ra03395f)
Supplement: RA-011-D1RA03395F-s579 [file RA-011-D1RA03395F-s579.xyz]

18
eq1516         -678.435879038884   -678.435879038884
Co      1.76169616432100   -0.07504037455300   -0.34857243675300
 H      0.33635884357400    2.08956327523700   -0.33393285722200
 C      4.05239757307800   -1.66885951754200    1.00947888993800
 O      4.02150729978100   -2.71784943447500    0.51404929377100
 C      0.97072341761400    1.60617710916200   -1.08527186607800
 O      0.58950631043900    1.40582468427000   -2.25621779171600
 C      2.52328524923800   -0.84530558217500   -1.79102684410100
 O      3.05462415093300   -1.40677547701600   -2.65864176656200
 C      1.64938391625300    0.26380013841300    1.37891367035000
 O      1.62774509254600    0.37499895955900    2.54029957887200
 C     -0.46241902738800   -1.48649996963000   -0.49521928257500
 C      0.93731723257700   -1.80471185170500    0.04435520706400
 H     -0.95187011704900   -0.70911810453000    0.09960757975100
 H      1.40675240695800   -2.63279222846700   -0.48995705944500
 H      0.91675979952400   -2.06042835386600    1.10637931191200
 H     -1.09537979968300   -2.37922738200800   -0.46324348041900
 H      2.11789145434900    1.60892129652000   -0.83786329724300
 H     -0.42748419825500   -1.14483251968900   -1.53508580308000
