# Supplementary material for: Mining hydroformylation in complex reaction network via graph theory
Source: RSC Adv. 2021 Jul 1;11(38):23235–40. doi: 10.1039/d1ra03395f (PMC9036754; doi:10.1039/d1ra03395f)
Supplement: RA-011-D1RA03395F-s580 [file RA-011-D1RA03395F-s580.xyz]

18
eq1517         -678.415662113661   -678.415662113661
Co     -0.14594892274600   -3.31772474243800   -1.35283104756500
 H     -1.90209818252700   -2.73363230595900   -3.11327511791000
 C     -2.07533820024900   -0.37433878463900   -0.87229405060400
 O     -2.87696654689300    0.19229838313200   -0.14433489852500
 C      1.81980308500200   -0.57263330215900   -0.13712307089700
 O      2.57737964941300   -1.47248123464500   -0.28967951722500
 C     -1.40788573856800   -2.22781768931200   -2.28863616558100
 O     -2.40601221990600   -1.53514000457100   -1.53290794116700
 C     -0.03932843256000   -1.81049658597500   -2.41404285470500
 O      1.07490276947900    0.33596023425500    0.02313412141400
 C     -0.32641392893700   -2.74128806383600    0.40857940462700
 C      0.79478241499300   -0.96654095422000   -3.02316330501700
 H     -1.22132221914900   -3.27089125445600    0.76690291203800
 H      1.86892194226900   -1.04319373696900   -2.89045517109200
 H      0.42457542241600   -0.17791761250700   -3.67209207254200
 H     -0.47407895376900   -1.67469081258100    0.58476249062400
 H      0.57925125838100   -3.08543831371000    0.93118599223700
 H     -1.05524330501700   -0.02493722347100   -1.06597053148800
