# Supplementary material for: Mining hydroformylation in complex reaction network via graph theory
Source: RSC Adv. 2021 Jul 1;11(38):23235–40. doi: 10.1039/d1ra03395f (PMC9036754; doi:10.1039/d1ra03395f)
Supplement: RA-011-D1RA03395F-s581 [file RA-011-D1RA03395F-s581.xyz]

18
eq1518         -678.354901441367   -678.354901441367
Co      0.59242704183400   -2.56319602351900   -0.71797836313600
 H     -2.16633033031300   -3.18743890374500   -2.16622769491000
 C     -1.35377234688500    0.45464587161300   -0.39615980465300
 O     -2.43187895646600    0.04980570373700   -0.30432928740200
 C      1.38902839265200   -0.97437546747200    0.25046034342800
 O      2.18543532283400   -2.00041536519000    0.09105704335100
 C     -1.78532082717300   -2.22134793570900   -2.54056857136900
 O     -2.52678930963000   -1.45076280542500   -3.17128241879800
 C     -0.37681391914000   -1.92057445709500   -2.18857952435500
 O      1.60564134763100    0.14553472704800   -0.51175087459600
 C     -0.79952340476700   -3.14716244618500    0.02357320550100
 C      0.36597218122800   -1.13781315146600   -3.00469718389100
 H     -0.77936939646200   -4.21748930381500    0.27073145242400
 H      1.38124518124800   -0.84119056081500   -2.75573262871500
 H     -0.04697664988000   -0.77376381619000   -3.94243413007000
 H     -1.69081739842300   -2.60124899007700    0.34124301628800
 H      0.84236804332300   -0.82152531418600    1.18371993709600
 H      0.80445492007500    0.70741423442400   -0.54328533962500
