# Supplementary material for: Mining hydroformylation in complex reaction network via graph theory
Source: RSC Adv. 2021 Jul 1;11(38):23235–40. doi: 10.1039/d1ra03395f (PMC9036754; doi:10.1039/d1ra03395f)
Supplement: RA-011-D1RA03395F-s582 [file RA-011-D1RA03395F-s582.xyz]

18
eq1519         -678.491783336930   -678.491783336930
Co      0.31996521325400   -1.34788543328300   -0.48252266435700
 H      1.89382384573400    1.65723220425200   -0.61895101629800
 C      2.10251826049800   -1.29757894872000   -0.57505856504300
 O      3.23624447813400   -1.36123774517300   -0.86337343150100
 C      1.03162422382500    1.71272758525900    0.05355595813700
 O      1.01962248660200    2.32467830413400    1.10952858138500
 C     -0.86396747910500   -2.26755999290400   -1.39981542049500
 O     -1.53261349517000   -2.83804402292300   -2.17355478965200
 C      0.00430227189400    0.17029861899400   -1.58594215403900
 O     -0.07666293650500    1.03106192003800   -0.39800135298500
 C      0.97416650941600    0.55853836193900   -2.68760118838300
 C      0.87048919551500   -0.49122804699300   -3.80006192671600
 H      2.01116700387700    0.60003926885800   -2.34657931471200
 H      1.48422303774300   -0.20812303468400   -4.65530442510800
 H      1.21230572270600   -1.46272183473300   -3.43335192836300
 H      0.71160987909900    1.55060924041200   -3.07342291473700
 H     -1.01481813597700    0.17330450734100   -1.97258672763800
 H     -0.16500853367600   -0.60091722209800   -4.13453489501400
