# Supplementary material for: Mining hydroformylation in complex reaction network via graph theory
Source: RSC Adv. 2021 Jul 1;11(38):23235–40. doi: 10.1039/d1ra03395f (PMC9036754; doi:10.1039/d1ra03395f)
Supplement: RA-011-D1RA03395F-s583 [file RA-011-D1RA03395F-s583.xyz]

18
eq152          -678.466133932430   -678.466133932430
Co      0.02640589737300    0.12788562582500   -0.16410453464700
 H     -1.38281431578100   -0.14165977489800    0.17210351320900
 C      0.18834241331300   -1.28976854939200    0.90901503798300
 O      0.16559832038800   -2.20507198474000    1.63028784565300
 C     -0.68857015843200   -0.18876616559700   -1.76160010739200
 O     -1.25799526416600   -0.42375148974100   -2.75130499979200
 C      1.73736692171100    0.45986540470100   -0.58453161770200
 O      2.84842737538500    0.67056453424300   -0.84998571700100
 C     -0.44649992330600    1.62843384497900    0.66976895848900
 O     -0.87497968438600    2.54685622451300    1.24721224729400
 C     -2.81588788133000   -0.56802703255100    2.19707522501900
 C     -3.50741237793400    0.02570945768000    1.21155329800600
 H     -2.16870669741700    0.00285020315400    2.85486749448800
 H     -4.12536812158400   -0.54412358808900    0.52675956823500
 H     -3.44989919932600    1.09647366132400    1.04713459972300
 H     -2.84431295054400   -1.64148824236800    2.34922906445800
 H     -2.26118208441100   -2.56635954714300   -0.70433404439000
 H     -2.36305281984000   -2.19603316290000   -0.06971486830400
