# Supplementary material for: Mining hydroformylation in complex reaction network via graph theory
Source: RSC Adv. 2021 Jul 1;11(38):23235–40. doi: 10.1039/d1ra03395f (PMC9036754; doi:10.1039/d1ra03395f)
Supplement: RA-011-D1RA03395F-s584 [file RA-011-D1RA03395F-s584.xyz]

18
eq1520         -678.462167676947   -678.462167676947
Co      0.12940869650400   -0.02026683814500   -0.03130675247500
 H     -0.93234867038500   -0.69369159365700    1.38774836960100
 C     -0.47082528187300   -0.54157374440500   -1.60949946862400
 O     -0.85375516304700   -0.78975413812800   -2.68522726945500
 C      1.05661552480500    1.43065238534100    0.35867980312000
 O      1.63766560171000    2.43207573944300    0.51400844330000
 C      1.39689658944500   -1.24935709305000    0.21136387031500
 O      2.21247538791800   -2.06217572718100    0.38649409208200
 C      0.81576734096100    0.31266071357700    3.35266197273500
 O      0.82096739899200   -0.83899268273900    3.48895302631000
 C     -1.76954408068700    0.06431635767300    1.26651534903200
 C     -1.49795297890700    1.06106771398000    0.15042548367400
 H     -1.83916291572200    0.54406003010600    2.24199489404400
 H     -2.20200325778600    1.02029062517200   -0.67547670636100
 H     -1.35582080358100    2.08550488245300    0.48238152300300
 H     -2.64418063072900   -0.55412883932400    1.07084778253300
 H     -1.15821830021800   -2.58529864942200    0.15071357242600
 H     -1.57081784243800   -3.03241845350600    0.57668005059400
