# Supplementary material for: Mining hydroformylation in complex reaction network via graph theory
Source: RSC Adv. 2021 Jul 1;11(38):23235–40. doi: 10.1039/d1ra03395f (PMC9036754; doi:10.1039/d1ra03395f)
Supplement: RA-011-D1RA03395F-s585 [file RA-011-D1RA03395F-s585.xyz]

18
eq1521         -678.500410496018   -678.500410496018
Co     -0.98427901075500    0.94735148460300    0.70363535353700
 H     -3.91592300113500   -0.39162705521900    0.22076519540100
 C     -1.71728959493100    1.42873226709900    2.25944301028800
 O     -2.21091249790500    1.65000040322300    3.29276644886800
 C      0.51230702450000   -0.04131415974200    0.80022902450400
 O      1.44613117960900   -0.73402485272800    0.87271816979100
 C     -1.89203537618700    0.85091617875800   -0.83088259173700
 O     -2.49760898362900    0.69500316127400   -1.81542137006000
 C     -0.18756762475400    2.51858247285000    0.36708881116900
 O      0.31821348850500    3.54217487266800    0.14982745119400
 C     -3.48273487246700   -0.74163221461900    1.15982023414600
 C     -1.95941776813400   -0.82384811113700    1.09131468091600
 H     -3.81990653278200   -0.07194155075400    1.95345148781700
 H     -1.64273431287300   -1.51006982231900    0.30354659095400
 H     -1.54719695791200   -1.18232609074000    2.03599755504200
 H     -3.88872134576500   -1.73772955865200    1.36589654007100
 H     -0.22592918335500   -3.14953065713600    1.10300221857800
 H     -0.10835491047800   -3.02897918088500    1.82481879641400
