# Supplementary material for: Mining hydroformylation in complex reaction network via graph theory
Source: RSC Adv. 2021 Jul 1;11(38):23235–40. doi: 10.1039/d1ra03395f (PMC9036754; doi:10.1039/d1ra03395f)
Supplement: RA-011-D1RA03395F-s586 [file RA-011-D1RA03395F-s586.xyz]

18
eq1522         -678.529158526586   -678.529158526586
Co      0.35959989231800    0.34415769645100   -0.37982077704800
 H     -2.28213618961700    1.67056341802800    1.29958527928100
 C      0.05577926856100   -0.69441715633400    0.99679395069000
 O     -0.25205604248700   -1.35328430844800    1.90228174789400
 C     -2.01734258505300    2.27395294276000    0.41619515768700
 O     -1.63472634281400    3.44678414269200    0.51967065419100
 C      2.12372359516600    0.40701059813200   -0.21911802963600
 O      3.28145359056600    0.47823768899900   -0.11432622651100
 C     -2.07887459151700    1.48980946702000   -0.89156409951200
 O     -1.45395270659100    0.21841125081600   -0.63536823318300
 C     -1.38206686852900    2.23051504409100   -2.03514044726500
 C      0.13112528471300    2.08541600480200   -1.86070940923100
 H     -1.65397058613200    3.28721246321200   -2.01234072052900
 H      0.42378895235300    2.38352793333100   -0.83592756653400
 H      0.44085350291400    1.05106134609400   -2.14785763479300
 H     -1.68827860253900    1.80027167675100   -2.98898884130200
 H      0.71150122141900    2.72207955719100   -2.52595661058700
 H     -3.12973495980300    1.29722927837100   -1.13181678763800
