# Supplementary material for: Mining hydroformylation in complex reaction network via graph theory
Source: RSC Adv. 2021 Jul 1;11(38):23235–40. doi: 10.1039/d1ra03395f (PMC9036754; doi:10.1039/d1ra03395f)
Supplement: RA-011-D1RA03395F-s587 [file RA-011-D1RA03395F-s587.xyz]

18
eq1523         -678.434424773823   -678.434424773823
Co      0.26249107004900   -0.41034765252600   -0.73263062488400
 H     -2.69811179177300    0.45494936902900   -0.11727763795200
 C      1.26131146433100    0.79460439294600   -1.57789518310300
 O      1.89620225333000    1.54922481261100   -2.18450307892200
 C      0.56524408099100   -0.12981632132700    1.41545069909800
 O      1.68899654138300   -0.51360699915900    0.89055289596100
 C     -0.58522837025300   -1.96035274886600   -0.54343967150200
 O     -1.11115617687800   -2.99472845994000   -0.50249858340000
 C     -0.20605840155700    0.88383250438800    0.71293783771600
 O     -0.78596147383400    1.93781150606200    0.85151601754500
 C     -1.31222777215400    0.25091999199600   -1.77430719051700
 C     -2.66585964356900    0.01118745999800   -1.11416281805200
 H     -1.21401360537800   -0.24951848734200   -2.73934626476600
 H     -3.45188186682600    0.48590967858900   -1.71019756562100
 H     -2.90888215636500   -1.05048426917700   -1.03185031185900
 H     -1.14851827879200    1.32416175325600   -1.88991813162700
 H      0.89458814503700   -1.27800030654900   -1.79056183051700
 H      0.00656987209800   -0.78120122909800    2.09839863252600
