# Supplementary material for: Mining hydroformylation in complex reaction network via graph theory
Source: RSC Adv. 2021 Jul 1;11(38):23235–40. doi: 10.1039/d1ra03395f (PMC9036754; doi:10.1039/d1ra03395f)
Supplement: RA-011-D1RA03395F-s588 [file RA-011-D1RA03395F-s588.xyz]

18
eq1524         -678.496981516283   -678.496981516283
Co     -1.18589500090700   -0.70261238671400    0.58726823505200
 H      0.22005327202900    0.74201167701800   -1.16082966426500
 C      0.23325734537800    0.60457444633400   -0.07683310801900
 O      0.77195048454800   -0.49747642517200    0.41559916713900
 C     -2.70179421684800    0.12643186403200    0.20181722823100
 O     -3.68137422196400    0.71609128422900   -0.02611676160000
 C     -1.37629320109500   -2.23690703255300    1.56122925772500
 O     -1.50021911863800   -3.16889664200000    2.23940103410900
 C     -1.21823114927900    0.31502572111600    2.21269291402900
 O     -2.00665342779600    0.12829187361000    3.13143220351100
 C      0.16208633154200    1.83370651796100    0.80277145779400
 C     -0.11461418918200    1.36406479679400    2.22878255528600
 H      1.10996095771000    2.37720622126500    0.75149599869000
 H     -0.39849838635000    2.17424381782700    2.90078297909900
 H      0.76998284831100    0.86077315144400    2.62843960386200
 H     -0.62913259518700    2.49355603098600    0.44047999310800
 H     -1.23623004385200   -1.23838570768100   -1.20451448537000
 H     -0.91162249453400   -1.84865333286300   -0.86586506046200
