# Supplementary material for: Mining hydroformylation in complex reaction network via graph theory
Source: RSC Adv. 2021 Jul 1;11(38):23235–40. doi: 10.1039/d1ra03395f (PMC9036754; doi:10.1039/d1ra03395f)
Supplement: RA-011-D1RA03395F-s589 [file RA-011-D1RA03395F-s589.xyz]

18
eq1525         -678.458591897151   -678.458591897151
Co     -1.41027375797100   -1.45678849703600   -1.60315354623300
 H     -1.79019344079100   -2.65757151134100   -2.35729910562100
 C     -1.48320838085000   -0.12644834843600   -0.35216790482400
 O     -1.61970975340500    0.66448664337800    0.48382161996600
 C      1.90008012154000   -1.17255667360500    0.72774203219800
 O      2.34264141015200   -0.36673796310700    1.52395362085300
 C     -2.23918500938700   -0.70951079254800   -2.96302873131500
 O     -2.79487695726300   -0.28231775375900   -3.89103656281300
 C      0.61366574056900   -1.76367093865400   -1.20375890275900
 O      1.21759325627000   -0.76510177440000   -0.40495439752500
 C     -0.21682578572900   -2.75280326419900   -0.57728952539200
 C      0.54812243316600   -1.47963393571800   -2.56689972403100
 H     -0.33737014322400   -3.71344972611000   -1.05491658711200
 H      1.03936999602500   -0.58808645687500   -2.93069165016800
 H      0.32196197667200   -2.26961175257800   -3.26737684927500
 H     -0.29171713094400   -2.75851083966600    0.50350942876600
 H      1.99435220439400   -2.26316482508200    0.80086897606400
 H     -2.58544688767500   -2.03942559467400   -0.94956301420300
