# Supplementary material for: Mining hydroformylation in complex reaction network via graph theory
Source: RSC Adv. 2021 Jul 1;11(38):23235–40. doi: 10.1039/d1ra03395f (PMC9036754; doi:10.1039/d1ra03395f)
Supplement: RA-011-D1RA03395F-s590 [file RA-011-D1RA03395F-s590.xyz]

18
eq1526         -678.468276072070   -678.468276072070
Co      0.93130565942700   -0.44602206827600    0.16085121096100
 H      2.32482031812400    1.39855736699600   -1.00080469114700
 C      0.53127846379900   -2.14894450106800    0.64439618303200
 O      0.29861727295400   -3.25241831624000    0.92288165596500
 C      1.37290264874500    1.36787042241000   -0.42560135363800
 O      0.73765135687400    2.39961183173000   -0.22974862797800
 C     -0.47795624693000   -0.21635185342000   -0.90506825937900
 O     -1.39819189137800   -0.03459800928600   -1.59470555057900
 C      0.84961446294100    0.26376015429500    1.79850839888900
 O      0.80824148026900    0.74697671455800    2.85591690061900
 C      2.43956167464900   -1.15853466409200   -1.14330174649300
 C      3.00716642596200   -0.85075341210500    0.09781842013700
 H      2.24383107063400   -2.18900416529700   -1.41087529816800
 H      3.51056755165700    0.09285155742900    0.26749306568200
 H      3.24000259068400   -1.63776280188300    0.80424281495800
 H      2.47892408916600   -0.46309221138100   -1.97284208586100
 H      0.22502072230700   -2.39368188456600   -2.20744550370700
 H     -0.09456188107600   -3.06061949230000   -2.26366448685300
