# Supplementary material for: Mining hydroformylation in complex reaction network via graph theory
Source: RSC Adv. 2021 Jul 1;11(38):23235–40. doi: 10.1039/d1ra03395f (PMC9036754; doi:10.1039/d1ra03395f)
Supplement: RA-011-D1RA03395F-s591 [file RA-011-D1RA03395F-s591.xyz]

18
eq1527         -678.429677112726   -678.429677112726
Co      0.61361021331000    1.27506824481500    0.46865037853100
 H     -1.67535871128800   -1.65971833131300    1.32856194270200
 C      2.04734401228000    1.47133052811300    1.38297592900700
 O      3.06765152341400    1.59699187180600    1.94828641073800
 C      2.05299038295600    2.11405410718600   -2.14986870105300
 O      3.20323363562700    1.67085776445400   -2.04660516516700
 C     -1.07407797497100   -0.92298705182200    0.79416630959300
 O     -0.52738239294600    0.00097147041800    1.42538435360000
 C      1.01585297679300    1.80037693166500   -1.13066414039500
 O     -0.20041890243300    1.49083404379500   -1.41600001477100
 C      2.19304705561500   -1.22261133519900   -0.55416481305300
 C      1.35848984104400   -1.51778028160900   -1.56392251473400
 H      2.90491062634000   -0.40940919027800   -0.63771100197200
 H      0.65252702677400   -2.34058136222700   -1.50834294575400
 H      1.36168401722800   -0.93973532583800   -2.48152935280200
 H      2.19147358608400   -1.78313847870600    0.37536351716500
 H      1.74030679175000    2.74422833557700   -2.99434349746400
 H     -0.94794897240700   -1.00694689119100   -0.29068808527800
