# Supplementary material for: Mining hydroformylation in complex reaction network via graph theory
Source: RSC Adv. 2021 Jul 1;11(38):23235–40. doi: 10.1039/d1ra03395f (PMC9036754; doi:10.1039/d1ra03395f)
Supplement: RA-011-D1RA03395F-s592 [file RA-011-D1RA03395F-s592.xyz]

18
eq1528         -678.483301407923   -678.483301407923
Co      0.32683803277100   -0.86266835318700    0.24984083163000
 H     -0.72908296875900    1.88387824689000    2.46819770830100
 C     -1.06668183800100    0.33166421945700    0.35208902648900
 O     -1.99612128844200   -0.13235930802900    1.02457963935900
 C     -0.00149945688600   -1.01316578096900   -1.48787730778900
 O     -0.12729539715800   -1.04403068189400   -2.64543070750400
 C      1.38228382779000    0.24218756353600    1.13506090730600
 O      2.12027316785800    1.03706829620000    1.57180863536800
 C     -1.08295988060800    1.73460965631100   -0.24956343940900
 O     -0.63334704376200    1.91335173404300   -1.38771374810800
 C     -0.69284969226800    2.84059368729700    1.93987395308100
 C     -1.57792967431900    2.80732631092300    0.67648585535200
 H      0.34627901455600    3.05607161152100    1.68271904497100
 H     -2.60466371893600    2.56288384322100    0.96355197157000
 H     -1.55903810675800    3.76212301041300    0.15289962879600
 H     -1.04841386409800    3.61216264050800    2.62167879303100
 H      1.03708560846700   -2.43893832487900    0.16142048377100
 H      1.37190622947300   -2.12285038144800    0.81134295489300
