# Supplementary material for: Mining hydroformylation in complex reaction network via graph theory
Source: RSC Adv. 2021 Jul 1;11(38):23235–40. doi: 10.1039/d1ra03395f (PMC9036754; doi:10.1039/d1ra03395f)
Supplement: RA-011-D1RA03395F-s593 [file RA-011-D1RA03395F-s593.xyz]

18
eq1529         -678.440044021289   -678.440044021289
Co      0.13566538208400   -1.17730163781900    0.43455251735200
 H     -0.45448183293900    1.82732438543100    2.45295048351400
 C     -1.20844585073800    0.00118980130200    0.67216694669100
 O     -2.00215752907700   -0.42359133447800    1.52978570189400
 C      0.51922665405100   -0.94846855392300   -1.29033320536400
 O      0.58295060805900   -2.11137487605700   -1.71397491922600
 C      1.31398435400200    0.09205054688400    1.00874823144200
 O      1.82648882664000    1.04438476496000    0.42329425661600
 C     -1.39057706505800    1.30881846527600   -0.08981789864400
 O     -1.27431775316300    1.30828283322900   -1.32216237727700
 C     -0.53900377506400    2.70688530533200    1.80678108314800
 C     -1.65300725085300    2.51872972902200    0.75891334953200
 H      0.42456882402000    2.86976090107100    1.32297394574400
 H     -2.60777347160500    2.36322291524800    1.27131439701100
 H     -1.72939798090200    3.38655990327900    0.10482857543100
 H     -0.76983181417800    3.56398333580300    2.43832253326700
 H      0.72274558196600   -0.02438403829100   -1.84365470169400
 H      1.56814704364600   -0.13616445633700    2.07627531165800
