# Supplementary material for: Mining hydroformylation in complex reaction network via graph theory
Source: RSC Adv. 2021 Jul 1;11(38):23235–40. doi: 10.1039/d1ra03395f (PMC9036754; doi:10.1039/d1ra03395f)
Supplement: RA-011-D1RA03395F-s594 [file RA-011-D1RA03395F-s594.xyz]

18
eq153          -678.439847933881   -678.439847933881
Co      0.31688351886600   -0.30624350542600    0.25147121662400
 H     -1.08752833239400   -0.38748357132700    0.74379579825100
 C      1.91537990110900   -0.08484354357000   -0.48602376738800
 O      2.96847249775400    0.07736911584800   -0.95966767112600
 C     -0.22491543585500    1.35551686384500    0.15615402373800
 O     -0.66531120561100    2.43600610707800    0.05314943342300
 C     -0.26973535979800   -1.70437165085800   -0.66287570444900
 O     -0.73830506942800   -2.59146379408100   -1.26129851069800
 C     -1.88697525682800    2.63285901775200    2.96726673519400
 O     -1.71657634330400    1.48543438868500    2.99434155927100
 C      1.54376440215400   -1.07516713350000    1.96037183241300
 C      0.23695534493100   -0.96275783794000    2.38087870220700
 H      2.25907432197600   -0.29224748576100    2.18056257914400
 H     -0.41957270216000   -1.82314475688500    2.38565905132100
 H     -0.10256350562800   -0.08853541193200    2.91662936237300
 H      1.93609723016600   -2.02201373274000    1.61169716548100
 H      1.39082446530200    1.86696789781400    2.95347768921400
 H      1.25845473663600    1.73933744851500    2.23339982717900
