# Supplementary material for: Mining hydroformylation in complex reaction network via graph theory
Source: RSC Adv. 2021 Jul 1;11(38):23235–40. doi: 10.1039/d1ra03395f (PMC9036754; doi:10.1039/d1ra03395f)
Supplement: RA-011-D1RA03395F-s595 [file RA-011-D1RA03395F-s595.xyz]

18
eq1530         -678.436011020531   -678.436011020531
Co     -0.59070061097200    0.50734856698400    1.18182057173200
 H      0.57391087854600   -0.91930429134500   -2.24268080569600
 C     -0.87708742979400    2.22713347088000    0.66184238888700
 O     -1.14062612403400    2.62259091009600    1.81787753968500
 C     -0.44494411183900   -1.10796956314400    2.05472445399700
 O     -0.40113900854400   -2.17155853377000    2.51012190009900
 C      0.19259208133700   -1.07401037387800   -1.22161263186800
 O     -0.38713160558700   -2.10800588305200   -0.88104925449700
 C      0.46952232663200    0.07442034711700   -0.25082666038800
 O      1.51701131372100    0.72500105134100   -0.40643000013500
 C     -2.57858872180200    0.62249019460800   -1.03621309611300
 C     -2.25163777274800   -0.00286527498400    0.31272936092400
 H     -3.48443254839800    0.17213247080200   -1.45426347170600
 H     -2.95519981801300    0.31138727774700    1.09635697321400
 H     -2.23734130353600   -1.09084653029800    0.23789140652700
 H     -2.74648455665100    1.69981335105000   -0.96120484113600
 H     -1.77389719598500    0.46121010540500   -1.76112248855900
 H     -0.84829152144200    2.88670105174200   -0.21341324154900
