# Supplementary material for: Mining hydroformylation in complex reaction network via graph theory
Source: RSC Adv. 2021 Jul 1;11(38):23235–40. doi: 10.1039/d1ra03395f (PMC9036754; doi:10.1039/d1ra03395f)
Supplement: RA-011-D1RA03395F-s596 [file RA-011-D1RA03395F-s596.xyz]

18
eq1531         -678.494489311881   -678.494489311881
Co      0.99104395185700   -1.08950950479000   -0.39688943308000
 H     -1.16398184679400    1.32914728067300   -0.10299812268500
 C      2.72901268678100   -0.65882444914500   -0.60635821471200
 O      3.83435345389000   -0.44601415939000   -0.90636690276300
 C     -0.21449078233700    1.87962208619700   -0.00059998953700
 O     -0.02303696628800    2.78910704573500    0.79087113957300
 C     -0.30598888684200   -2.13607319245200   -0.95286942420400
 O     -1.10806633786000   -2.79955864367000   -1.48884784369500
 C      0.43732204700200    0.24043833254000   -1.65859584808800
 O      0.74875529480200    1.43643059117700   -0.86837200036400
 C      1.00047442415600   -0.97809563654500   -3.76714014532100
 C      1.14584204960000    0.33448120272600   -2.99233758309100
 H     -0.05441805942500   -1.24826133227300   -3.87824414585900
 H      2.19979393828400    0.57380907182700   -2.83752257072100
 H      0.71186135889500    1.16332116869100   -3.56227863987100
 H      1.43911687262200   -0.88946758730100   -4.76136119082700
 H      1.50258964771400   -1.79205106230700   -3.23654574437600
 H     -0.65119129857900    0.19469251842300   -1.81112151628600
