# Supplementary material for: Mining hydroformylation in complex reaction network via graph theory
Source: RSC Adv. 2021 Jul 1;11(38):23235–40. doi: 10.1039/d1ra03395f (PMC9036754; doi:10.1039/d1ra03395f)
Supplement: RA-011-D1RA03395F-s597 [file RA-011-D1RA03395F-s597.xyz]

18
eq1532         -678.394941127426   -678.394941127426
Co     -0.91622953409300   -1.11632268511100   -0.04657929510000
 H     -1.52748851860900   -2.45812209224100   -0.37185907752800
 C     -1.47961183465400   -0.28169756285200   -1.48821308905600
 O     -1.79275327715100    0.29837062357800   -2.44248516676900
 C     -2.32076818751300   -0.87223037729800    1.05938546047400
 O     -3.24187870557300   -0.76220019416100    1.75441104256800
 C      0.30526225836700   -1.73455568392400    1.06188480070100
 O      1.14838167905900   -2.10301610213900    1.76705956323100
 C      0.37124488173400    1.93448031897300    1.66624072287400
 O      1.47606546940700    2.07204711145700    1.16181535654400
 C     -0.44335763919200    1.32431307368800    2.74358548995000
 C     -1.07899119983700    2.23653758106900    1.61215355889500
 H     -0.63605115577100    0.25926896383300    2.71128577083300
 H     -1.43010402566600    3.21679240023600    1.90694231266200
 H     -1.67063741392900    1.75351530863200    0.84384397813400
 H     -0.39393820965600    1.73968903059800    3.74162221553800
 H     -0.13136017987500    0.15954124308200    0.10378341250100
 H      0.06894878664100   -1.62336508165200   -1.01684350860100
