# Supplementary material for: Mining hydroformylation in complex reaction network via graph theory
Source: RSC Adv. 2021 Jul 1;11(38):23235–40. doi: 10.1039/d1ra03395f (PMC9036754; doi:10.1039/d1ra03395f)
Supplement: RA-011-D1RA03395F-s598 [file RA-011-D1RA03395F-s598.xyz]

18
eq1533         -678.427998231432   -678.427998231432
Co      1.07856164715900    0.95834560133600    1.06611266390000
 H     -1.73557067170300   -1.63455170480200    0.59245891651600
 C      2.53101495583300    1.83606661289600    1.30253359014600
 O      3.54580724741700    2.41017929552900    1.45562957065200
 C      1.95330560734700    1.89845860284000   -1.57639726834300
 O      2.07074740152700    1.34981572397400   -2.67800271805200
 C     -1.09988588639700   -0.79032311507300    0.32357896675300
 O     -0.29450367745900   -0.34467118984600    1.16338483536500
 C      0.80352682165300    1.59419456454800   -0.62755460099700
 O     -0.37619721538300    1.66332797709300   -1.03172979306300
 C      2.12869667281300   -1.41565234689400   -0.72504504408300
 C      1.18391895886700   -1.53546800455700   -1.67155306658800
 H      2.89469780966800   -0.65081456173200   -0.79148404583100
 H      0.42519938658300   -2.31141387076800   -1.61845021739600
 H      1.14809979637100   -0.85178084052400   -2.51258148345100
 H      2.17063199338000   -2.07372978380800    0.13644940417600
 H      2.71929766972500    2.58932878028300   -1.19362499566200
 H     -1.16941378221600   -0.32950669085500   -0.66417610515000
