# Supplementary material for: Mining hydroformylation in complex reaction network via graph theory
Source: RSC Adv. 2021 Jul 1;11(38):23235–40. doi: 10.1039/d1ra03395f (PMC9036754; doi:10.1039/d1ra03395f)
Supplement: RA-011-D1RA03395F-s599 [file RA-011-D1RA03395F-s599.xyz]

18
eq1534         -678.484534566645   -678.484534566645
Co      0.90071095799400    0.34462883333300    0.41418019763800
 H      2.15499530563600   -2.58861474767400   -1.57485046044900
 C     -0.82156739674000    0.31362565362000    0.76866120004500
 O     -1.94755503583100    0.22613593116000    1.04113755740800
 C      1.08785801704400    2.04336623184300   -0.19875249574900
 O      1.21440032468900    3.12932898764500   -0.57067689447000
 C      2.56993502487800   -0.21062097588000    0.28864971031700
 O      3.65645109784400   -0.61963261574600    0.25898849062300
 C      0.52797342932800   -0.42079366930600   -1.40081190875400
 O      0.67391869614600    0.27523799487500   -2.40850957903700
 C      0.09840706325600   -1.87179502751100   -1.48059540783500
 C      1.23314703874700   -2.80425224402900   -1.02871697717700
 H     -0.18739605766900   -2.08893759324500   -2.51257444264300
 H      1.42997881719200   -2.69290188477800    0.04007792648600
 H      0.95606280903300   -3.84236152828400   -1.21296450428800
 H     -0.76728927383700   -2.01920895253400   -0.82807817747000
 H      1.18615833426100    0.85063175818900    1.82676334637300
 H      0.78449205789400   -0.94575582216300    1.11178426143900
