# Supplementary material for: Mining hydroformylation in complex reaction network via graph theory
Source: RSC Adv. 2021 Jul 1;11(38):23235–40. doi: 10.1039/d1ra03395f (PMC9036754; doi:10.1039/d1ra03395f)
Supplement: RA-011-D1RA03395F-s600 [file RA-011-D1RA03395F-s600.xyz]

18
eq1535         -678.429617068084   -678.429617068084
Co      0.48212741699500    1.20498440832300    1.51114443937400
 H     -0.78602448469200   -0.67083742391800    0.23645405805500
 C      1.04246794414200    0.70305391213100    3.17153854401000
 O      1.43909568223600    0.32912557944200    4.19049384892300
 C      1.52418950607700    2.65582392759800    1.19274716285200
 O      2.19418631885200    3.53270878203300    0.83463408964100
 C     -0.38456722380400   -0.51755149517200    1.25057045258100
 O     -0.52414574053600   -1.36072205424000    2.13314828452800
 C     -1.14798449165300    1.92953895323300    1.77413270542900
 O     -2.22269155194700    2.35824328219000    1.86399083460100
 C     -1.39344440888400    0.47336710971400   -1.72464199964500
 C     -1.92871713488300    1.63462308687000   -1.31773124059800
 H     -2.00357276663500   -0.40567681815500   -1.89843954770600
 H     -1.30953123764700    2.50917360434200   -1.14427694204000
 H     -2.99061512701600    1.74119370729900   -1.12928183715400
 H     -0.32429867626900    0.37387905588800   -1.88927615242500
 H      1.51985780133600    0.33516477637200    0.91106860698100
 H      0.27845112419100    1.34381559531800    0.07468892465400
