# Supplementary material for: Mining hydroformylation in complex reaction network via graph theory
Source: RSC Adv. 2021 Jul 1;11(38):23235–40. doi: 10.1039/d1ra03395f (PMC9036754; doi:10.1039/d1ra03395f)
Supplement: RA-011-D1RA03395F-s601 [file RA-011-D1RA03395F-s601.xyz]

18
eq1536         -678.540094964563   -678.540094964563
Co      0.35430099672900    0.93309597043100    2.01116334639400
 H      0.05426978571500    0.17213648398300   -0.87584061237700
 C      1.09013852910000    0.90442605500800    3.64412297190500
 O      1.61243747734800    0.84038286219000    4.68206543727400
 C      1.22905654489200    1.83659135638500    0.74415235540900
 O      1.82045054252100    2.37636275057700   -0.10119197450000
 C     -0.63573594086600   -0.47735531309900    1.54770906380700
 O     -1.23581461767300   -1.41843925468600    1.21595739404100
 C     -0.98179232454700    2.10242091196300    2.26875918940100
 O     -1.85696678444000    2.85499352751600    2.39475662698200
 C     -0.68950720311900    0.53372311990500   -1.59006018505200
 C     -1.65103827709200    1.52971411271300   -0.93249306959200
 H     -1.23024507213500   -0.33569339934200   -1.96970029005700
 H     -2.39412930426400    1.88644207143800   -1.64814486307300
 H     -2.18745957285000    1.06897420428500   -0.09762377677800
 H     -0.15138919626700    1.00191219852900   -2.41697052114400
 H      1.43231331833400   -0.04173457366300    1.71247629924300
 H     -1.11410595150000    2.40195490511300   -0.54817315983800
