# Supplementary material for: Mining hydroformylation in complex reaction network via graph theory
Source: RSC Adv. 2021 Jul 1;11(38):23235–40. doi: 10.1039/d1ra03395f (PMC9036754; doi:10.1039/d1ra03395f)
Supplement: RA-011-D1RA03395F-s602 [file RA-011-D1RA03395F-s602.xyz]

18
eq1537         -678.482754358683   -678.482754358683
Co     -1.64940901664300   -1.73336132733800   -1.28293204748600
 H      0.84341433142000   -0.90287818363200   -2.99201080355300
 C     -1.87787517100300   -1.25857952002300    0.40048910531100
 O     -1.29252344370900   -0.66468085129800    1.29139433652400
 C      1.11844376265100   -0.18724917131000   -0.22016532470400
 O      0.67817640497500    0.60138934683100   -1.05156496803500
 C     -1.98554942963700   -0.12108437154700   -1.95983662904300
 O     -2.11938281624400    0.94449701782500   -2.41157452260500
 C      0.28992270523200   -2.17188437467600   -1.34991675342400
 O      1.03750286663400   -1.55172999832700   -0.30220315944500
 C     -0.45843394956400   -3.28971656530700   -0.92058103244400
 C      0.84381878902500   -1.96254455705800   -2.73510815461700
 H     -0.71411212558900   -4.05625684157500   -1.64931578395300
 H      1.87106044402700   -2.33614559304600   -2.77749278739800
 H      0.24333869095200   -2.51223887796200   -3.46329131212300
 H     -0.38315090598200   -3.59950643859600    0.11354740613600
 H      1.64182474211500    0.07832122748700    0.69552501053600
 H     -2.87808598712600   -1.77725492492300    0.53279659688900
