# Supplementary material for: Mining hydroformylation in complex reaction network via graph theory
Source: RSC Adv. 2021 Jul 1;11(38):23235–40. doi: 10.1039/d1ra03395f (PMC9036754; doi:10.1039/d1ra03395f)
Supplement: RA-011-D1RA03395F-s603 [file RA-011-D1RA03395F-s603.xyz]

18
eq1538         -678.434292314646   -678.434292314646
Co     -1.15706427423600   -0.37822363156000    0.64871613234200
 H     -0.41421064515400    0.48048406550400   -1.64770137918700
 C      0.08260422390700    0.36415260261600   -0.66281563615900
 O      1.27230211877700    0.65184340318200   -0.52861339002900
 C     -2.42197758912300   -0.60117538159100    1.94308416253200
 O     -3.17123681122200   -0.68377190212100    2.82641062720100
 C     -0.30099802411000   -1.97867777589300    0.62380686826900
 O      0.38901902424700   -2.90964947634500    0.69109055640800
 C     -1.33372876823300    1.54140370005600    0.76588025284400
 O     -1.98927314061500    2.34263144743500    0.10585447844800
 C      0.06951076308300    0.27519595022900    2.07018524883300
 C     -0.42953887967400    1.72996728236600    1.95638853109600
 H     -0.08468448173400   -0.20738178864600    3.03405616494400
 H      0.36431565751800    2.45281485752600    1.75513649000500
 H     -1.00629116002500    2.06440938071700    2.82327918306500
 H      1.08096734927300    0.13402676243000    1.69823980331500
 H     -2.18782899724900   -0.97659141634600   -0.72603016690700
 H     -2.45515317173100   -0.25841220380000   -0.60893437916500
