# Supplementary material for: Mining hydroformylation in complex reaction network via graph theory
Source: RSC Adv. 2021 Jul 1;11(38):23235–40. doi: 10.1039/d1ra03395f (PMC9036754; doi:10.1039/d1ra03395f)
Supplement: RA-011-D1RA03395F-s604 [file RA-011-D1RA03395F-s604.xyz]

18
eq1539         -678.428053802791   -678.428053802791
Co      1.19534895382000    0.09426328931800    1.53204266099500
 H      0.60664793298100    1.17522879236000   -1.91888089727600
 C     -0.15361596232900    1.11605910919000    2.11873039303400
 O      0.32314567749500    1.31335737701300    3.24954341956200
 C     -0.13326806454400    1.57638703057600   -1.21248888573200
 O     -0.14646087970700    2.75818398151300   -0.85258957768600
 C      2.38260058333800    1.28783143497300    0.84514286740500
 O      2.99669214732800    2.08132034982500    0.26015864005500
 C     -1.17577324295300    0.54904705876000   -0.78123168171000
 O     -1.33512393099600   -0.42903711384400   -1.52582237830200
 C     -1.42950574505500    1.64608866904000    1.55460861506900
 C     -2.02737842547900    0.77786922206000    0.44631384582300
 H     -1.20073777786200    2.64453886911800    1.17180343825700
 H     -2.28852726723600   -0.21037019480400    0.82826335245700
 H     -2.95296229415500    1.25132301397300    0.10339439208200
 H     -2.14627628834500    1.75341960927900    2.37138778230900
 H      0.90355703774800   -0.37762231789700    0.19624225584300
 H      0.04642049813400   -0.83798019078700    1.65434598915600
