# Supplementary material for: Mining hydroformylation in complex reaction network via graph theory
Source: RSC Adv. 2021 Jul 1;11(38):23235–40. doi: 10.1039/d1ra03395f (PMC9036754; doi:10.1039/d1ra03395f)
Supplement: RA-011-D1RA03395F-s605 [file RA-011-D1RA03395F-s605.xyz]

18
eq154          -678.446295705848   -678.446295705848
Co     -0.41007328085300    0.09412146013100   -0.55492489459600
 H      0.73856128983600    1.02219978164300   -0.43177319943800
 C     -1.83527910222400   -0.98833205094700   -0.69844519689300
 O     -2.73174837764800   -1.72297754924600   -0.79346887544500
 C     -0.65447825931200    0.75728524454000    1.06440085377900
 O     -0.72057944685900    1.21146991280400    2.13723215944100
 C     -0.58535131031400    1.07465632989100   -2.01487993155100
 O     -0.60485024889500    1.73786331163200   -2.97476869019900
 C      3.90785100405700   -2.23987069292000   -0.66839913810500
 O      3.57782045437800   -3.33918256832500   -0.83045879556500
 C      0.91476371120000   -1.44164246591700    0.01860643152900
 C      0.95282894646500   -1.29112762151700   -1.37095318277500
 H      1.67310706807500   -0.97934483694700    0.63838799950800
 H      0.41856584590100   -1.97649247998100   -2.01686093010700
 H      1.74074205831900   -0.71124393094400   -1.83564622032600
 H      0.35169540157500   -2.24718554626700    0.47297610239300
 H      2.72500412368100    0.88071477563600   -0.38037782905500
 H      3.27876794676000    0.38414220054200   -0.39955688938600
