# Supplementary material for: Mining hydroformylation in complex reaction network via graph theory
Source: RSC Adv. 2021 Jul 1;11(38):23235–40. doi: 10.1039/d1ra03395f (PMC9036754; doi:10.1039/d1ra03395f)
Supplement: RA-011-D1RA03395F-s606 [file RA-011-D1RA03395F-s606.xyz]

18
eq1540         -678.456210540035   -678.456210540035
Co      0.54006711045500    0.51366354261700   -0.28983267670200
 H     -1.21045993798600   -2.10711085075200    2.01920641180300
 C      1.19522726255600    1.54989492637300    0.97787197227500
 O      1.78203003328600    2.17997507619700    1.77221842332000
 C      2.40898453221900    2.07796518412800   -2.11859390544000
 O      3.45737599244600    1.66651573714200   -1.61138452851800
 C     -0.38671657543000   -1.54351541784500    1.58192253369200
 O     -0.62028973973700   -0.66153946890600    0.74085941560300
 C      1.02962550702100    1.73182486119400   -1.56764242831300
 O      0.04051326526600    2.29894017830400   -2.07834492764600
 C      1.91920138581300   -0.91681986616100   -0.71191715653400
 C      0.87524287700300   -1.00760258070900   -1.64928625394000
 H      2.85477781472100   -0.42855511274200   -0.95069550934600
 H      0.08380043903500   -1.74094963113400   -1.53196409689000
 H      1.00406314649900   -0.62036002515600   -2.65339245454100
 H      1.96247235662300   -1.59585872726000    0.13574899478700
 H      2.40271905349000    2.72755505074800   -3.00860086158300
 H      0.63930021190200   -1.76221782636600    1.89337565689400
