# Supplementary material for: Mining hydroformylation in complex reaction network via graph theory
Source: RSC Adv. 2021 Jul 1;11(38):23235–40. doi: 10.1039/d1ra03395f (PMC9036754; doi:10.1039/d1ra03395f)
Supplement: RA-011-D1RA03395F-s607 [file RA-011-D1RA03395F-s607.xyz]

18
eq1541         -678.467383931265   -678.467383931265
Co     -0.15118139038400    0.11610362855400    0.70236490929900
 H      0.41308306316900   -0.44383821679100    3.22825107427500
 C      1.09993806267400    0.79117115285200   -0.36154903304700
 O      1.94233936313400    1.19578063659300   -1.06213425886200
 C     -0.37338713547300    1.54839588791300    1.77824130768900
 O     -0.54328229977000    2.45929083119300    2.48233091652900
 C     -0.04889357669300   -1.46082695133700   -0.35448919819400
 O      0.52784653076800   -2.54766320414200   -0.09467304502500
 C      0.42145127885900   -0.84736886591200    2.20803588051100
 O      0.92697374287800   -2.04890131680900    2.24315800824100
 C     -2.23407119197500   -0.17699639333600    0.51332229071900
 C     -1.80993084508700    0.73301395731700   -0.46866855077000
 H     -2.70198831233200    0.17151645624700    1.42537803781500
 H     -1.64110145840300    0.40839649771900   -1.48836036960100
 H     -1.96927032201300    1.79643241594900   -0.34225393516500
 H     -2.42019125536900   -1.21625302180600    0.27115373517800
 H     -0.58074535718600   -1.42267644299800   -1.32399421052200
 H      0.91757771819700   -2.47260636464300    1.28184447732900
