# Supplementary material for: Mining hydroformylation in complex reaction network via graph theory
Source: RSC Adv. 2021 Jul 1;11(38):23235–40. doi: 10.1039/d1ra03395f (PMC9036754; doi:10.1039/d1ra03395f)
Supplement: RA-011-D1RA03395F-s608 [file RA-011-D1RA03395F-s608.xyz]

18
eq1542         -678.453918727503   -678.453918727503
Co      0.50244971798200   -0.20655400736800    0.73828066191300
 H      0.36711961667700    1.18023545158100   -2.14456665054600
 C     -0.44688184579000    0.44748794374100    2.31727193011900
 O      0.84217622712200    0.37437762020700    2.58634645830900
 C     -0.35382019518900    1.59033534315800   -1.42131540874900
 O     -0.71177844778600    2.77203763497700   -1.43086771068100
 C      1.86249035044900    0.89791993374200    0.30974905487700
 O      2.04152470961100    2.09554063569200    0.35144178943800
 C     -0.86720103169300    0.59463138008800   -0.42181076628100
 O     -0.60197526460300   -0.69828420713200   -0.68475741448100
 C     -1.20278031898600    1.64460823661200    1.78372165843900
 C     -1.94198523185800    1.09476860383600    0.53128509500300
 H     -0.51674376349000    2.44610200121900    1.50385433033900
 H     -2.60050784497700    0.26717044335700    0.80513077605000
 H     -2.52322509552200    1.88789730754900    0.06088407291600
 H     -1.91674852644600    2.01920020370100    2.52128425321100
 H      2.61602357713200    0.14019706027400   -0.03418260402900
 H     -1.08335368046800   -0.37776359548300    2.66921470545300
