# Supplementary material for: Mining hydroformylation in complex reaction network via graph theory
Source: RSC Adv. 2021 Jul 1;11(38):23235–40. doi: 10.1039/d1ra03395f (PMC9036754; doi:10.1039/d1ra03395f)
Supplement: RA-011-D1RA03395F-s609 [file RA-011-D1RA03395F-s609.xyz]

18
eq1543         -678.425760727243   -678.425760727243
Co     -0.85876671947800   -0.65958724292600    2.15824418000700
 H      0.64145634966200    1.09599547194000    0.26470007962200
 C      0.76463223972100    0.12810273859500   -0.23788234966300
 O      0.10024359317600   -0.15706001146200   -1.24781477987200
 C     -0.82180942319700   -2.23883898690600    1.40011585778800
 O     -0.63206730382800   -3.28824974481300    0.91207352295100
 C      0.01063426222300    0.69143188304600    2.87127214649800
 O      0.73626957903700    1.50240092896500    3.30380781457300
 C     -2.44377012549500   -0.07257119564700   -0.10598267974500
 O     -2.04718701010900    0.36433364330000    0.98074194972300
 C     -3.03393338946800    0.22715053981200   -1.40844421769000
 C     -2.57049018330500   -1.23453279763100   -0.99123102100700
 H     -2.39668606816900    0.74669695635400   -2.11361849216100
 H     -3.33732342625400   -1.96632370722700   -0.76764889146400
 H     -1.66672797317900   -1.61962116361700   -1.44621540206600
 H     -4.09488674864700    0.42604782753500   -1.48462001319300
 H      0.06347133427600   -1.39645544801800    3.06489858978600
 H      1.51120192785200   -0.56135039022300    0.17412323910400
