# Supplementary material for: Mining hydroformylation in complex reaction network via graph theory
Source: RSC Adv. 2021 Jul 1;11(38):23235–40. doi: 10.1039/d1ra03395f (PMC9036754; doi:10.1039/d1ra03395f)
Supplement: RA-011-D1RA03395F-s610 [file RA-011-D1RA03395F-s610.xyz]

18
eq1544         -678.394913838666   -678.394913838666
Co     -0.87128418211400   -1.11405212555800   -0.05688891636900
 H     -1.48930602112200   -2.43048637527800   -0.46249959231300
 C     -1.34884007062400   -0.21721432610800   -1.49268698010300
 O     -1.60561614393600    0.40260582117100   -2.43869639644000
 C     -2.32237074088800   -0.88129347657900    0.99015283451200
 O     -3.27324343300200   -0.77675723280400    1.64469599682700
 C      0.28202090840700   -1.79228965448100    1.08807563504500
 O      1.08276794159300   -2.19836262372400    1.82160469632200
 C      0.32666030304200    1.95399897338800    1.70581075816700
 O      1.44238375864200    2.12085423716400    1.23533842031100
 C     -0.50572412453800    1.31769567453500    2.75411383714000
 C     -1.12756537500100    2.22472408499600    1.61066708051500
 H     -0.67300509864400    0.24889585605200    2.70571200297600
 H     -1.50875288116300    3.19478062109400    1.90174322812800
 H     -1.68583942922500    1.73531299538300    0.82183903541400
 H     -0.49610909788500    1.72554615311000    3.75641440274600
 H     -0.06833103801700    0.13655442036000    0.18006540013300
 H      0.14888791815200   -1.60746714695200   -0.99742789521500
