# Supplementary material for: Mining hydroformylation in complex reaction network via graph theory
Source: RSC Adv. 2021 Jul 1;11(38):23235–40. doi: 10.1039/d1ra03395f (PMC9036754; doi:10.1039/d1ra03395f)
Supplement: RA-011-D1RA03395F-s611 [file RA-011-D1RA03395F-s611.xyz]

18
eq1545         -678.473783349296   -678.473783349296
Co      0.27407993462400    0.62906015512600   -0.98387816012400
 H      0.85894636303300   -1.99016131544700    0.45322574169800
 C     -1.46802311608400    0.82528006938500   -0.79857729504700
 O     -2.60756549384600    0.95350256824600   -0.59565342280600
 C      0.56275713515900    2.39115793403600   -0.51756813519400
 O      0.56260324179700    3.21705336394100   -1.41768972902300
 C      1.35912002250900    0.12845837123000    0.57911466990700
 O      1.98684817600800    0.06035748977200   -0.61868425212000
 C      0.83780326748700   -1.13923706835300    1.15221896005300
 O      0.37659240592200   -1.23682466358700    2.29923355804300
 C      1.62119023759800    1.31723462297200    1.47893838990600
 C      0.90516996269200    2.57617820139800    0.94592154755600
 H      2.69999329950800    1.48304764939900    1.49269347212000
 H     -0.04975064004500    2.69973434838800    1.46517479864300
 H      1.49099228752400    3.48628846925000    1.07721238172700
 H      1.28928055369400    1.08496077156200    2.49049686587900
 H     -1.06653482157400    0.61827318048500    2.29586912702800
 H     -1.52379990398500    1.15756939873500    2.06583872137000
