# Supplementary material for: Mining hydroformylation in complex reaction network via graph theory
Source: RSC Adv. 2021 Jul 1;11(38):23235–40. doi: 10.1039/d1ra03395f (PMC9036754; doi:10.1039/d1ra03395f)
Supplement: RA-011-D1RA03395F-s612 [file RA-011-D1RA03395F-s612.xyz]

18
eq1546         -678.460520849105   -678.460520849105
Co     -0.72528162905300   -1.23150076206400    0.87156402915000
 H      0.25519003157200   -0.69153341037200    2.09328276849200
 C      0.13102188816100    0.11466272837100   -0.12399132241000
 O      0.62284016654900   -0.21039507279900   -1.20703869094300
 C     -2.12649258365200   -1.02106739155300   -0.15302258968300
 O     -3.08312954066100   -0.82909053540100   -0.79215870433400
 C     -1.20038985677700   -2.73587351465400    1.80037226860000
 O     -1.50796631915700   -3.68909967401100    2.38355333883200
 C     -0.65845630575600    0.09459497651700    2.40332121921100
 O     -1.30185004959200   -0.16854772260800    3.42529171464500
 C      0.41040112542500    1.43361294687700    0.59204640078300
 C     -0.45303440965500    1.49379621698800    1.84323178213700
 H      1.47658033676900    1.44050001722800    0.83932274787800
 H     -1.44937170500500    1.88490070194200    1.62207383454700
 H     -0.01954105990800    2.12286416234200    2.62309054427800
 H      0.22183102750200    2.26476328653800   -0.08829582938900
 H     -2.30687916421400    2.02340732226700   -0.37992870253800
 H     -1.97873875844400    1.74705160034100   -0.98468126114800
