# Supplementary material for: Mining hydroformylation in complex reaction network via graph theory
Source: RSC Adv. 2021 Jul 1;11(38):23235–40. doi: 10.1039/d1ra03395f (PMC9036754; doi:10.1039/d1ra03395f)
Supplement: RA-011-D1RA03395F-s613 [file RA-011-D1RA03395F-s613.xyz]

18
eq1547         -678.484657770225   -678.484657770225
Co     -0.74861469695400   -1.57715307594200    0.30290695417100
 H     -0.54854806286500   -0.00790017685400    2.90304013018300
 C      0.28439008683700   -0.10768871775900    0.45119859733200
 O      1.13103880737100   -0.92136339370800   -0.02157554427900
 C     -2.27760116489500   -1.05278619292100    0.88335125314900
 O     -3.28817825649300   -0.62241824883800    1.29102719727500
 C     -1.14069925724100   -3.28415630187500   -0.07818235813300
 O     -1.42743074650400   -4.38697875801200   -0.31142427146400
 C     -0.75962594174800    1.07527094321300    2.97644396852900
 O     -1.05992967168900    1.58663678327700    4.05822939407200
 C      0.48444607212900    1.32114480600900    0.80515950339100
 C     -0.66766744739300    1.83660388458400    1.67348490178400
 H      1.45621410238100    1.44857739600900    1.28995839775800
 H     -1.61238992297100    1.68909862374500    1.13847725510300
 H     -0.56781224344700    2.90132019112900    1.88164312732600
 H      0.51870247494100    1.87785937816400   -0.13722544803700
 H     -1.80567404802400    1.49253641218200   -1.23462024275300
 H     -1.66388688935000    0.77444232353800   -1.10385926729700
