# Supplementary material for: Mining hydroformylation in complex reaction network via graph theory
Source: RSC Adv. 2021 Jul 1;11(38):23235–40. doi: 10.1039/d1ra03395f (PMC9036754; doi:10.1039/d1ra03395f)
Supplement: RA-011-D1RA03395F-s614 [file RA-011-D1RA03395F-s614.xyz]

18
eq1548         -678.492580942598   -678.492580942598
Co      1.52666778336100   -1.02579376339600   -0.52537722574200
 H     -1.64029853718300    0.48740186840300   -0.44028130374100
 C      2.67961844780800   -1.62971340375500   -1.71024703564600
 O      3.32599847505200   -2.15086359638300   -2.53581874703100
 C     -0.81541540335700    1.20333909963700   -0.30595027983900
 O     -0.84319422608800    2.17923771434000    0.42272571156500
 C      0.25073002574800   -1.84984518906300    0.41504948651100
 O     -0.61271269620400   -2.52571526850300    0.82534724875400
 C      0.29023472234500   -0.38251539903300   -1.82075426181000
 O      0.28498243924700    0.88663079730300   -1.07035735341500
 C      0.67012852277800   -0.09671811597700   -3.26020655564400
 C      1.80969771169500    0.91490803155100   -3.41203034075800
 H     -0.21630364563100    0.29405825909400   -3.77515624866700
 H      2.71999803286000    0.57679647771000   -2.91229325414100
 H      2.03708982852800    1.06845925044600   -4.46767492042800
 H      0.92089531627600   -1.04882092743400   -3.73715381089300
 H     -0.69297823102900   -0.86498774986000   -1.76337250122400
 H      1.52385298179500    1.86733564513500   -2.96402678359000
