# Supplementary material for: Mining hydroformylation in complex reaction network via graph theory
Source: RSC Adv. 2021 Jul 1;11(38):23235–40. doi: 10.1039/d1ra03395f (PMC9036754; doi:10.1039/d1ra03395f)
Supplement: RA-011-D1RA03395F-s615 [file RA-011-D1RA03395F-s615.xyz]

18
eq1549         -678.488373675371   -678.488373675371
Co      0.16530746458700   -0.37689984720300   -1.70362026691000
 H      2.06715588765200   -0.74494688594400    0.11981733687900
 C      0.05059908946300   -0.51314750776100    0.30359153578200
 O      1.43168322781900   -0.04568052609200   -0.12560123366200
 C     -0.80432613328000    0.69487303414200    0.58849278208300
 O     -0.04904530168500   -1.59197803036300    0.92957665793900
 C      0.29961761146500   -2.08113897187100   -2.00247438903100
 O      0.29927632719000   -3.22351042298100   -2.23884591132200
 C     -0.68704304895600    1.78963760123000   -0.37084655831900
 O     -0.20086448866200    1.54879970593400   -1.50254294769900
 C     -1.73557859718100    0.67379118700300    1.55749933716900
 C     -1.51708341770600   -0.50254410704200   -2.65037998072600
 H     -2.40176291794000    1.51162316920800    1.72595394768700
 H     -2.25314416509400   -0.23118741068200   -1.88033712127100
 H     -1.46028893434700    0.28786426012100   -3.40733646672100
 H     -1.84908974597000   -0.22031497747300    2.15878894759200
 H     -1.82490638028500   -1.44228235479700   -3.11081267361200
 H     -1.04300258092500    2.79158708731000   -0.13065579820400
