# Supplementary material for: Mining hydroformylation in complex reaction network via graph theory
Source: RSC Adv. 2021 Jul 1;11(38):23235–40. doi: 10.1039/d1ra03395f (PMC9036754; doi:10.1039/d1ra03395f)
Supplement: RA-011-D1RA03395F-s616 [file RA-011-D1RA03395F-s616.xyz]

18
eq155          -678.467884557216   -678.467884557216
Co     -0.39328898837900   -0.79842519005800    0.46695162534800
 H      0.99295212975700   -1.21968859493400    0.14745902417400
 C     -2.07443569366200   -0.26136555125200    0.78568204839400
 O     -3.16428679848100    0.09969626417700    0.96275192186100
 C     -0.73390162108600   -1.82652229550600   -0.95261079430900
 O     -0.90640379651000   -2.48912446182500   -1.89452885410900
 C      0.32276369591800    0.80758981952800    0.16915218130700
 O      0.82970028515000    1.83124682033000   -0.06007703202600
 C     -0.01903527382500   -1.60700570290100    2.01770758765200
 O      0.28335280625900   -2.14648333143900    3.00397406332300
 C     -2.44755139617900    0.42691054307000   -2.40754154129000
 C     -1.93574472444300    1.56993797103300   -1.92877492250700
 H     -1.94400489104300   -0.13542741140200   -3.18593777052500
 H     -2.42215326421000    2.12121963649300   -1.13062244663500
 H     -1.00239864481100    1.97321154167200   -2.30538312261000
 H     -3.36791039578600    0.00675634230900   -2.01557075626000
 H      0.57770239537600   -0.03912144512400   -3.09526120987400
 H      0.66964655929800    0.07629302017800   -2.36849917194200
