# Supplementary material for: Mining hydroformylation in complex reaction network via graph theory
Source: RSC Adv. 2021 Jul 1;11(38):23235–40. doi: 10.1039/d1ra03395f (PMC9036754; doi:10.1039/d1ra03395f)
Supplement: RA-011-D1RA03395F-s617 [file RA-011-D1RA03395F-s617.xyz]

18
eq1550         -678.446131109104   -678.446131109104
Co      1.98804366696200   -0.20404051027400    0.12910175447600
 H     -0.06444475999100    1.24945754944500   -2.50099340594100
 C      1.93296884998200   -0.99151445807600    1.77160729081400
 O      1.94548513203000   -1.60512051042500    2.75533378109200
 C      0.50240376644400    0.90467060518400   -1.62836813172600
 O      0.04331717477400    0.94958131900700   -0.46535646883100
 C      1.91162207626900    0.29286450082000   -1.68520705645200
 O      2.57339575882800    0.25025232195100   -2.72134542982600
 C      2.89355335493700    1.31898328858000    0.52376502450000
 O      3.55185666032500    2.25594611437000    0.70827837921500
 C     -0.19358116632800   -2.08859368120100   -0.07542494534800
 C      1.24707464941200   -1.92751102371700   -0.57526938003500
 H     -0.81130061197200   -1.21822580581300   -0.30793071209500
 H      1.29093069037800   -1.95094096946100   -1.66607440286400
 H      1.88085953998200   -2.74469986026200   -0.22313079224200
 H     -0.23467854650800   -2.23453393700300    1.00766592395700
 H      3.22781621075100   -0.87741150448200   -0.10113552954500
 H     -0.65652667747400   -2.96131877111500   -0.54746485247800
