# Supplementary material for: Mining hydroformylation in complex reaction network via graph theory
Source: RSC Adv. 2021 Jul 1;11(38):23235–40. doi: 10.1039/d1ra03395f (PMC9036754; doi:10.1039/d1ra03395f)
Supplement: RA-011-D1RA03395F-s618 [file RA-011-D1RA03395F-s618.xyz]

18
eq1551         -678.332968725216   -678.332968725216
Co     -0.54550065332500    1.37860772754100   -0.28490362518600
 H      0.07983065860900   -0.99464555703700    2.26978976492100
 C      0.12816751415300    1.98434925610400    1.25744742212900
 O      0.59182073958900    1.03141492786300    2.03052337410700
 C      2.39927234857400    1.34186430385100   -1.04380287401300
 O      3.28304565273500    1.54976656661500   -1.87216766199500
 C      0.43036668913700   -0.38154298442600    1.44244120027400
 O     -0.47891825716200   -0.30246438200300    0.39450492010000
 C      0.94324427164100    1.74783691605900   -1.24797435235100
 O      0.52207984363500    2.52175501770300   -2.12028344595800
 C      1.88501908123200   -1.57751662287700   -1.42073731389900
 C      0.98187468198300   -0.99643564778200   -2.22920772449400
 H      2.95018395104300   -1.52141201474100   -1.61650917944200
 H     -0.07580781528200   -1.06114069101300   -2.00179270635200
 H      1.28086406346200   -0.44785547332100   -3.11635547413100
 H      1.56311010302900   -2.13019365013500   -0.54477786348200
 H      2.59124430272700    0.85941244452100   -0.07617613231800
 H      1.44803755942300   -0.63999508724600    1.12953028096700
