# Supplementary material for: Mining hydroformylation in complex reaction network via graph theory
Source: RSC Adv. 2021 Jul 1;11(38):23235–40. doi: 10.1039/d1ra03395f (PMC9036754; doi:10.1039/d1ra03395f)
Supplement: RA-011-D1RA03395F-s619 [file RA-011-D1RA03395F-s619.xyz]

18
eq1552         -678.486195675410   -678.486195675410
Co     -1.12333248893900   -1.44902555365800   -1.32616427187200
 H     -2.26984188252100   -2.40807850257300   -2.46567819036600
 C     -1.94067229778700   -1.13814986955700    0.19827706457300
 O     -2.43254373994800   -0.95525575913200    1.24192325899800
 C      1.54699056522900   -0.24795096339100    0.05741479230500
 O      2.42996326243800    0.39169391153100    0.59536085869300
 C     -1.40177262778600    0.07347573284100   -2.15751486623400
 O     -1.50876258777100    1.09513936861200   -2.71318986189200
 C      0.79815152763300   -2.10692813378700   -1.30292249248000
 O      1.83306019166400   -1.30338390159400   -0.79652801538400
 C      0.02669762540200   -2.93274818972300   -0.44897034520000
 C      0.40332354722700   -1.93237358773300   -2.64894542058300
 H     -0.40585238660100   -3.84048727669100   -0.85042623194100
 H      0.91377545789500   -1.17978144283100   -3.23444219982400
 H     -0.00745774744400   -2.77483451660200   -3.19122172062600
 H      0.25290873492500   -2.94058977939300    0.60970803733000
 H      0.46644064859500   -0.07308136593900    0.14885990833100
 H     -2.37209591067800   -2.77854417477800   -1.79778112724500
