# Supplementary material for: Mining hydroformylation in complex reaction network via graph theory
Source: RSC Adv. 2021 Jul 1;11(38):23235–40. doi: 10.1039/d1ra03395f (PMC9036754; doi:10.1039/d1ra03395f)
Supplement: RA-011-D1RA03395F-s620 [file RA-011-D1RA03395F-s620.xyz]

18
eq1553         -678.488019649461   -678.488019649461
Co     -1.20366885121200   -1.04691394797300    0.64947221345900
 H      1.36667437061600   -0.96376171190600    0.04124385652700
 C      0.52783215716500   -0.27285278983400    0.10529160328700
 O     -0.39945018433400   -0.32585088149600   -0.87461966853800
 C     -2.95898348159700   -1.30191800074600    0.12131457834800
 O     -4.06849033126300   -1.40747012786200   -0.19172032313700
 C     -0.90384262954600   -1.89162981253400    2.16535822501000
 O     -0.66240174298000   -2.44539485438200    3.16381290470900
 C     -1.53475798548900    0.47770146736700    1.70964994833600
 O     -2.64372298201400    0.77608158372000    2.11738696845600
 C      0.73957480058900    1.07369627557700    0.78323419245900
 C     -0.24980612410300    1.26340150811200    1.94143320391900
 H      1.76235745734200    1.15960260103000    1.15029756240200
 H     -0.50608705283800    2.30976528163400    2.11689355436600
 H      0.17237848717200    0.84950645236000    2.86348328611000
 H      0.57651980585200    1.84755561422600    0.03031767732100
 H     -1.69686671280600    1.67457037779900   -0.72434156291100
 H     -2.01052580657800    2.26695684052300   -0.40047467221700
