# Supplementary material for: Mining hydroformylation in complex reaction network via graph theory
Source: RSC Adv. 2021 Jul 1;11(38):23235–40. doi: 10.1039/d1ra03395f (PMC9036754; doi:10.1039/d1ra03395f)
Supplement: RA-011-D1RA03395F-s621 [file RA-011-D1RA03395F-s621.xyz]

18
eq1554         -678.460857790406   -678.460857790406
Co     -2.22148976462000   -1.20664014649600    1.47274328921900
 H      1.29552303812100   -1.00018342349600    1.04675530421800
 C      0.78305953676100   -0.56159917039500    0.17248413104300
 O      0.67855942403900   -1.19665717102100   -0.88203053272400
 C     -2.49811466083300   -0.72571151497800   -0.22387108897600
 O     -2.53623596187800   -0.39666210099100   -1.34247394583800
 C     -0.96205710358000   -2.00519860951400    2.40808518608900
 O     -0.00840492931000   -2.44143474978000    2.93110297373300
 C     -1.63355162914200    0.44314155696400    1.99931409990000
 O     -2.54762500537100    0.93650830079400    2.67281688284900
 C      0.29233389683800    0.85424815780900    0.36286346960700
 C     -0.29920407997800    1.11162758521100    1.75358922540800
 H      1.16545690319100    1.50642472480000    0.24588483864700
 H     -0.42250838926700    2.18205006183600    1.92782463374600
 H      0.38424422180200    0.72803654260000    2.52180241047200
 H     -0.40656058124400    1.10418062691800   -0.43510612328200
 H     -2.20599965062700    2.38384084039800   -0.25917455826200
 H     -2.55069207094600    2.32707436496800    0.39542335205300
