# Supplementary material for: Mining hydroformylation in complex reaction network via graph theory
Source: RSC Adv. 2021 Jul 1;11(38):23235–40. doi: 10.1039/d1ra03395f (PMC9036754; doi:10.1039/d1ra03395f)
Supplement: RA-011-D1RA03395F-s622 [file RA-011-D1RA03395F-s622.xyz]

18
eq1555         -678.522888993296   -678.522888993296
Co     -0.10450913745700    0.00031190604200    0.05808696899500
 H     -0.73263009739900    0.24207584504600    2.09365091771700
 C      0.15890370537800   -1.72536024273000    0.46146468127500
 O      0.32479029673600   -2.84322807332600    0.74046453138400
 C      1.56993891974100    0.53435480335800    0.07582818977700
 O      2.65911125577700    0.94561564617300   -0.04550631365900
 C     -1.41001903615000   -0.20172783371400   -1.09897059850800
 O     -2.22150683738600   -0.28368000479700   -1.93430018360500
 C     -0.58006559605400    1.96458051061900   -0.10848321104900
 O      0.16784415773300    2.85331173497800   -0.94221775946700
 C     -1.25516652741500    1.21136988198200    2.18016761850000
 C     -0.53657162325600    2.31172940533800    1.38289121638200
 H     -1.28337707013900    1.44467093010100    3.24501569461200
 H     -1.01772204014000    3.28151815254800    1.54551262165900
 H      0.50223069309800    2.39965782578800    1.72072250280700
 H     -2.27953160913600    1.08140317177300    1.82264905230900
 H     -1.60189362127100    2.06818442367700   -0.47190338836700
 H      1.10495711863500    2.88511990664500   -0.68410830954300
