# Supplementary material for: Mining hydroformylation in complex reaction network via graph theory
Source: RSC Adv. 2021 Jul 1;11(38):23235–40. doi: 10.1039/d1ra03395f (PMC9036754; doi:10.1039/d1ra03395f)
Supplement: RA-011-D1RA03395F-s623 [file RA-011-D1RA03395F-s623.xyz]

18
eq1556         -678.466089410570   -678.466089410570
Co      0.60888468649800   -0.26742314138900    0.23666922542200
 H     -1.07122244468000    1.08238355065100    1.68882257489500
 C      0.03845899093900   -0.09885906898800   -1.41669421038600
 O     -0.40695312105800    0.06342159610800   -2.48076330724300
 C      2.55679769177800   -2.61475992364400    1.12381198322900
 O      1.92280149877800   -1.90706053393800    0.45604291918700
 C      0.52244562823100    2.42679037057500    0.96822990990300
 O     -0.25160489337900    3.32934975875800    0.60379489960700
 C     -0.00897623020900    1.11253225456300    1.45410637514900
 O      0.84092080786800    0.24087887413800    2.03561832120400
 C      2.02976078214900    2.54065194886500    0.87736681387100
 C      2.58078884891400    1.64536946237200   -0.24589849788000
 H      2.46678947638700    2.22704259041400    1.82754902983800
 H      3.65341107643100    1.80087763802500   -0.36757658509900
 H      2.48381672262100    0.57241669005700   -0.00549450537600
 H      2.28253773668600    3.58064822514800    0.67733694730500
 H     -0.63475888821900   -0.97002953523000    0.38330336459700
 H      2.09208822638900    1.85514386853100   -1.19904429075300
