# Supplementary material for: Mining hydroformylation in complex reaction network via graph theory
Source: RSC Adv. 2021 Jul 1;11(38):23235–40. doi: 10.1039/d1ra03395f (PMC9036754; doi:10.1039/d1ra03395f)
Supplement: RA-011-D1RA03395F-s624 [file RA-011-D1RA03395F-s624.xyz]

18
eq1557         -678.465903240252   -678.465903240252
Co     -1.61583977594900   -0.71566030796200    0.02190182141500
 H     -2.21682393610800   -0.77030833048700    1.66425544917300
 C     -0.37153818667900   -1.94121692448800    0.27991987553400
 O      0.42855824175500   -2.78554535708100    0.35191442593000
 C     -2.98775045291900    0.00393433267900   -0.84151198428300
 O     -3.86037673214700    0.42014242503300   -1.48784995825200
 C      0.57213484878200    1.11264730894800    0.32642440634400
 O      1.65834749955100    0.83379177325500   -0.18856116795300
 C     -1.82894096267000    0.29962682100800    1.90927354454900
 O     -2.63947827602800    1.23732346249900    1.90682493912000
 C      0.38736784928700    1.48267366749900    1.77956227950000
 C     -0.44846410868600    0.41806070449300    2.52398945541300
 H      1.36376864060600    1.58322858157800    2.25069971184800
 H     -0.57435923582300    0.74437124660500    3.55945355707600
 H      0.06435163398400   -0.54316008216600    2.52074861792000
 H     -0.14737827536500    2.43551061056200    1.83036894602500
 H     -1.11894055535200   -0.87404512007400   -1.35413212306300
 H     -0.35790502251000    1.10167106382300   -0.28524824842400
