# Supplementary material for: Mining hydroformylation in complex reaction network via graph theory
Source: RSC Adv. 2021 Jul 1;11(38):23235–40. doi: 10.1039/d1ra03395f (PMC9036754; doi:10.1039/d1ra03395f)
Supplement: RA-011-D1RA03395F-s625 [file RA-011-D1RA03395F-s625.xyz]

18
eq1558         -678.426511353174   -678.426511353174
Co     -0.07046701208100   -1.85534210154300    1.34208776965900
 H     -0.75433417494100    1.12708748165200    1.76755064870700
 C      0.31804769066200    0.99014960646300    1.60285807468300
 O      0.81922502983300   -0.14765230809700    1.52223823916600
 C     -1.31683029325700   -1.77502035658800    2.56167331753300
 O     -2.29280918237800   -1.74560019929800    3.21582070671600
 C      0.16814243264400   -2.14037194454700   -0.37144855133500
 O      0.11611012162800   -2.36692335801900   -1.52277669818500
 C     -1.42637489313300    0.70161350175100   -0.84209069165200
 O     -0.43159084910200    1.40719532160900   -0.68791889527900
 C     -2.55520273021700   -0.01332502444900   -0.20010878940500
 C     -2.30524475815000   -0.03205780957900   -1.76414642993600
 H     -3.39528127830500    0.55428724051400    0.18111720187500
 H     -1.93297387842100   -0.95811249878500   -2.18580433750600
 H     -2.98523150862900    0.52497219690500   -2.39530617153400
 H     -2.33853956424000   -0.93207093995500    0.33355405313000
 H     -0.65059100371800   -3.22070503478700    1.20784491682900
 H      0.95820675634600    1.86944552358700    1.56137510575600
