# Supplementary material for: Mining hydroformylation in complex reaction network via graph theory
Source: RSC Adv. 2021 Jul 1;11(38):23235–40. doi: 10.1039/d1ra03395f (PMC9036754; doi:10.1039/d1ra03395f)
Supplement: RA-011-D1RA03395F-s626 [file RA-011-D1RA03395F-s626.xyz]

18
eq1559         -678.491841162152   -678.491841162152
Co     -1.07068126043000   -1.30296528118800   -1.12274287024800
 H     -2.46781358838800   -2.40260792297500   -2.28447501228000
 C     -2.15945596433800   -1.17704008033300    0.22930336172800
 O     -2.84531477456100   -1.10946180572900    1.17457728837300
 C      2.01825623020400   -0.31070692360600   -0.18752474228400
 O      1.42897317253300    0.56547965896200   -0.80616420696300
 C     -1.39029434065400    0.18162241373200   -2.00019246488900
 O     -1.54409446632200    1.17487012432900   -2.59215283697100
 C      0.74332317162100   -2.20962170253500   -1.05947515990700
 O      1.76261651484500   -1.66040125395900   -0.24614429038800
 C     -0.21006126142900   -3.00653139565800   -0.38557449354300
 C      0.49403000325500   -1.76338037545500   -2.37672418353300
 H     -0.76453360830000   -3.74549003718900   -0.95416400885300
 H      1.11353330813800   -1.00102227049500   -2.82410848489800
 H     -0.00981937135900   -2.44614840823100   -3.05209675544200
 H     -0.06802590707300   -3.20254566734700    0.66747725945900
 H      2.83198230081100   -0.15247291905300    0.51894372164300
 H     -2.65364026702600   -2.93248015776300   -2.78100294445500
