# Supplementary material for: Mining hydroformylation in complex reaction network via graph theory
Source: RSC Adv. 2021 Jul 1;11(38):23235–40. doi: 10.1039/d1ra03395f (PMC9036754; doi:10.1039/d1ra03395f)
Supplement: RA-011-D1RA03395F-s627 [file RA-011-D1RA03395F-s627.xyz]

18
eq156          -678.467673507889   -678.467673507889
Co     -0.78288793300500    0.01105298852500   -0.97626912933500
 H     -0.50824152898200    1.33544424317300   -1.58358339106700
 C     -1.14422908165000   -1.60669762784200   -0.28503381892200
 O     -1.39844524488700   -2.65717451699800    0.13990680889000
 C     -2.44718084323500    0.43143163723100   -1.45429352970600
 O     -3.53054084036000    0.76170553777800   -1.72806028219400
 C      0.45031130581600   -0.49293434246200   -2.16168073411200
 O      1.27370675878700   -0.77237630330700   -2.93643735025800
 C     -0.21751264686100    0.87686718862900    0.48681654849900
 O      0.12455692747400    1.50530686693000    1.40549257443000
 C     -2.28281885733900   -0.56682993945800    2.63036526700600
 C     -3.08693862032100   -0.01719253081000    1.70858769658900
 H     -1.60208098677300    0.03879235339100    3.21832012679500
 H     -3.75488795566000   -0.62111575494700    1.10295433490100
 H     -3.08508508070600    1.05068160824400    1.51674907838900
 H     -2.26961538428000   -1.63761880634900    2.80293979533900
 H      0.19214995346500   -1.46021332563600    2.18945850243100
 H      0.84919950826400   -1.38553985716500    1.85319846562500
