# Supplementary material for: Mining hydroformylation in complex reaction network via graph theory
Source: RSC Adv. 2021 Jul 1;11(38):23235–40. doi: 10.1039/d1ra03395f (PMC9036754; doi:10.1039/d1ra03395f)
Supplement: RA-011-D1RA03395F-s628 [file RA-011-D1RA03395F-s628.xyz]

18
eq1560         -678.491753284518   -678.491753284518
Co     -0.82663745240100   -0.98414333766800   -1.02784615643300
 H     -2.37643222515200   -2.52587932634600   -2.25453387658900
 C     -2.09070418735400   -0.99326672321300    0.16594195731800
 O     -2.94737222356200   -1.06336154321800    0.95961607083500
 C      1.98143410306100   -0.51199585705900    0.01542183553300
 O      0.97279766856800    0.18805774380400    0.09166736217000
 C     -1.43627201294200    0.19723917103200   -2.14880009024100
 O     -1.84284429080500    0.94820092068400   -2.94852682705100
 C      0.79945526401700   -2.20863126494100   -1.19459538745500
 O      2.01833298040400   -1.72635086392000   -0.60321554085700
 C     -0.13153431264100   -2.82119528826500   -0.33204852744500
 C      0.47569733101400   -1.72425887733100   -2.47776253705900
 H     -0.87658929285300   -3.48569041875800   -0.75051192205400
 H      1.19508417332100   -1.10381690473700   -2.99522242741800
 H     -0.21442943858100   -2.28807855126500   -3.09234027993000
 H      0.14956970113400   -2.99147409167200    0.69861897845000
 H      2.95704705762200   -0.26201040058100    0.42281843396100
 H     -2.59762295134600   -3.14424839102800   -2.61092188923600
