# Supplementary material for: Mining hydroformylation in complex reaction network via graph theory
Source: RSC Adv. 2021 Jul 1;11(38):23235–40. doi: 10.1039/d1ra03395f (PMC9036754; doi:10.1039/d1ra03395f)
Supplement: RA-011-D1RA03395F-s629 [file RA-011-D1RA03395F-s629.xyz]

18
eq1561         -678.453679259913   -678.453679259913
Co      1.51733181693100   -0.51891950949900    0.22621196432500
 H      1.47795434784800    1.59389973967700   -3.12204250478300
 C      2.46769776442100   -1.19453176462200    1.61218429992100
 O      3.19008251161800   -1.63899192916500    2.40483508274200
 C      1.68115694002700    1.41382491604900   -2.05516217297800
 O      2.38569305144000    2.16178869190600   -1.37425256608600
 C      1.00089088110600    0.16176668213600   -1.48954442578100
 O      0.12699989513300   -0.34305838937800   -2.21534355101700
 C      1.21309086519500    1.11369594545700    0.94839777453300
 O      1.00919258365400    2.14250584568400    1.44248989401700
 C      0.06119387231900   -2.20140056001000    0.04051925909200
 C      1.44796869134400   -2.30070504749600   -0.55137730404600
 H     -0.12655919739700   -1.19673852479500    0.58968126992000
 H      1.49472284363300   -2.28732879566400   -1.63301669906600
 H      2.10395345754500   -3.04749653217300   -0.11518094495600
 H     -0.13431357077800   -2.94008083605100    0.81478053425400
 H      2.81627660367800   -0.32724267633100   -0.39498747413800
 H     -0.70453758895300   -2.17314258823200   -0.73014138928000
