# Supplementary material for: Mining hydroformylation in complex reaction network via graph theory
Source: RSC Adv. 2021 Jul 1;11(38):23235–40. doi: 10.1039/d1ra03395f (PMC9036754; doi:10.1039/d1ra03395f)
Supplement: RA-011-D1RA03395F-s630 [file RA-011-D1RA03395F-s630.xyz]

18
eq1562         -678.460564435762   -678.460564435762
Co     -0.70510899599500   -1.24540945743300    0.83116765263400
 H      0.36959678562800   -0.70925824708900    1.97970711007400
 C      0.04879633447700    0.13076841849000   -0.20659738497600
 O      0.46408401976700   -0.17642516549400   -1.32582671971200
 C     -2.18751777584000   -1.02501786980700   -0.06284338140900
 O     -3.19556848914800   -0.81870632819300   -0.61431116220000
 C     -1.08500979080400   -2.77222541545200    1.76550884337300
 O     -1.33539186537000   -3.74007199815700    2.35193066409100
 C     -0.51892476322100    0.05721704223400    2.38193146928000
 O     -1.06928330764100   -0.23367670175100    3.44950984113500
 C      0.36185514614800    1.44391594241800    0.50457722913700
 C     -0.38853311367300    1.46752586668700    1.82861104800500
 H      1.44535648593100    1.47376135065700    0.65603708814700
 H     -1.40712585640100    1.84196329288500    1.70206230606100
 H      0.10199744439800    2.09254473679400    2.57733212497300
 H      0.09408148966700    2.27881118551100   -0.14402875309500
 H     -2.27706116112000    2.34580152911500   -0.38052882024500
 H     -2.40950939266700    1.63152769448600   -0.52620560714900
