# Supplementary material for: Mining hydroformylation in complex reaction network via graph theory
Source: RSC Adv. 2021 Jul 1;11(38):23235–40. doi: 10.1039/d1ra03395f (PMC9036754; doi:10.1039/d1ra03395f)
Supplement: RA-011-D1RA03395F-s631 [file RA-011-D1RA03395F-s631.xyz]

18
eq1563         -678.422725885380   -678.422725885380
Co     -0.13912263018200   -0.43168910274700   -0.33819364908000
 H     -1.50267830669800   -1.03165670691000   -0.33007095898500
 C      1.56484875926000    0.12072403538500   -0.27788366331500
 O      2.67575365456100    0.46350263911400   -0.24099884036400
 C     -0.53061731404300   -0.35643685957500    1.37925423548000
 O     -0.81885961930000   -0.37638737434500    2.50803497755700
 C      0.01139718956900   -1.76181826849300   -1.47466242001400
 O      0.06355653361200   -2.66976496769300   -2.20674093343500
 C      1.98455066349700    0.54650116585000   -4.56336347930000
 O      2.36606969356600    0.93287500233600   -5.65648672517200
 C      2.18695371238500   -0.36808949226200   -3.41594517565700
 C      0.99471857583300    0.67864183166800   -3.46825461153900
 H      2.99725801379100   -0.16902640615400   -2.72475882292000
 H     -0.00462665294800    0.28325148699400   -3.61291590811900
 H      1.05478272811600    1.53767907509900   -2.80934450131800
 H      1.93360335537900   -1.41503662480900   -3.53194346315100
 H     -0.85589013916500    1.14526809647800   -0.79191624042000
 H     -0.76270666922300    0.77465620015900   -1.48138799597000
