# Supplementary material for: Mining hydroformylation in complex reaction network via graph theory
Source: RSC Adv. 2021 Jul 1;11(38):23235–40. doi: 10.1039/d1ra03395f (PMC9036754; doi:10.1039/d1ra03395f)
Supplement: RA-011-D1RA03395F-s632 [file RA-011-D1RA03395F-s632.xyz]

18
eq1564         -678.507364326683   -678.507364326683
Co      0.04505530611400   -0.01164257783400   -1.94252554352700
 H      1.19347703968600    1.83246036331000    0.32949601564200
 C      0.33422674916400   -0.67786355897200    0.65834984021900
 O      1.29754101281000   -0.68263263692900    1.39161267289800
 C     -0.35470115306800    0.33827731774100   -0.09349643613800
 O     -0.26599140358100   -2.08534222683600    0.40822790642000
 C     -0.43981027842200   -2.56271678442100   -0.81800316574800
 O     -0.25661828823000   -1.94513292698700   -1.89497861613900
 C      0.28677517824800    1.71084525407400   -0.26467625926000
 O      0.61285228839500    1.66609188791000   -1.70437176922400
 C     -1.86937372672800    0.26382298586400   -0.36945956171900
 C     -1.83650162115100    0.30772470704500   -1.90396753978300
 H     -2.38538645083300    1.10902949280600    0.08835960109000
 H     -2.36404736695100   -0.49520312554500   -2.41838791355600
 H     -2.01209538847200    1.29136140911200   -2.33301682911300
 H     -2.31217129622600   -0.65829830549700    0.00852698456700
 H     -0.76877944182700   -3.59783472508400   -0.82150194053800
 H     -0.41694726399600    2.52159844988200   -0.05992025087200
