# Supplementary material for: Mining hydroformylation in complex reaction network via graph theory
Source: RSC Adv. 2021 Jul 1;11(38):23235–40. doi: 10.1039/d1ra03395f (PMC9036754; doi:10.1039/d1ra03395f)
Supplement: RA-011-D1RA03395F-s633 [file RA-011-D1RA03395F-s633.xyz]

18
eq1565         -678.480896284287   -678.480896284287
Co     -0.46276345513400   -0.62662754865200    0.37073245522000
 H     -0.48023511937600    1.22072734795400    2.19567288331300
 C      0.35429428876300    0.76863128820200    1.65367579830200
 O      0.59351418467700    1.11144869087900    0.42046550690500
 C     -1.24035448594200   -1.73241580355200    1.46565833343100
 O     -1.80309979210200   -2.40185858168600    2.24378424109400
 C      1.10185533309900   -1.53457501152400   -0.00709111931800
 O      2.07965397088500   -2.08026662640500   -0.29852213785200
 C     -1.83911563665400   -1.14073396317000   -1.39174007036600
 O     -0.80117549853800   -0.52806684847700   -1.78521659910500
 C     -2.17463230166600    0.34853673593700    0.46483692212700
 C     -2.93221167972300   -0.39027492528900   -0.64865277787700
 H     -1.82784135999100    1.33784396748900    0.16290733396100
 H     -3.64918085207100   -1.10375406853500   -0.23963173021500
 H     -3.44955508425800    0.28709785596200   -1.33353832823800
 H     -2.71911402266600    0.38655890698500    1.40671901428500
 H     -1.95363601423500   -2.21114173845100   -1.60324443289200
 H      1.12785843974700    0.27643962343200    2.24970424045000
