# Supplementary material for: Mining hydroformylation in complex reaction network via graph theory
Source: RSC Adv. 2021 Jul 1;11(38):23235–40. doi: 10.1039/d1ra03395f (PMC9036754; doi:10.1039/d1ra03395f)
Supplement: RA-011-D1RA03395F-s634 [file RA-011-D1RA03395F-s634.xyz]

18
eq1566         -678.461221482345   -678.461221482345
Co      1.17426478410800   -0.55431747255500    0.78644429922500
 H     -1.19588345352200    0.10756587225600   -2.12318400160000
 C     -0.76591809268100    1.20286327612300    1.31395387944300
 O     -0.33130511505600    0.14166168002700    1.81751950192900
 C     -0.56572723029300    0.43702247248900   -1.30019129651600
 O      0.40638108526600   -0.37654918597600   -0.91483988360600
 C      2.53387539123700    0.36925828582800    1.81686599202200
 O      2.42242378460600   -0.92506551606300    2.15654447600400
 C     -0.83686953472800    1.64955967516400   -0.71474729817800
 O      0.04386138566100    1.92211748158100    0.46090230454800
 C     -2.19246730622000    1.70432664028000    1.21425526752800
 C     -2.17941728667400    2.20885598254600   -0.27743363630000
 H     -2.38302393513600    2.48934178096600    1.94599161366200
 H     -3.00557306739200    1.78861464332400   -0.84684650025800
 H     -2.21049092466400    3.29549631948600   -0.32417082096400
 H     -2.88207423927000    0.87866927374600    1.37547584241000
 H      2.05141649530800    1.12665865992300    2.44037406291700
 H      3.38131021072900    0.70382812042800    1.21405042895100
