# Supplementary material for: Mining hydroformylation in complex reaction network via graph theory
Source: RSC Adv. 2021 Jul 1;11(38):23235–40. doi: 10.1039/d1ra03395f (PMC9036754; doi:10.1039/d1ra03395f)
Supplement: RA-011-D1RA03395F-s635 [file RA-011-D1RA03395F-s635.xyz]

18
eq1567         -678.421455427663   -678.421455427663
Co      1.10850740501600   -0.01008256772300   -0.25792998437700
 H     -1.14880350235500   -2.77055731158500   -0.57268030431500
 C      2.65092401685400   -0.77992388078700   -0.46232202753500
 O      3.59564027929100   -1.43868811903500   -0.71443657900100
 C      1.47857872832200    2.68691049144500    1.50646989074600
 O      1.42781410176100    1.62059123698300    1.05680652852900
 C      0.04336710912200   -1.22754068723200   -0.36571945345600
 O     -0.31452761340700   -2.40230663083300   -0.91284339507300
 C      0.46426540239900    1.50012739226600   -2.69829806587900
 O      0.94817167145600    1.53612818247000   -1.54642873464200
 C      0.86851000758400   -0.77464994098400   -3.65650809401300
 C     -0.18944564452300    0.28168805283100   -3.26400977946900
 H      1.51009458316500   -0.41670130149200   -4.46437652459700
 H     -0.80090469249300    0.55176249800900   -4.12574808263100
 H     -0.82342493426400   -0.14556501291900   -2.47887719957700
 H      1.48626168800000   -1.02066764019300   -2.79271605392600
 H      0.36593594765000   -1.68849865359700   -3.97300721582700
 H      0.54802699390800    2.40116762251800   -3.31495310079000
