# Supplementary material for: Mining hydroformylation in complex reaction network via graph theory
Source: RSC Adv. 2021 Jul 1;11(38):23235–40. doi: 10.1039/d1ra03395f (PMC9036754; doi:10.1039/d1ra03395f)
Supplement: RA-011-D1RA03395F-s636 [file RA-011-D1RA03395F-s636.xyz]

18
eq1568         -678.474057557792   -678.474057557792
Co     -0.90510726081200    1.30414973774800    0.63705360987500
 H      1.02303071541700   -1.51779954808200    2.43464272031800
 C     -2.23861199794300    0.38142544034700   -0.10320643737200
 O     -3.09688019562900   -0.20633755990200   -0.63215949050800
 C     -1.06918596340200    2.73334116405800   -0.29023797011100
 O     -1.08692810790000    3.71938123876800   -0.92418920560900
 C      2.04578495152900    0.16866385120700    1.40128207474100
 O      3.10555980767600   -0.47756213973500    1.38283870915500
 C      0.82393424741300   -0.58598429559500    1.89967804318400
 O     -0.34749031736200   -0.21120638205100    1.71074096718900
 C      1.91794049254200    1.61399493185700    1.00355338119200
 C      0.60188342320400    2.28959178499200    1.43336796430200
 H      2.02833445659600    1.67095064206200   -0.08473298995100
 H      0.41744304800200    2.16569437741300    2.51089704329700
 H      0.69605071912900    3.36012808940500    1.24774002061900
 H      2.79491659086700    2.11831710701800    1.42478413965700
 H      0.42777800488000    0.09375029641200   -0.97223727438800
 H      0.97125058481500   -0.35856519160900   -1.21592823414000
