# Supplementary material for: Mining hydroformylation in complex reaction network via graph theory
Source: RSC Adv. 2021 Jul 1;11(38):23235–40. doi: 10.1039/d1ra03395f (PMC9036754; doi:10.1039/d1ra03395f)
Supplement: RA-011-D1RA03395F-s637 [file RA-011-D1RA03395F-s637.xyz]

18
eq1569         -678.431781681614   -678.431781681614
Co      0.28707513265000    1.20202974354200    0.00303683248400
 H     -1.62967913205200   -1.84331648876900    1.35119767463900
 C      1.49262080151900    1.37159788569400    1.19751823020200
 O      2.36202616549000    1.47164043397200    1.98243954679000
 C      2.29951698690700    2.40739259403400   -2.01051259273100
 O      3.39522378292800    1.97055875024800   -1.63746510200800
 C     -0.79875101527400   -1.16890309464200    1.13965227729500
 O     -1.02964388854000   -0.00804665621400    0.75968519255700
 C      1.03381042334300    1.91560321368700   -1.39525859379700
 O     -0.01874878860300    1.62421405184500   -2.06026430549900
 C      2.23586424766200   -1.22880729551400   -0.77096940725300
 C      1.14722490967700   -1.50955040185600   -1.50724892701900
 H      2.79157386108800   -0.30626896118400   -0.89970786791300
 H      0.59466272299000   -2.43583156110500   -1.38005839490100
 H      0.77485500616600   -0.82042667694400   -2.25713920296800
 H      2.60353797379800   -1.91386733564700   -0.01288850587900
 H      2.20786612549700    3.16039991934800   -2.80531808931300
 H      0.22889941993600   -1.52661307085700    1.25284984420000
