# Supplementary material for: Mining hydroformylation in complex reaction network via graph theory
Source: RSC Adv. 2021 Jul 1;11(38):23235–40. doi: 10.1039/d1ra03395f (PMC9036754; doi:10.1039/d1ra03395f)
Supplement: RA-011-D1RA03395F-s638 [file RA-011-D1RA03395F-s638.xyz]

18
eq157          -678.446469378850   -678.446469378850
Co     -0.53156091243500   -1.06019414550200    0.03992023660900
 H     -1.92128308845200   -1.30152835899200    0.48873965656300
 C      1.15108826733900   -0.69528042734400   -0.46276454238400
 O      2.25599387251200   -0.48266194675500   -0.75855181802600
 C     -0.57928671247600   -0.24403412812700    1.60690334509500
 O     -0.70698940904000    0.27807177442700    2.64253471293400
 C     -1.44845878430700   -0.39382722040000   -1.31759728534900
 O     -2.12349060373100    0.01083685848000   -2.17881350749500
 C     -3.21579348558700   -3.01567006750700    1.56828024791600
 O     -2.88321550555500   -2.84822517746700    2.66663678656100
 C     -0.63860861260500   -3.08623488376100   -0.62083562902100
 C      0.00142117956700   -3.04645420513100    0.61559918806500
 H     -0.06454621424100   -3.16686319862000   -1.53526398072900
 H     -0.52868719622900   -3.24667801625800    1.53700356805400
 H      1.08046876586800   -3.11621163668500    0.67823504861200
 H     -1.69409459259300   -3.31813173122400   -0.68712076246100
 H      1.27517252354400   -1.99211710707000    3.24680848045700
 H      1.39226708997900   -1.85013923703400    2.52869022595800
