# Supplementary material for: Mining hydroformylation in complex reaction network via graph theory
Source: RSC Adv. 2021 Jul 1;11(38):23235–40. doi: 10.1039/d1ra03395f (PMC9036754; doi:10.1039/d1ra03395f)
Supplement: RA-011-D1RA03395F-s639 [file RA-011-D1RA03395F-s639.xyz]

18
eq1570         -678.432612416866   -678.432612416866
Co     -0.04120176890000   -0.38015558005500   -2.15017486908100
 H      0.80199221896300    1.08765401503000    0.33072323282600
 C     -0.77739432275400   -1.36654472912900    0.33915435764100
 O     -1.35067724291700   -1.66921770532700    1.37880894707300
 C     -1.25150443289900   -0.44383306588100   -0.72580447017700
 O      0.50728988232400   -1.87671825815800    0.07817101190700
 C      1.03858339514100   -1.45443446979800   -1.16340143599000
 O      2.17838165353600   -1.75663840694900   -1.48296549070700
 C      1.01668173608600    1.73582710283400   -0.52508744722800
 O      0.73695037448300    1.37887193743100   -1.68343505720700
 C     -2.00392602383500    0.81121796163900   -0.22523697603300
 C     -2.75791294209700   -0.32170711064900   -0.88784599449900
 H     -1.87403001766300    1.72901902080100   -0.78682870447200
 H     -3.36420778479000   -0.95915484256100   -0.25792140370700
 H     -3.12794295505200   -0.16942856177300   -1.89343117605100
 H     -2.10869133429800    0.92774814895900    0.84641863259900
 H     -0.60994084136000   -1.65806347594600   -2.57575493451400
 H      1.47505430096800    2.71010301917700   -0.35512102714400
