# Supplementary material for: Mining hydroformylation in complex reaction network via graph theory
Source: RSC Adv. 2021 Jul 1;11(38):23235–40. doi: 10.1039/d1ra03395f (PMC9036754; doi:10.1039/d1ra03395f)
Supplement: RA-011-D1RA03395F-s640 [file RA-011-D1RA03395F-s640.xyz]

18
eq1571         -678.425934816623   -678.425934816623
Co      0.70095596458700    1.25205157362800    0.94711733662600
 H     -0.19084734756400   -1.06817648966200    1.89079493080300
 C      2.42806089200900    0.92207439448100    0.81190718348300
 O      3.53255930897400    0.55526155563100    0.86008849856400
 C      1.61549266279600    1.88794188717400   -1.86226395244200
 O      2.73376564355300    2.25116590547700   -1.49726065583600
 C     -0.58808770898400   -0.26505321023500    1.26870392302900
 O     -0.87356761026600    0.91377642483500    1.81716646344600
 C      0.52071447699600    1.42940013854200   -0.89077748239300
 O     -0.59773697399000    1.20593547944700   -1.37242590830400
 C      1.35883266862300   -1.62280283000200   -0.92967077194000
 C      2.13016086303200   -1.07374187813100   -1.88035738502400
 H      1.74990615324500   -1.85689622421200    0.05475947390400
 H      1.72930816477000   -0.84400407080200   -2.86209527281400
 H      3.17243531542500   -0.83531217420200   -1.70112400106000
 H      0.31055189878200   -1.83400177417400   -1.10868719682900
 H      1.30796841538900    1.87110291312900   -2.91862083442900
 H     -1.06253805213200   -0.52691657125000    0.32229426014600
