# Supplementary material for: Mining hydroformylation in complex reaction network via graph theory
Source: RSC Adv. 2021 Jul 1;11(38):23235–40. doi: 10.1039/d1ra03395f (PMC9036754; doi:10.1039/d1ra03395f)
Supplement: RA-011-D1RA03395F-s641 [file RA-011-D1RA03395F-s641.xyz]

18
eq1572         -678.482987530927   -678.482987530927
Co     -0.76442226866000   -0.54054546043600   -0.15624252323500
 H     -0.67416475622600   -0.98228302630900    1.79930500231900
 C     -0.75828912794700   -2.30267403457300   -0.61743494708100
 O     -0.75629178517700   -3.40784792077800   -0.96807217190100
 C     -2.34455166669400    0.21561529343200   -0.39561801813800
 O     -3.35851201029500    0.74387894908700   -0.62173899666200
 C      0.43500650652300    0.97882176457500    0.39215667982500
 O      1.08816871454600   -0.17048605790700    0.20431229535000
 C     -1.43750101570400   -0.34104984541400    2.32510976518800
 O     -2.43139514294000   -0.88746049246600    2.80756493331000
 C      0.24940389045600    1.47036374918500    1.82410406020500
 C     -1.11621661602300    1.13131136594700    2.43738316621600
 H      1.03944362806000    1.00522862597500    2.42016174577800
 H     -1.91405513519900    1.68039499140200    1.92709099605500
 H     -1.16149499904800    1.41626640733900    3.49167823841500
 H      0.39031736718500    2.55200229735900    1.85533116706000
 H     -0.65356096812700   -0.24329895196500   -1.55508649291600
 H      0.47484857901600    1.72480822126100   -0.40197135191700
