# Supplementary material for: Mining hydroformylation in complex reaction network via graph theory
Source: RSC Adv. 2021 Jul 1;11(38):23235–40. doi: 10.1039/d1ra03395f (PMC9036754; doi:10.1039/d1ra03395f)
Supplement: RA-011-D1RA03395F-s642 [file RA-011-D1RA03395F-s642.xyz]

18
eq1573         -678.455832058939   -678.455832058939
Co      0.95859764740300   -0.50897687162300   -0.37912676426900
 H     -0.28002726939900    1.92001264395500   -1.38705740995700
 C      0.57582859238200   -2.20582053557600   -0.50845342648800
 O      0.28092097416600   -3.32394889588000   -0.63973246844900
 C     -0.18593605218300    1.35733283784600   -0.45461242645900
 O     -0.76305869927700    0.06416415539200   -0.52054122252500
 C      2.71992497886100   -0.68835699404600   -0.35280978726400
 O      3.87784828651400   -0.79689962700000   -0.39727107500100
 C      1.29507251811300    0.48245496270000   -3.21709349774800
 O      2.08607452779900    1.29321044053400   -2.74137936959500
 C     -0.10528395040500    0.16299724273600   -3.56828647995400
 C      1.08607177230300   -0.85992651613800   -3.79961947812800
 H     -0.54750670283300    0.62368302702700   -4.44249865658500
 H      1.12993896464800   -1.72384328236900   -3.14728178692100
 H      1.40627457727600   -1.04225428261100   -4.81730064464000
 H     -0.78766320406400   -0.05893599801300   -2.75120757508600
 H     -0.50904331790500    1.92865305199100    0.41560860554800
 H      0.98095790425200    1.27964837094100   -0.32891471214600
