# Supplementary material for: Mining hydroformylation in complex reaction network via graph theory
Source: RSC Adv. 2021 Jul 1;11(38):23235–40. doi: 10.1039/d1ra03395f (PMC9036754; doi:10.1039/d1ra03395f)
Supplement: RA-011-D1RA03395F-s643 [file RA-011-D1RA03395F-s643.xyz]

18
eq1574         -678.549444387599   -678.549444387599
Co      1.29020522313800   -1.02301063492900   -1.28653898176300
 H     -0.56899378083900    2.39226738395500   -0.75379932880600
 C      1.00045392281100   -1.23574856248700    0.44653703809700
 O      0.80934311030400   -1.40434143042100    1.58930306939700
 C     -0.11199566181100    1.48977757507400   -0.35426651634600
 O      0.26067895888500    0.62209673917900   -1.47487559114000
 C      2.16920912767600   -2.46265143161700   -1.54373934698900
 O      2.76504577049000   -3.44140174473500   -1.79419847526600
 C     -0.09712139801900    1.01470857600800   -2.78761492628200
 O     -0.69299948827400    2.06175185617200   -2.98794354885700
 C      0.36826623149400   -0.03774230934000   -3.74381185482400
 C      1.61790252265400   -0.74575092538500   -3.20081651295800
 H      0.51776362678100    0.43836400260800   -4.71495216112200
 H      1.86870519159500   -1.59026141441200   -3.84280115852100
 H      2.47769938740800   -0.05975484572700   -3.18715610535200
 H     -0.44807050234400   -0.76019634151000   -3.85107057919100
 H     -0.81178350231600    0.93217184104700    0.26415374437900
 H      0.80468280805100    1.71291539640200    0.18601305989600
