# Supplementary material for: Mining hydroformylation in complex reaction network via graph theory
Source: RSC Adv. 2021 Jul 1;11(38):23235–40. doi: 10.1039/d1ra03395f (PMC9036754; doi:10.1039/d1ra03395f)
Supplement: RA-011-D1RA03395F-s644 [file RA-011-D1RA03395F-s644.xyz]

18
eq1575         -678.484330951138   -678.484330951138
Co     -1.31521408129800   -1.43612331009800   -1.48573797670500
 H     -2.25784721733900   -2.68266336432400   -2.51981570155800
 C     -2.18451937977600   -0.98018164457700   -0.02882893337200
 O     -2.68093533608500   -0.67990681410700    0.98535418312200
 C      2.00851334853800   -0.62236906352200    0.37423678081900
 O      2.48677760734500    0.38685298843100    0.85805785934200
 C     -1.73239884573200   -0.07164920910100   -2.51379471906900
 O     -1.92652563314800    0.85207151977300   -3.20037137906200
 C      0.66023468919100   -1.73394362982000   -1.27482942223800
 O      1.37568309430000   -0.60275004926300   -0.85204947526100
 C     -0.03130215971900   -2.60192805075900   -0.37899577709700
 C      0.36240623841100   -1.81179458416300   -2.65270904154400
 H     -0.21547545348800   -3.61765566815800   -0.70593163679800
 H      0.77759649682100   -1.05904230824600   -3.30820303763900
 H      0.14752409985400   -2.78088875462000   -3.08506153801000
 H      0.03116458239300   -2.46124798736100    0.69214370892500
 H      2.04519646953200   -1.62103499084800    0.82571045539700
 H     -2.34189862824600   -2.97664908364000   -1.81141517265900
