# Supplementary material for: Mining hydroformylation in complex reaction network via graph theory
Source: RSC Adv. 2021 Jul 1;11(38):23235–40. doi: 10.1039/d1ra03395f (PMC9036754; doi:10.1039/d1ra03395f)
Supplement: RA-011-D1RA03395F-s645 [file RA-011-D1RA03395F-s645.xyz]

18
eq1576         -678.509006136076   -678.509006136076
Co      0.20694625959500   -0.50043607126500    0.92924917180400
 H      0.66031479528500    1.06499217341400    2.06770685775300
 C      0.98482007203800   -0.75224135292600   -0.64430005034500
 O      1.38627308381300   -0.94019493375400   -1.72558491265200
 C     -0.86627534151800   -1.30464608460800    2.08870743885400
 O     -1.63401405659200   -1.86080295490300    2.77083846906100
 C     -1.25607995004200    0.19297862587700    0.03694093403600
 O     -2.21156047254300   -0.42453754250800   -0.43231178178000
 C     -1.15644849906500    1.73551805457700   -0.13536183632900
 O     -0.15949459030600    2.03691224793000   -1.14406995497900
 C      0.66726147617400    2.06906185271800    1.59601812467100
 C     -0.73699763564600    2.46255993882600    1.13287548402900
 H      1.36608067417300    2.09771725827000    0.76032861159600
 H     -1.47264888442600    2.25796424699100    1.91620165837500
 H     -0.76126339904300    3.53258678043700    0.91783247274100
 H      1.02491055562800    2.73897874375400    2.37869887705400
 H     -2.14807100138300    2.06978418891200   -0.45915852814300
 H     -0.42897013488700    1.69371281773500   -2.01364680447900
