# Supplementary material for: Mining hydroformylation in complex reaction network via graph theory
Source: RSC Adv. 2021 Jul 1;11(38):23235–40. doi: 10.1039/d1ra03395f (PMC9036754; doi:10.1039/d1ra03395f)
Supplement: RA-011-D1RA03395F-s646 [file RA-011-D1RA03395F-s646.xyz]

18
eq1577         -678.506754686492   -678.506754686492
Co      0.87106878283300    0.52460063094600    0.47108113646000
 H      0.08027164017300   -1.86569297316900   -1.35239946151300
 C     -0.58040329741700   -0.40205274746300    0.83872881919900
 O     -1.54301287282300   -1.05743882597400    0.94282455488500
 C      1.79158357933400    0.81183655926100   -1.01589705426100
 O      2.30380193309600    0.94933611851800   -2.05635167949500
 C      0.20748858701400    2.17667719860000    0.70635741573600
 O     -0.24490794061700    3.23996451513000    0.83216718445000
 C      1.82618331914100   -1.08856846834800    0.65793573109600
 O      2.59074887386200   -0.81317064243400    1.59177430960600
 C      1.70799642480000   -2.42117454086700   -0.02658321830500
 C      1.06778525693200   -2.32681726218800   -1.41215544396100
 H      1.08096271825300   -3.03708648485400    0.63029987827100
 H      1.67613889917000   -1.72507716314000   -2.09021838973900
 H      0.95257584030100   -3.32071180093200   -1.84538400110000
 H      2.69600187683900   -2.88667218432200   -0.06153130255400
 H     -1.03058761864500    0.08294445022600   -2.46303262503800
 H     -0.70301479238200    0.23718395044500   -1.81390401128600
