# Supplementary material for: Mining hydroformylation in complex reaction network via graph theory
Source: RSC Adv. 2021 Jul 1;11(38):23235–40. doi: 10.1039/d1ra03395f (PMC9036754; doi:10.1039/d1ra03395f)
Supplement: RA-011-D1RA03395F-s647 [file RA-011-D1RA03395F-s647.xyz]

18
eq1578         -678.394908488940   -678.394908488940
Co     -0.88207093702600   -1.11320987782400   -0.05651860990600
 H     -1.50724088576000   -2.42737180535000   -0.45851771385100
 C     -1.36538774789500   -0.21465618896000   -1.48929244553700
 O     -1.62579819662500    0.40607072509100   -2.43370452106800
 C     -2.32573391541800   -0.87554706636100    0.99968971640100
 O     -3.27197749603600   -0.76780173161700    1.66037908516200
 C      0.27585555982700   -1.79610033664500    1.08097632604600
 O      1.07965384098900   -2.20538610052500    1.80935416736700
 C      0.33766189153400    1.94994000459700    1.70006449852100
 O      1.45132905570000    2.11305626513800    1.22345810984100
 C     -0.49114837755600    1.31607209922100    2.75266372416600
 C     -1.11612949096900    2.22576981338100    1.61308858344800
 H     -0.66225009985900    0.24787541383800    2.70467525006400
 H     -1.49227989427300    3.19700294697100    1.90676569041000
 H     -1.68048406406200    1.73868148443200    0.82715562205600
 H     -0.47456017819500    1.72337977008300    3.75508877794200
 H     -0.07362699205100    0.13473360423100    0.17604278399600
 H      0.13092112137400   -1.60946314393500   -1.00333549717300
