# Supplementary material for: Mining hydroformylation in complex reaction network via graph theory
Source: RSC Adv. 2021 Jul 1;11(38):23235–40. doi: 10.1039/d1ra03395f (PMC9036754; doi:10.1039/d1ra03395f)
Supplement: RA-011-D1RA03395F-s648 [file RA-011-D1RA03395F-s648.xyz]

18
eq1579         -678.411926080131   -678.411926080131
Co     -0.06592098604500    0.89033876900400   -0.96050683076900
 H     -0.53861824090800   -1.53193427832700   -0.23652140681900
 C     -1.45555925812900    2.09030024902700    1.68043947109600
 O     -2.30196848953200    1.31268126332900    0.86176569702400
 C     -2.04689144230100    1.08185677147700   -0.45492107085800
 O     -2.74691858627800    0.35316933033100   -1.15365459307600
 C      0.45149776867700   -0.58088399633200    1.47935340577700
 O     -0.34001575098100   -0.98735694825600    2.33880466831000
 C      0.21807114399600   -0.78705759379300    0.01941316941700
 O      1.17582058893000   -0.46790500171000   -0.87258304428100
 C      0.64218487741500    2.17647637629500    0.21909044361700
 C     -0.19880407099300    2.47843166666600    1.42291919367600
 H      0.74530957474400    3.05771511822400   -0.43666449364700
 H      0.26832634173700    3.04328017765900    2.22326010592900
 H     -1.39026762951400    1.94143025788000   -0.94583686870500
 H      1.64178940775600    1.84513701765200    0.51126472897900
 H      1.37188252964100   -0.03664818222000    1.73766967461600
 H     -1.96513482752700    2.29087698461000    2.60767197775700
