# Supplementary material for: Mining hydroformylation in complex reaction network via graph theory
Source: RSC Adv. 2021 Jul 1;11(38):23235–40. doi: 10.1039/d1ra03395f (PMC9036754; doi:10.1039/d1ra03395f)
Supplement: RA-011-D1RA03395F-s649 [file RA-011-D1RA03395F-s649.xyz]

18
eq158          -678.467678711425   -678.467678711425
Co      0.47273482857200    0.55447833251400   -0.30750290979300
 H      1.64372750328300    0.91984094534800    0.52581779742100
 C     -0.91525794207000    0.07708098981500   -1.34343353885600
 O     -1.79275952161300   -0.24721903822600   -2.03153455158500
 C      1.66617186906200    0.77066919522400   -1.61270966317600
 O      2.45530808316600    0.97503405597700   -2.44531028511900
 C      0.48631876350700   -0.86807562020000    0.76665835425200
 O      0.52176080871200   -1.76792763340400    1.50519981905200
 C     -0.13385692457700    2.09581271922700    0.37318670821200
 O     -0.45288511614700    3.12086911245100    0.82420444802800
 C     -0.51499544491300    2.94352918763800   -2.72386861844900
 C     -1.78074270741600    3.10550603355400   -2.31152739975900
 H     -0.25499349069500    2.22674651212200   -3.49610752949500
 H     -2.03258311523200    3.80758099174500   -1.52444152577800
 H     -2.59239543367800    2.52419413820500   -2.73543037511300
 H      0.30251888132500    3.50613192543100   -2.28545180387400
 H     -2.86899314637100    1.40233747689400    0.34429842699800
 H     -2.96260981436300    1.74472316800800   -0.30713424913400
