# Supplementary material for: Mining hydroformylation in complex reaction network via graph theory
Source: RSC Adv. 2021 Jul 1;11(38):23235–40. doi: 10.1039/d1ra03395f (PMC9036754; doi:10.1039/d1ra03395f)
Supplement: RA-011-D1RA03395F-s650 [file RA-011-D1RA03395F-s650.xyz]

18
eq1580         -678.418919800568   -678.418919800568
Co      0.27099972744400    0.89325304664300   -0.31261906803100
 H     -1.16480918352400   -1.57327087778200    0.17335945922000
 C     -1.09845404503600    1.37594203539900    1.92915225142900
 O     -2.11559289724400    1.29442326251000    0.90138196256900
 C     -1.61102512674400    1.00094586683900   -0.39167543952400
 O     -2.35863792379700    0.82636944482900   -1.32480415784100
 C      0.27662498196500   -0.37345993539000    1.32922374907100
 O     -0.65348595855000    0.05488488985900    2.32927243826800
 C     -0.17821463393500   -1.11271302602100    0.20320153082200
 O      0.53459830661600   -0.97371594154800   -0.90444555276600
 C      0.11848545232900    2.90321032412700    0.22682612543700
 C      0.12658974466200    2.07875447832700    1.35373617952200
 H     -0.79545249301500    3.26989945050600   -0.21906392056600
 H      1.01286213364100    2.02030076616500    1.97317949004200
 H      0.33080580333900    1.61699545610300   -1.59427371950400
 H      1.02205279978500    3.43553882007600   -0.04090311216600
 H      1.32051284614100   -0.40631693600600    1.62336229226100
 H     -1.57307658338700    1.83886685688400    2.78605371978100
