# Supplementary material for: Mining hydroformylation in complex reaction network via graph theory
Source: RSC Adv. 2021 Jul 1;11(38):23235–40. doi: 10.1039/d1ra03395f (PMC9036754; doi:10.1039/d1ra03395f)
Supplement: RA-011-D1RA03395F-s651 [file RA-011-D1RA03395F-s651.xyz]

18
eq1581         -678.456259727848   -678.456259727848
Co      0.25520323157800    1.82834455633200   -0.64138434264400
 H      0.54900973972100   -1.41161318579100    2.55878689159200
 C     -2.09432854313400    0.52456232604700   -0.16584312067400
 O     -1.63551733896200    1.06120158815000   -1.19079328022300
 C     -0.08358336043600    3.54562436067600   -0.95440315331300
 O     -0.27448063657800    4.68859979695700   -1.03241086494200
 C      1.07616871737100   -0.58549500630800    0.66325075485400
 O      0.70697582622200    0.10738806501300   -0.44491393694900
 C      0.25106972510200   -0.83523253687500    1.69803955114100
 O     -1.09343921451900   -0.42963566181400    1.80486455973300
 C     -0.46480718788200    1.93295685471500    1.14163340995400
 C     -1.52361838525000    0.82921279974000    1.21299373160500
 H     -0.90084363442000    2.90654198175400    1.36555411329800
 H     -2.35751472920500    1.13664200112400    1.85132097931300
 H      1.52023447240700    2.29461750467000   -0.11831808674300
 H      0.35645168846600    1.72648716816800    1.82956264472300
 H      2.09441018051700   -0.95892825396400    0.69522964569700
 H     -2.91660759970000   -0.19136636903900   -0.23220526514600
