# Supplementary material for: Mining hydroformylation in complex reaction network via graph theory
Source: RSC Adv. 2021 Jul 1;11(38):23235–40. doi: 10.1039/d1ra03395f (PMC9036754; doi:10.1039/d1ra03395f)
Supplement: RA-011-D1RA03395F-s652 [file RA-011-D1RA03395F-s652.xyz]

18
eq1582         -678.499277645021   -678.499277645021
Co      2.23687523651600   -0.71873841834700   -0.28440417365700
 H      0.45895969945900    1.06376197599400   -1.10039576648400
 C      3.87518636206800    0.02842834065100    0.02832682957100
 O      4.90825409196600    0.52163344037100    0.21138405143300
 C      1.54653863616000    1.07635474402000   -1.16711762432500
 O      2.15117431252200    0.32757640897800   -2.04351407865900
 C      2.82104852221100   -2.32525911929200   -0.86766425175600
 O      3.10360466354400   -3.39485074054200   -1.22312136574800
 C      1.65171172502500   -0.64715375607900    1.36835721660600
 O      1.23946854410300   -0.65086667570800    2.46053066622200
 C     -0.82145566887700   -0.95466924613100    0.04483586330500
 C      0.40614563218700   -1.51255728502600   -0.67969208946900
 H     -0.90506061632300   -1.35610419309000    1.05689961655400
 H      0.40267398198700   -1.26489017407600   -1.74473686792600
 H      0.42068230134200   -2.59885190829000   -0.56694886537400
 H     -1.72642633610600   -1.23682775781300   -0.50242541824800
 H      2.06589645917100    1.92497388863000   -0.71512528031000
 H     -0.80648177836500    0.13588514296700    0.12286258182100
