# Supplementary material for: Mining hydroformylation in complex reaction network via graph theory
Source: RSC Adv. 2021 Jul 1;11(38):23235–40. doi: 10.1039/d1ra03395f (PMC9036754; doi:10.1039/d1ra03395f)
Supplement: RA-011-D1RA03395F-s653 [file RA-011-D1RA03395F-s653.xyz]

18
eq1583         -678.461241152076   -678.461241152076
Co     -0.34568852484500   -0.01203769685700    1.15232697884500
 H      2.00846022690800    1.35766771652300   -0.47160638628900
 C      0.71927640386800   -1.18298910621400    0.21040372111300
 O      0.48392328251600   -2.38489677007000    0.07962649144100
 C      1.18739387226500    1.99370994268000   -0.09683880832600
 O      0.60812794522900    1.43200052615700    1.07388842600300
 C     -2.17851279020100   -2.46100643511800    1.96380414941100
 O     -1.56112163526100   -1.48997505375700    1.80133288645100
 C      0.15930290583100    2.13609243672100   -1.22103325967900
 O      0.02115310363900    3.20646240815900   -1.83042925049600
 C     -0.64342375604300    0.89599585436800   -1.56963485924900
 C     -1.40679302388600    0.29728043007500   -0.39183769176200
 H      0.05433506502900    0.14557107097300   -1.96383223893400
 H     -2.16381826957600    0.99456457474900   -0.00598710447200
 H     -1.87521279015300   -0.64769431089300   -0.68008755126600
 H     -1.32866316656700    1.16443974234300   -2.37622648883300
 H      1.59800670242900   -0.70658393034600   -0.27504501671700
 H      1.58655230307100    2.97920459242000    0.13985329681300
