# Supplementary material for: Mining hydroformylation in complex reaction network via graph theory
Source: RSC Adv. 2021 Jul 1;11(38):23235–40. doi: 10.1039/d1ra03395f (PMC9036754; doi:10.1039/d1ra03395f)
Supplement: RA-011-D1RA03395F-s654 [file RA-011-D1RA03395F-s654.xyz]

18
eq1584         -678.460369560802   -678.460369560802
Co     -0.39619659553800    0.04477255508300    1.10893505257400
 H      2.14850099188700    1.61766518596300   -0.13661484064600
 C      0.89401727276900   -1.03572610803100    0.33820948073500
 O      0.81317085504500   -2.26441862556400    0.32703958038300
 C      1.12400532706000    2.01058936793500   -0.13887761641300
 O      0.39556922938500    1.59056745261600    1.00826335997500
 C     -1.99730222858800   -2.59557468418800    1.83674173783500
 O     -1.48708199409400   -1.55828023202900    1.71911523343000
 C      0.45217478331500    1.55988673663700   -1.44048993065300
 O      1.11713230168200    1.35612976888300   -2.46632902939800
 C     -1.04605879540500    1.35814534449800   -1.35939839792900
 C     -1.40021271864800    0.13288095865500   -0.51184077464100
 H     -1.43089751342800    1.25004459037900   -2.37482363547300
 H     -2.42813451451900    0.20814874315000   -0.13207903129800
 H     -1.28206784490600   -0.79785245373900   -1.07290653412400
 H     -1.47900486578800    2.24751253344600   -0.89328685700200
 H      1.74835695187500   -0.51049584740500   -0.13189106045300
 H      1.17732721216600    3.10381070561100   -0.14108944284600
