# Supplementary material for: Mining hydroformylation in complex reaction network via graph theory
Source: RSC Adv. 2021 Jul 1;11(38):23235–40. doi: 10.1039/d1ra03395f (PMC9036754; doi:10.1039/d1ra03395f)
Supplement: RA-011-D1RA03395F-s655 [file RA-011-D1RA03395F-s655.xyz]

18
eq1585         -678.428330479548   -678.428330479548
Co      0.41999561263600    1.60669965192000    0.25910373026500
 H      1.65680892392000   -1.58396123767600   -1.13141755211000
 C     -2.74115847986600    1.83224268464700    0.54520047731600
 O     -2.24222952394100    0.56942014544300    0.16144541566500
 C     -0.91826735235700    0.31906165497400    0.07226806706300
 O     -0.60943345521700   -0.89829872081400   -0.11785672751900
 C      1.50484585086500   -0.77471170543100    0.97010260686300
 O      1.34785171760400    0.28717545253700    1.61350669559900
 C      1.53885444511400   -0.68055784301000   -0.53897866733200
 O      1.55752110810500    0.47000025646400   -1.04965996560500
 C     -0.58205799818000    2.55332481480100    1.54968830713200
 C     -2.01195159736800    2.75445829603600    1.18521303759400
 H     -0.05692103333100    3.50879628697200    1.68309917429300
 H     -2.50540299159500    3.69191783671100    1.41378092907900
 H     -0.26025149297200    2.38126648631700   -0.75758390408100
 H     -0.47622251290700    1.94977700237800    2.46263103423900
 H      1.61731019955400   -1.73747775675000    1.46464061698100
 H     -3.77450846875600    1.92077468405000    0.25578095580800
