# Supplementary material for: Mining hydroformylation in complex reaction network via graph theory
Source: RSC Adv. 2021 Jul 1;11(38):23235–40. doi: 10.1039/d1ra03395f (PMC9036754; doi:10.1039/d1ra03395f)
Supplement: RA-011-D1RA03395F-s656 [file RA-011-D1RA03395F-s656.xyz]

18
eq1586         -678.463019500381   -678.463019500381
Co      0.97017796618600   -0.49212889559300    2.37623592613700
 H     -1.96935929079700    2.20718782015200   -1.92234216309900
 C     -1.33613680076700    1.00036822916600    2.20236724789600
 O     -1.23092266120600    1.96451594469500    2.96718855104500
 C     -0.77996679318700    0.58028032501800   -2.42418473632000
 O     -0.32394735083300   -0.25123369871100   -3.14720281591800
 C      1.97890746119400    1.00938046512500    1.66897018986800
 O      2.50857695470700    0.33480632391700    2.72778761826800
 C     -1.24512343474100    1.48080091672900   -1.58071216572400
 O     -0.75621110133100   -0.20920339044600    2.46846782047400
 C     -1.94921598967600    1.07432404374200    0.82505340597000
 C     -0.80378571751500    1.47457171860000   -0.13590936558100
 H     -2.73252776543900    1.83070929691000    0.80269570585600
 H     -0.43079827206400    2.46408001212300    0.14384084770900
 H      0.02184140411400    0.76712202861600   -0.01199557495700
 H     -2.35041305175500    0.10559989078000    0.53009870972300
 H      1.46494510216900    1.95184595612200    1.86584391667000
 H      2.42874229217800    0.87688100270400    0.68476111316800
