# Supplementary material for: Mining hydroformylation in complex reaction network via graph theory
Source: RSC Adv. 2021 Jul 1;11(38):23235–40. doi: 10.1039/d1ra03395f (PMC9036754; doi:10.1039/d1ra03395f)
Supplement: RA-011-D1RA03395F-s657 [file RA-011-D1RA03395F-s657.xyz]

18
eq1587         -678.453477976422   -678.453477976422
Co      1.31578916039800   -0.29394721970600   -0.30546940969200
 H      3.47365324333700   -0.25916409929500    1.14720099170900
 C      0.32116487257400   -0.02134333166700    1.12756109012200
 O     -0.32699121392400    0.05472689322900    2.09646644476800
 C      0.97617478156500    2.52106294246800   -0.06020696543200
 O      1.99907307404900    3.19879416481900    0.04376749044600
 C      3.17772139804100    0.18578492215900    0.19678147866000
 O      3.08111746435200   -0.60651832421800   -0.88063494812400
 C      0.83227796007100    1.35188683785200   -1.02065254003400
 O      0.47677128260000    1.45085849933500   -2.18823540493700
 C      0.79691573347900   -1.59336929345800   -1.96539029062000
 C     -0.35899895660500   -1.40036223188500   -1.24758427104600
 H      1.05125156473000   -0.95290752128900   -2.79949828812500
 H     -0.69103288352500   -2.12522975888200   -0.51226911753400
 H     -1.05871234913000   -0.62169701152900   -1.52509336074500
 H      1.43628237958800   -2.44970239555200   -1.78796691255100
 H      0.09301824370600    2.67728588747900    0.58142812507200
 H      3.38245898003700    1.24564608984500    0.04934449700400
