# Supplementary material for: Mining hydroformylation in complex reaction network via graph theory
Source: RSC Adv. 2021 Jul 1;11(38):23235–40. doi: 10.1039/d1ra03395f (PMC9036754; doi:10.1039/d1ra03395f)
Supplement: RA-011-D1RA03395F-s658 [file RA-011-D1RA03395F-s658.xyz]

18
eq1588         -678.457010397160   -678.457010397160
Co      1.46331393580200   -0.33348336960000   -0.13990704155800
 H      3.52705734504100   -1.20218095688700    1.23138091095200
 C      0.66286237059800    0.14495965142400    1.36641852693700
 O      0.15519335083200    0.42601647333300    2.37673010999300
 C      0.20368173359500    2.20312628659000   -0.96256354487700
 O     -0.89542787487300    1.92137982452400   -0.48507169267700
 C      3.38677747879100   -0.56221772764100    0.36032747091300
 O      3.04005466250800   -1.12565922030700   -0.80172280089500
 C      1.50531643203500    1.45244646991700   -0.63049720667300
 O      2.56210893546000    2.06073062706300   -0.80523601762300
 C      0.51117588011800   -0.90744114346200   -2.01369245429700
 C     -0.39649682032900   -1.06929861823700   -0.99154946918800
 H      0.47672058766600   -0.03749499865000   -2.66074020361500
 H     -0.46584591388000   -2.01725168434200   -0.46477383729100
 H     -1.17018829603200   -0.33989572360800   -0.79481064434600
 H      1.18111511441900   -1.70196114542000   -2.31411043349000
 H      0.35097360948000    3.04167429614700   -1.65914169312900
 H      3.87954220409200    0.40835600884200    0.33850862983300
