# Supplementary material for: Mining hydroformylation in complex reaction network via graph theory
Source: RSC Adv. 2021 Jul 1;11(38):23235–40. doi: 10.1039/d1ra03395f (PMC9036754; doi:10.1039/d1ra03395f)
Supplement: RA-011-D1RA03395F-s659 [file RA-011-D1RA03395F-s659.xyz]

18
eq1589         -678.419401797183   -678.419401797183
Co      1.28684923093800   -0.92849653712600    0.17336736660100
 H     -1.28981943715100    0.42664592576400   -1.18258138604800
 C      0.83519270195100   -2.34271138446200   -0.75684293876200
 O      0.39051474362600   -3.12361942688700   -1.51777352445800
 C      2.91375550397000    0.42372021183300    0.32366334531300
 O      3.26329734316300   -0.53413342873200   -0.31880964398700
 C     -0.05705429435200    0.00058075189300    0.28822832036500
 O     -1.08493475741800    0.59478800321200   -0.17817114624400
 C     -0.31041064405000   -0.62181122517200   -3.21885612214800
 O     -1.25744545314300   -0.20362071030900   -2.52325763153300
 C      1.18603078411300    1.35276981306000   -2.60098868751700
 C      1.05730667452400   -0.01597139050800   -3.26674673193000
 H      2.18305564583100    1.75617933650700   -2.77758482963700
 H      1.35065596671500    0.02342146621200   -4.32107155925000
 H      1.74075489432100   -0.73906519372500   -2.80090384810100
 H      0.44616525803500    2.05348809710500   -2.99304950964300
 H      1.04847352762700    1.28595631595100   -1.52210820540200
 H     -0.48339614122300   -1.50492689452600   -3.84409144351900
