# Supplementary material for: Mining hydroformylation in complex reaction network via graph theory
Source: RSC Adv. 2021 Jul 1;11(38):23235–40. doi: 10.1039/d1ra03395f (PMC9036754; doi:10.1039/d1ra03395f)
Supplement: RA-011-D1RA03395F-s660 [file RA-011-D1RA03395F-s660.xyz]

18
eq159          -678.466081354831   -678.466081354831
Co      0.16637473780400   -0.59686204956100    0.18799656550900
 H      0.91271066548200    0.67598448144600    0.26611215843100
 C     -0.74955402272700   -2.13261705795300    0.06547178934300
 O     -1.35305988320100   -3.12144092434800   -0.01915920501700
 C      1.40406795150300   -0.82500049581300   -1.06685237940900
 O      2.24616871257600   -0.86740689038900   -1.87196660114000
 C      0.71011932460100   -0.63188908794800    1.88636829498900
 O      1.10569257375700   -0.53712714908400    2.97876065456000
 C     -1.11373074239000    0.59275514057200   -0.16546983108800
 O     -1.86300812320800    1.45990153978900   -0.38019794092900
 C      1.02429656789100    2.65443570788300    1.56405715900700
 C      1.04123473804800    3.29209508924600    0.38393244800900
 H      1.93274528835200    2.28929065693300    2.03092468283100
 H      0.12466645351300    3.62461739500200   -0.09107574370800
 H      1.96516746423900    3.46212334453300   -0.15683248880900
 H      0.09346368294000    2.45347221463600    2.08486336225400
 H      0.39229494246800    2.04806401508500   -2.07665092666000
 H      1.05844717306300    1.73616604960700   -2.16834347438300
