# Supplementary material for: Mining hydroformylation in complex reaction network via graph theory
Source: RSC Adv. 2021 Jul 1;11(38):23235–40. doi: 10.1039/d1ra03395f (PMC9036754; doi:10.1039/d1ra03395f)
Supplement: RA-011-D1RA03395F-s661 [file RA-011-D1RA03395F-s661.xyz]

18
eq1590         -678.395281052112   -678.395281052112
Co      1.96618043548800   -0.73625633917100    0.06298302668000
 H     -1.56616112694700   -1.37465576584100   -0.19597813672000
 C      1.78380195018500   -2.23941421417200   -0.77221932617000
 O      1.54067873058100   -3.18640910562700   -1.41678534523800
 C      0.63120801379100    0.78996780400500    0.27622975001400
 O      1.67295661706100    1.37138245458000    0.64882238676400
 C      0.05073695498200   -0.29532462784400   -0.11635838307900
 O     -1.06332202369700   -0.75216321888400   -0.74711442262900
 C     -0.49002960683500    0.91700308640900   -2.92910602980800
 O     -0.27926425945500    2.01711986740400   -2.40010189542000
 C      2.00292521304600    0.44469712330400   -3.03321464457300
 C      0.58992463007100   -0.06653683429700   -3.30161531110200
 H      2.73011272894800   -0.36325847687300   -3.14412262250100
 H      0.45539219865500   -0.33360427956700   -4.35561969025100
 H      0.37386649034700   -0.97941296307600   -2.73622153524400
 H      2.26079375196500    1.25410895138900   -3.71787493958100
 H      2.07746279840200    0.85201158186700   -2.02153672552400
 H     -1.51827194910000    0.58393868650000   -3.13774433150500
