# Supplementary material for: Mining hydroformylation in complex reaction network via graph theory
Source: RSC Adv. 2021 Jul 1;11(38):23235–40. doi: 10.1039/d1ra03395f (PMC9036754; doi:10.1039/d1ra03395f)
Supplement: RA-011-D1RA03395F-s662 [file RA-011-D1RA03395F-s662.xyz]

18
eq1591         -678.352580197510   -678.352580197510
Co      0.55383474233900   -2.60048954734900   -0.69500874313600
 H     -2.14584702270800   -3.19635932898200   -2.33374536414700
 C     -2.11793868132300    0.00078372119200   -0.24286627953400
 O     -1.24487769642400    0.74783487402200   -0.41270703667700
 C      1.27660664063300   -0.97039504839900    0.26882814844600
 O      2.08566617716600   -1.99577535286500    0.19512031877400
 C     -1.77464185677500   -2.17615014961700   -2.53013477716100
 O     -2.54385976507200   -1.29279731489200   -2.94816534618900
 C     -0.35190225472200   -1.94846136589700   -2.20433188016000
 O      1.54936560642100    0.12364320902700   -0.51102785798500
 C     -0.86241613660500   -3.20292031066600   -0.01494745776600
 C      0.43039949921000   -1.20684553292000   -3.01747988114600
 H     -0.82411307737700   -4.27019610864100    0.24326591379000
 H      1.46084159496400   -0.96810221525600   -2.76873080031400
 H      0.04034062960100   -0.81373914954900   -3.95304983872400
 H     -1.77711085509800   -2.67304626034700    0.26040911147800
 H      0.66590008087600   -0.78930773796300    1.15614754270300
 H      0.78873226658900    0.73141961503900   -0.57381659568600
