# Supplementary material for: Mining hydroformylation in complex reaction network via graph theory
Source: RSC Adv. 2021 Jul 1;11(38):23235–40. doi: 10.1039/d1ra03395f (PMC9036754; doi:10.1039/d1ra03395f)
Supplement: RA-011-D1RA03395F-s663 [file RA-011-D1RA03395F-s663.xyz]

18
eq1592         -678.515701883004   -678.515701883004
Co      0.37916747867200    0.07822731354600   -0.69116883826000
 H      0.18781406624200   -0.85156798883400   -2.47685711668100
 C      1.55220784743000   -1.21088490893800   -0.24882365728100
 O      2.31813609089900   -2.04101786244800    0.02464504678400
 C      1.55949841079700    1.39598869063400   -0.79962255284200
 O      2.32180429821000    2.27555007566300   -0.85504257035400
 C     -1.04553712997800   -0.66898412261400    0.04413850558300
 O     -1.98531794705600   -1.13192066807600    0.55458668325600
 C     -0.88959570717700    1.46880550220000   -1.18981360369300
 O     -1.34686049572400    1.51888020843600   -2.33437702543900
 C      2.20128696228700   -0.89746027212100   -3.36052192140800
 C      0.70276880549700   -0.59238780957600   -3.42153607447100
 H      2.65772966262900   -0.77864102163800   -4.34462390640100
 H      0.49970724820800    0.45714627317600   -3.63094121213500
 H      0.19968924447900   -1.19286792994200   -4.18219677367900
 H      2.71586699802300   -0.21767761366100   -2.67489478201200
 H      2.38360735463100   -1.92020871699300   -3.01974291407100
 H     -1.19298164061500    2.21221458128500   -0.43078546281300
