# Supplementary material for: Mining hydroformylation in complex reaction network via graph theory
Source: RSC Adv. 2021 Jul 1;11(38):23235–40. doi: 10.1039/d1ra03395f (PMC9036754; doi:10.1039/d1ra03395f)
Supplement: RA-011-D1RA03395F-s664 [file RA-011-D1RA03395F-s664.xyz]

18
eq1593         -678.459729809628   -678.459729809628
Co     -0.03308492917200    0.05552714876700   -0.13684369227800
 H     -0.35062485253800    2.97981874895800    0.87724057605800
 C      0.18960905281800    0.42621458987000   -1.84399691591300
 O      0.45271936226500    0.64092099946700   -2.96264655019900
 C     -1.49650544068100   -0.95018474155400   -0.26239915559700
 O     -2.47481459355300   -1.57754647871700   -0.34242109689600
 C      0.99122715726900   -0.96865576792800    0.88473283720300
 O      1.75605971026000   -1.62164716500100    1.47928531307900
 C      1.43731203192000    4.66860417481000   -0.02412094815200
 O      2.21852005722300    4.67231861864400    0.83195147082600
 C     -0.00056112889000    1.97620353990000    1.11894084929700
 C      1.17613860961100    1.53865664966500    0.26166749661500
 H      0.20411279203800    1.88162699158700    2.18315606355100
 H      2.09045977792800    1.32796286563100    0.80837216711700
 H      1.38137303520000    2.18342389588900   -0.59002370560200
 H     -0.93081483071900    1.34486544175000    0.93474631388400
 H     -1.10275085869200    2.76815562107300   -1.40250352289100
 H     -0.60391126033600    3.31858768333500   -1.41046043635000
