# Supplementary material for: Mining hydroformylation in complex reaction network via graph theory
Source: RSC Adv. 2021 Jul 1;11(38):23235–40. doi: 10.1039/d1ra03395f (PMC9036754; doi:10.1039/d1ra03395f)
Supplement: RA-011-D1RA03395F-s665 [file RA-011-D1RA03395F-s665.xyz]

18
eq1594         -678.483899395646   -678.483899395646
Co      0.31157736655000   -0.04630871875900   -0.60451400534100
 H     -1.01743972017100    1.30969031403400    2.85688672507500
 C      0.18646532106100    0.88388917922400   -2.09170730776800
 O      0.13446345548400    1.39000845093600   -3.14740006090700
 C      1.15265173264500   -1.59189267469700   -0.53158634346600
 O      1.69347989068300   -2.62726328802500   -0.62021825759900
 C      1.00756833564100    1.74096959649300    1.99062895130700
 O      1.41865505966900    2.36954296436800    2.97657988569900
 C     -0.37679432486300    1.14030214681200    1.99047538044200
 O     -0.76049603220800    0.46109211232600    1.01443944289700
 C      1.77448732075400    1.50732460874200    0.72044745473000
 C      3.20065005393500    2.03787483773800    0.71507111048200
 H      1.19779737935500    1.97385927799900   -0.09325528811300
 H      3.78820971389000    1.55831590145000    1.49886961549000
 H      3.66211798482500    1.83326929597700   -0.25203433121900
 H      1.82445428096500    0.40525814965800    0.56086011340200
 H     -0.69789055981700   -0.83989167652900   -1.26035601682300
 H      3.20602933772100    3.11333414719200    0.89399389916800
