# Supplementary material for: Mining hydroformylation in complex reaction network via graph theory
Source: RSC Adv. 2021 Jul 1;11(38):23235–40. doi: 10.1039/d1ra03395f (PMC9036754; doi:10.1039/d1ra03395f)
Supplement: RA-011-D1RA03395F-s666 [file RA-011-D1RA03395F-s666.xyz]

18
eq1595         -678.514284559173   -678.514284559173
Co     -0.09290946345700    0.32697233982500    1.65227646806300
 H      0.34496296069700    0.82136515631300   -0.85680437272500
 C     -0.76685147376200    0.89423430186000    3.18150585926400
 O     -1.15199853204700    1.16040345474500    4.25476976893400
 C      0.86219539231400   -1.06728807996400    1.16507757441800
 O      1.50200591276200   -2.02698761773000    0.96143408651600
 C      1.43448570724800    1.32221094633300    1.94991836293200
 O      1.38591319319800    2.34421869628400    1.23661285608000
 C     -2.22919170647900    0.67001467250700   -0.13972305028300
 O     -1.79802964930200   -0.14214871131100    0.70958154795200
 C     -0.25461381380500    1.60596323919700   -1.32573629825000
 C     -1.49405320486800    1.93364229827800   -0.45507571173100
 H     -0.54405786366500    1.28265845835800   -2.32709765954200
 H     -1.13424572499600    2.37956641381000    0.48135051928900
 H     -2.14466175029400    2.64307549914500   -0.96455607306800
 H      0.37629609255800    2.49043571748900   -1.38740831402400
 H      2.31062671234500    1.12269948718300    2.58687809244300
 H     -3.14108983598000    0.40887171705700   -0.68203942556800
