# Supplementary material for: Mining hydroformylation in complex reaction network via graph theory
Source: RSC Adv. 2021 Jul 1;11(38):23235–40. doi: 10.1039/d1ra03395f (PMC9036754; doi:10.1039/d1ra03395f)
Supplement: RA-011-D1RA03395F-s667 [file RA-011-D1RA03395F-s667.xyz]

18
eq1596         -678.466122970941   -678.466122970941
Co     -0.33796401973600    0.47873593194700   -0.74787246488500
 H     -1.23663416623600   -1.25932933456800    1.34622081578200
 C     -1.40831679655000    1.67817401162500    2.16309386027100
 O     -2.32235480096900    2.28787373775500    1.60122253992000
 C     -1.26869535924200    0.84687232726300   -2.21810676404300
 O     -1.90879285448300    1.06103814893800   -3.16791258553400
 C      0.66141291578800   -0.22546548847200    0.86088067809100
 O      0.74684475693100    0.59379738367700    2.01060217469800
 C     -0.44986670136500   -1.06188402365500    0.61971634024700
 O     -0.57452463494400   -1.42981050105100   -0.65632284387100
 C      0.24195071862100    2.42847153513800    0.40269419814100
 C      0.06617463386800    1.86886007735800    1.81891474863800
 H     -0.62331536898600    2.15232792283300   -0.26819703660500
 H      0.50881383064100    2.53975825313400    2.55783552161700
 H      1.22959458021600    2.19404015953900    0.00300772408100
 H      0.12499405870100    3.51226900328500    0.40227204384900
 H      1.60789582280600   -0.42505159191200    0.36447592144400
 H     -1.59243366436300    0.92923042864900    2.94843935618700
