# Supplementary material for: Mining hydroformylation in complex reaction network via graph theory
Source: RSC Adv. 2021 Jul 1;11(38):23235–40. doi: 10.1039/d1ra03395f (PMC9036754; doi:10.1039/d1ra03395f)
Supplement: RA-011-D1RA03395F-s668 [file RA-011-D1RA03395F-s668.xyz]

18
eq1597         -678.479831196957   -678.479831196957
Co      2.15783390369200    0.08852922206200   -0.34510291778900
 H      0.04435019121800    1.62563953473300   -0.35971899634200
 C      2.28835425957100   -1.67158429776800    0.29643381767400
 O      3.28806576871000   -2.19901282631700    0.77918532864600
 C      0.77998957389400    1.46192030750100   -1.15753978485600
 O      0.45455437888600    1.14592531839600   -2.31380571445100
 C      3.05399211196700   -0.46639384031300   -1.79718828292100
 O      3.70661842387800   -0.84105541616000   -2.68299009311500
 C      2.15271844879100    0.60623997760000    1.34737972645400
 O      2.24382747442700    0.89648845019700    2.47334339796800
 C     -0.22807166206600   -1.54357008149600   -0.29806402124500
 C      0.95910733273200   -2.40889256108200    0.13111530844900
 H     -0.39897987806900   -0.72545283269000    0.40879761864900
 H      1.14039218161300   -3.19446764264500   -0.60963732239700
 H      0.75804405823400   -2.90349974538300    1.08564734850400
 H     -1.13709619857700   -2.14557924547100   -0.32644301052200
 H      1.84845415960100    1.81772559328700   -0.93691405865300
 H     -0.08335875969000   -1.12511524694700   -1.29644729757400
