# Supplementary material for: Mining hydroformylation in complex reaction network via graph theory
Source: RSC Adv. 2021 Jul 1;11(38):23235–40. doi: 10.1039/d1ra03395f (PMC9036754; doi:10.1039/d1ra03395f)
Supplement: RA-011-D1RA03395F-s669 [file RA-011-D1RA03395F-s669.xyz]

18
eq1598         -678.422829367453   -678.422829367453
Co      2.09314075145800   -0.12137220892400   -0.27297474658500
 H      0.49752099704100    1.84828516522400   -0.15624961167000
 C      4.32411046743000   -2.37036685823500    0.85543243416300
 O      3.71244933716100   -1.46927218332500    0.46126840234600
 C      0.86192387344600    1.12568882752100   -0.90587164492400
 O      0.44816515324100    1.14099406689300   -2.06040632644900
 C      2.37376637727200   -0.70145905998800   -1.95745340386700
 O      2.56541870928700   -1.10712877251900   -3.02477992738800
 C      1.78676708216700    0.39706044683500    1.40207154723400
 O      1.56145495563000    0.71093350500700    2.49746023281600
 C     -0.53991077272200   -1.52011505213900   -0.55268391214500
 C      0.85519578301400   -1.70928073391900    0.04083403082900
 H     -1.06094002534300   -0.68659903010800   -0.07117396670800
 H      1.36210631854600   -2.56503631425800   -0.42029133187200
 H      0.79487482875300   -1.90835076795000    1.11604924251800
 H     -1.14924972693100   -2.41998036996100   -0.41875635899300
 H      3.03427993009700    1.06758396032000   -0.51341332228000
 H     -0.49227827071300   -1.29373995296800   -1.62101029042600
