# Supplementary material for: Mining hydroformylation in complex reaction network via graph theory
Source: RSC Adv. 2021 Jul 1;11(38):23235–40. doi: 10.1039/d1ra03395f (PMC9036754; doi:10.1039/d1ra03395f)
Supplement: RA-011-D1RA03395F-s670 [file RA-011-D1RA03395F-s670.xyz]

18
eq1599         -678.411271670921   -678.411271670921
Co     -0.77578929695900   -3.60178807523600   -1.56850738207200
 H     -2.54257557028200   -2.38101161925100   -2.93799842651500
 C     -1.50018798002200   -0.09013361500700   -0.95173688571100
 O     -1.72601665134400    0.58578114975900    0.04637143641100
 C      1.14026169765200    0.00450734903200    0.73086806033000
 O      0.86210408973800   -0.20495932313700    1.86113041010300
 C     -1.74885452303600   -2.10348348578600   -2.25023954202700
 O     -2.26854866349000   -1.17118465129800   -1.28446652558700
 C     -0.37214206455500   -2.15514108903100   -2.64180816872200
 O      1.44194809190800    0.19937648755400   -0.40290076038400
 C     -0.00181349530600   -2.96850089650100    0.01274488932300
 C      0.67178764550300   -1.53617143640400   -3.19052039550200
 H      0.17865326760800   -3.86375196054300    0.63064216898700
 H      1.66470280808300   -1.96783484383600   -3.13627217527700
 H      0.57498435722000   -0.57242859524300   -3.68273329464200
 H     -0.67024639544400   -2.28566442949300    0.54404936336800
 H      0.95147618332000   -2.48145026057800   -0.21990217326500
 H     -0.67076360899200    0.09293529092700   -1.64096142214200
