# Supplementary material for: Mining hydroformylation in complex reaction network via graph theory
Source: RSC Adv. 2021 Jul 1;11(38):23235–40. doi: 10.1039/d1ra03395f (PMC9036754; doi:10.1039/d1ra03395f)
Supplement: RA-011-D1RA03395F-s671 [file RA-011-D1RA03395F-s671.xyz]

18
eq16           -678.447151901852   -678.447151901852
Co     -0.47837325483700   -0.94047769481500    0.08773034368200
 H      0.14813436806700   -1.94554737986900    0.97928559615700
 C     -1.16203430081600    0.29892949254600   -1.01570834188600
 O     -1.62626757584400    1.09083675051000   -1.72975647065100
 C      0.18270543077900    0.12351604649300    1.33079384903500
 O      0.63076959509600    0.76890945617100    2.19441524352800
 C      0.56093142399100   -1.84003620066800   -1.02363154880300
 O      1.25710285492100   -2.50025741790700   -1.68787356372900
 C      0.62683678233400   -2.16579190221200    3.65250314556200
 O     -0.48464097870900   -1.95357482428500    3.90956596110100
 C     -2.29375424268500   -1.43820425828700    1.08377430485900
 C     -2.20093008621200   -2.19457782112600   -0.08298305864400
 H     -2.01316583562100   -1.86385232995100    2.03825659108100
 H     -2.73929993094200   -1.90785716273500   -0.97755867888700
 H     -1.84167267445100   -3.21415565867800   -0.04840350070000
 H     -2.90100162855400   -0.54221977942000    1.11768813911300
 H     -0.44487989663100   -3.74997284885400    1.54833950805400
 H     -0.92831732964000   -4.24692619040300    1.81746004195000
