# Supplementary material for: Mining hydroformylation in complex reaction network via graph theory
Source: RSC Adv. 2021 Jul 1;11(38):23235–40. doi: 10.1039/d1ra03395f (PMC9036754; doi:10.1039/d1ra03395f)
Supplement: RA-011-D1RA03395F-s672 [file RA-011-D1RA03395F-s672.xyz]

18
eq160          -678.427418527096   -678.427418527096
Co     -0.08610880939400   -0.21370797701500   -0.22719045547100
 H     -0.05998353369700    0.52989065883800    1.06535032968500
 C      0.06930838000500   -1.06686325039300   -1.79413107242200
 O      0.16914950545300   -1.58441925802200   -2.83105180632400
 C      0.43886550092300   -1.46293354342100    0.89719413248700
 O      0.82296037330200   -2.22895263742500    1.68863714110900
 C      0.53717978133700    1.35559836976700   -0.72501876523600
 O      0.96432787586900    2.40111236710200   -1.01631476841300
 C     -1.84551482804800    2.67067053054800    1.05788762441200
 O     -2.83046696608500    2.08611818326700    1.24049871547600
 C     -1.87585998426000    1.20262872994000   -2.97686728309000
 C     -2.38968603088000    2.10778030106000   -2.13151876987800
 H     -0.90429098136100    1.34722174046100   -3.43765055119800
 H     -3.35114725897600    1.95536498613500   -1.65277649011200
 H     -1.84897174698200    3.01359694184800   -1.87789996158200
 H     -2.39802503984900    0.28136944756900   -3.21308870455000
 H     -1.84221297118500    0.11771549328600   -0.48789868250700
 H     -1.86089609882900   -0.44899074507600    0.05178026103400
