# Supplementary material for: Mining hydroformylation in complex reaction network via graph theory
Source: RSC Adv. 2021 Jul 1;11(38):23235–40. doi: 10.1039/d1ra03395f (PMC9036754; doi:10.1039/d1ra03395f)
Supplement: RA-011-D1RA03395F-s673 [file RA-011-D1RA03395F-s673.xyz]

18
eq1600         -678.425714187774   -678.425714187774
Co      0.94104797263300    1.12976473023100    1.19079545707500
 H      0.28499512732900   -1.42841424852700    1.11465473589600
 C      2.64811655825200    1.15947963536400    0.79295999678300
 O      3.78393768158200    1.12612703811200    0.52334462678200
 C      0.63123405157500    1.56103200548000   -1.62184701846800
 O     -0.37499318504200    1.11264022994800   -2.17502409229600
 C     -0.17640402944100   -0.48998031516100    0.80379099365800
 O     -0.62246718877200    0.36390069336400    1.72905365704200
 C      0.60067524275800    2.21196966394800   -0.25259876991900
 O      0.29246563382400    3.37101510546200    0.00855365342300
 C      1.26739488792500   -1.60969955711800   -1.83294722475900
 C      2.37910647264800   -1.31094148283900   -1.14496857877900
 H      0.51884690924400   -2.28680040450500   -1.43594844028300
 H      3.12756499098000   -0.63108268042900   -1.53814649692700
 H      2.57928416258100   -1.73905696596400   -0.16842506447000
 H      1.05354953834200   -1.16558021946800   -2.79804920801400
 H      1.64086970420800    1.43774310814500   -2.04392793430400
 H     -0.59728979536000   -0.45031128637600   -0.20172168356500
