# Supplementary material for: Mining hydroformylation in complex reaction network via graph theory
Source: RSC Adv. 2021 Jul 1;11(38):23235–40. doi: 10.1039/d1ra03395f (PMC9036754; doi:10.1039/d1ra03395f)
Supplement: RA-011-D1RA03395F-s674 [file RA-011-D1RA03395F-s674.xyz]

18
eq1601         -678.490530377247   -678.490530377247
Co      2.16539425775900   -0.01164472781700   -0.05115284465100
 H      0.09195205434800    1.57739513444000   -0.46900144102900
 C      3.31808381461700   -1.06437588323200    0.68713971943900
 O      4.10688532712700   -1.73785314507900    1.22624704463400
 C      1.09077342324500    1.53900271830000   -0.91496179862900
 O      1.36879207085500    0.58731876110700   -1.77209358568200
 C      2.11891141472800   -1.58293817381100   -1.24573730975300
 O      2.92501286019000   -1.85805515702600   -2.11520816903200
 C      1.91570347309600    0.96108954160300    1.39292575663000
 O      1.68200459348900    1.51295065218800    2.39573440263800
 C     -0.28115734579400   -1.54783644143800   -0.30920952137000
 C      0.85037707349900   -2.36526772436400   -0.94219412929100
 H      0.04128216366800   -1.08604360455000    0.63105676435200
 H      0.52341376830200   -2.83658378125800   -1.87160511722200
 H      1.16136825879400   -3.15908905592800   -0.25230291954200
 H     -1.12789984567000   -2.19688572980800   -0.08247897556400
 H      1.68972268549300    2.44991636252900   -0.91778477686500
 H     -0.61182427893200   -0.76325507834800   -0.99132205258900
