# Supplementary material for: Mining hydroformylation in complex reaction network via graph theory
Source: RSC Adv. 2021 Jul 1;11(38):23235–40. doi: 10.1039/d1ra03395f (PMC9036754; doi:10.1039/d1ra03395f)
Supplement: RA-011-D1RA03395F-s675 [file RA-011-D1RA03395F-s675.xyz]

18
eq1602         -678.493184941651   -678.493184941651
Co     -0.06212134977500   -0.40193552243700   -1.76449280021100
 H      1.62209256451000    0.37682796485700   -0.44201515056200
 C      0.62298031202500   -0.60825734803800    0.97014793718600
 O      1.47711444168700   -0.57362406121100   -0.16475378830400
 C     -0.56006230885700    0.29720980165200    0.80613357723600
 O      0.82954118054400   -1.38423129977500    1.88519772214500
 C     -0.86671367191200   -1.96391286682700   -1.68929630461400
 O     -1.49446035610400   -2.94147287868100   -1.61317513341400
 C     -0.71193294111900    0.93902086002500   -0.52533032688500
 O      0.36043918963000    1.41861578908300   -1.19896350292700
 C     -1.50782944821600    0.34939155825600    1.75692157937100
 C     -1.28883192307400    0.09799294980900   -3.12883659699000
 H     -2.40081596835600    0.94650349139400    1.61442371630400
 H     -2.33588851415400   -0.13718329946900   -2.92215965510000
 H     -1.14917897545600    1.17847072670600   -3.22008284035800
 H     -1.40244022948100   -0.22051231612000    2.67167437353400
 H     -0.95832086807700   -0.42253897149300   -4.03606117191400
 H     -1.68606723862300    1.37418042316600   -0.73906443805600
