# Supplementary material for: Mining hydroformylation in complex reaction network via graph theory
Source: RSC Adv. 2021 Jul 1;11(38):23235–40. doi: 10.1039/d1ra03395f (PMC9036754; doi:10.1039/d1ra03395f)
Supplement: RA-011-D1RA03395F-s676 [file RA-011-D1RA03395F-s676.xyz]

18
eq1603         -678.518093569354   -678.518093569354
Co     -0.93873770196800   -0.40100769859900   -1.36820596125600
 H      1.00603569192500   -0.90184979912900    2.03968237663900
 C     -0.53011659136800   -0.86139716913700    0.89431605791800
 O      0.20453960387000   -1.46262712301600    1.82376972075700
 C     -0.18446456023000    0.46890429992400    0.38730042661700
 O     -1.47878584318100   -1.45998711481900    0.27329700770100
 C     -0.38405174593700    0.37466398261500   -2.79203524713200
 O     -0.05178691279900    0.91621232095800   -3.77082891693200
 C      1.13105555374000    1.00661113645200    0.63900315816200
 O      1.94387080571500    0.45917749017200    1.43090677296000
 C     -1.22357007597900    1.18676265904100   -0.31865075335700
 C     -2.13005189512900   -1.37431292629500   -2.49975001721200
 H     -0.97203320260500    2.16478866983800   -0.71445782302000
 H     -1.71272228726800   -2.38485192039100   -2.40228635301900
 H     -3.05450075235800   -1.29436372547400   -1.92074933966700
 H     -2.25752950213200    1.06990996348600   -0.00500119222600
 H     -2.28406397294700   -1.10768309835700   -3.54307750569400
 H      1.40441728475500    1.92559505553300    0.10703478642200
