# Supplementary material for: Mining hydroformylation in complex reaction network via graph theory
Source: RSC Adv. 2021 Jul 1;11(38):23235–40. doi: 10.1039/d1ra03395f (PMC9036754; doi:10.1039/d1ra03395f)
Supplement: RA-011-D1RA03395F-s677 [file RA-011-D1RA03395F-s677.xyz]

18
eq1604         -678.490895978302   -678.490895978302
Co     -1.86333526417000    0.04609585407300   -0.98531034446900
 H      0.71906279703100   -1.31441520445200    1.52032708308400
 C     -1.04868165614200   -0.68896275960800    1.07350581241400
 O     -0.23580601675000   -1.56187266171200    1.67521357240000
 C     -0.49704688627600    0.48095836119900    0.34972367931000
 O     -2.28909452629400   -0.90813143918800    0.91763889139200
 C     -0.96945759252900    0.26164086963800   -2.49931188410100
 O     -0.35094714490500    1.02708362036600   -3.22578191700700
 C      0.92406893918700    0.51664784876300    0.01287689834700
 O      1.74301424372300   -0.32056714421600    0.46320618202700
 C     -1.39430233364700    1.58418191859000    0.07830484463100
 C     -1.06687639832900   -1.29619775161400   -2.66986757898700
 H     -0.98275260294500    2.44059516307300   -0.44518768800900
 H     -0.06044245125800   -1.70875042420500   -2.58435418837500
 H     -1.68314329103500   -1.79176799243200   -1.88634393465400
 H     -2.19941703287000    1.79445081811900    0.77671842442900
 H     -1.50353754292200   -1.54211936100400   -3.63605006707800
 H      1.24619865624600    1.30567528740000   -0.67504058768800
