# Supplementary material for: Mining hydroformylation in complex reaction network via graph theory
Source: RSC Adv. 2021 Jul 1;11(38):23235–40. doi: 10.1039/d1ra03395f (PMC9036754; doi:10.1039/d1ra03395f)
Supplement: RA-011-D1RA03395F-s678 [file RA-011-D1RA03395F-s678.xyz]

18
eq1605         -678.510124006534   -678.510124006534
Co     -2.03937263129200   -0.11153666890000   -0.66177567082300
 H      0.20367412702700   -1.34128281509300    2.24718147150900
 C     -1.28438609769200   -0.34677300905100    1.53250416512200
 O     -0.75760653167200   -1.16625331587800    2.44682797340500
 C     -0.44113115987200    0.21765476398200    0.46086843505000
 O     -2.53641116924200   -0.15709839592700    1.42168397121200
 C     -1.63946645056600   -0.37557406103400   -2.34324476399800
 O     -2.86236202359700   -0.61369921797200   -2.56453272459100
 C      0.86536662292500   -0.35032310073900    0.18579504959800
 O      1.40963379792500   -1.21172716597200    0.91960005790100
 C     -0.93674315476900    1.38633474783000   -0.24174217007900
 C     -0.48792952687100   -0.38427213032100   -3.27647328251900
 H     -0.28881895216900    1.81360031201700   -1.00190033064500
 H      0.04642230887400    0.56373130377900   -3.16682696835400
 H      0.19636950217800   -1.17559209238900   -2.95509105002300
 H     -1.55434848459400    2.10479025625600    0.28955613770000
 H     -0.77893008811300   -0.53993535715400   -4.31426817569400
 H      1.37354380762600    0.01250094925000   -0.71789492708300
