# Supplementary material for: Mining hydroformylation in complex reaction network via graph theory
Source: RSC Adv. 2021 Jul 1;11(38):23235–40. doi: 10.1039/d1ra03395f (PMC9036754; doi:10.1039/d1ra03395f)
Supplement: RA-011-D1RA03395F-s679 [file RA-011-D1RA03395F-s679.xyz]

18
eq1606         -678.511597450589   -678.511597450589
Co     -1.83591688046100   -0.61621440366600    0.14787672991500
 H      1.14345190402200    1.14080443967500   -1.05525482271700
 C      0.25627637466400    1.25858436893600   -0.42958656513900
 O     -0.70831834160800    0.27447081405000   -0.82610435253800
 C     -3.25867821933800   -1.43633246139300    0.84632474003200
 O     -4.17286636979300   -1.93708113419500    1.35496572458400
 C     -0.74171570744400   -1.79244079225100    1.05844264446800
 O     -0.42644043852300   -1.83436066460700    2.24094964991800
 C     -1.89444220010100    0.78505354981100    1.40395262798500
 O     -2.97327978233000    1.31854364250700    1.63004291694400
 C      0.63291252998500    1.07266611599600    1.04502903930300
 C     -0.56810811232500    1.24105463729300    1.98676483014300
 H      1.07152643694100    0.08006445353000    1.16469800928100
 H     -0.70073888260500    2.28500344304300    2.27989896577900
 H     -0.41708674894600    0.64267945595400    2.88945809677300
 H      1.39803778475700    1.80237718819600    1.31828603224800
 H     -0.16669620243800    2.25706073341300   -0.59276345876100
 H     -0.33118395058800   -2.49888751066700    0.30505273972100
