# Supplementary material for: Mining hydroformylation in complex reaction network via graph theory
Source: RSC Adv. 2021 Jul 1;11(38):23235–40. doi: 10.1039/d1ra03395f (PMC9036754; doi:10.1039/d1ra03395f)
Supplement: RA-011-D1RA03395F-s680 [file RA-011-D1RA03395F-s680.xyz]

18
eq1607         -678.514350372816   -678.514350372816
Co     -2.00346544013400   -0.45733767105500    0.24264437317300
 H      1.12535248110300   -0.04878422374900   -0.05384376920200
 C      0.48723653784900    0.80827157745300   -0.30827805365000
 O     -0.80036295222800    0.34181203874700   -0.73059723816100
 C     -3.41681819553300   -1.22504985326100    1.02337540189200
 O     -4.30317330738900   -1.71774984349100    1.58701132427900
 C     -0.90753532131200   -1.86312221965200    0.72987939067300
 O     -0.16979809230600   -2.00123927156000    1.69604866738100
 C     -1.79841658704700    0.77318714434600    1.65511698889800
 O     -2.80015185389100    1.37914805117700    2.01711249736900
 C      0.36914611016000    1.73316744342600    0.90883956086600
 C     -0.37958138020000    1.06550548048100    2.07830346559700
 H      1.37267090569500    1.99832321706500    1.24932376655100
 H     -0.41774602839900    1.73530963720500    2.93847862378500
 H      0.11371394274700    0.13341832026700    2.35638599202700
 H     -0.15118591704100    2.64973597093500    0.61858488285000
 H      0.93598445718300    1.34545185731800   -1.14538299083000
 H     -0.94913616543500   -2.60700177998300   -0.09496933544800
