# Supplementary material for: Mining hydroformylation in complex reaction network via graph theory
Source: RSC Adv. 2021 Jul 1;11(38):23235–40. doi: 10.1039/d1ra03395f (PMC9036754; doi:10.1039/d1ra03395f)
Supplement: RA-011-D1RA03395F-s681 [file RA-011-D1RA03395F-s681.xyz]

18
eq1608         -678.480243100209   -678.480243100209
Co     -0.52527275042300   -1.92014622559500    0.11810827923100
 H      1.66977871055600    0.25764017591200    1.44273547263700
 C     -0.26117614679400    1.17134559443200   -0.42301715068000
 O      0.87600780962500    1.64276101795100   -0.61891901946100
 C     -0.39566929462900    0.03654461019100    0.54251728005400
 O     -1.55836639946300   -0.49725888773800    0.89882860083700
 C      0.48350188490900   -2.75124410361100   -1.06176163754900
 O      1.07348521375900   -3.19694807093500   -1.95937629737800
 C      0.79674593209300   -0.38097195685700    1.32508016046900
 O      0.76357322099800   -1.57987720301700    1.73477160170800
 C     -1.49512420162300    1.62985975659900   -1.13596143806000
 C     -1.91087826279600    0.58044812132000   -2.18906049334300
 H     -1.27258521550700    2.58561406601600   -1.60941105714000
 H     -2.30639860249000   -0.30897204661000   -1.69867921802400
 H     -2.68187514486500    0.99434079239300   -2.83875297878900
 H     -2.30718149879600    1.74805651315300   -0.41529935554000
 H     -1.40513929174500   -1.97307286327000   -1.04719165523300
 H     -1.05592206791500    0.28642570932700   -2.80434389846000
