# Supplementary material for: Mining hydroformylation in complex reaction network via graph theory
Source: RSC Adv. 2021 Jul 1;11(38):23235–40. doi: 10.1039/d1ra03395f (PMC9036754; doi:10.1039/d1ra03395f)
Supplement: RA-011-D1RA03395F-s682 [file RA-011-D1RA03395F-s682.xyz]

18
eq1609         -678.468328059074   -678.468328059074
Co      1.31815485786800   -0.19326389645600    0.11098453367800
 H     -1.09273259561600   -0.98566856879200   -0.39188989473100
 C      1.09218861960700    0.33170943518700    1.80406256243700
 O      0.92073601539600    0.66652380945000    2.90487869682800
 C     -0.62795484489600   -0.04393960582100   -0.02443752081900
 O     -1.32957903272100    0.92795407310400    0.23923091308700
 C      1.28804362941200    1.05981513056700   -1.15512948737300
 O      1.24227541446100    1.88797533808200   -1.97224205218200
 C      3.12425999875200   -0.35476812310400    0.17719166349500
 O      4.27809030090100   -0.48883247077200    0.19143187281000
 C      1.18709622606300   -2.00219270112300   -0.97942376769700
 C      1.02780622043800   -2.26901384468100    0.38485082659600
 H      0.33534947206100   -1.90286704735900   -1.64137377129400
 H      1.85035934762000   -2.67091565918900    0.96320872313500
 H      0.04525315112400   -2.39074712780600    0.82345875841400
 H      2.13087217369500   -2.20906604971300   -1.46761570198800
 H      3.48257297489300   -0.42328423966100   -2.84065963260900
 H      2.75600383978100   -0.52157378441000   -2.72847567535800
