# Supplementary material for: Mining hydroformylation in complex reaction network via graph theory
Source: RSC Adv. 2021 Jul 1;11(38):23235–40. doi: 10.1039/d1ra03395f (PMC9036754; doi:10.1039/d1ra03395f)
Supplement: RA-011-D1RA03395F-s683 [file RA-011-D1RA03395F-s683.xyz]

18
eq161          -678.446468228488   -678.446468228488
Co     -0.20486310582100    0.50598242378700    0.23704262226000
 H      0.45980483238200    1.17773504382000    1.38110068163700
 C     -1.09937603603900   -0.40103733817400   -1.03675573286900
 O     -1.72803575116400   -0.99817377893500   -1.81142802381800
 C     -1.59288282605600    0.91642938789300    1.25015402331000
 O     -2.46734488917100    1.23573600577900    1.95373785482700
 C      0.98845519807000   -0.71300130237200    0.68813551105900
 O      1.81451803778300   -1.47073361527800    1.01510004540400
 C      2.31423600656600   -1.11373073497200   -2.42059313176300
 O      1.31101335714100   -1.69330453518500   -2.37893474033000
 C     -0.11052895170100    2.37240903613500   -0.78129867282800
 C      1.09500567874300    1.69670791191300   -0.95454059602400
 H     -0.86746744573600    2.35785253221600   -1.55634169805900
 H      1.95458563625400    1.93057367343500   -0.34075503002400
 H      1.29559322368300    1.16250727806000   -1.87306332072600
 H     -0.20446164221500    3.14357965814300   -0.02854682033000
 H     -0.21004692400700    1.32081250979800   -3.53245872220300
 H     -0.34365015057800    0.59722469041000   -3.43998683808000
