# Supplementary material for: Mining hydroformylation in complex reaction network via graph theory
Source: RSC Adv. 2021 Jul 1;11(38):23235–40. doi: 10.1039/d1ra03395f (PMC9036754; doi:10.1039/d1ra03395f)
Supplement: RA-011-D1RA03395F-s684 [file RA-011-D1RA03395F-s684.xyz]

18
eq1610         -678.508925071989   -678.508925071989
Co     -1.15565498099300   -1.40202147444500    0.31729806027000
 H      1.20374377380500    2.90354510561100    2.39232116030000
 C      0.44167259221400   -1.33032372453400   -0.45908298473300
 O      1.54795083499500   -1.25460980056200   -0.82385402355000
 C     -1.76455470889400   -1.09139608075900    1.95024091493600
 O     -2.00646526149900   -0.74140169779000    3.04095495682600
 C     -1.62983396827100    0.26591209429600   -0.26000496364900
 O     -2.66658964774400    0.20486096804200   -0.93212367843400
 C     -0.82325269573100    1.55233394872700   -0.06440697712400
 O      0.22193803291100    1.55404653743700   -1.07187179293500
 C      0.72680354008100    2.86571632660900    1.41160151934200
 C     -0.14705005683300    1.61962229097600    1.29280976170000
 H      1.49697076297600    2.84782524001200    0.63997263542300
 H      0.46157398292800    0.72103625466600    1.42791736526400
 H     -0.91881917836000    1.61249194127500    2.06800163337900
 H      0.12764439869700    3.77178649726100    1.28031319564400
 H     -1.49756071618800    2.40598276430100   -0.20658728498800
 H     -0.15373375283800    1.66450079835800   -1.96253526640900
