# Supplementary material for: Mining hydroformylation in complex reaction network via graph theory
Source: RSC Adv. 2021 Jul 1;11(38):23235–40. doi: 10.1039/d1ra03395f (PMC9036754; doi:10.1039/d1ra03395f)
Supplement: RA-011-D1RA03395F-s685 [file RA-011-D1RA03395F-s685.xyz]

18
eq1611         -678.431301293891   -678.431301293891
Co      0.34529694979700   -1.33383307933900    0.32135025268400
 H     -1.33917948303800    2.06724981205800    2.72728623772600
 C     -0.86344087145400   -0.17171060291500    1.06647317140700
 O     -1.75120109100000   -0.35531271643800    1.87748449742900
 C     -0.07713002272800   -0.55615680608100   -1.38299988013600
 O     -0.79318702841700   -1.65551609348000   -1.27679096794700
 C      1.48421440487200   -0.00822475703400    0.75836164093200
 O      0.96080250137400    1.22774128126900    0.62410443327200
 C     -0.50956710124200    1.12261521738200    0.28295022686900
 O     -0.61796475691100    0.77328462841800   -1.09055217071600
 C     -0.95682018799600    2.82914176548700    2.04435671985800
 C     -1.19536349602700    2.41634166699500    0.58956837433500
 H      0.11060333733500    2.96131320034400    2.23099752720000
 H     -2.25892190083000    2.27014783989900    0.39181691658100
 H     -0.82065229815700    3.16817764194700   -0.10788331179400
 H     -1.46709199573400    3.76852399447900    2.25535179831900
 H      0.65132377848500   -0.43848397789900   -2.18322221510000
 H      2.56306221257500    0.08460897484800    0.91231098018000
