# Supplementary material for: Mining hydroformylation in complex reaction network via graph theory
Source: RSC Adv. 2021 Jul 1;11(38):23235–40. doi: 10.1039/d1ra03395f (PMC9036754; doi:10.1039/d1ra03395f)
Supplement: RA-011-D1RA03395F-s686 [file RA-011-D1RA03395F-s686.xyz]

18
eq1612         -678.515829110670   -678.515829110670
Co      0.58199905980700    0.45267953278500    1.60764010605100
 H     -0.29577525490300    2.34128829025400   -0.22492663135200
 C      0.48520485233800    2.12073464989000    2.20544743452800
 O      0.45035418957600    3.25878195378500    2.47546929453300
 C      1.21262511373600    0.11092848015500   -0.00374252062200
 O      1.66279773820500    0.02454622291600   -1.08350353945900
 C      2.00943114280800   -0.02204422274200    2.48133628918900
 O      3.14720134579900   -0.06785089497500    2.86616910633200
 C     -2.17220643299200    0.28921480758400    0.51825464114700
 O     -1.33367843535600    0.10284187086000    1.42170131885400
 C     -1.29741134255800    2.36130300274600   -0.65206426807400
 C     -1.85819868923400    0.93114738914200   -0.79881538495200
 H     -1.23715675189400    2.82793309509500   -1.63487584546900
 H     -2.75974124243600    0.93480538400100   -1.41069142570900
 H     -1.10889236848800    0.30960968307400   -1.30368623237800
 H     -1.93113090644000    2.97509245544700   -0.00841026289800
 H      1.10491660608500   -0.73616374042000    2.87208656465300
 H     -3.19555567158200   -0.04493997020400    0.71357558631700
