# Supplementary material for: Mining hydroformylation in complex reaction network via graph theory
Source: RSC Adv. 2021 Jul 1;11(38):23235–40. doi: 10.1039/d1ra03395f (PMC9036754; doi:10.1039/d1ra03395f)
Supplement: RA-011-D1RA03395F-s687 [file RA-011-D1RA03395F-s687.xyz]

18
eq1613         -678.474127756979   -678.474127756979
Co     -1.49311059070300   -1.54102454880500   -1.82678317841100
 H     -1.86038284752300    0.04486987242800   -3.31793551305100
 C     -2.47352339678800   -1.07417472487100   -0.43987331329500
 O     -2.99464731631100   -0.75450270033200    0.55764836458200
 C      0.98749957582500   -0.24160267631500    0.04217294088200
 O      1.83850781576200    0.48759302463600    0.51481609775000
 C     -1.21298415100300    0.11104494687800   -2.39282092903300
 O     -0.55668738249400    1.08670668343400   -2.07550413624700
 C      0.35304330502000   -2.15508639549600   -1.29720422864900
 O      1.28427482854800   -1.13747902471600   -0.97104550883400
 C      0.21862616699400   -3.21860910287100   -0.23690224705300
 C      0.13061270144300   -2.34406972932800   -2.67309465299800
 H     -0.50238277571100   -3.97952063831300   -0.54296040534700
 H      0.66670472604600   -1.71602590600300   -3.37221695666900
 H     -0.18911810944800   -3.32242540615200   -3.02668079464000
 H      1.19029332855300   -3.69352058522000   -0.07783259183400
 H     -0.06668379206800   -0.26732373536800    0.34300159465500
 H     -0.11106219459000   -2.78575335798700    0.71097463478700
