# Supplementary material for: Mining hydroformylation in complex reaction network via graph theory
Source: RSC Adv. 2021 Jul 1;11(38):23235–40. doi: 10.1039/d1ra03395f (PMC9036754; doi:10.1039/d1ra03395f)
Supplement: RA-011-D1RA03395F-s688 [file RA-011-D1RA03395F-s688.xyz]

18
eq1614         -678.508846689385   -678.508846689385
Co     -1.26638212212800   -1.10706609519400   -0.55850471895300
 H      0.46953945323500   -1.20010635558400   -3.50084001560900
 C     -2.37132101183700   -2.11009260818000    0.33452496584900
 O     -3.16608674137000   -2.78860733269400    0.86516709706900
 C      1.34558626027800   -0.10302246050800   -0.06873694943400
 O      0.25174903326100    0.01147599243100    0.50290647325300
 C     -1.65007164460800   -0.29895137537800   -2.04741505707400
 O     -1.96713235848500    0.21188627235100   -3.05459414405300
 C      0.46348248314200   -1.84920284650400   -1.45467669808200
 O      1.55784823309100   -0.95140041076800   -1.09129105665200
 C      0.02684857951800   -2.74319439536700   -0.47436320665300
 C      0.50200893430000   -2.12644840302200   -2.92749332117000
 H     -0.46931268174000   -3.65055032547200   -0.78951621435100
 H      1.42150842028600   -2.66146823197200   -3.17525911333400
 H     -0.35656302459100   -2.73948798275900   -3.20400810164200
 H      0.45879616810000   -2.73791358503300    0.51814840617300
 H      2.23304923652800    0.47145249636100    0.17567546840100
 H     -2.27456732544300   -0.12820635718400   -0.13196463717300
