# Supplementary material for: Mining hydroformylation in complex reaction network via graph theory
Source: RSC Adv. 2021 Jul 1;11(38):23235–40. doi: 10.1039/d1ra03395f (PMC9036754; doi:10.1039/d1ra03395f)
Supplement: RA-011-D1RA03395F-s689 [file RA-011-D1RA03395F-s689.xyz]

18
eq1615         -678.483105302187   -678.483105302187
Co      1.09728857642600    0.29483815690700    0.44593831016500
 H      1.49427928250100   -3.22037346240600   -1.17198986118700
 C     -0.41543721595100   -0.38315757340000    1.02704812519600
 O     -1.38023021462600   -0.86664051939400    1.45913853619900
 C      0.50423175204100    1.78143799615500   -0.38983030624000
 O      0.11441344121500    2.71858201525800   -0.94931298585300
 C      2.83261634573600    0.60959496948500    0.58185427668300
 O      3.97397643750600    0.75345285936700    0.70652156478600
 C      1.27546570180100   -0.52336491377700   -1.35998317102900
 O      2.22448156324900   -0.22969383660400   -2.09120258409000
 C      0.24079851839100   -1.55111376449100   -1.77342070547400
 C      0.47624146217000   -2.86160311207100   -1.00479878607300
 H      0.33898143795200   -1.72564569842700   -2.84734351052700
 H      0.33995598943700   -2.72677036670200    0.07053045690100
 H     -0.22755725778500   -3.62292758591700   -1.34188858897400
 H     -0.76109147001100   -1.16807782852100   -1.56102608867100
 H      1.02992628034800    0.83940010502400    1.87870660252800
 H      1.59234057946300   -1.03985711097900    0.85477055811400
