# Supplementary material for: Mining hydroformylation in complex reaction network via graph theory
Source: RSC Adv. 2021 Jul 1;11(38):23235–40. doi: 10.1039/d1ra03395f (PMC9036754; doi:10.1039/d1ra03395f)
Supplement: RA-011-D1RA03395F-s690 [file RA-011-D1RA03395F-s690.xyz]

18
eq1616         -678.480185872366   -678.480185872366
Co     -1.78279003685600   -1.12844869537500    0.72079985840200
 H     -0.40631263497600    1.89291057491600   -0.51718452411400
 C      0.39910816926800    1.25668302917700   -0.10994323106800
 O      1.11205606754200    0.58459321590400   -0.86259582466100
 C     -2.52900462015600    0.14479722019500   -0.22954567173400
 O     -2.90971045775500    1.04589994048600   -0.87416137547800
 C     -0.13392976060200   -1.75605414189800    0.93162940706900
 O      0.97811326045000   -2.09450951334300    1.02855558138500
 C     -1.51699531857200    0.07840621145400    2.10184515890200
 O     -2.18094298758300   -0.38325102559900    3.04034446701800
 C      0.57403073590400    1.33462444137800    1.38972820627900
 C     -0.75724404117500    1.37947655866600    2.15085312546800
 H      1.21255538649400    0.51733433465100    1.72609369672200
 H     -1.41386445927800    2.13454692669300    1.69885921881400
 H     -0.60282472782600    1.65839481966700    3.19456726936400
 H      1.10644164030900    2.27147542783100    1.58933810851200
 H     -2.71875530202500   -2.21849362695300   -0.23780337695400
 H     -2.12319771928100   -2.67533982226100    0.02665345397300
