# Supplementary material for: Mining hydroformylation in complex reaction network via graph theory
Source: RSC Adv. 2021 Jul 1;11(38):23235–40. doi: 10.1039/d1ra03395f (PMC9036754; doi:10.1039/d1ra03395f)
Supplement: RA-011-D1RA03395F-s691 [file RA-011-D1RA03395F-s691.xyz]

18
eq1617         -678.444075017483   -678.444075017483
Co     -0.25214682846800   -1.33211223007700    0.12499842798100
 H     -0.05214032049900    1.62366606985900    0.45270619185800
 C      0.26254447816700    1.20750547947400    1.41468471808600
 O      0.32536326973700   -0.02507554443300    1.56304312648800
 C     -1.13652918883900   -2.40890693208500    1.20122082107600
 O     -1.81295915385000   -3.10569015088100    1.84647985414000
 C      1.39884936622500   -1.94672654014800   -0.32085222184000
 O      2.41200302394900   -2.39316471615600   -0.67166692000600
 C     -1.71252856238500   -0.18230470003100   -0.36844151360500
 O     -0.64920615470500    0.18991909451600   -1.07729980041400
 C     -2.68343890186100    0.56887029554800    0.49969726241600
 C     -3.14863089035000   -0.39572453559200   -0.65328358001700
 H     -2.80993855068800    1.63189744652300    0.32756273301800
 H     -3.61252152965000   -1.32648691517600   -0.35529983622700
 H     -3.55599078089300    0.06300115783700   -1.54539841178900
 H     -2.85024265698400    0.24003852662800    1.51826537363200
 H     -0.72588994667800   -2.27790335176500   -0.88137625729600
 H      0.52766424257400    1.85676684704700    2.25147956569000
