# Supplementary material for: Mining hydroformylation in complex reaction network via graph theory
Source: RSC Adv. 2021 Jul 1;11(38):23235–40. doi: 10.1039/d1ra03395f (PMC9036754; doi:10.1039/d1ra03395f)
Supplement: RA-011-D1RA03395F-s692 [file RA-011-D1RA03395F-s692.xyz]

18
eq1618         -678.409579380755   -678.409579380755
Co      0.66700858977800   -0.86593429465500    1.03518326588500
 H     -0.77716954770000    1.14254027294900    1.82646543839900
 C      0.14427857581700    0.66126686570600    2.15632513214500
 O      1.26727087646400    0.86171743736900    1.43379662868100
 C     -0.54714449074600   -2.09177782782000    1.44326251329400
 O     -1.43529991703700   -2.81497461940200    1.66098166284700
 C      1.64314441926300   -1.43396817468300   -0.39420240039900
 O      2.13023339192500   -1.76595652172200   -1.39296889602300
 C     -2.38348152344400   -0.89109803654500   -1.08270701270900
 O     -1.69549148975300   -1.78742888605700   -1.55260578169000
 C     -2.48826091402600    0.19748485630400   -0.07614963825900
 C     -3.64760136539900   -0.12975312634200   -1.10252694893800
 H     -1.91566212195100    1.10550638828000   -0.23006150116700
 H     -4.53752479817000   -0.60009073580000   -0.70300300161600
 H     -3.81641491881900    0.57848069176800   -1.90384537719900
 H     -2.64912939585900   -0.06404301383500    0.96344130896700
 H     -0.27211494212000   -0.58656421455500    0.01906034294700
 H      0.23762048661900    0.47216224019900    3.22607379806800
