# Supplementary material for: Mining hydroformylation in complex reaction network via graph theory
Source: RSC Adv. 2021 Jul 1;11(38):23235–40. doi: 10.1039/d1ra03395f (PMC9036754; doi:10.1039/d1ra03395f)
Supplement: RA-011-D1RA03395F-s693 [file RA-011-D1RA03395F-s693.xyz]

18
eq1619         -678.414318257864   -678.414318257864
Co      0.45321500167800   -0.69837558580000    0.78831183628400
 H     -1.35363082793000    0.85886956208100    1.83384439302000
 C     -0.26636471049600    0.87214823036900    1.74708503882200
 O      0.26860780696900    1.14617682048500    0.53909641156900
 C      0.42498316314200   -1.97375847253000    1.99554620702900
 O      0.32594506803400   -2.81927684338700    2.79151179551700
 C      1.02270762426000   -1.27977710787800   -0.86188969461400
 O      1.29585694462800   -1.66387401335500   -1.91803025540900
 C     -2.46128442541300   -0.99656614545300   -1.11659845997800
 O     -2.07411275837500   -1.96288779085600   -1.76289334895200
 C     -3.18114153984600   -0.51350733732900    0.08685595927100
 C     -2.45952393931600    0.46879440704400   -0.93422808826800
 H     -2.72334998019900   -0.66715541733900    1.05848399795500
 H     -3.09923535276900    1.07752550389300   -1.56026196885600
 H     -1.53489504237600    0.94529986258700   -0.62051814404600
 H     -4.26337349914200   -0.52016658211300    0.09167637361800
 H     -0.74985342975000   -1.42197244307800    0.52993218446500
 H      0.29971081173600    1.13607265378700    2.63859529583000
