# Supplementary material for: Mining hydroformylation in complex reaction network via graph theory
Source: RSC Adv. 2021 Jul 1;11(38):23235–40. doi: 10.1039/d1ra03395f (PMC9036754; doi:10.1039/d1ra03395f)
Supplement: RA-011-D1RA03395F-s694 [file RA-011-D1RA03395F-s694.xyz]

18
eq162          -678.440380002515   -678.440380002515
Co     -0.46234925586700   -0.47880103349400    0.83664889386900
 H     -1.13037405274500   -1.20097045406100   -0.26536082357200
 C      0.10594322825400    0.46449122919000   -0.56258926061500
 O      0.45225518541000    1.04235880317400   -1.51539069495900
 C     -2.10209333955200   -0.63797725491500    1.50427256020600
 O     -3.19523906230100   -0.76020381735100    1.89553858323300
 C      0.49083256227200   -1.97533303331800    1.05126663525600
 O      1.07813521886500   -2.97887116326900    1.14666171117900
 C     -2.13926874200500    2.68893687849100    0.16213645737800
 O     -3.00055833345300    2.49834985218800    0.91492503831700
 C      0.72468203245900    0.23204282742400    2.49811394533500
 C     -0.13725332547100    1.24804968064500    2.11140704440000
 H      0.47407461716300   -0.40828380939400    3.33358965184400
 H      0.20544551411600    2.05278306196800    1.47349377620300
 H     -1.06083011440900    1.42722814991700    2.64655721080400
 H      1.75024926590700    0.22470086307200    2.15334732929100
 H     -2.61110822698400    0.18516257252000   -1.07298353923700
 H     -3.13580997794700    0.41938252296000   -1.54360097108200
