# Supplementary material for: Mining hydroformylation in complex reaction network via graph theory
Source: RSC Adv. 2021 Jul 1;11(38):23235–40. doi: 10.1039/d1ra03395f (PMC9036754; doi:10.1039/d1ra03395f)
Supplement: RA-011-D1RA03395F-s695 [file RA-011-D1RA03395F-s695.xyz]

18
eq1620         -678.423979090346   -678.423979090346
Co     -0.95063009944100   -0.74861454300500    2.23417858731200
 H      1.51545380417200    0.55864454180100    0.39514682425200
 C      0.71760935824100    0.13710079749400   -0.22634108003100
 O     -0.07529643480800    0.86002570693500   -0.84883552759100
 C     -0.86885534754900   -2.33340770619500    1.50593407170900
 O     -0.63379803184600   -3.36040683549400    0.98535883318500
 C     -0.06470511030600    0.68651151803100    2.74014727261900
 O      0.66994361479500    1.55293656888800    3.02302254910200
 C     -2.50099686904800   -0.14761587012100   -0.04069275410400
 O     -2.30348381936400    0.15265039508400    1.14018591110100
 C     -3.09774812560200    0.21925371650000   -1.32099707380900
 C     -2.29450665177700   -1.13467599000600   -1.11182942155100
 H     -2.58341731926700    0.99454258450300   -1.87540416106100
 H     -2.85780313735100   -2.05888647439200   -1.05914803127300
 H     -1.32037753727700   -1.20998656187200   -1.57514414402900
 H     -4.17049512245600    0.16601620925600   -1.45113205487400
 H      0.07695451288000   -1.38672252838200    3.09996329623500
 H      0.66641323084900   -0.95979622793300   -0.28789356398800
