# Supplementary material for: Mining hydroformylation in complex reaction network via graph theory
Source: RSC Adv. 2021 Jul 1;11(38):23235–40. doi: 10.1039/d1ra03395f (PMC9036754; doi:10.1039/d1ra03395f)
Supplement: RA-011-D1RA03395F-s696 [file RA-011-D1RA03395F-s696.xyz]

18
eq1621         -678.498231296820   -678.498231296820
Co      0.25114718489400   -0.14643865267800    0.77830671205700
 H     -1.21458129148000    2.77925586507300    1.41848750575000
 C     -0.24434467816700   -1.52686340472800   -0.33932746927200
 O     -0.66076327084100   -2.17993102040400   -1.20333246835200
 C     -1.33067041380300    2.92056867145000    0.32854627020600
 O     -1.15436313544800    4.02132246366700   -0.20547098354600
 C      1.17442460833600    1.38939854460600    1.02755291963400
 O      1.78152365520100    2.38121838314700    1.06516958994900
 C     -1.74393207216200    1.65527894422600   -0.40764970774400
 O     -1.38173636759600    0.49563400576800    0.33776462714400
 C     -1.29033997967600    1.63678553265200   -1.87449738910900
 C      0.22574079149800    1.69536288479400   -2.07382839524700
 H     -1.74761981537300    2.49665979302100   -2.37054756360200
 H      0.64374076539600    2.60220398240800   -1.62935522762700
 H      0.71963127303900    0.82737203896300   -1.62529551390200
 H     -1.69471502387700    0.72790583823500   -2.32807486195600
 H      0.46535158963700    1.69947463456800   -3.13840459610400
 H     -2.84380798666500    1.66333053920200   -0.40445204227900
