# Supplementary material for: Mining hydroformylation in complex reaction network via graph theory
Source: RSC Adv. 2021 Jul 1;11(38):23235–40. doi: 10.1039/d1ra03395f (PMC9036754; doi:10.1039/d1ra03395f)
Supplement: RA-011-D1RA03395F-s697 [file RA-011-D1RA03395F-s697.xyz]

18
eq1622         -678.456403905547   -678.456403905547
Co      1.27115736578200   -0.07119620485200    0.24827803638600
 H     -2.51798401387900   -0.88324141086100    0.88203544938000
 C      2.07083598638200    1.07815207407000    1.34278887288200
 O      2.67280572097100    1.87475948959500    1.95599795853000
 C      1.95595201724800    1.70627791246200   -1.83107864342900
 O      2.00756136314400    1.41651266586800   -3.02989220876200
 C     -1.68035324134900   -0.30354465872500    0.49107478578900
 O     -0.51956816649400   -0.64737350659400    0.77498193232200
 C      0.81538797015600    1.25791037911000   -0.93050986539200
 O     -0.32531067468200    1.72899107114900   -1.02953211422200
 C      2.77976087157400   -0.95863417616400   -0.75342036554500
 C      1.52866861079600   -1.40548646371000   -1.24694590195900
 H      3.40715756734900   -0.30494664388000   -1.34624823470900
 H      1.09826343811000   -2.33708745764500   -0.89050069332800
 H      1.16846698563700   -1.06278295893400   -2.21112197815800
 H      3.31382180817300   -1.54407714602500   -0.00914677139100
 H      2.76707069067100    2.24716549142600   -1.31934938604500
 H     -1.83575956437600    0.57040659335200   -0.14786226346500
