# Supplementary material for: Mining hydroformylation in complex reaction network via graph theory
Source: RSC Adv. 2021 Jul 1;11(38):23235–40. doi: 10.1039/d1ra03395f (PMC9036754; doi:10.1039/d1ra03395f)
Supplement: RA-011-D1RA03395F-s698 [file RA-011-D1RA03395F-s698.xyz]

18
eq1623         -678.490397794458   -678.490397794458
Co      0.27115300337600    0.23959379409400    0.41521214334900
 H      2.03968561933700   -2.36988689399300   -2.43990445904900
 C     -0.62941329990400    0.82046464481900   -1.05205958732800
 O     -1.21312095481500    1.16580703064900   -1.99213677792400
 C      1.34009695471800   -0.07217150672300    1.79454730110100
 O      2.07412975367500   -0.26904349418500    2.67665551174000
 C      1.60053972538000    1.51352628323800   -0.05754652252900
 O      1.65573287925000    2.70697606929300    0.24353286878700
 C     -0.07194225668100   -1.85141162102600    0.23342342268000
 O     -1.15320566040300   -1.22795449033300    0.56749611334400
 C      0.27032719675100   -2.26473762850500   -1.17298223758500
 C      1.72125842031400   -1.88629214628000   -1.51648690910900
 H     -0.43450084622600   -1.81019093396100   -1.87176087635900
 H      1.81367136154600   -0.80590072726500   -1.64951105645100
 H      2.40352102836100   -2.18510941873700   -0.71491183319800
 H      0.15407498420400   -3.35246606984800   -1.23624544208900
 H      2.38282253601900    1.06082256608500   -0.71307990243700
 H      0.52585076472200   -2.33394512773500    1.01947008538700
