# Supplementary material for: Mining hydroformylation in complex reaction network via graph theory
Source: RSC Adv. 2021 Jul 1;11(38):23235–40. doi: 10.1039/d1ra03395f (PMC9036754; doi:10.1039/d1ra03395f)
Supplement: RA-011-D1RA03395F-s699 [file RA-011-D1RA03395F-s699.xyz]

18
eq1624         -678.496328959927   -678.496328959927
Co      0.44974520913200    0.46785023019200    0.29506660811800
 H      1.78198948317800   -2.89592741913300   -2.30943056627900
 C      0.16804920345000    0.90403388869400   -1.40136173631600
 O      0.12398132012300    1.06929244885500   -2.55820731643200
 C      1.85748694685700   -0.26361901573400    1.07545837712600
 O      2.88601243461400   -0.71872119816200    1.40840230861000
 C      1.25242234880400    2.10983979677900    0.56762582170700
 O      0.61081357283500    2.73546599832800    1.41657646834700
 C     -0.29829163781500   -1.76411184243100    0.19933637968500
 O     -1.13213562579100   -0.81889189786800    0.36884232021200
 C      0.03382182662400   -2.35167001132800   -1.14228808249700
 C      1.55169876703000   -2.34584870260600   -1.39761134031900
 H     -0.49877680125500   -1.79711971304100   -1.91621813171200
 H      1.91362215195000   -1.32142849035500   -1.51072162423200
 H      2.09437137314600   -2.80370972612600   -0.56619553496700
 H     -0.32962605690500   -3.38517423671000   -1.14314463280900
 H      2.14597173668500    2.51435698139100    0.06839102008000
 H      0.13952495698800   -2.25653676115600    1.07919150399000
