# Supplementary material for: Mining hydroformylation in complex reaction network via graph theory
Source: RSC Adv. 2021 Jul 1;11(38):23235–40. doi: 10.1039/d1ra03395f (PMC9036754; doi:10.1039/d1ra03395f)
Supplement: RA-011-D1RA03395F-s700 [file RA-011-D1RA03395F-s700.xyz]

18
eq1625         -678.478953188866   -678.478953188866
Co      1.18082570830600    0.12871448427500    0.42581495896800
 H      0.87440780584800    0.92402564161900   -2.03929524484000
 C     -0.02230876952900    0.45774091173200    1.76457571858300
 O      0.57089122995700    0.33667696376000    2.83229631929500
 C      0.50236422752600    1.19204643724300   -1.05010181150000
 O      1.29742037767000    1.87944961781600   -0.19765711720200
 C      0.70226997585700   -1.57282338442700    0.34543266356400
 O      0.27528781717600   -2.65097553984800    0.24753564939100
 C     -0.98761458000800    1.26869661754800   -0.93335664342400
 O     -1.71147395451900    0.77467971967400   -1.81610612301600
 C     -1.43670887402700    0.90569445544900    1.51848612052100
 C     -1.54638610733400    1.88510799587500    0.33109641991400
 H     -1.82993400377700    1.35821623883500    2.43025939208300
 H     -2.59794305526300    2.11199625020100    0.16443259661400
 H     -1.00188672056000    2.79996640376400    0.56280969352700
 H     -2.01879455948300    0.00542884398200    1.29210254035000
 H      0.77516583363300    3.11205102322000    1.75701839996300
 H      0.43920060066700    3.25321530896000    2.40562069885500
