# Supplementary material for: Mining hydroformylation in complex reaction network via graph theory
Source: RSC Adv. 2021 Jul 1;11(38):23235–40. doi: 10.1039/d1ra03395f (PMC9036754; doi:10.1039/d1ra03395f)
Supplement: RA-011-D1RA03395F-s701 [file RA-011-D1RA03395F-s701.xyz]

18
eq1626         -678.464806337419   -678.464806337419
Co      2.00312820217800   -0.38486210530500   -0.12032920047900
 H      0.95850908890800    1.26332972101900   -1.83198289612000
 C      3.75792491146900   -0.12720798507400    0.34723390676100
 O      4.86334391581200    0.04713233258000    0.65442882060900
 C      1.99672499271300    0.99320577170400   -1.63254563365600
 O      2.46668605943900   -0.15074090880900   -2.06703101820700
 C      2.54745880064300   -3.31715683775400   -1.43891941182300
 O      2.43678347226200   -2.54152982528400   -0.58377145130000
 C      1.25290628644600    0.20933036798300    1.32073673981600
 O      0.67642564461100    0.65672718381800    2.23570844534700
 C     -0.49637477652000   -1.87730949076900    0.25461468233300
 C      0.11157030123300   -0.74638125689700   -0.57646222722800
 H      0.20374708758100   -2.70609479882800    0.38777918330900
 H     -0.53264145886800    0.13683008642000   -0.55891009756300
 H      0.27609883265200   -1.04082281494500   -1.61928147432100
 H     -1.39011790099000   -2.27389932696300   -0.23808225461500
 H      2.68389623500900    1.80574206352400   -1.38392670956300
 H     -0.78727392580200   -1.52844750893700    1.24879164334000
