# Supplementary material for: Mining hydroformylation in complex reaction network via graph theory
Source: RSC Adv. 2021 Jul 1;11(38):23235–40. doi: 10.1039/d1ra03395f (PMC9036754; doi:10.1039/d1ra03395f)
Supplement: RA-011-D1RA03395F-s702 [file RA-011-D1RA03395F-s702.xyz]

18
eq1627         -678.539504573119   -678.539504573119
Co      0.37186977323900    0.68562578621900    2.02762894978300
 H     -1.40753622248500    0.20174454150700   -2.23162461853000
 C      0.71648745341000    0.90875481246100    3.76575253635500
 O      0.99317638223700    1.03864209410200    4.88895320276300
 C      1.21241372174800    1.77935822376100    0.88763113150500
 O      1.81711519417000    2.43546073462400    0.13979911815000
 C     -0.02632863122600   -0.93878401878100    1.40222237118100
 O     -0.23301347996900   -1.99777113336500    0.96489924784600
 C     -1.28559639867400    1.37350669352400    1.99532087608500
 O     -2.36656571005600    1.79714334362500    1.97198988170500
 C     -1.12564654358800    0.61179174179100   -1.26010045990000
 C     -1.23986649780000    2.13981195967000   -1.25575450056000
 H     -0.10222195430700    0.29276214158300   -1.04555465987200
 H     -2.25966937258800    2.45422943878300   -1.48620843806300
 H     -0.98337785545600    2.55960265691100   -0.27977705791600
 H     -1.78155220385900    0.16487303263000   -0.50661707908500
 H      1.72495631485100    0.08140116457700    2.04945100741700
 H     -0.55986101969300    2.58175477557000   -1.98704727664000
