# Supplementary material for: Mining hydroformylation in complex reaction network via graph theory
Source: RSC Adv. 2021 Jul 1;11(38):23235–40. doi: 10.1039/d1ra03395f (PMC9036754; doi:10.1039/d1ra03395f)
Supplement: RA-011-D1RA03395F-s703 [file RA-011-D1RA03395F-s703.xyz]

18
eq1628         -678.464735384407   -678.464735384407
Co     -0.89209245740000   -0.93570624448500    0.42312817849600
 H     -1.87838092980800    0.03247059760400   -0.08888498854900
 C     -0.00725330783200   -0.28469971083500   -0.97225757290300
 O      0.53103727244200    0.08200416532000   -1.92914330788000
 C     -2.23696520092200   -1.19978909627200    1.51404378794400
 O     -3.15336719377000   -1.28794017754900    2.22449000616700
 C      0.29166336599300   -2.17133834070900    0.98244586964900
 O      1.06601828106000   -2.94469184019000    1.36504710090800
 C     -1.03862053547000    2.53783470110300    0.69064902160200
 O     -0.34730482068600    2.38462725168600   -0.32439922500200
 C     -0.11641708445900    0.41224320327700    1.75205061417900
 C     -0.96361441251400    1.66461458728800    1.91460114636300
 H     -0.00439485850700   -0.09107510909500    2.71510662955800
 H     -0.55471385387100    2.30663662254500    2.71114013368000
 H     -1.98980058793100    1.43365366938400    2.22358258610000
 H      0.87536772959800    0.66623428875800    1.37342245059100
 H     -1.51088509634100   -1.92816497344700   -0.55432973993900
 H     -1.76354311587500    3.36613228138200    0.74734085689400
