# Supplementary material for: Mining hydroformylation in complex reaction network via graph theory
Source: RSC Adv. 2021 Jul 1;11(38):23235–40. doi: 10.1039/d1ra03395f (PMC9036754; doi:10.1039/d1ra03395f)
Supplement: RA-011-D1RA03395F-s704 [file RA-011-D1RA03395F-s704.xyz]

18
eq1629         -678.423230768292   -678.423230768292
Co     -1.26615826283200   -0.39759384932600    0.49886350122600
 H     -0.95135991745100   -0.11327551275700   -1.65962737240500
 C     -0.12414270056500    0.05133692530300   -0.86810149898400
 O      0.98835856788200    0.43103432349200   -1.17326418305600
 C     -2.53601399724200   -0.86358009785400    1.71566389659100
 O     -3.22886367081400   -1.14902003752900    2.60240374573800
 C     -0.44051301889400   -2.02866166817500    0.46174531917200
 O      0.36881590018300   -2.58155636515900    1.18415722547400
 C     -1.31575527066700    2.19032530883600    0.78844875798800
 O     -1.14243153487600    3.22871813996500    0.15953259049100
 C     -0.04945564908200    0.34854318624200    1.80283880965000
 C     -0.63426520991500    1.74722474073100    2.05760437545900
 H     -0.04712358592600   -0.29201563077100    2.68362357692200
 H      0.12425608490300    2.47528947619700    2.34740624699600
 H     -1.39707256441600    1.69385807833100    2.84281502672100
 H      0.94214032451000    0.38465204535700    1.35577600316800
 H     -0.90133954462100   -2.52391277896200   -0.43557804459300
 H     -2.08234275647300    1.44167959183700    0.40372557128400
