# Supplementary material for: Mining hydroformylation in complex reaction network via graph theory
Source: RSC Adv. 2021 Jul 1;11(38):23235–40. doi: 10.1039/d1ra03395f (PMC9036754; doi:10.1039/d1ra03395f)
Supplement: RA-011-D1RA03395F-s705 [file RA-011-D1RA03395F-s705.xyz]

18
eq163          -678.461886232759   -678.461886232759
Co     -0.03733082042700   -0.37427979600400   -0.15453261020100
 H      1.34319633582000   -0.99186873318700   -1.27551263009600
 C      0.31328861385200    0.07355928913000    1.50476510146300
 O      0.47201879223200    0.31999099906600    2.63736933595400
 C     -0.01639859690200    1.25475524790200   -0.87910460325000
 O      0.02304220434500    2.31730802249800   -1.35311390844300
 C     -1.56759626133100   -0.98552682884500   -0.81935814459600
 O     -2.60385980050900   -1.40671695062200   -1.15558646614700
 C      3.16098203784200    0.63555013644200    0.08140073993500
 O      3.56754451031300   -0.15277514517500    0.82830481199600
 C      0.43934103477300   -2.21521998944400    0.33294687798300
 C      1.37152930312700   -2.04823876065800   -0.85498013030100
 H     -0.33113000212700   -2.97018226095300    0.21120413340700
 H      2.41875279211500   -2.19249819465800   -0.59141957528200
 H      1.09354274515600   -2.67708489076300   -1.69885230853500
 H      0.94362837099500   -2.32974307084900    1.28884221372400
 H      1.83660721861500    0.28461524802000   -3.03474756972600
 H      2.32352273199000    0.53643600758800   -2.53391342552100
