# Supplementary material for: Mining hydroformylation in complex reaction network via graph theory
Source: RSC Adv. 2021 Jul 1;11(38):23235–40. doi: 10.1039/d1ra03395f (PMC9036754; doi:10.1039/d1ra03395f)
Supplement: RA-011-D1RA03395F-s706 [file RA-011-D1RA03395F-s706.xyz]

18
eq1630         -678.456222319216   -678.456222319216
Co     -1.29252705442100   -0.40319341098100    0.39592960372600
 H     -0.50340402949100   -0.01456281424900   -1.70968780148100
 C      0.00108127693900    0.27636502052500   -0.72584704879400
 O      1.03107634470200    0.94033645313100   -0.72822870434000
 C     -2.61313588162600   -1.22133657785900    1.37896623051200
 O     -3.33855733933500   -1.71796597531700    2.13701587301000
 C     -0.32102817279400   -1.97989958066600    0.30636409361400
 O      0.45718398327500   -2.53776258414500    1.07582485461000
 C     -1.62407403449800    2.22086072941000    1.12431500575000
 O     -2.22341198694500    1.42135733642000    0.36624020319100
 C     -0.30413791180600    0.26058739816500    1.92308366913600
 C     -0.40767981156800    1.79181318969500    1.87281393271300
 H     -0.75444993674300   -0.15694593558100    2.82618143324400
 H      0.44832592594400    2.19037479296300    1.30998478860200
 H     -0.38581637528100    2.26401814707700    2.85934135857400
 H      0.72274019886300   -0.08436769163400    1.83358159614600
 H     -0.58882087149600   -2.45180783112500   -0.68031480477700
 H     -1.99663113001000    3.24517520992700    1.20246926441500
