# Supplementary material for: Mining hydroformylation in complex reaction network via graph theory
Source: RSC Adv. 2021 Jul 1;11(38):23235–40. doi: 10.1039/d1ra03395f (PMC9036754; doi:10.1039/d1ra03395f)
Supplement: RA-011-D1RA03395F-s707 [file RA-011-D1RA03395F-s707.xyz]

18
eq1631         -678.412776036503   -678.412776036503
Co     -1.09800990723300   -0.74525757387700    1.94509938875400
 H      0.74133718753200    0.85974446575900   -0.14073540495600
 C      0.96937310483600   -0.18551952199000   -0.39985278803500
 O      0.45484123225900   -0.73410888202300   -1.38151378109700
 C     -0.72612969498400   -2.40963351246600    1.42012188761400
 O     -0.38960753707100   -3.43964536187000    1.00231965917900
 C     -0.85280779493300    1.00692731960700    2.13763699999800
 O     -0.60249544377100    2.14257579067400    2.15926956848500
 C     -2.48747018020600   -0.52545408672300    0.44447643126600
 O     -3.05434405780500   -0.68693376004200    1.59659678043800
 C     -2.48717960446600    0.44676035447300   -0.67513202305200
 C     -2.53588340286500   -1.11719777413400   -0.91104072096900
 H     -1.56093905164800    0.91140286149200   -0.98785310531300
 H     -3.46799738364800   -1.57556624614600   -1.21672257576500
 H     -1.63703445911100   -1.52426161300600   -1.35470129752100
 H     -3.38150094543900    1.03831988689700   -0.82615154057800
 H      0.36207275081600   -0.76489963322900    2.26162500904000
 H      1.67803610256000   -0.70968341231600    0.25307704568900
