# Supplementary material for: Mining hydroformylation in complex reaction network via graph theory
Source: RSC Adv. 2021 Jul 1;11(38):23235–40. doi: 10.1039/d1ra03395f (PMC9036754; doi:10.1039/d1ra03395f)
Supplement: RA-011-D1RA03395F-s708 [file RA-011-D1RA03395F-s708.xyz]

18
eq1632         -678.424996709956   -678.424996709956
Co     -0.23725606303900   -1.78282988857400    1.17670048055000
 H      0.17563009965900    1.39165905760100    0.67364900074300
 C      0.46575636508600    1.04128435332100    1.66853708288900
 O      0.35724863112900   -0.15538339325900    1.99192599811200
 C     -1.80560210645000   -2.01808955048600    1.92190586426500
 O     -2.91284197677400   -2.23514619138400    2.24469893518500
 C      0.67026620148800   -1.86313354803200   -0.32495559179700
 O      1.12139238262800   -1.99801599091300   -1.39638493083300
 C     -1.46812535231200    0.49130902549300   -1.01146923566100
 O     -0.40373693016500    0.98830635285700   -1.36721450228900
 C     -2.59823614406900    0.55499273544700   -0.05314317881400
 C     -2.48884548429500   -0.55514420259700   -1.18167438419500
 H     -3.34592830417100    1.32762836829900   -0.18049902223400
 H     -2.23248494485900   -1.55630344235600   -0.85188652668500
 H     -3.17826220695600   -0.50116570220300   -2.01400984618700
 H     -2.44099783544000    0.23673848122400    0.97035034689000
 H     -0.62396428983500   -3.12728612209200    0.66525951408800
 H      0.87024886291800    1.74814895447300    2.39472946520600
