# Supplementary material for: Mining hydroformylation in complex reaction network via graph theory
Source: RSC Adv. 2021 Jul 1;11(38):23235–40. doi: 10.1039/d1ra03395f (PMC9036754; doi:10.1039/d1ra03395f)
Supplement: RA-011-D1RA03395F-s709 [file RA-011-D1RA03395F-s709.xyz]

18
eq1633         -678.432860417571   -678.432860417571
Co     -0.61590173434200    0.39608711787100    1.12951729047500
 H      0.09651633882700    1.39822162305500   -1.91983227994600
 C     -0.54798948713500    2.21470616024600    1.01805798563400
 O     -0.74968831856900    2.39573164850500    2.23793712305800
 C     -0.80797501210900   -1.38121068538900    1.60374055730300
 O     -0.89879813880400   -2.51798725410300    1.80074316552700
 C      0.21665764165400    0.33455397113700   -1.65644645235700
 O     -0.03894067769700   -0.57170954653700   -2.45371160981400
 C      0.58775218798000    0.10394427041400   -0.21567698601800
 O      1.71450429084700   -0.17400471306700    0.21403723390100
 C     -2.70903656316900   -0.78799892099800   -0.54690392559500
 C     -2.21290099128000    0.53353273113900    0.03002904963600
 H     -3.56827744525900   -0.60888644527500   -1.20171139753200
 H     -2.08716740642100    1.27583791948800   -0.76471767021000
 H     -2.91227701008100    0.93924213732500    0.77557317755200
 H     -1.94200607012800   -1.28179749675700   -1.14854728851700
 H     -3.03005153953100   -1.47473012464600    0.24005380373800
 H     -0.45888579390700    3.04213595489400    0.30240632659100
