# Supplementary material for: Mining hydroformylation in complex reaction network via graph theory
Source: RSC Adv. 2021 Jul 1;11(38):23235–40. doi: 10.1039/d1ra03395f (PMC9036754; doi:10.1039/d1ra03395f)
Supplement: RA-011-D1RA03395F-s710 [file RA-011-D1RA03395F-s710.xyz]

18
eq1634         -678.491446121664   -678.491446121664
Co     -1.50305501569900   -1.06216781957400   -1.97222005186300
 H     -2.89771874730500   -0.75043483299800   -2.35164563512800
 C     -2.33451272979900   -0.87991557798900   -0.44143978584900
 O     -2.91964941190800   -0.70984412601300    0.55202321052500
 C      1.73958480389600   -0.57916457865200    0.34659680124400
 O      2.14651424580100    0.23294292055100    1.15686361929100
 C     -1.39677960015300   -0.55037880555900   -3.63336409641400
 O     -1.35242870577500   -0.14937178566000   -4.72976186677700
 C      0.04904441155500   -1.78409958465000   -0.84403046498100
 O      0.39330094160200   -0.81705002496300    0.15764880167500
 C     -0.24460921777200   -3.14146626190700   -0.26520313249100
 C      0.48863755471900   -1.57197708282200   -2.15201178209600
 H     -0.70121363338900   -3.78572719705400   -1.01835750223200
 H      1.05427964815100   -0.68449248468400   -2.41151921499900
 H      0.55540896474500   -2.41369159706900   -2.82943553424900
 H      0.68336493600500   -3.60688696737100    0.08173420094500
 H      2.37081828059900   -1.19457728009400   -0.31230499361900
 H     -0.92200683369000   -3.05260091790700    0.58418660361300
