# Supplementary material for: Mining hydroformylation in complex reaction network via graph theory
Source: RSC Adv. 2021 Jul 1;11(38):23235–40. doi: 10.1039/d1ra03395f (PMC9036754; doi:10.1039/d1ra03395f)
Supplement: RA-011-D1RA03395F-s711 [file RA-011-D1RA03395F-s711.xyz]

18
eq1635         -678.427783734429   -678.427783734429
Co      0.15521918392500    1.35397885964500    0.63765535996200
 H      0.44623705394000   -2.46095551869600    0.90033052682400
 C     -0.27259832917700    2.98871369034900    0.31128142757400
 O     -0.52529138845900    4.10227478661700    0.04824127944300
 C      2.84482494701400    1.26629335550300    0.29318051829600
 O      3.34237815520900    0.12777481634300    0.37177445667000
 C      0.89353638566600   -1.47396644490100    0.77714824944400
 O      0.21611338239200   -0.46244580739600    1.06506828044000
 C      1.58557948723000    1.56983598765600   -0.49592522907600
 O      1.60366906081300    1.84883635764100   -1.70514118674900
 C      1.39680245370200   -1.38301965377200   -2.15015029347300
 C      0.10215382979500   -1.03794423476600   -2.04130744859100
 H      2.17528161164300   -0.62852066201000   -2.15271268602800
 H     -0.69353388493700   -1.77533966773900   -2.03813075813300
 H     -0.18419166931500    0.00475687959800   -1.94587492184100
 H      1.70953815936200   -2.41789963075700   -2.24056590696800
 H      3.25475955280900    2.10696448569100    0.87224541609700
 H      1.92745674357100   -1.36753254932400    0.44243152498300
