# Supplementary material for: Mining hydroformylation in complex reaction network via graph theory
Source: RSC Adv. 2021 Jul 1;11(38):23235–40. doi: 10.1039/d1ra03395f (PMC9036754; doi:10.1039/d1ra03395f)
Supplement: RA-011-D1RA03395F-s712 [file RA-011-D1RA03395F-s712.xyz]

18
eq1636         -678.490673800498   -678.490673800498
Co     -0.86033734999700   -0.62497829085300   -0.09154409224000
 H     -1.26439827594500   -0.99815881399500    1.75163463546500
 C     -0.87949428861000   -2.42650360279900   -0.32347823261300
 O     -0.87465305437200   -3.56481884707100   -0.54856767865200
 C     -2.32620612750100    0.20950471313200   -0.61873520781300
 O     -3.25231331458900    0.79443391628200   -1.01360584355500
 C      0.34804040485600    0.92123802812200    0.32779899437000
 O      0.94412455573200   -0.25354554395500    0.52483818558000
 C     -1.58621805873400   -0.08409565087800    2.33854782608600
 O     -2.77453404674500    0.03670599521600    2.63792252639200
 C     -0.10542872215700    1.74077275615100    1.52164785115500
 C     -0.47429328434400    0.84935589346100    2.72321546660900
 H      0.71211018291400    2.40508716346700    1.81859499034400
 H     -0.79613508641800    1.46266992559500    3.56344077822700
 H      0.40141725186900    0.25506209244200    2.99314234161100
 H     -0.95223252955600    2.36750620037000    1.23132879878200
 H     -0.54652587804300   -0.52425051189900   -1.49019043967100
 H      0.59381081537100    1.47706045294100   -0.57795735221800
