# Supplementary material for: Mining hydroformylation in complex reaction network via graph theory
Source: RSC Adv. 2021 Jul 1;11(38):23235–40. doi: 10.1039/d1ra03395f (PMC9036754; doi:10.1039/d1ra03395f)
Supplement: RA-011-D1RA03395F-s713 [file RA-011-D1RA03395F-s713.xyz]

18
eq1637         -678.458819414413   -678.458819414413
Co     -1.69507909757800   -1.71296038322200   -0.73933653762800
 H     -2.12742940627900   -0.85368004636000    2.45828221960300
 C     -1.01966331607000   -2.66512877728700    0.55892111711100
 O     -0.50707565089600   -3.09185225080300    1.52496209469100
 C     -2.21219692903700   -0.12336929405100   -1.33989613579000
 O     -2.45424296830400    0.98603518712600   -1.60145487964900
 C     -0.02261914316900    1.85301690355800    0.27272118419800
 O      0.63968525358200    1.23169454757600   -0.57210632844400
 C     -1.73043888759200    0.10075562624200    2.08119997564700
 O     -2.48837649108700    0.95174423313000    1.59340263260500
 C      0.21027552621600    1.68459379386500    1.75837293927500
 C     -0.24231753714300    0.29105060489500    2.21309636179100
 H      1.28016486744600    1.78160610759000    1.95423384270100
 H      0.03722900354700    0.10251728703500    3.25394086102700
 H      0.25966184587300   -0.47737405289300    1.61603633196800
 H     -0.33696918119300    2.45203626483400    2.30604680101600
 H     -0.44933814996500   -0.99348111808600   -0.53857504472200
 H     -0.83453654464100    2.52584124258900   -0.03181388753000
