# Supplementary material for: Mining hydroformylation in complex reaction network via graph theory
Source: RSC Adv. 2021 Jul 1;11(38):23235–40. doi: 10.1039/d1ra03395f (PMC9036754; doi:10.1039/d1ra03395f)
Supplement: RA-011-D1RA03395F-s714 [file RA-011-D1RA03395F-s714.xyz]

18
eq1638         -678.423785617019   -678.423785617019
Co      1.73941447446600   -0.40127016176600   -0.59036890399700
 H     -1.22178009698800   -2.19981055013600    0.12482399137200
 C      3.08848694501900   -1.44994417064800   -0.88689144127600
 O      3.87104232810300   -2.30473791805100   -1.08764160639000
 C     -0.68437177971300    1.77068756876100   -0.09721208144800
 O     -0.86406821788700    1.85148042995500    1.04534161203800
 C      0.48227537967100   -1.26849529103400   -0.06370933567800
 O     -0.26161608313700   -2.36217874737700    0.08045951343100
 C      1.20681626542700    1.59119719621800   -2.56400642377800
 O      1.91588722205400    1.24656091822000   -1.59063470341500
 C      0.73435899717700   -0.63795326453500   -3.66424124710900
 C      0.15906772334200    0.69634433250700   -3.15031414848700
 H      1.46086647352300   -0.48238671233700   -4.46386289504500
 H     -0.37767129803600    1.22518885911400   -3.93794202087900
 H     -0.53855643288100    0.47371178891300   -2.33195551567600
 H      1.22299476239300   -1.17147364588200   -2.84450024453700
 H     -0.07732815669800   -1.26397471695500   -4.03691944636200
 H      1.36317304166100    2.59024781517600   -2.97800327859200
