# Supplementary material for: Mining hydroformylation in complex reaction network via graph theory
Source: RSC Adv. 2021 Jul 1;11(38):23235–40. doi: 10.1039/d1ra03395f (PMC9036754; doi:10.1039/d1ra03395f)
Supplement: RA-011-D1RA03395F-s715 [file RA-011-D1RA03395F-s715.xyz]

18
eq1639         -678.400186654118   -678.400186654118
Co      1.52064303374000   -0.61632088436900   -0.20632501361600
 H     -1.23201980717200   -2.82934343836200   -0.50686081464900
 C      3.00768106493300   -1.35071246825600   -0.70131899815200
 O      3.89179286761100   -2.00945787601200   -1.11605435134500
 C      0.44799014528700    2.23705933441200   -0.89839020733200
 O     -0.17560202032400    2.91363886542900   -0.12407004381400
 C      0.32841293374500   -1.70458780931900   -0.16992169982000
 O     -0.25828611039700   -2.84063706595800   -0.54950883308900
 C      0.73803038899500    1.66714920682700   -2.21316733668300
 O      1.49907084955000    1.31801499521300   -0.83169920847200
 C      0.74727099671400   -0.49272288904900   -3.50627185371700
 C     -0.10350576024000    0.56940290654000   -2.80178723663300
 H      1.34922768852700   -0.05672733223400   -4.30731627264300
 H     -0.78986576692100    1.04908628401700   -3.50805272120100
 H     -0.70221060738400    0.10927418132400   -2.01278890702600
 H      1.41364226875700   -0.97078703548000   -2.78545285155700
 H      0.10452676062700   -1.26645040777800   -3.92750904920000
 H      1.43219262145000    2.17731516320700   -2.87108277688200
