# Supplementary material for: Mining hydroformylation in complex reaction network via graph theory
Source: RSC Adv. 2021 Jul 1;11(38):23235–40. doi: 10.1039/d1ra03395f (PMC9036754; doi:10.1039/d1ra03395f)
Supplement: RA-011-D1RA03395F-s716 [file RA-011-D1RA03395F-s716.xyz]

18
eq164          -678.502511817384   -678.502511817384
Co     -0.23648931630100   -0.12453915930900    0.28354488753000
 H      1.25823379747500   -1.60029175153000   -2.18729315793300
 C     -0.18671382972400    0.31364485907500    1.99355016667800
 O     -0.12959462139100    0.69866029290100    3.09293447195200
 C      0.03216170374800    0.97363555247000   -1.07474210688200
 O      0.17830369295700    1.77859547162100   -1.90633564509800
 C     -1.99042809818300   -0.46184990588600    0.03472413639700
 O     -3.11157053774400   -0.70889708267400   -0.15331040525100
 C      1.56750760471500   -0.48696511752700    0.35727421801600
 O      2.67349227146200   -0.02636385612400    0.56451347051200
 C      1.22727411468400   -1.94223612415400   -0.04928915211000
 C      1.75842236281500   -2.23881164923300   -1.45594505445900
 H      0.13587288185600   -2.13993661783600   -0.02497688320000
 H      2.83004349564900   -2.04128700746100   -1.50526946047300
 H      1.57096916098700   -3.28089200468500   -1.71684821926300
 H      1.66462857765600   -2.58893375339600    0.71278190088000
 H      2.59308366493800    0.43810587425200   -2.54747141639500
 H      2.91548428427800    0.51644230898400   -1.88412990853400
