# Supplementary material for: Mining hydroformylation in complex reaction network via graph theory
Source: RSC Adv. 2021 Jul 1;11(38):23235–40. doi: 10.1039/d1ra03395f (PMC9036754; doi:10.1039/d1ra03395f)
Supplement: RA-011-D1RA03395F-s717 [file RA-011-D1RA03395F-s717.xyz]

18
eq1640         -678.510784641091   -678.510784641091
Co     -0.99031188070000   -0.58188558054600   -0.18501018729600
 H     -1.05461773640900   -0.86305858096600    3.69746751184000
 C     -1.06091757671900   -2.27016431102600   -0.85330973026500
 O     -1.10275311099900   -3.31893199228300   -1.35072973104500
 C     -2.45656073792500    0.36885176645800   -0.36325378062100
 O     -3.40227375957200    1.03765566813800   -0.53210241883300
 C      0.34009862109800    0.86450896979800    0.30336276045400
 O      0.93316677105400   -0.31325736163500    0.17088898764400
 C     -1.06795779247700   -0.42175537111900    2.69712660143600
 O     -1.17283165175100   -1.19104093266400    1.72354396213500
 C      0.23509672829600    1.50218825838500    1.68462852596500
 C     -0.97501712833100    1.06561654302800    2.54294429390400
 H      1.15887640778400    1.26815229861100    2.22073637382500
 H     -1.89024783329800    1.40125967795900    2.04167376837000
 H     -0.92729762914600    1.53643033371400    3.52437485880900
 H      0.17532590412100    2.58570976055700    1.56795420939800
 H     -0.83433244660300   -0.18887913861800   -1.58726642651900
 H      0.39928804531700    1.56164586793700   -0.53499603131300
