# Supplementary material for: Mining hydroformylation in complex reaction network via graph theory
Source: RSC Adv. 2021 Jul 1;11(38):23235–40. doi: 10.1039/d1ra03395f (PMC9036754; doi:10.1039/d1ra03395f)
Supplement: RA-011-D1RA03395F-s718 [file RA-011-D1RA03395F-s718.xyz]

18
eq1641         -678.419848152630   -678.419848152630
Co      0.88052455119100    0.07077751033600   -1.26145192325000
 H     -0.91614557870700    2.22189757729100    2.59030857649000
 C     -0.80736700041900    0.16972256225100   -0.93723870928100
 O     -1.96030476200900    0.20489487236100   -0.74486558116600
 C      2.02268763421500   -1.65073051066800   -1.19081878142100
 O      2.74821500913100   -0.73966866650700   -1.50572511421100
 C      0.70558102961600    2.25864796653200    1.06943332201000
 O      0.51566067622200    3.45443058197900    0.81467024184600
 C     -0.16025037044400    1.57650822917200    2.12608853904100
 O     -0.00435802242200    0.38769152274600    2.41707701899200
 C      1.75637680694700    1.40225152836300    0.42420108217400
 C      3.07748881642300    1.40293778831300    1.21271389207800
 H      1.94126243168700    1.78634940237000   -0.58988446936600
 H      2.91831109159900    0.99404407314300    2.21209896597300
 H      3.80227354167400    0.77693290403600    0.69147961293400
 H      1.39517762597000    0.34869218335500    0.49509855713500
 H      0.31934297450900   -0.46227461025600   -2.49830138581100
 H      3.47151014090600    2.41626971011200    1.29229712328100
