# Supplementary material for: Mining hydroformylation in complex reaction network via graph theory
Source: RSC Adv. 2021 Jul 1;11(38):23235–40. doi: 10.1039/d1ra03395f (PMC9036754; doi:10.1039/d1ra03395f)
Supplement: RA-011-D1RA03395F-s719 [file RA-011-D1RA03395F-s719.xyz]

18
eq1642         -678.415065959829   -678.415065959829
Co      0.48213316730100   -1.04138270985500   -1.15432679676100
 H     -0.29739284925000    0.50838604510600    2.67984979143200
 C      0.50800717779200    0.46331006649200   -2.02088939044100
 O      0.50380447725900    1.50024186517800   -2.55523741994000
 C      0.93914230375400   -1.21958726433800    0.77811980777700
 O      0.79982309349600   -2.33788902851600    0.32014252945200
 C      0.49308518761500    1.77731642744800    1.05407796370300
 O     -0.60865721329300    1.76594450254500    0.48193040506400
 C      0.57710796447100    1.12593631908600    2.43078349860500
 O      1.51642628611100    1.32176595859200    3.20629693084300
 C      1.73865892750600    2.41311293730600    0.50189120628400
 C      2.87180993818000    1.39259103224200    0.28346691798200
 H      2.08279173448800    3.15287346095900    1.23046901497700
 H      2.59862570077600    0.66105172782900   -0.48092965649800
 H      3.77118478330700    1.91185042060500   -0.04815931777600
 H      1.48178058933900    2.92113255424000   -0.42795865089500
 H     -0.84759019970500   -0.55410994719400   -0.86914787057100
 H      3.09524552696500    0.85683025713400    1.20680200453500
