# Supplementary material for: Mining hydroformylation in complex reaction network via graph theory
Source: RSC Adv. 2021 Jul 1;11(38):23235–40. doi: 10.1039/d1ra03395f (PMC9036754; doi:10.1039/d1ra03395f)
Supplement: RA-011-D1RA03395F-s720 [file RA-011-D1RA03395F-s720.xyz]

18
eq1643         -678.430438580446   -678.430438580446
Co      0.45587272878300   -1.27795209342100   -0.52559768323600
 H     -0.27272238246100    0.71703713509200    2.81597884375600
 C      1.29250626079200   -0.60017930380600   -1.90603796600900
 O      1.81412948227000   -0.09944402224200   -2.81865096265100
 C      0.54279852625600   -0.60903970862600    1.26496048675500
 O     -0.04082302999800   -1.78532402530100    1.18086189818000
 C      0.45761577010300    1.97728964160300    1.16136053302800
 O     -0.57871028498500    2.51242414861800    0.73835718856200
 C      0.33385371901500    0.68507697075000    1.91860015380800
 O      1.61434421792500   -0.16687515022500    2.07264501805600
 C      1.83822595124000    2.53761506821900    0.95176753632400
 C      2.50688334679100    1.87220389751800   -0.26502194064400
 H      2.44549042834500    2.35001345040200    1.83949548459500
 H      1.88729520686100    2.00234538540100   -1.15416821156200
 H      3.47891530089900    2.32872228917600   -0.45151059448900
 H      1.74248929302500    3.61056384265900    0.78450090866500
 H     -0.47256607698300   -0.24275691313100   -0.91081303866500
 H      2.66038813824500    0.80765401222400   -0.07954668702700
