# Supplementary material for: Mining hydroformylation in complex reaction network via graph theory
Source: RSC Adv. 2021 Jul 1;11(38):23235–40. doi: 10.1039/d1ra03395f (PMC9036754; doi:10.1039/d1ra03395f)
Supplement: RA-011-D1RA03395F-s721 [file RA-011-D1RA03395F-s721.xyz]

18
eq1644         -678.502973347245   -678.502973347245
Co     -0.36383613215100   -0.71738515425300    0.50200309322700
 H     -0.44519446203900    1.38215093257100    1.99523479228300
 C      0.38422017692300    0.88168435354500    1.48989504454500
 O      0.54732174373500    1.04141241616400    0.19006792934600
 C     -1.15713062649900   -1.73458517938100    1.66533903958500
 O     -1.76854808674600   -2.33795879883900    2.46282890754800
 C      1.25355184099600   -1.57732390353100    0.37091810901400
 O      2.27344381189800   -2.11335951382700    0.24914905697100
 C     -2.04803161890100   -0.98060755533900   -1.70149750145300
 O     -0.83778711489000   -1.17673440209300   -1.46287965606400
 C     -2.11382420048700    0.19329444381100    0.46773674350900
 C     -2.95337034387200   -0.50115072567100   -0.61341657977800
 H     -1.79306360119400    1.18309988306600    0.13039567479700
 H     -3.44875871792500   -1.39253912981300   -0.20158952844100
 H     -3.74101494045800    0.13690585485900   -1.02577043008300
 H     -2.66978291842400    0.28627494253000    1.40161244890600
 H     -2.42896959256900   -1.18254300070400   -2.70658303674800
 H      1.23503569741800    0.59693383799400    2.11307542606000
