# Supplementary material for: Mining hydroformylation in complex reaction network via graph theory
Source: RSC Adv. 2021 Jul 1;11(38):23235–40. doi: 10.1039/d1ra03395f (PMC9036754; doi:10.1039/d1ra03395f)
Supplement: RA-011-D1RA03395F-s722 [file RA-011-D1RA03395F-s722.xyz]

18
eq1645         -678.432133214739   -678.432133214739
Co      0.71836056678300    1.00901386495200    0.94205172366000
 H     -1.28277570389700    0.85587782290700    2.60966568780100
 C      1.65862181067400   -0.42221394820200    1.35394715449000
 O      2.20847926330800   -1.39929675215400    1.67576201483800
 C      1.25667673428000    1.47062992505800   -1.51400067687400
 O      1.98542898947900    2.17872256828200   -0.79793558405700
 C     -1.14535843179200    0.98717255665500    1.53680263472700
 O     -0.70090372655500    2.17771061395300    1.08315211717700
 C      0.37976845661900    0.45346387961200   -0.77422092383300
 O     -0.40429873817800   -0.32517214213700   -1.29604725116000
 C      2.72925307259500   -1.39830202318700   -1.43249723374900
 C      2.56683272349700   -0.79249115741800   -2.61998675718100
 H      3.61485950316100   -1.24291053473900   -0.82669730604400
 H      1.66612434669300   -0.94930276512900   -3.20463211184800
 H      3.32007688583300   -0.12582733171500   -3.02517043704700
 H      1.96746636309100   -2.05983884495300   -1.03402197915000
 H      1.17687404187600    1.58896005644300   -2.60015731897900
 H     -1.73755142222100    0.35560926145500    0.87353485616900
