# Supplementary material for: Mining hydroformylation in complex reaction network via graph theory
Source: RSC Adv. 2021 Jul 1;11(38):23235–40. doi: 10.1039/d1ra03395f (PMC9036754; doi:10.1039/d1ra03395f)
Supplement: RA-011-D1RA03395F-s723 [file RA-011-D1RA03395F-s723.xyz]

18
eq1646         -678.428797870185   -678.428797870185
Co      0.54871190117400    1.27985330349300    1.48107995115000
 H     -0.12917204865700   -0.89490772738100    0.17753386410500
 C      0.99836838529300    0.55638240876800    3.07830129323900
 O      1.30245637992900    0.01765901241000    4.05728428130800
 C      1.64595814867000    2.71674995066300    1.32457129197600
 O      2.36625552922100    3.58912435093200    1.07001639793800
 C     -0.44351355882100   -0.35317971219100    1.08088055060800
 O     -1.36936327758200   -0.76590311777500    1.77865910639200
 C     -1.03962836010900    2.10668475582100    1.77643052583200
 O     -2.07959738097900    2.60383691030400    1.88293232433800
 C     -1.41750987587700    0.35242000416100   -1.69894640217000
 C     -2.03921593811700    1.41933566519800   -1.17544839484300
 H     -1.87573323218300   -0.62993168950200   -1.68987070982400
 H     -1.56908955486600    2.39761130707600   -1.16764695655100
 H     -3.01607222624800    1.33852270736800   -0.71240033670000
 H     -0.42163447324100    0.43423331970300   -2.12350225949100
 H      1.65113512079100    0.52871497945300    0.85935254704500
 H      0.35242741144300    1.47270156077300    0.04173715770800
