# Supplementary material for: Mining hydroformylation in complex reaction network via graph theory
Source: RSC Adv. 2021 Jul 1;11(38):23235–40. doi: 10.1039/d1ra03395f (PMC9036754; doi:10.1039/d1ra03395f)
Supplement: RA-011-D1RA03395F-s724 [file RA-011-D1RA03395F-s724.xyz]

18
eq1647         -678.418215230230   -678.418215230230
Co     -0.30354140485900   -0.09855022952100    0.32077790234800
 H     -0.76570179399400   -1.14474352639600    2.69738249178700
 C      0.39914767875200    0.60015436283500   -1.13930946863300
 O      0.90032057960800    1.02704171107600   -2.10667068663900
 C      0.40241894390100    1.09637825674500    1.64027656192600
 O      1.38193405732400    0.99990771525800    2.31639393187800
 C      0.93296614713600   -1.38891626224300    0.48725473368600
 O      2.00556546406100   -1.44754992487100    1.26500191664300
 C     -0.88955966959400   -1.47236318667300    1.64440286267800
 O     -1.40534102088500   -2.56411575722500    1.38471849809100
 C     -2.44684890048700    0.18200070799000    0.56535599795100
 C     -2.02147980291600    1.06335352942900   -0.41011055800800
 H     -2.55225698273400    0.51007149363600    1.59242006380000
 H     -2.17668516000900    0.82669618073600   -1.45568236085700
 H     -1.76046917178900    2.08383735659800   -0.16376223764600
 H     -2.91885144024200   -0.75179515232200    0.28870735328900
 H      0.87092822829300   -2.29750339679600   -0.11659342592600
 H      2.12262086342300   -0.64093319169500    1.82739446001400
