# Supplementary material for: Mining hydroformylation in complex reaction network via graph theory
Source: RSC Adv. 2021 Jul 1;11(38):23235–40. doi: 10.1039/d1ra03395f (PMC9036754; doi:10.1039/d1ra03395f)
Supplement: RA-011-D1RA03395F-s725 [file RA-011-D1RA03395F-s725.xyz]

18
eq1648         -678.491551806336   -678.491551806336
Co      0.29597533214500   -0.34509519835100   -1.48948387657200
 H      2.63418747769300   -0.57103664083500   -0.72675205642400
 C     -0.76073723945100   -0.69570800796500   -0.02500720438800
 O      1.98370258837300    0.10490018607400   -0.97703459619900
 C     -1.18693620061000    0.62679789218100    0.57519208641900
 O     -1.06439502332100   -1.77389483469800    0.48636742812400
 C      0.58504032594400   -2.05930465049100   -1.81978146076200
 O      0.72991884677900   -3.18429757414800   -2.05073962972500
 C     -0.74892558230200    1.78042310131800   -0.20596006762600
 O     -0.09394707253700    1.57110197185900   -1.25154965983300
 C     -1.90144059485600    0.70652440343800    1.71097302705300
 C     -1.42850841578300   -0.52575456696400   -2.44465387885100
 H     -2.19593529507200    1.65781653501700    2.13835228628200
 H     -2.14115298151900    0.22524948312400   -2.08739456250500
 H     -1.12958851945700   -0.27839933742000   -3.47076966766800
 H     -2.19134887770400   -0.20801964058100    2.21614927639400
 H     -1.90599463152500   -1.50690341054800   -2.40974489027500
 H     -0.99241024065100    2.80014529173200    0.09210464420400
