# Supplementary material for: Mining hydroformylation in complex reaction network via graph theory
Source: RSC Adv. 2021 Jul 1;11(38):23235–40. doi: 10.1039/d1ra03395f (PMC9036754; doi:10.1039/d1ra03395f)
Supplement: RA-011-D1RA03395F-s726 [file RA-011-D1RA03395F-s726.xyz]

18
eq1649         -678.510166219603   -678.510166219603
Co     -1.07615216977800   -0.79555554459600   -0.70254211945800
 H      1.16217468537900    3.32021757329700    0.34728589167100
 C     -1.51346058728300   -1.73084735761900    0.72957590170400
 O     -1.89597765317600   -2.29259996594500    1.68112127460600
 C     -1.75236862387800    0.66909852763700   -1.45071095277100
 O     -2.28141471588600    1.66447972898000   -1.76522297645400
 C      0.33107494759900    0.02120870502600    0.12209784351000
 O      1.33876594806700   -0.20730428927200   -0.55839516068700
 C      0.33089095967600    0.85839553786800    1.40349994651100
 O     -0.31119375368100    0.15661756634700    2.48501892773000
 C      0.15858525297600    2.99182824889900    0.06462949360600
 C     -0.46085725762300    2.13823472627800    1.17337364574700
 H      0.24730377393000    2.43628908642600   -0.87311488643500
 H     -0.47903205442000    2.68443323189200    2.11808156644800
 H     -1.49310623159100    1.86559278187900    0.93975764876200
 H     -0.45725935145300    3.87040248603200   -0.12814767896800
 H      1.37678361821800    1.09298683483400    1.63922673542200
 H      0.24002616414500   -0.57356988855000    2.81542913036600
