# Supplementary material for: Mining hydroformylation in complex reaction network via graph theory
Source: RSC Adv. 2021 Jul 1;11(38):23235–40. doi: 10.1039/d1ra03395f (PMC9036754; doi:10.1039/d1ra03395f)
Supplement: RA-011-D1RA03395F-s727 [file RA-011-D1RA03395F-s727.xyz]

18
eq165          -678.465969811082   -678.465969811082
Co      0.13927150079400    0.22510295349100    0.03837260391600
 H     -0.00582671520300   -0.53067478874500    1.29467543698400
 C      0.31191719911200    1.13879382982800   -1.49389643609300
 O      0.43033688066900    1.72947681361100   -2.48718964311300
 C      1.84082436477900   -0.07974294446600    0.47684717854100
 O      2.90632107264200   -0.33376479954300    0.87588448203900
 C     -0.79346587438100   -1.19634970134300   -0.48687907696600
 O     -1.39402111951500   -2.16833786542800   -0.71849879110100
 C     -0.69820899727300    1.39436171270000    1.08848266883400
 O     -1.23079869183000    2.06381812606300    1.88156418212400
 C     -0.58971800239700   -1.24607604613400    3.44608685593700
 C      0.65294016515500   -0.77148140689900    3.62892394491800
 H     -0.77603593177300   -2.29902533118900    3.26486800667500
 H      0.83703271606100    0.28827458171900    3.77042877783300
 H      1.52152624804300   -1.42047972070100    3.60044969647000
 H     -1.45091183481200   -0.58642531659800    3.44042215753800
 H      1.12106959582100   -3.11036323755000    1.02346922730600
 H      0.89644333615600   -2.60020594605300    1.51268655797200
