# Supplementary material for: Mining hydroformylation in complex reaction network via graph theory
Source: RSC Adv. 2021 Jul 1;11(38):23235–40. doi: 10.1039/d1ra03395f (PMC9036754; doi:10.1039/d1ra03395f)
Supplement: RA-011-D1RA03395F-s728 [file RA-011-D1RA03395F-s728.xyz]

18
eq1650         -678.438374013544   -678.438374013544
Co     -0.40054499872000    1.23749147507500   -1.31260357044700
 H      0.96823428154800   -1.86311027294600    0.59399170492400
 C     -1.34171172353000    1.38132136248600    1.73217243657700
 O     -2.31127818212200    1.63906955486300    0.75167151742100
 C     -2.06332338834400    1.23880420202700   -0.57980606210400
 O     -3.00575887954600    0.89911329167400   -1.28593683236300
 C      0.29366292512100    0.01413944736900    1.62819382459700
 O     -1.15588457725000   -0.08651040017600    1.95328148217100
 C      0.56007412770600   -0.86317153775500    0.42920148106100
 O      0.29508938661600   -0.51517301285600   -0.73740472823600
 C      0.52009674071700    2.14464812933600    0.06079331947100
 C      0.17669820688900    1.54492741921200    1.41243725596900
 H      0.28271007308400    3.20754513647000    0.06101465136200
 H      0.67973640233700    2.08035089081800    2.21933081778600
 H     -0.82091925038800    2.53954310398600   -1.82293620263000
 H      1.58890351895200    2.00959499899500   -0.17066208763900
 H      0.90522225356300   -0.29677948363700    2.47262982196600
 H     -1.70622396591600    1.85810367657200    2.63559539814000
