# Supplementary material for: Mining hydroformylation in complex reaction network via graph theory
Source: RSC Adv. 2021 Jul 1;11(38):23235–40. doi: 10.1039/d1ra03395f (PMC9036754; doi:10.1039/d1ra03395f)
Supplement: RA-011-D1RA03395F-s729 [file RA-011-D1RA03395F-s729.xyz]

18
eq1651         -678.470738729259   -678.470738729259
Co      1.18715755757800   -1.03994433075600    0.40580786334900
 H     -1.22380760686700    0.42259070027500   -1.21853536903400
 C      0.82360575650200   -2.35898013675000   -0.67660973660900
 O      0.52463064856700   -3.04779079377400   -1.58833911537400
 C      2.71285790032700   -0.25056734478400   -0.04167182279900
 O      3.58461600424400    0.33716655391900   -0.56684416532000
 C     -0.13036820760400   -0.03372473613100    0.38609275111600
 O     -1.01867239528000    0.65325466176400   -0.20770846638100
 C     -0.31647473024500   -0.65272372087500   -3.17841595044700
 O     -1.26581620916500   -0.24598699934400   -2.47524524188600
 C      1.14846590931400    1.35152046109100   -2.58907321213900
 C      1.04640552850600   -0.03903790946100   -3.21457987039900
 H      2.14735964963100    1.75351036064400   -2.75388664373600
 H      1.36815016501300   -0.03192673065900   -4.26057708093900
 H      1.72111163339000   -0.74153316420100   -2.70765917991000
 H      0.41332327519200    2.03274019539900   -3.02253662985800
 H      0.98913711694600    1.31944076644000   -1.51235311100400
 H     -0.49269044861000   -1.52481410271000   -3.81544319454100
