# Supplementary material for: Mining hydroformylation in complex reaction network via graph theory
Source: RSC Adv. 2021 Jul 1;11(38):23235–40. doi: 10.1039/d1ra03395f (PMC9036754; doi:10.1039/d1ra03395f)
Supplement: RA-011-D1RA03395F-s730 [file RA-011-D1RA03395F-s730.xyz]

18
eq1652         -678.438430568872   -678.438430568872
Co      0.57689110603500   -0.19273862652500    2.03685657360200
 H     -0.25293801592600   -1.14834678540300    1.35405073090700
 C     -0.66755802735600    1.32276483736000    1.84834897905900
 O     -0.71375592955600    0.73699558705400    3.03775220756100
 C      0.35025824591400    2.36937183729100    1.50798857278600
 O      1.31681973936300    2.71489572536900    2.19993883665300
 C      1.67429762103200   -0.56989372323800    0.71505314709300
 O      2.28110133604500   -0.78406589302000   -0.25460648953500
 C      0.03138006994000    2.81793950438300    0.07356474423500
 O      0.62715825959600    3.70512877640200   -0.53512442632400
 C     -1.76280881126100    1.32698701530400    0.81087884116100
 C     -1.10768290695400    1.95568639193500   -0.43665854469500
 H     -2.58364158788900    1.95132519617000    1.17512731307700
 H     -0.66984533552900    1.17906876833500   -1.07138546239800
 H     -1.79406934335900    2.53557669333000   -1.05029673619300
 H     -2.15640964385400    0.32796785048400    0.63102510051800
 H     -0.88849896287300   -1.09287839191900   -0.63601482337400
 H     -0.79591486201400   -0.98587677376000   -1.36553433287600
