# Supplementary material for: Mining hydroformylation in complex reaction network via graph theory
Source: RSC Adv. 2021 Jul 1;11(38):23235–40. doi: 10.1039/d1ra03395f (PMC9036754; doi:10.1039/d1ra03395f)
Supplement: RA-011-D1RA03395F-s731 [file RA-011-D1RA03395F-s731.xyz]

18
eq1653         -678.500996273422   -678.500996273422
Co      0.66699302333600    0.40351208515500    0.02366353429000
 H      0.30741286621100   -1.73731603286700   -2.15366907022800
 C      2.11230203818300   -0.52051781910900   -0.53451141073700
 O      3.03618410376200   -1.11823299127400   -0.91924641033200
 C      0.97170945122600    1.89190850734600    1.01242498259900
 O      1.17345934103200    2.85652220064500    1.63103539315900
 C     -0.97467074613800   -0.30844940287600   -0.25874077381200
 O     -2.01543930207600   -0.79442667093200   -0.46338434874000
 C      0.59314305279700    1.40034527386800   -1.54613474360700
 O      1.30168842475700    2.36245526140000   -1.78295310985700
 C      1.45399611434700   -0.85391889370600   -3.78286233503600
 C      0.17260988749300   -1.46356021002100   -3.20280892060800
 H      1.32609686908100   -0.61167184054300   -4.83948484333100
 H     -0.66995695612800   -0.76514731760300   -3.26338754723000
 H     -0.11151834315300   -2.36489173519500   -3.74823672531400
 H      1.73974281201800    0.06824810490500   -3.27046629207000
 H      2.29001002419800   -1.54893033521700   -3.68166479367400
 H     -0.15477111352000    1.00726554608200   -2.25715076131000
