# Supplementary material for: Mining hydroformylation in complex reaction network via graph theory
Source: RSC Adv. 2021 Jul 1;11(38):23235–40. doi: 10.1039/d1ra03395f (PMC9036754; doi:10.1039/d1ra03395f)
Supplement: RA-011-D1RA03395F-s732 [file RA-011-D1RA03395F-s732.xyz]

18
eq1654         -678.494751142179   -678.494751142179
Co     -0.09575457898000    0.48306828717600    1.50184165074000
 H      2.23597156471700   -0.68113210235200    0.29509401117300
 C      0.96161178094200    1.03770352465200   -0.30454482910200
 O      0.11937566278900    1.40934925951400   -1.17045736448300
 C     -2.46438009755800    1.58843272479500    0.63871868746100
 O     -1.79357185971700    1.62269102263000    1.63429059263300
 C      0.17829692440900   -1.30245918308500    0.35255490676700
 O     -1.05886822833600   -0.85911798015200    0.53576084370700
 C      1.21029432527500   -0.36326995338500    0.15297253397700
 O     -3.15008167956600    1.60024198651400   -0.31074294691600
 C      1.88107370530400    2.05301151633300    0.38278455789400
 C      1.31249286933800    2.30548249521800    1.79663194351600
 H      1.88847640296100    2.97963377888200   -0.18977190353500
 H      2.01939211467100    2.84846500972700    2.42481858371000
 H      0.38993433116700    2.88565311076500    1.75600384349300
 H      2.89688273397300    1.65793748314300    0.45682311244000
 H      0.38821167199400   -2.35827414008200    0.50727319441500
 H      1.19034555541000    1.35451670380800    2.40383565331600
