# Supplementary material for: Mining hydroformylation in complex reaction network via graph theory
Source: RSC Adv. 2021 Jul 1;11(38):23235–40. doi: 10.1039/d1ra03395f (PMC9036754; doi:10.1039/d1ra03395f)
Supplement: RA-011-D1RA03395F-s733 [file RA-011-D1RA03395F-s733.xyz]

18
eq1655         -678.453544359303   -678.453544359303
Co      1.41563017976400   -0.41041871623900    0.39671990061400
 H      1.38955814188700    1.28473750371700   -3.19495965712100
 C      2.37934731148600   -1.18404485598200    1.72225822228800
 O      3.11207559788200   -1.67315426336800    2.47834508562000
 C      1.84495404035700    0.93218213327700   -2.25702920997400
 O      3.05614383723200    0.98890987401700   -2.04322151057700
 C      0.83805479272800    0.36342698693200   -1.24613345469700
 O     -0.35552958828800    0.37517457034500   -1.59028679566800
 C      0.95253899191600    1.12975033902300    1.19388942425900
 O      0.69431950267900    2.17154941277500    1.63722921843300
 C      0.16625929184000   -2.23073381381100   -0.10629229547700
 C      1.56409732142800   -2.02923949902400   -0.66410212745900
 H     -0.16827491671900   -1.37140481990600    0.58092229554000
 H      1.62440991946100   -1.88492724045400   -1.73910474360400
 H      2.31472317999900   -2.73991321307600   -0.33234488026000
 H      0.08308352458000   -3.11224803190700    0.52583824879600
 H      2.71672073192000    0.01404780169800   -0.08522165778600
 H     -0.59931609139200   -2.20584950051800   -0.87845501624600
