# Supplementary material for: Mining hydroformylation in complex reaction network via graph theory
Source: RSC Adv. 2021 Jul 1;11(38):23235–40. doi: 10.1039/d1ra03395f (PMC9036754; doi:10.1039/d1ra03395f)
Supplement: RA-011-D1RA03395F-s734 [file RA-011-D1RA03395F-s734.xyz]

18
eq1656         -678.442805794293   -678.442805794293
Co      0.90030184586000    0.13161166145400    0.49202878816900
 H      2.10434130033400    0.68528773034900   -3.23510656020700
 C      0.59173712934600   -0.85609095407600    1.99105186714400
 O      0.48612031525900   -1.61098924378500    2.86569096734400
 C      2.24341454337700    0.39110108683500   -2.18492321427500
 O      3.24354067238600   -0.21047343050000   -1.78922688112500
 C      1.10869762142900    0.76998509309000   -1.23556855418800
 O      0.17905691139300    1.49340858317500   -1.62872396703700
 C      1.68350641939900    1.61229132611100    1.17705108260400
 O      2.30804798772600    2.52029281942300    1.53999985418800
 C      1.32612965993300   -2.67870997621900   -0.43994814538500
 C      0.35319772073800   -1.49904979118300   -0.52663605170700
 H      1.51504962863600   -2.98018993257700    0.59361013482500
 H     -0.62959295866300   -1.74409411737700   -0.10325462739700
 H      0.18162927076000   -1.25620824827400   -1.58031027281000
 H      2.28769693535500   -2.40915930880600   -0.88354407564800
 H      2.21584792870900   -0.39640286734100    0.32545437896600
 H      0.93007283679300   -3.54476576282200   -0.97959367679700
