# Supplementary material for: Mining hydroformylation in complex reaction network via graph theory
Source: RSC Adv. 2021 Jul 1;11(38):23235–40. doi: 10.1039/d1ra03395f (PMC9036754; doi:10.1039/d1ra03395f)
Supplement: RA-011-D1RA03395F-s735 [file RA-011-D1RA03395F-s735.xyz]

18
eq1657         -678.407818233050   -678.407818233050
Co      1.34774707238600   -1.53332364882000    0.55975896896400
 H     -1.55274054985600   -1.18291458758900   -0.26211089888600
 C      1.97068308944000   -2.26857198462800   -0.86348302484600
 O      2.29496037400400   -2.70619353405300   -1.90226415461600
 C      0.77861370320200    0.91021899946400    0.13169025963500
 O      1.48548952292100    1.84834258388000    0.31129007116800
 C      0.15146434886600   -0.27122171320800    0.03284789402700
 O     -1.09900855053800   -0.39124133009100   -0.58939582411800
 C     -0.48836301376900    0.91910055340500   -2.85107315605700
 O     -0.18599814669000    1.98993060025500   -2.30576524487800
 C      1.96531876032900    0.28110227953300   -3.03483502258500
 C      0.51271734602700   -0.12878970837400   -3.26598034850500
 H      2.64144430081600   -0.48879379429100   -3.40923661193600
 H      0.33333770630100   -0.36467909484300   -4.32092103994400
 H      0.25824508345800   -1.03715015261800   -2.70811124113400
 H      2.18027448990200    1.22829581889300   -3.53130829371500
 H      2.16592888491200    0.42507859123300   -1.97163184892600
 H     -1.54112287423500    0.67400385194700   -3.05704865954300
