# Supplementary material for: Mining hydroformylation in complex reaction network via graph theory
Source: RSC Adv. 2021 Jul 1;11(38):23235–40. doi: 10.1039/d1ra03395f (PMC9036754; doi:10.1039/d1ra03395f)
Supplement: RA-011-D1RA03395F-s736 [file RA-011-D1RA03395F-s736.xyz]

18
eq1658         -678.489880276538   -678.489880276538
Co      0.17888306445700   -0.06184792081400    1.58584689050000
 H      2.11901800873900    1.67821667575200   -0.31551164701900
 C      1.27341817460500   -1.11241524579600    0.56812306873700
 O      1.48544164992500   -2.20927102632000    1.08669323556700
 C      1.07255328057700    1.96237753109800   -0.16312904827300
 O      0.59713476314100    1.57421877694600    1.12876529740100
 C     -1.27984853237100   -0.58788732508200    0.64455933947500
 O     -1.84403853893800   -1.38531041705700    1.40759843089300
 C      0.23522259898700    1.31041926799400   -1.25530353808700
 O      0.76426845900900    0.76686729093800   -2.23980402819900
 C     -1.26786028452300    1.27149939654900   -1.05371526010300
 C     -1.72653911180400   -0.16135685648900   -0.72428660867400
 H     -1.73720397563500    1.57493995612000   -1.99084969775900
 H     -2.81049670105800   -0.26364282455700   -0.80149234032700
 H     -1.27110707682400   -0.85397618022900   -1.44248035868600
 H     -1.55994842471000    1.95614294295700   -0.25738666702300
 H      1.71103594685900   -0.79178339429800   -0.39331971335900
 H      0.98336455384300    3.05061534419500   -0.24563006095100
