# Supplementary material for: Mining hydroformylation in complex reaction network via graph theory
Source: RSC Adv. 2021 Jul 1;11(38):23235–40. doi: 10.1039/d1ra03395f (PMC9036754; doi:10.1039/d1ra03395f)
Supplement: RA-011-D1RA03395F-s737 [file RA-011-D1RA03395F-s737.xyz]

18
eq1659         -678.474383749316   -678.474383749316
Co      0.92098771242900    0.69096114515500   -0.94557899059800
 H      1.41433342982400   -1.91155283835900    0.72782612237100
 C     -0.54605283813300    0.39321275693100   -1.88076660957900
 O     -1.57436601996100    0.18552091507700   -2.38497083725700
 C      0.36051907223500    2.38818768134100   -0.47039127725300
 O      0.44784070066300    3.27386986068900   -1.30787049126200
 C      0.82554919526800    0.18048547701100    0.93242285727300
 O      2.05817891120700    0.56868945027500    0.51889286650300
 C      0.59431059654800   -1.27787499874700    1.10216996750200
 O     -0.43877378994100   -1.75026609373400    1.59648120984000
 C     -0.09781092409600    1.14595654031200    1.63879433514900
 C      0.05477048147300    2.52995368882800    1.01044303717300
 H      0.13266352413900    1.17670370506200    2.70672288179200
 H     -0.83075389535500    3.15244273429400    1.14693724934400
 H      0.91550043029700    3.05428498456300    1.43520214363700
 H     -1.11540352841900    0.76496488497400    1.53696694201100
 H      2.42780820401700    2.00997797541700    3.07900107551000
 H      2.56040164981700    1.68641567748000    2.42160475749500
