# Supplementary material for: Mining hydroformylation in complex reaction network via graph theory
Source: RSC Adv. 2021 Jul 1;11(38):23235–40. doi: 10.1039/d1ra03395f (PMC9036754; doi:10.1039/d1ra03395f)
Supplement: RA-011-D1RA03395F-s738 [file RA-011-D1RA03395F-s738.xyz]

18
eq166          -678.467600280482   -678.467600280482
Co     -0.04646350633700   -0.46826491825300   -0.13419986096100
 H     -0.73510891351400   -1.77881369350700   -0.19113756226700
 C      0.79336123886400    1.11024411639700   -0.01704791649400
 O      1.34274747764400    2.12734180352300    0.10062455328700
 C      1.25776684915800   -1.50109169425500    0.51857584829000
 O      2.05731338334300   -2.21023540391700    0.98156589985800
 C     -0.40298941534700   -0.51653966309800   -1.88222807688500
 O     -0.66604188132700   -0.61489023904100   -3.01241668180200
 C     -1.37063992896000   -0.13964041722500    1.02037309817900
 O     -2.22273304345600    0.00718964517400    1.80068424686500
 C      0.63818476453300   -0.56857969680100    3.69302922689100
 C      1.09498712009200    0.55020593966700    3.11269550207600
 H      1.25097045441900   -1.46091653627300    3.76006455326800
 H      0.47606968768900    1.43707329994400    3.02279854678900
 H      2.09454181349100    0.60509774275000    2.69373340493400
 H     -0.36859226451600   -0.62782178919700    4.09211082835800
 H     -0.89545358030900   -3.01958510177000    2.13515280934100
 H     -0.57922434342500   -2.43387248135700    2.46231941010200
