# Supplementary material for: Mining hydroformylation in complex reaction network via graph theory
Source: RSC Adv. 2021 Jul 1;11(38):23235–40. doi: 10.1039/d1ra03395f (PMC9036754; doi:10.1039/d1ra03395f)
Supplement: RA-011-D1RA03395F-s739 [file RA-011-D1RA03395F-s739.xyz]

18
eq1660         -678.483114646441   -678.483114646441
Co      0.63933479942100    0.19050043094000    0.59930192332000
 H      1.72351095119100   -1.29495977513900   -2.72391488584300
 C     -0.71909618673900    1.31870955596700    0.75945558284800
 O     -1.62428762408100    2.02287813714100    0.90793675108100
 C      1.65097057129500    1.04104419064300   -0.63145276948200
 O      2.29962648425700    1.56866211204900   -1.43518071418100
 C      1.77248702290400   -0.97370995857300    1.26041767494100
 O      2.48690150677100   -1.74780240931000    1.75300586920300
 C     -0.21608153830900   -0.82769821516400   -0.87653848898000
 O     -1.18120850131500   -0.36105780387600   -1.48539963785000
 C      0.38751094328800   -2.16886128901300   -1.24317256909700
 C      1.77815341778200   -1.97372955201600   -1.86922895163000
 H     -0.27913939597700   -2.66638964260800   -1.95104556183400
 H      2.49073019223900   -1.55989890472000   -1.15096375797600
 H      2.17240963535500   -2.93116823667600   -2.21002170717600
 H      0.46959610195100   -2.77798464798300   -0.33873395286500
 H      1.20043686837300    0.90868077350800    1.83313063136100
 H     -0.30117403853500   -0.68913443566800    1.33611640662200
