# Supplementary material for: Mining hydroformylation in complex reaction network via graph theory
Source: RSC Adv. 2021 Jul 1;11(38):23235–40. doi: 10.1039/d1ra03395f (PMC9036754; doi:10.1039/d1ra03395f)
Supplement: RA-011-D1RA03395F-s740 [file RA-011-D1RA03395F-s740.xyz]

18
eq1661         -678.483469586034   -678.483469586034
Co     -0.70000161624400   -1.51094610953200    0.27796538709500
 H     -0.97096002001100    0.86341751522800    3.08669802988600
 C      0.40377227548300   -0.08856814614600    0.43475958930600
 O      0.62771866156300   -0.41254706028200   -0.76892224111700
 C     -1.39445473176400   -1.70071349060300    1.83935340233800
 O     -1.82006448953500   -1.79459822796200    2.92584440420900
 C     -1.60966755196600   -2.77848086635900   -0.60001380537100
 O     -2.25635295537900   -3.56211328450500   -1.16703939920500
 C     -1.36806769237500    1.45754843859400    2.24506778992200
 O     -2.58322467876300    1.62456273507200    2.10729464560200
 C      0.88924605420900    1.12347462420800    1.13873531279400
 C     -0.32498173014900    2.05870449319100    1.32835499936100
 H      1.27571610941300    0.82583231124000    2.11690164524000
 H     -0.78921624957600    2.31044943094000    0.37367783178500
 H      0.02441430552200    2.98811914284000    1.78861364640300
 H      1.67618176605800    1.62192086571300    0.57145817493300
 H     -2.20054666984300    0.19072023894800   -0.52441011268700
 H     -2.57277759255300    0.82626326536700   -0.40630575238400
