# Supplementary material for: Mining hydroformylation in complex reaction network via graph theory
Source: RSC Adv. 2021 Jul 1;11(38):23235–40. doi: 10.1039/d1ra03395f (PMC9036754; doi:10.1039/d1ra03395f)
Supplement: RA-011-D1RA03395F-s741 [file RA-011-D1RA03395F-s741.xyz]

18
eq1662         -678.483441440993   -678.483441440993
Co     -0.72328766174200   -1.52544138347600    0.32827073039500
 H     -0.99610912169200    0.93101999545200    3.08335044965600
 C      0.40067534606400   -0.11720010579200    0.45652291355700
 O      0.61851029829500   -0.46027892302400   -0.74296738763100
 C     -1.40170867005300   -1.67688211923300    1.89936622207900
 O     -1.81315268195600   -1.74274050085800    2.99380755134600
 C     -1.66583334407900   -2.79028844917600   -0.51807391452200
 O     -2.33629876874700   -3.56929796197300   -1.06375581850200
 C     -1.37119000738400    1.47799040188700    2.20087992470000
 O     -2.58388655845000    1.60765705532400    2.00714177972500
 C      0.89874495664100    1.10124115314500    1.14122983931000
 C     -0.30525309014500    2.05718940275800    1.29706691103400
 H      1.26995391044800    0.81861463223600    2.12954013886300
 H     -0.74825940588100    2.30217784473500    0.33078641882100
 H      0.05009629536400    2.98608104067800    1.75358482278100
 H      1.69803878920500    1.57778622397100    0.57245917921200
 H     -2.13390594092500    0.31480387165000   -0.76955635333500
 H     -2.55040115089900    0.75061369764000   -0.33161985949000
