# Supplementary material for: Mining hydroformylation in complex reaction network via graph theory
Source: RSC Adv. 2021 Jul 1;11(38):23235–40. doi: 10.1039/d1ra03395f (PMC9036754; doi:10.1039/d1ra03395f)
Supplement: RA-011-D1RA03395F-s742 [file RA-011-D1RA03395F-s742.xyz]

18
eq1663         -678.479489681438   -678.479489681438
Co     -1.08933432737600   -1.19843231008800    0.13340263660800
 H     -1.36949351946500    1.00744837265700    3.00883070628200
 C      0.31289795737700   -0.01410328429600    0.28835690406600
 O      0.81968500513000   -0.30521034570900   -0.81210504894000
 C     -1.03290918541800   -1.55691712417600    1.81105545199000
 O     -0.96564057542900   -1.72908648288100    2.97120138459900
 C     -2.06286447419600   -2.61021899885200   -0.41005715585400
 O     -2.67324608035100   -3.54911800939300   -0.72422295817400
 C     -1.55267975311400    1.55221709523800    2.06729167170200
 O     -2.70246697801700    1.70472435525200    1.63872961284100
 C      0.79095757315800    1.03234647439600    1.24296852455600
 C     -0.31750727286600    2.09731546838700    1.38625221866300
 H      0.97020152928300    0.55491332490900    2.21159724915000
 H     -0.59653515852600    2.50901217455600    0.41469502554900
 H      0.06877957317800    2.91132651099500    2.00736607455400
 H      1.71838922081900    1.48357889115200    0.88854659582100
 H     -2.03828460345600   -0.12566783083500   -1.01113812415200
 H     -1.97321573672300    0.27891759463900   -0.34473722158700
