# Supplementary material for: Mining hydroformylation in complex reaction network via graph theory
Source: RSC Adv. 2021 Jul 1;11(38):23235–40. doi: 10.1039/d1ra03395f (PMC9036754; doi:10.1039/d1ra03395f)
Supplement: RA-011-D1RA03395F-s743 [file RA-011-D1RA03395F-s743.xyz]

18
eq1664         -678.467682762307   -678.467682762307
Co     -1.01625958849400   -1.13986342541900    0.12104524225400
 H     -2.50690276243100    1.75434576749700    2.31856561360500
 C      0.43497509146300   -0.08749020589500    0.49509514032200
 O      1.26150217082100   -0.90305073924900    0.04607291076200
 C     -1.08394333654200   -1.93786742222200    1.75262330660800
 O     -1.17866056814500   -2.36237167605100    2.82623120540000
 C     -2.18460301262200   -2.06909932962800   -0.89972145553500
 O     -3.00507145531400   -2.52204020468200   -1.58524352197700
 C     -1.43928847170300    1.48773941007700    2.34601205159700
 O     -0.98855119239000    0.78091042309500    3.25703569639900
 C      0.70647602593900    1.27361798262400    1.04940808954000
 C     -0.59170650097800    2.05056457104600    1.22719143930000
 H      1.19516615261900    1.12814257368400    2.01809391993200
 H     -1.18081688260800    2.03988723289900    0.30646521210900
 H     -0.38178289345400    3.09827462143700    1.46781965280600
 H      1.40678634026400    1.78942227074700    0.38861124844500
 H     -1.11197381407800   -0.11611676295300   -0.94756050844600
 H     -2.02861210835000   -0.22195921106500    0.58028830452300
