# Supplementary material for: Mining hydroformylation in complex reaction network via graph theory
Source: RSC Adv. 2021 Jul 1;11(38):23235–40. doi: 10.1039/d1ra03395f (PMC9036754; doi:10.1039/d1ra03395f)
Supplement: RA-011-D1RA03395F-s744 [file RA-011-D1RA03395F-s744.xyz]

18
eq1665         -678.505403793674   -678.505403793674
Co      2.55860714338600    0.07987873228200   -0.08196581056400
 H      0.66836464224900    0.81248840485800   -1.73292866385000
 C      4.30415249037000   -0.53740463017100    0.04724442445400
 O      5.35147599277400   -1.02450519130000    0.13485307512100
 C      1.34357195911500    1.31840381343600   -1.04090611415400
 O      2.63213287486200    1.44121301518200   -1.38588992520300
 C      1.80456334904400   -1.46867773818600   -0.83926450346000
 O      2.43908787991700   -1.77877328629100   -1.83920589507600
 C      1.77763830948800   -0.24979938558200    1.44863973182100
 O      1.26885646121900   -0.40323147182000    2.48930192448300
 C     -0.67757497319000   -1.21240297350700   -0.41680362994700
 C      0.53709654577500   -2.15114686595900   -0.37113588948400
 H     -0.51669830621600   -0.32341384044100    0.19582279165300
 H      0.37315781233300   -3.01999214512400   -1.01109101174600
 H      0.69956696401000   -2.49619160748700    0.65297423295500
 H     -1.55704759908500   -1.73361256574000   -0.03899608591000
 H      0.89696292270700    2.05535592706800   -0.37135533519700
 H     -0.87511869993600   -0.89034352371100   -1.44124226942400
