# Supplementary material for: Mining hydroformylation in complex reaction network via graph theory
Source: RSC Adv. 2021 Jul 1;11(38):23235–40. doi: 10.1039/d1ra03395f (PMC9036754; doi:10.1039/d1ra03395f)
Supplement: RA-011-D1RA03395F-s745 [file RA-011-D1RA03395F-s745.xyz]

18
eq1666         -678.350087403838   -678.350087403838
Co      1.89638742085200   -2.97518335105000    0.22447357145500
 H     -2.54704648283000   -2.23690612198300   -3.28248921661600
 C     -2.10087472829900   -0.29923737210800   -0.66456492038300
 O     -2.58837865496100    0.00291866653500    0.41010696395400
 C      1.63147441533700   -0.19572664568200   -0.34667874270500
 O      2.36102835276800   -1.12967074878200   -0.20572405131400
 C     -1.90232470023600   -1.74172179001000   -2.57454147117300
 O     -2.62321279061400   -1.31575993997200   -1.44242403131500
 C     -0.60440874137500   -1.60199525263100   -2.74401021503400
 O      0.96856292047600    0.76679777463800   -0.49711561385600
 C     -0.01504419271800   -2.84523481400100    0.22747045446000
 C      0.70243576340300   -1.55994546877600   -2.89501898889200
 H     -0.44496240048500   -3.25789988073600   -0.69616793667300
 H      1.31422050704800   -2.36825745970400   -2.49741683720200
 H      1.19580311518500   -0.72953802705100   -3.39039274790300
 H     -0.37506972364300   -1.80939269689600    0.33532286465200
 H     -0.42082951531700   -3.40011799402500    1.08596612301800
 H     -1.23878067298200    0.19596711817700   -1.12903602785400
