# Supplementary material for: Mining hydroformylation in complex reaction network via graph theory
Source: RSC Adv. 2021 Jul 1;11(38):23235–40. doi: 10.1039/d1ra03395f (PMC9036754; doi:10.1039/d1ra03395f)
Supplement: RA-011-D1RA03395F-s746 [file RA-011-D1RA03395F-s746.xyz]

18
eq1667         -678.358819186028   -678.358819186028
Co      0.97801872710200   -1.72453863433900    0.69077528965000
 H     -2.24364404700300   -1.27229951275800   -3.05344523830200
 C     -1.85689670497000   -0.33363459593300   -0.33204010183000
 O     -1.81804929534500    0.50632133782000    0.54912204956900
 C      1.23022188296200    0.55192152674700   -1.30362053739100
 O      1.30348129735800   -0.06414051418000   -0.28673099372400
 C     -1.30797404453500   -1.13645535528700   -2.53194372826200
 O     -1.28269057556700   -0.07792402459500   -1.57378363997700
 C     -0.20497038717600   -1.81945644880100   -2.73570845571300
 O      1.24166721325000    1.18659007752800   -2.29599828393200
 C     -0.38761538120900   -3.03725806836100    0.39185584827800
 C      0.93734307912700   -2.46456809115800   -2.80641113096000
 H     -0.76005772768300   -3.16337483659900   -0.63105974588000
 H      1.11078474471300   -3.31391309568200   -2.15304738973400
 H      1.72156170851800   -2.16031663373200   -3.48984405496900
 H     -1.24403253828400   -2.87304883138900    1.06244153155100
 H      0.11029999590400   -3.98188893450000    0.68200534668600
 H     -2.31846805549000   -1.32291936883100   -0.26480758843400
