# Supplementary material for: Mining hydroformylation in complex reaction network via graph theory
Source: RSC Adv. 2021 Jul 1;11(38):23235–40. doi: 10.1039/d1ra03395f (PMC9036754; doi:10.1039/d1ra03395f)
Supplement: RA-011-D1RA03395F-s747 [file RA-011-D1RA03395F-s747.xyz]

18
eq1668         -678.402098397559   -678.402098397559
Co     -0.46282711270300    1.73048199149200   -1.14810081182300
 H      1.01561620682100   -0.47009960173200    2.40815322032500
 C     -2.34369947904400    0.03564958634600   -0.12414226442200
 O     -2.18796357237600    0.45151530487700   -1.28850746583100
 C      2.48599055484200    2.57164547739700    1.06449031342900
 O      1.80110537204500    3.14104201915300    1.81001397190000
 C      1.07069189666800   -0.06813109342900    0.32620736577900
 O      0.44552437175100    0.22988321964500   -0.84702841927300
 C      0.46125203225300   -0.20474395017100    1.52139382328300
 O     -0.89616060129900   -0.05688333195400    1.83092011988100
 C     -1.13997789854000    2.10997176261800    0.56788795819000
 C     -1.77329339942300    0.80902185987100    1.05998936378300
 H     -1.90849656559100    2.87905326882900    0.41036186657700
 H     -2.59464418360700    0.99590119634700    1.75846481026600
 H      0.63442370754500    2.66159336888300   -0.92453785353500
 H     -0.39570813259100    2.47219275698400    1.27245247084000
 H      2.14181836023900   -0.22730448888500    0.27138900276800
 H     -2.88886860569400   -0.89088135670800    0.07155675915600
