# Supplementary material for: Mining hydroformylation in complex reaction network via graph theory
Source: RSC Adv. 2021 Jul 1;11(38):23235–40. doi: 10.1039/d1ra03395f (PMC9036754; doi:10.1039/d1ra03395f)
Supplement: RA-011-D1RA03395F-s748 [file RA-011-D1RA03395F-s748.xyz]

18
eq1669         -678.390983499982   -678.390983499982
Co      0.47077179461800   -0.58207271819400   -1.52176523658700
 H     -0.05636610810300    2.40017370697300   -0.86546342608400
 C      0.16351224692200   -1.31032470875000    1.47594017825700
 O      0.92394841148100   -2.10770715429800    1.03795410086700
 C     -1.20034937514600   -0.40400215024100   -0.97145892886500
 O     -0.57570367217100   -0.53033692507300    1.98496277402600
 C      0.07569261548100   -1.86008195832200   -2.58428638748800
 O     -0.23111434423300   -2.70682766530500   -3.33012946050800
 C      0.69165394065400    1.95850171662400   -0.20548969450700
 O      1.08958804135600    0.79349782633900   -0.38121004373600
 C     -2.13938154988300    0.69833608853600   -0.51439168178100
 C     -2.66675157567600   -0.65838304451900   -1.01459865817300
 H     -2.29203177051700    1.55403049173900   -1.16346734596900
 H     -3.06320233392500   -1.35921246020000   -0.28854355058000
 H     -3.15867804934800   -0.68904263392200   -1.98005883017000
 H     -2.17027574701600    0.91635768889000    0.54806341245700
 H      1.53713632736500   -0.32763691033300   -2.59227714819400
 H      1.08905504310100    2.53927580993000    0.62648712239500
