# Supplementary material for: Mining hydroformylation in complex reaction network via graph theory
Source: RSC Adv. 2021 Jul 1;11(38):23235–40. doi: 10.1039/d1ra03395f (PMC9036754; doi:10.1039/d1ra03395f)
Supplement: RA-011-D1RA03395F-s749 [file RA-011-D1RA03395F-s749.xyz]

18
eq167          -678.461621723515   -678.461621723515
Co     -0.83374518880500   -0.45349091464800    0.24476337769200
 H     -2.24949067416100    0.76329976153900    0.18908595827200
 C     -0.03274618971800   -0.77890037311500    1.78037737977500
 O      0.51167935405700   -1.10590231630000    2.76180488575500
 C      0.30536315745500    0.75804000867900   -0.39350051580000
 O      1.03619578715900    1.57052739448600   -0.79772746260700
 C     -0.91609614585400   -1.55296785848200   -1.14254512531800
 O     -0.94465908687700   -2.36265318566600   -1.98417743600500
 C     -0.68745424520000    2.44085096488200    2.20761468004300
 O     -1.66820775214800    2.87918002908000    1.76971000593900
 C     -3.02901020111600    0.04474914042400    0.61682910361000
 C     -2.44891245624300   -1.31953843664400    0.94095335081300
 H     -3.39648551364400    0.56894276300000    1.49729407881700
 H     -2.85491946997500   -2.14215691336900    0.36076306522200
 H     -2.42461275388100   -1.56755722244100    1.99814293214800
 H     -3.78995501735100    0.00235823353300   -0.15962606943400
 H     -1.85593311046400    0.28567977045500    3.33142574786500
 H     -2.52497077366000    0.18927674115900    3.63682965007800
