# Supplementary material for: Mining hydroformylation in complex reaction network via graph theory
Source: RSC Adv. 2021 Jul 1;11(38):23235–40. doi: 10.1039/d1ra03395f (PMC9036754; doi:10.1039/d1ra03395f)
Supplement: RA-011-D1RA03395F-s750 [file RA-011-D1RA03395F-s750.xyz]

18
eq1670         -678.508318169560   -678.508318169560
Co     -0.64173069931300   -1.50375389078600   -1.62572078623700
 H     -0.90418520898600    1.37545271796700   -0.97587243577500
 C      0.44607116136100   -0.59118495868400    0.83880871237900
 O      1.29346239354600   -0.69538217559200    1.73341809349000
 C     -0.70359149170400    0.38764126651900    0.91908887656500
 O      0.46508095747000   -1.37749251705900   -0.25756158917800
 C     -1.77365456282500   -1.86562127774900   -3.04370043248000
 O     -2.53659306082700   -1.94691517370700   -3.90314655101900
 C     -1.49763609292700    0.72414951435600   -0.31962807904000
 O     -1.94609705481100   -0.42635254701500   -1.06355020755800
 C     -0.96731541608300    0.95528698689000    2.10461827191800
 C      0.31782503728600   -0.24203377650800   -2.69900275265400
 H     -1.79357650911400    1.64668983014400    2.22384946099400
 H     -0.38810331179800    0.43855468582000   -3.17424193234900
 H      0.97103629928900    0.27077883224800   -1.99464364321800
 H     -0.34481847871800    0.73047041103300    2.96121860647200
 H      0.89350037838200   -0.82365306262700   -3.42396400657600
 H     -2.40217044413300    1.26791013748400   -0.03970240806000
