# Supplementary material for: Mining hydroformylation in complex reaction network via graph theory
Source: RSC Adv. 2021 Jul 1;11(38):23235–40. doi: 10.1039/d1ra03395f (PMC9036754; doi:10.1039/d1ra03395f)
Supplement: RA-011-D1RA03395F-s751 [file RA-011-D1RA03395F-s751.xyz]

18
eq1671         -678.398165429321   -678.398165429321
Co      2.42511816951900    0.43035683255000   -0.43336706350700
 H      0.20209831212100    1.66911360595700   -0.23534759040500
 C      2.34048553520900   -2.47237412136500    0.51426733247000
 O      2.65665850271500   -1.30123584079000    0.14498309569800
 C      0.78247770796100    1.13865973939900   -1.01047367089000
 O      0.35595458469800    1.00104046011900   -2.15043233722800
 C      2.87397399015900   -0.01685675564200   -2.14140247192800
 O      3.18561898131500   -0.30773782648900   -3.21395333461200
 C      2.16865503879800    1.03531481561400    1.24566521758600
 O      2.01814840071100    1.42992142182000    2.32351941367600
 C     -0.08208124430000   -1.77180133704900   -0.21625362637900
 C      0.85767237031200   -2.83692352464800    0.34920587469000
 H     -0.08573914805300   -0.87030764405400    0.40567769783900
 H      0.85908657629800   -3.73512686246500   -0.27620922258500
 H      0.53757827400000   -3.16855567210000    1.34200534297500
 H     -1.10387872566300   -2.15205092397600   -0.25216151805100
 H      2.83367399684600    1.82421456936300   -0.76924315761500
 H      0.20329444620700   -1.47780626873200   -1.22842893512100
