# Supplementary material for: Mining hydroformylation in complex reaction network via graph theory
Source: RSC Adv. 2021 Jul 1;11(38):23235–40. doi: 10.1039/d1ra03395f (PMC9036754; doi:10.1039/d1ra03395f)
Supplement: RA-011-D1RA03395F-s752 [file RA-011-D1RA03395F-s752.xyz]

18
eq1672         -678.388092876400   -678.388092876400
Co      1.84094456811100    0.12375044013000   -0.42590377640400
 H      1.08047335365100    2.58812417225300   -1.12636029786600
 C      2.56290239713600   -2.55364172198800    0.49736887913200
 O      3.02252156096600   -1.42448228908100    0.11210507121200
 C      0.67865478700800    1.57532540784300   -0.94927974646900
 O     -0.52539446880700    1.33831512865300   -1.08915858085300
 C      2.41080056917800   -0.09110778690500   -2.11416853232000
 O      2.80921618452000   -0.17298301915100   -3.19834833069500
 C      1.65499498113600    0.57012072247400    1.30500145255600
 O      1.55829542567000    0.93294328577500    2.40131976650200
 C      0.29229748219800   -1.84138903902600   -0.55777280633600
 C      1.03164725533000   -2.68440306663500    0.49049166994300
 H      0.20395358268000   -0.76640104902000   -0.28732543255000
 H      0.78624793518200   -3.73903738157900    0.37033963482900
 H      0.72184625653300   -2.40255362525900    1.50684861008700
 H     -0.76270751957600   -2.11146056536500   -0.62095619199100
 H      2.94461350817000    1.05295364022800   -0.36270786744700
 H      0.71748790976900   -1.97622858584300   -1.55344247471300
