# Supplementary material for: Mining hydroformylation in complex reaction network via graph theory
Source: RSC Adv. 2021 Jul 1;11(38):23235–40. doi: 10.1039/d1ra03395f (PMC9036754; doi:10.1039/d1ra03395f)
Supplement: RA-011-D1RA03395F-s753 [file RA-011-D1RA03395F-s753.xyz]

18
eq1673         -678.367985327097   -678.367985327097
Co      0.39005160944000   -3.16291593043500   -0.46109324357400
 H     -2.56458941087600   -2.60487981212300   -1.27951650657400
 C     -1.12591872838300    1.51139186408800   -2.12160578392800
 O     -0.36091673917700    1.77703711451800   -1.28488140931200
 C      0.80816903420200   -0.47886529309900    0.25893355898900
 O      1.28236609819500   -1.62537714857100    0.38791837235100
 C     -1.81841395854500   -1.80172265053200   -1.23410074539700
 O     -2.11124233647100   -0.71484929638700   -0.66644540824900
 C     -0.47627073584900   -2.09700089656200   -1.73993705243900
 O      1.59453302758700    0.59565000284300    0.33213872152600
 C     -0.46647219177600   -4.56742166516600   -0.92344675160600
 C      0.08235774746600   -1.55535601630200   -2.83746538809100
 H     -0.25634564222500   -5.49615181342300   -0.36423842413800
 H      1.10818012992300   -1.77340503698500   -3.11415529328400
 H     -0.48295076499400   -0.90969351747900   -3.50698478827000
 H     -1.24661457337800   -4.70135288374200   -1.67870588655600
 H     -0.26036456435400   -0.30414167506900    0.07307358760100
 H      1.11342189089600    1.40815065036200    0.07827161753500
