# Supplementary material for: Mining hydroformylation in complex reaction network via graph theory
Source: RSC Adv. 2021 Jul 1;11(38):23235–40. doi: 10.1039/d1ra03395f (PMC9036754; doi:10.1039/d1ra03395f)
Supplement: RA-011-D1RA03395F-s754 [file RA-011-D1RA03395F-s754.xyz]

18
eq1674         -678.371320078340   -678.371320078340
Co      0.59269945850800   -2.48850863721700   -0.40737336827700
 H     -0.93107639165000   -0.67496750859000   -3.54815969436200
 C     -2.56090464767500   -1.58884168750000    0.10278257009900
 O     -2.14478679391500   -0.77439487560400    0.82178925196100
 C      0.76180453320500    0.30372229262300    0.06866036594300
 O      1.40896622673200   -0.75732100737500   -0.01886975791600
 C     -0.58483178523900   -0.75649021292900   -2.50333189739600
 O     -0.68911549037000    0.25778825145700   -1.77323689220100
 C     -0.05943543018900   -2.07815206290300   -2.10995938788700
 O      1.32185020951300    1.45932878409400   -0.32051410754900
 C     -0.47914922440000   -3.80419284082800   -0.21022562627100
 C     -0.04385361010300   -2.97076646729200   -3.13332308950000
 H     -0.43230285783300   -4.32337570512800    0.76584797132900
 H      0.27888064406100   -3.99271152424500   -2.97613851121500
 H     -0.36140252879000   -2.70189846945500   -4.14148730632600
 H     -1.31882038753600   -4.13384418752600   -0.82725296847100
 H     -0.21558194823400    0.35106770363600    0.54480853399700
 H      0.66603991560500    2.17265415069900   -0.41625690940300
