# Supplementary material for: Mining hydroformylation in complex reaction network via graph theory
Source: RSC Adv. 2021 Jul 1;11(38):23235–40. doi: 10.1039/d1ra03395f (PMC9036754; doi:10.1039/d1ra03395f)
Supplement: RA-011-D1RA03395F-s755 [file RA-011-D1RA03395F-s755.xyz]

18
eq1675         -678.456117447616   -678.456117447616
Co     -0.70198027949900    0.38760107602800   -1.81818793121200
 H     -0.58185024149000   -0.27578427167400    1.21533533794300
 C     -1.85480571398400    2.12317094931000    1.32592126107700
 O     -2.33221588626600    1.29788800746100    0.28710378880700
 C     -1.97429330853100    1.62540138458600   -1.01969230261000
 O     -2.46089395499600    0.83175670795200   -1.97381957570100
 C      1.44951054942100   -0.82197659761000    1.37421031607500
 O      2.15484837391400   -0.45127988820000    2.31749381661500
 C      0.36216994952600    0.02565214105600    0.74001044386700
 O      0.30570084164300   -0.36720512613000   -0.63947827404600
 C      0.59354689267300    1.53733081607000    0.96007551238100
 C     -0.55697326882300    2.24920378129900    1.63030557652300
 H      0.81112083908300    1.97934923768800   -0.01831397558800
 H     -0.32129835392800    2.89618045852500    2.46642965165300
 H     -1.80477179576700    2.69159219545100   -1.18063364767300
 H      1.48294816576600    1.66673226944400    1.57842122705700
 H      1.54900917481300   -1.81608283848200    0.91477536978900
 H     -2.65498903280600    2.59037767868800    1.88100763305700
