# Supplementary material for: Mining hydroformylation in complex reaction network via graph theory
Source: RSC Adv. 2021 Jul 1;11(38):23235–40. doi: 10.1039/d1ra03395f (PMC9036754; doi:10.1039/d1ra03395f)
Supplement: RA-011-D1RA03395F-s756 [file RA-011-D1RA03395F-s756.xyz]

18
eq1676         -678.459414571876   -678.459414571876
Co     -1.40977969500600   -1.48758902909300   -0.35024930787500
 H      0.74279479786200   -0.78568260401300    2.46869219356900
 C      0.04656162587900   -0.43082273661400   -0.02746415206400
 O      1.02631226672700   -1.12803483248600   -0.31762946325900
 C     -1.98551896824800   -0.36977068150600   -1.58955355220600
 O     -2.38015628853900    0.49746378013700   -2.26893141227400
 C     -1.81398847816900   -1.76077789416700    1.35226636744900
 O     -2.13718816516600   -1.76621136251700    2.47765052318600
 C      0.55678000095100    0.23986356189500    2.83383612214100
 O      1.02966396769000    0.61803707650600    3.90932738074300
 C      0.09289600478400    0.99611343679500    0.46345496587600
 C     -0.30897807452800    1.10140485048800    1.94653615336600
 H      1.10209945328500    1.38531666860800    0.31323233926200
 H     -1.34480571777400    0.77384444911200    2.07116329276900
 H     -0.25137526581500    2.13817910651300    2.27718654929800
 H     -0.61026446434700    1.58731374355900   -0.12647131909300
 H     -3.07767064299000    1.57980081693800    0.72823396919700
 H     -2.97064916247300    0.85459752575800    0.60675289802600
