# Supplementary material for: Mining hydroformylation in complex reaction network via graph theory
Source: RSC Adv. 2021 Jul 1;11(38):23235–40. doi: 10.1039/d1ra03395f (PMC9036754; doi:10.1039/d1ra03395f)
Supplement: RA-011-D1RA03395F-s757 [file RA-011-D1RA03395F-s757.xyz]

18
eq1677         -678.445346312141   -678.445346312141
Co      0.14705582202300    0.52389349575300    1.61810314428400
 H      1.90047328928200    1.15199043330900   -0.84510605291700
 C      0.77085327493800   -1.00453882617700    0.88992395007500
 O      0.36585004312800   -2.01084226959600    1.48534985658400
 C      1.28507788262300    1.97651215561500   -0.44915204134700
 O      1.07635129798600    1.82180977829000    0.95607387926300
 C     -0.98744614473800   -2.43965378212700   -1.27982804615700
 O     -2.07464470687000   -2.55353319373100   -0.89613095408600
 C     -0.03355159257300    1.99232007366900   -1.22746858728600
 O     -0.28918073655400    2.89463575522400   -2.03634687560300
 C     -0.97105301757700    0.82010030139800   -0.99751932196800
 C     -1.34202317440400    0.60619045612700    0.46775185186000
 H     -0.45933235476900   -0.07254954170100   -1.38198566175600
 H     -1.90048810170000    1.46472571062700    0.86407172668900
 H     -1.91973768118100   -0.31379857933500    0.60814963424700
 H     -1.86136326483800    0.97886577785000   -1.60962771297300
 H      1.41586774651700   -1.03866211259800   -0.00707657663500
 H      1.80058927295500    2.92034035932300   -0.62050491819100
