# Supplementary material for: Mining hydroformylation in complex reaction network via graph theory
Source: RSC Adv. 2021 Jul 1;11(38):23235–40. doi: 10.1039/d1ra03395f (PMC9036754; doi:10.1039/d1ra03395f)
Supplement: RA-011-D1RA03395F-s758 [file RA-011-D1RA03395F-s758.xyz]

18
eq1678         -678.445107239077   -678.445107239077
Co      0.11244592926000    0.52438016134500    1.61973199074600
 H      1.89805633365700    1.13094441381500   -0.82707988885300
 C      0.72491948369400   -1.01567955901100    0.90896162536600
 O      0.32686996081800   -2.00597349698300    1.53488992883600
 C      1.28705944795400    1.96227292289000   -0.43877813148100
 O      1.06148543005400    1.81112389608900    0.96410931837100
 C     -1.90546279144500   -2.53893126514500   -0.79253858954500
 O     -0.92698650301400   -2.42350611207600   -1.40591045248100
 C     -0.02356066575700    1.99102634033200   -1.22998408762500
 O     -0.26165376840500    2.89608424377500   -2.04129994775500
 C     -0.97445173314000    0.82792972262800   -1.00998247050000
 C     -1.36253064912600    0.61787616897600    0.45177298249300
 H     -0.47170096218900   -0.06907999437100   -1.39101311654000
 H     -1.92040408261500    1.47968050576900    0.84208901951700
 H     -1.95089007027500   -0.29738528133300    0.58751959798400
 H     -1.85728045224800    0.99908231083900   -1.62969978258600
 H      1.35350207588800   -1.07271547604100    0.00147846325200
 H      1.81388087115200    2.90067649039300   -0.60558916512900
