# Supplementary material for: Mining hydroformylation in complex reaction network via graph theory
Source: RSC Adv. 2021 Jul 1;11(38):23235–40. doi: 10.1039/d1ra03395f (PMC9036754; doi:10.1039/d1ra03395f)
Supplement: RA-011-D1RA03395F-s759 [file RA-011-D1RA03395F-s759.xyz]

18
eq1679         -678.432910728168   -678.432910728168
Co     -0.12494455333600    0.23884678392000    0.20356986497400
 H      0.21733079319300   -0.71656503467000    3.79511996736900
 C      1.29421069912600    1.15608845731900   -0.07207954692500
 O      2.21233484202100    1.84585910508900   -0.30408747147900
 C     -0.01775653157700    0.66737042845600    2.01940473969000
 O      0.02724500909100    1.63797983963500    2.78934661568000
 C      0.17427578003900   -1.03473603725700   -1.05358633510500
 O      0.32738542799900   -2.27276686041400   -0.58487376308800
 C      0.12155466515600   -0.72838200493200    2.69900281593400
 O      0.12473626098100   -1.80487287559700    2.07271452532400
 C     -2.07206323130500    0.53442468054100    0.73584007464900
 C     -2.01663633493700   -0.23713539263400   -0.45244577173400
 H     -2.21096989586900    1.60754495626200    0.68796633927900
 H     -2.27977547272900   -1.28914898103800   -0.41440202887900
 H     -2.14309820088500    0.25027868428000   -1.41209298495700
 H     -2.39580118790800    0.06190680028500    1.65673363327800
 H      0.27868435078500   -1.04254226389700   -2.14113800489100
 H      0.25845419516600   -2.29117959878200    0.41296536728100
