# Supplementary material for: Mining hydroformylation in complex reaction network via graph theory
Source: RSC Adv. 2021 Jul 1;11(38):23235–40. doi: 10.1039/d1ra03395f (PMC9036754; doi:10.1039/d1ra03395f)
Supplement: RA-011-D1RA03395F-s760 [file RA-011-D1RA03395F-s760.xyz]

18
eq168          -678.428000357355   -678.428000357355
Co      0.57811280113300    1.28342886859500    0.30278412790700
 H     -0.59468844552900    1.55084682174900   -0.57636032342900
 C      2.05063048125400    0.77770550899100    1.19626050642100
 O      3.01511063902400    0.39361312228300    1.72064743035800
 C      1.37154472835100    1.93458130942500   -1.13191189298200
 O      1.87450433807900    2.31090556042700   -2.11386102277800
 C     -0.37744673496800   -0.17191534344600    0.56603963663200
 O     -1.00313451658100   -1.15195406175300    0.65984821678100
 C     -0.27270612241800   -0.11568212355700   -2.88754756543000
 O     -0.83629677024300   -1.07408795947100   -2.55817678315000
 C      1.99975551952200   -1.87059845422500   -0.79546378103600
 C      2.69371553514900   -0.97618444034600   -1.51416966751800
 H      1.09298852342100   -2.32899803681400   -1.17401016561400
 H      3.58333962318100   -0.49694142710200   -1.11895727469400
 H      2.38015000295900   -0.67023570451800   -2.50684600783400
 H      2.30384710892300   -2.14809868715600    0.20837171661800
 H      0.27600484517700    2.81471182188400    1.12550356888800
 H     -0.15749680929600    2.30070829632300    1.54739784620800
