# Supplementary material for: Mining hydroformylation in complex reaction network via graph theory
Source: RSC Adv. 2021 Jul 1;11(38):23235–40. doi: 10.1039/d1ra03395f (PMC9036754; doi:10.1039/d1ra03395f)
Supplement: RA-011-D1RA03395F-s761 [file RA-011-D1RA03395F-s761.xyz]

18
eq1680         -678.463909478057   -678.463909478057
Co     -0.15704260643100   -0.94723286820400    0.82466653712300
 H     -1.48489624079800   -0.81086034326600    0.16347229791600
 C      0.40341335078700   -1.48983841151400   -0.83373992895200
 O      0.64129568180400   -1.73814469500700   -1.93998827950400
 C     -0.21700483028200    0.91741635354000    0.53109510924100
 O      0.56399698931400    1.43641505679800   -0.25250289732700
 C      1.31916336390600   -0.83159938594200    1.85179996965600
 O      2.23116321940300   -0.65778910159700    2.54896359798500
 C     -1.33175206380300   -0.60922087155500    2.22996757139300
 O     -1.71639174811500   -1.61625646715100    2.82364905182300
 C     -1.31879472696900    1.64693177100400    1.29598280434400
 C     -1.70106076888100    0.83323189507600    2.52506685308300
 H     -0.98724701291700    2.65999613283600    1.52308312029300
 H     -2.75698470006000    0.91178621730300    2.78454248657800
 H     -1.10873259648500    1.13678114398800    3.39401698053100
 H     -2.15558624622900    1.70531974019200    0.59323715048300
 H     -1.80503307211800    1.04608773504400   -1.80757605143800
 H     -2.11177279814600    0.45002197424500   -1.48770282514800
