# Supplementary material for: Mining hydroformylation in complex reaction network via graph theory
Source: RSC Adv. 2021 Jul 1;11(38):23235–40. doi: 10.1039/d1ra03395f (PMC9036754; doi:10.1039/d1ra03395f)
Supplement: RA-011-D1RA03395F-s762 [file RA-011-D1RA03395F-s762.xyz]

18
eq1681         -678.424121116779   -678.424121116779
Co      1.84695792272100   -0.87467154180000   -0.99207036470500
 H      0.62491547426300    2.03303765239400   -1.42119468039000
 C      0.22722354068900   -1.34748845009400   -0.45193409080600
 O     -0.87425000998900   -1.00262931440700   -1.04873072053700
 C      0.86939965619000    1.77323759486500   -0.37837205957000
 O      1.84496780706800    0.73775106299500   -0.30515633044400
 C      2.19100210704800   -2.48336350742100   -1.67598475344200
 O      2.34493598053800   -3.49881065137200   -2.22322543623000
 C     -0.94166720687500   -0.15974408833100   -2.33252450377700
 O     -1.85344693362500    0.61818443917700   -2.39385687701200
 C      0.14875364514200   -0.51081399061600   -3.30910422184100
 C      1.55939351561100   -0.21543362848700   -2.79385269293400
 H     -0.06246864838300    0.06026648271400   -4.21444673611800
 H      2.28827730929300   -0.64947927201800   -3.48171754822800
 H      1.74442590018400    0.85614653455900   -2.71517788834500
 H      0.04998818947600   -1.57726681117200   -3.53356431959300
 H     -0.06022694735600    1.47961560459300    0.12821639497500
 H      1.27081024569900    2.66465561430700    0.10511865336800
