# Supplementary material for: Mining hydroformylation in complex reaction network via graph theory
Source: RSC Adv. 2021 Jul 1;11(38):23235–40. doi: 10.1039/d1ra03395f (PMC9036754; doi:10.1039/d1ra03395f)
Supplement: RA-011-D1RA03395F-s763 [file RA-011-D1RA03395F-s763.xyz]

18
eq1682         -678.483522207830   -678.483522207830
Co     -2.35117123866700   -0.62733660089500    1.34053310320100
 H      1.34028549847800   -0.68492340354200    0.98293628744500
 C      0.99294871012500    0.09341051679600    0.28153285500700
 O      0.86516137824300   -0.15278537352700   -0.92200532940700
 C     -3.82267267972400   -1.34431928004900    0.61540176874600
 O     -4.74519638090500   -1.80399904706300    0.07513078613500
 C     -1.27087311548700   -1.94795946758500    1.14470626239600
 O     -0.48880139167000   -2.81521798032500    1.05437761230900
 C     -1.31839201522000    0.69883498072700    2.00136496900100
 O     -2.44488257104700    1.27706741014800    2.01490415255200
 C      0.72155893870300    1.44600804499900    0.90193204665600
 C      0.00508076810100    1.31633891985500    2.26562395046800
 H      1.68516540652200    1.93799037622700    1.06553829462200
 H     -0.09970346109000    2.29323346672700    2.73905186502700
 H      0.57786212223100    0.65142016862200    2.91666462860500
 H      0.14277074900500    2.05308189976800    0.20466700146200
 H     -1.43455821742800    0.68212250495900   -1.11191857542700
 H     -2.04784930622200    0.97007873977000   -0.80240813087100
