# Supplementary material for: Mining hydroformylation in complex reaction network via graph theory
Source: RSC Adv. 2021 Jul 1;11(38):23235–40. doi: 10.1039/d1ra03395f (PMC9036754; doi:10.1039/d1ra03395f)
Supplement: RA-011-D1RA03395F-s764 [file RA-011-D1RA03395F-s764.xyz]

18
eq1683         -678.463701193915   -678.463701193915
Co     -2.28426938968100   -0.32339479530600    0.85308258853800
 H      1.19444407644200   -0.70382717908400    1.49140762796900
 C      1.15339508185100   -0.15295569346000    0.53205428729800
 O      1.46762867529500   -0.71200600083100   -0.52269767211400
 C     -3.65377446331800   -0.83465638315000   -0.21463359470300
 O     -4.46527922173000   -1.07581223192500   -1.00770779197100
 C     -1.51734624313900   -1.86119905929000    1.41408978254200
 O     -0.90649109931300   -2.80265764943700    1.71186621202600
 C     -1.33974949683500    0.78894665723300    1.95964372245500
 O     -2.18529815320600    0.79569691142500    2.87446609970600
 C      0.72267197128500    1.29475698833200    0.63340804969800
 C     -0.06033396015400    1.56423893668300    1.91474861586800
 H      1.62427544727200    1.91456389888600    0.60977018144700
 H     -0.31474455134300    2.62392201678600    2.00298836306200
 H      0.52155798948500    1.30022127999500    2.80495799081700
 H      0.12956713333800    1.54320213049700   -0.24892068695300
 H     -1.35255827024400   -0.31643561773100   -0.24008798550200
 H     -2.42696233205900    1.00044166599700    0.19959775770500
