# Supplementary material for: Mining hydroformylation in complex reaction network via graph theory
Source: RSC Adv. 2021 Jul 1;11(38):23235–40. doi: 10.1039/d1ra03395f (PMC9036754; doi:10.1039/d1ra03395f)
Supplement: RA-011-D1RA03395F-s765 [file RA-011-D1RA03395F-s765.xyz]

18
eq1684         -678.485618400968   -678.485618400968
Co     -2.19270968495100   -0.83815241236100    1.15905754822800
 H      0.93237616980300   -0.86165009321500    0.77748021211300
 C      0.65477099184600   -0.11693381289600    0.01120752180400
 O      0.52677968570500   -0.44521635615700   -1.17309058598200
 C     -2.64993814685800   -0.32623088631000   -0.46794182521200
 O     -2.85869991267200   -0.06020952353800   -1.58254317452300
 C     -1.20157352621500   -1.80116222269600    2.27917649407400
 O     -0.45674492751200   -2.43862358698200    2.90786466107500
 C     -1.72692868492100    1.19347273107900    1.62463496295600
 O     -2.50813934763600    0.62333241397600    2.47965181064200
 C      0.51732226505200    1.30302588598800    0.51445368091700
 C     -0.24857891298900    1.38755446707600    1.84274408897300
 H      1.53079205468000    1.69022751676400    0.66145544709000
 H     -0.10788893085100    2.38347171804500    2.27684151853600
 H      0.11960697280700    0.65792355990900    2.56834010784200
 H      0.03946246345700    1.90617113818400   -0.26139938312000
 H     -1.89713232757400   -2.02837712853900    0.31781856112800
 H     -2.16604300715900    1.81442246731900    0.83228190139500
