# Supplementary material for: Mining hydroformylation in complex reaction network via graph theory
Source: RSC Adv. 2021 Jul 1;11(38):23235–40. doi: 10.1039/d1ra03395f (PMC9036754; doi:10.1039/d1ra03395f)
Supplement: RA-011-D1RA03395F-s766 [file RA-011-D1RA03395F-s766.xyz]

18
eq1685         -678.483781364038   -678.483781364038
Co     -2.30692652178600   -0.54473260553300    0.84315096524200
 H      1.34621542739800   -0.73101931133800    1.36718264586800
 C      1.30853082161200    0.08019360542900    0.61757513187200
 O      1.45918737417100   -0.16688097226300   -0.58442732230900
 C     -3.94960643898400   -1.36305221444400    1.01417367252500
 O     -4.98442453973700   -1.88457584272000    1.02307064015400
 C     -1.12124272251900   -1.83758011260800    0.71799122207100
 O     -0.36229424589900   -2.71638392427100    0.61834106250900
 C     -1.43262944011800    1.21657298054800    0.74330861574000
 O     -2.73232184468600    1.25569128246200    1.09067601966200
 C      1.02543102940200    1.44769215727800    1.18067240762300
 C     -0.38100382903000    1.47815844864000    1.80101108424900
 H      1.76531886625800    1.67485618384000    1.95234427162200
 H     -0.56523585193800    2.46377320590800    2.23844556883100
 H     -0.47019273068300    0.75040153887900    2.61677252333800
 H      1.10055056969800    2.18731790251100    0.38161077785800
 H     -2.21906169148600   -0.76304216307200   -0.57424446092300
 H     -1.17356103771400    1.49565571639500   -0.27962127802100
