# Supplementary material for: Mining hydroformylation in complex reaction network via graph theory
Source: RSC Adv. 2021 Jul 1;11(38):23235–40. doi: 10.1039/d1ra03395f (PMC9036754; doi:10.1039/d1ra03395f)
Supplement: RA-011-D1RA03395F-s767 [file RA-011-D1RA03395F-s767.xyz]

18
eq1686         -678.506926606433   -678.506926606433
Co     -0.79389290417200   -0.46879941095400   -1.13557632990800
 H      2.01672334586100   -0.14307656736400   -1.06888483428700
 C      0.83332125916300    0.88415131585100    0.30674510037300
 O      1.12492048206600   -0.12794545824800   -0.68227281001800
 C     -0.59792099574100    0.64723817373100    0.58562516993100
 O      1.65883165678900    1.69950153917000    0.65538269424900
 C     -2.42776456768100   -0.67039304857200   -1.58480547443400
 O     -3.54130102270000   -0.83675603535500   -1.90117034918200
 C     -1.53309289959100    1.77532592085200    0.66015303703800
 O     -1.24668883903200    2.95693833494200    0.42069117725900
 C     -1.02385885987100   -0.69208767681200    0.82227263854100
 C     -0.38570570190000   -1.36412371164600   -2.78352306430800
 H     -2.03699395006300   -0.85136316835400    1.17405258274000
 H     -1.14134326265600   -1.82268430268600   -3.41777377651100
 H      0.11849382068800   -0.55051161332300   -3.32646974409400
 H     -0.31246614058800   -1.46839804688800    1.08265141178200
 H      0.34249803412600   -2.11353839807000   -2.45034086810200
 H     -2.56625555948100    1.47106715463300    0.90351063537100
