# Supplementary material for: Mining hydroformylation in complex reaction network via graph theory
Source: RSC Adv. 2021 Jul 1;11(38):23235–40. doi: 10.1039/d1ra03395f (PMC9036754; doi:10.1039/d1ra03395f)
Supplement: RA-011-D1RA03395F-s768 [file RA-011-D1RA03395F-s768.xyz]

18
eq1687         -678.506631102682   -678.506631102682
Co     -1.17092041683100   -1.43781854509600    0.28677878653800
 H      0.98127132065100    3.04561381639000    2.34235630937200
 C      0.35014925639300   -1.35659836420300   -0.62885861075300
 O      1.43094009967200   -1.32037378044200   -1.06992682145000
 C     -1.59359358245600   -1.15872101523600    1.98384014816000
 O     -1.69890281038800   -0.81869241557800    3.10040425157400
 C     -1.72532612808400    0.23018465371900   -0.21817685881100
 O     -2.87732188550600    0.17129530620400   -0.65394563360800
 C     -0.89291386698700    1.50474167251100   -0.14415492375200
 O      0.10341637389800    1.34209928017700   -1.18102095524900
 C      0.64941978734600    2.88648316013500    1.31600011043300
 C     -0.26524033099900    1.66302920870800    1.24094891674400
 H      1.54955993139600    2.74926977784800    0.70735577902600
 H      0.30548637153800    0.76014651608300    1.47574301452000
 H     -1.06643245003700    1.74645537732100    1.98041128392400
 H      0.12900701976300    3.78661621686500    0.97605413987200
 H     -1.54138089402700    2.35834332816500   -0.37358884773000
 H      0.79756515591600    2.01783379592100   -1.09925585753300
