# Supplementary material for: Mining hydroformylation in complex reaction network via graph theory
Source: RSC Adv. 2021 Jul 1;11(38):23235–40. doi: 10.1039/d1ra03395f (PMC9036754; doi:10.1039/d1ra03395f)
Supplement: RA-011-D1RA03395F-s769 [file RA-011-D1RA03395F-s769.xyz]

18
eq1688         -678.506530946043   -678.506530946043
Co     -0.56157285759800   -1.24286539851900    0.19419486170500
 H      0.92758434800800    2.11483517690600    2.51713547143500
 C      0.75731616466700   -0.75932847466700   -0.85990913497500
 O      1.69294408508900   -0.31233589480700   -1.40819609204700
 C     -0.76809295369700   -1.09119875726000    1.95427156541900
 O     -0.77593755970600   -0.80186742091400    3.08859920720200
 C     -1.58174499701600    0.22347516864500   -0.19774745683800
 O     -2.66349427440300   -0.26627998230000   -0.53740603220400
 C     -1.28637231687400    1.72733227208700   -0.17000723892800
 O     -0.38548744097100    2.06598853653800   -1.24090375865500
 C      0.68745711199000    1.88465847365700    1.47904613179600
 C     -0.79337122278000    2.18530467811000    1.20966842473000
 H      0.92786409779800    0.83244598491800    1.31099873606600
 H     -1.41628398785100    1.71320349995600    1.97519231154900
 H     -0.95629553016600    3.26258905354000    1.28227814491100
 H      1.34166425401900    2.49544199361000    0.84975338251500
 H     -2.22331922528900    2.22551256582400   -0.41844978994600
 H      0.54192525605800    1.91299651416100   -0.98755450247500
