# Supplementary material for: Mining hydroformylation in complex reaction network via graph theory
Source: RSC Adv. 2021 Jul 1;11(38):23235–40. doi: 10.1039/d1ra03395f (PMC9036754; doi:10.1039/d1ra03395f)
Supplement: RA-011-D1RA03395F-s770 [file RA-011-D1RA03395F-s770.xyz]

18
eq1689         -678.488017129706   -678.488017129706
Co     -0.88757072924800   -1.37173636595300    0.20298346961800
 H     -0.73442408035200    1.45902438144400    3.49282982853600
 C     -0.86707309237100    0.36841290046000   -0.28168621844500
 O     -0.41842329760900   -0.13538273707500   -1.34785273721600
 C     -1.58894911648000   -1.31818954283900    1.76242946998400
 O     -2.06578185634400   -1.19501154157200    2.82980879801000
 C     -0.76681705861700   -3.14199319172400   -0.02716422092900
 O     -0.71629261084100   -4.29864688034400   -0.15287361746200
 C     -0.43580433915200    1.54301062008200    2.43798062510700
 O      0.72331242574700    1.28672371129400    2.08732155015500
 C     -1.09618287709700    1.80563700660000    0.02200820133800
 C     -1.51870581284200    1.97608118193100    1.47704758643600
 H     -0.16730408031000    2.34415852631800   -0.18573697733100
 H     -2.42082091887700    1.39589450450500    1.69362830159200
 H     -1.75898540697300    3.02156516395000    1.69547809491200
 H     -1.86347524722800    2.18415632600600   -0.65926273139400
 H      1.40534438373100   -0.61387830107100    1.03821314775000
 H      1.48468690894300   -1.26677988605000    0.68288097742600
