# Supplementary material for: Mining hydroformylation in complex reaction network via graph theory
Source: RSC Adv. 2021 Jul 1;11(38):23235–40. doi: 10.1039/d1ra03395f (PMC9036754; doi:10.1039/d1ra03395f)
Supplement: RA-011-D1RA03395F-s771 [file RA-011-D1RA03395F-s771.xyz]

18
eq169          -678.423832505648   -678.423832505648
Co      0.54927875841000    1.33541871869900    0.38212253808900
 H     -0.68491080654700    1.61515754576100   -0.40843404050100
 C      2.08117883693500    0.76710239565400    1.10809374709300
 O      3.08302762852700    0.33741285369000    1.51766015994800
 C      1.15247537419600    2.06016340917900   -1.10659348244200
 O      1.50342781460800    2.50141091828100   -2.12653093267400
 C     -0.49284825037100   -0.04490562412100    0.72316209344400
 O     -1.20043218010900   -0.95769213280300    0.87818265064600
 C      0.90069595303800   -0.99986718012400   -1.98870329974600
 O     -0.15143033662100   -0.60468262622500   -2.47060740123900
 C      1.57908584046400   -1.92255199905300   -1.04844282319300
 C      2.37877120163300   -0.89799835411500   -1.95416646952500
 H      1.64195060466500   -2.97390718683100   -1.29724764653500
 H      2.83572519046900   -0.04913134004300   -1.46009203628300
 H      2.95093393818200   -1.29532992407900   -2.78241790595500
 H      1.53290929127700   -1.71542087291600    0.01377083368600
 H      0.37198663850400    2.85698369715700    1.26736205535900
 H     -0.05389075012500    2.34964277318500    1.70243052519400
