# Supplementary material for: Mining hydroformylation in complex reaction network via graph theory
Source: RSC Adv. 2021 Jul 1;11(38):23235–40. doi: 10.1039/d1ra03395f (PMC9036754; doi:10.1039/d1ra03395f)
Supplement: RA-011-D1RA03395F-s772 [file RA-011-D1RA03395F-s772.xyz]

18
eq1690         -678.474041311765   -678.474041311765
Co      0.31849421421400    0.63463924755300   -0.93495892048800
 H      1.24406371011100   -2.00973117845300    0.26063125317600
 C     -1.44281077306200    0.51405224007300   -0.80801663516200
 O     -2.59037783751900    0.41384091307100   -0.64878083188800
 C      0.30532996700100    2.37531254367900   -0.30732474182600
 O     -0.20463837624600    3.25738803529700   -0.98513616081600
 C      1.43202989146900    0.13927864755500    0.60335645026500
 O      2.10153348221200    0.29627062589100   -0.55953547237700
 C      1.04011773876100   -1.23368270985100    1.01591389477400
 O      0.47895113160700   -1.48597719677700    2.09261825796000
 C      1.43845005510200    1.24032317893500    1.63126167595500
 C      1.14796066055800    2.57733085042300    0.94668764695000
 H      2.41189824576600    1.26730908870200    2.12734855578000
 H      0.63643701579100    3.27868950451200    1.60864072801900
 H      2.07162246201600    3.04660002738500    0.59740415553700
 H      0.69303640450100    1.00368213105300    2.38902606906700
 H     -1.55204724850700    1.83308581836900    1.85421745522100
 H     -1.42034783175100    1.11352177912700    1.98053385947600
