# Supplementary material for: Mining hydroformylation in complex reaction network via graph theory
Source: RSC Adv. 2021 Jul 1;11(38):23235–40. doi: 10.1039/d1ra03395f (PMC9036754; doi:10.1039/d1ra03395f)
Supplement: RA-011-D1RA03395F-s773 [file RA-011-D1RA03395F-s773.xyz]

18
eq1691         -678.481629580531   -678.481629580531
Co     -1.34870757976300   -1.27201159732700    0.99540986118200
 H      1.41606689435400    0.47746325014500   -1.13419902690100
 C      0.68947403517200    0.33774521622700   -0.32994765925100
 O     -0.08391158518900   -0.63747761115600   -0.38456973804400
 C     -3.07636156963700   -0.90576624315100    0.89974915973000
 O     -4.21988923239900   -0.65014431404200    0.95666320516700
 C     -0.63206708172600   -2.42150874852300    2.15364599839100
 O     -0.21750498338400   -3.14742952559900    2.97187539775900
 C     -1.15719610134500    0.12051865651900    2.20810918469800
 O     -1.39597123944900    0.08590472199400    3.41423400517000
 C      0.68159921154500    1.29728352210600    0.82167654048100
 C     -0.67124380262700    1.41833321055800    1.53611974275200
 H      1.44617774406700    0.94906570654700    1.53055913051000
 H     -1.43580759304300    1.74326588181300    0.82777304442200
 H     -0.58911700094600    2.16887081550800    2.32337981954200
 H      1.00416049334800    2.27697195098600    0.46417124907600
 H     -2.10136127159600    0.76905119211600   -1.08292263644600
 H     -2.00160614351600    1.43290979089800   -1.40369373034600
