# Supplementary material for: Mining hydroformylation in complex reaction network via graph theory
Source: RSC Adv. 2021 Jul 1;11(38):23235–40. doi: 10.1039/d1ra03395f (PMC9036754; doi:10.1039/d1ra03395f)
Supplement: RA-011-D1RA03395F-s774 [file RA-011-D1RA03395F-s774.xyz]

18
eq1692         -678.360338721474   -678.360338721474
Co      0.35096444425000   -2.52685846440100   -0.36392307094900
 H     -2.11079619796800   -1.42021475167200   -2.11889246583700
 C     -2.65571767818800   -1.48230916318700    0.75653059392000
 O     -2.08392515700900   -0.53071061914800    1.09949500869500
 C      0.89299339259600   -0.11085368498200    0.04362841743200
 O      1.46884562211000   -1.12439479611400    0.53037800639600
 C     -1.10597354874700   -0.97799257263500   -2.14517712550200
 O     -1.00585590431500    0.28117466719100   -2.11457836826400
 C      0.02946278050900   -1.90006433128000   -2.10324628061100
 O      1.34281603386300    0.50799783976100   -1.04180544478900
 C     -0.94753540245700   -3.62311693075300   -0.45119839983700
 C      0.85179714501600   -2.14200148055300   -3.13684026357500
 H     -0.98105348508000   -4.37206294790400    0.35943989691500
 H      1.68875175869100   -2.82387582833400   -3.04357318857900
 H      0.70852736432900   -1.66222109642700   -4.10180853027600
 H     -1.79192973704100   -3.70163375659900   -1.13901637564900
 H     -0.01551575912100    0.29267794865200    0.50128875837300
 H      0.57312422027900    0.81555596430900   -1.61294199127300
