# Supplementary material for: Mining hydroformylation in complex reaction network via graph theory
Source: RSC Adv. 2021 Jul 1;11(38):23235–40. doi: 10.1039/d1ra03395f (PMC9036754; doi:10.1039/d1ra03395f)
Supplement: RA-011-D1RA03395F-s775 [file RA-011-D1RA03395F-s775.xyz]

18
eq1693         -678.501860557702   -678.501860557702
Co      2.16121390031400   -0.68784298630000   -0.12703845237000
 H      2.55856090709100    0.84872966267000   -2.28341547547700
 C      3.82301531212600    0.04962685454700    0.06434202580600
 O      4.85970806773500    0.55184572553200    0.19135641500200
 C      1.66714310252400    0.64092384068400   -1.68759874230500
 O      1.50327681736200    1.21529292795100   -0.53048874391200
 C      2.60648727952500   -2.11382486123100   -1.05020096044300
 O      2.82049278539000   -3.09515461750000   -1.64486610348500
 C      1.82306257481300   -0.92334276250500    1.62784624571100
 O      1.54036900435100   -1.15454327170000    2.73178124606800
 C     -0.76573967752600   -0.53221027945900    0.11327475783800
 C      0.31058629306600   -1.51957558220100   -0.33381086713600
 H     -0.68546425379000   -0.29911892708500    1.17735600897500
 H      0.17944736267900   -1.77072235934100   -1.39042493604600
 H      0.26462785627600   -2.45020457416400    0.23765134073500
 H     -1.75608846186000   -0.96253697182300   -0.07039907245600
 H      0.80710269583000    0.20674303657200   -2.20402187619700
 H     -0.68900579731900    0.41375981254000   -0.42329176670700
