# Supplementary material for: Mining hydroformylation in complex reaction network via graph theory
Source: RSC Adv. 2021 Jul 1;11(38):23235–40. doi: 10.1039/d1ra03395f (PMC9036754; doi:10.1039/d1ra03395f)
Supplement: RA-011-D1RA03395F-s776 [file RA-011-D1RA03395F-s776.xyz]

18
eq1694         -678.502523571546   -678.502523571546
Co      2.33137134545500   -0.88089036166900    0.06604887570100
 H      1.18487314110300    1.89402118217100   -2.67105926577300
 C      3.97316857555200   -0.22326752383000    0.39115161818100
 O      5.02789961540100    0.22321370213000    0.59657675355700
 C      1.17497617212800    0.96925678268300   -2.08865663161600
 O      2.00833353414400    0.79283807229900   -1.19100782060200
 C      2.80540108245200   -2.30500120729400   -0.86105554911500
 O      3.00433036710700   -3.32426685304100   -1.40237649249200
 C      1.77527889386200   -0.85244725764000    1.73232186419200
 O      1.37742811360300   -0.97353906325100    2.82779376042900
 C     -0.60316244614800   -0.54152252491100    0.14181415005300
 C      0.47032281887800   -1.53571841408000   -0.32393079283500
 H     -0.79741455731200   -0.65073385316600    1.21042461316800
 H      0.43676719741700   -1.65661442031700   -1.41483564026900
 H      0.29401654772000   -2.52297184570900    0.10933962240500
 H     -1.54709135999900   -0.70699867351700   -0.38977703750700
 H      0.41529976816500    0.21340172365000   -2.31437455225200
 H     -0.30300304096400    0.49908520272600   -0.02034643166600
