# Supplementary material for: Mining hydroformylation in complex reaction network via graph theory
Source: RSC Adv. 2021 Jul 1;11(38):23235–40. doi: 10.1039/d1ra03395f (PMC9036754; doi:10.1039/d1ra03395f)
Supplement: RA-011-D1RA03395F-s777 [file RA-011-D1RA03395F-s777.xyz]

18
eq1695         -678.499686092324   -678.499686092324
Co     -0.18885980963600   -0.45359325644500   -0.69530135991100
 H     -0.97795144148900    1.33018274546900    2.68758587277800
 C     -0.31256245955700    0.84707420499300   -1.86176354692400
 O     -0.19465355833800    1.68874913997800   -2.66913769252400
 C      0.94935037430000   -1.66266494660500   -0.13705346597900
 O      1.83612666497900   -2.38417946706900    0.12026419025500
 C      1.02540307999300    1.73543795363800    1.81527027854800
 O      1.40440627104200    2.21739383809500    2.89464787196300
 C     -0.35777573071400    1.10834823936700    1.81597175442300
 O     -0.77947433846400    0.35126469560400    0.92364810859600
 C      1.82135423993700    1.73310072969300    0.54449480639600
 C      3.31093346552600    1.96312539667700    0.76737047428800
 H      1.39464715498400    2.50227952485800   -0.11338743000200
 H      3.72770062531900    1.15848085759200    1.37694863170500
 H      3.82408127324300    1.97185073167700   -0.19506837761100
 H      1.65055241408500    0.78917189401100    0.01632100989700
 H      0.08223418180500   -1.18452322303000   -1.95433269915300
 H      3.49047418910100    2.90787556642900    1.28070254069200
