# Supplementary material for: Mining hydroformylation in complex reaction network via graph theory
Source: RSC Adv. 2021 Jul 1;11(38):23235–40. doi: 10.1039/d1ra03395f (PMC9036754; doi:10.1039/d1ra03395f)
Supplement: RA-011-D1RA03395F-s778 [file RA-011-D1RA03395F-s778.xyz]

18
eq1696         -678.498433906400   -678.498433906400
Co      0.29549447525400   -0.09422399591300   -0.69422974446700
 H     -0.99569126381900    1.31715142954700    2.70440824188700
 C     -0.47159517672200    0.87935091713000   -1.93411970380900
 O     -0.95629774708600    1.42881387959900   -2.84731188435300
 C      0.69806862507000   -1.77025937048000   -0.37159355045100
 O      0.95858638589300   -2.90854255443200   -0.28711897429700
 C      1.05536793492200    1.74320291261800    1.90482435937900
 O      1.36906327980200    2.42927137767100    2.88881835574200
 C     -0.32607371065500    1.12235366217900    1.86481884558700
 O     -0.68949605804800    0.41222618554200    0.90795842420600
 C      1.92284091789200    1.45655159735000    0.71769568986000
 C      3.30595981271700    2.08604132410400    0.78011307557300
 H      1.38902667369700    1.80503142576400   -0.18369428968200
 H      3.85476769670000    1.71904241752100    1.64846891371600
 H      3.85951943421000    1.83301590524700   -0.12499192979300
 H      2.01296887079600    0.35935350235600    0.61952483771600
 H      1.19458550907500   -0.37022481550800   -1.83649609343200
 H      3.22889093641600    3.17121882465000    0.86010639408200
