# Supplementary material for: Mining hydroformylation in complex reaction network via graph theory
Source: RSC Adv. 2021 Jul 1;11(38):23235–40. doi: 10.1039/d1ra03395f (PMC9036754; doi:10.1039/d1ra03395f)
Supplement: RA-011-D1RA03395F-s779 [file RA-011-D1RA03395F-s779.xyz]

18
eq1697         -678.506743384262   -678.506743384262
Co     -2.03147811061200   -0.73136054710300    0.39359587023200
 H      0.95008171086600    0.25504014066300   -0.44108314121700
 C      0.39275479121800    1.08955948753900   -0.02928352367800
 O     -1.03872345272600    0.87190157103000   -0.36099828168400
 C     -2.58687924721800   -1.68109697571500    1.71966892831700
 O     -2.88050043002600   -2.27101935172600    2.68774374811400
 C     -0.72500265424200   -1.99366823682500    0.07844235815900
 O      0.46957205758400   -1.90101946268900    0.40618338658400
 C     -1.84082420980200    1.19315626706900    0.81508885055400
 O     -3.08926142813700    1.17128467600600    0.65264380326000
 C      0.43501854146900    1.13127774742300    1.50550212367300
 C     -0.93572311959800    1.71044779058200    1.89596752875000
 H      0.54071306738400    0.11225651057300    1.88015830721800
 H     -0.94353166977700    2.80336822103000    1.87781575788500
 H     -1.28818726833300    1.36794403755700    2.86600893845400
 H      1.26463456477500    1.73486854897300    1.86669250354300
 H      0.66642642282600    2.03348310488200   -0.49800463300300
 H     -1.05235637178100   -2.85337765363400   -0.54810897719200
