# Supplementary material for: Mining hydroformylation in complex reaction network via graph theory
Source: RSC Adv. 2021 Jul 1;11(38):23235–40. doi: 10.1039/d1ra03395f (PMC9036754; doi:10.1039/d1ra03395f)
Supplement: RA-011-D1RA03395F-s780 [file RA-011-D1RA03395F-s780.xyz]

18
eq1698         -678.505777687706   -678.505777687706
Co     -2.43335064132800   -0.96532282084000    0.86081602712700
 H      1.19848709419900    0.22679674864600   -0.10693427736100
 C      0.59402156945700    1.08981827187000    0.16086939685600
 O     -0.71212082164900    0.91271424219100   -0.50987266263100
 C     -1.88610936744600   -1.78436602898000    2.26886474416800
 O     -1.44592790345200   -2.26178049890900    3.24482177422800
 C     -1.13877714854900   -1.76190675709800   -0.11707574066600
 O      0.03991948980300   -2.05327330341200    0.06793182642000
 C     -1.71923868250500    0.95634767647400    0.42785991641200
 O     -2.93115934686800    0.70642926258600    0.05648498969000
 C      0.26800106731100    1.15363625519400    1.66613974093000
 C     -1.19436124587300    1.62788268322800    1.68063840428800
 H      0.34046016852700    0.15479197532800    2.09966043622800
 H     -1.26386382327800    2.71203471839500    1.55111712560100
 H     -1.74874763892400    1.33285136714100    2.56639578853600
 H      0.93836983309900    1.82180368702900    2.20114349548800
 H      1.02548895659500    2.01126463475400   -0.22595474373200
 H     -1.62435836525100   -1.83667623797000   -1.12487269361000
