# Supplementary material for: Mining hydroformylation in complex reaction network via graph theory
Source: RSC Adv. 2021 Jul 1;11(38):23235–40. doi: 10.1039/d1ra03395f (PMC9036754; doi:10.1039/d1ra03395f)
Supplement: RA-011-D1RA03395F-s781 [file RA-011-D1RA03395F-s781.xyz]

18
eq1699         -678.465575846140   -678.465575846140
Co      0.59069396251900   -0.49004852774600    0.84647828307500
 H      0.63416034582400    0.85135451554800    0.23436398062100
 C      0.26918164971000   -0.85868398268000   -0.86521423929800
 O      0.07721728935200   -0.97933517508400   -2.00901239077800
 C      2.25151225628100    0.05049185182000    1.20180340885600
 O      3.30335834523400    0.52661637419400    1.36552455983000
 C      0.53373036911400   -2.12190239401000    1.58605911612500
 O      0.49128384846200   -3.17984737258100    2.06413632910400
 C     -0.68113582974700    0.36275846551000    1.75300323391500
 O     -1.48103544235800    1.02745388001600    2.28094621135500
 C      0.81017962969000    3.18105574037400    0.05180583454200
 C      1.28373581943300    2.64045915462900   -1.08240340124500
 H      1.46902379815800    3.44204467185800    0.87259152481800
 H      0.62025657672700    2.33959905420000   -1.88637054082000
 H      2.34187240944400    2.44691250895400   -1.21927909374100
 H     -0.25246798887800    3.33777143970300    0.20440252581700
 H     -1.42378735570300    1.34840370115200   -0.67417355276500
 H     -1.73968217865300    1.65145807378800   -1.27272326553600
