# Supplementary material for: Mining hydroformylation in complex reaction network via graph theory
Source: RSC Adv. 2021 Jul 1;11(38):23235–40. doi: 10.1039/d1ra03395f (PMC9036754; doi:10.1039/d1ra03395f)
Supplement: RA-011-D1RA03395F-s782 [file RA-011-D1RA03395F-s782.xyz]

18
eq17           -678.446965012216   -678.446965012216
Co     -0.05342335520200   -0.63454886342200   -0.34351381386900
 H      1.23260466930700    0.07145802989000   -0.15242625985100
 C     -1.64933690812900   -1.41881959647000   -0.59517817810500
 O     -2.66858265460400   -1.94429261587500   -0.78911705093500
 C     -0.02366934246000    0.46702900006500   -1.72530087755300
 O      0.07735329964200    1.22120000244500   -2.61014161320200
 C     -0.24490490089900   -0.00110077847300    1.29504690958200
 O     -0.29029426851800    0.43539162369500    2.37605021890300
 C      3.58645354838900   -0.24982799557200   -0.47014985962500
 O      3.64659453668800   -0.04018927251300   -1.60933700129600
 C      1.04912700078000   -2.36165892662800    0.21616369458400
 C      0.98999886492700   -2.29800125763800   -1.17539951485700
 H      0.38308234662300   -3.01604011559600    0.76432527413700
 H      1.80664069681900   -1.89293161673400   -1.75852976972400
 H      0.28511397832500   -2.91047628301000   -1.72301306314900
 H      1.92080738384500   -2.00223946861100    0.74839312641600
 H     -1.12198036883300   -1.86930088769800   -3.64978440450200
 H     -0.52332003567900   -1.56267173414200   -3.33726157229500
