# Supplementary material for: Mining hydroformylation in complex reaction network via graph theory
Source: RSC Adv. 2021 Jul 1;11(38):23235–40. doi: 10.1039/d1ra03395f (PMC9036754; doi:10.1039/d1ra03395f)
Supplement: RA-011-D1RA03395F-s783 [file RA-011-D1RA03395F-s783.xyz]

18
eq170          -678.385998321447   -678.385998321447
Co     -0.00645361835400   -0.94940481778900    0.54409383806800
 H      0.67111081143200   -0.81979524492300    1.88930842332900
 C     -0.73949469802600   -0.72164759479800   -1.07239699035400
 O     -1.22727967470600   -0.60053024181200   -2.12117126073100
 C      0.88381427035400    0.73262364028400    0.65950290697000
 O      0.79063644306000    1.87544188884700    1.06474709479800
 C     -1.50929036413500   -0.88896556266000    1.57522499204900
 O     -2.38859863594000   -0.76143126720100    2.32138373275800
 C      1.64142480716900   -0.28058993937000   -0.03333610935100
 O      2.69102696234800   -0.55796231876800   -0.59871673191800
 C      0.79006557235600   -2.90872036762200    1.12663750795400
 C      0.09138885275900   -3.06958325922700   -0.05408916761600
 H      1.86294060642500   -2.76615964724700    1.11226843471400
 H     -0.93056022554400   -3.42739283164400   -0.05420423804600
 H      0.62301741560700   -3.05707507489700   -0.99763227041700
 H      0.33831670844600   -3.14400867857600    2.08187036357900
 H      2.58380457752100   -0.92431855942700    2.55114335039900
 H      3.24559172840400   -0.99797892621800    2.22093614244900
