# Supplementary material for: Mining hydroformylation in complex reaction network via graph theory
Source: RSC Adv. 2021 Jul 1;11(38):23235–40. doi: 10.1039/d1ra03395f (PMC9036754; doi:10.1039/d1ra03395f)
Supplement: RA-011-D1RA03395F-s784 [file RA-011-D1RA03395F-s784.xyz]

18
eq1700         -678.439350251226   -678.439350251226
Co      0.05610933353200    0.93922741011800   -0.39437459120100
 H     -1.22819735955800   -1.04160071111300    0.75179980590400
 C     -1.48636891554600    1.72285629242900    1.84798342374900
 O     -2.53378339173900    2.20686717475600    1.39120125094700
 C     -1.20535240622100    1.22563461514900   -1.51352529008800
 O     -2.28448063558500    1.35471963484900   -1.99019357908500
 C      0.73238587354000   -0.79622095326500    1.75538478079400
 O      0.33359263294400   -0.73331093490900    2.92864760009500
 C     -0.17691622121000   -0.80814622176700    0.58103773868300
 O      0.35039667694300   -0.90723007400900   -0.63613634066900
 C      0.01319772407800    2.90259878501700    0.20294489355500
 C     -0.13768936331300    2.05188535533300    1.30407114579600
 H     -0.86219933392700    3.41155732119100   -0.18472160740300
 H      0.70788923625000    1.79743735281000    1.93454144143400
 H     -0.10511977220200    1.32403720080000   -2.07409754435800
 H      0.98216289453800    3.32707012201400   -0.03590997162200
 H      1.80507307141300   -0.80729462036300    1.49894301197700
 H     -1.49591709323300    0.99982023248200    2.67336805953400
