# Supplementary material for: Mining hydroformylation in complex reaction network via graph theory
Source: RSC Adv. 2021 Jul 1;11(38):23235–40. doi: 10.1039/d1ra03395f (PMC9036754; doi:10.1039/d1ra03395f)
Supplement: RA-011-D1RA03395F-s785 [file RA-011-D1RA03395F-s785.xyz]

18
eq1701         -678.438936167063   -678.438936167063
Co     -0.90445894871600    0.73530347281800   -0.21061457594400
 H      0.67676734468500   -1.97098999636800    1.94874786026800
 C     -2.37625058348800    2.69447720871000    1.30631133377700
 O     -2.35244076122000    3.70693122032200    0.57943438318900
 C     -1.18918977548700    1.88015540476000   -1.48200310331100
 O     -1.32165200059300    2.60751067021100   -2.38255218032400
 C      1.78098285434100   -0.63680611804000    0.50460445170000
 O      2.90953016509700   -0.76898166447500    0.98466977048400
 C      0.56141773407200   -1.19632557033100    1.19138800971100
 O     -0.57088205515600   -0.76591682352900    0.88739832627500
 C      0.04139854362800    2.09426015116300    1.00437527065200
 C     -1.22146534969700    1.82160924597200    1.55596513572900
 H      0.19899991128700    3.02167639412000    0.46723838153900
 H     -1.33542672463600    1.09165170784800    2.34964182108300
 H     -0.62187258523000   -0.07327636458900   -1.46185459054400
 H      0.93459016999200    1.64088441710200    1.42386425500000
 H      1.56140137766800   -0.09958335109700   -0.43266467653000
 H     -3.30666636585000    2.38732797692700    1.80701435529000
