# Supplementary material for: Mining hydroformylation in complex reaction network via graph theory
Source: RSC Adv. 2021 Jul 1;11(38):23235–40. doi: 10.1039/d1ra03395f (PMC9036754; doi:10.1039/d1ra03395f)
Supplement: RA-011-D1RA03395F-s786 [file RA-011-D1RA03395F-s786.xyz]

18
eq1702         -678.450015780310   -678.450015780310
Co     -0.72481435346400    1.27932363452300   -0.27393851729300
 H     -1.00274016062500   -2.13268470234000    1.38507728531600
 C     -1.18079801040900    1.56143586566100    1.88421490702800
 O     -2.24572860268600    1.58817074981100    1.12740583914300
 C     -1.33641111258700    1.59144702951500   -1.90213929235500
 O     -1.64182548694600    1.84140820985700   -2.99578660769600
 C      0.80581256969000   -0.80172830254600    1.37227527907200
 O      1.17872768298300   -1.02684579118400    2.52918017042100
 C     -0.53391494680300   -1.29158584961600    0.86783138132400
 O     -1.08808566091100   -0.74312431643300   -0.10313079385400
 C     -0.16394805202800    3.07428868685800    0.27285883079900
 C      0.00182069827200    2.22127315949200    1.42945321697600
 H     -1.06873715298500    3.67268809280200    0.21530107203500
 H      0.94948359852700    2.04870649649800    1.91909525843400
 H      0.56674230543800    1.07249969738800   -0.93674839876100
 H      0.72290765077000    3.50262074949300   -0.17486827512100
 H      1.39387797648700   -0.23965157556300    0.63408709311500
 H     -1.16758599202300    0.95166614729400    2.79079577943200
