# Supplementary material for: Mining hydroformylation in complex reaction network via graph theory
Source: RSC Adv. 2021 Jul 1;11(38):23235–40. doi: 10.1039/d1ra03395f (PMC9036754; doi:10.1039/d1ra03395f)
Supplement: RA-011-D1RA03395F-s787 [file RA-011-D1RA03395F-s787.xyz]

18
eq1703         -678.461909276272   -678.461909276272
Co     -0.86267451133100    1.10901620885900   -0.05533286648000
 H      0.31047218807500   -1.71773491815400   -0.06366739805700
 C     -1.37567842342200    2.07758982536400    1.70105930080800
 O     -2.30636641960300    2.18178143160300    0.77157722714700
 C     -1.24946013252900    1.13363268834100   -1.83937324764400
 O     -1.55034256410800    1.17142668396600   -2.95611096646100
 C      0.43520271269100   -0.71922783627800    1.88576457665200
 O      1.62274638249600   -0.55352006097500    2.18094322953500
 C     -0.08489134717900   -0.84049702088600    0.45949431355200
 O     -1.45635067129100   -0.65644225556600    0.36616613262700
 C      0.15302158688900    2.92769696302700    0.00110775463700
 C     -0.03639464009100    2.44449997887200    1.32008078625800
 H     -0.61015945415300    3.55969772718200   -0.43769541931700
 H      0.79366111572700    2.14304151359400    1.94678143118000
 H      0.49627003908900    0.01941648551200   -0.15985489435600
 H      1.15897760615700    3.01604160136700   -0.38635069700100
 H     -0.36815230180300   -0.76436617677100    2.63877778030600
 H     -1.60509821476500    1.63785514288100    2.66759718473600
