# Supplementary material for: Mining hydroformylation in complex reaction network via graph theory
Source: RSC Adv. 2021 Jul 1;11(38):23235–40. doi: 10.1039/d1ra03395f (PMC9036754; doi:10.1039/d1ra03395f)
Supplement: RA-011-D1RA03395F-s788 [file RA-011-D1RA03395F-s788.xyz]

18
eq1704         -678.445898015859   -678.445898015859
Co     -0.29508754469500    0.45098945237100    0.92759032761800
 H      0.55657121304100    0.88900159523900   -2.58731622660600
 C     -0.18150703625400    0.30450608228400    3.09885033623000
 O      0.75028720763100   -0.29870478844600    2.37091463156100
 C     -0.34515398951900    1.33094149896100   -2.13934389592800
 O     -0.81886092863200    2.41058146792200   -2.49658877126500
 C      1.27354107437400    1.31796920057100    0.40641089226300
 O      1.45110542624100    2.51824011523700    0.39755432373100
 C     -0.94447480579800    0.49636232228700   -1.03602019170100
 O     -0.30904189920200   -0.63450148502200   -0.69914124759500
 C     -0.62393599076400    1.57209129745700    2.68099557420400
 C     -1.95370191004700    0.99451386421000   -0.20251524735800
 H      0.08128072154100    2.31296307357300    2.32261743071900
 H     -2.57700322380800    0.29842543941900    0.35433497328000
 H     -2.31477100812900    2.00225253446400   -0.34975450882800
 H     -1.56355755384700    1.95290516004100    3.05595673896800
 H      1.99088358959600    0.54214735090100    0.09493235893100
 H     -0.71179038955800   -0.29077619172300    3.84148673307000
