# Supplementary material for: Mining hydroformylation in complex reaction network via graph theory
Source: RSC Adv. 2021 Jul 1;11(38):23235–40. doi: 10.1039/d1ra03395f (PMC9036754; doi:10.1039/d1ra03395f)
Supplement: RA-011-D1RA03395F-s789 [file RA-011-D1RA03395F-s789.xyz]

18
eq1705         -678.447081541308   -678.447081541308
Co      0.26468730158600   -0.25245623618200    1.13219137446700
 H      0.59194873169500    1.61005409459200   -1.52615007240800
 C      0.18683904462200    0.93982108174100    3.18756166606200
 O      0.78347832015700   -0.17872554161300    3.08552867214400
 C     -0.48081759173000    1.84136826271200   -1.41521308889400
 O     -0.92768356974400    2.96454045941600   -1.68391425394700
 C      1.77743964139700    0.68066923255200    0.63404912614400
 O      2.24541193808900    1.69884540830600    1.12991542191600
 C     -1.29581221887300    0.70384134743000   -0.89731653207000
 O     -0.56335846835400   -0.36155090694200   -0.43337585793500
 C     -0.59647276238600    1.24348017623800    1.96813582701700
 C     -2.63951652604300    0.75880080169600   -0.85929574427300
 H     -0.44787527022000    2.23247029298200    1.53892171321900
 H     -3.21027261111800   -0.06670198870200   -0.45376630840800
 H     -3.14583206019700    1.63305713155100   -1.24571886976200
 H     -1.66145603601100    0.99940596617300    2.03675532118900
 H      2.25002529545600    0.16074181290500   -0.22676835020200
 H      0.33404979385400    1.56224659488500    4.06942418702500
