# Supplementary material for: Mining hydroformylation in complex reaction network via graph theory
Source: RSC Adv. 2021 Jul 1;11(38):23235–40. doi: 10.1039/d1ra03395f (PMC9036754; doi:10.1039/d1ra03395f)
Supplement: RA-011-D1RA03395F-s790 [file RA-011-D1RA03395F-s790.xyz]

18
eq1706         -678.409751375286   -678.409751375286
Co      0.16889877408400   -0.37379674332600    1.08491755217900
 H      0.76648372550300    2.05057737774000   -1.98528265222500
 C     -0.15429339850600    0.78718700590400    3.43549869140800
 O      0.05143528650000   -0.43196136086000    2.83871930117700
 C     -0.27026087500000    2.13573013324100   -1.63307310248300
 O     -0.90200598150400    3.19458986156200   -1.70461758392100
 C      1.37881260356400    0.05745266372000   -0.25271983048800
 O      1.37877329171900    1.14789215205100    0.42396910693000
 C     -0.86756533155700    0.89277115072100   -1.07224910198000
 O      0.01329504506800   -0.21970422569300   -0.91743220355600
 C     -0.84859590293400    1.78594876575100    2.85021633298800
 C     -2.15258901427500    0.77992924842400   -0.71643964309300
 H     -1.33527303422600    1.64942648542000    1.88606568403200
 H     -2.54930891898900   -0.12844234730300   -0.28045580714500
 H     -2.80465934698000    1.63057165821800   -0.86329421096100
 H     -0.91374953893000    2.76372458168300    3.30545695754200
 H      2.18388118435500   -0.45249402816600   -0.76160792155200
 H      0.32150438426600    0.90050561065500    4.40329266245000
