# Supplementary material for: Mining hydroformylation in complex reaction network via graph theory
Source: RSC Adv. 2021 Jul 1;11(38):23235–40. doi: 10.1039/d1ra03395f (PMC9036754; doi:10.1039/d1ra03395f)
Supplement: RA-011-D1RA03395F-s791 [file RA-011-D1RA03395F-s791.xyz]

18
eq1707         -678.498003523168   -678.498003523168
Co     -0.46340842445800    0.35819365096700    1.19656550210700
 H      1.29207218803500    2.55036514913200   -0.91930636206400
 C     -0.05901087754800    1.53008009898400    2.85263285547100
 O      0.26788191704400    0.24491299778300    2.96762212733500
 C      0.24513719301200    2.47586708086500   -0.58766488589800
 O     -0.39174664942400    3.47046648328200   -0.20478369465100
 C      0.83062170407500   -0.95036338488700   -0.77703071006500
 O      0.42531525788600   -1.20170741865300    0.37727468686600
 C     -0.28993963247700    1.10923937268600   -0.58974379242800
 O      0.56787898551700    0.20910136511600   -1.38635520295800
 C     -1.34391122514300    1.80390637488000    2.34404019634600
 C     -1.63643741966100    0.70367104279300   -0.36798752270400
 H     -2.16754131149800    1.14831293406100    2.61720468135200
 H     -2.00717499216800   -0.20509932033900   -0.82981614952000
 H     -2.36595403114700    1.48237374086300   -0.18829292959000
 H     -1.57594776587800    2.79166561407800    1.97090747774600
 H      1.41873452474000   -1.63909041625500   -1.37016626779100
 H      0.71821351127600    2.28801262439500    2.93586422178500
