# Supplementary material for: Mining hydroformylation in complex reaction network via graph theory
Source: RSC Adv. 2021 Jul 1;11(38):23235–40. doi: 10.1039/d1ra03395f (PMC9036754; doi:10.1039/d1ra03395f)
Supplement: RA-011-D1RA03395F-s792 [file RA-011-D1RA03395F-s792.xyz]

18
eq1708         -678.497102768633   -678.497102768633
Co     -0.17784038553900    1.02671725732900    1.05710453345600
 H     -0.20835417587400    2.82477306372900   -1.97142325331700
 C     -0.93591538342700    1.50849302702600    2.96626471219700
 O     -1.34958328536000    2.24543646900300    1.92858950335600
 C     -1.02711243803500    2.38790122731400   -1.37727526525400
 O     -2.08343439889700    2.99756247226600   -1.16499582125000
 C      1.26427197928400   -0.19346940962000   -0.87011721880300
 O      1.25465740006300   -0.11832936177700    0.38150252158200
 C     -0.72959373877800    1.05518034115900   -0.83987539270500
 O      0.32841801933000    0.37773244356300   -1.62303714225200
 C      0.43624169519700    1.25315974128800    3.03175911119700
 C     -1.58008369531700    0.22348337056100   -0.06423936220100
 H      1.11765694261100    2.01290941664100    2.63976406649300
 H     -1.51367309715500   -0.85693209604000   -0.13500531949800
 H     -2.53053625679900    0.64800078265100    0.23654980819000
 H      0.84672682519300    0.50151759868100    3.68913096581300
 H      2.02737158276000   -0.72431587090900   -1.42509591954700
 H     -1.67443463696000    1.00008751692400    3.58136370398500
