# Supplementary material for: Mining hydroformylation in complex reaction network via graph theory
Source: RSC Adv. 2021 Jul 1;11(38):23235–40. doi: 10.1039/d1ra03395f (PMC9036754; doi:10.1039/d1ra03395f)
Supplement: RA-011-D1RA03395F-s793 [file RA-011-D1RA03395F-s793.xyz]

18
eq1709         -678.433865140849   -678.433865140849
Co     -0.32885386368500   -1.29807814942900    1.46755250560700
 H      1.11533238674400    2.73380271460800   -0.23487832145700
 C     -0.07106217545500    1.26347015416200    2.62653137179300
 O     -0.55106082066700   -0.02410054799800    2.60353317776100
 C      0.05584473138000    2.63609080258200   -0.51255839680000
 O     -0.68546081201300    3.61435607664400   -0.66774419837200
 C      0.65323804246500   -0.93845198825800   -0.17336431339400
 O     -0.47007672934300   -1.67495091995300   -0.29923139384500
 C     -0.39158517929400    1.22938550984500   -0.67601791792400
 O      0.71948228870400    0.38103927108200   -0.60052197368600
 C     -0.83306232425000    2.32201309604900    2.31145070933200
 C     -1.67472822358300    0.88466919651900   -0.86263515261700
 H     -1.86321907668300    2.19088426768900    2.00333934976500
 H     -2.00157150134500   -0.13551398621000   -0.98372194257400
 H     -2.39559020783300    1.69216251631500   -0.87841540177800
 H     -0.42053610388100    3.32140732460900    2.32076837119600
 H      1.63115047041900   -1.38912726084800   -0.30276619400300
 H      0.97654205048800    1.36084991236500    2.89964395229600
