# Supplementary material for: Mining hydroformylation in complex reaction network via graph theory
Source: RSC Adv. 2021 Jul 1;11(38):23235–40. doi: 10.1039/d1ra03395f (PMC9036754; doi:10.1039/d1ra03395f)
Supplement: RA-011-D1RA03395F-s794 [file RA-011-D1RA03395F-s794.xyz]

18
eq171          -678.467684652121   -678.467684652121
Co      0.43773882913100    0.46199547770400   -0.38364240373000
 H      1.67911223235500    0.72558433593900    0.38304443161800
 C     -1.03767365159800    0.11064554555600   -1.34579250209900
 O     -1.97386224417600   -0.13060047968600   -1.98924737427200
 C      1.56449602850100    0.64054859971100   -1.75237950833400
 O      2.31745022578100    0.81789448538200   -2.62378820738100
 C      0.42224496285400   -0.99238216054200    0.64756778857800
 O      0.44281404765400   -1.91596641315000    1.35673529441100
 C     -0.02728533562000    2.01392991262500    0.38073986298900
 O     -0.25299591331600    3.04077111939500    0.88130304389900
 C     -0.49263863333000    2.98656607871000   -2.68125190391700
 C     -1.71520100196000    3.24017455269400   -2.19183802318200
 H     -0.33951157363100    2.28492889517100   -3.49487409187800
 H     -1.86021465192000    3.92658026470300   -1.36476227774800
 H     -2.59716371068400    2.75219411250700   -2.59235719950000
 H      0.39407704039000    3.45458144809600   -2.26667879804400
 H     -2.89768267557000    1.56022450390400    0.44970893125700
 H     -2.81723589431200    1.91364221368300   -0.19757395885200
