# Supplementary material for: Mining hydroformylation in complex reaction network via graph theory
Source: RSC Adv. 2021 Jul 1;11(38):23235–40. doi: 10.1039/d1ra03395f (PMC9036754; doi:10.1039/d1ra03395f)
Supplement: RA-011-D1RA03395F-s795 [file RA-011-D1RA03395F-s795.xyz]

18
eq1710         -678.501353275630   -678.501353275630
Co     -0.70019303266200    1.47639788835400   -1.31000592649900
 H      1.37628368252500   -1.79272917696900    0.10509030821100
 C      0.90817294005400    2.12181687410800   -1.93969580573300
 O      2.00897024370600    2.45451470344900   -2.08939230902500
 C     -2.06120995644900    1.42528444481300   -0.11991595096500
 O     -2.83988396835200    1.41196086933700    0.74427296094000
 C      0.46955835358400    0.04523336286800    0.91492866530100
 O      0.37534253484200    0.28377574353200   -0.48620800993300
 C      1.14265850207300   -1.30668180409600    1.06544702709000
 O      1.41883063743400   -1.81532575774700    2.15741176634300
 C      1.27334142855900    1.12585264036300    1.65524537821200
 C      0.53039159813400    2.45921605823400    1.73050979369600
 H      2.22860901475000    1.25288330167700    1.13641366561400
 H     -0.43266912201700    2.33575706271700    2.23667383561900
 H      1.11579347014500    3.19774383978600    2.28080138780600
 H      1.48211530316700    0.75640727124900    2.66254335071100
 H     -0.52377878912100   -0.02990293941000    1.38995679966200
 H      0.33737035831200    2.85972916195000    0.72981013410500
