# Supplementary material for: Mining hydroformylation in complex reaction network via graph theory
Source: RSC Adv. 2021 Jul 1;11(38):23235–40. doi: 10.1039/d1ra03395f (PMC9036754; doi:10.1039/d1ra03395f)
Supplement: RA-011-D1RA03395F-s796 [file RA-011-D1RA03395F-s796.xyz]

18
eq1711         -678.480583306319   -678.480583306319
Co     -0.35291164958900   -1.51894715882900    0.36082578501800
 H      0.40253864507300   -1.15941438360700    2.81180521641600
 C      1.00007412656000   -2.41417502011400   -0.18693682320500
 O      1.97429767577700   -2.96915132915100   -0.53321325277200
 C      0.35757674252500   -0.63295311918500    1.86340509946600
 O     -1.03957161364700   -0.19640154708300    1.63646274044900
 C     -1.54401493476200   -1.84177222326600   -0.91809205953400
 O     -2.33512566441800   -1.96983455986400   -1.76661961600000
 C     -1.23038962020600    1.11446644111500    1.08745646257600
 O     -0.80498712262400    1.23876837441800   -0.24576179171600
 C     -1.12839140037100    2.26046811602200    2.05676960117900
 C     -2.49039890564000    1.78798603965200    1.48379318416600
 H     -0.90708150123000    2.01330958799600    3.08585129950100
 H     -2.96344295497600    2.40577161249000    0.73501036195400
 H     -3.14316612930500    1.23704928487100    2.14481078129300
 H     -0.72224649041200    3.19087656462800    1.68533289304400
 H      0.16533374183400    1.30642509113400   -0.30820814343400
 H      1.06864024910300    0.19057410456100    1.77534180946400
