# Supplementary material for: Mining hydroformylation in complex reaction network via graph theory
Source: RSC Adv. 2021 Jul 1;11(38):23235–40. doi: 10.1039/d1ra03395f (PMC9036754; doi:10.1039/d1ra03395f)
Supplement: RA-011-D1RA03395F-s797 [file RA-011-D1RA03395F-s797.xyz]

18
eq1712         -678.452230449116   -678.452230449116
Co      0.07465440360400    1.41435762284800    1.79651773709500
 H     -0.72807858866500    0.17868736164300    1.12407050285000
 C      0.98259983243500    1.03387880953700    3.29577030896900
 O      1.57029664470400    0.81391795298000    4.27641472102800
 C      1.37442418613900    1.44903585659500    0.55627067600200
 O      2.14672819856700    1.42100749539300   -0.31220480580100
 C     -1.44854216450800    0.64559658465400    2.12380037151900
 O     -2.51671400668500    0.24977786736500    2.45199535542500
 C     -0.53343110608200    3.07641457122000    1.59214343368200
 O     -0.94522522626500    4.15509194458900    1.43647140102600
 C     -1.54231453042700    1.69045267514600   -1.21103747887800
 C     -1.09083323804700    0.47622487421300   -1.55637096645800
 H     -0.98443632973800    2.59154073528100   -1.44301784213900
 H     -1.63497206790000   -0.42638979746300   -1.29863597618200
 H     -0.14815048951900    0.34738183013700   -2.07684771639800
 H     -2.46994220808200    1.81779964516500   -0.66251998922300
 H      0.73845429115000   -1.44684679465600   -0.38662685526900
 H      0.62026534917000   -1.31802124540000    0.33477135482800
