# Supplementary material for: Mining hydroformylation in complex reaction network via graph theory
Source: RSC Adv. 2021 Jul 1;11(38):23235–40. doi: 10.1039/d1ra03395f (PMC9036754; doi:10.1039/d1ra03395f)
Supplement: RA-011-D1RA03395F-s798 [file RA-011-D1RA03395F-s798.xyz]

18
eq1713         -678.507523267054   -678.507523267054
Co     -0.34943076846000   -1.22272030903300    0.41351701037200
 H      0.86913773954600    0.86657768971600    1.69432774184300
 C      1.05251184248700   -0.68132668133700   -0.53380718507400
 O      2.01818150953800   -0.25868029846800   -1.03571430539900
 C     -0.89057542806600   -1.03252898001600    2.09226402190800
 O     -1.15365872510100   -0.70878225945900    3.18577611346600
 C     -1.42030424206600    0.12746832053200   -0.18536546826000
 O     -2.39993112263600   -0.40442988004700   -0.72859802580500
 C     -1.21347590304800    1.64504230825400   -0.17211536058900
 O     -0.18791174875700    1.97363227508800   -1.14071215417300
 C      0.68563533415900    1.93024568964400    1.53179159025700
 C     -0.77828393008600    2.20773751751700    1.17718941690000
 H      1.33496999672600    2.26258833429300    0.72161165657300
 H     -1.44611309401900    1.81523795812500    1.95106633132300
 H     -0.93198421589500    3.28872908264600    1.13442182367800
 H      0.95135789391500    2.46133209060900    2.44737332770100
 H     -2.17400568508200    2.08581141908500   -0.46445681206300
 H     -0.50133650189900    1.81397371234500   -2.04760549139900
