# Supplementary material for: Mining hydroformylation in complex reaction network via graph theory
Source: RSC Adv. 2021 Jul 1;11(38):23235–40. doi: 10.1039/d1ra03395f (PMC9036754; doi:10.1039/d1ra03395f)
Supplement: RA-011-D1RA03395F-s799 [file RA-011-D1RA03395F-s799.xyz]

18
eq1714         -678.425030116835   -678.425030116835
Co     -0.53760274646000   -1.80623546138000    1.00529261667400
 H      0.21015903704900    1.97339415756400    1.36195831775500
 C      0.54832405344000    0.97583898010000    1.65276091395400
 O     -0.11113606152100   -0.00208739922000    1.27871790125500
 C     -1.67187730413100   -1.98831694532600    2.36134204331000
 O     -2.44979824629300   -2.13789858509000    3.21967727704500
 C     -0.75869819251000   -3.29662086953000    0.21349076278100
 O     -0.90305272704200   -4.28450676819500   -0.40304807501800
 C     -1.91457940103500    1.21986972228500   -0.42305927973000
 O     -1.75360229302800    2.24106528831300    0.23940758707200
 C     -2.69884418178300   -0.01056478566300   -0.65451587093700
 C     -1.44807285183500    0.37908585250000   -1.54774896606700
 H     -3.68593219512400    0.05719564819400   -1.09334931657200
 H     -0.55786978287700   -0.22465696106900   -1.40794365422700
 H     -1.63303792223200    0.70826168422300   -2.56234620914800
 H     -2.55260952029800   -0.84336309210200    0.02783309704900
 H      0.39470285172800   -1.81323825509100   -0.19884717780000
 H      1.44778838855100    0.84034708633300    2.25689750179000
