# Supplementary material for: Mining hydroformylation in complex reaction network via graph theory
Source: RSC Adv. 2021 Jul 1;11(38):23235–40. doi: 10.1039/d1ra03395f (PMC9036754; doi:10.1039/d1ra03395f)
Supplement: RA-011-D1RA03395F-s800 [file RA-011-D1RA03395F-s800.xyz]

18
eq1715         -678.454737395208   -678.454737395208
Co      1.08636792418200   -0.19084617040500   -0.28709748032800
 H     -0.46558419275200    0.38369529743100    1.72908277966800
 C      0.25118589554000    0.10226449643500   -1.80121792999800
 O     -0.38380155150900    0.31334878957700   -2.75410586656800
 C      0.16351842012500   -2.14276968212900    2.41068241460500
 O      0.93927269035500   -2.97741999840700    2.19272176828100
 C      0.67859676418800    2.18785571897700    1.13974132376900
 O     -0.30233859548200    2.94991375514600    1.16210179846300
 C      0.50410964400800    0.71560155398400    1.36083210705400
 O      1.58816868047900   -0.05051700844700    1.52465721756900
 C      2.08692686841600    2.63981197573600    0.82381762341300
 C      2.55337239643200    2.07535793839700   -0.52994837442100
 H      2.75641715134400    2.27906681271800    1.60752288733300
 H      3.53335253365200    2.47390091918100   -0.79290627038500
 H      2.71325873416100    0.98027116945100   -0.48665949652300
 H      2.10208773727700    3.72811519231300    0.79684869377500
 H      0.04585467621100   -1.17792628265400   -0.14957012149600
 H      1.85522081950300    2.32965014771800   -1.32932210673300
