# Supplementary material for: Mining hydroformylation in complex reaction network via graph theory
Source: RSC Adv. 2021 Jul 1;11(38):23235–40. doi: 10.1039/d1ra03395f (PMC9036754; doi:10.1039/d1ra03395f)
Supplement: RA-011-D1RA03395F-s801 [file RA-011-D1RA03395F-s801.xyz]

18
eq1716         -678.454051273316   -678.454051273316
Co      1.24241633275800   -0.25696482120900   -0.27988327503500
 H     -0.38251402659200    0.24154963928200    1.69774782409700
 C      0.42554575597300   -0.03257305561300   -1.81509624007200
 O     -0.19898521895700    0.13223513391800   -2.78388569978600
 C      0.80168882542200   -2.56343721853800    2.21687332843700
 O     -0.15981847625300   -2.07640058144600    2.65136353570800
 C      0.62706446219600    2.11588673512000    1.10044255539400
 O     -0.41341154355800    2.79464645370700    1.09812523313500
 C      0.56712434984900    0.63644599717000    1.33716758605400
 O      1.70320366617700   -0.04222468165200    1.53402355872200
 C      1.99870834957200    2.67882971502500    0.80296971356700
 C      2.53465623797100    2.14028772950000   -0.53537655907000
 H      2.68143480511900    2.38438230474200    1.60281823973000
 H      3.48238905843800    2.61675991793200   -0.78665342078700
 H      2.78129722439200    1.06307361152200   -0.47583561406400
 H      1.92319646256000    3.76422098469500    0.76266103249400
 H      0.26040495002100   -1.30367939570700   -0.16106278963200
 H      1.83158538109400    2.32633615659600   -1.34921804144700
