# Supplementary material for: Mining hydroformylation in complex reaction network via graph theory
Source: RSC Adv. 2021 Jul 1;11(38):23235–40. doi: 10.1039/d1ra03395f (PMC9036754; doi:10.1039/d1ra03395f)
Supplement: RA-011-D1RA03395F-s802 [file RA-011-D1RA03395F-s802.xyz]

18
eq1717         -678.432264713140   -678.432264713140
Co      1.15038485369300   -0.39054338979500   -0.80309797969100
 H     -0.20006531938800    0.07908428696400   -0.72795719849700
 C      0.96556202886700   -0.31379600669000   -2.57488387212200
 O      0.73853990956400   -0.23720217433300   -3.70981854992600
 C      0.11169959959400   -0.29713050843000    2.79468919724900
 O     -0.63938736560800   -0.81414555393900    3.54472726149900
 C      1.25637836879100    1.70826793994500    2.07138794784500
 O      0.70849350626900    2.41885155165000    2.94321028583400
 C      0.95744893611400    0.28171502336900    1.92420850758700
 O      1.52610498514100   -0.46799751253500    0.91848754714900
 C      2.27353842599900    2.26538149072000    1.09329459623700
 C      1.77960677684600    2.25350621889100   -0.36769092572200
 H      3.19176881865600    1.67810490265000    1.17286821293700
 H      2.13072398156100    3.13240971147900   -0.90893913034700
 H      2.20233991611500    1.39393994364400   -0.91742964524400
 H      2.48036836574100    3.28678092991900    1.41016867506500
 H      0.38408486879300   -1.59436957535300   -0.81446562662700
 H      0.68839593936600    2.23651734688100   -0.43157833574500
