# Supplementary material for: Mining hydroformylation in complex reaction network via graph theory
Source: RSC Adv. 2021 Jul 1;11(38):23235–40. doi: 10.1039/d1ra03395f (PMC9036754; doi:10.1039/d1ra03395f)
Supplement: RA-011-D1RA03395F-s803 [file RA-011-D1RA03395F-s803.xyz]

18
eq1718         -678.414701502656   -678.414701502656
Co     -0.09336855591600   -1.26055192243700   -0.67215898793100
 H      0.94164655807100    1.55324410581300    0.06389079194100
 C      1.56545815490800   -1.86474859433500   -0.30278750798400
 O      2.62214133853500   -2.33266356302300   -0.17856607488400
 C      1.93742057108700    1.33724878325700   -0.35219257193700
 O      2.98966759519500    1.75045673359900    0.11091410828800
 C     -1.56944454559400   -1.45846198374200   -1.64144276923000
 O     -2.44064528653100   -1.62870600730100   -2.39986381931100
 C      0.55776301688400    0.06565048420000   -1.84158753752800
 O      1.88387172410400    0.54101034843800   -1.46545737792400
 C      0.37175304347500    0.15116191394300   -3.33317459736300
 C     -0.32535706966300    1.17622849460200   -2.43531574094200
 H     -0.21902879340200   -0.60534861828500   -3.82926159421900
 H      0.08326378463400    2.17913075098300   -2.42778509153000
 H     -1.39726230518100    1.12068755562400   -2.31018867533700
 H      1.23580335087400    0.48955711264400   -3.88851581172600
 H      2.69107813931700   -1.35407506976700   -2.91401815367400
 H      2.38423082753500   -1.95662679433500   -3.22006676475400
