# Supplementary material for: Mining hydroformylation in complex reaction network via graph theory
Source: RSC Adv. 2021 Jul 1;11(38):23235–40. doi: 10.1039/d1ra03395f (PMC9036754; doi:10.1039/d1ra03395f)
Supplement: RA-011-D1RA03395F-s804 [file RA-011-D1RA03395F-s804.xyz]

18
eq1719         -678.416518267177   -678.416518267177
Co      0.29555401383000   -1.42093638034600   -0.60689950777200
 H      0.23796572822600    1.85438560044400   -0.43646817840700
 C      1.04760347161100   -2.65870569981500   -1.65767073245800
 O      1.42078189052800   -3.39866645870500   -2.47701704683700
 C      1.31220808575800    1.63051917368900   -0.38618934926700
 O      2.11978230412100    2.21418864088800    0.31736941013400
 C     -1.23244630544300   -0.62240425753400   -0.20684045027400
 O     -2.26639332059400   -0.08068067468100   -0.14011723001000
 C      0.61018613403600   -0.10034941905500   -1.91984316807500
 O      1.68195849523600    0.60109545483500   -1.22507456824600
 C      0.78621838142000   -0.19230448209300   -3.40814686079700
 C     -0.29498131297500    0.72483767465300   -2.81716228143100
 H      0.47219704868900   -1.10017813479800   -3.90416606701500
 H     -0.12533886084200    1.79262623865100   -2.88703311427300
 H     -1.32860141223500    0.41964362013000   -2.90623786169600
 H      1.66703117490100    0.27970237229200   -3.82262731737400
 H      3.29462126736700   -0.75455920480000   -2.04209425948600
 H      3.52064476472500   -1.28502033391100   -2.51135959272900
