# Supplementary material for: Mining hydroformylation in complex reaction network via graph theory
Source: RSC Adv. 2021 Jul 1;11(38):23235–40. doi: 10.1039/d1ra03395f (PMC9036754; doi:10.1039/d1ra03395f)
Supplement: RA-011-D1RA03395F-s805 [file RA-011-D1RA03395F-s805.xyz]

18
eq172          -678.439435862141   -678.439435862141
Co     -0.00992506483900   -0.01308265287800    0.64161134158900
 H     -0.41062340263400    1.36868675882200    0.99209432947400
 C      0.59026842647800   -1.50790909678300   -0.18763453893500
 O      0.94243852554800   -2.41669913445800   -0.81574433108900
 C      1.24210561960600    1.05189821218200   -0.34384469038100
 O      2.36774185052400    1.34187049840300    0.04810103414400
 C     -1.44667399944500   -0.60337252991500    1.61132029671700
 O     -2.44149392115400   -0.86333134287300    2.14724160649700
 C      0.68035864189100    1.51262267366500   -1.70418802043100
 O      1.39538023198400    1.69899502485100   -2.69052186396800
 C     -0.82037215501000    1.57421902081000   -1.64565466703000
 C     -1.31176121452400    0.37576735141600   -0.84143466747100
 H     -1.23798737515900    1.60322997628900   -2.65241695904600
 H     -2.28859207698500    0.57149333664200   -0.40220808454300
 H     -1.36871226143800   -0.52584351335200   -1.45426047135100
 H     -1.09509754933200    2.49528999509700   -1.11946652914500
 H      1.22128504127500   -0.32371248780500    1.88864855068400
 H      0.91495853748100    0.37768390173700    2.06703495830200
