# Supplementary material for: Mining hydroformylation in complex reaction network via graph theory
Source: RSC Adv. 2021 Jul 1;11(38):23235–40. doi: 10.1039/d1ra03395f (PMC9036754; doi:10.1039/d1ra03395f)
Supplement: RA-011-D1RA03395F-s806 [file RA-011-D1RA03395F-s806.xyz]

18
eq1720         -678.408541361003   -678.408541361003
Co      0.70091294794000   -0.62434205346400    1.79813826673100
 H     -1.76281440088500    0.51605371624700   -1.83767672892800
 C     -1.68575970578000    1.96857433667700    1.99587955772600
 O     -1.35720762990500    2.02500690040400    3.13824591266700
 C      0.20654670122400    0.13265563259600   -1.35654347069900
 O      1.21774150611200   -0.49728704869200   -1.39999918250600
 C      1.61041857390800    1.07233034530200    1.60063930451700
 O      2.08243842136400    0.18851326260000    2.53945675397000
 C     -0.89762948130500    0.84800479855000   -1.27968231538600
 O     -0.91537933205600   -1.05343487391000    1.42342882911100
 C     -2.01517292241100    1.89613003290100    0.71933305498500
 C     -1.00234027825300    2.08429365258200   -0.40137860949600
 H     -3.05330943697500    1.71803048233200    0.47061691890300
 H     -1.30884238195400    2.93241934390900   -1.01630181356800
 H     -0.02443366062900    2.33260703799100    0.01254193724700
 H     -1.59522792523000   -0.51488688436200    0.98443641047600
 H      1.08312681620200    1.95211357676100    1.97034953579300
 H      2.18171513966800    1.19312573142800    0.67947986965300
