# Supplementary material for: Mining hydroformylation in complex reaction network via graph theory
Source: RSC Adv. 2021 Jul 1;11(38):23235–40. doi: 10.1039/d1ra03395f (PMC9036754; doi:10.1039/d1ra03395f)
Supplement: RA-011-D1RA03395F-s807 [file RA-011-D1RA03395F-s807.xyz]

18
eq1721         -678.518178406273   -678.518178406273
Co     -1.06848699982100   -0.56859545606800   -0.20839274399800
 H     -1.65081328278800   -0.63559492427300    3.68674026911500
 C     -1.12476195363400   -2.34668063481600   -0.57457776156400
 O     -1.13769090471300   -3.46901209856900   -0.87678589461800
 C     -2.42621856584300    0.38940574720100   -0.77648679479200
 O     -3.28537078322100    1.07157659031600   -1.18043175646000
 C      0.19517585282600    0.90762129342800    0.27216787319600
 O      0.78764808231000   -0.27017736139900    0.42384118302300
 C     -1.26786514619000   -0.26439629660500    2.72995789744300
 O     -1.70751162577900   -0.79426797202900    1.69356935288100
 C     -0.20870651836800    1.70068263614100    1.50582103204100
 C     -0.24674385651300    0.82694039917300    2.76246524051700
 H      0.53042305113200    2.49187820284600    1.66567351243300
 H     -0.41285204668500    1.42839053822000    3.65779793456700
 H      0.72360672188200    0.32582767208500    2.87273479071800
 H     -1.17150713082200    2.18938705516400    1.33448338407400
 H     -0.64878885240000   -0.43487704251300   -1.60294944898800
 H      0.42719715235500    1.49493752742600   -0.61759452171900
