# Supplementary material for: Mining hydroformylation in complex reaction network via graph theory
Source: RSC Adv. 2021 Jul 1;11(38):23235–40. doi: 10.1039/d1ra03395f (PMC9036754; doi:10.1039/d1ra03395f)
Supplement: RA-011-D1RA03395F-s808 [file RA-011-D1RA03395F-s808.xyz]

18
eq1722         -678.414340976584   -678.414340976584
Co     -0.64058738392900   -1.46614432656000   -0.08134142232600
 H     -2.95281785582400    1.78160084754200    1.53925577152700
 C      0.73093230287600   -0.28059924484500    0.36158626724300
 O      1.89250366267800   -0.63409005352800    0.11241550040500
 C     -0.54505716797300   -2.42822156482300    1.41675350960700
 O     -0.51830804311100   -2.92081274486500    2.47346851200200
 C     -2.23560252217000   -0.91771630899700   -0.09609058922400
 O     -2.87897407197800    0.07351327018300    0.41165923790100
 C     -2.15712972734400    1.06596680320400    1.38020433732400
 O     -1.92859032647700    0.42124844004400    2.59091730885500
 C      0.43903957814800    1.06082953187800    1.02212832885600
 C     -0.92717189599100    1.68262444650700    0.69849518596000
 H      0.56648829168800    0.93100021949500    2.10478466861600
 H     -1.08946592308800    1.68595531591300   -0.38169206177300
 H     -0.89998618572800    2.72472380153400    1.02259668104700
 H      1.22669829394100    1.75353740007100    0.71459954926800
 H     -0.64829288172900   -0.35729648617000   -1.09902922874300
 H     -1.12694495002600   -0.13307347062900    2.57732199115300
