# Supplementary material for: Mining hydroformylation in complex reaction network via graph theory
Source: RSC Adv. 2021 Jul 1;11(38):23235–40. doi: 10.1039/d1ra03395f (PMC9036754; doi:10.1039/d1ra03395f)
Supplement: RA-011-D1RA03395F-s809 [file RA-011-D1RA03395F-s809.xyz]

18
eq1723         -678.504746853922   -678.504746853922
Co      0.20825504520600   -0.52398532982200    0.74275229738100
 H      0.79643896799900    1.08054091501500    1.71456381081800
 C      0.77594714122700   -0.93855189393600   -0.87435244665400
 O      1.05916383266900   -1.28615950625400   -1.95361516032000
 C     -0.72929220763700   -1.22914341188600    2.08338811731700
 O     -1.41566135316400   -1.72171769429100    2.88757896076900
 C     -1.33080087081000    0.19852784974700    0.00099513929800
 O     -2.35316316601300   -0.40957275885400   -0.29191053477600
 C     -1.20143290327000    1.73689150582000   -0.19870322241000
 O     -0.29068990271100    2.03843611692400   -1.27812511612000
 C      0.61907433241800    2.16151193112600    1.54686137949500
 C     -0.82055220730600    2.43965799656000    1.10746351259900
 H      1.34576076114900    2.52777176111200    0.81903100838600
 H     -1.51950889587500    2.12458770817200    1.88806789603200
 H     -0.94691418771700    3.51404539009700    0.96044539821900
 H      0.82946654887500    2.63886027606300    2.50375646650700
 H     -2.17276695032000    2.08182637245000   -0.54906416688600
 H      0.61145896652500    1.73638076143500   -1.06816910836400
