# Supplementary material for: Mining hydroformylation in complex reaction network via graph theory
Source: RSC Adv. 2021 Jul 1;11(38):23235–40. doi: 10.1039/d1ra03395f (PMC9036754; doi:10.1039/d1ra03395f)
Supplement: RA-011-D1RA03395F-s810 [file RA-011-D1RA03395F-s810.xyz]

18
eq1724         -678.494449337150   -678.494449337150
Co      1.08515080651100   -1.07778658683100   -0.41200791251500
 H     -1.13765693716300    1.23254477822700   -0.00343178887600
 C      2.79416390673700   -0.57677107281900   -0.69019433178400
 O      3.87650160289700   -0.31922153149600   -1.03557793328900
 C     -0.21434868143400    1.83271189560500    0.04759590111700
 O     -0.02865636888600    2.75233700956300    0.82867916255600
 C     -0.19077732899300   -2.17378871862900   -0.91888065426200
 O     -0.98680987580900   -2.86805993510100   -1.42396284114000
 C      0.42884002828700    0.23000900621700   -1.64801665129100
 O      0.72260742626100    1.43930116541400   -0.87126676052700
 C      0.95844792560800   -0.96501008074600   -3.77922828762400
 C      1.07855803870900    0.35284375850100   -3.00915921279000
 H     -0.08732578517100   -1.28093922615100   -3.84784486170800
 H      2.12664319259100    0.63716246984100   -2.89633112185400
 H      0.58718681413800    1.16228743240800   -3.56012503359500
 H      1.35220288420400   -0.85798487125300   -4.79029138537300
 H      1.51637300017300   -1.75627929347700   -3.27054540270300
 H     -0.66210910286700    0.13983752837300   -1.75698905931200
