# Supplementary material for: Mining hydroformylation in complex reaction network via graph theory
Source: RSC Adv. 2021 Jul 1;11(38):23235–40. doi: 10.1039/d1ra03395f (PMC9036754; doi:10.1039/d1ra03395f)
Supplement: RA-011-D1RA03395F-s811 [file RA-011-D1RA03395F-s811.xyz]

18
eq1725         -678.399388215842   -678.399388215842
Co     -0.51447015177400    1.80057664075600   -1.20260057143300
 H      0.66252506041800   -1.05665486673500    2.10953207911100
 C     -1.99375558237300   -0.06168367138600    0.16975339095700
 O     -1.83510991203600    0.13213529624900   -1.05416355215800
 C      1.69674531698700    2.83923160845100    1.58775312767800
 O      2.59104831144600    2.10653364007800    1.66313539251500
 C      0.98845735087800   -0.16666868536900    0.22076186839000
 O      0.85986466874800    0.75330005949400   -0.75640395913500
 C      0.36892131718800   -0.28185436211000    1.41908096378400
 O     -0.57333289552500    0.59904566347400    2.00721278888200
 C     -1.32623901436000    2.33684791827600    0.40480634586600
 C     -1.65886810466900    1.05402251462300    1.16272398972500
 H     -2.23613001034400    2.86653205399000    0.08640942930700
 H     -2.49998223958100    1.19772773259700    1.84713556376800
 H      0.28311351823400    3.01320501358300   -1.15919896830200
 H     -0.69746078941900    2.98378920209700    1.00938082839800
 H      1.72337883112200   -0.92987902488800   -0.01356997292000
 H     -2.37392272363000   -1.01629874364800    0.53921548687800
