# Supplementary material for: Mining hydroformylation in complex reaction network via graph theory
Source: RSC Adv. 2021 Jul 1;11(38):23235–40. doi: 10.1039/d1ra03395f (PMC9036754; doi:10.1039/d1ra03395f)
Supplement: RA-011-D1RA03395F-s812 [file RA-011-D1RA03395F-s812.xyz]

18
eq1726         -678.454392278693   -678.454392278693
Co      0.24785005988800    0.18059776061200   -1.01538224652400
 H     -1.07700262289700   -1.83542734336800    1.47410245286300
 C      1.18107633679000    1.08108197538600   -2.25850711448700
 O      1.88969704396400    1.59538959830400   -3.02116596954500
 C      0.59661917245300   -0.67899583909700    0.71215731503400
 O      1.27926170053400    0.49216079268600    0.54601003631200
 C      0.82413430431100   -1.55608210907600   -0.40418550798800
 O      0.98325257311900   -2.65847765677900   -0.86244139782500
 C     -0.58907126794000   -0.85078703378400    1.57839388207500
 O     -1.03234597887200    0.01719786509700    2.34111619168000
 C     -2.08179989286800    1.00761649671600   -1.00270617314200
 C     -1.84632753655900   -0.35989397768400   -1.67082346119300
 H     -2.07048479935400    1.81289243889900   -1.73604909392800
 H     -2.00301847620900   -1.18995064866300   -0.98336850616400
 H     -2.53432498291100   -0.48725089962000   -2.50681558688300
 H     -3.05139843982700    0.99269818600000   -0.50447944129100
 H     -1.36509419371200    1.26121076933000   -0.20132083207500
 H     -0.86351910502900   -0.49943537523400   -2.22426735166200
