# Supplementary material for: Mining hydroformylation in complex reaction network via graph theory
Source: RSC Adv. 2021 Jul 1;11(38):23235–40. doi: 10.1039/d1ra03395f (PMC9036754; doi:10.1039/d1ra03395f)
Supplement: RA-011-D1RA03395F-s813 [file RA-011-D1RA03395F-s813.xyz]

18
eq1727         -678.472685078748   -678.472685078748
Co     -0.02741695107800    0.71122302479200   -0.66273756158600
 H     -0.55646124014200   -0.82194722909900    2.09547796014300
 C      0.57023497011700    2.14649382307400   -1.55434092620100
 O      0.98692085412900    3.01215983834500   -2.20174225083900
 C      0.41401583082300   -1.07777437139300    0.11733697567600
 O      1.38245221480100   -0.56745142491400   -0.67179325071100
 C     -0.32569691039000   -2.28661205275800   -0.28456424772300
 O     -1.35463662259600   -2.67855514072700    0.29377024596700
 C      0.09947835578500   -0.36557404087400    1.35302549658300
 O      0.45869593970900    0.86181496345200    1.43663943714700
 C     -2.25647978769200    0.45085161814500   -1.02712576561400
 C     -1.18807209274300    0.14658731061400   -2.06141733912500
 H     -3.07182424876200    1.06237371601700   -1.41043584390500
 H     -1.05068173565100   -0.90179358957000   -2.31333242696700
 H     -1.20611177317400    0.76635200913000   -2.95319350305400
 H     -2.63702694196400   -0.44452293712800   -0.53636613120200
 H     -1.83613398575100    1.10899554603200   -0.19357549234900
 H      0.08624801948100   -2.79807606339300   -1.16535818074600
