# Supplementary material for: Mining hydroformylation in complex reaction network via graph theory
Source: RSC Adv. 2021 Jul 1;11(38):23235–40. doi: 10.1039/d1ra03395f (PMC9036754; doi:10.1039/d1ra03395f)
Supplement: RA-011-D1RA03395F-s814 [file RA-011-D1RA03395F-s814.xyz]

18
eq1728         -678.414000476962   -678.414000476962
Co      0.15698346317300   -0.03979649334400   -1.61162531142800
 H     -0.56179850116600   -2.86301250638900    0.21655609853500
 C     -0.05556727756900    0.06085687788500   -3.41452669026200
 O     -0.30058065296000   -0.01506310843300   -4.54634940756900
 C     -0.25895399571400   -0.87638651497800    1.19594728731300
 O     -0.54261121107600   -0.10150725647400    2.11666129717400
 C      0.66502555700700   -0.52325289718900    0.08387572294200
 O      1.90166584006200   -0.42252677758200    0.03330385703200
 C     -1.04308900854800   -2.16391618674500    0.91544405628400
 O     -2.14308537920700   -2.38060853993700    1.41991542565400
 C     -0.96069615663100    1.78647289579000   -0.78452889384700
 C     -1.62263817941800    0.46796380421200   -1.16084258189100
 H     -1.43579432783500    2.64920261031900   -1.24967223904100
 H     -2.09457941239200   -0.06127404945500   -0.33786492080000
 H     -2.28703934419800    0.50034524465800   -2.02084149691600
 H     -0.89076280755700    1.91857062756800    0.29433187997300
 H      0.10686164822500    1.84779379129700   -1.17011065973500
 H     -0.14583635933800   -1.45931652146500   -1.71940622801800
