# Supplementary material for: Mining hydroformylation in complex reaction network via graph theory
Source: RSC Adv. 2021 Jul 1;11(38):23235–40. doi: 10.1039/d1ra03395f (PMC9036754; doi:10.1039/d1ra03395f)
Supplement: RA-011-D1RA03395F-s815 [file RA-011-D1RA03395F-s815.xyz]

18
eq1729         -678.400407008174   -678.400407008174
Co      2.30430220292600    0.28795268321300   -0.36902618698400
 H      0.22352382266700    1.85359780629700   -0.23724720346300
 C      2.42949891384600   -2.49740498788200    0.58242850423500
 O      2.93745476013000   -1.35512702938900    0.32584102096800
 C      0.85094347450900    1.49441263044700   -1.06280739211000
 O      0.36974570644300    1.18577955114300   -2.16983455267400
 C      2.75178674785300   -0.36689560397900   -2.03709013262400
 O      3.06628087314700   -0.80107892033300   -3.06070836691000
 C      2.11099548333100    0.81348153354200    1.35268871822200
 O      2.02837917337200    1.11257605974000    2.46993137107400
 C      0.07312617913500   -1.64564714108700   -0.32079504108900
 C      0.93946808873900   -2.73469382448700    0.32336608973600
 H      0.09752377682200   -0.71257150117300    0.25111509694400
 H      0.90726171350300   -3.65412402381600   -0.26875361587600
 H      0.54154585340200   -3.01178866920900    1.30642904365500
 H     -0.96834641852600   -1.97079637678500   -0.35132475210700
 H      1.99300334871300    1.84566620380400   -0.98886556475500
 H      0.37230206884300   -1.42549372253700   -1.34729598964500
