# Supplementary material for: Mining hydroformylation in complex reaction network via graph theory
Source: RSC Adv. 2021 Jul 1;11(38):23235–40. doi: 10.1039/d1ra03395f (PMC9036754; doi:10.1039/d1ra03395f)
Supplement: RA-011-D1RA03395F-s816 [file RA-011-D1RA03395F-s816.xyz]

18
eq173          -678.386176190725   -678.386176190725
Co     -0.49870442073000    0.05547076722800   -0.56582191269900
 H     -1.30527477124800   -0.86043478228400    0.32651722341100
 C      0.41409533806800    1.36011404758400   -1.40394147665300
 O      1.00659706879100    2.18809083019200   -1.96460578850500
 C     -0.58016853479500    0.95828090133300    1.10302532931700
 O      0.02810539342200    1.13347912174700    2.13938071409400
 C      0.79481839443100   -1.20503381055000   -0.37220845409700
 O      1.58273425390900   -2.02111837124700   -0.12923266263100
 C     -1.70985601470800    1.23100511693400    0.24728475418300
 O     -2.78499365718800    1.81381325082000    0.16983345617000
 C     -2.08769651081400   -0.87070779255000   -1.82475301215800
 C     -1.05129099194900   -0.56857294257300   -2.67740201669300
 H     -2.91033727853700   -0.17953799827800   -1.68575454345400
 H     -0.31705166302700   -1.31340576323500   -2.95567309288200
 H     -1.06279624914700    0.34951473106300   -3.25030431631500
 H     -2.20999582663200   -1.87024754100500   -1.42969570569500
 H     -2.11229085656600    2.21435604896200   -2.81533122919400
 H     -2.43018542450100    2.11832915192600   -2.14984851614000
