# Supplementary material for: Mining hydroformylation in complex reaction network via graph theory
Source: RSC Adv. 2021 Jul 1;11(38):23235–40. doi: 10.1039/d1ra03395f (PMC9036754; doi:10.1039/d1ra03395f)
Supplement: RA-011-D1RA03395F-s817 [file RA-011-D1RA03395F-s817.xyz]

18
eq1730         -678.450979688239   -678.450979688239
Co      0.86700353037000    0.51977559798700   -0.07340436411500
 H     -1.64633561330000   -1.69434771397100    1.89048932679800
 C      1.47581412638900    1.82629203912300    0.95691142630800
 O      2.03325240741100    2.65190172827900    1.57288414231500
 C      2.29388131085600    1.73686123031800   -2.33290325963200
 O      2.74458182385300    0.96150219196400   -3.18769905346000
 C     -1.12023463620200   -1.18601095022300    1.08161972248100
 O     -0.06300357264700   -0.57874805324000    1.31881564943000
 C      1.01146260213500    1.49920940151700   -1.60203948720600
 O     -0.13906017703500    1.84423306134600   -1.93323916116900
 C      2.34042077080300   -0.83186383543300   -0.35523293487900
 C      1.25571485545000   -1.16073865356200   -1.19191836230600
 H      3.22488620152000   -0.36175399141800   -0.76890759486900
 H      0.55843272892600   -1.94110530617200   -0.89708223511900
 H      1.31978916690100   -0.97054988559500   -2.25739183915100
 H      2.47041968416600   -1.31795208708500    0.60648837631800
 H      2.88460650153900    2.58308252239900   -1.94508763454100
 H     -1.53369697595600   -1.21798224659000    0.06724589169700
