# Supplementary material for: Mining hydroformylation in complex reaction network via graph theory
Source: RSC Adv. 2021 Jul 1;11(38):23235–40. doi: 10.1039/d1ra03395f (PMC9036754; doi:10.1039/d1ra03395f)
Supplement: RA-011-D1RA03395F-s818 [file RA-011-D1RA03395F-s818.xyz]

18
eq1731         -678.430973079784   -678.430973079784
Co      0.29273270638800    1.18176630575300   -0.30865076804500
 H     -2.25842797468400   -1.33047079105200    1.13157017864300
 C      1.31704337393800    1.46370116214600    1.02373545773100
 O      2.09014994596300    1.62367462978100    1.89747203727100
 C      2.48777533540000    2.28953598943300   -2.16626833605500
 O      3.35162163092800    1.55760120020500   -2.66806178116400
 C     -1.28976539901900   -0.87509059904500    0.92301626141400
 O     -1.23872157824600    0.25382821232000    0.40773010996600
 C      1.18098488049000    1.77237044747400   -1.69741019068700
 O      0.19091832278800    1.36468481011000   -2.38696998241900
 C      2.27337506618000   -1.01522985528900   -1.07082810498500
 C      1.56442414119500   -1.93919232161100   -0.40355213707900
 H      2.09560294865200   -0.79874623648100   -2.11793766081200
 H      1.76961890333300   -2.15534677025600    0.64094306803100
 H      0.77796496137400   -2.50640182663000   -0.89143742375100
 H      3.06619869468600   -0.45030620175500   -0.59324055975700
 H      2.67860549083800    3.34649373249100   -1.93219489219600
 H     -0.37216671503600   -1.42106683794600    1.16163333278100
