# Supplementary material for: Mining hydroformylation in complex reaction network via graph theory
Source: RSC Adv. 2021 Jul 1;11(38):23235–40. doi: 10.1039/d1ra03395f (PMC9036754; doi:10.1039/d1ra03395f)
Supplement: RA-011-D1RA03395F-s819 [file RA-011-D1RA03395F-s819.xyz]

18
eq1732         -678.488322204073   -678.488322204073
Co      0.25984716204800    0.15277769310700    1.61888340189200
 H      1.96345909682900    1.43253005453400   -0.61394796854800
 C      1.36810390106300   -1.04434758114300    0.77482379440500
 O      2.06321812587300   -0.87678539385800   -0.22022519625100
 C      1.02190152032400    1.94630256942200   -0.39308355346800
 O      0.61307754402500    1.70417489591900    0.95224992247800
 C     -1.10998181508100   -0.62123868622100    0.73487660904000
 O     -1.52239405970800   -1.48012498917100    1.53339323916800
 C      0.00322818433400    1.47886860538100   -1.42649044538500
 O      0.34129968326800    1.32311545828900   -2.60991707884000
 C     -1.42352925724500    1.19986922699300   -0.98371073360500
 C     -1.62918799629300   -0.28850228205200   -0.62908079670900
 H     -2.07099546490500    1.43920355546800   -1.82711652687200
 H     -2.68312727258800   -0.56659924884700   -0.69225203187400
 H     -1.07493767008600   -0.91043813072100   -1.34287634393000
 H     -1.68386928024300    1.82758221571100   -0.13036968606100
 H      1.32252340835100   -2.02277178408400    1.30846937152200
 H      1.16466204429900    3.02418981316500   -0.51494868284300
