# Supplementary material for: Mining hydroformylation in complex reaction network via graph theory
Source: RSC Adv. 2021 Jul 1;11(38):23235–40. doi: 10.1039/d1ra03395f (PMC9036754; doi:10.1039/d1ra03395f)
Supplement: RA-011-D1RA03395F-s820 [file RA-011-D1RA03395F-s820.xyz]

18
eq1733         -678.402396027831   -678.402396027831
Co      0.19177665456900   -0.66162059822400    0.25704104127700
 H     -2.43818155705200    0.01735172835800   -3.64292558088500
 C     -1.96993095974800   -0.79022237795900   -0.52565962997500
 O     -1.72110614973300   -0.32000421585700    0.61997261468900
 C      2.04090119934000   -0.68922162123500   -0.02549266482300
 O      1.43199455110200   -0.36344822198600   -1.13162727814700
 C     -1.88602000107300   -0.49662957836500   -2.87629727242400
 O     -2.18569996844700    0.03065434473400   -1.57900987178600
 C     -0.98284023959200   -1.43804662999500   -3.03814919684400
 O      3.13050664458700   -0.90779958236800    0.45610680544200
 C      0.24103995093200   -2.56836883735400    0.35987494263500
 C     -0.01797494613500   -2.32647235596900   -3.11705926705100
 H      0.26188218215400   -2.96798786433600   -0.65765861592800
 H     -0.21677521082400   -3.39224671998800   -3.08384742875000
 H      1.01289936565000   -1.99235589937600   -3.16844782127600
 H     -0.68534345719900   -2.85612057875800    0.87168568606500
 H      1.10880295075800   -2.92097604823700    0.91971823944200
 H     -2.10695111760600   -1.85738894713100   -0.72046552505200
