# Supplementary material for: Mining hydroformylation in complex reaction network via graph theory
Source: RSC Adv. 2021 Jul 1;11(38):23235–40. doi: 10.1039/d1ra03395f (PMC9036754; doi:10.1039/d1ra03395f)
Supplement: RA-011-D1RA03395F-s821 [file RA-011-D1RA03395F-s821.xyz]

18
eq1734         -678.523958506765   -678.523958506765
Co     -1.90377406529700   -0.71143189600800    0.28968307957200
 H     -0.10595309666200    0.60348336218600    3.30540306203800
 C      0.27173166588200    0.00785526088600    2.46130691256500
 O      0.39044185482800   -1.22193879215100    2.54965389014000
 C     -2.28818946851600   -2.06166625569600    1.35178470641200
 O     -2.52963028329600   -2.91355130450600    2.10009107725800
 C     -1.37685959354000   -1.66697952389200   -1.08557766864000
 O     -0.96248521602700   -2.27822938566300   -1.98905248012900
 C     -1.66999798219800    1.43609061649300    0.56571442162200
 O     -2.21726899265300    0.58965631609300    1.54881020628200
 C      0.67848259085400    0.79692078162800    1.23472913699000
 C     -0.27691496818100    1.95233361047700    0.92053278009400
 H      1.67923702958700    1.19916602444000    1.42524046013500
 H      0.12102006880800    2.55241549092500    0.09869757370200
 H     -0.38195847748100    2.60127800586300    1.79426708623200
 H      0.75828032879500    0.10441622592500    0.38949944611400
 H     -1.52111834314100    0.82709132861100   -0.44925543707300
 H     -2.35830985779100    2.22613601004500    0.25650529461600
