# Supplementary material for: Mining hydroformylation in complex reaction network via graph theory
Source: RSC Adv. 2021 Jul 1;11(38):23235–40. doi: 10.1039/d1ra03395f (PMC9036754; doi:10.1039/d1ra03395f)
Supplement: RA-011-D1RA03395F-s822 [file RA-011-D1RA03395F-s822.xyz]

18
eq1735         -678.432144699367   -678.432144699367
Co      0.61132832345400    0.77878859422000    0.95254728255500
 H     -1.60793373118900    0.64887073770100    2.32084472254500
 C      1.19020284504400   -0.88198028528700    1.02916503361500
 O      1.48668738667000   -2.00864860158600    1.09579625681500
 C      1.64412000392700    1.60373246828700   -1.25340232505000
 O      2.32564190851200    2.02983398578200   -0.30599611418600
 C     -1.29061530101600    1.01752730407900    1.34572830237900
 O     -0.56638417579300    2.15361736174800    1.28762962029400
 C      0.44434764976000    0.72929003914700   -0.87486699349000
 O     -0.39909064262100    0.31321188620800   -1.65565775365200
 C      3.24945026319600   -0.84180289492500   -1.57872494602500
 C      2.15297206630000   -1.36559858687700   -2.15039585390300
 H      3.88468445004400   -0.13477373786600   -2.10065057819600
 H      1.50949930314600   -2.05900824644700   -1.62073026497900
 H      1.84447835300100   -1.09564538498800   -3.15403485991800
 H      3.53609357267200   -1.09086754503900   -0.56297635274300
 H      1.84557178347700    1.84313532912900   -2.30368372843100
 H     -1.88311932335000    0.72212262638700    0.47895716131600
