# Supplementary material for: Mining hydroformylation in complex reaction network via graph theory
Source: RSC Adv. 2021 Jul 1;11(38):23235–40. doi: 10.1039/d1ra03395f (PMC9036754; doi:10.1039/d1ra03395f)
Supplement: RA-011-D1RA03395F-s823 [file RA-011-D1RA03395F-s823.xyz]

18
eq1736         -678.398792539569   -678.398792539569
Co      0.37018024181100   -2.56885897151400    0.21489427801600
 H     -0.89753266346000   -0.17500629585400   -3.79041485206100
 C     -1.05596529838600   -1.83920373948300   -0.66137655147500
 O     -2.11900300905500   -1.42211131527300   -0.16546768324900
 C      0.75085575773500    0.19733346838700    0.17179448692200
 O      1.34959167177100   -0.85589050659800    0.46904027907100
 C     -0.86425309870300   -0.24170163669600   -2.69222986008700
 O     -0.81706333630000    0.79877429900600   -2.00784315530700
 C     -0.79510178696900   -1.61006664711100   -2.13997923961400
 O      1.37976206600200    1.19171281386500   -0.45491631723900
 C     -0.39353489246700   -4.10027496229900    0.27856881554100
 C     -0.41355564197000   -2.61409583322500   -2.95327682511300
 H      0.20934516111600   -4.93991582637700    0.66637830598600
 H     -0.25847250601700   -3.60764701319100   -2.54830476799300
 H     -0.24167391772600   -2.45649143945300   -4.01346730268800
 H     -1.42156250560100   -4.39510349164700    0.04960336106300
 H     -0.31254618157200    0.33855419903300    0.37463569176200
 H      0.73950983147900    1.79908889436600   -0.87987948697300
