# Supplementary material for: Mining hydroformylation in complex reaction network via graph theory
Source: RSC Adv. 2021 Jul 1;11(38):23235–40. doi: 10.1039/d1ra03395f (PMC9036754; doi:10.1039/d1ra03395f)
Supplement: RA-011-D1RA03395F-s824 [file RA-011-D1RA03395F-s824.xyz]

18
eq1737         -678.388875784872   -678.388875784872
Co     -0.16887518755900   -2.66551813650900   -0.27653313887800
 H     -2.32344943095400   -2.38560040670400   -1.64856387200000
 C     -1.21373749587300    0.46940229977900   -0.29786976449500
 O     -1.74470702421100    1.55012113153700   -0.11913227475200
 C      0.19487780890700    0.11784859796900    0.25873826765500
 O      0.30620435932200   -1.22538197324300    0.61960197226400
 C     -1.46866348876000   -1.75305512378200   -1.45462234928500
 O     -1.91573340272100   -0.48593377443000   -1.04809444642700
 C     -0.22087491137800   -1.98990138448800   -2.05274538422400
 O      1.17674157846900    0.51198054544600   -0.71428545114600
 C     -0.48411809368600   -4.26039319135300   -0.87745756848100
 C      0.63081946320400   -1.82860284302500   -3.05545642222600
 H     -0.06471075764000   -5.11320191654200   -0.32102251960200
 H      1.64354708019200   -2.20983725092600   -3.00160446990800
 H      0.31958294046100   -1.31222082709400   -3.95769659390700
 H     -1.00111434216300   -4.56732012655600   -1.79152061046000
 H      0.35877602002900    0.76992104269600    1.11221374321500
 H      1.18441477604600   -0.12321066683900   -1.45618994076300
