# Supplementary material for: Mining hydroformylation in complex reaction network via graph theory
Source: RSC Adv. 2021 Jul 1;11(38):23235–40. doi: 10.1039/d1ra03395f (PMC9036754; doi:10.1039/d1ra03395f)
Supplement: RA-011-D1RA03395F-s825 [file RA-011-D1RA03395F-s825.xyz]

18
eq1738         -678.522905507781   -678.522905507781
Co     -0.74233858056000    1.26126759208800   -1.93241975358300
 H      1.93595154660300    1.91045139394900   -1.29867527087600
 C      0.85640793539300    0.51147206497300   -0.20990082191600
 O      1.03394938183600    1.57141837925400   -1.18040926065100
 C     -0.61390991926000    0.30631342706500   -0.21335521661800
 O      1.81081790229200   -0.04606759379700    0.29378971797500
 C     -2.29240162188400    0.64342556305500   -2.35356688801300
 O     -3.32993120343700    0.12318394058500   -2.52844556553100
 C     -1.35928447380000    1.30389106280500    0.59254499755100
 O     -0.89371455508500    2.35375268425500    1.07406402874500
 C     -1.06139940076100   -1.13891691321800   -0.06272554837600
 C     -0.48926394530100   -2.04136125365800   -1.16013743077600
 H     -2.15534219255400   -1.16349528304900   -0.09661173584300
 H     -0.84673248481900   -3.06548366375000   -1.04468963015800
 H     -0.78770482994500   -1.67568543328600   -2.14694058828600
 H     -0.75783747947400   -1.51822631457200    0.91950990615000
 H      0.60343413246300   -2.05440634531300   -1.11635046464400
 H     -2.42319631736900    1.04301169409900    0.72458672362100
