# Supplementary material for: Mining hydroformylation in complex reaction network via graph theory
Source: RSC Adv. 2021 Jul 1;11(38):23235–40. doi: 10.1039/d1ra03395f (PMC9036754; doi:10.1039/d1ra03395f)
Supplement: RA-011-D1RA03395F-s826 [file RA-011-D1RA03395F-s826.xyz]

18
eq1739         -678.470005050334   -678.470005050334
Co      2.84073087614300    0.91863964534300    0.48057210832500
 H      0.46863263905400    0.89159227081300   -2.76361659089900
 C      1.71921304243000   -1.41852263866700   -0.20461500569900
 O      2.27520079850800   -0.86407467520600    0.79642403469700
 C      1.23441071687600    1.42643130301500   -2.21374399989100
 O      2.62992120549600    1.03761068985700   -2.57806297594200
 C      2.10179334334300    0.64829356637700   -1.28507423778600
 O      1.64432826758400   -0.81077029699600   -1.37255269147600
 C      3.28953522711800    1.11988547776200    2.20163060127500
 O      3.47604138578100    1.16513986310000    3.35305848462300
 C     -0.51608987900200   -2.31027148306000    0.05465739971200
 C      0.97236181102400   -2.69931222944400   -0.09133685352400
 H     -0.65489142915800   -1.67412099632400    0.93256826343500
 H      1.12357144517900   -3.29063825118300   -0.99377329839600
 H      1.32605658300600   -3.24151944092800    0.78277239926000
 H     -1.13034418659900   -3.20246495758900    0.16625449419200
 H      1.07337720636300    2.48164656176300   -2.03746841970200
 H     -0.84505328431400   -1.75969974112100   -0.82964266559600
