# Supplementary material for: Mining hydroformylation in complex reaction network via graph theory
Source: RSC Adv. 2021 Jul 1;11(38):23235–40. doi: 10.1039/d1ra03395f (PMC9036754; doi:10.1039/d1ra03395f)
Supplement: RA-011-D1RA03395F-s827 [file RA-011-D1RA03395F-s827.xyz]

18
eq174          -678.439937373854   -678.439937373854
Co      0.47767257893400   -0.10870843203400   -0.39038829207900
 H     -0.96727166140400    0.21154034476100   -0.27763073175900
 C     -0.29749810966700   -1.66544062130500   -0.11612149491600
 O     -0.88394012191500   -2.65337079889700    0.09698747385300
 C      0.52403042075000    1.42959466890000    0.47198115489800
 O      0.46401514988500    2.43668434600600    1.06100186618300
 C      2.16424976751700   -0.59480049860300   -0.14036387321100
 O      3.26959723265500   -0.91847412209000    0.04028609774200
 C     -2.99772423656800    1.33329106721300   -0.52445786874100
 O     -2.59889565730100    2.40363283202800   -0.72912749312700
 C      1.03371235481400    0.08774129494700   -2.53670007621100
 C     -0.26107975388400    0.53170553351400   -2.37929916936900
 H      1.23695003308200   -0.92573262485000   -2.85855396235000
 H     -0.47422550452000    1.58714155986200   -2.26489088937700
 H     -1.10224149345700   -0.11819597947000   -2.58681941578200
 H      1.85709420974500    0.79099368617000   -2.54671475470700
 H     -1.29027786959100    0.00170466658400    1.93489388487200
 H     -1.92693520452100    0.13362659283100    2.29440263716600
