# Supplementary material for: Mining hydroformylation in complex reaction network via graph theory
Source: RSC Adv. 2021 Jul 1;11(38):23235–40. doi: 10.1039/d1ra03395f (PMC9036754; doi:10.1039/d1ra03395f)
Supplement: RA-011-D1RA03395F-s828 [file RA-011-D1RA03395F-s828.xyz]

18
eq1740         -678.506286507281   -678.506286507281
Co      0.27311427858700    0.11992765326200    1.23533248869200
 H      1.92220751689800    2.36411016265100    0.13203931031100
 C      1.52638343917300   -1.07121118727400   -0.78628009435200
 O      1.06749988586400   -1.47265283983600    0.31686145869900
 C      0.84305430294700    2.22375643220600    0.22505820278000
 O      0.45693807897300    1.87667644429700    1.61994160659200
 C     -1.46541639164000   -0.36278280490900    0.87038029576900
 O     -2.19009612577500   -0.76152703327900    1.77711207353000
 C      0.34796212599600    0.94820276111200   -0.43162449113900
 O      1.33203195665700    0.15679723737200   -1.26087882361800
 C     -1.00477048097700    0.96218928937300   -1.12341639164100
 C     -1.82396700044900   -0.23176399279700   -0.60565416497300
 H     -0.88991543005800    0.94599061431800   -2.20937900928000
 H     -2.89933313539700   -0.12382150982600   -0.75372753544600
 H     -1.49955349722800   -1.16149232874500   -1.08880805827500
 H     -1.51108574778700    1.88875985276000   -0.84538247838600
 H      2.12641432990600   -1.70394719934700   -1.42967689603300
 H      0.31182974850600    3.12059444004400   -0.10322019918000
