# Supplementary material for: Mining hydroformylation in complex reaction network via graph theory
Source: RSC Adv. 2021 Jul 1;11(38):23235–40. doi: 10.1039/d1ra03395f (PMC9036754; doi:10.1039/d1ra03395f)
Supplement: RA-011-D1RA03395F-s829 [file RA-011-D1RA03395F-s829.xyz]

18
eq1741         -678.497438126665   -678.497438126665
Co     -0.27692919352200   -0.26730407795300    1.06251393567000
 H      2.06597135641800    1.56051591470300   -0.46690810593600
 C      0.75478061192100   -1.40172346218200    0.02910240386700
 O      1.71174530060300   -1.95708101730900    0.54795236680100
 C      1.18515817381000    1.99990713881000    0.02346976531500
 O      0.71680015415600    1.13864871202500    1.04854649649400
 C     -1.40165346357400   -1.59132245992600    1.44895200219700
 O     -2.17705848517300   -2.43819353720800    1.62516543540800
 C      0.12286203247800    2.23864290985800   -1.04774301538400
 O     -0.01921702032100    3.35381574973600   -1.56862950706500
 C     -0.70097064500000    1.03923568514300   -1.47186976019800
 C     -1.45072046332600    0.33512719379200   -0.34368159551900
 H     -0.02507431866500    0.32904750082100   -1.96655388633600
 H     -2.12514512995600    1.01846881474600    0.18429719197700
 H     -2.01775533425500   -0.50457891034300   -0.75134431004900
 H     -1.41221259297800    1.38441332010100   -2.22566902743900
 H      0.50880841884900   -1.47988656145200   -1.04624285174900
 H      1.46390845280400    2.96007307851800    0.45731975601500
