# Supplementary material for: Mining hydroformylation in complex reaction network via graph theory
Source: RSC Adv. 2021 Jul 1;11(38):23235–40. doi: 10.1039/d1ra03395f (PMC9036754; doi:10.1039/d1ra03395f)
Supplement: RA-011-D1RA03395F-s830 [file RA-011-D1RA03395F-s830.xyz]

18
eq1742         -678.453703614541   -678.453703614541
Co      0.60129753104500   -0.16968281207900    0.80973326375900
 H      1.95251368205200    2.73555155868800   -1.04060246754000
 C      0.22273749876900   -2.14096485178500    0.89297655543200
 O     -0.08925708546500   -1.41284204219800    2.02743762483800
 C      1.09312859806300    2.35232777536200   -0.48851595898700
 O      1.48027230707900    1.20244573406000    0.25205035798000
 C     -0.65627525952400   -2.21324428795000   -0.15924842338500
 O     -1.36080756847300   -2.26898571261200   -1.09726412143500
 C     -0.03858609539900    2.10114559325300   -1.48464064409100
 O     -0.13511140039700    2.80257506414800   -2.50249955893300
 C     -1.03713079098700    1.00228344251200   -1.17511010606000
 C     -1.06892329785600    0.58938341540200    0.28961216261200
 H     -0.79783376086700    0.14575784795900   -1.81742339977800
 H     -1.17513383219600    1.44152885845700    0.96915755260600
 H     -1.86941680577500   -0.12046771012000    0.50858164239400
 H     -2.01627319273200    1.35911647715600   -1.50873314049500
 H      1.06940046483300   -2.82178341113900    0.86056766460500
 H      0.74869686208000    3.13366105277600    0.20259829054300
