# Supplementary material for: Mining hydroformylation in complex reaction network via graph theory
Source: RSC Adv. 2021 Jul 1;11(38):23235–40. doi: 10.1039/d1ra03395f (PMC9036754; doi:10.1039/d1ra03395f)
Supplement: RA-011-D1RA03395F-s831 [file RA-011-D1RA03395F-s831.xyz]

18
eq1743         -678.472731731882   -678.472731731882
Co     -0.52135704044500   -0.10803790659500   -1.19500334098000
 H      0.13018003083900   -0.53038355666700    2.34103602768800
 C     -1.99820228587600    2.28963073699200    1.06550065780700
 O     -2.25271849642900    2.00446548935700   -0.26059751221900
 C     -1.32070311975900    1.67058932889500   -1.25097315760500
 O     -1.78462705762300    0.83306132646400   -2.17178759986200
 C      1.42002404018300   -0.58441060186300    0.58466455607600
 O      1.29134888525000   -0.61955903131300   -0.66974242774500
 C      0.21171765963100   -0.11432117539800    1.33486976296300
 O     -0.91387590005900   -0.48699115318800    0.54555398945800
 C      0.38798974085200    1.44850677247100    1.42109442011900
 C     -0.90328181383200    2.09819303571400    1.81878685758000
 H      0.71853512324400    1.80943583235400    0.44214688754700
 H     -1.00757538685500    2.38605814695200    2.85736443987100
 H     -0.64900442165100    2.49470621732000   -1.50375393565400
 H      1.16848455861600    1.69358029079400    2.14504853738800
 H      2.38123433785600   -0.82577677402400    1.03786956903500
 H     -2.89338590317800    2.71116100320300    1.49888649654400
