# Supplementary material for: Mining hydroformylation in complex reaction network via graph theory
Source: RSC Adv. 2021 Jul 1;11(38):23235–40. doi: 10.1039/d1ra03395f (PMC9036754; doi:10.1039/d1ra03395f)
Supplement: RA-011-D1RA03395F-s832 [file RA-011-D1RA03395F-s832.xyz]

18
eq1744         -678.393016806653   -678.393016806653
Co      2.05744184838500   -0.89094798495800   -0.87642648615000
 H      1.35735232804700    2.14272214589200   -1.67294497352700
 C     -0.65549571786400   -0.95429622988000    0.47831107733700
 O     -1.28597433180400   -0.39677515742800   -0.32506259274400
 C      1.15474976121400    1.87876318672100   -0.62361592318300
 O      1.86111933225300    0.70762296976300   -0.24544469791700
 C      1.38709598846800   -2.22744530412100   -1.54441923912100
 O      0.43048481200400   -2.64590402890500   -2.31941265888600
 C     -0.34711046944200   -1.60557488417400   -3.09511016384300
 O     -1.38595110481000   -1.95779927278600   -3.58370837851000
 C      0.38693763691900   -0.28450414436800   -3.14940151911000
 C      1.86174544538300   -0.39352832708600   -2.76406152834400
 H     -0.13621384599100    0.39522295322200   -2.46949988594900
 H      2.42259437690200   -1.01636699993100   -3.46338008691500
 H      2.31885022941500    0.59525448216700   -2.71950866695200
 H      0.24465895524900    0.10329903402500   -4.16044176474000
 H      0.07090892745000    1.74323553463800   -0.50914448064900
 H      1.47579737591600    2.71021575710300    0.00569379357600
