# Supplementary material for: Mining hydroformylation in complex reaction network via graph theory
Source: RSC Adv. 2021 Jul 1;11(38):23235–40. doi: 10.1039/d1ra03395f (PMC9036754; doi:10.1039/d1ra03395f)
Supplement: RA-011-D1RA03395F-s833 [file RA-011-D1RA03395F-s833.xyz]

18
eq1745         -678.507008021196   -678.507008021196
Co     -1.21996886064900   -1.42533973557900    0.26383995025300
 H      1.12060846461700    2.97753413813300    2.29930026439900
 C      0.33696020320500   -1.33091652013200   -0.52834460380700
 O      1.43702881105500   -1.12240732589700   -0.88550808091700
 C     -1.64440330037900   -1.13562844445200    1.96474361483600
 O     -1.73553571246200   -0.80283079130400    3.08319532572200
 C     -1.69962107228200    0.26190681317600   -0.27014272534000
 O     -2.80499029317100    0.14606591572500   -0.79980473062000
 C     -0.90457510528000    1.56568068711600   -0.14109256985600
 O      0.01025860516600    1.64977138562800   -1.25729681807500
 C      0.63202967153000    2.93239359598200    1.32504477780600
 C     -0.20131564701400    1.65681735101100    1.20971229031400
 H      1.40049433121000    2.96730558041900    0.54953828144700
 H      0.43638379259000    0.77550786650400    1.34768062726100
 H     -0.95499380872100    1.62775660267800    2.00101451244900
 H     -0.00091329067500    3.81524831164800    1.20694855663000
 H     -1.60102313287700    2.39449248357100   -0.27662779571600
 H      0.85835929540000    1.21655007525700   -1.05123664550000
