# Supplementary material for: Mining hydroformylation in complex reaction network via graph theory
Source: RSC Adv. 2021 Jul 1;11(38):23235–40. doi: 10.1039/d1ra03395f (PMC9036754; doi:10.1039/d1ra03395f)
Supplement: RA-011-D1RA03395F-s834 [file RA-011-D1RA03395F-s834.xyz]

18
eq1746         -678.533252842246   -678.533252842246
Co     -0.56788484228600   -0.67270592167500   -0.14908730427400
 H      1.11554180923400    3.38307366598200    2.13143359749000
 C      1.03149277198300   -1.43259869383300   -0.41542788127400
 O      2.10965725784000   -1.87378772186200   -0.48709568666500
 C     -1.33585460741100   -1.94644642121000    0.71358273029500
 O     -1.89843744582900   -2.74528417178600    1.35386490861900
 C     -2.02244438459200    0.48210284264800    0.33613848083500
 O     -3.18186453271300    0.49604068233900    0.75660896784800
 C     -1.20596339293500    1.76845039217400    0.10021462199800
 O     -0.20382284235500    1.13423938830600   -0.80442104721800
 C      0.76321534301100    2.94975447982300    1.19560637213700
 C     -0.56124652986000    2.21288343160000    1.41404267036600
 H      1.54087995643000    2.25715695115100    0.85467962588200
 H     -0.38725056470300    1.33048313734500    2.03892117290900
 H     -1.28411739806400    2.84422615099800    1.93356921868800
 H      0.65652256964200    3.75716559892600    0.46401273531100
 H     -1.70730833539900    2.58127285678300   -0.42909075514600
 H      0.60366811925600    1.64388134178600   -0.96658819652400
