# Supplementary material for: Mining hydroformylation in complex reaction network via graph theory
Source: RSC Adv. 2021 Jul 1;11(38):23235–40. doi: 10.1039/d1ra03395f (PMC9036754; doi:10.1039/d1ra03395f)
Supplement: RA-011-D1RA03395F-s835 [file RA-011-D1RA03395F-s835.xyz]

18
eq1747         -678.455113216585   -678.455113216585
Co      1.35287336152400   -0.19622407872500    0.53093658465800
 H      1.69102469374100   -1.19198289033100   -2.17254633210200
 C     -0.43463161503300    0.21630871118700    0.00992742766600
 O     -1.26949020705600    0.94252402812400    0.53944164276600
 C      2.00010591791800    1.21449389716900   -0.39932116183500
 O      2.35403486387200    2.16625699232700   -0.95820144117400
 C      2.77129191447700   -0.84580616554600    1.46259247602300
 O      3.58908033375900   -1.25288941827900    2.17712509250500
 C     -0.74968781957500   -0.48490506731000   -1.33659201182800
 O     -1.26227153010900    0.15061909027700   -2.26378460883100
 C     -0.25542851421000   -1.90404738827900   -1.46824417641600
 C      1.27774958286500   -1.89884860077800   -1.45253025969900
 H     -0.62149067791300   -2.31481223337400   -2.40750004636600
 H      1.69740864559800   -1.71378851532000   -0.43792516654600
 H      1.67162269273000   -2.89110904346200   -1.67298413316500
 H     -0.62660054099900   -2.50617268304100   -0.63450022904400
 H      1.07150195888400    0.65007153991300    1.64480168462500
 H      0.49358814939700   -1.06160784506900    1.37301650123200
