# Supplementary material for: Mining hydroformylation in complex reaction network via graph theory
Source: RSC Adv. 2021 Jul 1;11(38):23235–40. doi: 10.1039/d1ra03395f (PMC9036754; doi:10.1039/d1ra03395f)
Supplement: RA-011-D1RA03395F-s836 [file RA-011-D1RA03395F-s836.xyz]

18
eq1748         -678.443393489524   -678.443393489524
Co      0.29049150594500    1.08242022838500   -0.35824489808500
 H     -0.94291916978600   -1.12762951654700    0.33146922427800
 C     -1.55109182082800    1.59765271297200    1.72814914261500
 O     -2.58902224318300    1.92069890495500    1.12026772270700
 C     -1.21008014832400    1.19395091202800   -1.34583060389800
 O     -0.83247308040000    1.42336012839400   -2.48817998864700
 C      0.75806116664100   -0.79597721533900    1.70420534374400
 O      0.14804231933900   -0.87190710276900    2.78235437198700
 C      0.08396320401600   -0.76147063061700    0.38071675175100
 O      0.83219063284300   -0.67206042399300   -0.71940678724200
 C     -0.01132564169400    2.98313784755900    0.28158174710400
 C     -0.20039231792000    2.08041296888400    1.33953468212500
 H     -0.87381518141500    3.44220414110700   -0.18778426784400
 H      0.59338738041800    1.87605505819000    2.05157002728100
 H     -2.24073884570400    1.09809834443700   -0.97618316139900
 H      0.93679715468000    3.49970125517200    0.16999934214400
 H      1.85514099107900   -0.69587321917300    1.65636881660200
 H     -1.58143295500700    0.89713358788700    2.57037676282800
