# Supplementary material for: Mining hydroformylation in complex reaction network via graph theory
Source: RSC Adv. 2021 Jul 1;11(38):23235–40. doi: 10.1039/d1ra03395f (PMC9036754; doi:10.1039/d1ra03395f)
Supplement: RA-011-D1RA03395F-s837 [file RA-011-D1RA03395F-s837.xyz]

18
eq1749         -678.406897658893   -678.406897658893
Co     -0.20320819565800   -2.22133906473700   -0.24455927282800
 H      0.01927392328200   -0.63542295970900   -3.89500373620200
 C     -1.63640156900800   -1.62899209856100    0.52267599319500
 O     -2.68608004867800   -1.20553602320600    0.82761538621900
 C      0.91962145810400    0.38706211327900    0.00317914823900
 O      1.16952904608300   -0.82081895308200    0.11479912857200
 C      0.11265177494200   -0.62366319518100   -2.79309588382900
 O      0.32491137042800    0.48401553139700   -2.24678625679200
 C     -0.03327968737800   -1.94820075876800   -2.14589701673700
 O     -0.30306702319500    0.86445630685900    0.33301106319800
 C     -0.99189626528200   -3.74000912022100   -0.13043579963900
 C     -0.11493542427500   -2.93957241126500   -3.07502331636400
 H     -0.24422650966000   -4.48084420046600    0.19871291192900
 H     -0.21348748654100   -3.98018134529500   -2.79648826485100
 H     -0.07345291938300   -2.72726253614500   -4.14628460517700
 H     -2.00826120588100   -4.10355979584800   -0.26880475717800
 H      1.69330315924300    1.11044673033900   -0.24300483217500
 H     -0.52201450545400    1.70851777646000   -0.09685071308700
