# Supplementary material for: Mining hydroformylation in complex reaction network via graph theory
Source: RSC Adv. 2021 Jul 1;11(38):23235–40. doi: 10.1039/d1ra03395f (PMC9036754; doi:10.1039/d1ra03395f)
Supplement: RA-011-D1RA03395F-s838 [file RA-011-D1RA03395F-s838.xyz]

18
eq175          -678.447359676875   -678.447359676875
Co      1.24405562543300    0.23694564564000    0.22109007578500
 H     -1.45108195329100    1.57381002879600    1.46159599939100
 C      0.33977994801300   -0.78359111272900    1.37425018455100
 O     -0.29281366261300   -1.41354728303600    2.12581729067500
 C     -0.44439707958800    0.86747539588800   -0.38534972070200
 O     -1.04871794584300    0.45532143813900   -1.37629742732700
 C      1.53853896946800   -0.36669015513900   -1.46267522884500
 O      1.73135698355600   -0.72529111532800   -2.55011528865500
 C     -1.05001844135600    1.94540483551400    0.50361657331800
 O     -1.05392977601800    3.14271521064900    0.20729213484400
 C      1.72410063264200    1.91287828751600    1.40270070640500
 C      2.04649243853400    2.17188476169500    0.06487195124500
 H      2.48484369476000    1.58276064977500    2.09996699453400
 H      1.39644335596300    2.78807387542400   -0.54515339301600
 H      3.06436769208200    2.06438277138900   -0.28981101655900
 H      0.85049194432100    2.35647076373700    1.85894074524100
 H      2.98545363203000   -0.24456634058700    0.41642653011300
 H      2.66343836696400   -0.51279225624500    1.06970190031400
