# Supplementary material for: Mining hydroformylation in complex reaction network via graph theory
Source: RSC Adv. 2021 Jul 1;11(38):23235–40. doi: 10.1039/d1ra03395f (PMC9036754; doi:10.1039/d1ra03395f)
Supplement: RA-011-D1RA03395F-s839 [file RA-011-D1RA03395F-s839.xyz]

18
eq1750         -678.484130733857   -678.484130733857
Co     -1.10770083965200   -1.44537322850400    0.09867370691400
 H     -1.92683099376500    3.41657489127200    1.84894184577900
 C     -0.23665516382300    0.09998248468900    0.42532676199600
 O     -0.46989746089400    0.44824520640300   -0.76090897858900
 C     -0.46983083471800   -2.21695209666600    1.49117478800700
 O     -0.00008094039300   -2.64608523849900    2.47744837159400
 C     -1.56487384930000   -2.84710853305600   -0.92583393415300
 O     -1.77139064834200   -3.77006592706800   -1.60699795189700
 C     -1.48242834967200    2.41198606268200    1.80148694345500
 O     -2.17210238896700    1.40925137576400    2.02733573716200
 C      0.50157866757800    0.91122310169800    1.43524411673200
 C     -0.01980734491000    2.35071087570800    1.43400829071200
 H      0.37576083913100    0.44751501046200    2.41267348394600
 H      0.09472116222200    2.79660544513900    0.43985054144000
 H      0.54470070361400    2.97370968450500    2.13299082038900
 H      1.56374507126100    0.89253233425500    1.17462336334400
 H     -2.92847633723600   -0.74776318395100    0.11317080564400
 H     -2.62369809811700   -0.44194238891700    0.74882483515400
