# Supplementary material for: Mining hydroformylation in complex reaction network via graph theory
Source: RSC Adv. 2021 Jul 1;11(38):23235–40. doi: 10.1039/d1ra03395f (PMC9036754; doi:10.1039/d1ra03395f)
Supplement: RA-011-D1RA03395F-s840 [file RA-011-D1RA03395F-s840.xyz]

18
eq1751         -678.445324434960   -678.445324434960
Co      1.03147868199500   -0.06525645837200   -0.76751144465500
 H      0.02148112715600   -1.36932207888700   -0.67900114949400
 C      0.64912551362500    0.26282752757800   -2.48227198139200
 O      0.38334217216400    0.51145385544800   -3.58830605387100
 C     -0.09096008195600   -0.09030445623900    2.68526946972400
 O     -0.94193302658300   -0.55607258808600    3.36207227237100
 C      1.28730540944800    1.80253635609800    2.07950285392700
 O      0.78345077747100    2.56438237499200    2.93330348871300
 C      0.88488980485700    0.40549690642500    1.90284202967500
 O      1.49484715232100   -0.41196193739600    0.96662415638800
 C      2.34847087426800    2.25828230599000    1.09593349235900
 C      1.91060711372700    2.02584438331600   -0.36262647438000
 H      3.25941335350100    1.68992645229700    1.29520038502100
 H      2.09940915128600    2.88712572762800   -1.00242131009200
 H      2.50763004735900    1.20137424980400   -0.80632541332500
 H      2.53722211114200    3.31403737361500    1.28205015059100
 H      0.73197290645200   -1.69021393274900   -0.88466838862900
 H      0.80823350788000    1.87921856356200   -0.41248511544100
