# Supplementary material for: Mining hydroformylation in complex reaction network via graph theory
Source: RSC Adv. 2021 Jul 1;11(38):23235–40. doi: 10.1039/d1ra03395f (PMC9036754; doi:10.1039/d1ra03395f)
Supplement: RA-011-D1RA03395F-s841 [file RA-011-D1RA03395F-s841.xyz]

18
eq1752         -678.474397763300   -678.474397763300
Co      1.12865400963800    0.66401396905200   -0.55453547037100
 H      1.14205601368300   -2.08972709093700    0.85961229715400
 C     -0.08934215390300    0.48947419863800   -1.82232337452000
 O     -0.96672668322100    0.35577529188900   -2.57448836916100
 C      0.46097983402300    2.32884051089100   -0.08716864175100
 O      0.62064916226100    3.27113583334700   -0.84894528124800
 C      0.63411726002600    0.00269730580500    1.21261610855100
 O      1.93793656608200    0.34451570965400    1.09262351767300
 C      0.29654325706000   -1.44369297263800    1.14680677773000
 O     -0.83969623436900   -1.88916062130700    1.35980959870100
 C     -0.35497302356700    0.95935360196300    1.83274765671400
 C     -0.05024217112900    2.37531730040500    1.34446161730300
 H     -0.29473807077100    0.90396067111600    2.92277840512900
 H     -0.91455106351200    3.03804405996600    1.40463280289200
 H      0.76609155386500    2.81699691554100    1.92276735804300
 H     -1.35725485474100    0.63993686567900    1.54290850901900
 H      2.94194113514100    2.38894737070800    1.14078840093600
 H      3.04825837544500    3.10550462681000    0.96879532686900
