# Supplementary material for: Mining hydroformylation in complex reaction network via graph theory
Source: RSC Adv. 2021 Jul 1;11(38):23235–40. doi: 10.1039/d1ra03395f (PMC9036754; doi:10.1039/d1ra03395f)
Supplement: RA-011-D1RA03395F-s842 [file RA-011-D1RA03395F-s842.xyz]

18
eq1753         -678.486765502798   -678.486765502798
Co      1.41270979720000    0.97419603008100   -0.10992179442900
 H      1.37620906516200   -1.85891659583000    1.04612057157500
 C      0.38662319580000    0.69783565517600   -1.52811394481300
 O     -0.35277553422100    0.48605479058300   -2.40051710975700
 C      0.46210040413700    2.54250796752100    0.28180320437400
 O      0.55469354549500    3.53375245693700   -0.42104922136400
 C      0.61565401563300    0.14259657715100    1.45590467659000
 O      1.87993816152800    0.58991110823400    1.66146017345300
 C      0.43438855836700   -1.31096056728100    1.21693285630900
 O     -0.67292101510600   -1.86576068581400    1.17172893567300
 C     -0.56112133389800    0.96581658575200    1.92101715895400
 C     -0.25877496045400    2.43059898696200    1.61792800052700
 H     -0.73270963490400    0.81558675438000    2.98951123294000
 H     -1.14931448111800    3.05981434190000    1.60409235051300
 H      0.44688556815300    2.82956830590800    2.35290576906500
 H     -1.44913910395100    0.62010696988300    1.38969734321700
 H      2.71010401112700    1.81372114227600   -1.05123552440200
 H      3.00715265305000    1.79550372277000   -0.33437743875400
