# Supplementary material for: Mining hydroformylation in complex reaction network via graph theory
Source: RSC Adv. 2021 Jul 1;11(38):23235–40. doi: 10.1039/d1ra03395f (PMC9036754; doi:10.1039/d1ra03395f)
Supplement: RA-011-D1RA03395F-s843 [file RA-011-D1RA03395F-s843.xyz]

18
eq1754         -678.512151206303   -678.512151206303
Co     -0.84945148623000   -1.37301525642200    1.02281576556200
 H      1.05861079561500    0.79315931985400   -1.31820983729400
 C      0.24029511389900    0.68162633701300   -0.60548054780700
 O      0.19526514809100   -0.67477462715700   -0.18070903448600
 C     -2.46750965638800   -0.67925683316600    0.41770790937200
 O     -3.58295543509900   -0.86741872781300    0.88838790917800
 C     -1.66283745661000   -2.43250926094100    2.25068518805800
 O     -2.17612872830400   -3.08553173656900    3.05471677050600
 C     -0.60530933714600    0.04462057291600    2.23720625493300
 O     -0.27993426379600   -0.21995123775000    3.38968167416900
 C      0.43581680202500    1.62508393666300    0.58780222649100
 C     -0.65781937667100    1.44398429123100    1.65486216705700
 H      1.41427220650000    1.43720455435900    1.03695322444000
 H     -1.64182022480000    1.61577402784400    1.20864787883300
 H     -0.51675464616000    2.15116555042100    2.47328231112900
 H      0.41066974248900    2.65858129704500    0.23455824369300
 H     -0.70075822483600    0.94490797324900   -1.12208672605500
 H     -2.30691777872500   -0.02060430515800   -0.46278782988300
