# Supplementary material for: Mining hydroformylation in complex reaction network via graph theory
Source: RSC Adv. 2021 Jul 1;11(38):23235–40. doi: 10.1039/d1ra03395f (PMC9036754; doi:10.1039/d1ra03395f)
Supplement: RA-011-D1RA03395F-s844 [file RA-011-D1RA03395F-s844.xyz]

18
eq1755         -678.494700854838   -678.494700854838
Co      1.92451092405400   -0.98578914372900    0.33576612516500
 H      2.50670010153000    0.53299101156400   -2.70904185816700
 C      3.22262206521000    0.22769365949700    0.52585402026200
 O      4.05227098512300    1.03879582552100    0.61372159114400
 C      1.47788702142100    0.69566396269900   -2.35821313114800
 O      1.11694242573000    1.76788175855700   -1.86150923391200
 C      2.52404015747600   -1.80665116841500   -1.08090445688400
 O      2.90543101037900   -2.43954556822500   -1.99090973184500
 C      1.88849448827800   -1.71866615273700    1.96724743948100
 O      1.89287369630800   -2.31026190885700    2.97299609475500
 C     -0.26171330443800   -0.33040043643000    0.18170053565600
 C      0.17044984988500   -1.76514596863000   -0.05654109611600
 H     -0.87366907675300   -0.22400247911100    1.07477815646800
 H      0.03670988058400   -2.12008166376000   -1.07630051790700
 H     -0.20833611707300   -2.49101507515600    0.65541082084300
 H     -0.74711714350900    0.12457043940400   -0.68062405005900
 H      0.78199029120900   -0.15044261077200   -2.47977861766800
 H      0.61870851314100    0.37225018583900    0.36439895350700
