# Supplementary material for: Mining hydroformylation in complex reaction network via graph theory
Source: RSC Adv. 2021 Jul 1;11(38):23235–40. doi: 10.1039/d1ra03395f (PMC9036754; doi:10.1039/d1ra03395f)
Supplement: RA-011-D1RA03395F-s845 [file RA-011-D1RA03395F-s845.xyz]

18
eq1756         -678.493555400032   -678.493555400032
Co      2.01345117975500   -1.03741352719100    0.41772930949100
 H      1.26846992744700   -0.26975837620500   -2.52449041303900
 C      3.30668868883300    0.16802778248500    0.70139372754400
 O      4.13013726047200    0.97226989129800    0.86111149194200
 C      1.22859059323500    0.82527204761000   -2.41814141080500
 O      2.06583254525400    1.44254780947100   -1.75367111874300
 C      2.70663681915300   -1.78687535625800   -1.00320910133200
 O      3.14672573932000   -2.37750284646100   -1.91406445865600
 C      1.80597931611500   -1.70944054319500    2.04925043131400
 O      1.69315395532800   -2.26775829207500    3.06941179881800
 C     -0.19996892642400   -0.38635341304900    0.06959151088100
 C      0.29255259216400   -1.82238057636300   -0.08750371120300
 H     -0.88830376646100   -0.27670042310600    0.90571326325800
 H      0.23750419334600   -2.20647419867400   -1.10500914529800
 H     -0.15624499093300   -2.53132869252000    0.60159460390200
 H     -0.65632386739800    0.00230234506500   -0.84326769467500
 H      0.39557516107900    1.33897072144200   -2.91867863529400
 H      0.63833934825400    0.34044031499300    0.29029059546600
