# Supplementary material for: Mining hydroformylation in complex reaction network via graph theory
Source: RSC Adv. 2021 Jul 1;11(38):23235–40. doi: 10.1039/d1ra03395f (PMC9036754; doi:10.1039/d1ra03395f)
Supplement: RA-011-D1RA03395F-s846 [file RA-011-D1RA03395F-s846.xyz]

18
eq1757         -678.469458469741   -678.469458469741
Co     -0.08287092065900   -1.88715900329900   -1.55381715645700
 H     -2.83395502955800   -0.06588205521500   -0.15832226426400
 C      0.47199841407200   -0.68861154193600    0.81727398547300
 O      1.28600523791500   -0.33453853048400    1.67277109598400
 C     -0.81201066751500    0.05204662857900    0.52629807849500
 O      0.67800268092600   -1.79018921477300    0.03604408987900
 C     -2.20664776162000    0.75229147556500   -3.03116374742300
 O     -2.57643536827600    1.41191888249400   -2.14991877940400
 C     -1.99338988818000   -0.73980396352100    0.01364206888200
 O     -1.72247385692000   -1.42589522828800   -1.23956825212200
 C     -0.85202786625800    1.37776762613900    0.72207122125900
 C      0.68364526379900   -0.36482636016000   -2.33242536602200
 H     -1.73732010637500    1.95408374444200    0.48346307044400
 H      0.28293107020700   -0.32622434623200   -3.35074115534400
 H      0.40675902008400    0.52770795024800   -1.77212651557800
 H      0.01134522636500    1.89486542018400    1.12293676726100
 H      1.76467538274000   -0.52798881368000   -2.29726537000300
 H     -2.28072693469100   -1.49501766730600    0.75111542659800
