# Supplementary material for: Mining hydroformylation in complex reaction network via graph theory
Source: RSC Adv. 2021 Jul 1;11(38):23235–40. doi: 10.1039/d1ra03395f (PMC9036754; doi:10.1039/d1ra03395f)
Supplement: RA-011-D1RA03395F-s847 [file RA-011-D1RA03395F-s847.xyz]

18
eq1758         -678.397680402966   -678.397680402966
Co      2.42713997038000    0.51769646296800   -0.12145512877900
 H      0.21747484956900    0.66788151760200   -1.40177578045100
 C      2.19816545684000   -2.41391265982700    0.43581442456800
 O      2.74342582780400   -1.28808199982900    0.23467474051600
 C      0.57946848129500    0.83122506816000   -0.37009627027700
 O     -0.16725880270600    1.21981731339800    0.51731767666800
 C      2.71870963651000    0.39349004430100   -1.89191739812700
 O      2.90895578382600    0.34944488029600   -3.03373354273400
 C      2.31225055880700    0.98268591115900    1.62956072096800
 O      2.26204320341400    1.28867232480000    2.74200346059400
 C      0.31048273015000   -2.29442032838000   -1.18884315837500
 C      0.67117729848300   -2.34945232236600    0.30841900361300
 H      0.86960654275800   -1.50398047478600   -1.69822783598800
 H      0.20928870114800   -3.21134368996900    0.78281793119400
 H      0.33248625045100   -1.42949237184700    0.81012433719500
 H     -0.75425061275200   -2.08640271713500   -1.30925910657800
 H      2.64169320851800    1.98214568400800   -0.36670527695000
 H      0.54793668436100   -3.23812797506400   -1.68066775045600
