# Supplementary material for: Mining hydroformylation in complex reaction network via graph theory
Source: RSC Adv. 2021 Jul 1;11(38):23235–40. doi: 10.1039/d1ra03395f (PMC9036754; doi:10.1039/d1ra03395f)
Supplement: RA-011-D1RA03395F-s848 [file RA-011-D1RA03395F-s848.xyz]

18
eq1759         -678.466611476098   -678.466611476098
Co      0.99144930278700   -0.35254055731700    0.91564745742200
 H      1.71230790498100    0.89882825992900    0.59667658661100
 C      0.90686090397100   -0.40169788718700   -0.86657438169900
 O      0.88298747612800   -0.37931894716000   -2.03080512089600
 C      2.57593637663200   -0.73975088449900    1.64490646707200
 O      3.63935476023400   -0.90242720228600    2.09049030740900
 C      0.04246324193500   -1.83334711290700    1.26146979044600
 O     -0.60617716168100   -2.77455537456700    1.46644574832700
 C     -0.02382502909200    0.81685678903000    1.80381618559100
 O     -0.64721724498600    1.62687959430800    2.36223103606400
 C      0.31539784040100    3.24333782681000   -0.18061051953100
 C      0.72382184406400    2.70962247382100   -1.34030360769900
 H      1.02060534653600    3.51637990751700    0.59756222770700
 H      0.01846643896200    2.40207088792200   -2.10403522729900
 H      1.77455240845500    2.53010584665000   -1.54321981336200
 H     -0.73617737179400    3.39035834467700    0.03834863806500
 H     -2.07856557846300    0.95615463391200   -0.78977160489100
 H     -1.41414395446200    0.86960538097300   -0.47033564546500
