# Supplementary material for: Mining hydroformylation in complex reaction network via graph theory
Source: RSC Adv. 2021 Jul 1;11(38):23235–40. doi: 10.1039/d1ra03395f (PMC9036754; doi:10.1039/d1ra03395f)
Supplement: RA-011-D1RA03395F-s849 [file RA-011-D1RA03395F-s849.xyz]

18
eq176          -678.465647322682   -678.465647322682
Co      0.04520800353800    0.90800139755900   -0.03846872215600
 H     -1.11883052977900    0.26680388329700   -0.67809168363500
 C      1.45951518425900    1.69144383833000    0.73678120780500
 O      2.37372055567000    2.20210594561800    1.23981922986500
 C     -0.01949656511600    1.74917297313400   -1.60630728230100
 O     -0.15487912729100    2.22440958610200   -2.66243020578700
 C     -1.25059856602800    1.25677004289200    1.13163273344500
 O     -2.17721285174600    1.41233576803300    1.82254603947200
 C      0.53529051991800   -0.80372384064200   -0.11361176695200
 O      0.72732346279000   -1.94879968575300   -0.22258983912200
 C     -2.41251725594900   -1.02987979969700   -2.08831090704300
 C     -2.98630897669200   -1.15833414085200   -0.88119013359900
 H     -2.64882392091800   -0.19735611153300   -2.74243587463600
 H     -2.71731343850400   -1.96627202186600   -0.20962753096100
 H     -3.70707508176500   -0.43426048874800   -0.51648383001000
 H     -1.66239193357200   -1.73172741187300   -2.43586466547800
 H     -2.76569687025900    1.79459577660300   -1.08343586475600
 H     -3.26294368893400    2.02007344074000   -1.58521002502900
