# Supplementary material for: Mining hydroformylation in complex reaction network via graph theory
Source: RSC Adv. 2021 Jul 1;11(38):23235–40. doi: 10.1039/d1ra03395f (PMC9036754; doi:10.1039/d1ra03395f)
Supplement: RA-011-D1RA03395F-s850 [file RA-011-D1RA03395F-s850.xyz]

18
eq1760         -678.425266025275   -678.425266025275
Co     -0.31428425831900   -1.73233759161900    1.14311675458900
 H      0.66794688836000    1.04309300573600    0.32813422714400
 C      0.72810046601600    0.91655237308800    1.41133105767000
 O      0.48746848532800   -0.17864382908700    1.94900582804200
 C     -1.76508431357400   -1.68574726503500    2.18212613674700
 O     -2.78166155848400   -1.64637022095600    2.75515895551300
 C     -0.78209176294600   -2.97745410448200    0.07494386464600
 O     -1.08768290393700   -3.76767929513800   -0.73871049523100
 C     -1.99144685009500    0.80472930776800    0.00116137799200
 O     -1.78371821376000    1.53338661143100    0.96835858890200
 C     -2.89793058387400   -0.11542278315400   -0.70627667341800
 C     -1.46164799459800    0.25363109796500   -1.26920862115500
 H     -3.76489349921000    0.28360217813400   -1.21629510532000
 H     -0.70577860573600   -0.52368682824700   -1.22062127339300
 H     -1.40930487829900    0.89989399004500   -2.13672668423600
 H     -3.01650716584900   -1.11675989292400   -0.30959863100800
 H      0.77957402101400   -1.76769667553900    0.08249365186900
 H      1.02320363256600    1.76447921887000    2.02812650982100
