# Supplementary material for: Mining hydroformylation in complex reaction network via graph theory
Source: RSC Adv. 2021 Jul 1;11(38):23235–40. doi: 10.1039/d1ra03395f (PMC9036754; doi:10.1039/d1ra03395f)
Supplement: RA-011-D1RA03395F-s851 [file RA-011-D1RA03395F-s851.xyz]

18
eq1761         -678.355996710170   -678.355996710170
Co      1.30126239917000   -2.02163762269600    0.68302224966000
 H     -2.61055665604400   -1.96355036105200   -3.03444380519500
 C     -1.68356560682300   -0.35145026401300   -0.40450372908800
 O     -1.81211810757400    0.63329633702800    0.30688582327000
 C      1.14266088458600    0.55506566684900   -0.92856260847600
 O      1.45624849555200   -0.25017776098100   -0.10933843149200
 C     -1.82516288289800   -1.42795358078400   -2.52613200651100
 O     -2.31697634987300   -0.44607799257100   -1.63366625975500
 C     -0.53807188468300   -1.62889429094400   -2.71259139910000
 O      0.86114373962800    1.37220120962300   -1.72862993210600
 C     -0.07883199936200   -3.27065598047700    0.24049972735700
 C      0.75261049785400   -1.84782347015300   -2.85231710503900
 H     -0.31486682983400   -3.42075847981900   -0.81946840614200
 H      1.25924879880600   -2.54813203670500   -2.19237371568300
 H      1.33289537931100   -1.33167967646700   -3.60954005178800
 H     -1.01906659588900   -3.10942185398300    0.78749546701400
 H      0.37052367805200   -4.21165399111300    0.61488884705200
 H     -1.06839706837900   -1.23159985583000   -0.16346548737300
