# Supplementary material for: Mining hydroformylation in complex reaction network via graph theory
Source: RSC Adv. 2021 Jul 1;11(38):23235–40. doi: 10.1039/d1ra03395f (PMC9036754; doi:10.1039/d1ra03395f)
Supplement: RA-011-D1RA03395F-s852 [file RA-011-D1RA03395F-s852.xyz]

18
eq1762         -678.355735346496   -678.355735346496
Co      0.91900858207100   -1.71286997209200    1.00862375904100
 H     -2.73325715593000   -1.93174691147100   -2.97402585646900
 C     -1.72124896510900   -0.20095675465400   -0.45847693771600
 O     -1.76043438797500    0.84593411672500    0.17055011436700
 C      1.20306564947000    0.49248406046800   -1.06699444376800
 O      1.40176599205100   -0.21633825904500   -0.13163910016000
 C     -1.91511761849000   -1.41324139682800   -2.50110215878600
 O     -2.34052986825400   -0.33204164100200   -1.68973216037100
 C     -0.64267810458500   -1.70776657721600   -2.66043540363600
 O      1.05289157984400    1.21105687204500   -1.98867139259400
 C      0.11546866139500   -3.27688558199300    0.25284415708600
 C      0.63391228669600   -2.00749919639500   -2.77325782452000
 H     -0.71038498655500   -3.14735139349600   -0.45804468350700
 H      1.09531967264200   -2.68595430958900   -2.06228279911600
 H      1.24336446496500   -1.58010035756300   -3.56213551956500
 H     -0.30118741286100   -3.78168075527400    1.14564705428200
 H      0.86157678899100   -3.94401469099600   -0.20160529307000
 H     -1.19255528674900   -1.11193125569200   -0.13150233488400
