# Supplementary material for: Mining hydroformylation in complex reaction network via graph theory
Source: RSC Adv. 2021 Jul 1;11(38):23235–40. doi: 10.1039/d1ra03395f (PMC9036754; doi:10.1039/d1ra03395f)
Supplement: RA-011-D1RA03395F-s853 [file RA-011-D1RA03395F-s853.xyz]

18
eq1763         -678.481435062621   -678.481435062621
Co     -0.66282665925000   -1.09778377353800   -2.18737439990200
 H     -0.49947463214800    1.70101104210400   -1.09826356571600
 C      0.16918554678400   -0.81833212470700    0.46431496430600
 O      0.88550786043100   -1.13995943050900    1.42114167559700
 C     -0.80291644476600    0.34428663070000    0.54881765225600
 O      0.16433159688300   -1.55638098363800   -0.67026393680700
 C     -2.24071032892800   -2.39328285755800   -1.64645942654400
 O     -3.08028913389300   -2.82279680676600   -0.98610527771000
 C     -1.29632798598900    1.07160160090300   -0.68642410684300
 O     -1.78934980409000    0.16930203337300   -1.69513121281100
 C     -1.20449127798400    0.70768951439000    1.77639816290400
 C      0.73612032283200    0.04748318856600   -2.70337062303200
 H     -1.92659446348800    1.50344339351800    1.91725807832600
 H      0.30184124331500    0.82748060979500   -3.33473933309700
 H      1.25176320128700    0.46941941337800   -1.84174814600200
 H     -0.80281112795700    0.20832262324900    2.64890706848600
 H      1.41754341269000   -0.61350187246200   -3.25525968618200
 H     -2.13299742956900    1.71654280200700   -0.41143068952500
