# Supplementary material for: Mining hydroformylation in complex reaction network via graph theory
Source: RSC Adv. 2021 Jul 1;11(38):23235–40. doi: 10.1039/d1ra03395f (PMC9036754; doi:10.1039/d1ra03395f)
Supplement: RA-011-D1RA03395F-s854 [file RA-011-D1RA03395F-s854.xyz]

18
eq1764         -678.479810292503   -678.479810292503
Co     -0.67512081858600   -1.07239075102000   -2.16701233899400
 H     -2.29254227555300    1.59901300629100   -0.31433326010200
 C     -0.05499163134500   -0.97229957864800    0.51457201609100
 O      0.64235647856300   -1.35139706794600    1.46069657263500
 C     -0.70035138833900    0.39319186677400    0.45506142347300
 O     -0.30540155182500   -1.76992932900500   -0.55670636837500
 C     -2.44570173809400   -2.24507173260300   -2.15032225988500
 O     -3.46622608386900   -2.56127417580500   -1.71837737340800
 C     -1.95337987123400    0.56341330013100   -0.37557158616900
 O     -1.78381926432700    0.26065321219600   -1.77988926061200
 C     -0.14398487890600    1.39566540454700    1.14890993275000
 C      0.85864114728000    0.00267887260100   -2.25390016140900
 H     -0.55266396446900    2.39846480815200    1.11152713864900
 H      0.77954793064800    0.43817087798800   -3.25964798920800
 H      0.87192257871200    0.79107601774100   -1.50543440522500
 H      0.73238134527300    1.21290692350300    1.75874414070700
 H      1.71511304689900   -0.66896387523000   -2.13977710730700
 H     -2.73827516467000   -0.08936277685500    0.03172808409800
