# Supplementary material for: Mining hydroformylation in complex reaction network via graph theory
Source: RSC Adv. 2021 Jul 1;11(38):23235–40. doi: 10.1039/d1ra03395f (PMC9036754; doi:10.1039/d1ra03395f)
Supplement: RA-011-D1RA03395F-s855 [file RA-011-D1RA03395F-s855.xyz]

18
eq1765         -678.494161238423   -678.494161238423
Co     -1.66240711985900   -0.72817013821200    0.61189689129700
 H      1.45227880527300    1.03388270565000   -1.10618231290700
 C      0.66856531090000    0.85149778724900   -0.36391185305200
 O     -0.33643579971100    0.20266801515100   -0.70299578011100
 C     -3.29421097502700   -0.11687704498700    0.88665726797800
 O     -4.36839508814000    0.26141101034100    1.16023646618900
 C     -0.85834936790200   -2.08366842143900    1.42179920532400
 O     -0.36516868681200   -2.94737011460800    2.03771346676600
 C     -1.20305596132400    0.32514425790200    2.11875239981400
 O     -1.43016592594600    0.06828082595800    3.30532548137900
 C      0.84880918652500    1.37820962536400    1.02593660026300
 C     -0.48761414358700    1.62688404198900    1.73829230542200
 H      1.44205102336100    0.64054207793800    1.58495980511300
 H     -1.14638198141400    2.21090933418000    1.08897394765000
 H     -0.31181792322000    2.18436942206000    2.65923821944700
 H      1.44107664530500    2.29394168460200    0.98364244042400
 H     -1.75773901919000   -1.84027219651800   -0.76725405702500
 H     -2.32430578535600   -1.31833699700800   -0.91504694607900
