# Supplementary material for: Mining hydroformylation in complex reaction network via graph theory
Source: RSC Adv. 2021 Jul 1;11(38):23235–40. doi: 10.1039/d1ra03395f (PMC9036754; doi:10.1039/d1ra03395f)
Supplement: RA-011-D1RA03395F-s856 [file RA-011-D1RA03395F-s856.xyz]

18
eq1766         -678.498051166165   -678.498051166165
Co      0.61741647255200   -0.39264003284500    0.38211632253600
 H     -0.94938628262700    1.26309431456800    1.74116937878300
 C     -0.67836397702100    0.05507734222600   -0.68158263703800
 O     -1.54019608407800    0.29847482205300   -1.42884387869600
 C      1.38403367220600   -1.93197383038500    0.85165390971900
 O      1.84867508046900   -2.95927963910800    1.12598648644500
 C      0.70240318778500    2.45689885189700    0.87240391898400
 O     -0.07183334748700    3.32422546216800    0.43665244969900
 C      0.12146353536500    1.22737191940100    1.53015704739200
 O      0.89803524969100    0.37296153394000    2.15671199362100
 C      2.20169456688700    2.51781264778300    0.73983198341700
 C      2.67886647639600    1.57792057165300   -0.38355144423500
 H      2.65995015675000    2.20854220117900    1.68155876516800
 H      3.74850956230700    1.70622383085000   -0.55089874855400
 H      2.52978761721500    0.52214382427200   -0.11465230659500
 H      2.47923606402700    3.54567298604300    0.51126992244900
 H      0.92595135009200   -0.95158046853400   -0.93524809324200
 H      2.14974329561500    1.77842828785200   -1.31755410237900
