# Supplementary material for: Mining hydroformylation in complex reaction network via graph theory
Source: RSC Adv. 2021 Jul 1;11(38):23235–40. doi: 10.1039/d1ra03395f (PMC9036754; doi:10.1039/d1ra03395f)
Supplement: RA-011-D1RA03395F-s857 [file RA-011-D1RA03395F-s857.xyz]

18
eq1767         -678.472859402910   -678.472859402910
Co      1.11336684423600    0.63456811062800   -0.73881255534800
 H      0.83531253121900   -2.12467453773600    0.52302169136700
 C     -0.24499007464900    0.63981050136700   -1.85811586465200
 O     -1.20656742869800    0.62372718783500   -2.51531345597500
 C      0.62366039582000    2.31736060834200   -0.15077434506700
 O      1.09825008726200    3.28654367563600   -0.72230432205600
 C      0.78960209112100   -0.01578693418300    1.08573820591400
 O      2.09086271848100    0.12292072962500    0.74103880280200
 C      0.18584989077900   -1.37091778406800    0.99599422150000
 O     -0.96557033146900   -1.62776604760200    1.37596577635700
 C      0.12540364473200    1.04070209856900    1.94320262312000
 C     -0.24897364781400    2.27015510665100    1.08891202946600
 H      0.83221620052200    1.32946351776700    2.72150596957700
 H     -1.27741185678700    2.16210947193000    0.72932064735100
 H     -0.16345627785500    3.20867312710000    1.63800830807800
 H     -0.76352938930300    0.61706007954200    2.40825914912400
 H      2.70263595397400    2.23251258867100    1.66446637643800
 H      2.58304156042200    2.91547204648800    1.93377398162900
