# Supplementary material for: Mining hydroformylation in complex reaction network via graph theory
Source: RSC Adv. 2021 Jul 1;11(38):23235–40. doi: 10.1039/d1ra03395f (PMC9036754; doi:10.1039/d1ra03395f)
Supplement: RA-011-D1RA03395F-s858 [file RA-011-D1RA03395F-s858.xyz]

18
eq1768         -678.487337915153   -678.487337915153
Co      0.11569648868000   -0.88491494320700    1.10699137441400
 H     -2.49583016494600   -1.24036806875900    1.20945624642300
 C      0.15291954501500   -0.75868766007900   -0.64810868919800
 O      0.14040678642000   -0.67370932076700   -1.81259854150300
 C      0.37498825296100    0.98224853711400    1.15375906010900
 O      1.47577770504600    1.48668426601500    1.28933990335000
 C      1.80945719607700   -1.36624111961400    1.68690030927500
 O      2.87814546989600   -1.62883615853700    2.04609385815600
 C     -1.74993450782800   -0.59099705311400    1.66618746571900
 O     -0.95378403132400   -1.12422850939300    2.61805073155900
 C     -0.95589798219600    1.71551636983400    1.06985985718200
 C     -2.04844310987300    0.89905441917300    1.77271492929900
 H     -0.83821687717100    2.72047012467500    1.47803567671400
 H     -3.02314963157900    1.12945006004300    1.34088819179700
 H     -2.07105791953700    1.15153709787800    2.83487884694800
 H     -1.18357776555100    1.79491815297100    0.00177996247600
 H     -2.40059533460800    0.22065790991900   -1.28732424221000
 H     -2.92017092551100    0.21049177190100   -0.75887139254700
