# Supplementary material for: Mining hydroformylation in complex reaction network via graph theory
Source: RSC Adv. 2021 Jul 1;11(38):23235–40. doi: 10.1039/d1ra03395f (PMC9036754; doi:10.1039/d1ra03395f)
Supplement: RA-011-D1RA03395F-s859 [file RA-011-D1RA03395F-s859.xyz]

18
eq1769         -678.459562753959   -678.459562753959
Co      1.42498031376100   -0.53214364722600    0.54445460048800
 H     -1.87576394428400   -1.00612262053700    0.40816511199400
 C      0.47115858693300   -0.85014360689700   -0.89995828446500
 O     -0.31586554072900   -1.02373369117400   -1.75187366976100
 C      0.67461672489600    1.13136621679400    0.72645793211500
 O      1.58910359684000    1.95869933963800    0.64177527876000
 C      1.36547811571500   -0.84918204646800    2.30067307431500
 O      1.18274771018500   -1.02498171417200    3.43883427062400
 C     -1.71523198426300   -0.83360462244200    1.48400751529100
 O     -1.74995719130000   -1.77544515925200    2.28338768234600
 C     -0.78912229112000    1.47440676124700    0.87132282173700
 C     -1.53470873790000    0.61138728107500    1.89700686085800
 H     -0.87331528560000    2.53189855896100    1.12845508206000
 H     -2.54308124520100    1.02614631683600    2.01159131663800
 H     -1.06200622206600    0.64483807564300    2.87974773688100
 H     -1.23726939885100    1.33775251913300   -0.11917735055400
 H     -3.21578731071400    0.36282569795500   -0.77793404988100
 H     -3.48924270232100    0.85908221691600   -0.29890238147500
