# Supplementary material for: Mining hydroformylation in complex reaction network via graph theory
Source: RSC Adv. 2021 Jul 1;11(38):23235–40. doi: 10.1039/d1ra03395f (PMC9036754; doi:10.1039/d1ra03395f)
Supplement: RA-011-D1RA03395F-s860 [file RA-011-D1RA03395F-s860.xyz]

18
eq177          -678.466149674716   -678.466149674716
Co     -0.21866939194700    1.15475622890400    0.11885040009800
 H     -1.40465758842600    0.78378730328400   -0.68097078739000
 C      1.23082963773400    1.59689267138500    1.07768206730100
 O      2.17489451207500    1.87086641263800    1.69631319643000
 C     -0.15374176874200    2.36093785526800   -1.18810188024800
 O     -0.19564064623000    3.09875616646200   -2.08927265500200
 C     -1.51472675879500    1.32940908441000    1.33005676300600
 O     -2.43663124614700    1.39205666144500    2.04064130228600
 C      0.17940876997100   -0.52378532430600   -0.33041229280000
 O      0.33179198792700   -1.62507914917500   -0.68201238297000
 C     -2.91087425161600   -1.07472936192900   -1.79767572211500
 C     -3.21207140148400   -0.81613959779800   -0.51643357611000
 H     -3.35930585655300   -0.51669791172900   -2.61149965883900
 H     -2.73359877278200   -1.35342844167200    0.29637448497400
 H     -3.92067011271900   -0.04342673350200   -0.23880369144100
 H     -2.17588189078900   -1.82665108394000   -2.06401231152100
 H     -0.55750183794400   -0.07330042192100   -2.98804124944700
 H     -0.86598446392400    0.52113479349400   -3.30596112711700
