# Supplementary material for: Mining hydroformylation in complex reaction network via graph theory
Source: RSC Adv. 2021 Jul 1;11(38):23235–40. doi: 10.1039/d1ra03395f (PMC9036754; doi:10.1039/d1ra03395f)
Supplement: RA-011-D1RA03395F-s861 [file RA-011-D1RA03395F-s861.xyz]

18
eq1770         -678.498718727417   -678.498718727417
Co      1.16185461550300   -0.58611025385400    0.12442803317900
 H      0.45005998369800    1.93236649671900   -1.41724053005800
 C      0.45688689976700   -2.09469168860700    0.67543562319800
 O     -0.06474770128200   -3.09252679481900    0.98526985692900
 C      1.21482355947300    2.20471810366800   -0.67229434803700
 O      1.70995644533100    1.05554966198900    0.01434050286700
 C      0.75362208862000   -0.93152853642300   -1.51893609044900
 O     -0.35256710097700   -1.59856223940800   -1.98284524965000
 C     -0.57463947078600   -1.36290017394300   -3.38784404918900
 O     -1.49860569031400   -1.88738479658700   -3.96644623446000
 C      0.48797694874700   -0.38861918177600   -3.85500511305800
 C      1.50677342408300   -0.38125731436600   -2.71233337114200
 H      0.01952763133600    0.59163301219300   -3.97195856043400
 H      2.34091205282400   -1.06304692300700   -2.90467743137100
 H      1.93638796443700    0.58929526364700   -2.48451275990100
 H      0.88424453402700   -0.69757401569600   -4.81819774849300
 H      0.75074788563000    2.89308200390800    0.03839852332500
 H      2.03577747766900    2.72075110630500   -1.18315922888200
