# Supplementary material for: Mining hydroformylation in complex reaction network via graph theory
Source: RSC Adv. 2021 Jul 1;11(38):23235–40. doi: 10.1039/d1ra03395f (PMC9036754; doi:10.1039/d1ra03395f)
Supplement: RA-011-D1RA03395F-s862 [file RA-011-D1RA03395F-s862.xyz]

18
eq1771         -678.486751310199   -678.486751310199
Co     -1.30379795293900   -1.63917973927400   -0.11527687513900
 H     -0.93070317099100    2.86499296434600    3.39450924369900
 C     -0.88179410827100    0.09494805365400   -0.35118328476000
 O     -0.69447780480500   -0.33107510978300   -1.52734281867100
 C     -1.73265828009000   -1.69899948196200    1.54276006526700
 O     -2.00900324343400   -1.66396961612300    2.68262438328200
 C     -1.42819655983500   -3.37622282320800   -0.53459523462900
 O     -1.47885634563800   -4.51761023386400   -0.75609426553800
 C     -0.63060961788500    2.77334794496900    2.33865217932600
 O      0.02905844525800    3.66154794195000    1.78411473021100
 C     -0.64507401195400    1.45085996679200    0.19268329091400
 C     -1.05373397354800    1.50264210323500    1.65982712763100
 H      0.41846171181800    1.68679945542800    0.08053049951200
 H     -0.59722268833600    0.67239581825000    2.21044942104500
 H     -2.13450161239400    1.37046408810800    1.77643413396900
 H     -1.18252963314000    2.19242889247900   -0.40475361245100
 H      1.03163192456200   -0.74895429122300    1.27822652710900
 H      1.53074011570400   -0.25137005783000    1.51646803730300
