# Supplementary material for: Mining hydroformylation in complex reaction network via graph theory
Source: RSC Adv. 2021 Jul 1;11(38):23235–40. doi: 10.1039/d1ra03395f (PMC9036754; doi:10.1039/d1ra03395f)
Supplement: RA-011-D1RA03395F-s863 [file RA-011-D1RA03395F-s863.xyz]

18
eq1772         -678.456167695083   -678.456167695083
Co     -0.71619298461500    1.04627818053700   -0.14858252117600
 H     -1.00709568111500   -0.89367181541600    1.74134063331400
 C     -1.50301488046400    1.57759878094300    1.98686843731700
 O     -2.45923932454700    1.54625319361000    1.14160601531300
 C     -1.16733319954100    1.49104718920600   -1.82852199638000
 O     -1.37383867289200    1.76452844835400   -2.93504625659200
 C      1.05923277237900   -0.82072174395500    0.96901493917600
 O      1.61917215564400   -0.64795189292100    2.06360614717500
 C     -0.42539598007100   -0.76837921466300    0.82565151282600
 O     -1.00708662039800   -0.89263698487200   -0.33957118510400
 C     -0.22525608089200    2.94618403989800    0.41354800210500
 C     -0.21337136905000    2.09743447435300    1.54417822019000
 H     -1.12531041927600    3.50291091808200    0.17954538737000
 H      0.68689789489700    1.83193169129700    2.08053346338900
 H      0.61687468190000    0.92916282341500   -0.70072495630900
 H      0.71090791194900    3.32806031090600    0.03044319568400
 H      1.61132885835700   -1.00787574721000    0.03721042876900
 H     -1.61649611156900    1.13975532994700    2.97986476094700
