# Supplementary material for: Mining hydroformylation in complex reaction network via graph theory
Source: RSC Adv. 2021 Jul 1;11(38):23235–40. doi: 10.1039/d1ra03395f (PMC9036754; doi:10.1039/d1ra03395f)
Supplement: RA-011-D1RA03395F-s864 [file RA-011-D1RA03395F-s864.xyz]

18
eq1773         -678.473525150221   -678.473525150221
Co     -1.05813131218800   -0.37739787423700    0.66836758464200
 H      1.53643608930000    1.36954337163900    0.28306950227300
 C      0.40422590025000   -1.33858740234900    0.17536644922300
 O      0.23626247260600   -2.53887285995700   -0.02809911072400
 C      0.57061819777700    1.90429160573100    0.24575348673500
 O     -0.39922641514500    1.24240271012500    1.05415062078000
 C     -0.97048215205500   -0.65647873337200    2.57346321260500
 O     -0.74046878361400   -0.66113801259800    3.70403195084600
 C      0.17339751156500    2.03792131307700   -1.22151172972200
 O      0.22072228922300    3.13313434135800   -1.80028258682300
 C     -0.22846097699900    0.76174560202100   -1.93508945041800
 C     -1.29461324344500   -0.01468613606900   -1.17452470459200
 H      0.67216596595500    0.14139278865200   -2.03834199325400
 H     -2.22320088652700    0.57373049973000   -1.09419613080200
 H     -1.50381397800200   -0.97933698396500   -1.65380620279100
 H     -0.55912819834800    1.02977677294000   -2.94028209982200
 H      1.37210422935700   -0.81363956743600    0.06457112357800
 H      0.71489114456200    2.90400455658300    0.65603737225200
