# Supplementary material for: Mining hydroformylation in complex reaction network via graph theory
Source: RSC Adv. 2021 Jul 1;11(38):23235–40. doi: 10.1039/d1ra03395f (PMC9036754; doi:10.1039/d1ra03395f)
Supplement: RA-011-D1RA03395F-s865 [file RA-011-D1RA03395F-s865.xyz]

18
eq1774         -678.449259031090   -678.449259031090
Co     -1.51953672413400   -0.42868845002900    0.47510595331500
 H      0.16038574079000    2.76388189113600    1.19972561399200
 C     -0.50455072441900   -1.87128057435700    0.28945036525900
 O     -1.54244985492200   -2.56352630962300    0.17098778721800
 C     -0.40816830620200    2.19524101437600    0.46225642224400
 O     -1.07869715487800    1.11922721730300    1.11406323286100
 C      1.83766204691200    0.54974579409100    2.04819843315900
 O      1.84450481920200   -0.36710867281700    1.33562355754200
 C      0.55930423645800    1.75326448958000   -0.63612938388900
 O      1.64616893127500    2.33348978312400   -0.78519478594500
 C      0.14853345365000    0.61364396917200   -1.55394021899300
 C     -1.26170025660300    0.08777024004400   -1.33022893038000
 H      0.88791271168800   -0.18428821150500   -1.42216142496000
 H     -2.02147118503300    0.86737899925600   -1.47373111020000
 H     -1.48648397456100   -0.76585434835300   -1.97465493678700
 H      0.28122041512900    0.98096135794600   -2.57743560051200
 H      0.52335601336900   -2.22989755205600    0.20667616439300
 H     -1.14269233341200    2.86384535458900   -0.00993384433700
