# Supplementary material for: Mining hydroformylation in complex reaction network via graph theory
Source: RSC Adv. 2021 Jul 1;11(38):23235–40. doi: 10.1039/d1ra03395f (PMC9036754; doi:10.1039/d1ra03395f)
Supplement: RA-011-D1RA03395F-s866 [file RA-011-D1RA03395F-s866.xyz]

18
eq1775         -678.472586958360   -678.472586958360
Co      0.57202484544100   -0.46167334857800    0.26332125285700
 H     -2.14421441167500   -1.02534859375000   -1.68970482357300
 C     -0.77118979554100    1.28679077339700    2.01429713742300
 O     -0.19197991519100    0.08465502748900    1.82338194538800
 C     -1.27092693568000   -0.75079669299700   -1.11080594812400
 O     -0.52406210055300   -1.75691575425200   -0.47022406264200
 C      2.22225075006700    1.56435994163400    1.51954494204500
 O      1.97109764832900    0.86797033212600    0.51359994411100
 C     -0.72016272641200    0.43312439318100   -0.80169743152800
 O     -0.48801891146800    1.96729795571700    3.02160080453400
 C     -1.75400926291500    1.79704825559200    0.96763428364900
 C     -1.15679022553600    1.80990583598200   -0.46025128766100
 H     -2.06270630139600    2.79636413022900    1.27099957938900
 H     -1.92760429678200    2.14170117581600   -1.16254909002500
 H     -0.32905707594400    2.52245101509700   -0.51913075562400
 H     -2.62121633287300    1.13187389016100    0.96876108254600
 H      1.64401132790900    1.45382669308700    2.44222249855200
 H      3.01733667151700    2.30727295963600    1.44996415990400
