# Supplementary material for: Mining hydroformylation in complex reaction network via graph theory
Source: RSC Adv. 2021 Jul 1;11(38):23235–40. doi: 10.1039/d1ra03395f (PMC9036754; doi:10.1039/d1ra03395f)
Supplement: RA-011-D1RA03395F-s867 [file RA-011-D1RA03395F-s867.xyz]

18
eq1776         -678.375384210318   -678.375384210318
Co      1.03156451081200   -0.33898976441700    1.37528097743000
 H     -0.88371725558600   -0.77373169384500   -1.66614790888800
 C     -1.26396058090100    0.53258371807500    2.59054073765000
 O     -0.22659178379500   -0.07264463923600    2.85441637182400
 C     -0.71360771866600   -0.11453800713600   -0.82010384371900
 O     -0.42692497719000   -0.73828252634800    0.36164652040000
 C      2.03250467185300    1.13197793234400    0.59401733687800
 O      2.64885988170100   -0.07906716540000    0.57270789632200
 C     -0.84163925822700    1.20168146860200   -0.96123171634700
 O     -2.39315807696500    0.86272945836400    3.22563475486600
 C     -2.09089456648300    1.31261345111500    1.69359406975500
 C     -0.89201441670400    2.51713960291300   -1.06670297724300
 H     -1.92883458014400    2.37693897869900    1.59836661287600
 H     -1.81810961902700    3.06682681135600   -0.91463139686200
 H     -0.01235824083300    3.10164604439700   -1.32458718019000
 H     -2.70870705006700    0.80564448747500    0.96619463798000
 H      2.39438171873400    1.89560833732700    1.28514167321300
 H      1.55799029280100    1.48177149527200   -0.32317233473600
