# Supplementary material for: Mining hydroformylation in complex reaction network via graph theory
Source: RSC Adv. 2021 Jul 1;11(38):23235–40. doi: 10.1039/d1ra03395f (PMC9036754; doi:10.1039/d1ra03395f)
Supplement: RA-011-D1RA03395F-s868 [file RA-011-D1RA03395F-s868.xyz]

18
eq1777         -678.434870010353   -678.434870010353
Co     -0.22092001627700   -0.51590414769200    1.43490313770800
 H     -0.21584013477500   -0.71596208175400   -2.30462199860900
 C     -0.98255791888200    0.84606246050200    3.28174210664200
 O     -0.20991983999300   -0.27735785004200    3.28324203798500
 C     -0.45932256760900   -0.21118264218200   -1.37492819305800
 O     -0.47319986228900   -1.01571956075700   -0.27826376879800
 C      1.61246797921600    1.46558790282100    0.62307480917300
 O      1.39358332035400    0.35148236240300    1.13493777739700
 C     -0.68868794660400    1.10200196290400   -1.37234992240200
 O     -1.24279306273900    1.58272858723000    4.22949768990000
 C     -1.37152926197800    0.95907184300200    1.82099870139700
 C     -1.08733205634200    2.36048070073000   -1.37617962476300
 H     -1.11294383165600    1.88705418345900    1.31784691477600
 H     -2.13590521242100    2.61253814103900   -1.50443870684600
 H     -0.39959802847900    3.19500487140000   -1.25184727598200
 H     -2.38485730996800    0.64297613929500    1.56938277188600
 H      2.64498650097800    1.75951708746200    0.44687214143000
 H      0.79915220077500    2.14152802972900    0.36109563338400
