# Supplementary material for: Mining hydroformylation in complex reaction network via graph theory
Source: RSC Adv. 2021 Jul 1;11(38):23235–40. doi: 10.1039/d1ra03395f (PMC9036754; doi:10.1039/d1ra03395f)
Supplement: RA-011-D1RA03395F-s869 [file RA-011-D1RA03395F-s869.xyz]

18
eq1778         -678.504081650371   -678.504081650371
Co     -0.09328258815100   -0.57081562444100    1.58707626658300
 H     -1.04270646161600   -0.22518043027100   -2.06334959906000
 C     -0.89703478781500    0.71550351763100    3.43279998515100
 O     -0.02383195983900   -0.34059183495700    3.39856274443800
 C     -0.56612456348200   -0.01937781880800   -1.10136611062400
 O     -0.57764528066700   -0.93346397896200   -0.23904122172800
 C      1.01305076312300    1.57204664600100    0.20918364362400
 O      1.26530208849800    0.43966804436100    1.02905539624100
 C     -0.01506458953700    1.32203770475600   -0.88838356925800
 O     -1.14961028037800    1.44091902628100    4.38929077116800
 C     -1.41199864016300    0.74379900660400    2.00645606555800
 C     -0.51677204778000    2.30340532165900   -1.66575446740500
 H     -1.29037117007100    1.69200194457000    1.48754277716600
 H     -1.23686810038100    2.10020496092600   -2.45066977904600
 H     -0.23566440259300    3.33773187441900   -1.50473161820600
 H     -2.41137941977200    0.32423301988800    1.87584270413700
 H      1.96285936149500    1.83131743535500   -0.26797079071600
 H      0.69192503044300    2.43646917452000    0.80642103321900
