# Supplementary material for: Mining hydroformylation in complex reaction network via graph theory
Source: RSC Adv. 2021 Jul 1;11(38):23235–40. doi: 10.1039/d1ra03395f (PMC9036754; doi:10.1039/d1ra03395f)
Supplement: RA-011-D1RA03395F-s870 [file RA-011-D1RA03395F-s870.xyz]

18
eq1779         -678.481708681742   -678.481708681742
Co      0.53321967189900    0.79386165725900    2.55827397542200
 H     -1.98346133753100    1.32647066800100   -1.35973588589900
 C     -1.77027471531900    0.91047533433600    2.01919334392900
 O     -0.94621561566500    1.79220779138700    2.71686325271200
 C     -1.04018333310200    0.78666130446300   -1.19020646627500
 O     -0.90656966332600   -0.40021651319600   -1.53181158721200
 C      1.30878431253700    0.85437780917600   -0.15979538842900
 O      1.61324188822000    0.95681669998000    1.25444544000700
 C      0.01035741831800    1.55802717330700   -0.48835624061700
 O     -2.86647524652700    1.17898521846700    1.54975705898600
 C     -0.89174748731500   -0.31792381092100    1.94921876072200
 C     -0.27802211530700    2.80408816328600   -0.07084277701100
 H     -0.74244532497300   -0.74305362143300    0.95980789421300
 H     -1.25606154102500    3.23946256556600   -0.24372520861000
 H      0.42909066426700    3.38356103563700    0.50921752659400
 H     -1.12705188206900   -1.07225348100300    2.70022367542800
 H      1.23062700636900   -0.19617906984400   -0.44824776282800
 H      2.14797025187300    1.31453906507900   -0.68331537988100
