# Supplementary material for: Mining hydroformylation in complex reaction network via graph theory
Source: RSC Adv. 2021 Jul 1;11(38):23235–40. doi: 10.1039/d1ra03395f (PMC9036754; doi:10.1039/d1ra03395f)
Supplement: RA-011-D1RA03395F-s871 [file RA-011-D1RA03395F-s871.xyz]

18
eq178          -678.465622201090   -678.465622201090
Co     -0.31830836691400   -0.45231335038200    0.38273915081400
 H      0.74666113586200   -1.19738194415500    1.07990054221000
 C     -1.60866875287800    0.45443389638900   -0.47042117754200
 O     -2.44441813204800    1.03847311262200   -1.02726863247700
 C     -0.56012534872000    0.02396023975500    2.08278572658100
 O     -0.60857776314400    0.24749170056000    3.22640094294800
 C      1.15260342500400    0.18481971601600   -0.39090508735100
 O      2.18140789483400    0.52665547653500   -0.82043796320900
 C     -0.74680604859000   -2.13888570011900    0.01030637818600
 O     -0.92267301383000   -3.27979776885800   -0.15722596773500
 C      2.52783964018000   -1.72849445235800    2.44837956616700
 C      1.70886179931400   -2.78856742313800    2.53938093289800
 H      3.25861303100900   -1.64359649789400    1.65120677111400
 H      0.94892672129700   -2.85250201896400    3.31035452287300
 H      1.74803419814400   -3.59894914030500    1.81893116095600
 H      2.46222997782300   -0.90104342753200    3.14634907674700
 H      2.60499885561500   -2.51912319996100   -0.68370438891300
 H      1.94929646468800   -2.61261231410800   -0.35049248807700
