# Supplementary material for: Mining hydroformylation in complex reaction network via graph theory
Source: RSC Adv. 2021 Jul 1;11(38):23235–40. doi: 10.1039/d1ra03395f (PMC9036754; doi:10.1039/d1ra03395f)
Supplement: RA-011-D1RA03395F-s872 [file RA-011-D1RA03395F-s872.xyz]

18
eq1780         -678.508042931436   -678.508042931436
Co      2.12048057590500    0.28619180879300   -0.17486577406900
 H      1.83986384959100    1.82263137467100   -2.24663115402300
 C      3.04795359007400   -1.00326833016300    0.68262527862700
 O      3.59189204849800   -1.83044421536700    1.29387291979700
 C      2.35527403619600    1.96738268067200   -1.29756640543200
 O      3.46864723814600    1.28107070293700   -1.06330664058500
 C      1.19179043213400   -0.94159793053900   -1.26427433472500
 O      1.06568269194300   -0.52373316516000   -2.40761960886500
 C      0.57747981913200    0.71313089335300    0.54814467755300
 O     -0.42188706099400    1.02433025701400    1.06802632480800
 C     -0.00460377140800   -2.31153320613600    0.52088885332400
 C      0.77056579726300   -2.32053481701700   -0.79961851835100
 H      0.59909291565300   -1.90801444384600    1.33641897691500
 H      0.17696813578000   -2.76527538218100   -1.60068552050200
 H      1.68640424784000   -2.91010299837400   -0.69103064304100
 H     -0.28994122922400   -3.32995373120300    0.78434033623300
 H      2.16446451289500    2.87659015557100   -0.72763123849600
 H     -0.91133206061600   -1.70902498551800    0.43696351732400
