# Supplementary material for: Mining hydroformylation in complex reaction network via graph theory
Source: RSC Adv. 2021 Jul 1;11(38):23235–40. doi: 10.1039/d1ra03395f (PMC9036754; doi:10.1039/d1ra03395f)
Supplement: RA-011-D1RA03395F-s873 [file RA-011-D1RA03395F-s873.xyz]

18
eq1781         -678.510285646881   -678.510285646881
Co      1.80636704989200    0.38973043584100    0.30902043894000
 H      1.99406143009500    0.54426121400600   -2.28391841038300
 C      1.71372567444300   -0.58997348339800    1.83682344834300
 O      1.62303878472200   -1.21251213149000    2.81290215365400
 C      2.67659071006800    0.67004927917500   -1.44034218080800
 O      3.11111660313200   -0.42678964928400   -0.78905686656300
 C      0.21314551617000   -0.42512737379200   -0.29732765200700
 O     -0.89316430189100   -0.00316842465400    0.00302311581200
 C      0.95975524569300    1.95465184057600    0.55334583832800
 O      0.43823209827000    2.98411337571000    0.68803947270500
 C      1.12978205714200   -2.78743853895600   -0.35237920448000
 C      0.45901630930900   -1.66159133761800   -1.15259370253500
 H      0.57462302395700   -3.00887259174700    0.56256266722700
 H     -0.51692417058100   -1.97135917134900   -1.53271130533400
 H      1.10648976046200   -1.39456452437600   -1.98820808730400
 H      2.15340801392100   -2.50495336735100   -0.10547123630600
 H      3.31665033757100    1.55189367110700   -1.46299261521900
 H      1.16288162643300   -3.69050455490600   -0.96266482756700
