# Supplementary material for: Mining hydroformylation in complex reaction network via graph theory
Source: RSC Adv. 2021 Jul 1;11(38):23235–40. doi: 10.1039/d1ra03395f (PMC9036754; doi:10.1039/d1ra03395f)
Supplement: RA-011-D1RA03395F-s874 [file RA-011-D1RA03395F-s874.xyz]

18
eq1782         -678.388489767626   -678.388489767626
Co      0.98123711742900   -0.49144750440400    1.46502068594900
 H      0.50424965375200    2.40826194101500   -1.01638927618800
 C      0.00576747697600    1.54218737128200    3.05847326912500
 O      0.75109864063100    0.52922041039600    3.06894301176700
 C      0.16077002932200    1.67827174271400   -0.28840320521300
 O     -0.29684061864200    2.47567493031000    0.80032733451100
 C      1.01271457443700   -0.64575048701900   -0.41283046283100
 O      1.27745641152700    0.82857010253500    0.08009448098600
 C     -0.86667412696800    0.69588184523100   -0.84768809649400
 O     -0.25555151576200   -0.50112469441300   -1.15365837098300
 C     -0.95418446217500    1.81455900199600    1.92090000817000
 C     -2.16316948181400    0.96325490021500   -1.02761126365300
 H     -1.39648444802000    0.86160814523900    1.60317726687800
 H     -2.84081179037400    0.21248122187700   -1.40555648010100
 H     -2.53473278209200    1.95190927230300   -0.79104734276900
 H     -1.73375564164700    2.50305067049900    2.23999605018900
 H      1.77005818138600   -0.88386436707600   -1.15887142355700
 H      0.04363573422100    2.22716348705400    3.90608804551100
