# Supplementary material for: Mining hydroformylation in complex reaction network via graph theory
Source: RSC Adv. 2021 Jul 1;11(38):23235–40. doi: 10.1039/d1ra03395f (PMC9036754; doi:10.1039/d1ra03395f)
Supplement: RA-011-D1RA03395F-s875 [file RA-011-D1RA03395F-s875.xyz]

18
eq1783         -678.419166091594   -678.419166091594
Co      0.26168065380700   -1.04959929027000    0.94287196856200
 H     -3.05693263641800   -1.37651527641900   -3.27710924545400
 C     -1.67661266403400   -0.48743516651600   -0.53712230234400
 O     -1.62658591681800   -0.57533773060100    0.71491711930100
 C      1.50471250416900   -0.36304003808300   -0.22207886833800
 O      2.18629818822000   -0.84840137574600    0.77263284094700
 C     -2.19112187593700   -1.41247783935000   -2.64066102991500
 O     -2.53290347883800   -1.22791335306400   -1.24956498982300
 C     -0.93814410116500   -1.64584156228800   -2.96276633066400
 O      1.63347580316300    0.19782430876600   -1.30358913242400
 C      0.14853941681200   -2.76437451315800    0.14748640345900
 C      0.34261051574600   -1.87355722427700   -3.14117552113000
 H      1.01018860958600   -2.98335235143500   -0.48676614645700
 H      0.73386737644400   -2.88446463915800   -3.10273438333100
 H      1.04160377938500   -1.05362911889900   -3.26197108321900
 H     -0.78401758560500   -2.92730260873200   -0.39903765650200
 H      0.17604277653300   -3.39570395466700    1.04745269442500
 H     -1.02372147353600    0.17021772975300   -1.12302516048800
