# Supplementary material for: Mining hydroformylation in complex reaction network via graph theory
Source: RSC Adv. 2021 Jul 1;11(38):23235–40. doi: 10.1039/d1ra03395f (PMC9036754; doi:10.1039/d1ra03395f)
Supplement: RA-011-D1RA03395F-s876 [file RA-011-D1RA03395F-s876.xyz]

18
eq1784         -678.422525155254   -678.422525155254
Co      1.10066879118400   -1.69330127451300   -1.02544345336500
 H     -2.19960269251300   -1.87593101352000   -3.36504237745400
 C     -2.04815722730300   -0.23023065570400   -0.58329099174600
 O     -2.50549640630400   -0.09365644981800    0.53643683392100
 C      1.13097022680400    0.07562015002200   -0.26139083367100
 O      1.93461142455400   -0.68594955713200    0.37873871321500
 C     -1.63387998192400   -1.65759978580000   -2.47151436491300
 O     -2.44837319514000   -1.28199881288200   -1.39975489610600
 C     -0.32135031338600   -1.81977255443900   -2.40674752153500
 O      0.67089617879300    1.18336731274400   -0.40061961287400
 C     -0.02931526409800   -2.67506337172700    0.12523949847900
 C      0.85682693317600   -2.36697229512400   -2.86391295725600
 H     -0.35586065507500   -2.02770265492000    0.94124006609000
 H      0.96975089839500   -3.44762948337400   -2.89521321461700
 H      1.56696283403800   -1.77512704175500   -3.44100801583000
 H      0.71611834290700   -3.40325379219600    0.47588554350000
 H     -0.87513549975400   -3.15621662151600   -0.36067547749100
 H     -1.32065450271900    0.43051389759600   -1.06516776173500
