# Supplementary material for: Mining hydroformylation in complex reaction network via graph theory
Source: RSC Adv. 2021 Jul 1;11(38):23235–40. doi: 10.1039/d1ra03395f (PMC9036754; doi:10.1039/d1ra03395f)
Supplement: RA-011-D1RA03395F-s877 [file RA-011-D1RA03395F-s877.xyz]

18
eq1785         -678.437238550092   -678.437238550092
Co      0.93387622156600   -1.46253095320700   -1.42111532352200
 H     -2.52610438127100   -2.17183912402600   -3.17992335301700
 C     -1.70759174258400    0.12168395877700   -1.06773578871200
 O     -1.77766762740100    0.57549981839900    0.07267585121100
 C      0.67237059439000    0.10334753401500    1.09827171470000
 O      1.14925574965500    0.00282655593600    0.00349574912400
 C     -1.79105715427400   -1.74050424609100   -2.52054107992000
 O     -2.39754945026700   -0.98331539985600   -1.46988844170100
 C     -0.47244320466100   -1.88589321232200   -2.54481263121300
 O      0.26712857747500    0.19560002662500    2.19344019297900
 C      0.38679066750200   -2.70020385271300   -0.10162802376400
 C      0.68908879313500   -2.55233745640400   -3.01748890962400
 H     -0.48955000177300   -2.29722386639500    0.42635229735200
 H      0.77671865794100   -3.62635376617400   -2.87996342002200
 H      1.22941768705400   -2.14754807221100   -3.87313289163300
 H      1.23616673338300   -2.81901217391400    0.59043325365700
 H      0.11849586083300   -3.66871497520700   -0.52642186538900
 H     -1.08836608907400    0.55561520070800   -1.86425815390300
