# Supplementary material for: Mining hydroformylation in complex reaction network via graph theory
Source: RSC Adv. 2021 Jul 1;11(38):23235–40. doi: 10.1039/d1ra03395f (PMC9036754; doi:10.1039/d1ra03395f)
Supplement: RA-011-D1RA03395F-s878 [file RA-011-D1RA03395F-s878.xyz]

18
eq1786         -678.498873902964   -678.498873902964
Co      0.08284760851900   -2.20799146485300   -0.15355568174000
 H     -2.59998767307800   -1.44788729552400   -2.18390319877500
 C     -1.40447240656500   -1.11138172650100   -0.36428833213800
 O     -2.07264048233800   -0.61112510796700    0.51315022426200
 C      1.32786300032000    0.22059981430600    0.19393784759900
 O      1.21889741768900   -1.01245241474000    0.63959167807200
 C     -1.56756875325100   -1.24276654819600   -1.90202580503400
 O     -1.11122167589200   -0.10325005700500   -2.59842556815900
 C     -0.65573922027700   -2.48805584388700   -2.00374400303600
 O      0.69676512388000    0.70480559404800   -0.77753467016600
 C     -1.05193302423500   -3.61879483890000   -1.24911633499700
 C      0.73383465212400   -2.20948291017900   -2.07326252331400
 H     -0.44096182666200   -4.51561413247000   -1.27258245051600
 H      1.44243197914600   -3.03256514663100   -2.09018008385700
 H      1.07773591648700   -1.26171067523100   -2.46066024479400
 H     -2.09495637508800   -3.75432734899000   -0.98479187707100
 H      2.04128804520400    0.83175384184600    0.75011798896100
 H     -0.41320241427300    0.35934225680600   -2.06496778869900
