# Supplementary material for: Mining hydroformylation in complex reaction network via graph theory
Source: RSC Adv. 2021 Jul 1;11(38):23235–40. doi: 10.1039/d1ra03395f (PMC9036754; doi:10.1039/d1ra03395f)
Supplement: RA-011-D1RA03395F-s879 [file RA-011-D1RA03395F-s879.xyz]

18
eq1787         -678.487067812882   -678.487067812882
Co     -0.69721264329200   -1.35463044635900    0.27508970116300
 H     -0.71499850520800    1.53235280889400    3.49854803401800
 C     -0.76767740888600    0.37081226622100   -0.26553030938900
 O     -0.28815697695700   -0.10458485548000   -1.32772931249800
 C     -1.56625265418400   -1.28665304201300    1.74868793656600
 O     -2.16176516929200   -1.16627344303200    2.75549356866600
 C     -0.69975910677300   -3.12477517530600    0.00202361596400
 O     -0.77774112006900   -4.27236055177900   -0.18286880726700
 C     -0.42671084477200    1.58197923116900    2.43833295876800
 O      0.73299172145800    1.32782185939300    2.08712438949400
 C     -1.10660539607800    1.79167474573300    0.01990213696800
 C     -1.52719850368300    1.96098350595100    1.47508301317800
 H     -0.22613208765700    2.39716338090800   -0.21215094463200
 H     -2.40368230739700    1.34682048423100    1.70352078740400
 H     -1.81119087216900    2.99754640856500    1.68270245027900
 H     -1.90924627580200    2.09531431791100   -0.65818362064900
 H      1.41594103613800   -1.34842029141900    0.69019621037800
 H      1.24213030870700   -0.70172532763400    1.03779173967200
