# Supplementary material for: Mining hydroformylation in complex reaction network via graph theory
Source: RSC Adv. 2021 Jul 1;11(38):23235–40. doi: 10.1039/d1ra03395f (PMC9036754; doi:10.1039/d1ra03395f)
Supplement: RA-011-D1RA03395F-s880 [file RA-011-D1RA03395F-s880.xyz]

18
eq1788         -678.525825475892   -678.525825475892
Co     -1.07171684535000   -1.30647359582200    0.52199238649000
 H     -0.96788742936000    0.56085682655500    3.34971362964800
 C     -0.51820155726700    0.48132319184300   -0.60597968429800
 O     -1.83675967490900   -0.02308168630900   -0.52886052456400
 C     -2.57412129742800   -1.93635834114400    1.14331141340700
 O     -3.59820502287600   -2.27850701302400    1.57855509447500
 C      0.01237327304400   -2.36302488905300    1.43975481428200
 O      0.73852460884000   -3.03306146356700    2.05430986112100
 C     -0.36052686422000    0.83904596863700    2.47387446514500
 O      0.78910280899700    0.38633312423200    2.34434134528500
 C     -0.32008007584300    1.80861030001900    0.13174634410800
 C     -1.00728863842600    1.78736441405700    1.49580742653500
 H      0.74788501097200    2.00843663356600    0.24382794286300
 H     -2.05732674902800    1.50521447132000    1.37922572235700
 H     -0.98990231633000    2.78198563962200    1.95540475797200
 H     -0.76266312324100    2.59690820186100   -0.47936211452700
 H      0.22659395517500   -0.28738051597900   -0.09837650693000
 H     -0.14306686866700    0.51485460915900   -1.63125282522900
