# Supplementary material for: Mining hydroformylation in complex reaction network via graph theory
Source: RSC Adv. 2021 Jul 1;11(38):23235–40. doi: 10.1039/d1ra03395f (PMC9036754; doi:10.1039/d1ra03395f)
Supplement: RA-011-D1RA03395F-s881 [file RA-011-D1RA03395F-s881.xyz]

18
eq1789         -678.395896804550   -678.395896804550
Co     -0.60293000450200   -1.22151663704100    0.72972334074800
 H     -2.04630123520100   -0.59382601136500   -3.43333535236600
 C     -1.86637526046600   -0.35946423060200   -0.43462103668700
 O     -1.82744271775200    0.39698506809800    0.62888572180800
 C      1.29811931427600    0.16556647836800   -1.03260671865200
 O      0.99849949919900   -0.33302416653200    0.00994081065800
 C     -1.26512909631800   -0.78004434390800   -2.71047954473600
 O     -1.21536044824400    0.13001096916000   -1.62129307023000
 C     -0.37659443478600   -1.74726553594700   -2.79825756408600
 O      1.71112057365700    0.65265355165400   -2.01771067454400
 C      0.07429378497900   -2.99622408348300    0.48242717501900
 C      0.56213479531200   -2.66747314401400   -2.82514694159800
 H     -0.65766067262800   -3.54757605558300   -0.12839584576700
 H      0.41033369972900   -3.62691606982400   -2.34394541151400
 H      1.51363385553900   -2.48097155274900   -3.31143400188000
 H      0.18927121453300   -3.50412276880900    1.45032836162300
 H      1.03927710394000   -3.00082866079500   -0.03593237661000
 H     -2.72991011121600   -0.98686680962700   -0.69038770809100
