# Supplementary material for: Mining hydroformylation in complex reaction network via graph theory
Source: RSC Adv. 2021 Jul 1;11(38):23235–40. doi: 10.1039/d1ra03395f (PMC9036754; doi:10.1039/d1ra03395f)
Supplement: RA-011-D1RA03395F-s882 [file RA-011-D1RA03395F-s882.xyz]

18
eq179          -678.468069953953   -678.468069953953
Co      0.45527196875100   -0.09674241912700   -0.06071722735200
 H      0.60436259481900   -1.56318527378500   -0.22611318336700
 C      0.32021021365300    1.68598698960100    0.08635945070200
 O      0.25388875023200    2.84352498322900    0.15876475840900
 C     -0.01912683292400   -0.23874705646600   -1.77595427525900
 O     -0.29671264818100   -0.37941674466800   -2.89819367123800
 C     -0.72218335977900   -0.60702732152100    1.18467291202500
 O     -1.47591258304900   -1.00062622111100    1.97987613787300
 C      2.19371690822300   -0.24433964632500    0.30987835315700
 O      3.33170553439400   -0.39032681707100    0.51313770667600
 C      2.99742511945300    2.00343343937600   -1.80213269860400
 C      2.01280474679500    2.03111662627000   -2.71184694449500
 H      3.03896451634300    2.71760905416800   -0.98624769018200
 H      1.96054050327700    1.29877572329100   -3.50953733711200
 H      1.21930782866900    2.76985223639100   -2.66991076892000
 H      3.77632698971000    1.24967736775900   -1.83462115430800
 H      2.70132112827600   -0.92309837606900   -2.22240972571900
 H      2.61555954288900   -1.06490190998800   -2.94507023642600
