# Supplementary material for: Mining hydroformylation in complex reaction network via graph theory
Source: RSC Adv. 2021 Jul 1;11(38):23235–40. doi: 10.1039/d1ra03395f (PMC9036754; doi:10.1039/d1ra03395f)
Supplement: RA-011-D1RA03395F-s883 [file RA-011-D1RA03395F-s883.xyz]

18
eq1790         -678.414861546030   -678.414861546030
Co     -0.44101465207200   -0.63567904996600    0.57929721033800
 H     -1.60383664386700    0.34841308319000   -3.43351418951700
 C     -1.93458345701900   -1.07090530497800   -0.45611212944200
 O     -2.30156466208500   -0.74085863035900    0.77990670467500
 C      1.90473479153800   -0.41631430150300   -1.14902626678900
 O      1.27547103374400   -0.01356635435000   -0.21938035275900
 C     -1.41979702933100   -0.38330817658300   -2.66181838376200
 O     -2.10767565924400   -0.08169147020400   -1.48849158783700
 C     -0.61620143502900   -1.42332419794700   -2.83072754739500
 O      2.57350635171700   -0.77882594474500   -2.04501011281300
 C      0.21361598400200   -2.40714404707600    0.73324981919400
 C      0.05668662051000   -2.53623042583600   -3.04812636403700
 H      0.52281912432200   -2.76804969530400   -0.25909077901400
 H     -0.45167341472000   -3.42937073263000   -3.39734065756900
 H      1.12620363233700   -2.61301455908700   -2.88218668941500
 H     -0.58496644338700   -3.05050905274300    1.11050924999100
 H      1.06952227174500   -2.41645043436000    1.42238978612600
 H     -2.07226652147700   -2.08407470956900   -0.83676853336000
