# Supplementary material for: Mining hydroformylation in complex reaction network via graph theory
Source: RSC Adv. 2021 Jul 1;11(38):23235–40. doi: 10.1039/d1ra03395f (PMC9036754; doi:10.1039/d1ra03395f)
Supplement: RA-011-D1RA03395F-s884 [file RA-011-D1RA03395F-s884.xyz]

18
eq1791         -678.417239943754   -678.417239943754
Co      0.08147969914100   -0.61046838224800    0.65555802636900
 H     -2.00192546704800    0.00899118204100   -3.73142644775700
 C     -1.83214053009900   -0.81836703563000   -0.58992462271200
 O     -1.81367703880300   -0.35441408786300    0.59180538772400
 C      1.46330520664300   -0.37470450087900   -0.58920824445700
 O      1.96000454488800   -0.32797094979200    0.60728731254700
 C     -1.56877694260700   -0.56050738735300   -2.92876357958600
 O     -1.91549008328600   -0.00116927898400   -1.65598597747400
 C     -0.77088013238300   -1.59922836688000   -3.02730250162900
 O      1.75475267849600   -0.33513062726900   -1.76793203037900
 C      0.17455761821300   -2.50888390505000    0.57577853593400
 C      0.09168751020600   -2.59031998925100   -3.05232917359100
 H      0.24607658918500   -2.86114092534300   -0.45838719783500
 H     -0.22549660317300   -3.62730955646600   -3.03884086505700
 H      1.15244680105200   -2.36284284481800   -3.05304869963900
 H     -0.73988982941700   -2.88378638322800    1.05024357370700
 H      1.06324178229500   -2.80713532767400    1.13433894582000
 H     -1.91029591161600   -1.88651563736600   -0.80410326536600
