# Supplementary material for: Mining hydroformylation in complex reaction network via graph theory
Source: RSC Adv. 2021 Jul 1;11(38):23235–40. doi: 10.1039/d1ra03395f (PMC9036754; doi:10.1039/d1ra03395f)
Supplement: RA-011-D1RA03395F-s885 [file RA-011-D1RA03395F-s885.xyz]

18
eq1792         -678.428929621932   -678.428929621932
Co     -0.12978408747900   -0.87858128598900    0.79083919684000
 H     -1.88505066797100   -1.01709542025700   -3.26793108705300
 C     -2.17499932027100   -0.63840594870000   -1.10467187944200
 O     -1.76694781533600   -0.93076215706700    0.16337850730500
 C      1.03399154463400   -0.30970031293000   -0.46616759721200
 O      1.93168001461400    0.28367576807100    0.14159238434600
 C     -1.35245678474400   -0.81726719546900   -2.34507312856200
 O     -1.56664911487800    0.54056445649400   -1.78883833413800
 C      0.03700207452600   -1.35388917200800   -2.35801296406200
 O      1.06441621109100   -0.55885335804200   -1.79459414672100
 C      0.40547894756600   -2.67002089883500    0.59975845322400
 C      0.38545610589100   -2.50692266485400   -2.92959488337200
 H     -0.10022400777100   -3.12611623794500   -0.24940075666700
 H     -0.35872552611900   -3.11678334206300   -3.42357636504100
 H      1.40982086181800   -2.85055781544700   -2.89520757172500
 H      0.03777864335400   -3.10125263757600    1.54122872431500
 H      1.49073718190100   -2.76210477394300    0.50692377653800
 H     -3.25254436913700   -0.68683100749700   -1.20289315197700
