# Supplementary material for: Mining hydroformylation in complex reaction network via graph theory
Source: RSC Adv. 2021 Jul 1;11(38):23235–40. doi: 10.1039/d1ra03395f (PMC9036754; doi:10.1039/d1ra03395f)
Supplement: RA-011-D1RA03395F-s886 [file RA-011-D1RA03395F-s886.xyz]

18
eq1793         -678.500858306756   -678.500858306756
Co      2.26395483637900   -1.18491243062900   -0.21083495905600
 H      1.11407594915600    1.97507530261700   -2.34806430990500
 C      4.01062998188100   -0.79792479350700   -0.15773458601300
 O      5.14002136564600   -0.51123589922500   -0.12594910897700
 C      1.52989676681500    1.36321392193900   -1.54295500159400
 O      1.90489518185200    0.20450307895200   -1.76817227668800
 C      2.39225849153800   -2.82258623360700   -0.87222292352700
 O      2.37768702574300   -3.94284401398400   -1.20650713923700
 C      1.90346928425800   -0.71787498703000    1.43425723569400
 O      1.62219372793400   -0.52687300055800    2.55772567169400
 C     -0.63640750632000   -0.39713679173200    0.10343489987500
 C      0.27851612964100   -1.54122343857900   -0.33935373598600
 H     -0.62126772915500   -0.25454998131800    1.18586024945800
 H      0.15625597750100   -1.71760659629800   -1.41368439953800
 H      0.01880819146400   -2.45752574041500    0.19619583527700
 H     -1.66926771662900   -0.60328244274400   -0.19661805257000
 H      1.60272644856100    1.79322168045600   -0.53727815728000
 H     -0.35965063768500    0.55740703282400   -0.36004819804300
