# Supplementary material for: Mining hydroformylation in complex reaction network via graph theory
Source: RSC Adv. 2021 Jul 1;11(38):23235–40. doi: 10.1039/d1ra03395f (PMC9036754; doi:10.1039/d1ra03395f)
Supplement: RA-011-D1RA03395F-s887 [file RA-011-D1RA03395F-s887.xyz]

18
eq1794         -678.512987581689   -678.512987581689
Co     -0.55155250492200   -0.98653811886600   -0.34991568631300
 H     -0.64779279931100   -1.50801557107400    2.85258432494800
 C     -0.03392391211000   -1.22208835474100   -2.01276768248100
 O      0.31680530734400   -1.30186772882800   -3.11800373339000
 C     -0.55349573432000   -0.44502853191100    2.64179597321900
 O     -1.13437900318000   -0.24198501046900    1.33328500229700
 C     -0.32109669429800   -2.65599476382900    0.16285516627100
 O     -0.17360127490800   -3.73527700859000    0.58454712377400
 C     -1.11131945910900    1.11202366571400    0.71249937511500
 O     -0.84680397878400    0.82840086204700   -0.60908469075500
 C     -0.54285981396200    2.27653120229400    1.47254692871900
 C     -2.07145039210400    2.13927657758400    1.20345680447200
 H     -0.20248292593500    2.15495061573200    2.49272431803900
 H     -2.52051359079200    2.77805654221300    0.45696338109500
 H     -2.69687061820700    1.88347815941500    2.04962341257000
 H      0.01811143600200    2.98166723268300    0.87586015577600
 H      0.49718536172800   -0.14580110090200    2.64164478110500
 H     -1.11722620943100    0.13125720731400    3.37741859341300
