# Supplementary material for: Mining hydroformylation in complex reaction network via graph theory
Source: RSC Adv. 2021 Jul 1;11(38):23235–40. doi: 10.1039/d1ra03395f (PMC9036754; doi:10.1039/d1ra03395f)
Supplement: RA-011-D1RA03395F-s888 [file RA-011-D1RA03395F-s888.xyz]

18
eq1795         -678.476885697564   -678.476885697564
Co     -0.10271230966000   -1.25422745196200    0.20559861721500
 H      0.34668713474800   -0.10463836736700    2.51308605660800
 C     -0.00835121653500   -2.84291743091000    0.84559143565400
 O      0.04312911882400   -3.89441358636300    1.36313913546500
 C      0.78230432017900   -0.23687402241500    1.52319890878200
 O      0.19265956729700    0.64505373343900    0.49352080153800
 C     -1.20346542016000   -1.49023857058500   -1.16717999642200
 O     -1.98923151294400   -1.60100023051100   -2.02368869101600
 C     -1.02554756073200    1.38826620680200    0.73747099126800
 O     -1.46461596513500    1.91203753931400   -0.47525672712300
 C     -1.19523555436800    2.12570042273000    2.03601441857500
 C     -2.06534602522200    0.88799904056200    1.68262438761400
 H     -0.43624130874600    2.00285051973400    2.79773797151500
 H     -3.09115883071400    1.05278272956300    1.38789066960100
 H     -1.87477912763600   -0.03652767857200    2.21194187009700
 H     -1.66734007165200    3.09656067737400    1.99328554610700
 H     -0.79477351738300    2.51411994306300   -0.84525745152400
 H      1.86075147352600   -0.12148759812800    1.48831560391100
