# Supplementary material for: Mining hydroformylation in complex reaction network via graph theory
Source: RSC Adv. 2021 Jul 1;11(38):23235–40. doi: 10.1039/d1ra03395f (PMC9036754; doi:10.1039/d1ra03395f)
Supplement: RA-011-D1RA03395F-s889 [file RA-011-D1RA03395F-s889.xyz]

18
eq1796         -678.500014715873   -678.500014715873
Co     -0.10528283813500   -2.06647941487800   -0.22988739664700
 H     -2.25399568589300   -0.96583919692500   -2.62741442119700
 C     -1.35742607481000   -2.00860678527500    1.01075342754100
 O     -2.25715572478900   -1.98293599524400    1.75650679985300
 C      0.77867758533300   -0.01470873686300   -0.02450023900900
 O      1.29694088125900   -0.92675990816700    0.68775173096000
 C     -1.15743240382700   -0.91896707760700   -2.56952419861300
 O     -0.57376628109600    0.16206848744400   -2.79625622609700
 C     -0.49837411101600   -2.18759510175700   -2.17281732027200
 O      1.43088961058300    0.50259728647100   -1.08994478225700
 C     -1.28876703597900   -3.13954376583500   -1.44450552256800
 C      0.90325702703700   -2.28372210041600   -2.02205618538600
 H     -0.93478262195000   -4.16265775492500   -1.35085660302900
 H      1.35777615760300   -3.26016271765000   -1.88141038695500
 H      1.55408155010000   -1.49134922055300   -2.36100969715300
 H     -2.36588381519100   -3.01611821798900   -1.41296636069600
 H     -0.13612275946800    0.51156160507100    0.27408944898400
 H      0.81634643198200    0.74831461100400   -1.82819289084200
