# Supplementary material for: Mining hydroformylation in complex reaction network via graph theory
Source: RSC Adv. 2021 Jul 1;11(38):23235–40. doi: 10.1039/d1ra03395f (PMC9036754; doi:10.1039/d1ra03395f)
Supplement: RA-011-D1RA03395F-s890 [file RA-011-D1RA03395F-s890.xyz]

18
eq1797         -678.453763973977   -678.453763973977
Co      0.20443741349600    0.17381977736800   -0.98810836255700
 H     -1.02840307536400   -1.78120344973200    1.59992316300800
 C      1.16031919882700    0.98443696289000   -2.28110462674700
 O      1.88435804329400    1.43975221115200   -3.06631275007700
 C      0.56694231030100   -0.55583412007200    0.79301814540400
 O      1.18444572696700    0.64054092683000    0.56986177509300
 C      0.87400250876600   -1.48054560363800   -0.26755588415400
 O      1.13096694174000   -2.59504430865400   -0.64686776938800
 C     -0.58939429297300   -0.77172145336700    1.68258619849300
 O     -1.06326857505500    0.08329797655300    2.44196064615400
 C     -2.12725135109200    0.79002274568400   -0.87917333239000
 C     -1.80824392721800   -0.22188194455600   -1.99779304022100
 H     -2.96299235038600    1.41171945845000   -1.19993168969900
 H     -2.58007437342900   -0.99156531328500   -2.02202292582000
 H     -1.75279351190600    0.25799016719200   -2.97234473702200
 H     -2.40468294079800    0.30300543243300    0.05422892628600
 H     -1.31497228574200    1.51323079298500   -0.66227683001300
 H     -0.88589156455500   -0.87547525849900   -1.89781971108900
