# Supplementary material for: Mining hydroformylation in complex reaction network via graph theory
Source: RSC Adv. 2021 Jul 1;11(38):23235–40. doi: 10.1039/d1ra03395f (PMC9036754; doi:10.1039/d1ra03395f)
Supplement: RA-011-D1RA03395F-s891 [file RA-011-D1RA03395F-s891.xyz]

18
eq1798         -678.488029189575   -678.488029189575
Co     -2.10233026315500   -1.02747146778000    1.40045954174200
 H      1.05135820622000    0.39121403140000   -1.34301960519100
 C      0.41166066459200    0.97097899413100   -0.65991513884900
 O     -0.41331174382300    1.78081042005700   -1.10298051761900
 C     -2.42310434776700   -0.90585962880000   -0.32802476701200
 O     -2.50204452894900   -0.92051702699000   -1.49248446038600
 C     -1.10802744632100   -1.60216607664500    2.75692112067400
 O     -0.34022056392900   -1.99161620674300    3.54270311552200
 C     -1.80134881333100    1.13342559152200    1.42742502655700
 O     -2.60820426994400    0.67038593773200    2.31980456233900
 C      0.60942330091300    0.68443192104300    0.80598811060000
 C     -0.35422730536900    1.44923567014500    1.72376365200300
 H      0.49502899322300   -0.39774582755900    0.94270553600800
 H     -0.21218699541200    2.52366471385000    1.57270873860700
 H     -0.14788479362400    1.20325842943800    2.76662467009100
 H      1.64840040656500    0.91750103683600    1.06156790313500
 H     -1.69437590496100   -2.36156789206700    0.88505787672700
 H     -2.20187140091600    1.52508325607200    0.48872818296900
