# Supplementary material for: Mining hydroformylation in complex reaction network via graph theory
Source: RSC Adv. 2021 Jul 1;11(38):23235–40. doi: 10.1039/d1ra03395f (PMC9036754; doi:10.1039/d1ra03395f)
Supplement: RA-011-D1RA03395F-s892 [file RA-011-D1RA03395F-s892.xyz]

18
eq1799         -678.439087911911   -678.439087911911
Co     -0.75937770589700    1.15015330000100   -0.23895642834000
 H     -1.09671095376100   -0.99618322134300    1.47595650155000
 C     -1.87191869763100    1.37951078032400    1.84242277925900
 O     -2.61062756526100    1.33311323177500    0.80119304173500
 C      0.52356156841700    1.38297116943200   -1.36218154762400
 O      1.37828457914700    1.56462783905800   -2.13785186123300
 C      1.01026862941800   -0.73138378808700    0.89313010486100
 O      1.46890577872300   -0.66927500612900    2.04548379540400
 C     -0.45537718808400   -0.76823024353000    0.62115734522600
 O     -0.93330529854700   -0.80805822236300   -0.59038869920200
 C     -0.42472900048000    2.93911757417700    0.65615536618900
 C     -0.54407800714700    1.95526743046400    1.67247060210100
 H     -1.29718692170700    3.49519610824300    0.33332743291900
 H      0.26342550953800    1.68448134369600    2.33831474113800
 H     -1.17755106812000    1.66471458904100   -1.59765212080800
 H      0.53925936447300    3.40737540727100    0.50398420468200
 H      1.65370478769300   -0.75418747068400    0.00058414798100
 H     -2.20176486005400    0.94069716019200    2.78381482221200
