# Supplementary material for: Mining hydroformylation in complex reaction network via graph theory
Source: RSC Adv. 2021 Jul 1;11(38):23235–40. doi: 10.1039/d1ra03395f (PMC9036754; doi:10.1039/d1ra03395f)
Supplement: RA-011-D1RA03395F-s893 [file RA-011-D1RA03395F-s893.xyz]

18
eq18           -678.468035069086   -678.468035069086
Co      0.42450285991500   -0.18530248753200   -0.16920741852600
 H      0.64161372420300   -1.63002538699800   -0.42590146268300
 C      0.21770313545100    1.57814219568000    0.08536752631700
 O      0.10779823016100    2.72580761340100    0.22741654607000
 C      0.02624504970300   -0.22794645252600   -1.90888958092600
 O     -0.20579981506300   -0.30171455884300   -3.04777519128900
 C     -0.79202456438900   -0.82023646918900    0.97726984026600
 O     -1.56755868113400   -1.29293519249700    1.70548574755900
 C      2.14311291687600   -0.29857848295900    0.29866931755700
 O      3.26905029806600   -0.41864594716800    0.57211301745600
 C      2.98709916137000    2.09694736625700   -1.62371135939800
 C      2.05581681922400    2.14217161867800   -2.58755570607000
 H      2.96596413876000    2.77769708758500   -0.77904556610800
 H      2.06546463379900    1.44196002609400   -3.41538020621000
 H      1.24384022895300    2.86132703933400   -2.56089278368300
 H      3.78336730266400    1.36107509583300   -1.64131875603400
 H      2.63624231958900   -0.71086195805300   -2.26086750449900
 H      2.96503316337700   -1.00731647310500   -2.85584205402100
