# Supplementary material for: Mining hydroformylation in complex reaction network via graph theory
Source: RSC Adv. 2021 Jul 1;11(38):23235–40. doi: 10.1039/d1ra03395f (PMC9036754; doi:10.1039/d1ra03395f)
Supplement: RA-011-D1RA03395F-s894 [file RA-011-D1RA03395F-s894.xyz]

18
eq180          -678.467586000566   -678.467586000566
Co      1.64248975518600   -0.57806895953400   -0.08661456724800
 H      2.64649743767800   -1.66446165543100   -0.18692567948100
 C      0.44424462144200    0.74923060277900    0.08638924571100
 O     -0.31674127755200    1.61543470986900    0.22502623954600
 C      1.65157222400100   -0.78895863060500   -1.86535081456900
 O      1.73121740489300   -0.95226139757500   -3.01555309885800
 C      0.79265296792600   -1.81277160470400    0.87943722466200
 O      0.26570566536100   -2.65736562696400    1.48389605421900
 C      3.05666710985200    0.31153940754200    0.53467725992800
 O      4.01253005487300    0.87984437712600    0.88256612964400
 C      2.37373569407400    2.36706223648500   -1.89689755535700
 C      1.25740963463100    2.40276962078400   -2.63906182497700
 H      2.45157306377300    2.90619818589700   -0.95828779970200
 H      1.17720538518400    1.84476496949800   -3.56534852503000
 H      0.38853855227400    2.97193089365400   -2.32676172121300
 H      3.23548325547700    1.77857394223400   -2.19399360599400
 H     -1.00199729539800    0.00155940072800   -2.32592679213600
 H     -0.84131333294000    0.71654416208600   -2.44133576397700
