# Supplementary material for: Mining hydroformylation in complex reaction network via graph theory
Source: RSC Adv. 2021 Jul 1;11(38):23235–40. doi: 10.1039/d1ra03395f (PMC9036754; doi:10.1039/d1ra03395f)
Supplement: RA-011-D1RA03395F-s895 [file RA-011-D1RA03395F-s895.xyz]

18
eq1800         -678.459859483036   -678.459859483036
Co     -0.26003921531500    1.09335235615400    0.36117184011300
 H     -1.72317872064600   -1.03887407900300    0.34244732169700
 C     -1.99859197451100    2.32573472153200    1.34016824925600
 O     -2.32664661684200    1.81433790922300    0.22190681462400
 C      0.24787661088900    0.82749189764500   -1.31607307208200
 O      0.64603267128000    0.65751946191300   -2.39360487666100
 C      0.40667556111500   -1.63193975443800    0.63820597560800
 O      0.48717661201800   -2.46166873880400   -0.27643705342400
 C     -0.80092366502100   -0.78324638358800    0.86710441197600
 O     -0.83194702636500   -0.00711397110100    1.93164934097900
 C      0.08245570797300    3.14332938225500    0.32753640901800
 C     -0.61204165639000    2.77876737834800    1.49332885398100
 H     -0.46464171393100    3.43277438000000   -0.56215290705200
 H     -0.16730768668100    2.81695084023200    2.47644799944100
 H      1.13637161739100    0.87199975828200    0.66025221225100
 H      1.11822712793100    3.44605551330600    0.39742037141500
 H      1.22124657240200   -1.44903988920100    1.35596630069700
 H     -2.69596125445200    2.33347719918800    2.17562603626500
