# Supplementary material for: Mining hydroformylation in complex reaction network via graph theory
Source: RSC Adv. 2021 Jul 1;11(38):23235–40. doi: 10.1039/d1ra03395f (PMC9036754; doi:10.1039/d1ra03395f)
Supplement: RA-011-D1RA03395F-s896 [file RA-011-D1RA03395F-s896.xyz]

18
eq1801         -678.435631104000   -678.435631104000
Co      0.22803621608700    0.53240313236600    1.11743035358200
 H      0.26403113655700    0.81131908047700   -3.08217708973600
 C     -0.89470108106200    0.11358860194500    2.89909831951400
 O     -0.40312064979300   -0.98013946862700    2.39055391725500
 C     -0.63718722182700    0.97093396351500   -2.47841923280500
 O     -1.65179282704200    1.54185716103100   -2.88107573169000
 C      0.97837744523900    2.13668603138900    0.47590140005600
 O      0.81886765267200    2.58170084347700   -0.67304949388000
 C     -0.54354527110200    0.44975654750200   -1.07250214593500
 O      0.42988108990300   -0.30157410646500   -0.72686163605300
 C     -0.04962704536500    1.26331476713400    2.95181018732500
 C     -1.37206086258000    0.87147892641800    0.06614003668300
 H      0.98480582437000    1.10995578505600    3.26291407185600
 H     -2.05612276291100    0.09274940170200    0.40657848960900
 H     -1.81923362876300    1.85610961341100   -0.00014709705100
 H     -0.47848280425800    2.23432067661100    3.15945147341900
 H      1.63940512637400    2.68875679492100    1.17483676592500
 H     -1.97274738434400    0.19669023783500    3.05048164323200
