# Supplementary material for: Mining hydroformylation in complex reaction network via graph theory
Source: RSC Adv. 2021 Jul 1;11(38):23235–40. doi: 10.1039/d1ra03395f (PMC9036754; doi:10.1039/d1ra03395f)
Supplement: RA-011-D1RA03395F-s897 [file RA-011-D1RA03395F-s897.xyz]

18
eq1802         -678.495811711641   -678.495811711641
Co     -0.39296113953200    0.35634666963700    1.17273115224200
 H     -0.68778296058600    3.17792125585600   -0.10950741661200
 C      0.12493323918400    1.52064565914400    2.82015243690000
 O      0.49587469408200    0.24966919402500    2.87811025699000
 C      0.04613139101600    2.50712977146300   -0.58455267561000
 O      1.14351632424500    2.91768400259300   -0.98438967471000
 C      0.82193867175800   -0.86820124260000   -0.90012704960800
 O      0.52692759461500   -1.13961475113700    0.28504428626900
 C     -0.39700003938100    1.10773739907100   -0.62158505987800
 O      0.42125828373000    0.25735284959200   -1.49029459339900
 C     -1.20740371960200    1.75900681424500    2.41835428310900
 C     -1.70191359883800    0.63860520572300   -0.30042823246200
 H     -1.97883605887200    1.06858571474800    2.75234830017100
 H     -2.05980351285200   -0.28555986489200   -0.74030019600500
 H     -2.46687573677400    1.35880900044900   -0.03832102415300
 H     -1.51998700588900    2.75982314675500    2.15064057633900
 H      1.41282225168700   -1.51635309917700   -1.53398054336700
 H      0.88394427420600    2.30032026424900    2.86706940512800
