# Supplementary material for: Mining hydroformylation in complex reaction network via graph theory
Source: RSC Adv. 2021 Jul 1;11(38):23235–40. doi: 10.1039/d1ra03395f (PMC9036754; doi:10.1039/d1ra03395f)
Supplement: RA-011-D1RA03395F-s898 [file RA-011-D1RA03395F-s898.xyz]

18
eq1803         -678.497991701020   -678.497991701020
Co      0.71051616110000   -1.52434600599500   -1.46264110945600
 H     -2.47118188629700   -0.73643898074100   -1.89970062838800
 C      1.17933361025600   -0.02816024392100   -2.29178015112200
 O      1.40646710428500    0.96047424571900   -2.86554695821000
 C      0.62317404679700   -0.92323679858300    0.61850074337400
 O      1.80356503565600   -1.07967966507700    0.17363066922300
 C     -2.02381687658300   -1.42911639901800   -1.17097275622900
 O     -2.29493540664300   -1.33491944113900    0.04266401399300
 C     -1.04370777652400   -2.39062476495300   -1.74138347011800
 O      0.05509446184800    0.31772952862400    0.70450435654200
 C     -0.30447347827500   -3.24375863969000   -0.88646673844100
 C     -0.46118043373600   -2.06721762447800   -3.00694175957000
 H      0.31759060686000   -4.02261530870700   -1.31739799658800
 H      0.10518788556000   -2.82223933673200   -3.54374057815000
 H     -0.92470215433700   -1.30299795991700   -3.62132135854900
 H     -0.65483550289400   -3.41099370621400    0.12335510139400
 H      0.08327816966100   -1.71322443404800    1.14187408936400
 H     -0.89639376676800    0.25046157965600    0.92112370511200
