# Supplementary material for: Mining hydroformylation in complex reaction network via graph theory
Source: RSC Adv. 2021 Jul 1;11(38):23235–40. doi: 10.1039/d1ra03395f (PMC9036754; doi:10.1039/d1ra03395f)
Supplement: RA-011-D1RA03395F-s899 [file RA-011-D1RA03395F-s899.xyz]

18
eq1804         -678.457707318787   -678.457707318787
Co      0.73794758897500   -1.72971033758400   -1.09580163784700
 H     -2.49313318087900   -0.59792931025100   -2.39963205620900
 C      0.97713666346400    0.05083339162000   -1.76872239209700
 O      0.25494440547500    0.97895151755200   -2.06695374950400
 C      0.85683056757800   -1.26809535561200    0.66928923773700
 O      2.14783773275300   -0.43336761563200   -1.71525863969300
 C     -2.00508971852700   -1.07801974430900   -1.54639742452700
 O     -2.21828030049800   -0.66947594108000   -0.38768515893600
 C     -1.06946816426100   -2.20724014032400   -1.82974352195600
 O     -0.17782133632000   -0.83078990728300    1.36194195525300
 C     -0.70679764366900   -3.04253908177900   -0.72347242101300
 C     -0.23906452270500   -2.17584360207400   -2.96907740595500
 H     -0.20500008072200   -3.98527829653900   -0.92979373011000
 H      0.31914097017300   -3.05994714412100   -3.26075024800400
 H     -0.38454782731600   -1.41774360135200   -3.72839230976300
 H     -1.30523999817500   -3.01823335671100    0.17794557583700
 H      1.75198551457500   -1.21527506885000    1.29959641438200
 H     -1.03240086993800   -0.80120036087500    0.83066668659400
