# Supplementary material for: Mining hydroformylation in complex reaction network via graph theory
Source: RSC Adv. 2021 Jul 1;11(38):23235–40. doi: 10.1039/d1ra03395f (PMC9036754; doi:10.1039/d1ra03395f)
Supplement: RA-011-D1RA03395F-s900 [file RA-011-D1RA03395F-s900.xyz]

18
eq1805         -678.399962209295   -678.399962209295
Co      2.41035012177100    0.21044434246400   -0.30033152336000
 H      0.15848081974400    1.47806879905200   -0.59042924352000
 C      2.12257003403100   -2.45665936090900    0.66100702804400
 O      2.80658307383200   -1.37724262823800    0.69761528783300
 C      0.91035752087800    1.12653619834500   -1.30823538537300
 O      0.59881943703700    0.55875801045400   -2.37267808959900
 C      3.24010041924100   -0.52474623109600   -1.76030053101400
 O      3.82879979605700   -0.95430588945400   -2.65922611544600
 C      2.09276424409900    1.00205699788800    1.29770700770500
 O      1.96419303158200    1.48893207627600    2.34224300818100
 C     -0.23686812895900   -1.62215301488300    0.29684196097800
 C      0.92083044109000   -2.45138654219500   -0.29301864795900
 H      0.10478060218100   -0.62634186619900    0.59674468517000
 H      1.22148967924600   -2.01620283356500   -1.25940765828700
 H      0.60058624216900   -3.47670603937900   -0.46142108743800
 H     -0.66061785091300   -2.11030471790100    1.17490448884700
 H      1.95985468071100    1.65650773262000   -1.20739107115900
 H     -1.01427839494600   -1.48741036577000   -0.45657306699500
