# Supplementary material for: Mining hydroformylation in complex reaction network via graph theory
Source: RSC Adv. 2021 Jul 1;11(38):23235–40. doi: 10.1039/d1ra03395f (PMC9036754; doi:10.1039/d1ra03395f)
Supplement: RA-011-D1RA03395F-s901 [file RA-011-D1RA03395F-s901.xyz]

18
eq1806         -678.462386134630   -678.462386134630
Co      1.00131944083600   -0.59226221862400    0.10128989350800
 H     -2.13110544757200   -1.67079128871000    2.16001992303000
 C     -0.42513368707300   -1.41404981672500   -0.52568064483800
 O     -1.43875370022600   -1.95612023274900   -0.76503553862600
 C      0.19791409751600    1.02955809217200    0.34922965858900
 O      0.73562612031600    1.76911615699600   -0.48648653160800
 C      1.83738815731400   -0.49250935163400    1.67245485549000
 O      2.28891982873200   -0.43146449884300    2.74537657353900
 C     -1.58350715107700   -0.73960298312800    2.37010225504100
 O     -0.72748404699900   -0.69539148549100    3.26188148856600
 C     -0.84568670177600    1.47087109652500    1.34681537540800
 C     -1.97664741750000    0.45691875168100    1.53266757458100
 H     -0.33219027113200    1.59907518699200    2.30591751304300
 H     -2.38036391097100    0.11722874598800    0.57892097295300
 H     -2.80325811604400    0.94761827077800    2.05958404347000
 H     -1.23466709778400    2.43895602714800    1.02655236213900
 H     -1.66680549038800    1.35630894107900   -1.48790925022600
 H     -2.20883141214800    0.84958648232500   -1.47766697597400
