# Supplementary material for: Mining hydroformylation in complex reaction network via graph theory
Source: RSC Adv. 2021 Jul 1;11(38):23235–40. doi: 10.1039/d1ra03395f (PMC9036754; doi:10.1039/d1ra03395f)
Supplement: RA-011-D1RA03395F-s902 [file RA-011-D1RA03395F-s902.xyz]

18
eq1807         -678.431768077491   -678.431768077491
Co     -0.46140955405300    1.97446515641300   -1.16508926058000
 H      1.15963453170700   -0.31187276497200    2.45073781541300
 C     -1.22389366781500   -0.14218446577600    0.09375915452300
 O     -1.43357527686600    0.35646747087100   -1.21810282423700
 C      1.39989171910900    1.39676441793500    1.01024651610400
 O      2.12874056551500    2.31560625340700    1.24033007054400
 C      0.28503693633900   -0.29666400594200    0.32239554803500
 O      0.92462628873600    0.95902173427300   -0.31707537370500
 C      0.61458872638500    0.26546454810600    1.71508832607000
 O     -0.63061531192100    0.71668164122500    2.27346052746200
 C     -1.34926888942300    2.31910152728900    0.48892588683800
 C     -1.56769243513400    0.94763820090100    1.15207360668900
 H     -2.28740432062200    2.77360198886300    0.15780914947100
 H     -2.55677045276700    0.84283976493800    1.58747581698700
 H      0.23000280724900    3.30594264960600   -1.09789990081900
 H     -0.80191269687300    3.00795838437600    1.13168302496500
 H      0.78038364210200   -1.17795692494100   -0.05977184849100
 H     -1.74557966036300   -1.08296758701000    0.27491799604800
