# Supplementary material for: Mining hydroformylation in complex reaction network via graph theory
Source: RSC Adv. 2021 Jul 1;11(38):23235–40. doi: 10.1039/d1ra03395f (PMC9036754; doi:10.1039/d1ra03395f)
Supplement: RA-011-D1RA03395F-s903 [file RA-011-D1RA03395F-s903.xyz]

18
eq1808         -678.503402212549   -678.503402212549
Co      0.76172633876300   -0.28894182018300    0.42011792372900
 H     -0.98940085608400    1.17200343139800    1.73412650622400
 C     -0.05058123843700   -0.08959778029000   -1.14948007785300
 O     -0.62104314371200    0.04473605759500   -2.15286349676100
 C      1.68995294283900   -1.84677247368000    0.54085359916600
 O      2.22453486102800   -2.87004749348900    0.64331549060600
 C      0.56557857263800    2.48252315546600    0.86556740452400
 O     -0.23589433649800    3.32588001069000    0.42870631576500
 C      0.07545033292100    1.22113998834500    1.51123617363200
 O      0.94145896346400    0.45413596984300    2.18323565546300
 C      2.06707538163400    2.60186544482500    0.71790264943000
 C      2.58801854788700    1.56867940254000   -0.29261225016900
 H      2.53669369323300    2.42169984742600    1.68669858212300
 H      3.66253185731500    1.68132964516900   -0.44059480722800
 H      2.49816698474600    0.52803777290500    0.08423134136900
 H      2.30214268367300    3.60739104054600    0.37302509939300
 H     -0.40596354148500   -1.06314150818900    0.72447296808400
 H      2.09553855224800    1.66845393411700   -1.26075811005900
