# Supplementary material for: Mining hydroformylation in complex reaction network via graph theory
Source: RSC Adv. 2021 Jul 1;11(38):23235–40. doi: 10.1039/d1ra03395f (PMC9036754; doi:10.1039/d1ra03395f)
Supplement: RA-011-D1RA03395F-s904 [file RA-011-D1RA03395F-s904.xyz]

18
eq1809         -678.529066543870   -678.529066543870
Co      0.58919364644500   -0.62303382893500    0.42342306579300
 H     -0.89449224319100    1.31529469088100    2.10916815663100
 C      0.07603991068200   -1.08614310580400   -1.19835380441500
 O     -0.24832344603900   -1.34679406021600   -2.28647968969300
 C      1.77917927251400   -1.88721392811000    0.65766529990700
 O      2.61412211644100   -2.67341734304500    0.84114028828000
 C      0.67340108120400    2.50192284871200    1.18022422478800
 O     -0.01157590783500    3.53393988784800    1.17971785381000
 C      0.01349644390100    1.16129878279300    1.52174741513700
 O      0.88999716157400    0.19249475298300    2.03576909903000
 C      2.13028959230900    2.45240348931800    0.80732831471400
 C      2.29676784906100    1.86126752592600   -0.60807324333300
 H      2.65697528644700    1.81902840059900    1.52382483197900
 H      3.33578250719300    1.94660277707500   -0.92678694584000
 H      2.03909604722500    0.79518101428600   -0.62232140754600
 H      2.52964975618900    3.46502417843400    0.83887278309100
 H     -0.42727612048700    0.81013116592400    0.47133056566100
 H      1.66366364255200    2.38138737638600   -1.33101584054700
