# Supplementary material for: Mining hydroformylation in complex reaction network via graph theory
Source: RSC Adv. 2021 Jul 1;11(38):23235–40. doi: 10.1039/d1ra03395f (PMC9036754; doi:10.1039/d1ra03395f)
Supplement: RA-011-D1RA03395F-s905 [file RA-011-D1RA03395F-s905.xyz]

18
eq181          -678.466729060005   -678.466729060005
Co     -0.56768168276700   -0.17529919076400    0.06008839785900
 H     -0.77122234092800    1.28007112819700    0.23453813285000
 C     -0.22301660071100   -1.92171407443700   -0.14717628180700
 O      0.04533707005500   -3.04375225854100   -0.28030487559700
 C      0.24639531807400    0.41282341800700   -1.41590923458000
 O      0.76464168848700    0.85022151726200   -2.36278931927800
 C      0.22303094404500    0.04662514735100    1.64404090502000
 O      0.72707374612700    0.24724177343000    2.67478180624700
 C     -2.35443356861000   -0.13558156741200    0.04865433623000
 O     -3.51215757788500   -0.01140114956200    0.05235067336200
 C      1.50336356164200    2.87120401076100    1.12084925736700
 C      1.48755408942600    3.03164294015400   -0.20978758051200
 H      2.35984038160300    2.44758417323300    1.63330070304700
 H      0.61538791051700    3.42346656027700   -0.72267237955300
 H      2.33018080795000    2.74392836238500   -0.82856419423700
 H      0.64456108631700    3.12708261983200    1.73253867644200
 H      3.11683791975900    0.02195010377100    0.06354082952700
 H      2.46240475150100    0.36046846566200    0.15445867139400
