# Supplementary material for: Mining hydroformylation in complex reaction network via graph theory
Source: RSC Adv. 2021 Jul 1;11(38):23235–40. doi: 10.1039/d1ra03395f (PMC9036754; doi:10.1039/d1ra03395f)
Supplement: RA-011-D1RA03395F-s906 [file RA-011-D1RA03395F-s906.xyz]

18
eq1810         -678.415851533493   -678.415851533493
Co     -0.20486176510900    0.69728410830700    0.21003031877400
 H      0.11245954666500   -1.17741690399700    3.63164994969300
 C      1.54228204287600    1.03116985208200    0.12838284510900
 O      2.68111635694500    1.24205173242200    0.11800944421000
 C     -0.00512670560300    0.22759976940000    2.06738797200800
 O     -0.16606316298800    1.49828385755700    2.17187319227300
 C      0.13526552553300   -0.55865542771500   -1.15519335753300
 O      0.56380337953800   -1.70179853843900   -0.90764902185800
 C      0.10840840629100   -1.00074390757300    2.56657657336100
 O      0.16941004498400   -2.16976819799100    1.80615595021300
 C     -2.31776869186200    0.78009169198300    0.45313884139700
 C     -2.09729372584100   -0.49279356423600   -0.00974295445900
 H     -2.59889610649700    1.57902104185500   -0.22801270946800
 H     -1.92653936123000   -1.32296779691400    0.66894982571300
 H     -2.25479105221100   -0.74167631050900   -1.05286441731000
 H     -2.37008634217800    0.99437833780400    1.51224653765300
 H     -0.04214978499400   -0.26547695409900   -2.20923625529000
 H      0.44599801071100   -2.03561210341200    0.86625530201200
