# Supplementary material for: Mining hydroformylation in complex reaction network via graph theory
Source: RSC Adv. 2021 Jul 1;11(38):23235–40. doi: 10.1039/d1ra03395f (PMC9036754; doi:10.1039/d1ra03395f)
Supplement: RA-011-D1RA03395F-s907 [file RA-011-D1RA03395F-s907.xyz]

18
eq1811         -678.431982925508   -678.431982925508
Co     -0.08887473797600    0.73724886975300    0.29415704368600
 H      0.58584738850200   -1.13198925921500    3.76300196166700
 C      0.50560803586300    1.58282092171200   -1.20354313982200
 O      0.88420645113800    2.00837542387500   -2.21500854617400
 C      0.33480904074900    0.01236314509900    1.99152670976800
 O      1.14579929547500    1.01650794245100    1.76622303844300
 C      0.62462217142700   -0.93802612565500   -0.09696720038400
 O     -0.00706456134400   -1.95404694729000   -0.37256703859200
 C      0.10461801229400   -1.02742052377900    2.80190836476100
 O     -0.82521299938200   -2.03337645171200    2.49849288336200
 C     -2.06752238933400    0.11376118586500    0.65129622018200
 C     -1.94433248006500    0.45820085232600   -0.68841665743300
 H     -2.41278857595700    0.83592603339500    1.38518368702100
 H     -1.80881439539300   -0.31504267265400   -1.43425701656300
 H     -2.25916057724700    1.43394452961100   -1.03896140384700
 H     -2.05993106626600   -0.91456770087100    0.97713358561300
 H      1.72568521979900   -0.88002117699200   -0.05567958337600
 H     -0.66232721720900   -2.42168735940700    1.61443512820600
