# Supplementary material for: Mining hydroformylation in complex reaction network via graph theory
Source: RSC Adv. 2021 Jul 1;11(38):23235–40. doi: 10.1039/d1ra03395f (PMC9036754; doi:10.1039/d1ra03395f)
Supplement: RA-011-D1RA03395F-s908 [file RA-011-D1RA03395F-s908.xyz]

18
eq1812         -678.452629953806   -678.452629953806
Co      0.01972826039800    0.06413731886100    0.05358937804700
 H      1.46229205395400   -0.12028449579900    2.19436129355300
 C      0.25574817332900    1.82564489408600    0.36633248910600
 O      0.49755130898800    2.92672589870200    0.65861010960600
 C      0.51238601340400   -1.58504720818200    0.90322022665000
 O      0.65425767379200   -2.76187897363800    0.64211332949300
 C     -0.01415886859800   -0.24956489262500   -1.70698923681800
 O      0.02704574819700   -0.50115513715800   -2.84228151863300
 C      0.51312273217300   -0.54259462256500    1.88842985789800
 O     -0.55600862895000   -0.45802513478200    2.82559467931200
 C     -2.06648415519700    0.54661307965600    0.48067498101900
 C     -1.97933047502700   -0.81641999744700    0.25767563701600
 H     -2.36755553502700    1.22351380150000   -0.30867088745500
 H     -1.93525879834600   -1.48569804651800    1.10630811178100
 H     -2.21443352917600   -1.25715527660200   -0.70206648694200
 H     -2.04855218881800    0.91075870911900    1.49986282926300
 H      1.48069316272200    0.00217122989200   -0.19491163221900
 H     -0.46587633275500   -1.13877045995200    3.51610487587700
