# Supplementary material for: Mining hydroformylation in complex reaction network via graph theory
Source: RSC Adv. 2021 Jul 1;11(38):23235–40. doi: 10.1039/d1ra03395f (PMC9036754; doi:10.1039/d1ra03395f)
Supplement: RA-011-D1RA03395F-s909 [file RA-011-D1RA03395F-s909.xyz]

18
eq1813         -678.450554781131   -678.450554781131
Co     -0.29646395182600    0.03105984866300    1.59664793442600
 H     -1.89451005730800    2.57009956778900    0.57638973698600
 C      1.02230903631700    1.00246406990900    2.98171274872600
 O      0.82160960164300   -0.27031343704700    3.20796722208900
 C     -1.67952336542700    2.30134840265600   -0.47143421801300
 O     -1.50898977084100    3.16012488386200   -1.34478508144600
 C      0.98987047279500    0.16736368706300    0.24793022574300
 O      1.94674810649100    0.92105561462300    0.22630495469700
 C     -1.60535003754000    0.82737133947000   -0.69910565310800
 O     -1.63956733507000    0.08523541591000    0.45291177511700
 C     -0.12427617118100    1.75243205759500    2.56631334917900
 C     -1.47200993655100    0.29050598135700   -1.92635243034800
 H      0.03391902707100    2.69662184674700    2.06161911131500
 H     -1.41998913354900   -0.78291828760100   -2.05693498427400
 H     -1.43489602159900    0.94413028189800   -2.78721411927200
 H     -1.05380258422500    1.64500092398000    3.12266607146800
 H      0.74176644017700   -0.54317693393400   -0.56752959716800
 H      2.03793863281200    1.37150272680500    2.85385718516400
