# Supplementary material for: Mining hydroformylation in complex reaction network via graph theory
Source: RSC Adv. 2021 Jul 1;11(38):23235–40. doi: 10.1039/d1ra03395f (PMC9036754; doi:10.1039/d1ra03395f)
Supplement: RA-011-D1RA03395F-s910 [file RA-011-D1RA03395F-s910.xyz]

18
eq1814         -678.466634718262   -678.466634718262
Co      0.99725310163400   -0.34386818626500    0.92752259420300
 H      1.70718368017700    0.91513709436900    0.61452008819100
 C      0.93851150475000   -0.40038160204700   -0.85558660369200
 O      0.93097310651600   -0.38264104435600   -2.02010958128100
 C      2.57553088458100   -0.70724886201900    1.68145851093200
 O      3.63423338769300   -0.85422148185900    2.14347544067600
 C      0.06329997293600   -1.83596095960200    1.26523427377800
 O     -0.57509458834200   -2.78537355654100    1.46442656793000
 C     -0.04641294851400    0.81541596431300    1.79615617047700
 O     -0.68864242571600    1.61905065179500    2.34226353308900
 C      0.29203625515500    3.23802140131000   -0.19264630609500
 C      0.71913490497400    2.70729949289500   -1.34697773279000
 H      0.98561138686200    3.51969230874500    0.59287542879800
 H      0.02563285380200    2.39126465796600   -2.11806622029900
 H      1.77388923468800    2.53878402632700   -1.53803976820500
 H     -0.76341605549900    3.37396167707000    0.01451919081500
 H     -1.40339535172600    0.84322621089600   -0.49954973557400
 H     -2.06823139936300    0.92440418665300   -0.81953732706900
