# Supplementary material for: Mining hydroformylation in complex reaction network via graph theory
Source: RSC Adv. 2021 Jul 1;11(38):23235–40. doi: 10.1039/d1ra03395f (PMC9036754; doi:10.1039/d1ra03395f)
Supplement: RA-011-D1RA03395F-s911 [file RA-011-D1RA03395F-s911.xyz]

18
eq1815         -678.530930240985   -678.530930240985
Co     -0.50112255354900   -1.02614649112600   -0.75804204491300
 H      0.54274284999200    3.29888548869500    2.14741415921900
 C     -0.83401005298900   -2.77368015236000   -0.98715767730000
 O     -1.04134248807400   -3.91657330456800   -1.05417178254800
 C      0.87074159312400   -1.06059225774400    0.25877201957700
 O      1.78406638844600   -0.95169907187000    0.99027699046100
 C     -0.81719694228900    0.73874426793000   -0.71279321092000
 O     -1.80999133653000    0.41811235577400   -1.41819823693800
 C     -0.47193655295200    2.03336388470600   -0.05745240991400
 O      0.93946452110300    2.28920808916900   -0.18998186951200
 C     -0.52937612852600    3.10879557348400    2.22808834247400
 C     -0.90717400796400    1.87525485272700    1.41179306679900
 H     -1.05763152857800    3.99076204242500    1.85861223882400
 H     -0.42184469458700    0.98376757016800    1.82679841564300
 H     -1.98606219541900    1.69725702648900    1.44394011279800
 H     -0.78225679713700    2.95911642725400    3.27872700367000
 H     -0.97003346210800    2.88021993714500   -0.52769540153000
 H      1.45774633928000    1.62511175117000    0.30203451538300
