# Supplementary material for: Mining hydroformylation in complex reaction network via graph theory
Source: RSC Adv. 2021 Jul 1;11(38):23235–40. doi: 10.1039/d1ra03395f (PMC9036754; doi:10.1039/d1ra03395f)
Supplement: RA-011-D1RA03395F-s912 [file RA-011-D1RA03395F-s912.xyz]

18
eq1816         -678.405088135330   -678.405088135330
Co      0.81578595661600   -0.05484251542300   -1.29228593107900
 H     -1.61560571346900   -2.20482170579400   -0.66303560003600
 C      0.84832480364300    0.83458742800900   -2.88625531905000
 O      0.65721817757800    1.35449567352500   -3.90573326357300
 C     -0.35031337077800   -1.52688100366300    1.05389390420900
 O     -0.25126938623200   -1.31582717079200    2.26566776700100
 C      0.75283763647400   -1.27175072239100    0.07280146850000
 O      1.85570114965400   -1.84194612983700   -0.03553661450400
 C     -1.68714691634700   -1.85870824359000    0.37895654579300
 O     -2.76383953011700   -1.73121148242900    0.95846761060500
 C     -1.85284643006400    1.16846608464000   -1.19841035924300
 C     -0.49327230203200    1.13000464276900   -0.50704372362000
 H     -2.35907103935500    0.20359969367900   -1.12658589349400
 H      0.03587270800100    2.09057084334300   -0.59321554182200
 H     -0.61084983630300    0.89633233306900    0.55439553306700
 H     -2.49893278971200    1.91146204265000   -0.72055218722400
 H     -1.76665384568100    1.42013567195300   -2.25814304472100
 H     -0.22843537699300   -0.87912043999600   -1.83711815545500
