# Supplementary material for: Mining hydroformylation in complex reaction network via graph theory
Source: RSC Adv. 2021 Jul 1;11(38):23235–40. doi: 10.1039/d1ra03395f (PMC9036754; doi:10.1039/d1ra03395f)
Supplement: RA-011-D1RA03395F-s913 [file RA-011-D1RA03395F-s913.xyz]

18
eq1817         -678.417973797025   -678.417973797025
Co     -0.47824676874400   -1.50651697460100   -0.11099130598400
 H     -2.87063731129600    1.72974494519000    1.47705765229800
 C      0.84606435241700   -0.24305087875100    0.24317896095900
 O      1.97521661836900   -0.48689404112200   -0.20617805149600
 C     -0.31358405467700   -2.29004729517300    1.43658187244500
 O     -0.27969416539700   -2.68958748877000    2.53206388181400
 C     -2.05509518424900   -0.92176740901900   -0.19596818495800
 O     -2.77685325972500    0.00091774604100    0.44562672672600
 C     -2.07409324580000    1.00278107200300    1.32314897305700
 O     -1.69415713465000    0.35813632094000    2.51979425784000
 C      0.51764624344700    1.00752921999300    1.03087495441400
 C     -0.83917236798200    1.64892471463100    0.69185959765900
 H      0.50406763940500    0.71760761927300    2.08587745600700
 H     -0.98598465754700    1.71220960235700   -0.39037932423000
 H     -0.81263502876900    2.67393564246400    1.06546309402500
 H      1.31914177231900    1.73573356426000    0.88212309663700
 H     -1.21666625400400   -0.38006862794700   -1.04417136265900
 H     -2.45858399915200   -0.02654185579700    2.98207125317000
