# Supplementary material for: Mining hydroformylation in complex reaction network via graph theory
Source: RSC Adv. 2021 Jul 1;11(38):23235–40. doi: 10.1039/d1ra03395f (PMC9036754; doi:10.1039/d1ra03395f)
Supplement: RA-011-D1RA03395F-s914 [file RA-011-D1RA03395F-s914.xyz]

18
eq1818         -678.408933369967   -678.408933369967
Co     -0.04664900695300   -1.72071020779500    0.06133929561400
 H     -2.88604369540200    1.50263975210100    1.22823524906400
 C      0.82951589017400   -0.19404228210800    0.30368887497600
 O      1.18767888135000   -0.22309903891700   -0.90795912705700
 C     -0.55775562527000   -2.19545055083400    1.66050718094400
 O     -0.93406970907400   -2.51593641214400    2.71727863934000
 C     -1.60212267822900   -0.93435593769600   -0.41569958171800
 O     -2.40090761355900   -0.37283792905000    0.58033487177400
 C     -1.99873979643100    0.86785103135300    1.27204156408400
 O     -1.69855139492400    0.49582474685800    2.61433528652700
 C      0.61370100880700    1.02948094103200    1.13139646390600
 C     -0.77400290312100    1.62477292495600    0.74634944327600
 H      0.60049479143600    0.77312496077100    2.18808981372000
 H     -0.85062978241400    1.75528674585600   -0.33560899696800
 H     -0.82593888406800    2.61690098932400    1.19674557796700
 H      1.38137313895800    1.77838441537400    0.92526095149200
 H     -1.34744573224200   -0.14160178879700   -1.15930751128900
 H     -2.38317369507400   -0.10318648430500    2.96100555207100
