# Supplementary material for: Mining hydroformylation in complex reaction network via graph theory
Source: RSC Adv. 2021 Jul 1;11(38):23235–40. doi: 10.1039/d1ra03395f (PMC9036754; doi:10.1039/d1ra03395f)
Supplement: RA-011-D1RA03395F-s915 [file RA-011-D1RA03395F-s915.xyz]

18
eq1819         -678.431410724354   -678.431410724354
Co     -0.38819992593500   -1.28467937989700   -0.06853319450300
 H     -2.76126099078600    1.82697696744000    0.26816485957100
 C      0.92641136823700   -0.07689724277700    0.49817558084200
 O      2.03747650056800    0.01036555702000   -0.04494267034800
 C      0.39328896413100   -2.58809118240000    0.74193302134100
 O      0.88596028886300   -3.44008859133800    1.37120555511200
 C     -2.09580245878400   -1.35961074033800    0.31013316397900
 O     -1.94970318590800   -0.00191803965100   -0.16684257298300
 C     -2.02857200943300    1.18184789208000    0.75502820004000
 O     -2.42840759423900    0.79035680614200    2.05088055650600
 C      0.42054476282300    0.95772250212000    1.49360867639800
 C     -0.66325199601100    1.83836507047500    0.83339574744400
 H     -0.00412430988200    0.45995863806700    2.36796413285600
 H     -0.35738417584300    2.11979977784300   -0.17725680794300
 H     -0.78623807569600    2.75354178043600    1.41514173017900
 H      1.25582875789300    1.58976115972600    1.80216958360900
 H     -2.75870854292300   -1.43082069627800    1.17992492546500
 H     -3.39112418310600    0.69645559730400    2.13788306008000
