# Supplementary material for: Mining hydroformylation in complex reaction network via graph theory
Source: RSC Adv. 2021 Jul 1;11(38):23235–40. doi: 10.1039/d1ra03395f (PMC9036754; doi:10.1039/d1ra03395f)
Supplement: RA-011-D1RA03395F-s916 [file RA-011-D1RA03395F-s916.xyz]

18
eq182          -678.467788203186   -678.467788203186
Co     -0.94492059812200    0.26769623998300    0.09458980246100
 H     -2.08146721704000    1.06444690809000   -0.42602297407200
 C      0.42641214962900   -0.68115129210200    0.75453099823900
 O      1.31104819919100   -1.28900477394600    1.19840252767500
 C     -0.20739858014300    0.85313302356600   -1.42332449969100
 O      0.22862837198500    1.29400012283100   -2.40953547849300
 C     -1.03256653467800    1.49171917525200    1.38950384978700
 O     -1.08564975260100    2.33812836536300    2.18831176285600
 C     -2.15449793066300   -1.04097275429600   -0.00831081824400
 O     -2.97732636546800   -1.85948271200000   -0.10209718269200
 C      2.27626108000800    1.84838467503400    1.27205287125900
 C      1.86721390096200    2.59477068893000    0.23620084358200
 H      3.05799539869500    1.10507924506900    1.16181340280800
 H      1.06717955937700    3.32046871814600    0.33795240079200
 H      2.30547624993500    2.48600974812900   -0.74977372716700
 H      1.82315842070000    1.94365524033500    2.25323823689700
 H      2.71951416732000   -0.32754777152100   -0.90496728762800
 H      2.49903698557100    0.16722913274100   -1.41062620456900
