# Supplementary material for: Mining hydroformylation in complex reaction network via graph theory
Source: RSC Adv. 2021 Jul 1;11(38):23235–40. doi: 10.1039/d1ra03395f (PMC9036754; doi:10.1039/d1ra03395f)
Supplement: RA-011-D1RA03395F-s917 [file RA-011-D1RA03395F-s917.xyz]

18
eq1820         -678.438287579116   -678.438287579116
Co      1.24064990842300   -0.84726918658000   -0.74949116658900
 H      1.81466472847100    0.33934686751500   -1.29621653122800
 C      1.36765208946900   -1.35263427073800   -2.43694486549100
 O      1.41095963750900   -1.56645436393800   -3.57732798829000
 C      0.07015907791900   -0.16750021901400    2.92182732553100
 O     -0.67632642526800   -0.53102397599700    3.76057225307800
 C      1.44486453881200    1.61256350745500    2.06197003090700
 O      1.19005008902600    2.31736453884800    3.06449858684100
 C      0.91522236833700    0.24316074302100    1.95878659975200
 O      1.23946339428600   -0.63344563341600    0.95327924673900
 C      2.19327778694000    2.13517588615900    0.86400330700400
 C      1.15448518857800    2.65616612379900   -0.15119660689400
 H      2.79957852660200    1.34578366345400    0.41542529150700
 H      0.65850314943000    3.54336950565500    0.24523058940200
 H      1.63558294566800    2.90574370229200   -1.09892027709700
 H      2.84578425814400    2.94535946094900    1.18747768889900
 H      0.01099392535200   -0.22552100668900   -1.15457235666500
 H      0.39042140841600    1.89918928226800   -0.35122015995700
