# Supplementary material for: Mining hydroformylation in complex reaction network via graph theory
Source: RSC Adv. 2021 Jul 1;11(38):23235–40. doi: 10.1039/d1ra03395f (PMC9036754; doi:10.1039/d1ra03395f)
Supplement: RA-011-D1RA03395F-s918 [file RA-011-D1RA03395F-s918.xyz]

18
eq1821         -678.445286352782   -678.445286352782
Co      1.43914282503500   -0.72282424922100   -0.61659999014400
 H     -0.14857849731600   -0.31522605802200   -0.77007314321300
 C      1.73585555860800   -0.73827288843500   -2.37833609852100
 O      1.93064220507000   -0.64532771933200   -3.52328378222100
 C      0.13676698213000   -0.17631441616500    2.92497913422900
 O     -0.61505486804200   -0.60043263937000    3.72998982534100
 C      1.23617917202600    1.73721737830100    1.94833344880000
 O      0.64744444663400    2.52099116898800    2.72798647891900
 C      0.98575281475400    0.28984639110400    1.98813622649000
 O      1.58856311536700   -0.59833943114500    1.12927004724300
 C      2.19316544660000    2.22140838803100    0.88383240980200
 C      1.42285351890500    2.49252467565500   -0.42226790459400
 H      2.97449225206600    1.47705281326800    0.71213921844200
 H      0.64236132209400    3.23727156117600   -0.25696413972300
 H      2.09994139150300    2.84786880568000   -1.20049836351800
 H      2.64866021376600    3.14500030542000    1.24055943176200
 H     -0.15220510100500   -1.13048979683200   -0.71141518385500
 H      0.94000379792500    1.57742033596000   -0.78860664776500
