# Supplementary material for: Mining hydroformylation in complex reaction network via graph theory
Source: RSC Adv. 2021 Jul 1;11(38):23235–40. doi: 10.1039/d1ra03395f (PMC9036754; doi:10.1039/d1ra03395f)
Supplement: RA-011-D1RA03395F-s919 [file RA-011-D1RA03395F-s919.xyz]

18
eq1822         -678.447363300946   -678.447363300946
Co      0.59058769598300   -0.64308270793200   -0.75363920589000
 H      0.60779410513700   -0.44676824334200   -2.38416418862500
 C      2.18430516520500   -1.32284495639800   -0.58955224992100
 O      3.26240748284000   -1.72664956711800   -0.40200064960000
 C      0.63345123097200    0.06688707087200    3.11706027497500
 O      0.44610595766900   -0.32929649867800    4.21176352942400
 C      1.73760112582700    1.65457703500300    1.68103191301700
 O      2.31102975890300    2.16781808111200    2.66903626104200
 C      0.81855965842800    0.51883578157500    1.86059057282800
 O      0.14430900888900   -0.10419834959300    0.83960315362600
 C      1.93510185059800    2.16270171495100    0.27208099392100
 C      0.64407038645900    2.79137877384400   -0.28198823925300
 H      2.23964340559300    1.33403278958300   -0.37634076523200
 H      0.37220251823800    3.67469183480200    0.29827311546600
 H      0.78790407953800    3.08499276623800   -1.32361590053600
 H      2.74463479665600    2.89173266015600    0.29625057757100
 H      0.43221278152500   -1.23808070390600   -2.28648117302500
 H     -0.18593441232600    2.08264714389000   -0.23072705232300
