# Supplementary material for: Mining hydroformylation in complex reaction network via graph theory
Source: RSC Adv. 2021 Jul 1;11(38):23235–40. doi: 10.1039/d1ra03395f (PMC9036754; doi:10.1039/d1ra03395f)
Supplement: RA-011-D1RA03395F-s920 [file RA-011-D1RA03395F-s920.xyz]

18
eq1823         -678.438258131222   -678.438258131222
Co     -0.72984755818400   -0.74032322485000    0.99905715176600
 H     -2.98380615879300    2.15229276350600    1.02067803028500
 C      0.77651158093200    1.60645711178400    1.49093985195500
 O      1.89458404051200    1.28373399141000    1.04202635117800
 C     -2.21755101307400    2.53146838722200    0.32524337832500
 O     -1.93644213338500    3.73620834979000    0.24900981542900
 C      0.92135849711800   -1.10973448298400    0.42293342448600
 O      1.03360878792000   -2.04125182588700    1.24038494180000
 C     -1.53511736507400    1.45699453541000   -0.44664727645000
 O     -1.83053129819200    0.19232581023700    0.00611704354800
 C     -0.12019762187200    0.64036138838500    2.18815632536700
 C     -0.66277520795000    1.71962469214500   -1.43650628476000
 H     -1.02397884143300    1.11143975894600    2.58271556793800
 H     -0.15087788812600    0.91673449315900   -1.95186345753600
 H     -0.45347965105000    2.74644650652700   -1.70409348962800
 H      0.42069565399100    0.08469728599400    2.95986251355300
 H      1.65046845663100   -0.75181992735800   -0.30376672279900
 H      0.41216067220400    2.63425237631600    1.35671706684100
