# Supplementary material for: Mining hydroformylation in complex reaction network via graph theory
Source: RSC Adv. 2021 Jul 1;11(38):23235–40. doi: 10.1039/d1ra03395f (PMC9036754; doi:10.1039/d1ra03395f)
Supplement: RA-011-D1RA03395F-s921 [file RA-011-D1RA03395F-s921.xyz]

18
eq1824         -678.453856416101   -678.453856416101
Co      0.89156205842600    0.48195418334600   -0.03213794313800
 H     -1.65459312295500   -1.73708889750500    1.89137925219400
 C      1.59984550117000    1.69045971102800    1.05098517794400
 O      2.21966321946700    2.44870033550600    1.69071399138700
 C      2.32541744162100    1.85933997984100   -2.34258659001100
 O      3.46670113853300    1.50991582656400   -2.02643353846300
 C     -1.13394644607300   -1.20299478044800    1.09562099965000
 O     -0.04700733183000   -0.65041949122400    1.33038039289500
 C      1.10609506437800    1.55119588976200   -1.48678744564200
 O     -0.00492584902800    2.00334229198700   -1.84733332934400
 C      2.27770457936400   -0.93397586129800   -0.39936494178800
 C      1.17358157450800   -1.15009701603100   -1.24897852766400
 H      3.17554088144700   -0.45590961115000   -0.76982581406100
 H      0.43649219748700   -1.91199436830600   -1.00543252190400
 H      1.23753732522000   -0.90435833650200   -2.30315470575500
 H      2.37353147397900   -1.48598725649800    0.53068453486900
 H      2.11502858692500    2.40962632198100   -3.27376571272400
 H     -1.58029355745800   -1.15990387140900    0.09558533046100
