# Supplementary material for: Mining hydroformylation in complex reaction network via graph theory
Source: RSC Adv. 2021 Jul 1;11(38):23235–40. doi: 10.1039/d1ra03395f (PMC9036754; doi:10.1039/d1ra03395f)
Supplement: RA-011-D1RA03395F-s922 [file RA-011-D1RA03395F-s922.xyz]

18
eq1825         -678.379061529763   -678.379061529763
Co     -0.53268279578800    1.82592731750400   -1.15021695953500
 H      0.02832010427900   -1.20872707258800    1.86399827967300
 C     -1.40472044593800   -0.15127380752600    0.41726489664200
 O     -1.23888654622600    0.10235966574900   -0.94406311893200
 C      1.81449548113900    1.35478033410600    0.83921976761500
 O      2.43319594758600    2.17967630428300    1.43847451238300
 C      1.19965526983500    0.04125973235400    0.60458565522700
 O      1.11976420087400    1.29445215752800   -0.40361416473300
 C     -0.08238696145000   -0.28208133502200    1.30120249712200
 O     -0.50873786025800    0.84030355854400    2.14747245688500
 C     -1.43087561865700    2.38847902323000    0.42847632776400
 C     -1.67900259277400    1.13437848248400    1.25967353210600
 H     -2.35481777388500    2.83457184258600    0.04633802836200
 H     -2.59006936506800    1.17504208725000    1.85497337107600
 H     -0.13658796032200    3.25331778437600   -1.38017169061000
 H     -0.85122197021100    3.12800237811500    0.98052986366600
 H      1.76032704271200   -0.75486293759900    0.13483601236200
 H     -2.08098520452500   -0.98569752582400    0.60198496422700
