# Supplementary material for: Mining hydroformylation in complex reaction network via graph theory
Source: RSC Adv. 2021 Jul 1;11(38):23235–40. doi: 10.1039/d1ra03395f (PMC9036754; doi:10.1039/d1ra03395f)
Supplement: RA-011-D1RA03395F-s923 [file RA-011-D1RA03395F-s923.xyz]

18
eq1826         -678.463062097090   -678.463062097090
Co      0.80320474000000    0.48761120747500    1.65648526699200
 H      1.36207765235700    1.94189137181200   -0.27061409517300
 C     -0.31335307832900    2.40241462414000    2.23356999859300
 O      1.01935231905700    2.00317782503900    2.64284834271500
 C      0.40922610296000    1.65484617350000    0.18908264120000
 O     -0.23290789738700    2.79779391843200    0.82390029638400
 C      0.44463830748600   -1.18102208585900   -0.62707919504600
 O      0.73080447652900   -1.11615434377500    0.58843185364700
 C     -0.53810667208500    1.03609640274100   -0.77787942954400
 O     -0.10023334208700   -0.22078560498500   -1.36504952984400
 C     -0.95035571560000    1.01417511938500    2.25759648373100
 C     -1.74594662077700    1.46238242229000   -1.14365756711100
 H     -1.13475186276000    0.62453223204500    3.25681788158700
 H     -2.36593996433700    0.89459846097500   -1.82257520966200
 H     -2.09003793953500    2.39808926695000   -0.72684503199500
 H     -1.74433178743300    0.80732088563900    1.54329429489300
 H      0.63110588012300   -2.08022657025500   -1.20379831282200
 H     -0.71966164601000    3.24316668420500    2.78643554280200
