# Supplementary material for: Mining hydroformylation in complex reaction network via graph theory
Source: RSC Adv. 2021 Jul 1;11(38):23235–40. doi: 10.1039/d1ra03395f (PMC9036754; doi:10.1039/d1ra03395f)
Supplement: RA-011-D1RA03395F-s924 [file RA-011-D1RA03395F-s924.xyz]

18
eq1827         -678.428768381598   -678.428768381598
Co     -1.63865072770600   -0.62633672852000    0.96250266029600
 H      0.73347527360700    3.00833218373200   -0.68846243252500
 C     -0.22303298948300    0.95305900905200    2.65093966184300
 O     -1.30890033650100    0.12781272627300    2.52910366211800
 C     -0.30980573069900    2.65917081150300   -0.71192959026900
 O     -1.27656225433500    3.45826926990000   -0.70601580570100
 C      0.99476139133400   -0.58422391123500   -0.07276219413000
 O      0.10613544190100   -1.27864128096200    0.48935587669000
 C     -0.45787087944100    1.23054485369100   -0.74021267760100
 O      0.80412552218900    0.54745895564000   -0.73107406870900
 C     -0.22371148220900    2.24070456964300    2.25410547874000
 C     -1.65964473717100    0.53065360857500   -0.60802701717800
 H     -1.11637158857700    2.69433369507300    1.84070539924900
 H     -1.80457259395400   -0.42923212386200   -1.15699064691600
 H     -2.51784118958300    1.20032916429400   -0.62198624577800
 H      0.66234519741300    2.85288920440300    2.36168991579500
 H      2.03237342001100   -0.89506127824500   -0.07166337220300
 H      0.66853121537300    0.47984526082400    3.06168562758600
