# Supplementary material for: Mining hydroformylation in complex reaction network via graph theory
Source: RSC Adv. 2021 Jul 1;11(38):23235–40. doi: 10.1039/d1ra03395f (PMC9036754; doi:10.1039/d1ra03395f)
Supplement: RA-011-D1RA03395F-s925 [file RA-011-D1RA03395F-s925.xyz]

18
eq1828         -678.397125937825   -678.397125937825
Co     -0.65626486817900   -0.37249389923000    3.37876317540800
 H      1.05349904724700    2.83038934403400    0.34254713519800
 C      0.00311067370000    1.22665861288700    2.43507913148500
 O      0.81493312223000    0.14212068046400    2.31604959990200
 C      0.08602807036700    2.80171699425800   -0.18028156496200
 O     -0.68261382641700    3.77132446757100   -0.21232621356200
 C      0.64743625924600   -0.69453691932500   -0.17836273963200
 O     -0.43631774890700   -1.26802272664300   -0.17791306693200
 C     -0.20495218561700    1.49473090966400   -0.81887898599800
 O      0.85973218399200    0.60400415177400   -0.59732595171100
 C     -1.36405696095600    1.00166408685400    2.09969936208200
 C     -1.34217213452700    1.21558475943600   -1.46722032465900
 H     -1.60809157554100    0.34411304783600    1.26745873576000
 H     -1.55338151878400    0.24150012597100   -1.88079254814100
 H     -2.08164149683900    2.00349279739300   -1.53380067363800
 H     -2.08109291343500    1.78329054439600    2.32058481973300
 H      1.60358198215200   -1.11719646372500    0.11370488552300
 H      0.40704684260500    2.16156747627600    2.81397945504500
