# Supplementary material for: Mining hydroformylation in complex reaction network via graph theory
Source: RSC Adv. 2021 Jul 1;11(38):23235–40. doi: 10.1039/d1ra03395f (PMC9036754; doi:10.1039/d1ra03395f)
Supplement: RA-011-D1RA03395F-s926 [file RA-011-D1RA03395F-s926.xyz]

18
eq1829         -678.450307127719   -678.450307127719
Co      0.44413284460500    0.00751270385800    1.35237004843800
 H      1.79209015018900    1.76776944121000   -1.58380006274300
 C     -0.31216608539700   -1.56978013172500    1.06642917735700
 O     -0.47542846835500   -1.71378600248700    2.29950031297900
 C      1.02223157081800    1.76939240225600   -0.81091646569200
 O      1.43044979675800    0.92187861633700    0.26029528911900
 C      1.02422296520200   -1.39330879438000   -1.73331999290900
 O      1.93493968156200   -1.03262225042500   -2.34844567523300
 C     -0.29911302916300    1.36343329631800   -1.46508533819100
 O     -0.44950252761200    1.46948442868000   -2.69244683574900
 C     -1.42929562992800    0.86665826469900   -0.57818969304600
 C     -1.14737934636400    0.93906861914700    0.91525402182900
 H     -1.64462529463700   -0.16388328579800   -0.88314522037800
 H     -0.93546324659200    1.96389098193500    1.24729464162500
 H     -1.96815791795400    0.52462263383700    1.50617534877000
 H     -2.31427752348600    1.45257566809000   -0.84891432219200
 H     -0.64103860400900   -2.25329900912400    0.28041430282700
 H      0.89167851874200    2.79819840904000   -0.44479224271000
