# Supplementary material for: Mining hydroformylation in complex reaction network via graph theory
Source: RSC Adv. 2021 Jul 1;11(38):23235–40. doi: 10.1039/d1ra03395f (PMC9036754; doi:10.1039/d1ra03395f)
Supplement: RA-011-D1RA03395F-s927 [file RA-011-D1RA03395F-s927.xyz]

18
eq183          -678.446431087212   -678.446431087212
Co     -0.42072428543700   -1.39460368477100   -0.14800718346700
 H      0.19056584549400   -2.72461996110600   -0.39213776167100
 C     -1.12025949845100    0.23574720696400    0.13515764086400
 O     -1.59632217467100    1.28240152780000    0.31411396048000
 C      0.95851995276400   -1.36256425994300    0.95503432049300
 O      1.90277354490500   -1.41428067257000    1.63909953464100
 C     -0.11265937985900   -1.28764826551200   -1.88892606953600
 O      0.10623955641600   -1.29174685114700   -3.03455623768900
 C     -0.61105493170700    0.24676593661600    3.29130113445300
 O     -1.69952036940000   -0.12335405625500    3.44588498139600
 C     -1.84161149397000   -2.47870011727800    0.99838572458300
 C     -2.31358339058000   -2.35408062349800   -0.30704730140500
 H     -1.34812685826600   -3.38728522823100    1.31510986894200
 H     -3.05129637777000   -1.60221460918700   -0.55924899594700
 H     -2.19144037593400   -3.16554865098100   -1.01227292038100
 H     -2.20348936407500   -1.83003555639400    1.78562523433100
 H     -0.50686908700100   -2.82871817987100    3.49302599310000
 H      0.15100140777800   -2.74077367810300    3.16335563759400
