# Supplementary material for: Mining hydroformylation in complex reaction network via graph theory
Source: RSC Adv. 2021 Jul 1;11(38):23235–40. doi: 10.1039/d1ra03395f (PMC9036754; doi:10.1039/d1ra03395f)
Supplement: RA-011-D1RA03395F-s928 [file RA-011-D1RA03395F-s928.xyz]

18
eq1830         -678.392358942621   -678.392358942621
Co      0.93211454601300   -0.11869389475900   -0.48608672820500
 H     -1.02866617654300    1.50887430760900   -2.28461601111800
 C     -1.09412302801400   -1.66323535492700   -2.28069439548600
 O     -0.96415464610600   -2.69348354871200   -1.71267609903500
 C     -0.59443367365800    0.05748895191900    0.38483931954000
 O     -1.28947978610900   -0.65447921981400   -2.87983289006900
 C      1.22376073767900   -1.65530230709300    0.22734053254000
 O      1.37135979150300   -2.71504375684100    0.69482833565600
 C     -0.13024795766800    2.06789541039700   -2.02201199650500
 O      0.77648857606000    1.54155727731300   -1.35332845041200
 C     -1.97245947818100    0.66728658765800    0.17521446151600
 C     -1.76143025040700   -0.55295173191400    1.08844208626600
 H     -2.48608681708800    0.50626941953800   -0.76729290062500
 H     -1.82899529134000   -0.42091148655000    2.16125527805800
 H     -2.11428616948600   -1.51817197263600    0.73852025888800
 H     -2.16705948563800    1.63376450116800    0.62644342408800
 H      1.62872476144400   -0.76584131725800   -1.69669062846800
 H     -0.01352175749000    3.09952313477400   -2.35338640126000
