# Supplementary material for: Mining hydroformylation in complex reaction network via graph theory
Source: RSC Adv. 2021 Jul 1;11(38):23235–40. doi: 10.1039/d1ra03395f (PMC9036754; doi:10.1039/d1ra03395f)
Supplement: RA-011-D1RA03395F-s929 [file RA-011-D1RA03395F-s929.xyz]

18
eq1831         -678.382834858767   -678.382834858767
Co      0.87929734199900    0.29780697373000   -0.28827372775300
 H     -0.79934799964900    1.54971121311100   -2.26738296593400
 C     -0.62598915087000   -2.35960532570200   -1.43529382887200
 O     -1.05792155730400   -3.32953902060600   -2.03033850699900
 C     -0.91314105365100   -0.18375949719100   -0.38019046440800
 O     -1.23327328083100   -1.15113375659700   -1.43866485773300
 C      1.30509217515400   -1.36846415572200   -0.28344007871300
 O      0.59118153912100   -2.46682124028100   -0.74054175407900
 C     -0.06552877795200    2.30663134962700   -1.97541337866900
 O      0.71482379869300    2.09905632984500   -1.02232797774400
 C     -2.09478063572800    0.74920594848800   -0.16963679870600
 C     -1.79144287636800   -0.36736762275000    0.84006065090800
 H     -2.95541397405600    0.60764451600900   -0.81148855752100
 H     -1.37351417063200   -0.09493719232700    1.79996875795700
 H     -2.46377674392800   -1.21612266656600    0.85000058581200
 H     -1.90064757198200    1.77125835729700    0.13284605212700
 H      2.28744469311300   -1.77371926743300   -0.00744956678200
 H     -0.01555786015300    3.25470005692700   -2.51216638750800
