# Supplementary material for: Mining hydroformylation in complex reaction network via graph theory
Source: RSC Adv. 2021 Jul 1;11(38):23235–40. doi: 10.1039/d1ra03395f (PMC9036754; doi:10.1039/d1ra03395f)
Supplement: RA-011-D1RA03395F-s930 [file RA-011-D1RA03395F-s930.xyz]

18
eq1832         -678.366646289585   -678.366646289585
Co      2.61179622209300    0.87287836955600    0.02137698723700
 H      0.91751269469600    1.13154188928400   -1.93668878000400
 C      2.02938664187100   -1.69696925763900   -0.30594428000900
 O      2.23702440333600   -0.98389104552400    0.70303885410800
 C      0.97035427155600    1.10067422312200   -0.82903474435300
 O     -0.03808978620100    1.17334624945800   -0.12745792353300
 C      3.11140035076200    0.05147914166000   -1.54346085490400
 O      2.54847454716600   -1.28077561204100   -1.51433299124400
 C      2.31268696143900    1.77199420414900    1.64875784695300
 O      2.03166514325000    2.34900379372100    2.61016558812700
 C     -0.27986991738100   -2.23488794051200   -0.64757747341300
 C      1.11222997258700   -2.85629543766600   -0.35279430568000
 H     -0.55366160219300   -1.52257216410000    0.13306535420900
 H      1.40437942755600   -3.54009031499400   -1.14666002517500
 H      1.10828163834000   -3.35776215987500    0.61285520397600
 H     -1.03007957336500   -3.02211868116200   -0.69306887244500
 H      2.80267974049500    2.16810410797700   -0.63054054114500
 H     -0.26737536718600   -1.70581469792300   -1.60364799609600
