# Supplementary material for: Mining hydroformylation in complex reaction network via graph theory
Source: RSC Adv. 2021 Jul 1;11(38):23235–40. doi: 10.1039/d1ra03395f (PMC9036754; doi:10.1039/d1ra03395f)
Supplement: RA-011-D1RA03395F-s931 [file RA-011-D1RA03395F-s931.xyz]

18
eq1833         -678.382921167752   -678.382921167752
Co      1.98530996022500    1.12355214275000    0.23817520694200
 H      0.46126124574300    0.92283931738800   -2.02015663896700
 C      1.73585679015100   -1.51735386735800    0.07479016394700
 O      1.39614861041800   -0.67913518905200    0.93712406076900
 C      0.53278041616800    1.15330922814800   -0.94289932635600
 O     -0.46580814554900    1.47774520145100   -0.28252342426100
 C      3.04203963220500    0.25905370090900   -0.91789961677000
 O      2.65542649277000   -1.13819532828300   -0.87446601747000
 C      3.22000261617700    1.61153049027300    1.49301309031200
 O      4.06267395136000    1.96153484513000    2.20647110733600
 C     -0.12869360235600   -2.46036202077800   -1.08598896269100
 C      1.06384267962000   -2.81491542123100   -0.15848053519500
 H     -0.78402492323900   -1.73595970576900   -0.59647893825400
 H      1.74017845914000   -3.51279492793500   -0.64682009804800
 H      0.70644244754200   -3.21626949673800    0.78756745286700
 H     -0.69980166494000   -3.35787758267500   -1.31548711730400
 H      2.26932878125800    2.36823609628000   -0.47695034954000
 H      0.23583202213600   -2.02709281502500   -2.02093901068400
