# Supplementary material for: Mining hydroformylation in complex reaction network via graph theory
Source: RSC Adv. 2021 Jul 1;11(38):23235–40. doi: 10.1039/d1ra03395f (PMC9036754; doi:10.1039/d1ra03395f)
Supplement: RA-011-D1RA03395F-s932 [file RA-011-D1RA03395F-s932.xyz]

18
eq1834         -678.416108208194   -678.416108208194
Co     -0.19574812991900   -1.43608086596000   -0.35517923725200
 H      0.55116881815100    1.68681585644400   -0.56076016135900
 C      0.88542707062700   -2.79059224139000   -0.84844835179400
 O      1.56096383432400   -3.59524961764300   -1.34751044546600
 C      1.55729687922200    1.27413542112700   -0.39990015627600
 O      2.42647753421300    1.79332257569100    0.28200457232900
 C     -1.66351880144500   -0.46655603871900   -0.51995533159300
 O     -2.59257760128600    0.18626154916900   -0.79560714667400
 C      0.59731288960100   -0.45219888416100   -1.76536796427100
 O      1.75959540714800    0.08958177458700   -1.06972012482600
 C      0.85879800194300   -0.86154214950700   -3.18824144692900
 C      0.02777902482200    0.39370644605500   -2.89370979531100
 H      0.34301080995700   -1.73598662502900   -3.56086487962300
 H      0.49489581515200    1.34962833616500   -3.09831880066400
 H     -1.03695198048100    0.35804498314300   -3.07722221120600
 H      1.86312334612400   -0.71804016187000   -3.56462115712000
 H      2.94841394262300    1.22655018311900   -2.82172138985400
 H      2.83352468611900    1.60139318868500   -3.45243415139900
