# Supplementary material for: Mining hydroformylation in complex reaction network via graph theory
Source: RSC Adv. 2021 Jul 1;11(38):23235–40. doi: 10.1039/d1ra03395f (PMC9036754; doi:10.1039/d1ra03395f)
Supplement: RA-011-D1RA03395F-s933 [file RA-011-D1RA03395F-s933.xyz]

18
eq1835         -678.446080154334   -678.446080154334
Co     -0.45751989762000    0.35073604097000    0.96002803051300
 H      0.67126925150200    0.33101069125600   -2.56897622465200
 C      0.16160738740400    0.53851371865400    2.97299695795700
 O      0.19742485949800   -0.69023909898100    2.51164594266200
 C     -0.01924262710600    1.04216635307900   -2.09809748456900
 O     -0.04149433132400    2.24877445259100   -2.35897596960700
 C      0.97454369913400    1.47555263599900    0.56391402279100
 O      2.09409973124800    1.02322911751000    0.43080816657200
 C     -0.91437030006400    0.42221228318200   -1.05159302402400
 O     -0.61763774633100   -0.80315866010000   -0.64686204683800
 C     -0.98700535690800    1.32085033997400    2.65827528080300
 C     -1.83676825689000    1.19456952903700   -0.30887761539400
 H     -0.95741466230400    2.39182542788000    2.80979927007000
 H     -2.69381915328800    0.70375399386700    0.14036434425400
 H     -1.91036226962800    2.25431380965700   -0.51281457724000
 H     -1.96407451714900    0.84798907383400    2.71631169605500
 H      0.69042309782400    2.53554992410900    0.45154803042600
 H      1.07512404414500    0.98225835720500    3.37146943151800
