# Supplementary material for: Mining hydroformylation in complex reaction network via graph theory
Source: RSC Adv. 2021 Jul 1;11(38):23235–40. doi: 10.1039/d1ra03395f (PMC9036754; doi:10.1039/d1ra03395f)
Supplement: RA-011-D1RA03395F-s934 [file RA-011-D1RA03395F-s934.xyz]

18
eq1836         -678.428884561532   -678.428884561532
Co      0.30212183638700   -0.25784386171000    1.05873635583000
 H     -1.68420388132200    0.05733624836700   -0.30441047876800
 C     -1.80195403675100    2.13487233764600    1.69215211328300
 O     -2.01194734912200    1.63475897231100    2.75213599854500
 C      0.23709970084900   -0.20530176325000   -1.03388629110800
 O      0.98508834928900   -0.77030330676900   -1.75554890723000
 C      1.22616456535500    1.32101729452500    1.81145963174000
 O      1.98670272068400    0.58960770908300    0.98789456460400
 C     -0.73381961013400    0.57137074529300   -0.43489772015800
 O     -0.99115929305600   -1.47880881106800    1.04674112738600
 C     -1.57487567059800    2.71666845075200    0.52631369133600
 C     -0.76258698406300    2.07992503048300   -0.58366308812600
 H     -1.99129959252400    3.70362519747300    0.37685868682100
 H     -1.22956132776000    2.33358398646900   -1.53893326892500
 H      0.25504060549500    2.48322460657800   -0.60166351738500
 H     -0.92370080485100   -2.21772607666300    1.67535935884600
 H      1.32887485381800    1.18773710468800    2.89115441500700
 H      0.84879886935300    2.28616412563100    1.47516155950900
