# Supplementary material for: Mining hydroformylation in complex reaction network via graph theory
Source: RSC Adv. 2021 Jul 1;11(38):23235–40. doi: 10.1039/d1ra03395f (PMC9036754; doi:10.1039/d1ra03395f)
Supplement: RA-011-D1RA03395F-s935 [file RA-011-D1RA03395F-s935.xyz]

18
eq1837         -678.485578380198   -678.485578380198
Co      1.09151105107200   -1.38805731204100    0.51683145351100
 H     -1.16744117255400    0.48500424599400    1.04328393101700
 C     -1.72221697165900    2.94848990409600    1.85066936249500
 O     -1.92586176428000    2.68754787886800    2.99760188933500
 C      0.04707203417000   -0.22667234523800   -0.50557770452100
 O     -0.25454691892000   -0.36467797485500   -1.68134143875700
 C      0.84985285318000    1.20311047398100    1.30884275878300
 O      1.60128383011900   -0.02446309849200    1.44061757179300
 C     -0.37543430733200    0.91849680603100    0.41429368163400
 O      0.01892250536000   -2.71672268855600    0.63873319471100
 C     -1.45835036727500    3.19233788499200    0.58154747395800
 C     -0.90903832709200    2.12742782460200   -0.35020534571000
 H     -1.66843780127800    4.18015340338400    0.19572788580700
 H     -1.68119386277100    1.80094634120000   -1.05076261412400
 H     -0.09698699342300    2.55581939425500   -0.94469232979300
 H     -0.93283477911700   -2.71459051697100    0.44551035272900
 H      0.56236075088100    1.54825018030800    2.30264614626700
 H      1.48612319195500    1.95750758830800    0.83723796206700
