# Supplementary material for: Mining hydroformylation in complex reaction network via graph theory
Source: RSC Adv. 2021 Jul 1;11(38):23235–40. doi: 10.1039/d1ra03395f (PMC9036754; doi:10.1039/d1ra03395f)
Supplement: RA-011-D1RA03395F-s936 [file RA-011-D1RA03395F-s936.xyz]

18
eq1838         -678.366036765186   -678.366036765186
Co      0.78904048798500   -0.71418610012200   -0.37293502122900
 H     -2.63740059696000    0.12696938060100   -3.41891931324300
 C     -1.63730044278400   -0.70825871829800   -0.42754509748000
 O     -1.13559917028400   -0.25694393292500    0.62468490956900
 C      1.51397801604800   -0.39575965587600    1.23525657238400
 O      1.64808494279700   -0.80429848886000   -1.73204441208000
 C     -2.01669613200800   -0.46019822441200   -2.76586730323800
 O     -1.97619990564100    0.10686725145400   -1.45176154234900
 C     -1.29527852056400   -1.51230072831000   -3.08332539828400
 O      2.06641113423900   -0.26304240251800    2.24422012720300
 C      0.65564124290300   -2.61914009889900   -0.07931838806200
 C     -0.49428534286200   -2.52357509376900   -3.33578327296000
 H      0.20261734300600   -3.03714027148800   -0.97889999687400
 H     -0.82760806905000   -3.55178268570800   -3.24271423727800
 H      0.54476013081700   -2.33336974710200   -3.58415566555500
 H      0.02477752773800   -2.76289921015700    0.80295975842700
 H      1.65535764135700   -3.02390012132600    0.06147513314500
 H     -1.87132039503900   -1.76794515633800   -0.57756767548700
