# Supplementary material for: Mining hydroformylation in complex reaction network via graph theory
Source: RSC Adv. 2021 Jul 1;11(38):23235–40. doi: 10.1039/d1ra03395f (PMC9036754; doi:10.1039/d1ra03395f)
Supplement: RA-011-D1RA03395F-s937 [file RA-011-D1RA03395F-s937.xyz]

18
eq1839         -678.410201267601   -678.410201267601
Co      0.59054459545400   -1.54106055304800   -0.95388450166500
 H      2.49754921611800    2.62906314309300   -1.36329025728500
 C      1.94668544791100   -2.11422342614700   -1.93887189368100
 O      2.84583550650300   -2.43491459829500   -2.59993487511900
 C      2.32343823238000    1.55504956361600   -1.42298039756700
 O      2.13565082971700    1.04268137603100   -0.18906444054600
 C     -0.54544900978000   -0.74075555599500    0.14946006017200
 O     -1.27687597894800   -0.14151231793600    0.82594980722100
 C     -0.12407996216000   -0.72127252446100   -2.37554848801100
 O      2.29470269137800    0.91452396599500   -2.47828579482800
 C     -0.07014022472000   -0.37424955850000   -3.82515059245700
 C     -0.82949258189700    0.52021158357800   -2.83642950437800
 H     -0.62340565232000   -0.99935057734500   -4.51510832343300
 H     -0.38667871273900    1.47326270673500   -2.57023095623200
 H     -1.91318642104200    0.51106313290600   -2.82124438674600
 H      0.88473490674800   -0.01302304510600   -4.18926745324700
 H      1.53931080227600   -1.73089270962500    0.24601139215700
 H      1.92984786347800    0.06859312435400   -0.17970757037200
