# Supplementary material for: Mining hydroformylation in complex reaction network via graph theory
Source: RSC Adv. 2021 Jul 1;11(38):23235–40. doi: 10.1039/d1ra03395f (PMC9036754; doi:10.1039/d1ra03395f)
Supplement: RA-011-D1RA03395F-s938 [file RA-011-D1RA03395F-s938.xyz]

18
eq184          -678.453762282537   -678.453762282537
Co     -0.03914625764800    0.28295009583500   -0.16918215355700
 H     -1.57745252909100    0.75294587403600    0.09572697325200
 C      0.83603047107700    1.79380793759200    0.24079740215100
 O      1.40708941915100    2.77091741414000    0.50445512156700
 C     -1.55947162245900   -0.53287418742900   -0.31231576483900
 O     -2.49433885477900   -1.24336181404100   -0.46656789765100
 C      0.51636618478200    0.08240182847600   -1.86086902807200
 O      0.90379843547900   -0.10388267349400   -2.94303730545800
 C      0.73435976459900   -0.82419386884800    1.00794772644900
 O      1.25990829134000   -1.57734498131700    1.72391819972000
 C      0.25667789363200   -3.08902116569100   -1.23521646135100
 C      1.59113810809400   -3.02179894826700   -1.35003709016500
 H     -0.40099108011000   -2.81990387581300   -2.05498682863800
 H      2.24346870411300   -3.26883214430500   -0.51940461307000
 H      2.06369891189700   -2.69438943736800   -2.26968693101700
 H     -0.22219827277600   -3.38873453603800   -0.30900366925700
 H      2.85529253827600   -0.83111755050000   -0.71409335900300
 H      3.37618888703500   -0.30264519426700   -0.69283227507000
