# Supplementary material for: Mining hydroformylation in complex reaction network via graph theory
Source: RSC Adv. 2021 Jul 1;11(38):23235–40. doi: 10.1039/d1ra03395f (PMC9036754; doi:10.1039/d1ra03395f)
Supplement: RA-011-D1RA03395F-s939 [file RA-011-D1RA03395F-s939.xyz]

18
eq1840         -678.519699102433   -678.519699102433
Co     -0.59138523265300    1.23957982564400   -1.95574714025100
 H      0.82159076766700    2.43449303585600   -0.36866437426900
 C      0.95294464375500    0.40788272497200   -0.42458827672200
 O      1.08428438502500    1.75585932503600   -1.05675237505600
 C     -0.49867798250700    0.25404156877800   -0.21999490319300
 O      1.90619693811400   -0.33622584364000   -0.34003884200200
 C     -2.09298034163500    0.55116518602800   -2.49775194723700
 O     -3.11402640755200    0.03446701699200   -2.73886059690300
 C     -1.15072941872600    1.35199151863200    0.51253117943700
 O     -0.64134035553400    2.47912877365600    0.76267725671800
 C     -1.05035674477300   -1.14078795992400   -0.01373739476900
 C     -0.60512124776300   -2.12728311810400   -1.09784589156100
 H     -2.14383406959300   -1.07613859815400    0.00003516877000
 H     -1.07562724483600   -3.09923529596800   -0.94472423355800
 H     -0.88291254051000   -1.76212408298100   -2.09052988741000
 H     -0.73572560952600   -1.51579805319800    0.96648526981300
 H      0.47827116264900   -2.25608101153100   -1.07694471266700
 H     -2.17306680727000    1.12960998940300    0.84471889962300
