# Supplementary material for: Mining hydroformylation in complex reaction network via graph theory
Source: RSC Adv. 2021 Jul 1;11(38):23235–40. doi: 10.1039/d1ra03395f (PMC9036754; doi:10.1039/d1ra03395f)
Supplement: RA-011-D1RA03395F-s940 [file RA-011-D1RA03395F-s940.xyz]

18
eq1841         -678.537889518434   -678.537889518434
Co     -0.60195355664400    1.15328085211700   -1.88754168231600
 H      0.31256989704700    2.66773935300100    0.21549517147000
 C      1.09776422474900    0.34341225417100   -0.38486547688800
 O      1.14174356931700    1.35032395713900   -1.31052180499200
 C     -0.38437573210800    0.15625098730000   -0.14266676042800
 O      2.02857831184000   -0.30801380452800    0.07991229306900
 C     -2.24217119575200    0.72483514355900   -2.39608286840100
 O     -3.32366283397100    0.36554796556300   -2.64004328993600
 C     -1.12569695847700    1.32911345803200    0.12619247743300
 O     -0.62316730818000    2.56207598667300    0.48750469236300
 C     -0.95650181940500   -1.22146534017400    0.03051526642000
 C     -0.58846308541800   -2.14439258474800   -1.13621150369400
 H     -2.04349242563600   -1.15941475302500    0.14397099265100
 H     -0.97986612631500   -3.14897220709000   -0.97401263617400
 H     -1.00249033707900   -1.75893631368100   -2.07335520661000
 H     -0.54879503799100   -1.62875388557400    0.96114133490700
 H      0.49706981461500   -2.20613189777600   -1.24114494529900
 H     -2.16958550626200    1.24804583053300    0.40198114518200
