# Supplementary material for: Mining hydroformylation in complex reaction network via graph theory
Source: RSC Adv. 2021 Jul 1;11(38):23235–40. doi: 10.1039/d1ra03395f (PMC9036754; doi:10.1039/d1ra03395f)
Supplement: RA-011-D1RA03395F-s941 [file RA-011-D1RA03395F-s941.xyz]

18
eq1842         -678.488169473642   -678.488169473642
Co     -2.11431837013000   -0.77658538007100    0.99242100186600
 H      1.54886701624900    0.26781033427500    2.22468585367100
 C      1.21422442490200   -0.08514938904700    1.23610863667100
 O      1.46382931876000   -1.23315118999600    0.85065695134600
 C     -2.73165640527000    0.30869921585600   -0.19778626109600
 O     -3.08352972945000    0.99780132685300   -1.07866545306400
 C     -1.35954529613500   -2.39376884044700    1.09715915720300
 O     -0.87062472510000   -3.44436249551200    1.06875514990500
 C     -1.50116812797100    0.98211635452100    1.97384183920000
 O     -1.13666524128700   -0.13491214216900    2.55046425447500
 C      0.48423415282100    0.93383761507900    0.38807901876400
 C     -0.48999555730100    1.79822305864900    1.19653779782900
 H      1.23731542263200    1.58543287499500   -0.06731707741300
 H     -1.01223174448200    2.49413530299300    0.53772334302200
 H      0.06115664255800    2.39828202897100    1.93123885286400
 H     -0.02756997989700    0.40503028057000   -0.41966468276900
 H     -2.99679981027700   -1.56621847235000    0.12523031535700
 H     -2.37878879661800    1.50582539248200    2.35856485012900
