# Supplementary material for: Mining hydroformylation in complex reaction network via graph theory
Source: RSC Adv. 2021 Jul 1;11(38):23235–40. doi: 10.1039/d1ra03395f (PMC9036754; doi:10.1039/d1ra03395f)
Supplement: RA-011-D1RA03395F-s942 [file RA-011-D1RA03395F-s942.xyz]

18
eq1843         -678.455441005433   -678.455441005433
Co      0.41966978750700   -2.08391939518300   -0.77036974675200
 H     -2.12545835015200   -2.15897267928900   -0.80016959962000
 C     -1.19287999186000    0.43592131727700   -0.54960617360700
 O     -1.62952421317200    1.57151267403700   -0.48415027246000
 C     -0.17334572945800   -0.14893241895200    0.50216569065700
 O     -0.31271162710900   -1.43411986470700    0.92467420520300
 C     -1.35527061350500   -1.75562698619100   -1.44522103508900
 O     -1.49418809662400   -0.36930218254300   -1.66466836154100
 C     -0.59354700353500   -2.67322444958800   -2.28543421783000
 O      1.11315034459800   -0.27340703008100   -0.36132400191300
 C     -0.38065387888000   -3.83721686202700   -1.44208045833500
 C      0.58120786921900   -2.13179456005100   -2.87932218659900
 H      0.38126342558600   -4.55241343078200   -1.73093912529500
 H      1.32583436791500   -2.80241113023500   -3.28830092814600
 H      0.55342885639400   -1.12155388380900   -3.27292987651200
 H     -1.19580642341100   -4.21641763210300   -0.83706628433600
 H     -0.02756586561500    0.59889491381600    1.28055059999500
 H      1.31537703379500    0.45207959633900   -0.97804905123700
