# Supplementary material for: Mining hydroformylation in complex reaction network via graph theory
Source: RSC Adv. 2021 Jul 1;11(38):23235–40. doi: 10.1039/d1ra03395f (PMC9036754; doi:10.1039/d1ra03395f)
Supplement: RA-011-D1RA03395F-s943 [file RA-011-D1RA03395F-s943.xyz]

18
eq1844         -678.479346746864   -678.479346746864
Co      0.98771555789100   -1.01681110426100    0.01217816745400
 H     -1.36042640148400    0.37285996666100    2.06505064894200
 C      0.29478157120200   -0.69289665517300   -1.57716574286500
 O     -0.05507230006900   -0.34130531691000   -2.62917885796300
 C     -0.55267977489000   -0.25190526083600    1.68783622810500
 O     -0.74431932365200   -1.40386746062200    1.20246210591700
 C      1.11898934717200    1.70450206658700    1.49010847393300
 O      0.21559011667200    2.49784946585800    1.81551890416000
 C      0.84751469595300    0.23537336465700    1.55655539069600
 O      1.80346834190100   -0.67652988833400    1.70817621203100
 C      2.43423583909400    2.12535004337400    0.90560278897600
 C      2.18943226471700    2.50656602656600   -0.57058437597000
 H      3.14793889332000    1.30350487111200    0.97211533186100
 H      3.12019865885400    2.83547097141200   -1.03229005485700
 H      1.81955427677700    1.64478385376600   -1.13084134084400
 H      2.80916221563200    2.98985049695700    1.45411389985300
 H      2.17806527309700   -0.52210063351000   -0.67611544544700
 H      1.45183734391900    3.30867981771900   -0.63636136649700
