# Supplementary material for: Mining hydroformylation in complex reaction network via graph theory
Source: RSC Adv. 2021 Jul 1;11(38):23235–40. doi: 10.1039/d1ra03395f (PMC9036754; doi:10.1039/d1ra03395f)
Supplement: RA-011-D1RA03395F-s944 [file RA-011-D1RA03395F-s944.xyz]

18
eq1845         -678.509207794732   -678.509207794732
Co      0.24871126397500   -0.13405841559500    1.16212123867700
 H      1.46069885842500    2.55774756040900    0.34791019371500
 C      1.95303991621100   -0.90214255212600   -0.74775185777300
 O      1.38083442208900   -1.51313000763900    0.19280966029800
 C      0.46242796944400    2.11608501713900    0.34459051069500
 O      0.09399624416100    1.59263449076000    1.68324660709600
 C     -1.48805561582900   -0.51646120538000    0.71637177375600
 O     -2.09815748015300   -1.36727683136800    1.35785374026800
 C      0.38727493883900    0.81562589142100   -0.43638271084800
 O      1.64427351080600    0.34452127810900   -1.11154530616400
 C     -0.80300563380400    0.58476364745600   -1.35054055737300
 C     -2.00766707395700    0.34165358310800   -0.42563834477200
 H     -0.62684489751400   -0.30668906149700   -1.95825665141100
 H     -2.32560481456200    1.28320623362100    0.03531627978100
 H     -2.86019006919300   -0.11510960191900   -0.92953693094200
 H     -0.97596657021600    1.42904859475100   -2.02270401221700
 H      2.75409711986600   -1.34391987816700   -1.32883140210500
 H     -0.27656423439200    2.85130724828700    0.00964506337000
