# Supplementary material for: Mining hydroformylation in complex reaction network via graph theory
Source: RSC Adv. 2021 Jul 1;11(38):23235–40. doi: 10.1039/d1ra03395f (PMC9036754; doi:10.1039/d1ra03395f)
Supplement: RA-011-D1RA03395F-s945 [file RA-011-D1RA03395F-s945.xyz]

18
eq1846         -678.459395016088   -678.459395016088
Co      1.14220438832300   -0.54209806805000    0.43003534483600
 H     -2.49623875412900   -0.50845174546900    0.49408737141100
 C      0.01801847816400   -1.38022896172700   -0.67951905408900
 O     -0.81125653045500   -1.94694676596000   -1.27523807148100
 C      0.26610243652600    1.05345645603200    0.51353541610800
 O      0.90915967110500    1.77018426316900   -0.26894715650900
 C      1.43233133734100   -0.59248058419800    2.16482701950200
 O      1.49830712130900   -0.65367785017700    3.33219435486200
 C     -2.07012002227800   -0.70056019178900    1.49602633750500
 O     -2.04143593832200   -1.84564656132900    1.95751541217800
 C     -0.92648171129800    1.54543183331600    1.30302279813800
 C     -1.57929744527900    0.52201518093400    2.23197138462600
 H     -0.59099344664700    2.41454553575400    1.87535640970800
 H     -2.45477798063600    0.99313140382400    2.69315245535000
 H     -0.91913591056000    0.21013689931100    3.04008593319000
 H     -1.64928905396300    1.91585027443000    0.56905875676000
 H     -1.39569652207400    1.06516141432600   -1.65241566401300
 H     -2.02466692315100    0.72322334365000   -1.45671550011400
