# Supplementary material for: Mining hydroformylation in complex reaction network via graph theory
Source: RSC Adv. 2021 Jul 1;11(38):23235–40. doi: 10.1039/d1ra03395f (PMC9036754; doi:10.1039/d1ra03395f)
Supplement: RA-011-D1RA03395F-s946 [file RA-011-D1RA03395F-s946.xyz]

18
eq1847         -678.472831651221   -678.472831651221
Co      2.36773661984000   -0.08549807875600    0.95888610008500
 H      1.39246601350500    1.08046641994600   -1.13674444880900
 C      3.63005913183700   -0.63295403679700   -2.65103110991800
 O      2.48273831487000   -0.81521979879800   -2.59595144392900
 C      2.02326580610900    1.38294666946900   -0.29981557170200
 O      3.29443164566200    0.94366879825800   -0.26282096203500
 C      1.93771705876300   -1.67870646627600    0.19270342220100
 O      2.99735608829000   -2.30786813759800    0.27311917487700
 C      1.08501322327700   -0.30643860733700    2.11475558015700
 O      0.16581012761400   -0.42604328239400    2.82856382652100
 C     -0.27229521172100   -1.03880110646700   -0.90764426366800
 C      0.64180106345100   -2.15556350438700   -0.40117391254000
 H     -0.43167381775800   -0.27741663959400   -0.14039628084300
 H      0.87876318664300   -2.86538894173400   -1.19656585468100
 H      0.14120579989800   -2.71011130719300    0.40211466784000
 H     -1.24227908018100   -1.45198061832200   -1.18490143008100
 H      1.77353563948000    2.32399982438200    0.19004552137200
 H      0.16314415924900   -0.56124651890000   -1.78509196838400
