# Supplementary material for: Mining hydroformylation in complex reaction network via graph theory
Source: RSC Adv. 2021 Jul 1;11(38):23235–40. doi: 10.1039/d1ra03395f (PMC9036754; doi:10.1039/d1ra03395f)
Supplement: RA-011-D1RA03395F-s947 [file RA-011-D1RA03395F-s947.xyz]

18
eq1848         -678.487067565521   -678.487067565521
Co      2.88062122554500    0.69546170382800    0.77513345403200
 H     -0.02134055917500    0.89337437993200   -1.88901569889700
 C      1.90095727684900   -1.63856151633300   -0.05034787210600
 O      2.56065367951800   -1.17761216709500    0.93294872601600
 C      0.78938470940900    1.41476371668400   -1.39420772460500
 O      2.11869911736500    1.25784377072800   -2.07174296739800
 C      1.89180110702800    0.60848289456900   -0.80808059027600
 O      1.58826691124200   -0.86222397105900   -1.07381155539400
 C      3.08630762722900    2.40310053045000    0.61097626570300
 O      3.13230118907200    3.55874416535600    0.41699109151600
 C     -0.22696662185900   -2.80821833060700    0.06223911429600
 C      1.29873122165300   -2.99803115719200   -0.08707216764600
 H     -0.45538223000500   -2.27625155652100    0.98969460827000
 H      1.52372845272900   -3.46687665820000   -1.04546356478100
 H      1.71327261782300   -3.59021114170700    0.72529592831700
 H     -0.72777383597500   -3.77486632353500    0.08066397037300
 H      0.58529805997800    2.40116911693400   -1.00046336619200
 H     -0.60976417960300   -2.22224278873400   -0.77568660463800
