# Supplementary material for: Mining hydroformylation in complex reaction network via graph theory
Source: RSC Adv. 2021 Jul 1;11(38):23235–40. doi: 10.1039/d1ra03395f (PMC9036754; doi:10.1039/d1ra03395f)
Supplement: RA-011-D1RA03395F-s948 [file RA-011-D1RA03395F-s948.xyz]

18
eq1849         -678.495258682910   -678.495258682910
Co      0.30483863951400   -0.53533456397000    0.50190458537100
 H     -1.13296919777400    1.34379831544900    1.72468346394100
 C     -0.32591256421500    0.26160435274600   -0.91512637991200
 O     -0.64900103695800    0.76152560178600   -1.91724434399300
 C      1.59100102432900   -1.72300979117400    0.77663552959500
 O      2.49700608439200   -2.44459424346800    0.86397365566300
 C      0.68075227510900    2.35202042252200    0.94381621991000
 O      0.02484236532000    3.29450723366700    0.47012769980900
 C     -0.06373731536200    1.19170436296400    1.56490858459000
 O      0.58979008800100    0.26870573223200    2.23381392278500
 C      2.18505131203700    2.27284310076900    0.89616658133800
 C      2.64493237062000    1.66915399150400   -0.44767388192100
 H      2.54797059764000    1.65749415197700    1.72068255294200
 H      3.72877617023800    1.74273086568100   -0.53782081277500
 H      2.37330602892200    0.61135742356200   -0.51852790059500
 H      2.57723025731400    3.28537965569600    0.99044526690800
 H     -0.05120233727900   -1.58892743775200   -0.44915729255200
 H      2.18331183430100    2.19841545082300   -1.28442648363800
