# Supplementary material for: Mining hydroformylation in complex reaction network via graph theory
Source: RSC Adv. 2021 Jul 1;11(38):23235–40. doi: 10.1039/d1ra03395f (PMC9036754; doi:10.1039/d1ra03395f)
Supplement: RA-011-D1RA03395F-s949 [file RA-011-D1RA03395F-s949.xyz]

18
eq185          -678.467691245120   -678.467691245120
Co      0.05474018938100   -0.55506469696100    0.31387294014800
 H      0.66590060136400   -1.89711044128800    0.46916013412300
 C     -0.70002479281500    1.06948625996100    0.17600624024700
 O     -1.20057709223300    2.11559822399100    0.11478702797800
 C      0.18524224015800   -1.00662285133700   -1.41485339193300
 O      0.26586698942100   -1.37491977593700   -2.51654901260700
 C      1.55372611616200   -0.06872484380900    1.14866836072800
 O      2.55601704073800    0.20207267312400    1.67636488631800
 C     -1.28871133398400   -1.35751724571500    1.16510647243900
 O     -2.17056888754500   -1.92573138572500    1.67234122963500
 C     -3.00119851292200   -0.45186711801300   -1.46304168571300
 C     -2.63284180148300    0.42419411994200   -2.40923574565000
 H     -2.81091744185900   -1.51485131447000   -1.56754162049200
 H     -2.80246543247600    1.48887031400000   -2.29079101074800
 H     -2.13228554424100    0.09893619379100   -3.31465304888000
 H     -3.48492929849200   -0.13000550788300   -0.54644557414800
 H      0.46519038753000    1.69274443460800   -2.43884952569100
 H     -0.25716104339400    1.58021093611300   -2.56547584580700
