# Supplementary material for: Mining hydroformylation in complex reaction network via graph theory
Source: RSC Adv. 2021 Jul 1;11(38):23235–40. doi: 10.1039/d1ra03395f (PMC9036754; doi:10.1039/d1ra03395f)
Supplement: RA-011-D1RA03395F-s950 [file RA-011-D1RA03395F-s950.xyz]

18
eq1850         -678.452487792095   -678.452487792095
Co      0.49538445157000    0.54121366372000   -0.46802612084200
 H     -1.43555577753600   -1.75716745621300    2.04274745409900
 C      0.83768101213200    1.91894844514300    0.58311891409100
 O      1.23370053474200    2.77833071458800    1.27604276775600
 C      2.46091802462600    1.68640783212900   -2.30783321267400
 O      3.13741518746300    0.90589011251200   -2.99150796202600
 C     -0.57767682100600   -1.23212051740800    1.62344849239200
 O     -0.72650592554700   -0.49909382222900    0.63378637387900
 C      1.01937183130400    1.45759553636700   -1.96849966051200
 O      0.02278959906900    1.78103451875700   -2.63508406753000
 C      2.05859543843800   -0.74404305131600   -0.33658609486500
 C      1.18617051559900   -1.19302750029100   -1.34564311338300
 H      2.99213605061500   -0.25986090604000   -0.59571165405900
 H      0.45345518732800   -1.96794243007000   -1.14476611471100
 H      1.45307366509400   -1.05136784249400   -2.38651409831400
 H      2.04168623009800   -1.17862866273300    0.65918723806200
 H      2.91856231655900    2.53601230492700   -1.77281804911200
 H      0.40673321461600   -1.36037588970100    2.08420751665400
