# Supplementary material for: Mining hydroformylation in complex reaction network via graph theory
Source: RSC Adv. 2021 Jul 1;11(38):23235–40. doi: 10.1039/d1ra03395f (PMC9036754; doi:10.1039/d1ra03395f)
Supplement: RA-011-D1RA03395F-s951 [file RA-011-D1RA03395F-s951.xyz]

18
eq1851         -678.366035128508   -678.366035128508
Co      0.69288900885300   -0.58621945307900   -0.58949093678100
 H     -0.73753606048700    1.75329918340900    1.22072388039400
 C      1.66599652337500   -0.02569935450400    0.90990892475700
 O      0.88470414019900    0.57108500306000    1.77610934146900
 C      1.52373455011800    2.09944444901600   -1.12225273401900
 O      2.72083810651400    2.29077114157300   -1.34997677681100
 C     -0.59730255010400    0.68319467686400    1.39942575680800
 O     -0.81374330378100   -0.10757952298300    0.28554311728500
 C      0.76111182613800    0.91494727007200   -1.67304495417600
 O      0.13264226256300    0.87043475887400   -2.72831081257900
 C      2.58150833433500   -0.92006074631400   -1.69895844934300
 C      1.96232563095000   -2.07203373538400   -1.26726291799700
 H      2.47875193670100   -0.58309381161900   -2.72330639238500
 H      2.23602333006700   -2.52174737011300   -0.31837088524900
 H      1.34942549451900   -2.65759780352200   -1.94647925273400
 H      3.31109658248700   -0.40990590288600   -1.08268038777900
 H      0.94664303057600    2.73134582550500   -0.42776076325300
 H     -1.12117410784700    0.33122044165600    2.28573285131700
