# Supplementary material for: Mining hydroformylation in complex reaction network via graph theory
Source: RSC Adv. 2021 Jul 1;11(38):23235–40. doi: 10.1039/d1ra03395f (PMC9036754; doi:10.1039/d1ra03395f)
Supplement: RA-011-D1RA03395F-s952 [file RA-011-D1RA03395F-s952.xyz]

18
eq1852         -678.473459730396   -678.473459730396
Co      0.36599257442700    0.20340316083800    1.16140567253000
 H      1.57568551830300    1.23994482847000   -1.43879787645100
 C      0.16361015611900   -2.24882588753800    0.89788380925900
 O     -0.19378694662200   -1.72661439789800    1.98388569640200
 C      1.09307988939300    2.00667192793800   -0.81544696044600
 O      1.13754289511800    1.62424702805700    0.56151728708400
 C      0.68085040191000   -1.15000545318500   -0.03741767094500
 O      1.07739332588800   -1.30454562361700   -1.18946557718800
 C     -0.34461822753700    2.17134079415900   -1.30948671737700
 O     -0.68568866488400    3.17198198354500   -1.95708386171300
 C     -1.30959808075300    1.02893304859100   -1.03781400121700
 C     -1.34246096517200    0.53830810894400    0.40541710693900
 H     -1.01267213650900    0.20498373195700   -1.69731499002900
 H     -1.70570526994400    1.31411462339800    1.09290864967600
 H     -1.96176556262700   -0.35741787814500    0.50561662880600
 H     -2.30130728915700    1.36303862961300   -1.35123040435500
 H      0.07615181054400   -3.31951676784800    0.69680742872900
 H      1.61059442574500    2.95776413461100   -0.93270692563700
