# Supplementary material for: Mining hydroformylation in complex reaction network via graph theory
Source: RSC Adv. 2021 Jul 1;11(38):23235–40. doi: 10.1039/d1ra03395f (PMC9036754; doi:10.1039/d1ra03395f)
Supplement: RA-011-D1RA03395F-s953 [file RA-011-D1RA03395F-s953.xyz]

18
eq1853         -678.465638333636   -678.465638333636
Co      2.09840119749600    0.17860574586000    0.13922680978900
 H      0.24224996455800   -1.95566633524300    0.47468485035700
 C      1.76363543449800    0.33107811854800   -1.56991630855800
 O      1.48806421897100    0.49303393310000   -2.68896829097800
 C     -0.11274997767200    2.71364864730900    0.09344982402100
 O     -0.70879662438700    1.86241390670600   -0.57763518944300
 C      0.57161297599400   -0.01811478622600    1.45241668160700
 O      1.80255487223300   -0.41900092506300    1.83126411074200
 C     -0.31052901798700   -1.08017210069700    0.85710055819100
 O     -1.53873940963600   -0.99552579889600    0.78675047771100
 C     -0.10113369165800    1.16498173689900    2.10006545466000
 C      0.29099064367500    2.52924577209800    1.53497597185600
 H      0.14896532008800    1.13574655790700    3.16306718518800
 H     -0.18316312373800    3.32476578535700    2.11965235044200
 H      1.37199973913600    2.69391028028500    1.60763972046500
 H     -1.17784533266500    1.02631806209400    1.98498459304600
 H      2.29573147485900    1.59631210777800   -0.09102860164800
 H      0.16845424821800    3.68035283877900   -0.35384295778000
