# Supplementary material for: Mining hydroformylation in complex reaction network via graph theory
Source: RSC Adv. 2021 Jul 1;11(38):23235–40. doi: 10.1039/d1ra03395f (PMC9036754; doi:10.1039/d1ra03395f)
Supplement: RA-011-D1RA03395F-s954 [file RA-011-D1RA03395F-s954.xyz]

18
eq1854         -678.466727196491   -678.466727196491
Co     -1.97630306384900   -0.22651892247600    0.20779774056400
 H      1.50255082311300    0.07103423510400   -0.76552343444600
 C      0.63644180718200    0.18909125696700   -0.11738084808800
 O     -0.52163855275300    0.43666437196600   -0.73683023672700
 C     -3.53269633134800   -0.84426280731200    0.79719075711500
 O     -4.57708921376000   -1.19456059901300    1.16024810963900
 C     -0.73556860405800   -1.64773505544300    0.66227944230600
 O      0.51080596477600   -1.36047390845900    0.47783411808600
 C     -1.56062180886500    0.61388468292100    1.82715745939800
 O     -2.13346471314400    0.35726749290800    2.87873979619400
 C      0.88052448161900    1.00879336679900    1.15681562988100
 C     -0.42536699365700    1.62051692134200    1.68695497520400
 H      1.36815493443800    0.38780522945100    1.90987396779200
 H     -0.77340043468400    2.37681738876000    0.98160629330400
 H     -0.25863162897600    2.07161369802000    2.66605113842600
 H      1.55914753633600    1.82431498638200    0.90199039773300
 H     -0.84269667702600   -2.64254414554700    1.11156719322900
 H     -2.81341433147900    1.00133768322500   -0.03833895171100
