# Supplementary material for: Mining hydroformylation in complex reaction network via graph theory
Source: RSC Adv. 2021 Jul 1;11(38):23235–40. doi: 10.1039/d1ra03395f (PMC9036754; doi:10.1039/d1ra03395f)
Supplement: RA-011-D1RA03395F-s955 [file RA-011-D1RA03395F-s955.xyz]

18
eq1855         -678.436700723683   -678.436700723683
Co     -1.39059902985100   -0.96678772963700    0.60679745870100
 H      0.81578802450400    1.37136805559200   -1.42282418766700
 C      0.34824110937500    0.94060095296000   -0.53641565488000
 O     -0.47418820952600    0.01645794567900   -0.70782132782800
 C     -2.93898869606200    0.14425085084800    0.42009894559800
 O     -4.08712861735500   -0.24810990434000    0.64232389879600
 C     -0.49344561398700   -2.56679186707900    1.09543676907800
 O     -1.66658490651600   -2.67914805569400    1.56734308617200
 C     -1.16085038160000    0.17133794628900    2.05429753686700
 O     -1.45435757764400   -0.16953428731600    3.19798030773000
 C      0.70616054386300    1.43755741570400    0.82753348446000
 C     -0.50917701434600    1.52527090580500    1.76436164062700
 H      1.43387481230700    0.72850922496300    1.24624089003600
 H     -1.26942737445100    2.17947863710500    1.32551722461800
 H     -0.20351214209300    1.95415075322300    2.71850729115100
 H      1.19622389700700    2.40681518232000    0.74335345417100
 H      0.23900091617400   -3.36474858191500    1.25855887236900
 H     -2.78429654593600    1.16236843108300   -0.03325614210200
