# Supplementary material for: Mining hydroformylation in complex reaction network via graph theory
Source: RSC Adv. 2021 Jul 1;11(38):23235–40. doi: 10.1039/d1ra03395f (PMC9036754; doi:10.1039/d1ra03395f)
Supplement: RA-011-D1RA03395F-s956 [file RA-011-D1RA03395F-s956.xyz]

18
eq1856         -678.453246962900   -678.453246962900
Co      0.00108280243700    0.04721759616000    0.08399767366500
 H      1.56175912340600   -0.26281314744500    2.16615362454700
 C      0.20067164032300    1.79136457927900    0.45518225044600
 O      0.41433378898200    2.89426624725900    0.77110552163700
 C      0.55216598449600   -1.64014983035500    0.85684238250200
 O      0.72768059782100   -2.78932183131500    0.51855251546200
 C     -0.05328455337500   -0.20965039062600   -1.69052784168300
 O     -0.01694889399800   -0.41583553418700   -2.83499690074900
 C      0.59016355457500   -0.65012672638900    1.88342207819800
 O     -0.39919528885300   -0.72398948630800    2.89237986802200
 C     -2.10443365766800    0.41879545588300    0.47307874151800
 C     -1.93046705055300   -0.94972707488400    0.34326388062700
 H     -2.41774299308800    1.02721410842100   -0.36495061288900
 H     -1.87095024080000   -1.56300380297600    1.23336092261400
 H     -2.10781000516200   -1.45758704165000   -0.59502661561700
 H     -2.19013760341800    0.86065608051500    1.45784189776400
 H      1.45632755754000    0.03586043290700   -0.20247940277800
 H     -0.63804814759400    0.16980105225500    3.19075805327300
