# Supplementary material for: Mining hydroformylation in complex reaction network via graph theory
Source: RSC Adv. 2021 Jul 1;11(38):23235–40. doi: 10.1039/d1ra03395f (PMC9036754; doi:10.1039/d1ra03395f)
Supplement: RA-011-D1RA03395F-s957 [file RA-011-D1RA03395F-s957.xyz]

18
eq1857         -678.493161095588   -678.493161095588
Co     -0.37442058001400    0.45208067441300    1.12562068505400
 H     -0.38670331373400    3.09434592023600   -1.04854118341600
 C     -0.56245894337100    1.91116652043200    2.65433128812200
 O     -1.66569506255300    1.26573077372700    2.25198266204700
 C     -1.22352565953400    2.45291919150700   -0.72566148221700
 O     -2.32232659245700    2.92009764733500   -0.40559276215400
 C      1.24337448999900    0.04202836070600   -0.98325606829800
 O      1.19437768890500   -0.28759362874200    0.22340066773700
 C     -0.87795826045800    1.02020338821500   -0.67155278143700
 O      0.27059696174900    0.73906321684800   -1.56603715900900
 C      0.56029814467400    1.11987867890900    2.89682686305100
 C     -1.68322770397900   -0.08000481004300   -0.29332046907000
 H      0.40406830893800    0.10232654669300    3.26140474801800
 H     -1.51287153421700   -1.05887894375600   -0.72647610025700
 H     -2.67529418482000    0.14096573685900    0.07993640988400
 H      1.54500377113500    1.54850531723300    3.01320568676900
 H      2.06975141497200   -0.21011545729100   -1.63540611511600
 H     -0.53820599351800    2.99718885639900    2.59009934164900
