# Supplementary material for: Mining hydroformylation in complex reaction network via graph theory
Source: RSC Adv. 2021 Jul 1;11(38):23235–40. doi: 10.1039/d1ra03395f (PMC9036754; doi:10.1039/d1ra03395f)
Supplement: RA-011-D1RA03395F-s958 [file RA-011-D1RA03395F-s958.xyz]

18
eq1858         -678.425773355239   -678.425773355239
Co     -0.25809688479200   -0.62138467517600    1.17737981309000
 H      0.76983268072700    2.91657037118200   -0.71912589677200
 C     -1.19421036370600    1.45585003629700    2.76084315659200
 O     -1.07259111632500    0.20248569295500    2.64327339007600
 C     -0.05540808981500    2.36961061707700   -0.28458177982800
 O     -0.70921709120500    2.96565425249200    0.81018483175300
 C      0.94204683489400   -0.67005826242200   -1.37456518144100
 O      0.79669338592000   -1.28173764008000   -0.29382993785000
 C     -0.42895346851200    1.13247194562900   -0.65996391363300
 O      0.39404669017100    0.51585596726900   -1.68210226265300
 C     -0.25854185335600    2.45193375974100    2.11708921914700
 C     -1.44949343777400    0.27143628726800   -0.07093170545000
 H      0.71676425981900    1.96348017260600    1.99703044442200
 H     -1.86900690136000   -0.45626484757400   -0.77116543486700
 H     -2.23786158132500    0.85010182835800    0.41134990842100
 H     -0.18449174829500    3.33270429211500    2.75412553548600
 H      1.55369853371200   -1.05713707933300   -2.18094024759100
 H     -1.99042689646300    1.82833527143800    3.40689429243900
