# Supplementary material for: Mining hydroformylation in complex reaction network via graph theory
Source: RSC Adv. 2021 Jul 1;11(38):23235–40. doi: 10.1039/d1ra03395f (PMC9036754; doi:10.1039/d1ra03395f)
Supplement: RA-011-D1RA03395F-s959 [file RA-011-D1RA03395F-s959.xyz]

18
eq1859         -678.427653531616   -678.427653531616
Co      0.07206082913400   -0.02261758238400   -1.20506174144200
 H     -1.26292461239400   -1.22634259906500    1.93185444222800
 C     -1.63910366161800    1.93104383817000    1.51716961751100
 O     -2.21219239004200    2.31706442186300    0.47925368477000
 C     -0.92803983080500    1.41437509716800   -1.73280646671900
 O     -1.20863480695000    0.63499596575400   -2.66780548623400
 C      0.73655186849000   -0.62773790529000    1.24181686809600
 O      1.30247475402900   -0.19734967372700    0.07046983238900
 C     -0.58533314462200   -0.93167989846100    1.14498679103400
 O     -1.09967213915500   -0.84802919046200   -0.12775759730400
 C      0.61332930206300    2.73769595764900    0.91399428042200
 C     -0.21110055670900    2.15529190423300    1.80500460450000
 H      0.22977312374100    3.11144411757500   -0.02742623138200
 H      0.16028739956500    1.77206661539900    2.74666727189300
 H     -1.33600880723200    2.40475528072300   -1.54487462804600
 H      1.67524206149200    2.82772254895500    1.09688267943800
 H      1.35947850883000   -0.65346535628900    2.12223675647600
 H     -2.20140494706100    1.37067443969200    2.27635955040200
