# Supplementary material for: Mining hydroformylation in complex reaction network via graph theory
Source: RSC Adv. 2021 Jul 1;11(38):23235–40. doi: 10.1039/d1ra03395f (PMC9036754; doi:10.1039/d1ra03395f)
Supplement: RA-011-D1RA03395F-s960 [file RA-011-D1RA03395F-s960.xyz]

18
eq186          -678.467564913016   -678.467564913016
Co     -0.30425783737800    0.80659345275300    0.44102735887000
 H      0.20112971751700    0.74585695868400    1.83371510196400
 C     -0.87967293969400    0.83907339199900   -1.26066894816000
 O     -1.23283806914600    0.83414238833500   -2.36691668106700
 C      1.17589651913100    1.77892316351100    0.22778503664700
 O      2.14139014125100    2.42462636468300    0.14293113914300
 C     -0.25981910396700   -0.96491374872100    0.62757272743500
 O     -0.27310008367600   -2.11703967628600    0.80115684296000
 C     -1.68459750659100    1.58582061916300    1.27412082386900
 O     -2.56430853671100    2.05175448258900    1.87836267356800
 C     -3.42243594166300   -0.75550526981200   -0.14224796076400
 C     -4.06909361479400    0.31400387359900   -0.62835988904500
 H     -2.94760835074300   -1.47987035247500   -0.79614494505500
 H     -4.52251168523600    1.04604427582600    0.03090459211200
 H     -4.14071751686600    0.49537800920400   -1.69529704073300
 H     -3.32820414284900   -0.92601074392800    0.92507826617100
 H     -2.48775798507800    3.22818033234800   -0.89686996503600
 H     -2.99036649023400    2.71925537783200   -1.09383180765900
