# Supplementary material for: Mining hydroformylation in complex reaction network via graph theory
Source: RSC Adv. 2021 Jul 1;11(38):23235–40. doi: 10.1039/d1ra03395f (PMC9036754; doi:10.1039/d1ra03395f)
Supplement: RA-011-D1RA03395F-s961 [file RA-011-D1RA03395F-s961.xyz]

18
eq1860         -678.469337770030   -678.469337770030
Co      1.14126897311000   -0.08088406763100    0.96203227620000
 H      0.78662755908000   -1.48865489551900   -3.23998725257400
 C     -0.12857254384700    0.58182474010500   -0.33404928657000
 O     -0.51377096973400    1.71485350905800   -0.61044406659400
 C      2.28552866264200    0.81239056136900    0.01527347128600
 O      3.04880481126900    1.42855497544900   -0.61490587874200
 C      2.33002806762300   -0.99455325965900    1.93073781526600
 O      3.13073581011800   -1.64575704136400    2.46914067371200
 C     -0.73016684799400   -0.67743897965800   -1.02878619934300
 O     -1.91804471374400   -0.71179061594900   -1.36252305402600
 C      0.22551370220500   -1.83885715535000   -1.16978603676200
 C      1.26844266286300   -1.54740599936500   -2.26348309156500
 H     -0.33547991266200   -2.74585647306300   -1.39431844852100
 H      1.77985751818000   -0.59931576799100   -2.08309360394300
 H      2.02069418047800   -2.33638495564600   -2.28383145696900
 H      0.74678158533000   -1.98344099760700   -0.20853635328500
 H     -0.40535770840000   -0.15304765036600    1.64463382109000
 H      0.01779037333900   -0.65615559731000    2.10563851379100
