# Supplementary material for: Mining hydroformylation in complex reaction network via graph theory
Source: RSC Adv. 2021 Jul 1;11(38):23235–40. doi: 10.1039/d1ra03395f (PMC9036754; doi:10.1039/d1ra03395f)
Supplement: RA-011-D1RA03395F-s962 [file RA-011-D1RA03395F-s962.xyz]

18
eq1861         -678.450530872700   -678.450530872700
Co     -0.16839409660900   -0.96932829408200    0.23189234330600
 H      0.79596491381800    0.14164051936200    2.36773506065900
 C     -0.30274784899200   -2.53784213542100    0.91067546584000
 O     -0.36722659593500   -3.58557061942200    1.43366715728800
 C      1.10634148533500   -0.19289579884800    1.38047970747300
 O      0.65774306916400    0.79855517524500    0.37708750682800
 C     -1.33596740224800   -1.11164027110700   -1.10996607465600
 O     -2.12036776388700   -1.22035661120600   -1.96435103122600
 C     -2.02253428942700    1.69519928735000    0.60513470022000
 O     -2.12764796055300    1.92088169911500   -0.59270874450000
 C     -1.54781315999400    2.15158250548600    1.92918726743500
 C     -2.25307006360800    0.74705047299500    1.72215830718800
 H     -0.47692090780400    2.14495645755800    2.09114697858900
 H     -3.25873722005100    0.62690208659700    2.10527771832700
 H     -1.63766044810900   -0.14672317252800    1.79539251637400
 H     -2.09842063700200    2.91283667769800    2.46628650528500
 H      1.30407417999300    1.11505428428800   -0.27363677964500
 H      2.16011793959200   -0.44725638729700    1.29257494307400
