# Supplementary material for: Mining hydroformylation in complex reaction network via graph theory
Source: RSC Adv. 2021 Jul 1;11(38):23235–40. doi: 10.1039/d1ra03395f (PMC9036754; doi:10.1039/d1ra03395f)
Supplement: RA-011-D1RA03395F-s963 [file RA-011-D1RA03395F-s963.xyz]

18
eq1862         -678.479251765313   -678.479251765313
Co     -2.14063784801600   -0.46420960881700    0.47374730769000
 H      0.25338276201200    1.72920007631900   -0.27511500734700
 C      0.25237515999700    2.01736997650000    0.79236763379900
 O     -0.20184224894200    3.10893607670000    1.14612302289400
 C     -3.46088110555100    0.28736881725800   -0.48988164531800
 O     -4.20824810113800    0.90053402605700   -1.13934992043100
 C     -2.33306608001500    0.44239430934800    1.93012861966800
 O     -2.43808802531200    1.03078871390900    2.93601836963000
 C     -0.35663401828300   -0.72304370520500    0.47861228273200
 O     -0.53734336612900   -1.19344646819100   -0.67553587390300
 C      0.84398048467500    1.00513921136200    1.75699824355400
 C      0.94381496988900   -0.39175587738900    1.12508760807200
 H      1.83831942170800    1.35188747021100    2.05083624147000
 H      1.13453787356300   -1.13350097257900    1.90443810238000
 H      1.74627134103700   -0.45020325593200    0.38597142735500
 H      0.23192839962900    0.99167586146700    2.66016032046900
 H     -2.36691222170100   -2.22372617498000    1.13453176721700
 H     -2.89422420349800   -2.24236260042800    0.57289504801900
