# Supplementary material for: Mining hydroformylation in complex reaction network via graph theory
Source: RSC Adv. 2021 Jul 1;11(38):23235–40. doi: 10.1039/d1ra03395f (PMC9036754; doi:10.1039/d1ra03395f)
Supplement: RA-011-D1RA03395F-s964 [file RA-011-D1RA03395F-s964.xyz]

18
eq1863         -678.479329442747   -678.479329442747
Co     -2.07070172672200   -1.01770147399600    0.71222398596100
 H      0.15886218355600    1.60236481021000   -0.70090424982000
 C      0.24247418141300    2.20261426190400    0.22440850516300
 O      0.32317315156800    3.43204686994400    0.17030512390600
 C     -2.39939049303200    0.41791390727700   -0.27534226501100
 O     -2.62705938388700    1.44404215446600   -0.78692257572400
 C     -1.90995817962700   -1.07245885647700    2.45533222553200
 O     -1.76333347722900   -0.93767835026400    3.60987768408300
 C     -0.24084079875400   -0.86777447080800    0.55758446201200
 O      0.01789533643300   -1.76447288031200   -0.25527402026300
 C      0.24743011496600    1.41261925610000    1.51393110061700
 C      0.75693015276500   -0.01293883188700    1.29199269582100
 H      0.84645342514700    1.94211685914200    2.25486150918900
 H      0.90505505268700   -0.49676509377300    2.26303314665700
 H      1.71213444229600   -0.02962824063400    0.76198932940100
 H     -0.78005581871800    1.38314741902700    1.89679191583700
 H     -3.48979022633100   -1.99699480053100    0.87503682438200
 H     -3.62254474262500   -1.59740666377100    0.19910815021700
