# Supplementary material for: Mining hydroformylation in complex reaction network via graph theory
Source: RSC Adv. 2021 Jul 1;11(38):23235–40. doi: 10.1039/d1ra03395f (PMC9036754; doi:10.1039/d1ra03395f)
Supplement: RA-011-D1RA03395F-s965 [file RA-011-D1RA03395F-s965.xyz]

18
eq1864         -678.508112509866   -678.508112509866
Co      1.73807445164000    0.35207941299400    0.43459114910500
 H      2.47968495346700   -0.24211594781800   -2.02702362137800
 C      1.72816692991700   -0.11863227905500    2.19702786793600
 O      1.72395792624900   -0.40622009161300    3.31928316709600
 C      2.91907807364600    0.29282305286000   -1.18319278292200
 O      3.35781893114700   -0.42191938072100   -0.13475003519000
 C      0.12594215271800   -0.61912566480800    0.18057843528300
 O     -0.81217062831800   -0.62162292897500    0.96240920336700
 C      0.76110411206500    1.76236445977400    0.04253738569000
 O      0.13810390788100    2.70872751818400   -0.23306846488100
 C      1.21910241216500   -2.61615866214700   -0.91097336088000
 C      0.20057199545800   -1.47554815067200   -1.07704755081300
 H      0.93486443368400   -3.25582859632400   -0.07263663215400
 H     -0.80168473742600   -1.87744545082100   -1.23772756247900
 H      0.46344104576800   -0.84432730622100   -1.92728622595600
 H      2.22166931882000   -2.23025018773100   -0.71817899329900
 H      3.39050962603600    1.25037173591200   -1.39725789114000
 H      1.24056086426900   -3.21932686576600   -1.81923303962600
