# Supplementary material for: Mining hydroformylation in complex reaction network via graph theory
Source: RSC Adv. 2021 Jul 1;11(38):23235–40. doi: 10.1039/d1ra03395f (PMC9036754; doi:10.1039/d1ra03395f)
Supplement: RA-011-D1RA03395F-s966 [file RA-011-D1RA03395F-s966.xyz]

18
eq1865         -678.532100366583   -678.532100366583
Co     -0.32624490805900   -1.94485838493000   -0.27124936549600
 H     -2.43499822365500   -1.18712071092700   -2.43040906910300
 C     -1.64427308109100   -1.68502941481500    0.86902880015500
 O     -2.58619976870500   -1.54378661479700    1.54807667827300
 C      1.47646730588700    0.31153686789100   -0.16362355119900
 O      0.97140282403900   -0.69014837758200    0.40107452185700
 C     -1.34092938143700   -1.14990414152300   -2.42458101504800
 O     -0.76776052193600   -0.04401819098600   -2.65760181850500
 C     -0.64156001024700   -2.40935781905800   -2.12911370257900
 O      1.16373574895100    0.80421492693100   -1.33563921268700
 C     -1.36191208145200   -3.34452000625300   -1.30547309648100
 C      0.76828954670900   -2.37650616671100   -1.97338783721500
 H     -0.92816756806200   -4.32019476127700   -1.11168500123200
 H      1.30049563278700   -3.30064280104300   -1.77679809196200
 H      1.34305219693700   -1.58496836152500   -2.43811472751800
 H     -2.44579513952800   -3.30344338535700   -1.29475143758300
 H      2.26934002583800    0.85981505088600    0.33683047377600
 H      0.39403729470400    0.40802828693200   -1.92482337094800
