# Supplementary material for: Mining hydroformylation in complex reaction network via graph theory
Source: RSC Adv. 2021 Jul 1;11(38):23235–40. doi: 10.1039/d1ra03395f (PMC9036754; doi:10.1039/d1ra03395f)
Supplement: RA-011-D1RA03395F-s967 [file RA-011-D1RA03395F-s967.xyz]

18
eq1866         -678.522326537653   -678.522326537653
Co      0.47629394515700   -0.59198418552900   -0.17751875373800
 H     -0.66436364806800    1.28800321715300    2.57366991246500
 C     -0.23428845566300   -1.56263758509000   -1.46475881954400
 O     -0.81163467993800   -2.24810343821900   -2.21989760211400
 C      0.68430212895100   -0.99315581396200    1.53609775623300
 O      0.68980733186500   -1.30264201916000    2.66512116534500
 C     -1.11944963580600    0.24174362828900    0.13652410168700
 O     -2.22778126615000   -0.08268945654100    0.54331152799700
 C     -0.71156280142600    1.67593473825000   -0.24127548433700
 O      0.72449250721500    1.52301224031800   -0.54829664915400
 C     -0.20582813759300    2.19832128176800    2.17942700441400
 C     -0.92157015961100    2.65534248352000    0.90522396115900
 H      0.84638719712200    1.99165956144000    1.96977029772000
 H     -1.99806181414700    2.73188735371300    1.07986518831000
 H     -0.55671938839800    3.63765485148000    0.59084443505900
 H     -0.26561234159400    2.96691515595100    2.95024244887400
 H     -1.25570707456200    1.97643098289500   -1.14138508078100
 H      1.01607924388000    2.06421499319900   -1.29600117826400
