# Supplementary material for: Mining hydroformylation in complex reaction network via graph theory
Source: RSC Adv. 2021 Jul 1;11(38):23235–40. doi: 10.1039/d1ra03395f (PMC9036754; doi:10.1039/d1ra03395f)
Supplement: RA-011-D1RA03395F-s968 [file RA-011-D1RA03395F-s968.xyz]

18
eq1867         -678.506327604797   -678.506327604797
Co     -0.58322916520900   -1.30073720190800   -1.89305270437300
 H     -2.81498713038700    0.30432484211500    0.47446650948600
 C      0.45382425267300   -0.89761031039000    0.63253044899900
 O      1.44016560510300   -0.89207333764600    1.37532548177200
 C     -0.71090873175200    0.04990159817300    0.76966957137300
 O      0.32412212215000   -1.73237545616100   -0.42854164368600
 C     -1.50486887567700   -1.05653493470100   -3.48302417956700
 O     -2.14695545312900   -0.79228675076400   -4.40203692890800
 C     -2.04830443618400   -0.44895627907700    0.28216262975500
 O     -2.08597617343500   -0.70462485015400   -1.14702486990700
 C     -0.50616147645900    1.28398823796700    1.24946330458400
 C      0.33799866012100    0.36550756595800   -2.18757657081100
 H     -1.31196624807500    2.00683176338000    1.30265009780000
 H      0.76873458164600    0.35787071944600   -3.19151606336900
 H     -0.41028891639400    1.14668214457200   -2.06039954976300
 H      0.47887266305600    1.58217996894400    1.58771113049600
 H      1.11360057176600    0.42790880313300   -1.42635750116700
 H     -2.30616795374700   -1.37545152011300    0.80581803493100
