# Supplementary material for: Mining hydroformylation in complex reaction network via graph theory
Source: RSC Adv. 2021 Jul 1;11(38):23235–40. doi: 10.1039/d1ra03395f (PMC9036754; doi:10.1039/d1ra03395f)
Supplement: RA-011-D1RA03395F-s969 [file RA-011-D1RA03395F-s969.xyz]

18
eq1868         -678.513304316521   -678.513304316521
Co     -1.05196975515900   -1.98265988029700   -1.63037573487400
 H     -2.94281853406100    0.26019594757500    0.50312837176500
 C      0.35341991711200   -0.92606953527700    0.46794814439500
 O      1.46910228837300   -0.69407866920000    0.94894951419900
 C     -0.81892970060600    0.01764416292700    0.61325387671500
 O      0.09282903394300   -2.03361605457000   -0.26920676692900
 C     -0.49801674373700   -0.64321439040500   -2.72601593699400
 O     -1.02198593650400   -1.07005311698800   -3.76034228360700
 C     -2.20642319021800   -0.53798047740300    0.39076405374500
 O     -2.39464849598200   -1.09110591830200   -0.93574555934500
 C     -0.57675855903700    1.30190701958900    0.91297678755100
 C      0.23518552819600    0.61216681159200   -2.44183294965400
 H     -1.38004872628500    2.02518363748300    0.99006954577300
 H      0.52266773196500    1.12700255603500   -3.35703568034900
 H     -0.43382636207700    1.24066018577200   -1.84631533362600
 H      0.44024817619100    1.63591175521200    1.08326253375700
 H      1.10476264772300    0.40111804951800   -1.81610290962600
 H     -2.40528542379900   -1.31846708050600    1.13288752474900
