# Supplementary material for: Mining hydroformylation in complex reaction network via graph theory
Source: RSC Adv. 2021 Jul 1;11(38):23235–40. doi: 10.1039/d1ra03395f (PMC9036754; doi:10.1039/d1ra03395f)
Supplement: RA-011-D1RA03395F-s970 [file RA-011-D1RA03395F-s970.xyz]

18
eq1869         -678.480781035172   -678.480781035172
Co     -0.54432131176300    0.25905928008600    0.89364370426200
 H      0.86534460247900    0.61294763665100   -2.29656596005600
 C     -0.21801413840000    0.50324639661600    2.98179097058300
 O      0.60199210095400   -0.36532235824300    2.41788890976200
 C     -0.03724773963500    1.11764043924800   -1.92840023603400
 O     -0.29516845813300    2.30213529751800   -2.16603811810300
 C      0.34705465203200    1.99065818567100    1.11700389237200
 O      1.69798176008000    1.72212260796900    0.97636193045200
 C     -0.90628228412700    0.25524581424300   -1.05326261444500
 O     -0.40293833173800   -0.91373457677500   -0.64333787497100
 C     -0.44759182180600    1.72978138861000    2.29864527463900
 C     -2.04592120347200    0.75901069524900   -0.38514033161100
 H      1.95576661556300    0.92753454920100    1.48989337759800
 H     -2.79423051147000    0.06607140586000   -0.01554698594900
 H     -2.33476716173100    1.78724187127600   -0.55872647453100
 H     -1.26446204390400    2.38108771821500    2.56703513827800
 H      0.05499482503300    2.80609639235000    0.46806236756600
 H     -0.76740659779600    0.22908524600400    3.87765726147400
