# Supplementary material for: Mining hydroformylation in complex reaction network via graph theory
Source: RSC Adv. 2021 Jul 1;11(38):23235–40. doi: 10.1039/d1ra03395f (PMC9036754; doi:10.1039/d1ra03395f)
Supplement: RA-011-D1RA03395F-s971 [file RA-011-D1RA03395F-s971.xyz]

18
eq187          -678.466056913653   -678.466056913653
Co     -0.78864623821900   -0.45495713355800    0.03502892490900
 H     -1.79517473651900    0.60935284379800    0.19656697427600
 C      0.43349386031900   -1.75393411489900   -0.15094221613000
 O      1.22711807809000   -2.59279157374000   -0.27697815392500
 C     -0.44327235545300    0.57322720513600   -1.38123010295400
 O     -0.32514288176100    1.31837606255100   -2.26998083864400
 C     -0.35239408458600    0.22869912816300    1.61936562008600
 O     -0.15252552609500    0.75605695727700    2.63957289547100
 C     -2.31891007909200   -1.35904381489700   -0.06929798678300
 O     -3.38559679510900   -1.82617579426100   -0.13700378529300
 C     -3.78864737042000    1.80620246254600    0.34649919981000
 C     -3.52803412186900    1.93889985299400   -0.96381640868700
 H     -4.29617118843100    0.93017657785500    0.73603128131200
 H     -2.99212858908900    2.79706640616100   -1.35482312361600
 H     -3.80776665956300    1.16979810644300   -1.67603035182100
 H     -3.47345364031800    2.55249018935100    1.06728230482400
 H     -1.12506817245500    2.75291862177400    0.26703769967200
 H     -0.67655292621700    3.17995091681000    0.67503539267900
