# Supplementary material for: Mining hydroformylation in complex reaction network via graph theory
Source: RSC Adv. 2021 Jul 1;11(38):23235–40. doi: 10.1039/d1ra03395f (PMC9036754; doi:10.1039/d1ra03395f)
Supplement: RA-011-D1RA03395F-s972 [file RA-011-D1RA03395F-s972.xyz]

18
eq1870         -678.428178471117   -678.428178471117
Co     -0.70492254052200   -1.72233525471600    1.16697792227200
 H      1.31659414954600    0.56028868842700    1.05545474868900
 C      0.53578691580700    0.79012828310400    1.78031107315900
 O     -0.32374023323100   -0.06026969253600    2.09148453959800
 C     -1.89857352644300   -2.29187236450000    2.36118280702300
 O     -2.72172999755300   -2.68272887642200    3.09073474858500
 C     -0.85924458816500   -2.92603602133100   -0.03275036906300
 O     -0.94294324400600   -3.67659219384200   -0.93225762792000
 C     -1.18687670191200    0.98420039687700   -0.71796525213100
 O     -0.22945499142100    1.68618150749300   -0.39853458873400
 C     -2.47036732945000    0.37629153754100   -0.31106761804400
 C     -1.84076723976700    0.15708812637400   -1.74765477867000
 H     -3.34124952593800    1.01398657276400   -0.22280500084200
 H     -1.41140519567400   -0.82018387800200   -1.93740578653500
 H     -2.31612568316000    0.62947708920400   -2.59702172027200
 H     -2.45542349618000   -0.47319155316400    0.36777994897300
 H      0.25741365431300   -1.32449667741300    0.04884505622000
 H      0.51729047835300    1.76763360700600    2.26121136685400
