# Supplementary material for: Mining hydroformylation in complex reaction network via graph theory
Source: RSC Adv. 2021 Jul 1;11(38):23235–40. doi: 10.1039/d1ra03395f (PMC9036754; doi:10.1039/d1ra03395f)
Supplement: RA-011-D1RA03395F-s973 [file RA-011-D1RA03395F-s973.xyz]

18
eq1871         -678.429711357975   -678.429711357975
Co      0.34462934448000   -1.08318645038400    1.06774997190000
 H      0.21409322403100   -0.55215563359500   -2.52018522211200
 C     -0.84125520883000    1.15509005644200    2.10668459687000
 O     -0.84484225572400   -0.20726971516500    2.01178708358000
 C     -0.18194313755000   -0.30989190597700   -1.54284465305500
 O      0.00515762953400   -1.31307613274100   -0.60348333123100
 C      1.42861457610500    1.35095870320700    1.25170377205600
 O      1.71781407415800   -0.03017515184700    1.33747417273400
 C     -0.77747455531900    0.83818798960500   -1.26482035561500
 O      0.41235808802900    1.76879043126400    2.20750314704200
 C     -1.96555837468700    1.87937267049400    2.18468358142000
 C     -1.37195626172000    1.95898401644300   -0.91664414099500
 H     -1.90421041308400    2.95100227716000    2.29982415216700
 H     -2.45007250263900    2.06276816351100   -0.97220987852900
 H     -0.81469572842100    2.80593227173000   -0.52809843432500
 H     -2.92218849513800    1.38091224329200    2.15495674043000
 H      2.31742657563200    1.90839991112300    1.53236711823300
 H      1.09888637245300    1.60526424500400    0.23451591062300
