# Supplementary material for: Mining hydroformylation in complex reaction network via graph theory
Source: RSC Adv. 2021 Jul 1;11(38):23235–40. doi: 10.1039/d1ra03395f (PMC9036754; doi:10.1039/d1ra03395f)
Supplement: RA-011-D1RA03395F-s974 [file RA-011-D1RA03395F-s974.xyz]

18
eq1872         -678.411674629264   -678.411674629264
Co      0.64268046741100   -1.22537915603600   -1.14651903749000
 H     -2.38276659806200   -2.29352839714800   -3.45734941776300
 C     -2.25599801141300   -0.31421012755600   -0.83567451179200
 O     -2.84526739434600   -0.00107024332100    0.18327529159300
 C      1.68185961489400   -0.05525015427800    0.14444046792500
 O      2.52335997729300   -0.82413617309700   -0.33090974870600
 C     -1.83493408864700   -1.85695364946400   -2.63791266475300
 O     -2.71537619050100   -1.29200621134800   -1.68762596357800
 C     -0.52094041679700   -1.86236707177500   -2.47566963057900
 O      1.20530180322800    0.81677549890300    0.81965291349600
 C      0.03682796565700   -2.44050695494500    0.15880250833900
 C      0.76950248238200   -2.31123843869100   -2.79006535667900
 H     -0.52079569658900   -1.80178710258100    0.86119290284500
 H      1.04366114586000   -3.34542738291100   -2.60663707217300
 H      1.40301291734700   -1.76200062563200   -3.48424524518500
 H      0.91776834420700   -2.87853855939900    0.63440287756100
 H     -0.61840938416600   -3.21203073120300   -0.24499203957900
 H     -1.32050704612600    0.15875147641600   -1.18640709686600
