# Supplementary material for: Mining hydroformylation in complex reaction network via graph theory
Source: RSC Adv. 2021 Jul 1;11(38):23235–40. doi: 10.1039/d1ra03395f (PMC9036754; doi:10.1039/d1ra03395f)
Supplement: RA-011-D1RA03395F-s975 [file RA-011-D1RA03395F-s975.xyz]

18
eq1873         -678.445831147880   -678.445831147880
Co      0.09759544752500   -0.27168273281100    1.12985923791200
 H      0.62971170603800    2.06431899043800   -1.23747444491100
 C      0.25108997604500    0.73606371056400    2.98736672399000
 O      0.33883484106000   -0.57213569220300    3.07515134163100
 C     -0.45203864311100    2.24054185425800   -1.13447994629500
 O     -0.93106073891900    3.38177374361400   -1.19829296199900
 C      1.76013004540800    0.28087894192000    0.60996009848000
 O      2.33769465382500    1.34438883413900    0.68568382033400
 C     -1.25486339199200    1.00665848728100   -0.88142566829200
 O     -0.51407230394400   -0.10260922917300   -0.54468341081100
 C     -0.74582153609600    1.24654508624300    2.10472239006600
 C     -2.59804751571900    1.00738785493300   -0.95304999282800
 H     -1.74121021990400    0.80593709926500    2.10654901371300
 H     -3.15897500104100    0.10467156290700   -0.74770385952500
 H     -3.11376821516800    1.91727739611300   -1.22894030667500
 H     -0.67385722562100    2.26846374206500    1.75521506097100
 H      2.17330618559700   -0.64521027984400    0.14283754332900
 H      1.06013488818800    1.35663862005300    3.36966959221500
