# Supplementary material for: Mining hydroformylation in complex reaction network via graph theory
Source: RSC Adv. 2021 Jul 1;11(38):23235–40. doi: 10.1039/d1ra03395f (PMC9036754; doi:10.1039/d1ra03395f)
Supplement: RA-011-D1RA03395F-s976 [file RA-011-D1RA03395F-s976.xyz]

18
eq1874         -678.465377625663   -678.465377625663
Co     -1.25308732563400   -1.58683172563900   -0.00414805714800
 H     -1.83680174115900    3.66908769388800    2.05330549071900
 C     -0.50930345145700    0.34634571183500    0.27713896386500
 O     -0.11658879348900    0.61584703439400   -0.87077707495600
 C      0.02813368651200   -2.18798463746000    1.07043547839200
 O      0.82852417581500   -2.58369412110900    1.82313013044300
 C     -2.00112447866000   -3.06257569954600   -0.44583366384700
 O     -2.55898917836400   -4.04443607531200   -0.74970958218900
 C     -1.56361245156900    2.62536655733200    1.84440670358600
 O     -2.43750232669800    1.75410608430800    1.73512427090200
 C      0.17278154161900    0.83745199378100    1.52479861475600
 C     -0.09115098133300    2.33789664767300    1.68821834292400
 H     -0.21142035438800    0.29144005170100    2.38744213567200
 H      0.27368528689800    2.88109015363400    0.80870700964100
 H      0.44386381795600    2.73798999528800    2.55342881138100
 H      1.24524044814100    0.65893723944100    1.42641739255600
 H     -2.48455818778600   -1.23661070197300   -0.79402761372000
 H     -1.62135649238500   -0.01038032632300    0.43997619466500
