# Supplementary material for: Mining hydroformylation in complex reaction network via graph theory
Source: RSC Adv. 2021 Jul 1;11(38):23235–40. doi: 10.1039/d1ra03395f (PMC9036754; doi:10.1039/d1ra03395f)
Supplement: RA-011-D1RA03395F-s977 [file RA-011-D1RA03395F-s977.xyz]

18
eq1875         -678.482564048750   -678.482564048750
Co     -1.54481958132900   -0.96380876732300    0.18439245843800
 H     -1.21814749022200    2.20393076388900   -0.32196902379900
 C     -1.56465351443100   -0.14771543438700    2.17482335945900
 O     -2.45333595321000    0.28356842518800    1.32775168893700
 C     -0.46931525600500   -2.14844968069000    0.86048927478200
 O      0.29269332914600   -2.93518646062200    1.26902688183700
 C     -1.22758361394100   -1.15747932415100   -1.47016280956800
 O     -0.86270399415200   -1.32098289576000   -2.58385397385300
 C     -0.80209748907000    2.36244102375400    0.68449531169100
 O     -1.14192089308500    3.32965207194400    1.37488230112000
 C     -0.29447947937400    0.62563506118300    2.43467606541000
 C      0.20988185822100    1.34056447087800    1.17210703707200
 H     -0.51037655698900    1.37051311122300    3.20897317248100
 H      0.41741376162200    0.60914382570900    0.38470849702100
 H      1.13913015336400    1.86227563364500    1.41157873815300
 H      0.46567176246200   -0.05418722406400    2.82432264348700
 H     -2.26643900336200   -0.31372491321900   -1.07359751314100
 H     -1.86218484564500   -0.90314381126900    2.90538943811500
