# Supplementary material for: Mining hydroformylation in complex reaction network via graph theory
Source: RSC Adv. 2021 Jul 1;11(38):23235–40. doi: 10.1039/d1ra03395f (PMC9036754; doi:10.1039/d1ra03395f)
Supplement: RA-011-D1RA03395F-s978 [file RA-011-D1RA03395F-s978.xyz]

18
eq1876         -678.447826742043   -678.447826742043
Co     -1.92916310249000   -0.26366389535700   -0.12558802896300
 H     -0.60965926072200    1.98588386828500    1.65677670703700
 C     -0.93090221058800   -1.14934280523700    1.06111062803400
 O     -1.28837551675100   -2.31050687188500    0.79293716352300
 C     -0.81384040059600    2.13037073403100    0.59034452336800
 O     -1.99784766161600    1.44762232692900    0.18392809062200
 C      2.73758868857200   -0.84454562915700   -0.36334895721400
 O      1.92910602215300   -1.19890886653000    0.39031626171100
 C      0.42307239718500    1.67128557432500   -0.18552990488500
 O      1.55631180897800    1.79530925611900    0.30325314263500
 C      0.16397179268200    1.07550405619300   -1.55681699230800
 C     -0.62491322028400   -0.23813692708300   -1.49475446086900
 H      1.12749823471100    0.93719957332600   -2.05117753420200
 H     -1.27391365658600   -0.35183818697500   -2.37500460175600
 H      0.02320962019000   -1.11185212136100   -1.40587895669300
 H     -0.42310744780300    1.81146155693100   -2.11359267008000
 H     -0.20081048512300   -0.86932412828300    1.82772306226400
 H     -0.94492774759200    3.20128847761500    0.40397982178800
