# Supplementary material for: Mining hydroformylation in complex reaction network via graph theory
Source: RSC Adv. 2021 Jul 1;11(38):23235–40. doi: 10.1039/d1ra03395f (PMC9036754; doi:10.1039/d1ra03395f)
Supplement: RA-011-D1RA03395F-s979 [file RA-011-D1RA03395F-s979.xyz]

18
eq1877         -678.365092306726   -678.365092306726
Co      0.50735520012800   -0.95404948822700    0.96757284804700
 H     -3.04706970491800   -2.02526264668000   -2.98830274260900
 C     -1.58175674825500   -0.31231414687900   -0.66521141775000
 O     -1.40750597134400   -0.16822411685700    0.55237044627300
 C      1.42939076491100   -0.41057344100500   -0.42233069153500
 O      1.47424622043300   -1.43283332161100    2.16452749569900
 C     -2.14221507509200   -1.68774872019100   -2.51426685639700
 O     -2.36658514561600   -1.29374144048000   -1.16000480351600
 C     -0.93140533699700   -1.67239412461900   -3.02805279906800
 O      2.15335993897600   -0.19565539772600   -1.31166989373200
 C      0.11770162546500   -2.68488951526000    0.17965480366900
 C      0.31577543125400   -1.67712261232800   -3.44340492005200
 H      0.14399051838100   -2.68090552583200   -0.91139248985500
 H      0.94227345685400   -2.54991501054400   -3.28871681006600
 H      0.76304626689000   -0.81241221371000   -3.91945305109100
 H     -0.89233100560500   -2.88733864746400    0.54572831312700
 H      0.84558724951700   -3.38148595835900    0.58648066165700
 H     -1.11487779346800    0.32596232363600   -1.42576891618000
