# Supplementary material for: Mining hydroformylation in complex reaction network via graph theory
Source: RSC Adv. 2021 Jul 1;11(38):23235–40. doi: 10.1039/d1ra03395f (PMC9036754; doi:10.1039/d1ra03395f)
Supplement: RA-011-D1RA03395F-s980 [file RA-011-D1RA03395F-s980.xyz]

18
eq1878         -678.334038763827   -678.334038763827
Co      0.05259424539800   -1.30335710260100    1.46925220233800
 H     -3.03736342007200   -2.11574685031800   -2.83502498866900
 C     -1.63700428907300   -0.25915444411200   -0.61097832223500
 O     -1.24593042486700   -0.15912441225500    0.55790069127500
 C      1.63205136455500   -0.15337340497800   -0.93818843746000
 O      1.61542267214300   -1.06934794671900    1.74659271541000
 C     -2.12461505334800   -1.72269895782800   -2.42302298733400
 O     -2.25581767403400   -1.37223890989600   -1.04326929285500
 C     -0.94934180604600   -1.62980744476100   -3.00468692777000
 O      2.62119857396400   -0.64830584771300   -1.28462311809100
 C      0.04612498641500   -2.78344576485700    0.26531850511400
 C      0.27857057960000   -1.56723813033600   -3.46674442292300
 H      0.23495287158200   -2.44258365987100   -0.75743154921500
 H      0.95218231864800   -2.40844540565800   -3.33786279402600
 H      0.66119261436600   -0.67843968545700   -3.95467150589500
 H     -0.95436025816500   -3.23320064444300    0.32015270313100
 H      0.81970133323500   -3.48879711621900    0.56374115354500
 H     -1.50057874279600    0.53440172388900   -1.34869444773600
