# Supplementary material for: Mining hydroformylation in complex reaction network via graph theory
Source: RSC Adv. 2021 Jul 1;11(38):23235–40. doi: 10.1039/d1ra03395f (PMC9036754; doi:10.1039/d1ra03395f)
Supplement: RA-011-D1RA03395F-s981 [file RA-011-D1RA03395F-s981.xyz]

18
eq1879         -678.333767927185   -678.333767927185
Co     -0.21754142012500   -1.56746226447100    1.60171337347200
 H     -3.22778235969900   -2.04983912611200   -2.31327273889700
 C     -1.29565353297400   -0.12723247086900   -0.57169952510400
 O     -0.64631778202100   -0.05363866378300    0.48120671300400
 C      1.42432243384400    0.51659741071900   -1.89407662112100
 O     -0.82976478455500   -2.82135951156700    2.38454221788500
 C     -2.23711387182000   -1.70255110250300   -2.07840032215300
 O     -2.15701261387900   -1.14322814499300   -0.76803380219600
 C     -1.14168536096100   -1.83638509390600   -2.79361837829800
 O      2.52533292942400    0.16523462481200   -1.95079346692000
 C      0.67584720545200   -2.45447762456900    0.15996244218500
 C      0.01904975071000   -2.00301596031600   -3.38633874966200
 H      1.26606643249400   -1.72938029362800   -0.41592788717300
 H      0.60913751769100   -2.88966238305400   -3.17754587389300
 H      0.42093742574100   -1.26771989306400   -4.07416403089600
 H     -0.10619812481900   -2.89508839808600   -0.46712945953700
 H      1.31485660206200   -3.24192434155500    0.55645805279400
 H     -1.18750055506900    0.60022923280300   -1.37512276688700
