# Supplementary material for: Mining hydroformylation in complex reaction network via graph theory
Source: RSC Adv. 2021 Jul 1;11(38):23235–40. doi: 10.1039/d1ra03395f (PMC9036754; doi:10.1039/d1ra03395f)
Supplement: RA-011-D1RA03395F-s982 [file RA-011-D1RA03395F-s982.xyz]

18
eq188          -678.465785064585   -678.465785064585
Co     -0.83779910774500   -0.49789750446000   -0.03239112415800
 H     -1.86822797624300    0.55444997583100   -0.09662035753700
 C      0.41676257368000   -1.77572599792500    0.04863942473300
 O      1.23343974313600   -2.59999870203200    0.10450579040200
 C     -1.25448815782100   -0.46899453368000   -1.76496805154700
 O     -1.61100476971700   -0.33866978118400   -2.86755806732200
 C      0.06674568262100    0.93306391109900    0.52584234507400
 O      0.55302510640500    1.93761971756900    0.86291603536400
 C     -2.08089197761000   -1.14431385191400    1.06240649916200
 O     -2.96186846348100   -1.46637616509900    1.75553652321300
 C     -3.64077148837900    1.91302140235200   -0.68475611626500
 C     -2.59146678439100    2.73827982182800   -0.82696109958600
 H     -4.02677385502900    1.33851013461100   -1.51967037645100
 H     -2.17795329999200    3.27996351105600    0.01697059746600
 H     -2.09013324725400    2.85675384817300   -1.78128680930400
 H     -4.11867263003400    1.76435562617300    0.27787920452500
 H     -2.24777750448800    2.12625896318200    2.28151351174300
 H     -2.35101727047000    1.47601252376700    1.94031939571200
