# Supplementary material for: Mining hydroformylation in complex reaction network via graph theory
Source: RSC Adv. 2021 Jul 1;11(38):23235–40. doi: 10.1039/d1ra03395f (PMC9036754; doi:10.1039/d1ra03395f)
Supplement: RA-011-D1RA03395F-s983 [file RA-011-D1RA03395F-s983.xyz]

18
eq1880         -678.374464177076   -678.374464177076
Co      0.33834367127700   -0.63848528748200    1.09614051318400
 H     -1.01552165864200   -0.19128742559900   -3.82538416959200
 C     -1.91406832737300   -0.80687182303800   -0.77759767750500
 O     -1.57769031978600   -0.75622446295200    0.40643729926100
 C      0.89903048756800    0.63344248078900    0.00104662594800
 O      1.35917096614300   -0.98209658797600    2.29706369727900
 C     -1.06136054958500   -0.88345973930200   -3.00293556130500
 O     -1.15881267711100   -0.22330182654900   -1.74038622881800
 C     -0.94857263270500   -2.19350616436200   -3.02820279101800
 O      1.42175510819800    1.36973321069600   -0.73213199748700
 C      0.87907410641400   -2.04736480060700   -0.13418769585200
 C     -0.75617293888100   -3.48614389097100   -2.89262859751700
 H      0.92546342737300   -1.69480634113900   -1.16786262823000
 H     -1.57642730371100   -4.19413174814000   -2.90113763826500
 H      0.24984811725400   -3.86596386790600   -2.74468989855700
 H      0.11201327439400   -2.82035443582900   -0.01539940357200
 H      1.84937177524700   -2.40487130714000    0.20101971257500
 H     -2.81646463439200   -1.31520998655000   -1.12140438391900
