# Supplementary material for: Mining hydroformylation in complex reaction network via graph theory
Source: RSC Adv. 2021 Jul 1;11(38):23235–40. doi: 10.1039/d1ra03395f (PMC9036754; doi:10.1039/d1ra03395f)
Supplement: RA-011-D1RA03395F-s984 [file RA-011-D1RA03395F-s984.xyz]

18
eq1881         -678.333938964768   -678.333938964768
Co     -0.08227416709000   -1.01222719987300    1.59681346091700
 H     -2.56263755393200   -0.45371762182000   -3.66707705012800
 C     -1.37532581846500   -0.46465291677300   -0.68517554047900
 O     -0.73000007327000    0.13641132332500    0.19321434583900
 C      1.79046731117900    0.43841483341300   -1.84569270634300
 O     -0.93831547279600   -2.15147457991500    2.33915205073400
 C     -1.87416992385700   -0.84642637959100   -2.94116638024200
 O     -1.61948106851600    0.09145242561400   -1.87662362251800
 C     -1.23662591884600   -1.99605623636900   -2.93796426309000
 O      1.33045755887200   -0.35287526161100   -2.55947099240700
 C      1.09987282165800   -1.95442881856400    0.43759446742800
 C     -0.49598947750900   -3.07289478912000   -2.79859575001700
 H      1.95642856496100   -1.28427305740400    0.27168535915500
 H     -0.84891189132400   -3.93600385846600   -2.24466849590300
 H      0.50489947357300   -3.10472525299100   -3.21487609850900
 H      0.62009855559800   -2.17494778465700   -0.52424528041500
 H      1.41649000955600   -2.88055762918100    0.91369488403100
 H     -1.74600303807800   -1.48192120006100   -0.53883921142900
