# Supplementary material for: Mining hydroformylation in complex reaction network via graph theory
Source: RSC Adv. 2021 Jul 1;11(38):23235–40. doi: 10.1039/d1ra03395f (PMC9036754; doi:10.1039/d1ra03395f)
Supplement: RA-011-D1RA03395F-s985 [file RA-011-D1RA03395F-s985.xyz]

18
eq1882         -678.484741830674   -678.484741830674
Co      1.45864251747600    0.99782698553000   -0.10892430966500
 H      0.97410419169800   -1.90254566605300    0.55110340257300
 C      0.36793922786700    1.01184910586900   -1.49557543003400
 O     -0.39892817289600    0.97976834329200   -2.37147571624300
 C      0.59863444491000    2.54960591300900    0.49942424964200
 O      1.05407684108000    3.65137494923500    0.25233867951000
 C      0.70643914948900    0.07189715455400    1.44227955179900
 O      2.04547560028000    0.26903024623400    1.49469753481300
 C      0.20071435664700   -1.24083584282900    0.97449819061100
 O     -0.99851021742700   -1.55660738119000    1.00583112611600
 C     -0.19523450926200    0.98395775685600    2.24756711303600
 C     -0.58726392651600    2.19209540974300    1.38001121368600
 H      0.36405382031800    1.31490016658700    3.12371217662900
 H     -1.40037621146300    1.90033867483200    0.70809342703500
 H     -0.89511619811700    3.06024202685500    1.96363342908000
 H     -1.08686465241800    0.44401957296000    2.56325274185000
 H      3.12146368866100    1.69430363922200   -0.34358264571500
 H      2.78045296168800    1.84071249184100   -1.02299749510800
