# Supplementary material for: Mining hydroformylation in complex reaction network via graph theory
Source: RSC Adv. 2021 Jul 1;11(38):23235–40. doi: 10.1039/d1ra03395f (PMC9036754; doi:10.1039/d1ra03395f)
Supplement: RA-011-D1RA03395F-s986 [file RA-011-D1RA03395F-s986.xyz]

18
eq1883         -678.530805845180   -678.530805845180
Co     -0.66880937691900   -1.70199490633900    0.49254980399700
 H     -1.45740644100000    0.60280686781100    3.22061792891600
 C      0.31363719691100    0.87750877595000   -0.39340430222200
 O     -0.00906926394500   -0.50999642918400   -0.54699823543800
 C      0.28627257186100   -1.71465239530000    1.93898951191200
 O      0.95448948897400   -1.68250044897800    2.89308022690200
 C     -1.84833172687200   -2.85419384507600    1.12624384311000
 O     -2.67783735153700   -3.53533245568600    1.58385287207500
 C     -0.96359215348800    1.16207663442800    2.40658993950600
 O      0.14700893461100    1.67782143932300    2.58993850253200
 C     -0.92799913241100    1.72593499658600   -0.08653566529300
 C     -1.73368749111400    1.22609010127700    1.11295112611900
 H     -0.59375528416600    2.75026075676600    0.09796534435000
 H     -2.13929988003700    0.22276322789500    0.92128610181800
 H     -2.60729920435600    1.86693719979500    1.28217626118600
 H     -1.58257813526400    1.72949987119200   -0.96199009260400
 H      1.04376245552200    0.98064148264400    0.41481615433800
 H      0.77122798731100    1.21937500288800   -1.32409577307300
