# Supplementary material for: Mining hydroformylation in complex reaction network via graph theory
Source: RSC Adv. 2021 Jul 1;11(38):23235–40. doi: 10.1039/d1ra03395f (PMC9036754; doi:10.1039/d1ra03395f)
Supplement: RA-011-D1RA03395F-s987 [file RA-011-D1RA03395F-s987.xyz]

18
eq1884         -678.514124383932   -678.514124383932
Co     -0.37590207713800   -1.84329224152400   -0.21770393922600
 H     -2.39022180934500   -1.64506541918800   -2.70164936368600
 C     -1.71100430699400   -1.42598722027900    0.83521594160600
 O     -2.67223328731100   -1.20803414830000    1.47182301070300
 C      0.98904172014000    0.47833046492000   -0.92801985180100
 O      0.79146234392600   -0.29898632348300    0.02626585425400
 C     -1.29083120754900   -1.60948685144200   -2.71206697757500
 O     -0.68961256509700   -0.67483006278200   -3.28525833453900
 C     -0.61428488500600   -2.69659460206200   -1.96124679963600
 O      1.79111177199000    1.54307537525500   -0.80373279276200
 C     -1.37780098169600   -3.41928142064100   -0.98050858839100
 C      0.78171928596100   -2.60676645359600   -1.74928458662300
 H     -0.96405800217000   -4.32660695224300   -0.55046329503000
 H      1.31738138802800   -3.43975643495500   -1.30483632082300
 H      1.36189587699900   -1.92422722376300   -2.35996147186600
 H     -2.46104015215800   -3.38176808736200   -1.03349054795700
 H      0.54989009333700    0.36541558158500   -1.92206617005600
 H      2.17346668577800    1.61295801578400    0.09474340997100
