# Supplementary material for: Mining hydroformylation in complex reaction network via graph theory
Source: RSC Adv. 2021 Jul 1;11(38):23235–40. doi: 10.1039/d1ra03395f (PMC9036754; doi:10.1039/d1ra03395f)
Supplement: RA-011-D1RA03395F-s988 [file RA-011-D1RA03395F-s988.xyz]

18
eq1885         -678.393934987219   -678.393934987219
Co      2.03383155752800   -0.82127144407500   -0.98685060665600
 H      1.80360925339100    2.41896274448000   -1.27372056113900
 C     -0.85888809471000   -0.36478368245800    0.25616079230400
 O     -1.47572002957200   -0.63755298284000   -0.68961469373400
 C      1.82594037618900    1.98386315129500   -0.26427276663700
 O      2.42976612819300    0.70112019165700   -0.29051382024000
 C      1.27554847857500   -2.11481833796900   -1.58045004186700
 O      0.33102441044900   -2.73646604462100   -2.21469066965700
 C     -0.43494241831300   -1.94747502747300   -3.23269401804600
 O     -1.48821368905500   -2.38949552028500   -3.60112195869800
 C      0.37065336799100   -0.74681852449700   -3.65651803298900
 C      1.08634180481000   -0.01844780420500   -2.51874703498600
 H     -0.30535782548200   -0.07501873535500   -4.18507926332800
 H      1.92177299054100    0.55841337656800   -2.91978248673700
 H      0.39499223884400    0.65202289426400   -2.00580103319100
 H      1.10982654984900   -1.12287874468200   -4.37144993827400
 H      0.79490796371600    1.92073612996000    0.11244864244600
 H      2.40389848474800    2.64310209011000    0.38511931583600
