# Supplementary material for: Mining hydroformylation in complex reaction network via graph theory
Source: RSC Adv. 2021 Jul 1;11(38):23235–40. doi: 10.1039/d1ra03395f (PMC9036754; doi:10.1039/d1ra03395f)
Supplement: RA-011-D1RA03395F-s989 [file RA-011-D1RA03395F-s989.xyz]

18
eq1886         -678.504172157819   -678.504172157819
Co      0.77006360539900   -0.51639479372300    0.15008022805700
 H      2.75642857543100    1.81944133965400   -1.30033609684700
 C      0.05957723026700   -2.05579102606000    0.61471255318800
 O     -0.41936562251900   -3.08150814438300    0.89696373271000
 C      1.99828770606600    2.12832555558100   -0.56536538713000
 O      1.53611474377700    1.02273909642900    0.18347776658600
 C      0.42985296514100   -0.81150257195700   -1.52725784490800
 O     -0.17165706603900   -1.91984092713300   -2.07206435422100
 C     -0.30269841902000   -1.84063070479500   -3.49843989217800
 O     -0.80957264297200   -2.74203702286700   -4.12805165833100
 C      0.27925183971500   -0.51444770945400   -3.94196695126300
 C      0.76554816237300    0.14708603270200   -2.65239404966200
 H     -0.49685707094100    0.05812514958400   -4.44834839465000
 H      1.84099781060700    0.33147813971700   -2.64342448892000
 H      0.28362351072400    1.10497412432700   -2.45200556309200
 H      1.07978875849100   -0.70108098613300   -4.65641421303100
 H      1.17156321939100    2.61397497356900   -1.10499834308400
 H      2.44804424189200    2.86028320489600    0.10825478115100
