# Supplementary material for: Mining hydroformylation in complex reaction network via graph theory
Source: RSC Adv. 2021 Jul 1;11(38):23235–40. doi: 10.1039/d1ra03395f (PMC9036754; doi:10.1039/d1ra03395f)
Supplement: RA-011-D1RA03395F-s990 [file RA-011-D1RA03395F-s990.xyz]

18
eq1887         -678.500772828754   -678.500772828754
Co      0.27524674338800   -0.22337122207600    1.80402691383900
 H     -1.17958429042700   -0.27996278088200   -1.62811631627800
 C     -1.76140497038800    0.03054256325700    3.07012697263500
 O     -0.92854766905000   -1.04019960368000    2.98440218935200
 C     -0.59229908365400    0.06097257303200   -0.77352611951000
 O     -0.57573240979500   -0.70327177581500    0.22795569940000
 C      1.17657236769200    1.75614430568900    0.11504060187100
 O      1.57335214428900    0.69142769555800    0.96349227562000
 C      0.07155339000400    1.35841770340100   -0.86853261011000
 O     -2.85698504756900    0.09793899957700    3.62401634843900
 C     -1.01121657520400    1.09625423231600    2.28569092502300
 C     -0.37964463767400    2.18012664031800   -1.84019115024200
 H     -0.50529701032900    1.85533862358000    2.88441580772100
 H     -1.16399782882400    1.88003786752700   -2.52620877529300
 H      0.01613636839600    3.18337982882200   -1.94603797980500
 H     -1.54766543396800    1.52595653044800    1.43971431776700
 H      2.04052695544400    2.08268647239100   -0.47086749560200
 H      0.81376993898900    2.61748933609900    0.69556262637600
