# Supplementary material for: Mining hydroformylation in complex reaction network via graph theory
Source: RSC Adv. 2021 Jul 1;11(38):23235–40. doi: 10.1039/d1ra03395f (PMC9036754; doi:10.1039/d1ra03395f)
Supplement: RA-011-D1RA03395F-s991 [file RA-011-D1RA03395F-s991.xyz]

18
eq1888         -678.472658440354   -678.472658440354
Co      0.66073884537700   -0.85959706216700    0.96988806847900
 H     -1.89390744460900   -0.99147884756700   -1.60125616741200
 C     -0.92523927800700    0.51592834008600    2.74489703715800
 O     -0.37299739288800   -0.68434421173400    2.39153433366600
 C     -1.03257665999000   -0.45161346074100   -1.22903496033700
 O     -0.15599369416000   -1.23004707657400   -0.49648440841500
 C      0.79999946086900    1.86077205843900    1.41608358914700
 O      1.48432933799600    0.64987521960700    1.00925725259000
 C     -0.84103861362100    0.83469900255400   -1.47396428637900
 O     -1.57848472460500    0.64015397872700    3.77939055090800
 C     -0.68537237783600    1.63854015963200    1.74356140127000
 C     -0.67096471220600    2.12716378607300   -1.64711314110500
 H     -1.11324735384200    2.55633434205600    2.14445132811400
 H     -1.09156133520600    2.84572190415100   -0.94762144636000
 H     -0.10169845383000    2.51649299559200   -2.48309493991900
 H     -1.22813008690600    1.37954547131300    0.83091485354800
 H      1.32809814662300    2.24299203073200    2.29213457871200
 H      0.88282928816700    2.57876935939700    0.59742058753500
