# Supplementary material for: Mining hydroformylation in complex reaction network via graph theory
Source: RSC Adv. 2021 Jul 1;11(38):23235–40. doi: 10.1039/d1ra03395f (PMC9036754; doi:10.1039/d1ra03395f)
Supplement: RA-011-D1RA03395F-s992 [file RA-011-D1RA03395F-s992.xyz]

18
eq1889         -678.401342204158   -678.401342204158
Co      0.22413374968500   -2.51381739267900    0.42824484780600
 H     -1.51499396899200   -0.34798975706800   -3.85206729560300
 C     -0.93708906718600   -1.62280193572800   -0.66338791179900
 O     -1.83053276254400   -0.89956162157500   -0.16583846853700
 C      0.82491199552800    0.27634812333200    0.63747304257800
 O      0.97357347289400   -0.83683884850100    1.19150639119600
 C     -1.05857565911900   -0.28965995786200   -2.85778216034300
 O     -0.76926138946600    0.83953815090100   -2.39983110172400
 C     -0.75831366829900   -1.56226908925300   -2.16597184507800
 O      0.92789072599500    0.41204613944900   -0.66732740690200
 C     -0.33743208535900   -4.06784319445400   -0.02500461558200
 C     -0.27201943350400   -2.57799997554300   -2.90222316338200
 H      0.13171453663100   -4.91552640298600    0.50620001529500
 H      0.08524160091800   -3.47313593057500   -2.40831859912300
 H     -0.18698777072500   -2.51437417177400   -3.98226094746900
 H     -1.12023843096500   -4.40728644626100   -0.71109694089800
 H      0.62017305487100    1.16554574540300    1.23426121210900
 H      0.20678499139200    0.83472256107600   -1.27881587592300
