# Supplementary material for: Mining hydroformylation in complex reaction network via graph theory
Source: RSC Adv. 2021 Jul 1;11(38):23235–40. doi: 10.1039/d1ra03395f (PMC9036754; doi:10.1039/d1ra03395f)
Supplement: RA-011-D1RA03395F-s993 [file RA-011-D1RA03395F-s993.xyz]

18
eq189          -678.465717498222   -678.465717498222
Co     -0.87439785774300   -0.52020974229000   -0.13059428838900
 H     -1.83791963491300    0.59588284107100   -0.12543288456700
 C      0.29481148754100   -1.87920731655100   -0.13413048720700
 O      1.05529299419800   -2.75734945226100   -0.13339748151000
 C     -1.36043731440100   -0.41706862853600   -1.84240742934900
 O     -1.75690082559700   -0.23696511688100   -2.92410421049400
 C      0.14507557591700    0.83200774894200    0.42212465208900
 O      0.70995961942400    1.79415631967400    0.76127317700400
 C     -2.12015206835300   -1.12398281072100    0.98731759813700
 O     -2.99809477234800   -1.41949553412600    1.69545201772500
 C     -3.60424216860400    2.00602168475000   -0.55378684921800
 C     -2.54107669047600    2.81801592109100   -0.66799402684000
 H     -4.03128883449200    1.50738651418800   -1.41696554160300
 H     -2.08853892433400    3.28494090897900    0.20030433269200
 H     -2.06822796722500    2.99938822624900   -1.62693601444400
 H     -4.05187226706000    1.79071015272100    0.41065362490600
 H     -2.43878850484300    1.88503522820300    2.41490571443500
 H     -2.02207527340600    1.46704595487300    1.96603542191700
