# Supplementary material for: Mining hydroformylation in complex reaction network via graph theory
Source: RSC Adv. 2021 Jul 1;11(38):23235–40. doi: 10.1039/d1ra03395f (PMC9036754; doi:10.1039/d1ra03395f)
Supplement: RA-011-D1RA03395F-s994 [file RA-011-D1RA03395F-s994.xyz]

18
eq1890         -678.408229994142   -678.408229994142
Co     -0.53620864159200   -2.15951264407400    0.62340413754200
 H     -0.56447340130900   -0.03942426258400   -3.62466981470800
 C     -1.61477177979700   -1.76874218109400   -0.76371471726400
 O     -2.74907172985000   -1.52002364930200   -0.31936669681800
 C      0.77987308504600    0.23379415410300    0.46913199311000
 O     -0.10205846886000   -0.30786862283500    1.17996444593000
 C     -0.80667713826000   -0.17405808647900   -2.55880873459800
 O     -0.72008358406900    0.76971145062200   -1.75950039734100
 C     -1.19472408845300   -1.55145833322700   -2.17832066557800
 O      1.55603981066500   -0.44457856367400   -0.37450532673800
 C      0.40134811216600   -3.36777489283000   -0.17202655606400
 C     -1.07333717745700   -2.54793826619400   -3.07210366977500
 H      1.00133453039400   -4.02161871695000    0.48127714004500
 H     -1.29946562396700   -3.57228933361500   -2.80383212538900
 H     -0.73339213199100   -2.35153376479900   -4.08366513082400
 H      0.59369905394400   -3.55042004417200   -1.23450212190500
 H      0.98100122052500    1.29582399589900    0.49861739385100
 H      1.28994784453500   -1.42299224286200   -0.38961997691800
