# Supplementary material for: Mining hydroformylation in complex reaction network via graph theory
Source: RSC Adv. 2021 Jul 1;11(38):23235–40. doi: 10.1039/d1ra03395f (PMC9036754; doi:10.1039/d1ra03395f)
Supplement: RA-011-D1RA03395F-s995 [file RA-011-D1RA03395F-s995.xyz]

18
eq1891         -678.524225192035   -678.524225192035
Co     -0.40104076945200   -0.88642833304600    0.06534481819400
 H     -2.18663491551000   -0.06906870511900   -2.65292652322300
 C     -1.06718343250100   -2.90111630318600   -1.03198394205700
 O     -0.75541548228900   -3.99390189640200   -1.51870607778000
 C      1.90075743722900   -0.41870389110300   -0.12289014078200
 O      1.38587907699100   -1.52277370942400    0.35021088808400
 C     -1.78092901501600   -0.53960708283400   -1.75791187267900
 O     -2.05188332433000   -0.06773261079600   -0.59586019564400
 C     -0.77575367785200   -1.58635540279700   -1.76217033907200
 O      1.08585743021400    0.51697025455900   -0.45454053773600
 C     -1.37541430640600   -2.52195909974400    0.36753386973000
 C      0.20960478247100   -1.66226280221500   -2.89469909517800
 H     -2.40847949905500   -2.23882231959900    0.56650978145200
 H      1.05831055945300   -2.27160301775600   -2.57857036738000
 H     -0.23726544532200   -2.15411185433200   -3.76265886808700
 H     -0.94053250695100   -3.18909995293800    1.10738626019600
 H      2.97723221787300   -0.32333994012500   -0.23410334487100
 H      0.57187076211400   -0.67098733720500   -3.17220513659500
