# Supplementary material for: Mining hydroformylation in complex reaction network via graph theory
Source: RSC Adv. 2021 Jul 1;11(38):23235–40. doi: 10.1039/d1ra03395f (PMC9036754; doi:10.1039/d1ra03395f)
Supplement: RA-011-D1RA03395F-s996 [file RA-011-D1RA03395F-s996.xyz]

18
eq1892         -678.410700263211   -678.410700263211
Co      0.03689932168800   -0.65653134637500   -0.85680796394500
 H      0.76906941819300    0.25732000817600   -1.70984956090100
 C      1.67828610181700   -1.45180346183800   -0.68916640226700
 O      2.48551075789500   -1.27763109927900    0.21457147782500
 C      0.51894321210200   -0.17279752162400    2.75375599109900
 O      0.39773401191600   -0.78214896332100    3.75516962591600
 C      1.72986569417900    1.49381502634700    1.51892202438400
 O      2.42241016077900    1.72988734691300    2.53335422299900
 C      0.61722371492000    0.53181050078200    1.60909712694500
 O     -0.26917675450200    0.24296041298300    0.59616340458300
 C      1.99041646766200    2.12986585186300    0.17940416327800
 C      0.81094358145200    3.00196963863200   -0.27909774166300
 H      2.16660133235100    1.33677305750500   -0.55333974179700
 H      0.64573815429000    3.81999547695600    0.42486436709700
 H      1.02041630968300    3.42176500348900   -1.26455957821200
 H      2.90423600368100    2.71663825228800    0.27121022167400
 H      1.88390980071200   -2.13181970289600   -1.54595205177000
 H     -0.10304069265500    2.40930614446700   -0.34055861772200
