# Supplementary material for: Mining hydroformylation in complex reaction network via graph theory
Source: RSC Adv. 2021 Jul 1;11(38):23235–40. doi: 10.1039/d1ra03395f (PMC9036754; doi:10.1039/d1ra03395f)
Supplement: RA-011-D1RA03395F-s997 [file RA-011-D1RA03395F-s997.xyz]

18
eq1893         -678.471906831259   -678.471906831259
Co     -1.88148769558500    0.65086842530000   -0.46918648856900
 H     -1.14643654693900   -2.54634742677600    1.60612800669100
 C     -1.97084438974800    0.90106163723500    3.45315405030800
 O     -1.79806500798900   -0.23447166037900    3.62104715461300
 C     -2.92678770593200    1.72390564809700    0.40506335735700
 O     -3.55474849637200    2.54438607574800    0.95701414582100
 C      0.03674008799800    0.94925856881400   -0.24921257361000
 O     -0.17254975599000    0.01758700081300   -1.17611231439700
 C     -0.98390587862100   -1.54209757417800    1.20287255086800
 O     -1.93208038975400   -0.99335708401100    0.61159578851200
 C      0.53724517649900    0.54178755572800    1.12570504393000
 C      0.37953978466000   -0.95327129388100    1.40274377112100
 H      1.60059230261600    0.79012834961100    1.20572731167300
 H      0.69470734702600   -1.19476188441100    2.42180156420700
 H      1.03199782529200   -1.51893727075800    0.72618157236900
 H      0.02186085314700    1.14858726406100    1.87669696146400
 H     -1.92724272889000    1.79731121599300   -1.39139216204100
 H      0.29819841232200    1.96140832869200   -0.56179419249200
