# Supplementary material for: Mining hydroformylation in complex reaction network via graph theory
Source: RSC Adv. 2021 Jul 1;11(38):23235–40. doi: 10.1039/d1ra03395f (PMC9036754; doi:10.1039/d1ra03395f)
Supplement: RA-011-D1RA03395F-s998 [file RA-011-D1RA03395F-s998.xyz]

18
eq1894         -678.465418661551   -678.465418661551
Co     -1.85142434556500    0.62425172384400   -0.42923640603000
 H     -0.54777658625300   -2.89832769568600    0.43037939962100
 C     -1.21679378615800    2.62414662964800    2.71722311148700
 O     -1.18721646431600    1.59325188767000    3.25024391769500
 C     -3.14500390826300    0.84317105760800    0.70294135008400
 O     -3.96164061749700    1.08303562617500    1.50944112194500
 C      0.01277870025900    1.08119480330500    0.10925179970500
 O     -0.07484967010200    0.72350396349600   -1.16552644340700
 C     -0.77280217512600   -1.83157628813900    0.50873354125800
 O     -1.56076652344000   -1.33431299340500   -0.31964498551400
 C      0.71220568680400    0.15045996661700    1.09269681391200
 C     -0.15439222440300   -1.02365028121300    1.61118166271900
 H      1.59628257216500   -0.24851347714700    0.58811638239600
 H     -0.97325736551300   -0.60270384979400    2.20517410165500
 H      0.44332790620400   -1.66851976093200    2.25497880026900
 H      1.04630895646800    0.71658228497100    1.96354755959500
 H     -2.10114022413700    2.06411912611000   -0.60980636519800
 H      0.04289326262400    2.14693315258300    0.34833818562800
