# Supplementary material for: Mining hydroformylation in complex reaction network via graph theory
Source: RSC Adv. 2021 Jul 1;11(38):23235–40. doi: 10.1039/d1ra03395f (PMC9036754; doi:10.1039/d1ra03395f)
Supplement: RA-011-D1RA03395F-s999 [file RA-011-D1RA03395F-s999.xyz]

18
eq1895         -678.464964516729   -678.464964516729
Co     -0.37328450777200    0.36123242300500    0.47414198657600
 H      2.80607460245700    0.22561096519300   -0.92716897191200
 C      0.17985987124900   -1.31136361309500    0.52576342193800
 O      0.56248071502600   -2.41099458850100    0.59346511920200
 C      1.96098435807600    0.87180895519700   -1.21477207161800
 O      1.65634704350700    1.04414454368100   -2.40402006648300
 C     -1.66752581268900    0.78347681718600    1.64319680128700
 O     -2.45281555485200    1.05005089343300    2.45766738376600
 C      1.28780721381500    1.49276440779900   -0.03578028386300
 O      0.18800300434600    2.19938544317800   -0.09340734708200
 C     -2.06617192011200    0.55215104325400   -0.95849798836600
 C     -1.03819803893500   -0.08867843262400   -1.60963805251100
 H     -2.12620064288500    1.63284163236900   -0.99024157784600
 H     -1.05835630065900   -1.16145014943400   -1.76120286856900
 H     -0.31657526940600    0.48474321866400   -2.17643970826500
 H     -2.91605054169200    0.00217477510800   -0.57316343625500
 H      0.36325806712100    0.40691356529700    1.74680084760500
 H      1.93366156765900    1.58299409220800    0.84197410636200
