# Supplementary material for: Mining hydroformylation in complex reaction network via graph theory
Source: RSC Adv. 2021 Jul 1;11(38):23235–40. doi: 10.1039/d1ra03395f (PMC9036754; doi:10.1039/d1ra03395f)
Supplement: RA-011-D1RA03395F-s1000 [file RA-011-D1RA03395F-s1000.xyz]

18
eq1896         -678.505854128720   -678.505854128720
Co     -2.11728752957100   -1.23089250208300    1.27270815164000
 H      0.54237333383600    0.57735763807500   -1.53702110632500
 C      0.07066887561300    1.08773420206100   -0.68773953664600
 O     -0.79616923697500    1.95662903958600   -0.86461103451900
 C     -1.94084791756400   -1.41290808641100   -0.46131179967700
 O     -1.62509726781500   -1.61167417932700   -1.57467564906000
 C     -1.26909619734000   -1.58554581223500    2.75302612595000
 O     -0.54342279821400   -1.88512698659600    3.62842792510800
 C     -1.68249272539700    1.63333200250600    1.53624219782300
 O     -2.44901588277700    0.65617194680700    1.40419758577500
 C      0.49200893418500    0.64840192745400    0.68828347021100
 C     -0.20021265096000    1.49396767462400    1.76605625874900
 H      0.22635952400600   -0.41129198161400    0.79447198340900
 H      0.23958639992100    2.48954898047800    1.80590172944300
 H     -0.05791675017600    1.00916340233400    2.73859191476700
 H      1.57884507166000    0.71003014891800    0.78306802514100
 H     -2.03838343371400   -2.71198633849400    1.17923134352500
 H     -2.12316655475100    2.63013479964700    1.54318596265600
