# Supplementary material for: Mining hydroformylation in complex reaction network via graph theory
Source: RSC Adv. 2021 Jul 1;11(38):23235–40. doi: 10.1039/d1ra03395f (PMC9036754; doi:10.1039/d1ra03395f)
Supplement: RA-011-D1RA03395F-s1001 [file RA-011-D1RA03395F-s1001.xyz]

18
eq1897         -678.401972862943   -678.401972862943
Co      3.45840915142100   -0.23680939020400    0.25287527742200
 H      0.18751355701000    1.32483465938300   -0.46907627599800
 C      1.93199130679600   -2.67709250421200    0.56960219986400
 O      2.86797569792600   -1.89338686867000    0.82418873069600
 C      0.68581517921600    1.14327479332400   -1.43259719230400
 O      0.22860922233500    0.34403568641900   -2.25657696109400
 C      3.57984888461500   -0.56614913293200   -1.49405461646100
 O      3.52544951727100   -0.71536538093300   -2.65247731828400
 C      2.44437607976800    0.78330985597700    1.30627976162200
 O      1.64392758636300    1.45143865282500    1.84297096527700
 C     -0.21744968555600   -1.45065362150700    0.36037974289100
 C      0.84725660714400   -2.26275536137600   -0.40427760916500
 H      0.22880814178400   -0.58723961073100    0.85924436348800
 H      1.27212434269100   -1.64295088550500   -1.20411114156400
 H      0.39518060926100   -3.14815744152500   -0.84378163137500
 H     -0.71303675112900   -2.06143217855300    1.11498509632900
 H      1.61571793603500    1.69892306319200   -1.61887417451700
 H     -0.95372161409000   -1.08597966749300   -0.35664817023100
