# Supplementary material for: Mining hydroformylation in complex reaction network via graph theory
Source: RSC Adv. 2021 Jul 1;11(38):23235–40. doi: 10.1039/d1ra03395f (PMC9036754; doi:10.1039/d1ra03395f)
Supplement: RA-011-D1RA03395F-s1002 [file RA-011-D1RA03395F-s1002.xyz]

18
eq1898         -678.458636560389   -678.458636560389
Co     -0.05891807916800    0.28125132579200    0.79203211670300
 H     -1.56466765237700   -1.71445852542900   -3.10630497929800
 C     -1.94074922812700   -0.64068118389100   -1.17529192560200
 O     -1.48573801092300   -0.49434035529600    0.09526843694400
 C      0.67582794581700    1.38204353054100   -0.38871470724100
 O      1.10096962027500    2.12619045251900   -1.17366751195000
 C     -1.08268975411400   -1.17556555698500   -2.29724672232900
 O     -1.40992508880900    0.26540550912000   -2.21742270328200
 C      0.31391502671000   -1.60985903536400   -1.99961629221900
 O      1.26795032416900   -0.82400620331400   -1.87978676042900
 C      0.23358548593600   -3.25617286216300   -0.17614248201100
 C      0.45089975757600   -3.08091564399700   -1.69457297474900
 H      0.32782087597900   -4.30618020636000    0.10097776253300
 H     -0.29339644578500   -3.66178393289000   -2.24481772087400
 H      1.45128007161300   -3.41176644985900   -1.97384347119400
 H     -0.75245221703400   -2.89288948429100    0.12228228546800
 H      0.98475826688500   -2.67711208983300    0.36950097146900
 H     -3.00949100741100   -0.81006329227200   -1.23487414410800
