# Supplementary material for: Mining hydroformylation in complex reaction network via graph theory
Source: RSC Adv. 2021 Jul 1;11(38):23235–40. doi: 10.1039/d1ra03395f (PMC9036754; doi:10.1039/d1ra03395f)
Supplement: RA-011-D1RA03395F-s1003 [file RA-011-D1RA03395F-s1003.xyz]

18
eq1899         -678.532224139013   -678.532224139013
Co     -0.57295711476800   -1.15190340337800   -0.56759137025600
 H      0.05501480205600    3.98545681082700    1.64735594632500
 C     -0.09385942096000   -2.84094061297000   -0.92409265472300
 O      0.25262829190900   -3.93967916571200   -1.08746544199600
 C     -1.41802534018100   -1.34701462842600    0.91148928645200
 O     -1.97637501428800   -1.36786832781000    1.94144705726200
 C     -0.53300204715300    0.63921074733200   -0.65184653628500
 O      0.12990761835400    0.39977734027400   -1.70376720481100
 C     -0.71235268937500    1.94696788073500    0.02433370159500
 O     -0.30528399990900    3.07345869780200   -0.77153249901700
 C     -0.19523164211400    3.08491969255400    2.21055003564300
 C      0.05894809483000    1.84573811451000    1.35880012190300
 H     -1.25168260773400    3.13626483093900    2.48954891920800
 H      1.12629754901600    1.72808564453500    1.13940235037700
 H     -0.26448567676800    0.94722542167000    1.89014249283800
 H      0.40251367825200    3.05305013039000    3.12284612185700
 H     -1.77193047739500    2.09419887329000    0.23872863099500
 H      0.53465894746200    2.88295994290500   -1.22738472610300
