# Supplementary material for: Mining hydroformylation in complex reaction network via graph theory
Source: RSC Adv. 2021 Jul 1;11(38):23235–40. doi: 10.1039/d1ra03395f (PMC9036754; doi:10.1039/d1ra03395f)
Supplement: RA-011-D1RA03395F-s1004 [file RA-011-D1RA03395F-s1004.xyz]

18
eq19           -678.447233656223   -678.447233656223
Co      0.63081677446700    0.08983923099800   -0.43778628613500
 H      1.47079398453100   -0.11219872294400    0.76962325618900
 C     -0.42505409676200    0.31549548826200   -1.87418948698400
 O     -1.08711184184700    0.43475030561100   -2.82268629330600
 C     -0.25487242268000   -1.20058179316800    0.38320206594000
 O     -0.78021736146500   -2.06336382971200    0.96592041604000
 C      0.71051974866300    1.72735780689700    0.22091159076500
 O      0.82258531361900    2.78448542903500    0.70341123046000
 C     -2.51044092787700    1.16882048194400    0.58797221548300
 O     -2.48619670911600    2.04463338183200   -0.17235459843300
 C      2.02958853189200   -1.13588626913500   -1.45802450447600
 C      2.44547036193100    0.19432249886000   -1.53304884261100
 H      1.51968697399600   -1.60217079354600   -2.29230129698300
 H      3.19426276692700    0.57512561141500   -0.85087624925500
 H      2.26358866041000    0.78128359302700   -2.42500386097500
 H      2.45198263402600   -1.80228208908800   -0.71791590715300
 H      0.99237629457800    2.72314967824700   -2.21483638527400
 H      0.65607442862800    2.83054440587700   -2.86720432619800
