# Supplementary material for: Mining hydroformylation in complex reaction network via graph theory
Source: RSC Adv. 2021 Jul 1;11(38):23235–40. doi: 10.1039/d1ra03395f (PMC9036754; doi:10.1039/d1ra03395f)
Supplement: RA-011-D1RA03395F-s1005 [file RA-011-D1RA03395F-s1005.xyz]

18
eq190          -678.465689116984   -678.465689116984
Co      0.10873863535000   -0.58714744495700    0.08542349820400
 H      0.65172200559300    0.77827616521000    0.21171238394500
 C     -0.55843029975200   -2.24390191006400   -0.07188951754300
 O     -0.99640029892700   -3.31477436007500   -0.17676378804600
 C      1.10841142569400   -0.45576150369200   -1.37953265957900
 O      1.79205998063700   -0.24957824242100   -2.30187146617600
 C      0.99769213611000   -0.66597988915300    1.62827104754000
 O      1.60550015896300   -0.57682048191100    2.61954465584100
 C     -1.37246269866300    0.39995483334700    0.13570190003100
 O     -2.26434325003600    1.14922025394600    0.18938895341300
 C      0.80736719742900    2.90510374497000    1.28289420792200
 C      1.96147813214600    2.62857052796800    0.65537667525500
 H      0.65309524135500    2.64563515833300    2.32453254255800
 H      2.10298472486800    2.85222312445200   -0.39683807101100
 H      2.78173725301300    2.13790865740600    1.16782794064600
 H     -0.02875429349500    3.35661845680700    0.75974297788800
 H      0.13444146424700    2.14482719201900   -1.63524983511300
 H     -0.38674000980700    2.67218769734800   -1.64633292199800
