# Supplementary material for: Mining hydroformylation in complex reaction network via graph theory
Source: RSC Adv. 2021 Jul 1;11(38):23235–40. doi: 10.1039/d1ra03395f (PMC9036754; doi:10.1039/d1ra03395f)
Supplement: RA-011-D1RA03395F-s1006 [file RA-011-D1RA03395F-s1006.xyz]

18
eq1900         -678.501709722877   -678.501709722877
Co     -1.44305726104300   -1.28948086279200    0.42663496496000
 H      2.00710527383900    0.35483693631800    1.19827225305400
 C      0.96055560837300    0.26465844798800    0.89009477264100
 O      0.46146083165100   -0.87361850737500    0.82601731991100
 C     -1.57504822741200   -0.81014711335600   -1.24087403062400
 O     -1.71669872122700   -0.58532903642300   -2.39066049892700
 C     -1.45839521957000   -2.88760912484600    1.16874630992600
 O     -1.53831396570200   -3.99264421742700    1.55671701760400
 C     -1.64257384189700    1.23815322883600    2.35266942808100
 O     -1.98407217649200    0.14075352583100    1.89599777387400
 C      0.19058686519600    1.51619957095400    0.57964283082500
 C     -0.49970856328700    2.07706656665000    1.83671342428000
 H      0.87406282549000    2.26883336429100    0.18553461967500
 H     -0.90447385579900    3.06975248524700    1.61632722228300
 H      0.21425423885100    2.21594621828400    2.65687304144000
 H     -0.56522581153400    1.27928331356100   -0.17367100533200
 H     -2.86476464685600   -1.61056346072600    0.19394856679200
 H     -2.20896015853900    1.66695454060300    3.18904953726700
