# Supplementary material for: Mining hydroformylation in complex reaction network via graph theory
Source: RSC Adv. 2021 Jul 1;11(38):23235–40. doi: 10.1039/d1ra03395f (PMC9036754; doi:10.1039/d1ra03395f)
Supplement: RA-011-D1RA03395F-s1007 [file RA-011-D1RA03395F-s1007.xyz]

18
eq1901         -678.486707831281   -678.486707831281
Co      0.22257395583300   -0.21992825139500   -1.11719696321900
 H     -1.67138550210200   -1.22020281039900   -2.56339793813900
 C     -0.09354493508200    1.47968668512600   -0.73148347058000
 O     -0.50290593728600    2.21784904028000    0.12973842602100
 C     -1.58189166121800   -0.85999068723500   -1.53624893749100
 O     -0.89762342428400   -1.59477743298900   -0.62481908129000
 C      1.75537777699900   -0.37196892540800   -0.17557758702300
 O      2.69900915630500   -0.44653244095700    0.49575746028600
 C     -2.64140030996900    0.05618700686200   -1.05281118627200
 O     -3.39200469675800    0.68343005192000   -1.81915687340200
 C      0.34828741118000    1.77733099199800   -2.19255292253300
 C     -0.82176258572300    2.36820772519800   -2.98871019554400
 H      0.71973613061500    0.85954417992800   -2.70623531312200
 H     -1.22101655746400    3.24190663871100   -2.47204639885900
 H     -0.47983295502600    2.66218756660700   -3.98109146238000
 H      1.20332638144700    2.45152251361600   -2.12824502252200
 H     -2.69016572967300    0.17580085340500    0.03991011921600
 H     -1.63018269635300    1.64353948389600   -3.09347124057000
