# Supplementary material for: Mining hydroformylation in complex reaction network via graph theory
Source: RSC Adv. 2021 Jul 1;11(38):23235–40. doi: 10.1039/d1ra03395f (PMC9036754; doi:10.1039/d1ra03395f)
Supplement: RA-011-D1RA03395F-s1008 [file RA-011-D1RA03395F-s1008.xyz]

18
eq1902         -678.453462158279   -678.453462158279
Co     -0.25943577592500    0.35921158591100   -0.62751023370200
 H      2.23646549450700   -0.80971495152400    1.28905540549600
 C      1.09200488558300    0.84546868125600   -1.74420997247900
 O      2.01439429894700    1.13031061444400   -2.38992274509400
 C      0.19923409222800   -0.09703455252100    1.23405374264300
 O      0.55236453795600    1.17274862836200    0.93081578641300
 C     -1.19496715826700   -0.32383484492600    0.95691468315200
 O     -2.28902240938400   -0.68802499197700    1.31134503185900
 C      1.20169710831200   -1.18421294827200    1.29739697150600
 O      0.91398888456800   -2.38869903838300    1.34164739992100
 C     -2.35606454424600    0.69566719065700   -1.67523353939400
 C     -1.62641275195000   -0.58419424949500   -2.14628485671800
 H     -1.69103005559600    1.52671798919800   -1.34489455468600
 H     -2.34026281357400   -1.40725038315200   -2.16914537072500
 H     -1.18250365807000   -0.45962064946600   -3.13142403963600
 H     -2.90558237339000    1.11153183873300   -2.51935289945500
 H     -3.05192027683800    0.47651635204000   -0.86796489313500
 H     -0.82544359006300   -1.05104127120800   -1.48501872092100
