# Supplementary material for: Mining hydroformylation in complex reaction network via graph theory
Source: RSC Adv. 2021 Jul 1;11(38):23235–40. doi: 10.1039/d1ra03395f (PMC9036754; doi:10.1039/d1ra03395f)
Supplement: RA-011-D1RA03395F-s1009 [file RA-011-D1RA03395F-s1009.xyz]

18
eq1903         -678.476099060303   -678.476099060303
Co      1.61944517487200   -1.38765609557300   -0.52606519033200
 H     -0.32108592824400    1.85548900561900    0.53275343354900
 C      3.16843665161700   -0.57620613916500   -0.61485691307600
 O      4.23250717187400   -0.12922582463000   -0.82772301746500
 C     -0.01685961914600    1.24282660119500   -0.31162869612400
 O      0.45351603583400    0.10951598483700   -0.15292190736500
 C      0.61355695743200   -2.57687881977300   -1.31997870083700
 O      0.08340630806600   -3.39226016834100   -1.97769439444400
 C     -0.09849852143400    1.35921737531000   -2.79720957409100
 O     -0.22875029117100    1.89142524713600   -1.45476244261400
 C     -0.52681664806900   -0.04511298905700   -3.15468210358300
 C      0.94734144112000    0.36505267189500   -3.24518310483500
 H     -1.10550169128700   -0.17977174474100   -4.05618930347300
 H      1.60604553179700   -0.08187164499800   -2.51265353893900
 H      1.39425700670200    0.53528673712800   -4.21399226795300
 H     -0.78351955845800   -0.71423752866300   -2.34496689132200
 H     -0.35610089723300    2.17257613424300   -3.45412701336700
 H      2.53761242364100   -2.54497507220200   -0.60569654947200
