# Supplementary material for: Mining hydroformylation in complex reaction network via graph theory
Source: RSC Adv. 2021 Jul 1;11(38):23235–40. doi: 10.1039/d1ra03395f (PMC9036754; doi:10.1039/d1ra03395f)
Supplement: RA-011-D1RA03395F-s1010 [file RA-011-D1RA03395F-s1010.xyz]

18
eq1904         -678.411258251901   -678.411258251901
Co     -0.32191491121800   -1.45321612988800    0.92174099229000
 H     -2.63732307397900   -2.21900586909000   -2.79822327707700
 C     -1.37196270130400   -0.44752791286900   -0.27521513142400
 O     -0.49017240823800    0.40144495996400   -1.03122424022600
 C      0.87802113238800    0.25608138194900   -0.73653295629900
 O      1.09060050296000   -0.53319678523200    0.33996943319400
 C     -1.80790887930300   -1.77231083688800   -2.27431238503400
 O     -2.26416951582900   -1.14658622205400   -1.09842685952400
 C     -0.56035170266500   -1.81540589350900   -2.68973148212800
 O      1.72415835504800    0.82682731323400   -1.40091665428600
 C     -0.09116716956700   -3.11532403080400    0.11748861749500
 C      0.69095255253700   -1.80979106142800   -3.09280248241700
 H     -1.06026265907500   -3.52424444611700   -0.18063043110500
 H      1.38698702096400   -2.58867485352700   -2.79545446959400
 H      1.07655886394900   -0.99411643423200   -3.69373307474500
 H      0.37001928864000   -3.67364098375000    0.94871651682800
 H      0.59231849761400   -3.06392446113500   -0.72423325241900
 H     -1.99540330129200    0.17170826131500    0.38128031307300
