# Supplementary material for: Mining hydroformylation in complex reaction network via graph theory
Source: RSC Adv. 2021 Jul 1;11(38):23235–40. doi: 10.1039/d1ra03395f (PMC9036754; doi:10.1039/d1ra03395f)
Supplement: RA-011-D1RA03395F-s1011 [file RA-011-D1RA03395F-s1011.xyz]

18
eq1905         -678.495786919684   -678.495786919684
Co      0.14156125704400    0.79254363804100    2.56683906837200
 H     -1.96188739508300    2.71331646366400    0.37351360458100
 C     -1.54270520161400   -0.55227765299300    0.67674212091700
 O     -1.01711079216000    1.98916704759600    2.02239718929300
 C     -1.26370679198100    1.92038514847000    0.63004966152200
 O     -1.96705895809400    0.69195859504100    0.23887938533700
 C      1.05359657103200    0.93687249212800    0.00726197649600
 O      1.41015544485500    0.77898068697200    1.40304585640800
 C      0.01869837331900    2.02974698217000   -0.17899829025600
 O     -1.72273108821400   -1.52859561021500   -0.04936655652900
 C     -0.95130034715200   -0.64972876839400    2.06130703998700
 C      0.20305293373500    3.05934463779200   -1.01197234819400
 H     -0.38542394133800   -1.57803481679800    2.14644085791300
 H     -0.56132905053400    3.81444439416500   -1.15181388550900
 H      1.12116787328200    3.16776956659000   -1.57640243404600
 H     -1.76409069206200   -0.60028555046700    2.79657404131300
 H      0.68594942658700   -0.01680476324000   -0.38985293206700
 H      1.96794532969600    1.20110549904500   -0.52368012425700
