# Supplementary material for: Mining hydroformylation in complex reaction network via graph theory
Source: RSC Adv. 2021 Jul 1;11(38):23235–40. doi: 10.1039/d1ra03395f (PMC9036754; doi:10.1039/d1ra03395f)
Supplement: RA-011-D1RA03395F-s1012 [file RA-011-D1RA03395F-s1012.xyz]

18
eq1906         -678.441791462292   -678.441791462292
Co     -0.80144515824600    1.08164996065000   -0.18826254904100
 H     -1.06805778976400   -0.99125664827500    1.45919113844700
 C     -1.93553931779100    1.44330446539400    1.96517091336700
 O     -2.73654749203100    1.30966768576600    0.99874079383800
 C      0.41512474247100    1.42364923398800   -1.35727728340900
 O      1.45940780847300    1.58816678779200   -1.91368169027600
 C      1.01759263879000   -0.74714783223100    0.79376423446400
 O      1.51281326264400   -0.65076239706500    1.92923491934600
 C     -0.45779546210400   -0.76156129768400    0.58219896432500
 O     -0.98797277235500   -0.81185690396700   -0.61947419365100
 C     -0.47350555109200    2.91115552601100    0.64871930530400
 C     -0.58187051514900    1.92759737504600    1.65428369798800
 H     -1.34737643672300    3.46860579218600    0.32802338019500
 H      0.25280067609900    1.63725902081800    2.27876179916600
 H     -0.70985246899000    1.62326057382100   -1.84722365833300
 H      0.49276526938400    3.36474041668000    0.47037450490400
 H      1.62969033283600   -0.78910390463500   -0.11807489409200
 H     -2.21544881574700    1.14254012724500    2.97649484550600
