# Supplementary material for: Mining hydroformylation in complex reaction network via graph theory
Source: RSC Adv. 2021 Jul 1;11(38):23235–40. doi: 10.1039/d1ra03395f (PMC9036754; doi:10.1039/d1ra03395f)
Supplement: RA-011-D1RA03395F-s1013 [file RA-011-D1RA03395F-s1013.xyz]

18
eq1907         -678.450823509000   -678.450823509000
Co     -1.50468657621200    0.01859282104900    0.52902501034500
 H      0.51211071998200   -0.37430699300400    2.13163892175500
 C     -2.43212691324400    1.72946582346500    1.01994026449900
 O     -2.56216335275800    1.37341221008000   -0.26739881997900
 C     -0.12119403916000    2.30365304473800   -0.81534743107500
 O      0.32519440083500    1.38147547841900   -1.50876757794000
 C      1.27570527185500   -0.72138489255900    0.11282336597100
 O      2.34886305594000   -0.14442158582500    0.34080124359600
 C      0.20824072629200   -0.75727223769900    1.15539689675800
 O     -0.83223502921900   -1.59561075687800    1.08363889269000
 C      0.06495542094400    2.37484949528800    0.69605555007800
 C     -1.09957186832800    1.79671716360700    1.49429172976100
 H      0.16905078669400    3.42573864033300    0.98403617644700
 H     -0.95938228279300    1.80678648687500    2.56970310776400
 H     -0.67021168737200    3.13479849529400   -1.27550796612800
 H      0.99012641911200    1.85910938142900    0.96160551947600
 H      1.05352428049800   -1.21427156726400   -0.84064396417200
 H     -3.30141638233800    1.77257697418300    1.66967330821800
