# Supplementary material for: Mining hydroformylation in complex reaction network via graph theory
Source: RSC Adv. 2021 Jul 1;11(38):23235–40. doi: 10.1039/d1ra03395f (PMC9036754; doi:10.1039/d1ra03395f)
Supplement: RA-011-D1RA03395F-s1014 [file RA-011-D1RA03395F-s1014.xyz]

18
eq1908         -678.452872672173   -678.452872672173
Co     -1.52925558805200    0.01399011206900    0.66079149847700
 H      0.62389597783500   -0.36658576894300    2.08036259984600
 C     -2.38832281895600    1.83725664921100    0.92812073445500
 O     -2.46140224689800    1.32896134733200   -0.30455156376000
 C      0.07786964632700    2.34743669637100   -0.73716914377300
 O      0.07577875597200    3.38999625830600   -1.39653628081100
 C      1.00882242536900   -0.87959848117900   -0.02348539987100
 O      2.03224254988100   -0.18719035976700   -0.15032349586400
 C      0.16719679348700   -0.81052657330700    1.19606332549700
 O     -0.92390105664300   -1.58124306238300    1.33074619573600
 C      0.15479314381000    2.34362290140900    0.77884425931700
 C     -1.08755635901300    1.83189291257200    1.49739417055100
 H      0.32320421632900    3.37392732294400    1.10337349013300
 H     -1.03297718661600    1.90561656868700    2.57887445843300
 H      0.05871405779000    1.36606136478500   -1.23199068870100
 H      1.02869818495500    1.75210181321700    1.07046039351500
 H      0.63491408773300   -1.53023643192900   -0.82859032582900
 H     -3.29793163257300    2.03442471212200    1.48858000069300
