# Supplementary material for: Mining hydroformylation in complex reaction network via graph theory
Source: RSC Adv. 2021 Jul 1;11(38):23235–40. doi: 10.1039/d1ra03395f (PMC9036754; doi:10.1039/d1ra03395f)
Supplement: RA-011-D1RA03395F-s1015 [file RA-011-D1RA03395F-s1015.xyz]

18
eq1909         -678.438118126844   -678.438118126844
Co      0.50253984485000   -1.43022214086300   -1.24948941020700
 H     -2.31833621691800   -1.07833589815900   -3.83011764575700
 C     -1.18950659959800   -0.69533310979200   -0.77388065136200
 O     -1.01936991638200    0.37477396145300    0.12396058410000
 C      0.33304809093700    0.76029135484800    0.32603934158900
 O      1.18079563031600   -0.06865694120200   -0.30930331742800
 C     -1.63730544515700   -1.14822550050400   -2.99783781511000
 O     -1.83765534628200   -0.21092585951400   -1.99844879132500
 C     -0.65569595570800   -2.03387219306400   -2.88310192913100
 O      0.60761199639200    1.72334114455300    1.01379726689300
 C      0.34927493709400   -2.69818896531600    0.13654767526500
 C      0.30275785296800   -2.97768649163000   -2.78952179366700
 H     -0.45354735693200   -3.40881959074500   -0.06667370672400
 H      0.09195274442800   -3.94436735092500   -2.34464238181800
 H      1.25935006392300   -2.86050401595200   -3.29414662378000
 H      0.19915785478800   -2.17911745589200    1.08270263564100
 H      1.33605400923000   -3.17809730350700    0.10232173820600
 H     -1.84214629633900   -1.44695764788700   -0.33044599878700
