# Supplementary material for: Mining hydroformylation in complex reaction network via graph theory
Source: RSC Adv. 2021 Jul 1;11(38):23235–40. doi: 10.1039/d1ra03395f (PMC9036754; doi:10.1039/d1ra03395f)
Supplement: RA-011-D1RA03395F-s1016 [file RA-011-D1RA03395F-s1016.xyz]

18
eq191          -678.465676526117   -678.465676526117
Co      0.10847282082900   -0.58947911195800    0.16726704444000
 H      0.44065436334700    0.83893881869100    0.32335002529400
 C     -0.30370181947500   -2.32301821391900   -0.02881900874900
 O     -0.56948237693000   -3.44610172912200   -0.16144597370900
 C      1.30951772510300   -0.35353081913900   -1.12502162661100
 O      2.11095701166300   -0.07534042353800   -1.92545942127300
 C      0.78584131461600   -0.53012997978500    1.81532693808100
 O      1.25433197188800   -0.35321575698500    2.86842927517400
 C     -1.47966779958400    0.18516717315200   -0.03975687511600
 O     -2.46520393088500    0.79799380536300   -0.15243548613000
 C      0.79944693765800    2.94722773204700    1.16866277448300
 C      1.95565525419700    2.67635524994500    0.54236046984400
 H      0.66516087859800    2.74153957865500    2.22494143537400
 H      2.07718107521200    2.84523832552800   -0.52231052329000
 H      2.79549769792400    2.23671793001700    1.06911066280400
 H     -0.05526655093500    3.34690815254700    0.63332962307000
 H     -0.33480551082500    2.63963536894400   -1.76517175901500
 H      0.00350844230200    1.99165587931000   -1.64041905096000
