# Supplementary material for: Mining hydroformylation in complex reaction network via graph theory
Source: RSC Adv. 2021 Jul 1;11(38):23235–40. doi: 10.1039/d1ra03395f (PMC9036754; doi:10.1039/d1ra03395f)
Supplement: RA-011-D1RA03395F-s1017 [file RA-011-D1RA03395F-s1017.xyz]

18
eq1910         -678.494420924578   -678.494420924578
Co      1.05184822882100   -1.06083801954600   -0.39742364884900
 H     -1.15612024719500    1.23360955978000   -0.03126088838500
 C      2.75873810208400   -0.52350901562800   -0.61620215457200
 O      3.84651580927000   -0.24006716601600   -0.92115201679400
 C     -0.24423969181600    1.85235056222800    0.00463373996600
 O     -0.07393804264900    2.78945142296000    0.76852271921200
 C     -0.20234926407700   -2.17152234281500   -0.93002683463000
 O     -0.98123462399400   -2.87563764308500   -1.44748153175600
 C      0.42141299183000    0.23205135200800   -1.66374258457100
 O      0.69620218979900    1.46116094026600   -0.91071963878800
 C      0.99561197293200   -0.99971954156400   -3.76465365933100
 C      1.10018372134300    0.32995005726200   -3.01305901369800
 H     -0.04863039240100   -1.31608022625600   -3.85172937562000
 H      2.14613057264300    0.61471974705000   -2.88239359548700
 H      0.62224360129400    1.13092584625400   -3.58760348894100
 H      1.41173832894100   -0.90849413006800   -4.76829728282700
 H      1.54188560073100   -1.78308911428200   -3.23157579998500
 H     -0.66700731007000    0.13793144156500   -1.79341312084900
