# Supplementary material for: Mining hydroformylation in complex reaction network via graph theory
Source: RSC Adv. 2021 Jul 1;11(38):23235–40. doi: 10.1039/d1ra03395f (PMC9036754; doi:10.1039/d1ra03395f)
Supplement: RA-011-D1RA03395F-s1018 [file RA-011-D1RA03395F-s1018.xyz]

18
eq1911         -678.505495393219   -678.505495393219
Co     -1.36875736692700   -0.79776961642000   -2.08110560062800
 H     -1.60613620415100    2.36031859299000   -0.41804922378900
 C     -1.05530209122500   -0.92059012887300    0.67152290776900
 O     -0.79451894797800   -1.53627374818200    1.71201653952000
 C     -0.91717027708500    0.57353966135100    0.54502864687100
 O     -1.46288560787900   -1.57946658279700   -0.44438218758200
 C     -0.92095696049800   -2.49346378758300   -2.70941353589100
 O     -0.57898398390200   -3.56344519332800   -2.96579517255800
 C     -1.90702295584500    1.31380430567600   -0.32720977137800
 O     -2.00144821232700    0.74470850112700   -1.64679665649400
 C      0.08202098322900    1.18314963562600    1.19731576784900
 C      0.50077988469000   -0.33951089011800   -2.08470086794500
 H      0.24921068976600    2.24973275841300    1.10098889217300
 H      0.84825628182600   -0.38645247409100   -3.11994209946800
 H      0.54374813610200    0.67355488384800   -1.69155315686700
 H      0.74596255304300    0.61156129688400    1.83420337209900
 H      1.03312575047000   -1.03722493895600   -1.43785782910800
 H     -2.90241777509800    1.26837272735200    0.12599717297200
