# Supplementary material for: Mining hydroformylation in complex reaction network via graph theory
Source: RSC Adv. 2021 Jul 1;11(38):23235–40. doi: 10.1039/d1ra03395f (PMC9036754; doi:10.1039/d1ra03395f)
Supplement: RA-011-D1RA03395F-s1019 [file RA-011-D1RA03395F-s1019.xyz]

18
eq1912         -678.447197916200   -678.447197916200
Co      0.76166825850300   -0.74166393390800   -0.74485216192400
 H      0.82489870796500   -1.31947396858800   -2.30242386897300
 C     -0.63117205797800    0.25113510812400   -1.08424754513000
 O     -1.55375093618200    0.94973582706700   -1.22815170904300
 C     -0.31655090668800    0.31494141925300    2.75027742064700
 O     -1.22522741553400    0.26848843977100    3.50102756805200
 C      1.58963232452800    1.53159123707400    1.91212463807900
 O      1.38216899508200    2.47006048428300    2.71569487998800
 C      0.70639776124300    0.35897711525900    1.87441359208500
 O      0.87731378833800   -0.68818038691300    0.99793709895300
 C      2.71312188949500    1.56781338202100    0.90332302049500
 C      2.24137135605400    2.29870233400400   -0.36785935614700
 H      3.03537596953000    0.55310310308300    0.65821212221600
 H      1.89626108796800    3.30404261238500   -0.12041330464300
 H      3.05422351236800    2.36706527298000   -1.09269553855900
 H      3.54532432719300    2.10986162890600    1.35290255369300
 H      1.39160786395400   -0.73737358362600   -2.26921056841600
 H      1.41332207025100    1.76054853433100   -0.83887787332400
