# Supplementary material for: Mining hydroformylation in complex reaction network via graph theory
Source: RSC Adv. 2021 Jul 1;11(38):23235–40. doi: 10.1039/d1ra03395f (PMC9036754; doi:10.1039/d1ra03395f)
Supplement: RA-011-D1RA03395F-s1020 [file RA-011-D1RA03395F-s1020.xyz]

18
eq1913         -678.474254517703   -678.474254517703
Co      0.65427857931100   -0.62216642322700    0.13364543592600
 H     -2.26619944259800   -1.10318954090600   -1.51558670953900
 C      0.00179013668500    1.36536315483000    1.73461541309900
 O     -0.07720310619100   -0.05412337393000    1.70276042686300
 C     -1.32166484633700   -0.85411816692400   -1.04831706709600
 O     -0.53640985984900   -1.88579564228700   -0.48966973546900
 C      1.38375937104400    1.71501491499100    1.19417363040400
 O      1.92723130891200    0.87260488496200    0.44051226393600
 C     -0.69955083134300    0.30945707843300   -0.82567553207900
 O     -0.08147005612700    1.81243619244900    3.09191023161300
 C     -1.09995339581100    2.04500628723100    0.90280409265700
 C     -0.96618058286800    1.75663007546100   -0.61023014531700
 H     -1.09278004878200    3.11881779649700    1.10211400820600
 H     -1.89864884357200    2.04021653469700   -1.10619524337600
 H     -0.16917221981600    2.37031251648400   -1.04424087328400
 H     -2.03202878343900    1.62112124559100    1.28167952667000
 H     -0.14420946154000    1.01296059388100    3.64797132811200
 H      1.88319503362200    2.64935986132300    1.44869317987700
