# Supplementary material for: Mining hydroformylation in complex reaction network via graph theory
Source: RSC Adv. 2021 Jul 1;11(38):23235–40. doi: 10.1039/d1ra03395f (PMC9036754; doi:10.1039/d1ra03395f)
Supplement: RA-011-D1RA03395F-s1021 [file RA-011-D1RA03395F-s1021.xyz]

18
eq1914         -678.381988657569   -678.381988657569
Co      0.45666084031100    0.30018139254600   -1.81470562805400
 H     -1.84098046697300   -1.89972568566700   -0.89380740255400
 C     -0.86773725707000    2.00530392528000    2.58863228897100
 O     -0.19939467919800    1.50210883459300    3.49903878212500
 C     -0.95269888276800   -1.31177374115500   -1.12839766426600
 O     -0.37159814962000   -1.40841612714200   -2.30456612878300
 C      1.36207498919300    2.70292489372300   -0.58345606048200
 O      1.41628692036500    1.76250955529900   -1.47368199936300
 C     -0.33721365573700   -0.29593912201900   -0.34880345020500
 O     -1.56210028494400    3.17768535136300    2.76397028689300
 C     -0.99303343459300    1.49422056595400    1.19416987512400
 C     -0.46641416914200    0.05853508188000    1.07959347227700
 H     -0.36128570299200    2.15527825026200    0.57053707420100
 H      0.52321249724800    0.02758099043200    1.54745476342300
 H     -1.10145029500300   -0.64282521352100    1.63051992786900
 H     -2.02449054515200    1.58474002797400    0.85089921796200
 H     -1.41053633226900    3.53582703832300    3.65938690498300
 H      2.19548155966800    3.42169197144200   -0.79582002890100
