# Supplementary material for: Mining hydroformylation in complex reaction network via graph theory
Source: RSC Adv. 2021 Jul 1;11(38):23235–40. doi: 10.1039/d1ra03395f (PMC9036754; doi:10.1039/d1ra03395f)
Supplement: RA-011-D1RA03395F-s1022 [file RA-011-D1RA03395F-s1022.xyz]

18
eq1915         -678.332128581662   -678.332128581662
Co      2.70009290599900    0.74316967139400   -0.00316433713300
 H      0.50911798346800    0.31014799185800   -1.20712263101100
 C      1.73533867453900   -2.02235024912600    0.91134230390300
 O      3.15058226685100   -0.88477969485400   -0.82734941623000
 C      0.84760764747500    0.91819412665400   -0.36702964776600
 O      0.08478033001700    0.70090465502300    0.80866882166100
 C      2.92678009288000    0.06573860071100   -1.72158960117400
 O      2.84727393721700    0.19684640690800   -2.92827723265300
 C      2.59106824170600    0.75109405076700    1.89204323107200
 O      2.47870998323400    0.62364798364500    3.03479029310900
 C      0.44158408020600   -2.34292880379300   -1.34416104214300
 C      0.74821841553800   -2.43174902310900    0.12751685925300
 H      1.28765498502600   -1.92562097823500   -1.88467583882000
 H      0.03743722774300   -2.96851648700100    0.77287640915100
 H      0.03690436112200   -0.25765477202600    0.99405104014500
 H     -0.43751198078900   -1.71273987501800   -1.50930615216700
 H      0.81313959566100    1.98859805742100   -0.60558774833800
 H      0.23001702095400   -3.33415699372200   -1.74497426424500
