# Supplementary material for: Mining hydroformylation in complex reaction network via graph theory
Source: RSC Adv. 2021 Jul 1;11(38):23235–40. doi: 10.1039/d1ra03395f (PMC9036754; doi:10.1039/d1ra03395f)
Supplement: RA-011-D1RA03395F-s1023 [file RA-011-D1RA03395F-s1023.xyz]

18
eq1916         -678.409899846260   -678.409899846260
Co      2.42594194871600   -0.22403699588300    0.14500167171700
 H      0.48823785424900    0.24860777334300   -1.20461018972900
 C      1.45036825056000   -1.72610720331800    0.52736159669600
 O      2.85162131935900   -0.58814298417200   -1.70970993816400
 C      0.83123832460600    0.80393427914300   -0.32508503553100
 O     -0.07408965910000    0.80904498968100    0.74915287778400
 C      3.31031635452300    0.57067401936800   -1.33076330918900
 O      3.90135985382000    1.54140447478500   -1.76090516142700
 C      2.70522553766100    0.86577313114700    1.53970588350800
 O      2.85498271996100    1.57272489796900    2.44700517716900
 C      0.28482223294000   -2.79069614669600   -1.28410971330300
 C      0.57276803020200   -2.65120536939500    0.21080135498900
 H      0.93665399330100   -2.13289339254500   -1.86231793083800
 H      0.05935939263100   -3.27575702073900    0.93236232966700
 H     -0.37353230782900   -0.09630028039100    0.94904115801700
 H     -0.75677725401100   -2.52211093778900   -1.47611285057000
 H      1.10213490865300    1.83118961408500   -0.54603539496200
 H      0.45816426921500   -3.81825818131700   -1.60273147908200
