# Supplementary material for: Mining hydroformylation in complex reaction network via graph theory
Source: RSC Adv. 2021 Jul 1;11(38):23235–40. doi: 10.1039/d1ra03395f (PMC9036754; doi:10.1039/d1ra03395f)
Supplement: RA-011-D1RA03395F-s1024 [file RA-011-D1RA03395F-s1024.xyz]

18
eq1917         -678.406267439891   -678.406267439891
Co      2.38172561193700   -0.24050248298700    0.20539821347500
 H      0.59562567323100   -0.05284977598300   -1.40732456211600
 C      1.39626381341800   -1.73236338568900    0.59272354585600
 O      3.11828050923500   -0.65004895019100   -1.54992298642000
 C      0.81014126089600    0.62769201944900   -0.58639843828200
 O     -0.30404189130000    0.65211141256500    0.27240344526600
 C      3.46627250459500    0.53701124310700   -1.15427578940400
 O      4.07325169049500    1.52285187860800   -1.52869399479400
 C      2.42401868312400    0.94144844058200    1.52223149294100
 O      2.38748672860800    1.72406161120600    2.38487795190100
 C      0.39968387723100   -2.99305762842700   -1.15521950437300
 C      0.50108316460900   -2.65026085920400    0.33084527737600
 H      1.19057400567800   -2.49373763013600   -1.72020442040700
 H     -0.18184787430400   -3.07816036558300    1.05239269311800
 H     -0.27430003083100    1.39769383251000    0.89486896863900
 H     -0.56790820875900   -2.64248191638400   -1.52323307489000
 H      1.12695333201700    1.61668541898600   -0.92508607108000
 H      0.48553291931400   -4.06824819470600   -1.30733170010200
