# Supplementary material for: Mining hydroformylation in complex reaction network via graph theory
Source: RSC Adv. 2021 Jul 1;11(38):23235–40. doi: 10.1039/d1ra03395f (PMC9036754; doi:10.1039/d1ra03395f)
Supplement: RA-011-D1RA03395F-s1025 [file RA-011-D1RA03395F-s1025.xyz]

18
eq1918         -678.461706591011   -678.461706591011
Co      0.53197423534500    0.56360727867100   -0.61361836030400
 H     -0.41688027381500   -2.58013085382400    0.43897624486600
 C      0.97264026786000    0.06045034912700   -2.24480891981100
 O      1.23680962689000   -0.32223009400400   -3.31080870011200
 C      0.34792789168400   -0.59552063485500    0.97072769688400
 O      0.10485732456100    0.67752894102700    1.27209454237200
 C      1.61416127918800   -0.72161610438200    0.23268615209300
 O      2.63998050347200   -1.35496830592100    0.14150563003600
 C     -0.71634392659700   -1.63976324981900    0.92589233862300
 O     -1.85091514244500   -1.46521116159600    1.38174170616700
 C     -1.77728216740400    1.32951978796800   -0.98265639995800
 C     -2.21234893845500    0.06821303829500   -1.73841772073200
 H     -2.41264085339600    2.17854181036500   -1.23801213098200
 H     -1.61366358156200   -0.80212653734100   -1.45735662423200
 H     -3.24839057394500   -0.16584101464000   -1.49021170293500
 H     -1.81824960872700    1.19087045221300    0.09784718570000
 H     -0.76690070799800    1.70361908501700   -1.30606454552400
 H     -2.12723145999700    0.19960221309100   -2.81924919663900
