# Supplementary material for: Mining hydroformylation in complex reaction network via graph theory
Source: RSC Adv. 2021 Jul 1;11(38):23235–40. doi: 10.1039/d1ra03395f (PMC9036754; doi:10.1039/d1ra03395f)
Supplement: RA-011-D1RA03395F-s1026 [file RA-011-D1RA03395F-s1026.xyz]

18
eq1919         -678.438549563729   -678.438549563729
Co      1.30748377660700    0.78806158506400   -0.49221822868400
 H     -1.07182843490600   -1.90286935251900    1.70749476303200
 C      1.48451593408500    0.98106583011000   -2.21067638906000
 O      1.52396958073300    1.05188198380300   -3.37495191061600
 C      0.29768342340000   -0.66783788436200    0.68197529036400
 O      0.86563364446200    0.30751947596600    1.33789612931600
 C      1.07400347056700   -1.01929985677700   -0.53601295974500
 O      1.24839331476200   -2.02163100094200   -1.21425490046700
 C     -1.11188552558500   -1.14486821129800    0.92391587604400
 O     -1.99394165966500   -0.12332754171000    1.39263909767100
 C     -1.96425858293000    1.13883776858400   -1.49004640397800
 C     -1.87532381292700   -0.08182522805300   -2.04302439760800
 H     -2.92171454397500    1.60349283673100   -1.28146232790500
 H     -1.47396430511900   -1.62184982601700    0.00590195112000
 H     -2.75895148908700   -0.66274610675800   -2.27999307371500
 H     -2.15122874532600    0.51815848036000    0.67267975824800
 H     -1.07277737870000    1.71820214875400   -1.26252861445500
 H     -0.91830477175800   -0.53642010160500   -2.27706646402200
