# Supplementary material for: Mining hydroformylation in complex reaction network via graph theory
Source: RSC Adv. 2021 Jul 1;11(38):23235–40. doi: 10.1039/d1ra03395f (PMC9036754; doi:10.1039/d1ra03395f)
Supplement: RA-011-D1RA03395F-s1027 [file RA-011-D1RA03395F-s1027.xyz]

18
eq192          -678.455035286851   -678.455035286851
Co     -1.13371106172500    0.50415734451300    0.47714172883400
 H      1.49049418549700   -1.77272259028000   -1.42679982857800
 C      0.18648096804400    1.67471735762700    0.41470494619900
 O      1.05059279322200    2.45137308256900    0.31241801977900
 C     -2.03621718563000    1.29511683142800    1.83998858617000
 O     -2.63740720419800    1.80741834773300    2.69098960202300
 C      0.99440422013500   -1.31804597823800   -0.55502869568000
 O      1.34841896176600   -1.54393938311500    0.60422543130200
 C     -0.16895176341700   -0.37829571163800   -0.93965618234700
 O     -0.37878608222000   -0.30190686867000   -2.16133482698700
 C     -2.92458272761500   -0.10630949002100   -0.48734926453600
 C     -2.54975338851000    1.17047126120800   -0.91663866066500
 H     -3.71109091460400   -0.24135924065700    0.24549433008700
 H     -1.98237134397700    1.28148137829900   -1.83114352570000
 H     -3.03827285541800    2.05566663883000   -0.52632039955600
 H     -2.67412161948600   -0.97067433033500   -1.08871701273400
 H     -1.26498434492000   -1.00963263570800    1.28189910133300
 H     -0.53460636604500   -0.76184766624100    1.51067475449300
