# Supplementary material for: Mining hydroformylation in complex reaction network via graph theory
Source: RSC Adv. 2021 Jul 1;11(38):23235–40. doi: 10.1039/d1ra03395f (PMC9036754; doi:10.1039/d1ra03395f)
Supplement: RA-011-D1RA03395F-s1028 [file RA-011-D1RA03395F-s1028.xyz]

18
eq1920         -678.437636329080   -678.437636329080
Co      1.49175372276200    0.50892537740100   -0.16106724181300
 H     -1.18689574807200   -1.54313618506400    1.94312458264300
 C      1.30154117250300    1.24715371583400   -1.72873887958500
 O      1.08427909325500    1.69465417555800   -2.78547186998100
 C      0.41637756844300   -1.00630198766400    0.66431938114400
 O      1.34623835338800   -0.50984827442800    1.46270379051800
 C      0.94122581404300   -1.17644783568800   -0.69635028654500
 O      0.90037160579700   -1.93165766545500   -1.64911772922500
 C     -1.05248645768200   -0.99946311012700    1.00991715100600
 O     -1.54412376666400    0.33437035306300    1.24930575750100
 C     -2.16910531403300    1.00785195614200   -1.70259991013700
 C     -1.81745050501500   -0.20456408819900   -2.16288921043200
 H     -3.11809271073500    1.16958046994200   -1.20187768500700
 H     -1.60977792177500   -1.49676173303800    0.20939923539400
 H     -2.45579964727700   -1.07114734998900   -2.02791323939000
 H     -1.61709536529500    0.79726318729500    0.39029266953500
 H     -1.53756696959400    1.87539375793900   -1.86232226121400
 H     -0.88588902941600   -0.37131976419400   -2.69044705885400
