# Supplementary material for: Mining hydroformylation in complex reaction network via graph theory
Source: RSC Adv. 2021 Jul 1;11(38):23235–40. doi: 10.1039/d1ra03395f (PMC9036754; doi:10.1039/d1ra03395f)
Supplement: RA-011-D1RA03395F-s1029 [file RA-011-D1RA03395F-s1029.xyz]

18
eq1921         -678.418651996339   -678.418651996339
Co      0.00671956161900    0.56304884829800    1.23086021987400
 H      2.96185833535100    2.01961228372200    0.06090686025400
 C      0.80792659987300   -0.62413412611600    0.25568099660200
 O      1.55437627692200   -0.41634412738500   -0.82849254055500
 C      1.91684115465800    2.03656463693000   -0.27906006817900
 O      1.02909848358500    1.93707639837100    0.80699663982900
 C     -1.61202184235900   -0.16241952968900    0.58320588820900
 O     -1.43742090648900   -0.59306992118900    1.83231552703600
 C      1.81113897001000    0.93393780266100   -1.32847441948700
 O      1.98154010105900    1.03150173318000   -2.52189998634500
 C     -2.61668468784600    0.60604038170200   -0.20151669207800
 C     -1.99191201591200   -0.73297312948000   -0.74282827859500
 H     -2.30110074980400    1.51788430879300   -0.69509921790200
 H     -2.62166098996400   -1.61318730951200   -0.75308241066400
 H     -1.30904910776900   -0.64732125289800   -1.58142619053400
 H     -3.64838652059000    0.58630188711100    0.12484363776200
 H      0.64515768040100   -1.69426435713500    0.39796051735000
 H      1.74687751151500    2.96955146454100   -0.82221318844600
