# Supplementary material for: Mining hydroformylation in complex reaction network via graph theory
Source: RSC Adv. 2021 Jul 1;11(38):23235–40. doi: 10.1039/d1ra03395f (PMC9036754; doi:10.1039/d1ra03395f)
Supplement: RA-011-D1RA03395F-s1030 [file RA-011-D1RA03395F-s1030.xyz]

18
eq1922         -678.410851078986   -678.410851078986
Co     -0.00572229552800    1.51048177147200    0.80027391641900
 H      3.55847670692300    0.77283643859200    0.76184610835700
 C      0.12011660327600    1.32502472591400   -0.89919087785800
 O      1.23291927011100    1.01860565541100   -1.64598237811300
 C      2.77876926522500    1.40038617469700    0.32340734001800
 O      1.70403201445300    1.54238424240800    1.21920243730400
 C     -2.33743546720300    0.22324791840300    0.27856051464800
 O     -1.92051362100800    1.24094544759500    0.85064422382100
 C      2.48792946836500    0.77465844798000   -1.04498908429900
 O      3.30753945824200    0.14843598623500   -1.69964736681700
 C     -3.41797985284900   -0.74772852902800    0.09669270665400
 C     -1.98347040753900   -0.92797781758400   -0.56036188790300
 H     -4.22947357845300   -0.50015294589600   -0.57633784426300
 H     -1.29477348448900   -1.65552404598100   -0.14536125787800
 H     -1.90248691988400   -0.80098217819300   -1.63299836386400
 H     -3.68564347003700   -1.38002307421000    0.93444187519500
 H     -0.71153467929700    1.39325186105800   -1.61002241934100
 H      3.22254884397100    2.37993591302600    0.08849965217000
