# Supplementary material for: Mining hydroformylation in complex reaction network via graph theory
Source: RSC Adv. 2021 Jul 1;11(38):23235–40. doi: 10.1039/d1ra03395f (PMC9036754; doi:10.1039/d1ra03395f)
Supplement: RA-011-D1RA03395F-s1031 [file RA-011-D1RA03395F-s1031.xyz]

18
eq1923         -678.465368253481   -678.465368253481
Co      1.98604419450000    1.32734958075100    0.37600321686300
 H      1.75064203569500    1.62767065592500   -2.77711763492800
 C      2.21996821222100   -2.03150916717000   -0.61211712180300
 O      3.26386817794800   -2.63226156045000   -0.73634565797700
 C      1.15411638935900    1.34184999424000   -1.90420923261300
 O      1.13537953032100    2.36734449167200   -0.85109379822600
 C      1.79025674940000    0.30400130242200   -1.05116883965000
 O      1.94623097383200   -0.92895204006900   -1.51395593514900
 C      2.79868854560200    0.24069751651500    1.48973865714200
 O      3.31654833935800   -0.54495770615600    2.18837157256400
 C     -0.22949093013400   -1.58423545191000    0.06866891412900
 C      1.07457580379500   -2.34500352688500    0.32372756556300
 H     -0.12048178846100   -0.52155685150100    0.29996333882300
 H      0.91988731962000   -3.42327740261300    0.24792341939000
 H      1.43694199979900   -2.16029024453900    1.33841387867300
 H     -1.01266397323800   -1.98596203915500    0.71145453638500
 H      0.14676388557100    1.04529305078200   -2.22895249057000
 H     -0.54847969468600   -1.67835592928800   -0.97125333682700
