# Supplementary material for: Mining hydroformylation in complex reaction network via graph theory
Source: RSC Adv. 2021 Jul 1;11(38):23235–40. doi: 10.1039/d1ra03395f (PMC9036754; doi:10.1039/d1ra03395f)
Supplement: RA-011-D1RA03395F-s1032 [file RA-011-D1RA03395F-s1032.xyz]

18
eq1924         -678.462572661505   -678.462572661505
Co     -1.09528134194600   -1.40270785951000    0.15951461838800
 H     -2.14648052381400    3.45969994841000    1.87684378252100
 C     -0.06216517775800    0.52880368371600    0.01709581901300
 O      0.81658285155400    1.06247941895500   -0.66315731861800
 C      0.48978156578000   -2.20520848039400    0.08225976513200
 O      1.51152475428600   -2.76551475102600    0.05114881449200
 C     -2.11952908262200   -2.67758782687900    0.63927047680000
 O     -2.86199128982500   -3.50959220771700    0.99710379465200
 C     -1.73426777828500    2.55049556795900    1.41671225557900
 O     -2.31648034740900    1.99874257486800    0.47452642214500
 C     -0.11401275763600    0.61837843183800    1.53246718188800
 C     -0.43068765605800    2.04884842827100    1.98416394504900
 H     -0.87449129995900   -0.06733436418200    1.93024679866500
 H      0.36354843114000    2.72428042496000    1.64501490063900
 H     -0.46109670950500    2.10846272300500    3.07467532809400
 H      0.86295663129700    0.32373199219400    1.91798681541400
 H     -2.51476428403400   -0.89535751048000    0.17610227671200
 H     -1.00641279118800    0.14242568193800   -0.54394212892200
