# Supplementary material for: Mining hydroformylation in complex reaction network via graph theory
Source: RSC Adv. 2021 Jul 1;11(38):23235–40. doi: 10.1039/d1ra03395f (PMC9036754; doi:10.1039/d1ra03395f)
Supplement: RA-011-D1RA03395F-s1033 [file RA-011-D1RA03395F-s1033.xyz]

18
eq1925         -678.434588527611   -678.434588527611
Co     -0.94315699622700   -0.07445586529200    0.63473215437200
 H      0.72397857534100   -2.72107052602000    3.04501256328500
 C     -1.04577362779800   -1.18328839072100   -0.75995787836500
 O     -1.17381186359100   -1.91129970073500   -1.65390370256400
 C     -0.27023858251500   -1.15250650423100    2.00377070693700
 O     -0.78271316801900   -0.10741697929100    2.59987873134400
 C      0.85192554712900    0.23994645932800    0.35375845726600
 O      1.61838738591700   -0.28382308507400   -0.44363088680900
 C      0.45882946022800   -2.26449274049300    2.10380338576800
 O      0.87523042409800   -2.97592494785600    0.96567507829500
 C     -1.77939112893700    1.85967929222800    0.74426003509000
 C     -1.82793552149000    1.49371855990800   -0.58425519828300
 H     -0.96678687858400    2.45660939361100    1.13982919424900
 H     -2.72867112229600    1.06876456830000   -1.01276799770000
 H     -1.05338131125100    1.79139373920400   -1.28122104257700
 H     -2.62404147436100    1.70572599137700    1.40609413609800
 H      1.14444779939400    1.03142321952400    1.06968582395400
 H      1.29826909808000   -2.39001179730200    0.30719447627000
