# Supplementary material for: Mining hydroformylation in complex reaction network via graph theory
Source: RSC Adv. 2021 Jul 1;11(38):23235–40. doi: 10.1039/d1ra03395f (PMC9036754; doi:10.1039/d1ra03395f)
Supplement: RA-011-D1RA03395F-s1034 [file RA-011-D1RA03395F-s1034.xyz]

18
eq1926         -678.428538592290   -678.428538592290
Co      0.04821722825100    0.42056753868900    0.48528129586600
 H     -0.79440762986100   -2.85329694328900    2.57041303450300
 C      0.08679633362500   -0.52979498736300   -1.00025340035600
 O      0.13319506863200   -1.13423415797300   -1.99331728261200
 C     -0.28057691869800   -0.96350250906300    1.77353250013600
 O     -0.17971627156500    0.08465854991400    2.49731996672200
 C      1.75776691692900    0.68576816026800    0.60434478936100
 O      2.93723077854100    0.62105932749400    0.70235199951200
 C     -0.56522518295900   -2.26132548952100    1.69410962257300
 O     -0.72128183106500   -2.86375238078000    0.42589768166100
 C     -1.65169217793100    1.76259297728900    0.57805917914200
 C     -2.15548966773000    0.56137508574900    0.14073025751800
 H     -1.42864324861400    2.56082724272900   -0.11997978771400
 H     -2.52074411696400   -0.18599493455500    0.83414118858000
 H     -2.35592661860200    0.38365985661300   -0.90888202666600
 H     -1.61033384841700    1.98472857781900    1.63707568390200
 H      1.06054408715800    1.77642029790100    0.48855846029000
 H      0.01545371436600   -3.46678552549900    0.22857487422900
