# Supplementary material for: Mining hydroformylation in complex reaction network via graph theory
Source: RSC Adv. 2021 Jul 1;11(38):23235–40. doi: 10.1039/d1ra03395f (PMC9036754; doi:10.1039/d1ra03395f)
Supplement: RA-011-D1RA03395F-s1035 [file RA-011-D1RA03395F-s1035.xyz]

18
eq1927         -678.442608410777   -678.442608410777
Co      0.49386984534400    0.38582960698100   -1.17725876181900
 H      0.36461211516400   -0.64684401796200   -2.20451490779900
 C      0.60522712326800    1.79994838360000    0.02385314469000
 O      0.63508808339600    2.69910315307300    0.75204627256300
 C     -1.31906970328600    0.11852842644900   -0.93943158691300
 O     -1.90249468801500    0.63015737354300    0.02099574397200
 C      1.11590073663800   -1.03042341702300   -0.26826607365300
 O      1.41197374461200   -2.03577548006200    0.23463532500800
 C     -2.17055347780300   -0.72686286839100   -1.90565384892100
 O     -1.73116706678000   -1.32115351202100   -2.88469955733800
 C     -0.12949011851800    1.50872493960500   -2.64714571169900
 C     -1.12204834309700    2.64781229439500   -2.42984085523900
 H     -0.42579526038200    0.89776349511800   -3.49894996600400
 H     -0.89922353165200    3.23134033210100   -1.53270289196300
 H     -1.12425133004100    3.32605250900900   -3.28827348797400
 H      0.89685423503500    1.88827581077800   -2.82336082127400
 H     -3.23625577066900   -0.72835076602100   -1.63338706093200
 H     -2.13858277180600    2.25966592597500   -2.31568354214800
