# Supplementary material for: Mining hydroformylation in complex reaction network via graph theory
Source: RSC Adv. 2021 Jul 1;11(38):23235–40. doi: 10.1039/d1ra03395f (PMC9036754; doi:10.1039/d1ra03395f)
Supplement: RA-011-D1RA03395F-s1036 [file RA-011-D1RA03395F-s1036.xyz]

18
eq1928         -678.429676561461   -678.429676561461
Co      0.46653482063300    1.08687210119400    0.83814202914900
 H      1.18020151349700   -0.83583103991800    2.47754669950900
 C      2.00789891158100    1.82271005788100    1.15662471181400
 O      3.03010893832000    2.26274575918400    1.50267104339000
 C      1.66856461733900    1.64443509393300   -1.91425880964000
 O      2.83845901403800    1.81806468312200   -1.57379713688400
 C      0.59002182450100   -0.80366050665100    1.56148824432200
 O     -0.60477997579300   -0.21931807367000    1.57706524744000
 C      0.54006923734200    1.57070109588800   -0.89854566583400
 O     -0.63560635751200    1.83312651181900   -1.19415258512100
 C      0.46040481630800   -1.36420208227600   -1.83031867719000
 C      1.78518308026300   -1.24987677062800   -1.63791565947800
 H     -0.26363452619800   -1.11557882007000   -1.05970201917300
 H      2.49777856698100   -1.48181628196600   -2.42004787147600
 H      2.20380008213000   -0.89701576239800   -0.69989259627100
 H      0.05365252180200   -1.69475637531000   -2.77811846839500
 H      1.35192935788000    1.54028549084600   -2.96007833469300
 H      0.80734829214500   -1.55508003131500    0.80283845738700
