# Supplementary material for: Mining hydroformylation in complex reaction network via graph theory
Source: RSC Adv. 2021 Jul 1;11(38):23235–40. doi: 10.1039/d1ra03395f (PMC9036754; doi:10.1039/d1ra03395f)
Supplement: RA-011-D1RA03395F-s1037 [file RA-011-D1RA03395F-s1037.xyz]

18
eq1929         -678.426394243450   -678.426394243450
Co      0.80710910388800    1.28269052798500    1.01599785802200
 H      0.93900031984000   -1.22058496786000    1.81713553455400
 C      2.52390013478200    1.39898379032700    0.69530966983300
 O      3.68830693658800    1.36130457476200    0.66672763191500
 C      1.16062214314100    1.72561620289100   -1.98602528964000
 O      2.38399736658900    1.85712245728500   -1.97754293962100
 C      0.15349689361200   -0.58564726034900    1.40354954686400
 O     -0.36132056136500    0.39097719486800    2.13809235016200
 C      0.32619040874000    1.61995597173700   -0.71186407965100
 O     -0.90386788612500    1.75159397947600   -0.79963123345900
 C      0.95937431749000   -1.37534894932900   -1.85974128913500
 C      2.07771293463300   -1.27628036582800   -1.12507483844000
 H      0.11612827644100   -1.97982891380300   -1.54476970154200
 H      2.90837789197100   -0.65220780152400   -1.43506467783000
 H      2.18974934076200   -1.80533065630300   -0.18514420207400
 H      0.85413592543400   -0.85298047822100   -2.80498568172100
 H      0.57066697409800    1.69241216467300   -2.91376949305100
 H     -0.41564578525500   -0.97064242112100    0.55634944366100
