# Supplementary material for: Mining hydroformylation in complex reaction network via graph theory
Source: RSC Adv. 2021 Jul 1;11(38):23235–40. doi: 10.1039/d1ra03395f (PMC9036754; doi:10.1039/d1ra03395f)
Supplement: RA-011-D1RA03395F-s1038 [file RA-011-D1RA03395F-s1038.xyz]

18
eq193          -678.373622246896   -678.373622246896
Co     -0.55671885390500    0.48678749909000    0.48001483034800
 H     -1.64566736948500   -0.48032716614900    0.98021201503200
 C      0.96135236438800    1.38696204892300   -0.13215058445600
 O      1.49771588940700    2.47755229301300   -0.33047081906500
 C     -1.28758782790800   -0.17762168618500   -0.97932724130600
 O     -1.82981086409000   -0.64992901966200   -1.89673861740900
 C     -0.03210684421900    0.06328549683400    2.10867399676800
 O      0.24149291169800   -0.24560875822900    3.19836475970600
 C      1.22662008102500   -0.01813993074800   -0.23616729450000
 O      1.81945976953100   -1.03048819336900   -0.51391578890200
 C     -1.99140585312300    2.15663972007200    0.17884334980900
 C     -1.45948580624100    2.27054266296300    1.44385160013700
 H     -2.96323200427700    1.70351282802800    0.02738817803200
 H     -0.59301358275700    2.89702814558200    1.61701783696500
 H     -2.00835552826700    1.91121953158000    2.30523711742900
 H     -1.54839589529400    2.69114755558600   -0.65180476136900
 H     -0.10733497119500    2.19716902186900   -2.42323427923500
 H     -0.67825211683100    1.86948952824100   -2.76605368246300
