# Supplementary material for: Mining hydroformylation in complex reaction network via graph theory
Source: RSC Adv. 2021 Jul 1;11(38):23235–40. doi: 10.1039/d1ra03395f (PMC9036754; doi:10.1039/d1ra03395f)
Supplement: RA-011-D1RA03395F-s1039 [file RA-011-D1RA03395F-s1039.xyz]

18
eq1930         -678.475386800273   -678.475386800273
Co     -0.97201754861200   -1.40057391516600    0.79031040157700
 H     -0.68727417129000    2.62435675816000    3.24078652900000
 C     -0.89386101015500    1.31841263192000   -1.00800081900500
 O     -0.72626514554500    2.51447352804200   -1.25267335205700
 C     -0.38915151766300   -1.34374046905200    2.47086941180700
 O     -0.01356473618600   -1.29595971782800    3.57404943916900
 C     -1.44048103067800   -3.03646955610300    0.65779029691800
 O     -1.78283329322800   -4.14546063893100    0.51351450525500
 C     -1.02223529236800    1.93922771617900    2.45111608718700
 O     -2.15965539760700    1.45351957309400    2.47153966469800
 C     -0.55898644996000    0.68579959707600    0.32610940695300
 C     -0.00626758137100    1.64219003128700    1.36978271062200
 H     -1.56464147245100    0.31573596502600    0.69071652370300
 H      0.27252495697200    2.59134643933400    0.89933255454900
 H      0.89245731482600    1.24584595529300    1.85119526152100
 H      0.17689082899700   -0.12533946815600    0.08207443150600
 H     -1.50491460342900   -1.55675075298100   -0.61637587834900
 H     -1.31299065623400    0.61643219872200   -1.74410362740900
