# Supplementary material for: Mining hydroformylation in complex reaction network via graph theory
Source: RSC Adv. 2021 Jul 1;11(38):23235–40. doi: 10.1039/d1ra03395f (PMC9036754; doi:10.1039/d1ra03395f)
Supplement: RA-011-D1RA03395F-s1040 [file RA-011-D1RA03395F-s1040.xyz]

18
eq1931         -678.467580549806   -678.467580549806
Co      0.40053012753300   -0.27617994776700    1.20161225669200
 H      1.24953364089500   -0.52986883587600    2.39045758272200
 C     -0.67739337477100    0.02228486122700   -0.20352662440000
 O     -1.40136178576700    0.21535259595300   -1.09073261891300
 C      1.95606070287000    0.34632115242800    0.57310640735900
 O      2.98812392610400    0.76760664023400    0.23550410175300
 C      0.20166647150000   -2.04538574465200    1.29849144065000
 O      0.11880484179300   -3.20354296972900    1.38861080538000
 C     -0.40244947585100    0.83939733040000    2.33701522495700
 O     -0.86827128785200    1.60087271849800    3.08572758132500
 C      0.28551361845600    3.09446221451700    0.07280277483300
 C      0.68284472606400    2.82896474744700   -1.18023508238400
 H      0.99903027008400    3.20612584665700    0.88261484726700
 H     -0.03236745458100    2.69072182099200   -1.98368141609400
 H      1.73223146651600    2.71420438840600   -1.42751977741100
 H     -0.76473581539100    3.18502774423000    0.33042825452600
 H      1.10706626439100    0.30236360946200   -2.41765100046300
 H      1.52327064278900   -0.18216619280900   -2.04108623358900
