# Supplementary material for: Mining hydroformylation in complex reaction network via graph theory
Source: RSC Adv. 2021 Jul 1;11(38):23235–40. doi: 10.1039/d1ra03395f (PMC9036754; doi:10.1039/d1ra03395f)
Supplement: RA-011-D1RA03395F-s1041 [file RA-011-D1RA03395F-s1041.xyz]

18
eq1932         -678.496661277671   -678.496661277671
Co     -0.76249589531900    0.52339928145100   -0.49213963661400
 H      0.27075134293200   -0.83550994270500    2.58538748798000
 C      0.65214578090800    1.65738236322700   -0.66245834227800
 O      0.51720782036900    1.88503639510400   -1.86450790191500
 C     -1.71763444662700    1.70171667745800    0.40983004314500
 O     -2.31880300754000    2.44571264263800    1.07703747583800
 C     -0.32808281743200   -1.09636809544600    0.50834278414000
 O      0.00054126332600   -1.12293679124500   -0.80129297137300
 C      0.69183331951600   -0.87222817880600    1.56598538952700
 O      1.90566323328900   -0.70392911020200    1.37405460222500
 C      1.70321528508800    2.08194947763500    0.30464366086100
 C      1.12234133125100    2.46426562637600    1.67059510054300
 H      2.27771139103700    2.89873322550000   -0.13560968344900
 H      1.93427924318200    2.69435901533900    2.35955086750900
 H      0.46430458551100    3.33258841531500    1.59804198898000
 H      2.35876013511300    1.21273454788200    0.42453841838500
 H     -1.21321150280700   -1.64243718154300    0.84384435846600
 H      0.55117613696400    1.63746517617200    2.09804342923600
