# Supplementary material for: Mining hydroformylation in complex reaction network via graph theory
Source: RSC Adv. 2021 Jul 1;11(38):23235–40. doi: 10.1039/d1ra03395f (PMC9036754; doi:10.1039/d1ra03395f)
Supplement: RA-011-D1RA03395F-s1042 [file RA-011-D1RA03395F-s1042.xyz]

18
eq1933         -678.480294088815   -678.480294088815
Co     -1.35097034361900    1.05930075078700   -0.38387135997400
 H      0.57313239857500   -1.68633386382600    1.60452644680600
 C      1.38584212756000    1.11708421889600    0.12785992748100
 O      0.47431253584100    1.42666775460100   -0.68136863000200
 C     -2.97105184557900    1.09401870053600    0.17727816350300
 O     -4.03697336619300    1.07675184947900    0.67474534683600
 C     -1.05737140976300   -0.58732146526000    0.43829786681700
 O     -0.10473400227100   -1.48122241195500   -0.43322255254300
 C      0.32337571533800   -0.97569609906200    0.83095988780500
 O      1.41253849595000   -0.01830558635600    0.83419444443400
 C      2.44386855358900    2.08350578183000    0.53269523571800
 C      1.82600343636400    2.87397445252600    1.71155190726900
 H      2.66549881105700    2.74422973557000   -0.30284524802800
 H      2.53057792910700    3.61919112995900    2.07696800693700
 H      0.91176642719600    3.37748442184200    1.38753662261000
 H      3.33829780106800    1.55195286465500    0.85087633801600
 H     -1.82904196860700   -1.20661112538100    0.88903739962000
 H      1.57463190316100    2.19326243531400    2.52866726789200
