# Supplementary material for: Mining hydroformylation in complex reaction network via graph theory
Source: RSC Adv. 2021 Jul 1;11(38):23235–40. doi: 10.1039/d1ra03395f (PMC9036754; doi:10.1039/d1ra03395f)
Supplement: RA-011-D1RA03395F-s1043 [file RA-011-D1RA03395F-s1043.xyz]

18
eq1934         -678.476202667230   -678.476202667230
Co      0.12459380892200   -0.09447155149100   -0.83001515533300
 H     -1.66337092601400   -1.28105721499200   -2.25602115592100
 C     -0.10134244046100    1.65643715552200   -0.82311705799200
 O     -0.49940550542200    2.60143350158900   -0.19437678845600
 C     -1.66466471512800   -0.75052942846700   -1.29825913689900
 O     -1.08482941336300   -1.33939478282000   -0.22914493515500
 C      1.53945387992000   -0.13721280544700    0.28905977252600
 O      2.40253807733700   -0.12887553007900    1.06439173351300
 C     -2.74997559889800    0.25276620959700   -1.12230961043000
 O     -3.14383539139800    0.70241118388300   -0.04016005513600
 C      0.46505341312900    1.59929881730600   -2.28518117611800
 C     -0.62229982120500    2.01494973690100   -3.28251639337900
 H      0.85625720633900    0.59301341021300   -2.55462188042900
 H     -0.18705657060400    2.17474765068900   -4.26887507836800
 H     -1.38058599758300    1.23473803938600   -3.36283836099000
 H      1.32569964805000    2.26881643072400   -2.29576663223900
 H     -3.18611536286500    0.60137817172500   -2.07726151066900
 H     -1.10552046933300    2.93534319487500   -2.95062516600100
