# Supplementary material for: Mining hydroformylation in complex reaction network via graph theory
Source: RSC Adv. 2021 Jul 1;11(38):23235–40. doi: 10.1039/d1ra03395f (PMC9036754; doi:10.1039/d1ra03395f)
Supplement: RA-011-D1RA03395F-s1044 [file RA-011-D1RA03395F-s1044.xyz]

18
eq1935         -678.483893038860   -678.483893038860
Co     -1.40689626039000   -1.33222039740000    0.21915845813300
 H      0.35383070416100    3.25885578788800    0.10806531096800
 C     -1.72159972136800   -0.44608195983500    2.14302624688100
 O     -2.73229120348100   -0.47345968649300    1.32244369443500
 C      0.05249108773300   -1.96705071614600    0.91416047997300
 O      1.06540495305900   -2.37344710611200    1.33253929079700
 C     -1.03402772812400   -1.45430216410500   -1.43055233508400
 O     -0.60823337446300   -1.50049598496400   -2.53568063336500
 C      0.21374399251100    2.70354198798400    1.04949542410400
 O      0.80182125324000    3.04406587890700    2.08340037048300
 C     -0.84733751340800    0.77308094561200    2.28138566580700
 C     -0.70735010207100    1.52159523524200    0.95971323929900
 H     -1.28308189179500    1.42937900321200    3.04220613680700
 H     -1.68309467009700    1.84624700180700    0.58364352469000
 H     -0.30495241884800    0.85003895371600    0.18589278278300
 H      0.13348030485400    0.47495377196200    2.65794349809000
 H     -2.31482283820100   -1.11138605598900   -1.08093832042500
 H     -1.67035137932100   -1.20026861937300    2.93213071327100
