# Supplementary material for: Mining hydroformylation in complex reaction network via graph theory
Source: RSC Adv. 2021 Jul 1;11(38):23235–40. doi: 10.1039/d1ra03395f (PMC9036754; doi:10.1039/d1ra03395f)
Supplement: RA-011-D1RA03395F-s1045 [file RA-011-D1RA03395F-s1045.xyz]

18
eq1936         -678.503156715082   -678.503156715082
Co     -0.72224946951400   -1.80222317916700   -0.49551525557400
 H     -1.98578003428200   -1.15590563301300   -3.48668716141400
 C     -0.50403523653800   -2.54750694347600    1.09403791619600
 O     -0.26433003913000   -3.14090962910900    2.07028861921900
 C      0.61738543351600    0.81738769958600    0.28616090132900
 O      0.69657614837900    0.50169275747400    1.46062454793000
 C     -0.98927664423100   -1.12047283369400   -3.03285007623800
 O     -0.34020414420600   -0.01622453478200   -3.06674966083800
 C     -0.53153821717200   -2.31745380549600   -2.36730152509000
 O     -0.09416274953400    0.07737824106300   -0.62191962767200
 C     -1.46754941035900   -3.21253624319300   -1.69746871687200
 C      0.75631132277200   -2.35368671598700   -1.71033617070500
 H     -1.14616778051400   -4.22193848775200   -1.46880090433400
 H      1.16204072965800   -3.31584660705600   -1.42138579688200
 H      1.48703032334100   -1.57890474687300   -1.91722520328300
 H     -2.53164534310400   -3.10548764616900   -1.90091720367900
 H      1.08501031549400    1.69540350902200   -0.16878303361500
 H     -0.01843531283400    0.29633079454800   -1.63741247187000
