# Supplementary material for: Mining hydroformylation in complex reaction network via graph theory
Source: RSC Adv. 2021 Jul 1;11(38):23235–40. doi: 10.1039/d1ra03395f (PMC9036754; doi:10.1039/d1ra03395f)
Supplement: RA-011-D1RA03395F-s1046 [file RA-011-D1RA03395F-s1046.xyz]

18
eq1937         -678.528020513455   -678.528020513455
Co      0.53195595768400   -1.26007301200200   -0.17090859407200
 H     -0.66950576494800    0.27016115303500   -3.19992402167900
 C      1.51849900651200   -1.93797793776600    1.20571632360500
 O      2.21845202037400   -2.43951422000200    1.98068758538500
 C     -2.22527493560800   -1.41329717929000   -0.06086722059600
 O     -1.22875110500000   -1.43945879196400    0.69631651419500
 C     -0.03135368364100   -0.59064490688500   -2.93125527992400
 O      1.08529459015000   -0.73262634515700   -3.47456114762800
 C     -0.57591124090800   -1.46230282139000   -1.89920856450600
 O      2.09782610447900   -0.68406018563700   -0.81840577665500
 C     -2.03930264199300   -1.29393174908100   -1.54111349344300
 C      0.10623932484000   -2.65356224502400   -1.49625729511700
 H     -2.68218814729100   -2.02634847163500   -2.04258706370500
 H     -0.45184518526700   -3.47774672983600   -1.06061215245000
 H      1.02057481474100   -2.92238427330600   -2.01111914215000
 H     -2.41046456900200   -0.30416352283800   -1.83992353678100
 H     -3.22286123587600   -1.47508197601300    0.37739275954700
 H      2.16759658254000   -0.65789078930000   -1.79561071738300
