# Supplementary material for: Mining hydroformylation in complex reaction network via graph theory
Source: RSC Adv. 2021 Jul 1;11(38):23235–40. doi: 10.1039/d1ra03395f (PMC9036754; doi:10.1039/d1ra03395f)
Supplement: RA-011-D1RA03395F-s1047 [file RA-011-D1RA03395F-s1047.xyz]

18
eq1938         -678.464708174562   -678.464708174562
Co      0.47117087802400   -0.90506764220900    0.56638289108000
 H      0.68128452548900   -0.71086048332000   -1.96450488251800
 C     -0.75745350782300    1.31580350423400    1.72025375075600
 O     -0.84527365354600    0.08438335537700    1.41551603136100
 C     -0.13806868565800   -0.64629807964700   -1.24126305148500
 O     -0.63356263179000   -1.79545852449900   -0.72945868198000
 C      1.70889066688100    1.42556912705400    1.14501259828600
 O      1.80014804482200    0.09491911110000    1.36625348675000
 C     -0.91249307302200    0.57473700819900   -1.37131785536800
 O      0.33430956454600    2.04283866343900    1.65555575183400
 C     -1.99685708169800    2.04123274601800    2.11595767606400
 C     -1.45703009952500    1.66245596862000   -1.46270816295300
 H     -1.75689382579100    2.96607894968800    2.63290886346800
 H     -1.94088054607700    2.60616553984900   -1.55063055536800
 H     -2.53399875662200    2.26520968277400    1.18901323256000
 H     -2.62592722008300    1.38946366721500    2.71828556488100
 H      2.39889957791500    2.01821269244300    1.74200830940700
 H      1.66851877529200    1.74052270321400    0.09369926440200
