# Supplementary material for: Mining hydroformylation in complex reaction network via graph theory
Source: RSC Adv. 2021 Jul 1;11(38):23235–40. doi: 10.1039/d1ra03395f (PMC9036754; doi:10.1039/d1ra03395f)
Supplement: RA-011-D1RA03395F-s1048 [file RA-011-D1RA03395F-s1048.xyz]

18
eq1939         -678.428286103922   -678.428286103922
Co      0.21466758124300   -1.10989870548900   -1.29550472758300
 H     -2.81433481567800   -2.63079109725200   -3.03644943902700
 C     -1.52054443224200   -0.20177971865800   -1.34879009076700
 O     -1.06871103386600    0.14884029894500   -0.19540250979100
 C      1.49852815666000    0.18672385905900    0.89821221768400
 O      1.80029611852800   -0.19805269782700   -0.19362881646300
 C     -2.06522976679200   -2.07397854435500   -2.49974923628300
 O     -2.56956960656600   -1.16467244150200   -1.53944828886300
 C     -0.73681679822700   -2.11588519313600   -2.58345142898400
 O      1.23510886743800    0.55650795567000    1.98121564279000
 C     -0.00327951330900   -2.49387643990600   -0.00484186296300
 C      0.61493778250300   -2.40998954924600   -2.77376529923400
 H     -0.48881529319400   -2.02327189785600    0.85302205586200
 H      1.02143656111200   -3.33128740453400   -2.36864862835500
 H      1.15783530638200   -1.97557162816700   -3.60929223375500
 H      1.01967415589200   -2.82487777116200    0.21094205203700
 H     -0.60686436151500   -3.32462822506400   -0.37054573363900
 H     -1.47933901672900    0.48558519640700   -2.20611449605200
