# Supplementary material for: Mining hydroformylation in complex reaction network via graph theory
Source: RSC Adv. 2021 Jul 1;11(38):23235–40. doi: 10.1039/d1ra03395f (PMC9036754; doi:10.1039/d1ra03395f)
Supplement: RA-011-D1RA03395F-s1049 [file RA-011-D1RA03395F-s1049.xyz]

18
eq194          -678.461652849236   -678.461652849236
Co     -0.39617208000400    0.07965147358900   -0.66432166439800
 H     -0.67833958603700   -0.65822857984200   -2.38367458137200
 C      1.13500213946400    0.87990782951300   -0.34250045593700
 O      2.15315923987500    1.36215083807800   -0.02955020293900
 C     -1.38956652413100    1.52214663164400   -0.98156120922500
 O     -2.02903941904300    2.47167300854700   -1.19445045091100
 C     -1.47260931632500   -0.78038080061000    0.45640982881200
 O     -2.09443638410500   -1.34187951397400    1.26992008655900
 C      1.41553926915500    1.04705904040700   -3.40557832609400
 O      0.57315874057400    1.79122838486800   -3.68917192012700
 C     -0.04131929949300   -1.58871058830800   -2.20801730601300
 C      0.63443767925300   -1.57952443602900   -0.84584414814800
 H      0.67933659330000   -1.56764736166600   -3.02443258129600
 H      0.35981327643300   -2.39867068124500   -0.18819286943600
 H      1.71399967251500   -1.45982472507300   -0.87879162286000
 H     -0.74143787530100   -2.41425345965200   -2.32117927338800
 H     -0.25473189324500    1.58960881711000    2.44814755634000
 H     -0.33645103551500    1.24775776195700    1.79286421120000
