# Supplementary material for: Mining hydroformylation in complex reaction network via graph theory
Source: RSC Adv. 2021 Jul 1;11(38):23235–40. doi: 10.1039/d1ra03395f (PMC9036754; doi:10.1039/d1ra03395f)
Supplement: RA-011-D1RA03395F-s1050 [file RA-011-D1RA03395F-s1050.xyz]

18
eq1940         -678.448011506079   -678.448011506079
Co      0.51395676081100   -1.10094809103800   -1.13357907815500
 H     -2.39439903994800   -2.37159870641000   -3.48110128123400
 C     -2.21640468504100   -0.10136662275100   -1.09114497395800
 O     -1.04016340875300    0.06999135646700   -0.71941402523800
 C      1.60186351897700   -0.20068242798100    0.19365982553300
 O      2.39963307505800   -0.88534764581700   -0.51587313108700
 C     -1.80286703008700   -1.85078513323400   -2.74784952855700
 O     -2.66064433947200   -0.96990897657700   -2.00061905348900
 C     -0.51480960751500   -1.96673604016000   -2.49696273218700
 O      1.43987468575400    0.55503868194900    1.12473911979300
 C     -0.01245034676400   -2.36399860955300    0.21644008366400
 C      0.76335030791700   -2.48901727812200   -2.60578312523800
 H     -0.40341887343700   -1.79369174362800    1.06214284100700
 H      0.99680312621000   -3.44300144500600   -2.14659111098300
 H      1.45470836368500   -2.12489986657800   -3.35853189401400
 H      0.88889486511900   -2.91792888750800    0.48632033695000
 H     -0.77520443780600   -3.03421126183600   -0.18790360841100
 H     -3.02974304306700    0.48818869372700   -0.68018948780100
