# Supplementary material for: Mining hydroformylation in complex reaction network via graph theory
Source: RSC Adv. 2021 Jul 1;11(38):23235–40. doi: 10.1039/d1ra03395f (PMC9036754; doi:10.1039/d1ra03395f)
Supplement: RA-011-D1RA03395F-s1051 [file RA-011-D1RA03395F-s1051.xyz]

18
eq1941         -678.334746767177   -678.334746767177
Co     -0.10252260702100   -1.07739170376700    1.70971777961500
 H     -2.57831833040500   -0.22340359301900   -3.53605710876400
 C     -1.36147997037200   -0.44007538001400   -0.56241102409500
 O     -0.79321603458100    0.13834418938600    0.37953522404500
 C      1.33828251899500   -0.23311851784600   -2.26274369567400
 O     -0.89503650731100   -2.29542681353400    2.39428390261200
 C     -1.90163259689100   -0.66488359191200   -2.82662816690800
 O     -1.68718338473600    0.19138561649600   -1.69542061531900
 C     -1.27257812989400   -1.81748189131000   -2.91684127716900
 O      2.16791884017100   -0.74145021651400   -2.89248231685800
 C      1.10595994204700   -1.90696857941900    0.49269923895300
 C     -0.59689906905900   -2.94578226968600   -2.89072029924600
 H      1.85459768950000   -1.14108892619300    0.24208528466700
 H     -1.00801047291200   -3.83378067914000   -2.42233266674700
 H      0.39896124788500   -3.01270670677700   -3.31604172478600
 H      0.58292029420400   -2.22055850547300   -0.42073256616200
 H      1.56996109675600   -2.77410209340300    0.95920075424400
 H     -1.61274463465100   -1.50241434193200   -0.51735154579600
