# Supplementary material for: Mining hydroformylation in complex reaction network via graph theory
Source: RSC Adv. 2021 Jul 1;11(38):23235–40. doi: 10.1039/d1ra03395f (PMC9036754; doi:10.1039/d1ra03395f)
Supplement: RA-011-D1RA03395F-s1052 [file RA-011-D1RA03395F-s1052.xyz]

18
eq1942         -678.414370447064   -678.414370447064
Co      2.29204654597400    1.72078632350900    0.14030589871200
 H      0.87757723094300   -2.18198249881500    0.50133325116400
 C      0.95964538466700    1.14712797747200   -1.24187604218800
 O      0.07231196586100    0.33679999612800   -0.75892400293000
 C      1.01086970428900    2.86446216118500    0.71012301935000
 O      1.24545072126900    4.02129287357300    0.35388946069900
 C      0.50128090921700   -0.04640013144600    0.85001287599300
 O      1.82413777962100    0.11318845738400    0.88115671636600
 C      0.09579535687700   -1.50957893433900    0.87976101214600
 O     -1.00000769398000   -1.89514578903800    1.28493466122400
 C     -0.33576873860200    0.89278321019100    1.70691136572400
 C     -0.29219385011200    2.37150897580300    1.30988044769400
 H      0.06660751947300    0.76733969199500    2.71536748470000
 H     -1.05130143907700    2.57743666142500    0.54825057116000
 H     -0.52622361339000    2.99707514972000    2.17297126717300
 H     -1.36682616355400    0.54085859850600    1.71277173904000
 H      3.03777203674500    2.13164982750500    1.37312225479600
 H      0.69852925579500    1.41273099579100   -2.27610474121400
