# Supplementary material for: Mining hydroformylation in complex reaction network via graph theory
Source: RSC Adv. 2021 Jul 1;11(38):23235–40. doi: 10.1039/d1ra03395f (PMC9036754; doi:10.1039/d1ra03395f)
Supplement: RA-011-D1RA03395F-s1053 [file RA-011-D1RA03395F-s1053.xyz]

18
eq1943         -678.496223547247   -678.496223547247
Co      1.07167471339400    0.60314758892400   -0.93676358021900
 H      0.27469492917300   -1.69765053243500    1.00910953548300
 C     -0.59676644045700    0.97771961149900   -0.64131236791000
 O     -1.72878148600600    1.23339243860400   -0.51332697326300
 C      1.99407189238200    0.03100961460500   -2.34933713117100
 O      2.53952845944800   -0.35333891773800   -3.29902843323300
 C      1.35714660039900    0.20826189165300    1.09030726071300
 O      2.27392763381100   -0.29656676455600    0.29225906518600
 C      0.27651012418000   -0.73476608472700    1.54253352903900
 O     -0.52661524939900   -0.45879372895100    2.43909481673300
 C      1.59154365639400    1.49238197673400    1.84126524643200
 C      2.29121544593600    2.52840112972500    0.95789648907700
 H      2.20282407226000    1.25967262305800    2.71955054270300
 H      3.24644275452100    2.14497538201500    0.59458873984500
 H      1.66598499336400    2.77183251253800    0.08778818004100
 H      0.63039789055400    1.85834540842200    2.20607097076400
 H      0.67902887584400    1.59893359150200   -1.93307956948300
 H      2.46315773028600    3.45241688385600    1.50956464648900
