# Supplementary material for: Mining hydroformylation in complex reaction network via graph theory
Source: RSC Adv. 2021 Jul 1;11(38):23235–40. doi: 10.1039/d1ra03395f (PMC9036754; doi:10.1039/d1ra03395f)
Supplement: RA-011-D1RA03395F-s1054 [file RA-011-D1RA03395F-s1054.xyz]

18
eq1944         -678.502935035556   -678.502935035556
Co      0.80215887895600    0.80900288152600   -1.82766778742900
 H     -0.14284932519400   -0.82608726719700    0.21007497237400
 C     -0.84917410176400    1.39182204847200   -1.82930051679300
 O     -1.99138379827400    1.64976690208500   -1.87495697209300
 C      1.83082002437200   -0.56422867207700   -2.17914173142800
 O      2.39905084083700   -1.55321592050600   -2.44803676815100
 C      1.15892915671800    0.75054095016300    1.05836657913200
 O      1.35363996761700    1.23995640998600   -0.07472456145700
 C      0.26823647337200   -0.47214938326600    1.16810984046000
 O      0.03996480844300   -1.00742325465200    2.25407686009500
 C      1.78120379906300    1.33982430514900    2.27588071646600
 C      2.64848642419400    2.54518456590400    1.92292698747300
 H      2.35194992206000    0.54956451615100    2.77555579910800
 H      3.43818369143800    2.25458059581800    1.22695125045300
 H      2.04959497124800    3.31502378324400    1.43202237478000
 H      0.97662583985900    1.59791195203800    2.97307812725500
 H      0.48972932701400    0.63523313601800   -3.26689189584700
 H      3.10081969612500    2.96406707584600    2.82085769289700
