# Supplementary material for: Mining hydroformylation in complex reaction network via graph theory
Source: RSC Adv. 2021 Jul 1;11(38):23235–40. doi: 10.1039/d1ra03395f (PMC9036754; doi:10.1039/d1ra03395f)
Supplement: RA-011-D1RA03395F-s1055 [file RA-011-D1RA03395F-s1055.xyz]

18
eq1945         -678.415602323771   -678.415602323771
Co     -2.17194405722600   -0.17775463713300    0.63422465722700
 H     -0.51829435750900    2.85420219162200    1.43321177593500
 C     -0.88589859920600   -1.34316885483500    1.01919676988000
 O     -1.71739996170800   -2.26901303856900    1.10911832134300
 C     -0.82561554586700    2.37033708276100    0.50481986951600
 O     -1.97083267494800    1.54223791440200    0.76023084252500
 C      1.75122569687600   -0.84633036939500   -0.91839204339200
 O      2.45596324393700   -1.54141669665600   -0.25453566391700
 C      0.29528421295300    1.47003355517800    0.01107716060400
 O      1.11747785736700    0.95930827411200    0.78963736218800
 C      0.30739544365900    1.14003610726700   -1.46215866479200
 C      0.95468149624300   -0.18746893414100   -1.74678361593600
 H      0.82805132753700    1.96275395690800   -1.97094880727400
 H      0.74585883204700   -0.67093191432100   -2.69201273258600
 H     -1.84114770526800   -0.40455633780000   -0.75092851863500
 H     -0.72171444359300    1.14166706965700   -1.82884649462800
 H      0.19687633020000   -1.40041761776600    1.15497073950100
 H     -1.07666924118000    3.11828824058200   -0.25320366354600
