# Supplementary material for: Mining hydroformylation in complex reaction network via graph theory
Source: RSC Adv. 2021 Jul 1;11(38):23235–40. doi: 10.1039/d1ra03395f (PMC9036754; doi:10.1039/d1ra03395f)
Supplement: RA-011-D1RA03395F-s1056 [file RA-011-D1RA03395F-s1056.xyz]

18
eq1946         -678.417895662085   -678.417895662085
Co     -1.95842849494300    0.76253777278000    0.02601176615800
 H     -1.10850559754600   -2.81054282663100    1.35066494627400
 C     -2.07060659697800    1.83008649489900    1.52686475378300
 O     -1.34417696463200    2.39554357914700    2.33135384634100
 C     -3.34747448488900    1.37772817265400    1.02027001085500
 O     -4.55212938794000    1.40943091905300    1.25837444620200
 C      0.19966305691900    0.93569726705800    0.09471433380200
 O     -0.18667045858400    0.29040325205800   -0.94352956560400
 C     -0.91553039106300   -1.75458576173900    1.13692384043000
 O     -1.87863377400200   -1.05877998161600    0.76719484146400
 C      0.72175811611700    0.22477229372800    1.32103505651900
 C      0.50036217181100   -1.28581175628100    1.28311168941800
 H      1.79580396720100    0.42646695194700    1.38551067092000
 H      0.91610515724400   -1.75361277049200    2.17871744578600
 H      1.03109814729300   -1.72093009036200    0.42604706115600
 H      0.27378366618000    0.68463199751100    2.20384236148800
 H     -2.11786418187700    2.07222618646400   -0.65116129189600
 H      0.34817924343500    2.01778417554500    0.05208733472500
