# Supplementary material for: Mining hydroformylation in complex reaction network via graph theory
Source: RSC Adv. 2021 Jul 1;11(38):23235–40. doi: 10.1039/d1ra03395f (PMC9036754; doi:10.1039/d1ra03395f)
Supplement: RA-011-D1RA03395F-s1057 [file RA-011-D1RA03395F-s1057.xyz]

18
eq1947         -678.381247257171   -678.381247257171
Co      0.62334465295100   -0.48220987669400    0.45774809940500
 H     -1.32562644872000    0.15435339262200   -2.83055835106200
 C     -2.42035238578600   -0.73449827402600   -0.30046495068300
 O     -1.38741257296400   -0.35601932479600    0.25800514161900
 C      1.21053885273300   -0.09972475899300   -1.14452547487500
 O      1.91084995898200   -0.36989952898900    1.42991230151600
 C     -1.45156852799600   -0.86605771900400   -2.49882341511000
 O     -2.55751979996400   -1.05627727279900   -1.60073774710900
 C     -0.71924317441600   -1.88588038583400   -2.87474118209000
 O      1.74874700880900    0.07796481671600   -2.16253894997200
 C      0.51945415078700   -2.39564451119500    0.20888434758900
 C      0.08255663130300   -2.87315357428700   -3.19518207538800
 H      1.48048000332600   -2.78023188133300   -0.13096040495900
 H     -0.11123056953000   -3.51293679491200   -4.04637799616400
 H      0.96278374208600   -3.06520866629400   -2.58907706903600
 H     -0.28044726181100   -2.63941091557700   -0.49313172702100
 H      0.28942922408400   -2.76790480116500    1.20872834317500
 H     -3.36580359219500   -0.84816392750400    0.22160028677700
