# Supplementary material for: Mining hydroformylation in complex reaction network via graph theory
Source: RSC Adv. 2021 Jul 1;11(38):23235–40. doi: 10.1039/d1ra03395f (PMC9036754; doi:10.1039/d1ra03395f)
Supplement: RA-011-D1RA03395F-s1058 [file RA-011-D1RA03395F-s1058.xyz]

18
eq1948         -678.494675602204   -678.494675602204
Co     -0.08132223769700    0.58143256317100   -0.31405404162500
 H      1.87365391902300   -1.04388644840700   -2.41708286758400
 C      0.74054898403800    1.61337326274200    0.84272442636100
 O      1.30866862833500    2.33435971721900    1.56121678039400
 C     -0.92726251933900    0.28832640244100   -1.83178358271000
 O     -1.43907230144700    0.13923299914000   -2.86757487304400
 C     -0.85470412117300   -0.60895819882400    0.76169658950200
 O     -1.35596879753800   -1.40123298095700    1.45037393485200
 C      3.00047706953000   -1.01585517372200    1.70007867603500
 O      1.89798963248900   -1.17083833390700    2.02417145991200
 C      1.05322334884200   -2.52568400014600   -1.03931598161300
 C      1.93563261137700   -1.31595516974400   -1.36183698254800
 H      1.42125004509100   -3.42051527411800   -1.54405184354700
 H      1.63451384720700   -0.42865219970300   -0.77793885372800
 H      2.98277836354500   -1.50480421742600   -1.11262354750500
 H      1.03310446463600   -2.72414617670400    0.03559118686100
 H      0.02287482331900   -2.35687317596200   -1.36386182655200
 H      0.50429544962800    1.63875673442700   -1.21201681109100
