# Supplementary material for: Mining hydroformylation in complex reaction network via graph theory
Source: RSC Adv. 2021 Jul 1;11(38):23235–40. doi: 10.1039/d1ra03395f (PMC9036754; doi:10.1039/d1ra03395f)
Supplement: RA-011-D1RA03395F-s1059 [file RA-011-D1RA03395F-s1059.xyz]

18
eq1949         -678.527635687841   -678.527635687841
Co     -1.91957152995900   -0.84644983401400   -0.27711079988700
 H      0.00717465521900   -1.00922691178400    2.20914749834500
 C      0.87802458755100   -0.34419319574700    2.04204244592300
 O      1.95141612685200   -0.56204314145400    2.61135973111000
 C     -2.61543390907300   -1.21057638461800    1.26150449919300
 O     -3.06591871932700   -1.38871062774500    2.32314506753200
 C     -1.43038164512200   -2.52174589569100   -0.56339475831900
 O     -1.02124122752500   -3.60352420752700   -0.70425643603000
 C     -1.49127101020200    1.98811266972400    0.27087659844900
 O     -1.90871186100700    0.85687277311800   -0.49959839696700
 C      0.60890718613300    0.78650690193700    1.08644580082100
 C     -0.65854806481000    1.56702445195500    1.48681149530600
 H      1.48254191726900    1.43360887651800    1.01505748427000
 H     -0.38627764002300    2.44986047708400    2.06946427242900
 H     -1.29491243059100    0.94832292254100    2.13130206607200
 H      0.44259849967200    0.32902544714200    0.10186036218500
 H     -0.89699772603700    2.62524564488600   -0.39206316412700
 H     -2.37466401507200    2.54493590932600    0.59543978163100
