# Supplementary material for: Mining hydroformylation in complex reaction network via graph theory
Source: RSC Adv. 2021 Jul 1;11(38):23235–40. doi: 10.1039/d1ra03395f (PMC9036754; doi:10.1039/d1ra03395f)
Supplement: RA-011-D1RA03395F-s1060 [file RA-011-D1RA03395F-s1060.xyz]

18
eq195          -678.440020324465   -678.440020324465
Co     -0.19016076038600   -0.31749871316400   -0.27168586833800
 H      0.34637652190500    0.73755233836800   -1.16927055137600
 C      1.33764162693700    0.15091657326000    0.46699576210500
 O      2.34908335041400    0.53601966604100    0.90721240187400
 C     -1.66435562930300    0.51922826823400   -0.75890758304100
 O     -2.58637184561000    1.14376054059100   -1.11199279383600
 C     -0.86219933830100   -1.25645812894300    1.07334923538000
 O     -1.30455097019700   -1.85873440502300    1.96823850956900
 C      0.65812259927800    2.06012754687500   -3.05441984931200
 O     -0.21437708224000    1.67391274454800   -3.71520684153000
 C      0.41459383157500   -1.27903840647700   -2.17622403896000
 C      0.03801994925000   -2.27538947299500   -1.30233816715500
 H      1.45681480498400   -1.01361716958700   -2.30375446392500
 H     -0.96266390979500   -2.68779315794500   -1.33795166386700
 H      0.77667209358300   -2.80754793758800   -0.71634598983600
 H     -0.28123345317500   -0.89420133896100   -2.91116751386000
 H      0.00697791837500    3.24888762975300    0.05114658736800
 H     -0.08804650989200    2.52193706232200    0.17239789948700
