# Supplementary material for: Mining hydroformylation in complex reaction network via graph theory
Source: RSC Adv. 2021 Jul 1;11(38):23235–40. doi: 10.1039/d1ra03395f (PMC9036754; doi:10.1039/d1ra03395f)
Supplement: RA-011-D1RA03395F-s1061 [file RA-011-D1RA03395F-s1061.xyz]

18
eq1950         -678.528813815741   -678.528813815741
Co      0.15526324143300    0.04764065369800   -0.02896624758300
 H     -1.31527494216600    3.17655299035700    2.08703976316500
 C      1.25497412209200   -1.20349478790200    0.62692504251600
 O      1.96978907344200   -2.00631658381300    1.07625045556700
 C      1.35331151759900    1.25356471930600   -0.49752170803500
 O      2.11245465550000    2.05097852716800   -0.89575525972000
 C     -0.77335353907800   -0.91327823117800   -1.17566336170700
 O     -1.36349820487800   -1.49076755206600   -2.00330176967300
 C     -1.29512449360900    1.37315993888800   -0.09149399444500
 O     -1.14337059434900    2.70489595350900   -0.53777705499900
 C     -0.67828367821100    2.30012583222700    2.21715833513700
 C     -1.22622117549500    1.12090838191400    1.41639962263000
 H     -0.62935564720700    2.05183587832800    3.27768235672200
 H     -0.55870847253000    0.22590544120100    1.65705757194900
 H     -2.19647872278800    0.78469944931700    1.78303455263800
 H      0.33714466879800    2.54857424387500    1.89321129418500
 H     -2.20708787849100    1.02201102598500   -0.55952455963000
 H     -0.33139697878100    3.12291210867800   -0.20379080748000
