# Supplementary material for: Mining hydroformylation in complex reaction network via graph theory
Source: RSC Adv. 2021 Jul 1;11(38):23235–40. doi: 10.1039/d1ra03395f (PMC9036754; doi:10.1039/d1ra03395f)
Supplement: RA-011-D1RA03395F-s1062 [file RA-011-D1RA03395F-s1062.xyz]

18
eq1951         -678.334576934151   -678.334576934151
Co      0.19819178757800   -1.07482469966500    1.10688553936900
 H     -3.34781859773800   -2.42512597197300   -1.94085846164400
 C     -1.32911298617800   -0.06215898248700   -1.03620377570600
 O     -0.48650198480000    0.26515546028400   -0.19121587387600
 C      2.92711012044200    0.50619241174700    0.23790682171800
 O     -0.53481584125100   -2.15575358628200    2.04793463777900
 C     -2.37971788579000   -1.95901771393600   -1.98757821754400
 O     -2.12200995351500   -1.13461852944900   -0.85336237651000
 C     -1.42676661661500   -2.13975867434400   -2.87601219010800
 O      1.94393401515300    0.09436355396400    0.69309878161300
 C      0.76622676099800   -2.28717230868900   -0.28252828333600
 C     -0.35485711106900   -2.31210379071700   -3.61681302415600
 H      1.04494328777800   -1.71003371910800   -1.17635159431100
 H      0.35771002190900   -3.08645959202000   -3.34965888865600
 H     -0.14232756920500   -1.69095538890300   -4.47923230670400
 H     -0.06286922805300   -2.96280202991300   -0.49999092698700
 H      1.62084713729200   -2.85614162096000    0.08959325491700
 H     -1.46318546543200    0.49031117830600   -1.96785393924400
