# Supplementary material for: Mining hydroformylation in complex reaction network via graph theory
Source: RSC Adv. 2021 Jul 1;11(38):23235–40. doi: 10.1039/d1ra03395f (PMC9036754; doi:10.1039/d1ra03395f)
Supplement: RA-011-D1RA03395F-s1063 [file RA-011-D1RA03395F-s1063.xyz]

18
eq1952         -678.532407213898   -678.532407213898
Co     -0.24061646105100   -0.75131864720000   -0.51069815479700
 H      1.01245289873800    1.10017371159300    1.24825775512000
 C      0.91391028439700   -2.05321973182600   -0.93013370631400
 O      1.71763515219300   -2.87086715047200   -1.12885713789300
 C     -0.89892849563300   -1.36711512037900    0.95021532456000
 O     -1.35870542753100   -1.68601480811600    1.97881763484100
 C     -0.88573881554400    0.92787501501200   -0.49581637725100
 O     -0.17000050759800    1.00156701233900   -1.54098256580700
 C     -1.49300892535000    2.07419614469300    0.22958470878400
 O     -1.27059408099500    3.33449100762100   -0.43168234485100
 C      0.62747394296800    2.04136494062700    1.65654468170100
 C     -0.90488470838000    2.05630718740100    1.65721667157000
 H      1.02259141910300    2.86386959937300    1.05370324873100
 H     -1.29342173762400    1.18181614802800    2.18586538521000
 H     -1.27866690164000    2.95014666840800    2.15803355138600
 H      1.01348313360500    2.14756702126400    2.67052401535200
 H     -2.57276852662300    1.92521511712000    0.28420065273000
 H     -0.47542929187400    3.29385387265200   -0.99382910967900
