# Supplementary material for: Mining hydroformylation in complex reaction network via graph theory
Source: RSC Adv. 2021 Jul 1;11(38):23235–40. doi: 10.1039/d1ra03395f (PMC9036754; doi:10.1039/d1ra03395f)
Supplement: RA-011-D1RA03395F-s1064 [file RA-011-D1RA03395F-s1064.xyz]

18
eq1953         -678.429449398748   -678.429449398748
Co      0.13895560163200   -2.20393631218100    0.46991113594600
 H      0.35812354390500   -1.55066280907600   -3.81968436176400
 C     -1.20915979780600   -1.80202790265600   -0.67457007683000
 O     -2.31904687079800   -1.54977468377900   -0.15608207781500
 C      0.26060526300600    0.64509099742100    1.01257899758700
 O      0.22009408423300   -0.53632203300900    1.43759645738100
 C      0.13239782083100   -1.24826263934200   -2.78988523407200
 O      0.87827491215400   -0.41194192196100   -2.23760177002000
 C     -1.05879834690500   -1.83267291576500   -2.16969357072800
 O      0.48810842187000    1.01826330542200   -0.21962815245400
 C      0.85193182415100   -3.40102107140800   -0.52536078599400
 C     -1.97686724571700   -2.43175935460500   -2.95252643814200
 H      1.65037797626200   -4.00002385287300   -0.05297676953700
 H     -2.88106325271200   -2.83293165957400   -2.51155954306400
 H     -1.83783407475000   -2.53005852043100   -4.02439261615300
 H      0.75589136581600   -3.63168728672400   -1.59258111694300
 H      0.10033098220800    1.47382141407200    1.69475435878000
 H      0.65665768437100    0.32500324238000   -0.97053925957600
