# Supplementary material for: Mining hydroformylation in complex reaction network via graph theory
Source: RSC Adv. 2021 Jul 1;11(38):23235–40. doi: 10.1039/d1ra03395f (PMC9036754; doi:10.1039/d1ra03395f)
Supplement: RA-011-D1RA03395F-s1065 [file RA-011-D1RA03395F-s1065.xyz]

18
eq1954         -678.415831992260   -678.415831992260
Co      0.12647115318800   -2.47597708676600    0.55466843750800
 H     -0.93522998419800   -0.50350619364000   -4.07532029814800
 C     -0.57812073075600   -1.20517917272200   -0.61732661275100
 O     -1.77104134943200   -0.68689770773200   -0.18060234863900
 C      1.38198845158800   -0.08209259563400    0.47714600973000
 O      1.46173109180000   -1.17634997941000    1.12665433705800
 C     -1.16101351707200   -0.41240055590200   -3.00317384332900
 O     -1.98814412047000    0.42998475478300   -2.60309484818100
 C     -0.43733020206000   -1.34216817582300   -2.11437771481400
 O      0.50538741571700    0.13617146357500   -0.45091292257800
 C     -0.82663232165100   -3.76678636082000   -0.06279818942700
 C      0.36748978216300   -2.26370778172900   -2.67238340678600
 H     -0.70764096432400   -4.77681198927200    0.36558071373200
 H      0.89742216560200   -2.97269730978100   -2.04680585062700
 H      0.49383025800500   -2.32804942889200   -3.74819928878600
 H     -1.54433397404100   -3.76146739819500   -0.89073793125700
 H      2.07587829419200    0.72866881535100    0.68335099536100
 H     -2.15173155649000   -0.04163730150500   -0.82390806144000
