# Supplementary material for: Mining hydroformylation in complex reaction network via graph theory
Source: RSC Adv. 2021 Jul 1;11(38):23235–40. doi: 10.1039/d1ra03395f (PMC9036754; doi:10.1039/d1ra03395f)
Supplement: RA-011-D1RA03395F-s1066 [file RA-011-D1RA03395F-s1066.xyz]

18
eq1955         -678.496534412969   -678.496534412969
Co     -0.98451643518600   -0.78847423336400   -0.29097233618700
 H     -1.17848827217500    1.87230303980600    1.63930953515500
 C     -0.01032984907000   -0.77548940656800    1.29043437174400
 O     -0.42983716886900   -1.39817413909100    2.25363904887500
 C     -1.28104370024600    1.89415173420300    0.54953557545000
 O     -1.84428033732300    0.68281858738200    0.05791445100900
 C     -0.36255715501700   -2.40105357038900   -0.74061150563200
 O      0.12053357605100   -3.40930333792900   -1.05277175992000
 C      0.09982652535100    2.12648884286800   -0.06543742687700
 O      0.99903216609100    2.71645240449600    0.55086211767200
 C      0.28156476900500    1.53451054273300   -1.44645019581200
 C      0.38096308952600    0.00512954692300   -1.41140069365300
 H      1.19455754395500    1.95118376424800   -1.87629670234500
 H      0.21488006656800   -0.40473887274400   -2.41210936102100
 H      1.35674645691700   -0.31980905884300   -1.03943754428000
 H     -0.57890569470400    1.82033730755400   -2.05652611723500
 H      0.87739561700500   -0.11783414128400    1.31627425310500
 H     -1.93224334354000    2.72930698187600    0.27272158394000
