# Supplementary material for: Mining hydroformylation in complex reaction network via graph theory
Source: RSC Adv. 2021 Jul 1;11(38):23235–40. doi: 10.1039/d1ra03395f (PMC9036754; doi:10.1039/d1ra03395f)
Supplement: RA-011-D1RA03395F-s1067 [file RA-011-D1RA03395F-s1067.xyz]

18
eq1956         -678.447299747320   -678.447299747320
Co      0.30425838542400   -0.07300830851800    1.22669006648000
 H     -1.02825172527800    3.17859728326600   -1.28789968208500
 C      0.22236681538300    1.10850111883400    2.96172370286200
 O      0.77665956617900   -0.09107056294000    3.11623613048800
 C     -0.50083147900600    2.35831979986800   -0.78003149540200
 O      0.55543790749600    2.56745049176600   -0.16129985550800
 C      1.88935684425200    0.14324065521700    0.56177039144200
 O      2.90996637369900    0.58326797571900    0.17260337253500
 C     -1.17745619585400    1.03410741152800   -0.86672763341700
 O     -0.54971655782900   -0.05721124733400   -0.37708599794900
 C     -0.98876140103700    1.14180324644400    2.24630006097200
 C     -2.40682658215500    0.99292896831100   -1.42794170657300
 H     -1.69397014044200    0.31836881401100    2.35461298103800
 H     -2.95454344819900    0.06128980299300   -1.46887378941800
 H     -2.84987504872300    1.88445632418800   -1.85244171146300
 H     -1.37618021850500    2.07569620625500    1.86647390968700
 H      1.53123604079900   -1.05979160282400    0.57940712069800
 H      0.80191381597300    2.00296161297400    3.17744836691100
