# Supplementary material for: Mining hydroformylation in complex reaction network via graph theory
Source: RSC Adv. 2021 Jul 1;11(38):23235–40. doi: 10.1039/d1ra03395f (PMC9036754; doi:10.1039/d1ra03395f)
Supplement: RA-011-D1RA03395F-s1068 [file RA-011-D1RA03395F-s1068.xyz]

18
eq1957         -678.452283444320   -678.452283444320
Co     -0.33935506682800   -0.81848354847000    1.19213838484700
 H      0.33083225795200    2.36788976659400   -1.21238554553000
 C      0.14173832484500    1.73639177549300    2.02182045319900
 O      1.42358384699600    1.03965960544800    2.01375229848500
 C      0.12320486313000    1.65039026179900   -0.42746686674800
 O     -0.02681723682600    2.45326595176800    0.77654600488000
 C      1.31356638893900    0.10407069293100    0.92314658689600
 O      1.27815670335800    0.79007357402800   -0.32505692412900
 C     -1.12728082236000    0.83753987774200   -0.76937425893900
 O     -1.18008723685800   -0.44315021130900   -0.28194145959700
 C     -0.90595117238900    0.65278131655900    2.24541270707700
 C     -2.11580178168200    1.37478778881300   -1.49488340549200
 H     -0.86897075671000    0.30910003708600    3.28682017466300
 H     -3.02103263527800    0.81647674327400   -1.68750142742900
 H     -2.02021437672900    2.37944103078400   -1.88409987699500
 H     -1.91296988201300    0.96295905500300    1.96271553613600
 H      2.18209251835700   -0.55021530403000    0.91833828690800
 H      0.19008901628900    2.50692957624300    2.78298356306800
