# Supplementary material for: Mining hydroformylation in complex reaction network via graph theory
Source: RSC Adv. 2021 Jul 1;11(38):23235–40. doi: 10.1039/d1ra03395f (PMC9036754; doi:10.1039/d1ra03395f)
Supplement: RA-011-D1RA03395F-s1069 [file RA-011-D1RA03395F-s1069.xyz]

18
eq1958         -678.509204985643   -678.509204985643
Co     -2.07943033550500    0.50047418822300    0.74470605724700
 H     -0.48675230862000   -3.01402634268300    1.33771471201600
 C     -2.56961837998700    1.08655563861500    2.31262802271400
 O     -2.78047560969500    1.52925999120200    3.37413985645900
 C     -2.77148766114900    1.96505265710400   -0.08610794882400
 O     -2.52121021826500    3.15888314387400   -0.19775978722700
 C     -0.22532776748200    1.00506693213300    0.36112940001700
 O     -0.73792448722100    0.34039930132600   -0.67472543066100
 C     -0.52782964399400   -1.92427195857600    1.23663083522900
 O     -1.64897662331300   -1.38342379809600    1.25450646974600
 C      0.75749337477300    0.30206938926700    1.27849873069400
 C      0.77757489286100   -1.21142367041200    1.05977068308100
 H      1.76202256902700    0.69219727326900    1.08702099251700
 H      1.51332663049300   -1.69025965070500    1.71075044696600
 H      1.07832382118300   -1.42370060568000    0.02569933010900
 H      0.51600612227200    0.54879914640800    2.31668075052200
 H     -3.59716642399800    1.46917333083400   -0.68143446271800
 H     -0.15181475763200    2.09222090958500    0.30818488995400
