# Supplementary material for: Mining hydroformylation in complex reaction network via graph theory
Source: RSC Adv. 2021 Jul 1;11(38):23235–40. doi: 10.1039/d1ra03395f (PMC9036754; doi:10.1039/d1ra03395f)
Supplement: RA-011-D1RA03395F-s1070 [file RA-011-D1RA03395F-s1070.xyz]

18
eq1959         -678.465540451818   -678.465540451818
Co      0.18806620037400   -0.60755894029700    0.17783407417600
 H      0.65098572581100    0.79264935270200    0.19946516156200
 C     -0.37811138419900   -2.30860017449400    0.14773136731600
 O     -0.74982733891400   -3.40901339306300    0.12732272897500
 C      1.09761078147300   -0.50317393471500   -1.34712664484800
 O      1.72062094815900   -0.31891112513900   -2.31566563370600
 C      1.16874504022800   -0.54666568148700    1.66473436374900
 O      1.82646154559700   -0.36673094436600    2.61064223598100
 C     -1.35167236346100    0.28292405992200    0.28473052817200
 O     -2.28840203730800    0.97188483220700    0.37045335192400
 C      0.72130626057800    2.98697110796800    1.15137734551000
 C      1.86331922339200    2.72264405632400    0.49682400780400
 H      0.62277228764600    2.80216676556500    2.21542550297900
 H      1.94976398152200    2.86823031255900   -0.57471108477700
 H      2.72943925568200    2.31869806512700    1.00944841799800
 H     -0.15897504611100    3.35077513302300    0.63221888228200
 H     -0.18437501686200    1.91354259825400   -1.62830169814300
 H     -0.32963055858500    2.62672988922300   -1.77046438042300
