# Supplementary material for: Mining hydroformylation in complex reaction network via graph theory
Source: RSC Adv. 2021 Jul 1;11(38):23235–40. doi: 10.1039/d1ra03395f (PMC9036754; doi:10.1039/d1ra03395f)
Supplement: RA-011-D1RA03395F-s1071 [file RA-011-D1RA03395F-s1071.xyz]

18
eq196          -678.470335625349   -678.470335625349
Co      0.04413624389000   -0.94818382228900    0.54406864683300
 H      0.84509833919700    1.08363076147200    2.01335516434000
 C     -0.72904335398200   -1.79064336417700   -0.86250606007500
 O     -1.20628064996000   -2.36114845572700   -1.75494320139300
 C      1.19200210483500   -0.01455534574000   -0.44049109504200
 O      1.93949866630600    0.61812950762300   -1.07428499536200
 C     -1.44158940832200   -0.21719673161100    1.18741349443200
 O     -2.40004969924900    0.27099224323400    1.63861262655800
 C      0.88471482560700   -0.02099709226700    2.05471208814800
 O      1.43014570568300   -0.58062318440700    3.00682152100000
 C      0.00628814139500   -2.77036484694700    1.68737878749300
 C      1.20410666087900   -2.70366582887900    0.98251626679300
 H     -0.02159826086700   -2.43721505857400    2.71610051419600
 H      1.35113390327900   -3.25988466772400    0.06418575120300
 H      2.08820216843900   -2.32292633003600    1.47299398791100
 H     -0.81785249378600   -3.38184164669100    1.33980894398100
 H      3.54936873211200   -0.64224511768200    1.39894561208400
 H      3.68621035269200   -0.76809082760300    0.68060925835100
