# Supplementary material for: Mining hydroformylation in complex reaction network via graph theory
Source: RSC Adv. 2021 Jul 1;11(38):23235–40. doi: 10.1039/d1ra03395f (PMC9036754; doi:10.1039/d1ra03395f)
Supplement: RA-011-D1RA03395F-s1072 [file RA-011-D1RA03395F-s1072.xyz]

18
eq1960         -678.401389747909   -678.401389747909
Co     -2.05948889319600   -0.98315589390300    0.32145695404000
 H     -0.32197549648100    0.23095762201600   -1.06288834551000
 C     -0.03181514137800    1.17773758967700   -0.55713770167800
 O     -0.24550863928000    2.26378727411400   -1.09997089143700
 C     -1.80983189533700   -2.54481774784500   -0.49004127046400
 O     -1.63775934034800   -3.58785639476600   -0.96633536460600
 C     -1.04062672718300   -1.54863190303000    1.82026411833600
 O     -0.91776804778400   -0.57738090760700    2.65766667480600
 C     -1.42093874846500    0.86940422800200    2.18309603413100
 O     -2.16500172379700    0.67886237065200    1.05036739926500
 C      0.67843219470700    1.02696816018000    0.77341108194500
 C     -0.12442328167500    1.62579544934300    1.94085370063300
 H      0.90211188324600   -0.02721432723400    0.95732446674500
 H     -0.40275518634700    2.65371543937400    1.69533939407500
 H      0.47463381971700    1.63048023651100    2.85188400898800
 H      1.62735325179200    1.56330104363600    0.70690605454300
 H     -3.21086654328800   -1.61946832901800    0.93667883211000
 H     -1.98703829090600    1.21056196563700    3.04915840199000
