# Supplementary material for: Mining hydroformylation in complex reaction network via graph theory
Source: RSC Adv. 2021 Jul 1;11(38):23235–40. doi: 10.1039/d1ra03395f (PMC9036754; doi:10.1039/d1ra03395f)
Supplement: RA-011-D1RA03395F-s1073 [file RA-011-D1RA03395F-s1073.xyz]

18
eq1961         -678.455157776702   -678.455157776702
Co     -0.49780108938700    0.13241102249700    1.66211732358600
 H     -1.08619256954000    2.91900384126300   -1.72882688864900
 C      0.91721628851800    0.81576417412200    3.06897606063800
 O      0.46857654633100   -0.40928455494200    3.27087228469800
 C     -1.23450910995300    2.47990583671200   -0.73071752504800
 O     -1.09823771554700    3.15828748901400    0.29525510186200
 C      0.81126936552900   -0.02263339411400    0.35181470477100
 O      1.80806398020000    0.66199988794500    0.20154933680700
 C     -1.57500178025100    1.02835504515300   -0.74145470319700
 O     -1.76282838174100    0.41470073671000    0.45513840893100
 C     -0.05161884655800    1.78468397331700    2.69550693078400
 C     -1.63439035754300    0.37518096471200   -1.92142790095900
 H     -1.02232112150300    1.80708918907700    3.18687618061600
 H     -1.85449996364000   -0.68413499630700   -1.95013391867700
 H     -1.47932553694700    0.90221442007100   -2.85355098667000
 H      0.24915411977000    2.68671311142300    2.18436072913600
 H      0.52399946951600   -0.85544031875500   -0.32649423584000
 H      1.98322965497800    0.97509156186200    2.92110332858100
