# Supplementary material for: Mining hydroformylation in complex reaction network via graph theory
Source: RSC Adv. 2021 Jul 1;11(38):23235–40. doi: 10.1039/d1ra03395f (PMC9036754; doi:10.1039/d1ra03395f)
Supplement: RA-011-D1RA03395F-s1074 [file RA-011-D1RA03395F-s1074.xyz]

18
eq1962         -678.466439826726   -678.466439826726
Co     -1.86937230091300    0.72962529318700   -0.34677558968100
 H     -0.65479970742800   -2.88938668011500    0.18491295828400
 C     -1.12556999794300    1.66135296525000    3.11163982462600
 O     -1.16996531983000    2.81212562382000    2.99774579718100
 C     -3.13468519984200    0.88705535746800    0.82711621311700
 O     -3.93189198571700    1.08046932228100    1.66506376445300
 C      0.02210352222700    1.09021437114900    0.17488938350400
 O     -0.11138520753800    0.84237217016100   -1.12187961541000
 C     -0.83857793807100   -1.82534834859400    0.35495917676500
 O     -1.63456600544300   -1.23826712731000   -0.40414513031400
 C      0.72270946433800    0.06189729157400    1.05492900443600
 C     -0.15726120587100   -1.13261319339500    1.49709594642900
 H      1.58519340079700   -0.30972523835500    0.49497467162800
 H     -0.93935762429500   -0.74065021011700    2.15823767700700
 H      0.44425135443500   -1.84731021476000    2.05845476809200
 H      1.09058804764500    0.54456941562900    1.96237882294400
 H     -2.08304796662000    2.18595356446500   -0.40109948201300
 H      0.09236786383800    2.13071151336900    0.49953535676200
