# Supplementary material for: Mining hydroformylation in complex reaction network via graph theory
Source: RSC Adv. 2021 Jul 1;11(38):23235–40. doi: 10.1039/d1ra03395f (PMC9036754; doi:10.1039/d1ra03395f)
Supplement: RA-011-D1RA03395F-s1075 [file RA-011-D1RA03395F-s1075.xyz]

18
eq1963         -678.497627570404   -678.497627570404
Co      0.78629412729100   -0.43969733130800    0.19963515508400
 H      3.64327813512500   -0.14812458176500   -1.53792142667600
 C     -0.88128276379300   -0.70562667031200    0.66156450539200
 O     -2.02570867709900   -0.85691848282000    0.86922626041800
 C      3.28739200880300    0.62692296615800   -0.85345476414900
 O      2.42477344085200    0.04830709879300    0.12585912466300
 C      0.38181024514600   -0.58441420115500   -1.48517832440900
 O      1.37352426964400   -0.90129850432400   -2.38216034296900
 C      1.00733072753700   -0.62249022643600   -3.73796851093100
 O      1.77334563002800   -0.84732005189900   -4.64896717036800
 C     -0.38041507861900   -0.01783187093600   -3.71432203894700
 C     -0.86570744813800   -0.24089801321200   -2.27693264738400
 H     -1.00042386045500   -0.48141152338200   -4.47688929770600
 H     -1.35451230660800    0.62783513793800   -1.84065523263600
 H     -1.56176337902900   -1.08160446909100   -2.20572857063600
 H     -0.28618610500100    1.04459138429400   -3.94653488096700
 H      2.76101392035200    1.39296780023400   -1.43993007908800
 H      4.13622866176900    1.09020526917200   -0.34721993439700
