# Supplementary material for: Mining hydroformylation in complex reaction network via graph theory
Source: RSC Adv. 2021 Jul 1;11(38):23235–40. doi: 10.1039/d1ra03395f (PMC9036754; doi:10.1039/d1ra03395f)
Supplement: RA-011-D1RA03395F-s1076 [file RA-011-D1RA03395F-s1076.xyz]

18
eq1964         -678.468133423379   -678.468133423379
Co     -0.04285482077900    0.37118127970900   -0.18021913514400
 H      2.98006703748500    0.53744327557500   -0.68556201759900
 C      0.46914271235600   -1.32805294329300    0.05492337538600
 O      0.74922775784100   -2.44353438672400    0.21323902436900
 C      2.00876212234200    1.01876693698200   -0.83097629856600
 O      1.33530748556900    0.84867791867400   -1.90381890635400
 C     -0.93913023876000    0.31102754602600    1.45289949780200
 O     -1.70436590043400   -0.55893188134300    1.85084688990000
 C      1.37555456190300    1.71351448014800    0.29836681789200
 O      0.22381372065700    2.32348995610900    0.05427197199900
 C     -1.78537418271500    0.99367879932200   -1.23846600271400
 C     -1.68332465460900   -0.37363632984000   -1.38315665959500
 H     -1.31043626337800    1.66588738504700   -1.94187480616700
 H     -2.24649307233100   -1.04347012086500   -0.74485509151300
 H     -1.17297610661300   -0.79454108972100   -2.24202681074700
 H     -2.43414946071500    1.43702474083000   -0.49303503465400
 H     -0.76440824339500    1.26131810733200    1.99183687092000
 H      1.86493539984200    1.77796231795800    1.26628360875200
