# Supplementary material for: Mining hydroformylation in complex reaction network via graph theory
Source: RSC Adv. 2021 Jul 1;11(38):23235–40. doi: 10.1039/d1ra03395f (PMC9036754; doi:10.1039/d1ra03395f)
Supplement: RA-011-D1RA03395F-s1077 [file RA-011-D1RA03395F-s1077.xyz]

18
eq1965         -678.456923858760   -678.456923858760
Co     -0.51611496573300    0.37617401897000    0.30701897854400
 H      2.77218789840800   -0.03057306781500   -0.57126520936700
 C     -0.12855256472000   -1.34191512001800    0.35892365255300
 O      0.16469013733500   -2.47048377308700    0.35984320614000
 C      2.02118670046900    0.67160329053800   -0.96837907772300
 O      1.86849048394500    0.83093669114500   -2.18822185720000
 C     -0.66891502318600    0.62808599164400    2.02134742721500
 O     -0.48904381767400    0.70603298503500    3.19270137456100
 C      1.24405861939300    1.35911413436500    0.10407662863800
 O      0.22834940399300    2.16047577329400   -0.13970602579300
 C     -2.08265310814600    0.72664821399600   -1.18267331902400
 C     -1.06757156320200    0.09904206013200   -1.85975764045300
 H     -2.09506548626100    1.80786739153000   -1.11663917069200
 H     -1.11341020193100   -0.96116262705900   -2.08080326522000
 H     -0.27709794465400    0.67293297346300   -2.32870897256400
 H     -2.95317059286100    0.18098215675100   -0.83634562171600
 H     -1.72783231442200    0.90341425662500    1.39179962589800
 H      1.74376219348500    1.39863064237900    1.07546656016600
