# Supplementary material for: Mining hydroformylation in complex reaction network via graph theory
Source: RSC Adv. 2021 Jul 1;11(38):23235–40. doi: 10.1039/d1ra03395f (PMC9036754; doi:10.1039/d1ra03395f)
Supplement: RA-011-D1RA03395F-s1078 [file RA-011-D1RA03395F-s1078.xyz]

18
eq1966         -678.488972376223   -678.488972376223
Co     -0.41964196626900    0.32925547540800    0.41049368436100
 H      2.74764001059500   -0.08977484221000   -0.74304951297100
 C     -0.11539564703300   -1.39486922350000    0.36814835636800
 O      0.12505096660200   -2.53335444249600    0.27669973448300
 C      2.05325313129000    0.71884104364300   -1.02742687745000
 O      1.93097229413200    1.08091601583900   -2.20434541985200
 C     -0.52369489738400    0.61409707916400    2.20843964145100
 O     -0.59677943305400    0.79809775232500    3.35102724386600
 C      1.33567599217200    1.29742012841300    0.15095797120600
 O      0.33627603620300    2.14728790661300    0.06285553996800
 C     -2.18347306602300    0.69478127972700   -0.91053905626600
 C     -0.88872460522400    0.17818234709600   -1.47166215073600
 H     -2.38451450702700    1.71666255195800   -1.22360710238700
 H     -0.91941747555300   -0.79699415638500   -1.94744473437500
 H     -0.29463059537900    0.90225852056900   -2.01743773227900
 H     -3.02872904933800    0.02992389009400   -1.07203291078100
 H     -2.15461849167400    0.79548650003500    0.24258057049500
 H      1.90404915720700    1.22958816563100    1.08502004885600
