# Supplementary material for: Mining hydroformylation in complex reaction network via graph theory
Source: RSC Adv. 2021 Jul 1;11(38):23235–40. doi: 10.1039/d1ra03395f (PMC9036754; doi:10.1039/d1ra03395f)
Supplement: RA-011-D1RA03395F-s1079 [file RA-011-D1RA03395F-s1079.xyz]

18
eq1967         -678.504580200059   -678.504580200059
Co     -0.11729272522500    0.96787655283100   -0.40807484199800
 H     -1.85501414387700   -2.43654356094600   -2.39652736127300
 C     -2.31091545464100   -0.58263335726600   -1.10759923973600
 O     -1.77276579303900    0.20073300468300   -0.17874373659500
 C      1.43353845402000    1.81789513578300   -0.53814242215200
 O      2.48928619628000    2.29889809702300   -0.67534585868800
 C     -1.43829339338900   -1.52666923267700   -1.98435222140500
 O     -2.01487296704100   -0.27655625795500   -2.52761704605500
 C     -0.00945222935400   -1.55852917131500   -1.67887463599500
 O      0.62776959530100   -0.56498040259300   -1.22024301610400
 C      0.25170319118000   -3.58143006907300   -0.36845044308500
 C      0.67725941814300   -2.88616642756100   -1.68389532660300
 H      0.74588200228800   -4.54751646264700   -0.27485363810800
 H      0.37692382358500   -3.48174196298800   -2.54700003457500
 H      1.75469774750700   -2.72806361628400   -1.69823720125500
 H     -0.83016130570400   -3.73651603312100   -0.34126307921200
 H      0.52708917325300   -2.95692432982000    0.48460924960400
 H     -3.32640169807000   -0.92203591005300   -0.93762996894100
