# Supplementary material for: Mining hydroformylation in complex reaction network via graph theory
Source: RSC Adv. 2021 Jul 1;11(38):23235–40. doi: 10.1039/d1ra03395f (PMC9036754; doi:10.1039/d1ra03395f)
Supplement: RA-011-D1RA03395F-s1080 [file RA-011-D1RA03395F-s1080.xyz]

18
eq1968         -678.480680326109   -678.480680326109
Co      0.18923609806800   -1.40567002129700   -0.27127797962100
 H     -2.04280440942200    0.11944832402400   -2.72085918403900
 C     -0.97272447790400   -2.72920314599400   -0.97122501085400
 O      0.31271390407800   -3.22599386213600   -0.94337515326000
 C      2.28464210216400   -0.55479752050500    0.32971093068200
 O      1.54236368488000   -1.16527687199600    1.19465956222700
 C     -2.06166011405400   -0.56030655447900   -1.85558877288400
 O     -2.86256270460500   -0.36082394867600   -0.92266054203800
 C     -1.02683312219800   -1.61643303037900   -1.91533330538800
 O      1.77532451175200   -0.37714957719800   -0.85353783648300
 C     -1.48600429445000   -2.56501646468600    0.34253539844000
 C     -0.21205222091000   -1.65218811636800   -3.18276627391800
 H     -2.37527536253200   -1.97596024561600    0.51763024461000
 H      0.56370353406000   -2.41108683365500   -3.11072101193300
 H     -0.85166158658900   -1.87078341099200   -4.04286358791800
 H     -1.12669385055900   -3.25311851347800    1.09696519876600
 H      3.28520543912200   -0.21001598498700    0.56960587010700
 H      0.27406276075100   -0.68652822564000   -3.34313936992800
