# Supplementary material for: Mining hydroformylation in complex reaction network via graph theory
Source: RSC Adv. 2021 Jul 1;11(38):23235–40. doi: 10.1039/d1ra03395f (PMC9036754; doi:10.1039/d1ra03395f)
Supplement: RA-011-D1RA03395F-s1081 [file RA-011-D1RA03395F-s1081.xyz]

18
eq1969         -678.500833842012   -678.500833842012
Co      0.76201126325100    0.61384230528600   -0.77039030086200
 H     -1.69911663998800   -2.27500670575200   -2.83230660720600
 C     -1.71109679019300   -0.38414497401800   -1.48349995931000
 O     -1.03195597350100    0.18808650187200   -0.49925903432500
 C      0.58465998380000    1.99151479726400    0.31586393991900
 O      0.35442472695200    2.86126207846500    1.05911174899500
 C     -1.06893151076900   -1.50455301993000   -2.41014843340200
 O     -1.32662910531700   -0.13042154412400   -2.87454013711200
 C      0.28076465904600   -1.85950524393400   -2.02840322513100
 O      1.14765447782000   -0.97197547665900   -1.74281716379900
 C     -0.02889117298000   -3.43292337793900   -0.22432698118600
 C      0.55013889648600   -3.28156656192700   -1.65516312283300
 H      0.19273750018100   -4.42263816313600    0.17269627573000
 H      0.06290902180500   -3.97746813966300   -2.33902407569800
 H      1.62556073670300   -3.45386694675100   -1.64906441180600
 H     -1.11211572967400   -3.28736912001300   -0.22936136297200
 H      0.40515933236900   -2.67747778051400    0.43529084904100
 H     -2.77830378479900   -0.49669263248900   -1.32689882021900
