# Supplementary material for: Mining hydroformylation in complex reaction network via graph theory
Source: RSC Adv. 2021 Jul 1;11(38):23235–40. doi: 10.1039/d1ra03395f (PMC9036754; doi:10.1039/d1ra03395f)
Supplement: RA-011-D1RA03395F-s1082 [file RA-011-D1RA03395F-s1082.xyz]

18
eq197          -678.426601150147   -678.426601150147
Co      0.75891355069600    0.06060764901700    0.76201645018100
 H      2.22122766765600    0.25488231022100    0.55285008101000
 C     -1.00544580018600   -0.25637869949500    0.87594088232100
 O     -2.14137448592400   -0.49345397656300    0.95078162431800
 C      0.81927457622200    1.46476645512200   -0.30319678437700
 O      0.92833345841400    2.37357792233400   -1.02725513803000
 C      1.30682754707600   -1.59656298517100    0.56403559985800
 O      1.71159753896200   -2.67118927387300    0.35886824330500
 C     -1.27629797373000    0.03438481314500   -2.35079541364300
 O     -1.89455855508500    0.95749507126500   -2.01860477072000
 C     -1.28882021554000    2.79049023795200    1.72693225888900
 C     -1.99536843889200    2.79536919077800    0.58681742596200
 H     -0.34588340820900    3.32116793776700    1.81182468703100
 H     -2.92160516878500    2.24066977036400    0.48957475895500
 H     -1.64880718755800    3.32576658867300   -0.29256081561600
 H     -1.61765410076300    2.23325836412000    2.59843891456400
 H      0.99556268646200    0.30283526010500    2.51468461686400
 H      0.85886126041700    1.03222135377400    2.24061161025800
