# Supplementary material for: Mining hydroformylation in complex reaction network via graph theory
Source: RSC Adv. 2021 Jul 1;11(38):23235–40. doi: 10.1039/d1ra03395f (PMC9036754; doi:10.1039/d1ra03395f)
Supplement: RA-011-D1RA03395F-s1083 [file RA-011-D1RA03395F-s1083.xyz]

18
eq1970         -678.502962230631   -678.502962230631
Co     -1.01539491940100   -1.60133659638400    0.39483627932900
 H      1.98178399452500    0.81295899787500   -0.24821472168200
 C      1.03089474286500    0.60286779494400    0.25171698835400
 O      0.51820362114600   -0.51245603707800    0.05843215545800
 C     -2.05421827252600   -1.15654039250600   -0.96303028707100
 O     -2.86335158122600   -0.90526972336900   -1.76730092283700
 C     -0.92113425163700   -2.01234991391200    2.08190094871700
 O     -1.03027574420900   -2.24323022347900    3.22993455016400
 C     -1.99738877762400    1.17616337170100    1.13808101302300
 O     -2.14751644794200    1.75667892139500    0.05277540865500
 C      0.46823365959300    1.70097116077300    1.10241660746100
 C     -0.73301282512700    1.31793041744000    1.96082008101700
 H      1.28676163063900    2.08861671045500    1.71502288351600
 H     -0.91844434875400    2.11387769032300    2.69069789867800
 H     -0.55513761016000    0.40762722793800    2.53173026741700
 H      0.17967466841600    2.50549158821400    0.41360521134000
 H     -2.12164147135900   -2.58108165656400    0.54580729620300
 H     -2.80130287316700    0.57212653784300    1.57880188996800
