# Supplementary material for: Mining hydroformylation in complex reaction network via graph theory
Source: RSC Adv. 2021 Jul 1;11(38):23235–40. doi: 10.1039/d1ra03395f (PMC9036754; doi:10.1039/d1ra03395f)
Supplement: RA-011-D1RA03395F-s1084 [file RA-011-D1RA03395F-s1084.xyz]

18
eq1971         -678.367280940458   -678.367280940458
Co      0.55971740200500   -1.02262973328600    1.01390763580400
 H     -2.96665864347800   -2.40132071292400   -2.69958839285600
 C     -1.65615159581100   -0.11717862505600   -0.84768421010400
 O     -0.89122896504100    0.11297755058700    0.08697295876400
 C      1.68535014857600   -0.63950192375600   -0.28437499455500
 O      1.23406201852300   -1.62475259170900    2.35120388246500
 C     -2.10191386921800   -1.84596676323300   -2.38188068410700
 O     -2.21700978438200   -1.34040983914600   -1.04965065504900
 C     -0.96505239537600   -1.66520204124300   -3.02085907519400
 O      2.46487179282800   -0.55271682465100   -1.14773935875600
 C      0.11790157144000   -2.71576444229200    0.16881836975300
 C      0.25129412614600   -1.48462788457300   -3.48666937869800
 H      0.15574145521500   -2.66612896338800   -0.92180997164600
 H      1.02682953272700   -2.21474071233600   -3.27532205520800
 H      0.52281612564500   -0.61224141108700   -4.06923278777500
 H     -0.90164773164100   -2.90282174007900    0.50970887684700
 H      0.81768799737900   -3.45267379955000    0.55455310865400
 H     -1.92762929402500    0.64479645359400   -1.58259409172900
