# Supplementary material for: Mining hydroformylation in complex reaction network via graph theory
Source: RSC Adv. 2021 Jul 1;11(38):23235–40. doi: 10.1039/d1ra03395f (PMC9036754; doi:10.1039/d1ra03395f)
Supplement: RA-011-D1RA03395F-s1085 [file RA-011-D1RA03395F-s1085.xyz]

18
eq1972         -678.333131678921   -678.333131678921
Co      0.05738179000100   -1.33330776035400    1.46267362312100
 H     -3.02249590882100   -2.11669380993600   -2.86916107695600
 C     -1.60181949607800   -0.29373221641700   -0.63994358304700
 O     -1.21113019016700   -0.19204441036700    0.53023683829500
 C      2.38861452468400   -0.38071991408900   -0.86289591737600
 O      1.62070289887400   -1.02975890014800    1.67442766907000
 C     -2.10071368549400   -1.75440538011700   -2.44940072990400
 O     -2.23077432935300   -1.40162884190400   -1.06772174474800
 C     -0.91632362784900   -1.69531081770600   -3.01642032942000
 O      1.37035990974900    0.13347530424100   -1.10425754388700
 C      0.07376640567500   -2.80328491776600    0.25015203515600
 C      0.32221350354800   -1.65316636507100   -3.44998482817400
 H      0.31236195446600   -2.43778726527400   -0.75320730037000
 H      0.97467477111600   -2.51013415499700   -3.31655284433200
 H      0.73282505717800   -0.76356794468700   -3.91250012346500
 H     -0.93247046031300   -3.24232612645400    0.25342563498800
 H      0.82661418720000   -3.52276099992100    0.56763412919600
 H     -1.45480741289500    0.49625051683600   -1.37874473156100
