# Supplementary material for: Mining hydroformylation in complex reaction network via graph theory
Source: RSC Adv. 2021 Jul 1;11(38):23235–40. doi: 10.1039/d1ra03395f (PMC9036754; doi:10.1039/d1ra03395f)
Supplement: RA-011-D1RA03395F-s1086 [file RA-011-D1RA03395F-s1086.xyz]

18
eq1973         -678.360379042815   -678.360379042815
Co      0.48148394544400   -1.46197036331600    1.11381268367000
 H     -2.60857966627700   -1.16136543132600   -2.99507676320100
 C     -1.30166460610900   -0.08268269994200   -0.33639554329000
 O     -0.94171919563800   -0.44841123953700    0.92218099711400
 C      1.18226648739700    0.13794575094800   -1.06085176317800
 O      1.53724719519100   -0.71685030516100   -0.14772798813400
 C     -1.71039965938200   -1.35009721551300   -2.42556543785600
 O     -1.85770601837600   -1.20517473116100   -1.02573854901100
 C     -0.56567682162400   -1.75090504513600   -2.93444211749200
 O     -0.11390293879200    0.49135790223600   -1.15306928804100
 C      0.07862885988100   -3.07610392698400    0.25514677892300
 C      0.63949007860500   -2.09731628739000   -3.33022876353400
 H      0.23058988529300   -2.95720988696100   -0.81535675407600
 H      0.93019223658700   -3.13981018369700   -3.40390728964300
 H      1.37733100870800   -1.33764245877400   -3.56503328677600
 H     -0.96187913206700   -3.31812137976700    0.47346169868900
 H      0.79465632615900   -3.79188154517100    0.68567070173700
 H     -1.98137809348800    0.76533504253000   -0.33912013928400
