# Supplementary material for: Mining hydroformylation in complex reaction network via graph theory
Source: RSC Adv. 2021 Jul 1;11(38):23235–40. doi: 10.1039/d1ra03395f (PMC9036754; doi:10.1039/d1ra03395f)
Supplement: RA-011-D1RA03395F-s1087 [file RA-011-D1RA03395F-s1087.xyz]

18
eq1974         -678.399842478918   -678.399842478918
Co      0.39233563678600   -2.52827585995600    0.21220784162800
 H     -0.43553427303500   -0.80264509009000   -4.23575543131200
 C     -0.56864571949700   -1.43673827286200   -0.82384114831500
 O     -0.90017214690600   -0.27000052547800   -0.32540110744900
 C     -0.15004419940700    0.01587768257200    1.08645026652000
 O      0.43664439778800   -1.14398679052600    1.44082352854600
 C     -0.13797272929200   -0.73208038144700   -3.17775082038600
 O      0.82347859069800   -0.03995412351700   -2.81847304992600
 C     -0.94746811068500   -1.55809274436900   -2.24638164330500
 O      0.68615578195300    1.07627422287000    0.78870377921000
 C      0.57869933499500   -3.80678646102200   -0.92170056312900
 C     -1.90227213028800   -2.38450367648800   -2.69939365692800
 H      1.19533586802600   -4.65984471869200   -0.58672128096600
 H     -2.45375971802000   -3.02546706123400   -2.02271017474000
 H     -2.14412993721300   -2.43002227382400   -3.75542254097300
 H      0.25629573157800   -3.91632048768100   -1.96009986995600
 H     -0.97036657999500    0.36727504537800    1.70356890912900
 H      1.45040009419000    0.77438751228000    0.25965613890600
