# Supplementary material for: Mining hydroformylation in complex reaction network via graph theory
Source: RSC Adv. 2021 Jul 1;11(38):23235–40. doi: 10.1039/d1ra03395f (PMC9036754; doi:10.1039/d1ra03395f)
Supplement: RA-011-D1RA03395F-s1088 [file RA-011-D1RA03395F-s1088.xyz]

18
eq1975         -678.482727614414   -678.482727614414
Co      2.14509142597800   -1.02334379380800   -0.54353083917100
 H     -0.96089967827700    1.06345809526300    0.74030365597500
 C      3.18831832309700    0.13931721750500   -1.31067201216200
 O      3.83932142173600    0.81392809688300   -2.02239977177400
 C     -0.25925774714500    0.73671862851600   -0.02081859257400
 O      0.72567622247000    0.03781583741300    0.25192573009600
 C      1.27856969647800   -2.49522658128200   -0.92469295264000
 O      0.76602711076800   -3.44728505397100   -1.38377095966600
 C      0.22409038017700    0.91903484160300   -2.38083291466900
 O     -0.61544846178000    1.19089620722700   -1.22897119893800
 C     -0.51050833000200    0.79381776372100   -3.68547274094400
 C      0.11473180868800   -0.43975991978500   -3.03384863053300
 H     -0.03795237509600    1.21674822250800   -4.55956581731900
 H     -0.55946960853500   -1.15430084607400   -2.58086245738900
 H      1.02173882005600   -0.86471418194100   -3.43916221456700
 H     -1.58741122394800    0.87772521368300   -3.64346533624200
 H      1.17164197201800    1.43279746756900   -2.32601356270300
 H      3.27473179122800   -1.89443348482800   -0.94572756053500
