# Supplementary material for: Mining hydroformylation in complex reaction network via graph theory
Source: RSC Adv. 2021 Jul 1;11(38):23235–40. doi: 10.1039/d1ra03395f (PMC9036754; doi:10.1039/d1ra03395f)
Supplement: RA-011-D1RA03395F-s1089 [file RA-011-D1RA03395F-s1089.xyz]

18
eq1976         -678.528910905864   -678.528910905864
Co      0.09031039490500   -1.56960697898100    1.01286371267800
 H     -0.36668937599100    1.23930093406600    3.35420773109200
 C      0.08564452901400    1.00166092728200   -0.43757738951500
 O      0.60939417462100   -0.19018063512100    0.15192790667900
 C      0.01311549042000   -2.72219384005700    2.34868100755000
 O     -0.08471432890800   -3.42372158885900    3.27532342587800
 C     -1.37195493558300   -2.12011093885300    0.27703157059100
 O     -2.37409193876800   -2.40561535850300   -0.24865755538800
 C     -0.51838100315900    1.73301063525300    2.37854411388200
 O      0.16470781261300    2.71424668129700    2.05972831901700
 C     -1.35599680285400    1.30048820647900    0.00131595881200
 C     -1.59304314703600    1.12989711703600    1.50942102847300
 H     -1.58408255378300    2.32587506880100   -0.29782496823200
 H     -1.68065392056400    0.07259473508500    1.77663468151200
 H     -2.54774246282400    1.59371274403000    1.78465784641600
 H     -2.04839348040100    0.63742391301700   -0.52770130927500
 H      0.74138058639200    1.81688848652400   -0.12404858398500
 H      0.12792415596100    0.90937576746500   -1.52649394807300
