# Supplementary material for: Mining hydroformylation in complex reaction network via graph theory
Source: RSC Adv. 2021 Jul 1;11(38):23235–40. doi: 10.1039/d1ra03395f (PMC9036754; doi:10.1039/d1ra03395f)
Supplement: RA-011-D1RA03395F-s1090 [file RA-011-D1RA03395F-s1090.xyz]

18
eq1977         -678.482706509791   -678.482706509791
Co      1.22216294366500   -0.52643292127100    0.59072899372200
 H     -1.33002411980000   -0.82605078186300   -2.14681448170600
 C     -0.48008774001500    1.23372634717600    1.96789455059300
 O     -0.38302186954100    0.08541816299200    1.35902700966400
 C     -0.62247499047100   -0.35585731707200   -1.45946036205000
 O      0.28306430628000   -1.07717042168400   -0.95736995027500
 C      1.81817767296100    0.96410156695200    2.88614584953900
 O      2.23509711000700    0.11735251211900    2.05825523987500
 C     -0.76553966843400    1.06855108157100   -1.18800894609300
 O      0.63374076841100    1.55941669100000    2.91225036338700
 C     -1.42731767407600    2.18605316652600    1.93279946849200
 C     -1.88249838160900    1.74236435813800   -1.51961110156100
 H     -1.35422207246000    3.06559560641700    2.55128579060600
 H     -2.72739203820000    1.25073111551800   -1.99047060116700
 H     -1.98259669176200    2.79216703020000   -1.27540122314700
 H     -2.28474757547200    2.03006331103800    1.29513499192400
 H      2.45963834886200    1.30715993412300    3.69173039052900
 H      0.05282462297100    1.55271854767000   -0.66715175115700
