# Supplementary material for: Mining hydroformylation in complex reaction network via graph theory
Source: RSC Adv. 2021 Jul 1;11(38):23235–40. doi: 10.1039/d1ra03395f (PMC9036754; doi:10.1039/d1ra03395f)
Supplement: RA-011-D1RA03395F-s1091 [file RA-011-D1RA03395F-s1091.xyz]

18
eq1978         -678.490007631570   -678.490007631570
Co      0.32182472962500   -0.73839810266600    0.48731338951200
 H      1.05720356605600    0.20256745275300   -1.81595646228800
 C     -0.60201257423800    1.35467761832600    2.01254517646900
 O     -0.84055603808700    0.12352809305200    1.63059534170500
 C      0.10183057195400    0.08748408819800   -1.29777107284800
 O     -0.39467211714900   -1.16517641456000   -1.16188430401600
 C      1.73579994961200    0.72046400117300    2.46206910593300
 O      1.75485641679800   -0.25595378999500    1.67068114473100
 C     -0.76949719602000    1.27235107294000   -1.26989156892000
 O      0.73612754709400    1.55660543420000    2.66459352528400
 C     -1.33723276948100    2.47001032293000    1.97124051985300
 C     -2.09109441807800    1.20005756172500   -1.03039422632000
 H     -0.96839567924300    3.39181938564900    2.39153516705800
 H     -2.56004272232300    0.24109753873300   -0.84412843543000
 H     -2.70166921814800    2.09264343213200   -0.98691219952300
 H     -2.31316441598500    2.42342589349200    1.51414432552800
 H      2.61186598121900    0.96451339977000    3.05447121418800
 H     -0.27638866228900    2.22819100170600   -1.41128640971300
