# Supplementary material for: Mining hydroformylation in complex reaction network via graph theory
Source: RSC Adv. 2021 Jul 1;11(38):23235–40. doi: 10.1039/d1ra03395f (PMC9036754; doi:10.1039/d1ra03395f)
Supplement: RA-011-D1RA03395F-s1092 [file RA-011-D1RA03395F-s1092.xyz]

18
eq1979         -678.496711901238   -678.496711901238
Co     -1.22643788268800   -0.85783628466300    0.35162980461500
 H      1.35953469312800   -0.49730158856600    0.68481946760300
 C      0.52155580604400    0.16760359691700    0.45607675479000
 O      0.04751592665400    0.14538122513500   -0.78599140795000
 C     -2.47071336210800   -1.54416033489400   -0.83120658163300
 O     -3.25307968918100   -1.98562977241300   -1.56558465441200
 C     -0.41226863330500   -2.28529363017700    0.88083190327200
 O      0.13639858917200   -3.23203305409100    1.29741227853800
 C     -1.98413004139700    1.72985973040300    1.27722601964300
 O     -2.30391986595500    0.80087251604800    0.51013005657500
 C      0.50476548371500    1.45769082791800    1.26812865951600
 C     -0.76189823218100    1.66587026689200    2.13255850448200
 H      1.36420543700200    1.46138722156600    1.94052221587800
 H     -0.67388120922200    2.56931138195300    2.73467079322300
 H     -0.86977623627200    0.79561728370600    2.79212281872400
 H      0.61217087355800    2.29224599653500    0.56974777262200
 H     -1.65524584038900   -1.25293251686300    1.75338207279300
 H     -2.62806262251500    2.61239301020300    1.30155706953500
