# Supplementary material for: Mining hydroformylation in complex reaction network via graph theory
Source: RSC Adv. 2021 Jul 1;11(38):23235–40. doi: 10.1039/d1ra03395f (PMC9036754; doi:10.1039/d1ra03395f)
Supplement: RA-011-D1RA03395F-s1093 [file RA-011-D1RA03395F-s1093.xyz]

18
eq198          -678.467688893474   -678.467688893474
Co      0.34800133006100   -0.35545227161800   -0.09308100102200
 H      1.70040713983900   -0.16401593483200   -0.66883408244400
 C     -1.27292528751000   -0.61016225321800    0.62932661325000
 O     -2.30665702168900   -0.79878482338300    1.12512708064600
 C      1.17788579665500    0.26442414878200    1.36431723873200
 O      1.77432835494500    0.62640757563700    2.29678622938000
 C     -0.06510860168500    0.77088322217200   -1.41398940653300
 O     -0.26414550559000    1.50730539250800   -2.29396458817600
 C      0.72617564047400   -2.06005103047900   -0.47374815795200
 O      1.03870219777200   -3.15980784590100   -0.69566872136900
 C      1.41700394270700   -2.77106560775200    2.72916380919900
 C      0.09275774810900   -2.56395577907300    2.74663985818600
 H      1.85624918511500   -3.56864093227400    2.14004430548500
 H     -0.34752599967300   -1.75102948984400    3.31488958266700
 H     -0.58629669922300   -3.18939309932700    2.17627034684700
 H      2.09610668508700   -2.13012868287400    3.28086887873200
 H      3.29468247847200   -1.81334366669000    1.14057052469100
 H      3.40025433383300   -1.47062201728300    0.49156055619100
