# Supplementary material for: Mining hydroformylation in complex reaction network via graph theory
Source: RSC Adv. 2021 Jul 1;11(38):23235–40. doi: 10.1039/d1ra03395f (PMC9036754; doi:10.1039/d1ra03395f)
Supplement: RA-011-D1RA03395F-s1094 [file RA-011-D1RA03395F-s1094.xyz]

18
eq1980         -678.494601100494   -678.494601100494
Co     -2.14289056595000   -1.03201521871800    0.72310170726500
 H      0.98086593468500   -0.67925186750200    1.22504496351500
 C      0.82617318927700   -0.06436617325900    0.32248030724300
 O      1.19073801129900   -0.45730887486500   -0.78807634444300
 C     -2.08408691657400   -0.67491516498700   -1.00142847553600
 O     -1.92043678077400   -0.52059773710900   -2.14868409875600
 C     -1.33049969691000   -1.82823825621500    2.04075480533300
 O     -0.64963177926800   -2.40118028221600    2.80911979002300
 C     -1.89164832207500    1.57904947346500    1.92755810009500
 O     -2.61031621877800    0.67435008859200    1.45782813106800
 C      0.22430318268900    1.31379865130400    0.55092183317500
 C     -0.39425151949500    1.49830662796500    1.95734266690300
 H      1.03398362007300    2.03594774057700    0.41427085749700
 H     -0.00014169099900    2.38821767126400    2.44483200424600
 H     -0.12996710207600    0.63342132140200    2.58271027517900
 H     -0.49531499888600    1.50525168764000   -0.24832051059000
 H     -1.91158450124200   -2.39076718464000    0.16555388605400
 H     -2.38856065093900    2.46334337291600    2.33302364944900
