# Supplementary material for: Mining hydroformylation in complex reaction network via graph theory
Source: RSC Adv. 2021 Jul 1;11(38):23235–40. doi: 10.1039/d1ra03395f (PMC9036754; doi:10.1039/d1ra03395f)
Supplement: RA-011-D1RA03395F-s1095 [file RA-011-D1RA03395F-s1095.xyz]

18
eq1981         -678.497099020548   -678.497099020548
Co     -2.41401278163000   -0.93224831673200    0.67488543893300
 H      1.23902561067100   -0.76001220623700    1.17257593451400
 C      1.41447809819000    0.17880518424700    0.61676607203600
 O      2.51360010809900    0.42974068507000    0.11669210384700
 C     -2.51961477938400   -0.59874320420500   -1.04811819545200
 O     -2.42958657546400   -0.48081455748400   -2.20993557072100
 C     -1.43834253025400   -1.77535850734600    1.84383646839100
 O     -0.66009899312600   -2.38562033524200    2.48056615566500
 C     -1.83429474424300    1.64092417704400    1.90275109547700
 O     -2.65400953198700    0.82385289460800    1.43618741288000
 C      0.20744556054900    1.07806250046100    0.52028236506600
 C     -0.35874322622300    1.37153812768800    1.92796558726500
 H      0.45340978826100    1.99366990515300   -0.01532978813600
 H      0.17229662822700    2.19992653119400    2.39325060960500
 H     -0.21862335944900    0.48213843409400    2.55868101868900
 H     -0.54228215823400    0.51762168100900   -0.05095676808400
 H     -2.40058389379800   -2.31229332185400    0.12764757426800
 H     -2.22333002615400    2.57185620414600    2.32028603347200
