# Supplementary material for: Mining hydroformylation in complex reaction network via graph theory
Source: RSC Adv. 2021 Jul 1;11(38):23235–40. doi: 10.1039/d1ra03395f (PMC9036754; doi:10.1039/d1ra03395f)
Supplement: RA-011-D1RA03395F-s1096 [file RA-011-D1RA03395F-s1096.xyz]

18
eq1982         -678.375183447671   -678.375183447671
Co      0.18018435714800   -1.99413684257800    1.07903206758600
 H      0.57560192691700    0.91025746130300    0.26745082438600
 C      0.22642536491400    0.82374815910400    1.30604216743800
 O      0.50802441612700   -0.39914448318200    1.87588431246500
 C     -1.49125893453300   -1.90401215872500    1.62029709609000
 O     -2.37238346103500   -1.02496272735200    1.37562679831900
 C     -0.02948935095100   -3.43036596868000    0.06370462523500
 O     -0.23766872045800   -4.27397709477700   -0.71152671779800
 C     -1.99706715326100    0.23163462446200    0.51903407968800
 O     -1.26077557550700    1.10859497974400    1.24450093854900
 C     -3.09697975367700    0.62873795686400   -0.39056321228600
 C     -1.82783551117900   -0.07635605922000   -0.94240619199500
 H     -3.21395657132500    1.68796771127000   -0.56736325830000
 H     -1.91987755071600   -1.10353508456000   -1.26667181734600
 H     -1.10174930461200    0.51417249366300   -1.48394744813000
 H     -4.00363612831000    0.04201197763600   -0.35945979945900
 H      0.40687203195600   -1.39247156320900   -0.23502096928000
 H      0.57983082210900    1.63940591509200    1.93190597389200
