# Supplementary material for: Mining hydroformylation in complex reaction network via graph theory
Source: RSC Adv. 2021 Jul 1;11(38):23235–40. doi: 10.1039/d1ra03395f (PMC9036754; doi:10.1039/d1ra03395f)
Supplement: RA-011-D1RA03395F-s1097 [file RA-011-D1RA03395F-s1097.xyz]

18
eq1983         -678.445326560191   -678.445326560191
Co     -0.09861778847000   -0.14763325979200    0.74836180452700
 H     -1.01323271351100   -1.98763688866800   -1.09014320912900
 C      1.37372542262900    0.88609562082600    1.02241918236100
 O      2.33386341373700    1.51851752484700    1.18372932031000
 C     -1.44434303877400    0.87734558379600    1.22691039028500
 O     -2.33195386441000    1.54702153963800    1.57083712139800
 C     -0.51570177416900    0.18295652042700   -1.13571980327100
 O     -0.85251647843200    1.06648630111700   -1.88742316078000
 C     -0.23927968013100   -1.22985211215400   -0.98569549303600
 O      0.91329308468100   -1.47596853367200   -0.38228298234600
 C      0.29373245307500   -1.21498595963500    2.56622014018600
 C     -0.88935907046300   -1.69011983850300    2.01638469460000
 H      1.23079093544500   -1.71186659954000    2.34999247113200
 H     -1.85260498361300   -1.40494034786400    2.42000408507200
 H     -0.87225524597700   -2.55885552355400    1.36972629734900
 H      0.28097849689600   -0.50392387968400    3.38303240942400
 H      1.16351173036800   -3.35906174592700    0.72872600265800
 H      1.13270022478200   -3.90440026793500    1.23676891997800
