# Supplementary material for: Mining hydroformylation in complex reaction network via graph theory
Source: RSC Adv. 2021 Jul 1;11(38):23235–40. doi: 10.1039/d1ra03395f (PMC9036754; doi:10.1039/d1ra03395f)
Supplement: RA-011-D1RA03395F-s1098 [file RA-011-D1RA03395F-s1098.xyz]

18
eq1984         -678.492901422879   -678.492901422879
Co      0.96921749342100    0.26414761015300    2.00977763171000
 H     -0.65689101643800   -0.79139049333700   -1.00764661664000
 C     -1.93249473375400    0.30583884665000    1.80731542067000
 O     -2.99722243640100    0.18355284557000    2.40830264526400
 C     -0.52326559428100   -0.16989428485500   -0.12457834002600
 O      0.43886165478900   -0.78524815652500    0.70899394276200
 C      1.30363305443700    1.65651084228700   -0.28961046966800
 O      1.71445539552200    1.53534151798100    1.10260885906900
 C     -0.14502832986500    1.27223690119800   -0.48649947020300
 O     -1.83738321699700   -0.19196042651900    0.51721912086200
 C     -0.72999541053400    1.00753352945500    2.40178027085000
 C     -1.08010963682100    2.13315352649300   -0.90653604614600
 H     -0.83570039185900    1.02387095675500    3.49087135994000
 H     -2.11456463638900    1.82605787190700   -1.00546164137800
 H     -0.83153456832700    3.16207581220700   -1.13556488724100
 H     -0.67680081115200    2.02904090937500    2.01804280778800
 H      1.95035527111800    1.01058500556000   -0.89131761552200
 H      1.44925086483500    2.69845517520000   -0.57673274088300
