# Supplementary material for: Mining hydroformylation in complex reaction network via graph theory
Source: RSC Adv. 2021 Jul 1;11(38):23235–40. doi: 10.1039/d1ra03395f (PMC9036754; doi:10.1039/d1ra03395f)
Supplement: RA-011-D1RA03395F-s1099 [file RA-011-D1RA03395F-s1099.xyz]

18
eq1985         -678.481466263261   -678.481466263261
Co     -1.79293250185600   -0.86867625506100    0.30056029375700
 H      0.73434811505600    1.24927023436300   -0.54351433501900
 C     -1.39722541285600   -0.44010542574900    2.34153259370000
 O     -2.64384459998600   -0.57118338050200    1.98754721693100
 C     -0.25216853328800   -1.62693728721900    0.14941621071800
 O      0.79890425062100   -2.12440833351700    0.00457249772000
 C     -2.03467755721600   -0.44773467538800   -1.33468993838900
 O     -1.95081068477900   -0.14886899343800   -2.48110278305400
 C      0.03589388729600    1.53221038677400    0.25861957860600
 O     -1.00103082656000    2.15841809448800   -0.00079478083600
 C     -0.78054229798400    0.92038574167500    2.56835439113300
 C      0.44334435201000    1.15403365672600    1.67045164296000
 H     -1.53222932927400    1.68204235858500    2.35719596706800
 H      1.10063394262600    0.28125326831000    1.64192843986700
 H      1.03727868744300    1.98701574216700    2.06219939913400
 H     -0.48144550574100    0.98823873565800    3.61764666433200
 H     -3.10126803082600   -0.37689332096100   -0.59499537827100
 H     -0.87549476070800   -1.30501467098900    2.76310586728700
