# Supplementary material for: Mining hydroformylation in complex reaction network via graph theory
Source: RSC Adv. 2021 Jul 1;11(38):23235–40. doi: 10.1039/d1ra03395f (PMC9036754; doi:10.1039/d1ra03395f)
Supplement: RA-011-D1RA03395F-s1100 [file RA-011-D1RA03395F-s1100.xyz]

18
eq1986         -678.413023208857   -678.413023208857
Co      1.11968961515300   -1.22445661898600   -0.64256043592500
 H     -0.58744379076500   -0.51056517902800   -2.26779991697500
 C     -0.35529818238900   -0.29756089813800   -1.20053979549000
 O     -1.03286731343400    0.47335102080000   -0.52993141438200
 C     -0.30570597563300    0.14179240361800    2.33201882687700
 O     -1.36238217545600    0.07229533646900    2.84407402376900
 C      1.63372707905100    1.48553489671400    1.83995231065700
 O      1.26367018789300    2.37243356675200    2.64060964758600
 C      0.90951068502500    0.20917511715000    1.74910690632800
 O      1.36540858598500   -0.87162018880600    1.03689704039500
 C      2.72513614499900    1.70279348586500    0.82545798311200
 C      2.08190455490200    2.41471229212400   -0.38356235216800
 H      3.15957934723000    0.75101697576800    0.51695475576400
 H      1.73875739484100    3.40855106848200   -0.09164218536300
 H      2.79927614352900    2.50259474658800   -1.20080872397300
 H      3.49800767667400    2.33296947163800    1.26480481264100
 H      1.83932101235300   -0.19950056293700   -1.37154485173400
 H      1.21569560619500    1.85585769145100   -0.74430566300000
