# Supplementary material for: Mining hydroformylation in complex reaction network via graph theory
Source: RSC Adv. 2021 Jul 1;11(38):23235–40. doi: 10.1039/d1ra03395f (PMC9036754; doi:10.1039/d1ra03395f)
Supplement: RA-011-D1RA03395F-s1101 [file RA-011-D1RA03395F-s1101.xyz]

18
eq1987         -678.496667304263   -678.496667304263
Co     -1.93927358266800   -0.96758951429000    0.83061901949800
 H     -2.03809847739300    2.06707152988100    3.16403130617100
 C      0.51929173514400    0.20844540935300   -0.05460834157100
 O      1.27602896615500   -0.75882540651400   -0.19921870033900
 C     -0.98956737766700   -2.12237726077400    1.80290724429700
 O     -0.28954691224300   -2.84814639379600    2.39012407143900
 C     -1.90022855592600   -1.76707598687700   -0.68482473244500
 O     -1.87149753357600   -2.23116086076200   -1.75954670272500
 C     -1.71640228817900    1.44527638567200    2.32605040237600
 O     -2.20913043519000    0.30325118639700    2.22946393666000
 C      0.51769917160100    1.06400277537900    1.20143299877700
 C     -0.72492512610200    1.97529884724900    1.33945259216500
 H      0.65031391261700    0.40449833385100    2.06275789752100
 H     -1.24811437568100    2.01034101315400    0.37113982990200
 H     -0.44420960898900    2.99026732096800    1.61411696682800
 H      1.41434664678600    1.68871834471900    1.14849961648600
 H     -2.56252790308800    0.03032732667800   -0.14356300514500
 H     -0.13742506156900    0.55072282563800   -0.87080085227500
