# Supplementary material for: Mining hydroformylation in complex reaction network via graph theory
Source: RSC Adv. 2021 Jul 1;11(38):23235–40. doi: 10.1039/d1ra03395f (PMC9036754; doi:10.1039/d1ra03395f)
Supplement: RA-011-D1RA03395F-s1102 [file RA-011-D1RA03395F-s1102.xyz]

18
eq1988         -678.462705339546   -678.462705339546
Co      2.59005347066500    0.09288793153900   -0.19187845363800
 H      0.88324493050000    0.66827067859500   -1.74107535563000
 C      1.69619246855000   -1.53329628880200   -0.51331292970000
 O      2.45357756322300   -1.27438646887100   -1.55116520465700
 C      0.98720909079300    1.08898642176700   -0.74364616061500
 O     -0.18699064408700    0.81156530200600   -0.02444584084700
 C      3.73540118793900    1.39319859447600   -0.79145771620100
 O      4.43411793237200    2.24430525675400   -1.15862323421400
 C      2.16601777875000    0.30631472850700    1.50039880061000
 O      1.81807751937000    0.38395287710200    2.61115827875300
 C      0.20424123413700   -3.48902488639200   -0.83313277464100
 C      0.75336616455900   -2.33544039956700   -0.03474676564800
 H      0.72224564765800   -3.56459821114100   -1.79140904261700
 H      0.31476023655100   -2.09049600013300    0.92369119009200
 H     -0.25863287410100    1.33179683624800    0.79370801833800
 H     -0.86093758391400   -3.32961276768500   -1.02815215212500
 H      1.25778982583500    2.14783191001900   -0.73097587170600
 H      0.31906182039300   -4.43441084669700   -0.29688373884700
