# Supplementary material for: Mining hydroformylation in complex reaction network via graph theory
Source: RSC Adv. 2021 Jul 1;11(38):23235–40. doi: 10.1039/d1ra03395f (PMC9036754; doi:10.1039/d1ra03395f)
Supplement: RA-011-D1RA03395F-s1103 [file RA-011-D1RA03395F-s1103.xyz]

18
eq1989         -678.467336505971   -678.467336505971
Co      2.44492945947500    0.03696230049300    0.08192026876200
 H     -0.05984984269500    0.50335278791400    0.15090038513300
 C      1.66303726516200   -1.58446998740800   -0.38988989012500
 O      2.51341459714800   -1.24947545962200   -1.33997596069700
 C      0.74568642085200    0.83612398998900   -0.49437695713800
 O      0.81164066859700    2.24224660271400   -0.44649782365800
 C      3.58847288796700    1.43108780336000   -0.32765202337500
 O      4.27672227716100    2.32819822848700   -0.58744529445000
 C      1.89802257455000    0.28474571308500    1.74229967415500
 O      1.47201422724500    0.38012833164200    2.82038820593400
 C      0.29595008714600   -3.55690268897100   -1.02819391653800
 C      0.69502504600400   -2.44621784779900   -0.09069992798100
 H      0.89126694167600   -3.50487787779400   -1.94245256569400
 H      0.16587806362400   -2.31617010851900    0.84578111197300
 H      1.26460285769000    2.60985049353300   -1.22458274977400
 H     -0.76040269545800   -3.46032433035100   -1.29806325686800
 H      0.67713767552800    0.42140791401100   -1.50347365138100
 H      0.44524725752500   -4.53782119700800   -0.56993458154800
