# Supplementary material for: Mining hydroformylation in complex reaction network via graph theory
Source: RSC Adv. 2021 Jul 1;11(38):23235–40. doi: 10.1039/d1ra03395f (PMC9036754; doi:10.1039/d1ra03395f)
Supplement: RA-011-D1RA03395F-s1104 [file RA-011-D1RA03395F-s1104.xyz]

18
eq199          -678.467664003148   -678.467664003148
Co      0.93586845415700   -0.14976939203400   -0.02011622594400
 H      1.17216876832400   -0.25808569292500   -1.47982395755800
 C      0.60702310189100    0.01126990931800    1.73806292359400
 O      0.36755876421400    0.12972088986700    2.86823551203600
 C      1.76484111132600    1.40970090664900   -0.26645517593400
 O      2.32831078455800    2.40823854400100   -0.47089609973200
 C     -0.74760646859600   -0.41991338308800   -0.53928950838000
 O     -1.82868780033100   -0.65328343207000   -0.90595752585400
 C      1.94223249890400   -1.63027155943800   -0.03490776598100
 O      2.56954456686500   -2.60792861715700   -0.11673741740400
 C      0.35412726482300   -3.19537143630300    2.41457996460900
 C     -0.58603949209000   -2.97355275261800    1.48431888985500
 H      1.23673851212600   -3.78595270465500    2.19453210190800
 H     -1.46133558427300   -2.36680627441900    1.69271642829500
 H     -0.49759116274200   -3.37492934742400    0.48020489567300
 H      0.27588500728600   -2.77116914344600    3.40969073392400
 H      2.56973688612200   -1.75333867828600    2.78077877713700
 H      3.07712050509600   -1.25599093127300    2.56734251634200
