# Supplementary material for: Mining hydroformylation in complex reaction network via graph theory
Source: RSC Adv. 2021 Jul 1;11(38):23235–40. doi: 10.1039/d1ra03395f (PMC9036754; doi:10.1039/d1ra03395f)
Supplement: RA-011-D1RA03395F-s1105 [file RA-011-D1RA03395F-s1105.xyz]

18
eq1990         -678.327795871606   -678.327795871606
Co     -0.32527420900300   -1.56806422234000    1.32827255909700
 H     -2.35167094484100   -0.40941922545400   -3.72093705202800
 C     -1.52348759569000   -0.39921953626600   -0.65953452368900
 O     -0.80017910420700    0.00416661114000    0.27777331577600
 C      1.62339210301800    0.58143891430000   -1.99845022402400
 O     -1.24566366847200   -2.86056307607500    0.98728547608600
 C     -1.75264655782400   -0.80914359329100   -2.92377127849500
 O     -1.48339829423100    0.16240666317000   -1.87747778498900
 C     -1.21197448721300   -1.99891188526300   -2.76902134874800
 O      1.43190575077300   -0.38201499318500   -2.61734969310700
 C      1.32137941424000   -1.83418565328200    0.42912316921000
 C     -0.57093133112800   -3.07872683758200   -2.37906207024300
 H      1.89343612495100   -0.90393622792000    0.54798116778300
 H     -1.02852949413900   -3.78648256018500   -1.69530866434600
 H      0.45597046984100   -3.24624181031100   -2.68635522152500
 H      1.10329594958700   -2.00549967893100   -0.62717945126400
 H      1.84377165369800   -2.69289605827300    0.85044826465400
 H     -2.17041588762600   -1.27361083424300   -0.54867746355800
