# Supplementary material for: Mining hydroformylation in complex reaction network via graph theory
Source: RSC Adv. 2021 Jul 1;11(38):23235–40. doi: 10.1039/d1ra03395f (PMC9036754; doi:10.1039/d1ra03395f)
Supplement: RA-011-D1RA03395F-s1106 [file RA-011-D1RA03395F-s1106.xyz]

18
eq1991         -678.507880520383   -678.507880520383
Co     -0.89739333582600   -0.06903074043000    0.37303503049000
 H      3.00813914437900    2.10185804408700   -0.32454001039200
 C     -1.72185651328000   -1.58173672959000    0.76298144533600
 O     -2.28387077333100   -2.57931542656900    0.98446803633700
 C      2.04814595218400    1.57674714105300   -0.46411135163600
 O      1.99545982076400    0.52656194646200   -1.11632159383000
 C      0.41731855783500   -0.35395704854900    1.53323296759300
 O      1.34244448383500   -0.51749571666000    2.22183329071600
 C      0.86203818600400    2.23614271897500    0.21359435229300
 O     -0.36608696545000    1.61429383210100   -0.04686647507500
 C     -2.15087208196200    0.16943790757500   -1.38522776567200
 C     -0.97620523692100   -0.44685200269000   -1.76474763361100
 H     -2.19794365431900    1.25072905660400   -1.34884473782700
 H     -0.92419228580200   -1.51644105929100   -1.93852390945100
 H     -0.09350283626000    0.12990495571200   -2.00768116488500
 H     -3.07579603656200   -0.38887928405000   -1.29130318421300
 H      1.11288750199100    2.29389063316700    1.28906820519600
 H      0.82458392698600    3.27194776405700   -0.15136820743900
