# Supplementary material for: Mining hydroformylation in complex reaction network via graph theory
Source: RSC Adv. 2021 Jul 1;11(38):23235–40. doi: 10.1039/d1ra03395f (PMC9036754; doi:10.1039/d1ra03395f)
Supplement: RA-011-D1RA03395F-s1107 [file RA-011-D1RA03395F-s1107.xyz]

18
eq1992         -678.462427514040   -678.462427514040
Co      0.17257700549400    0.21589755365700    0.48811604440600
 H     -0.70196909286500   -2.99958191386500    2.69388187154200
 C      0.19659584006700   -0.44780348243800   -1.12051239656200
 O      0.15935540277100   -0.91165829700500   -2.19141572395500
 C     -0.18986066226300   -1.14934803880300    1.81210376463200
 O     -0.07648684756600   -0.04576704485600    2.46889821567800
 C      1.97185933371100    0.37333105596200    0.77790799069900
 O      3.10616148452700    0.42135415865000    1.00279601120200
 C     -0.51871610308800   -2.43426386556900    1.79473669535500
 O     -0.62715634768300   -3.20346453906500    0.62774922958500
 C     -1.33586107007900    1.89800792271300    0.39579383538600
 C     -1.73582258927400    0.44330958014300    0.26698856920600
 H     -1.60330670593200    2.49061631858700   -0.47632922323900
 H     -2.24552221222200    0.02276641595800    1.12857381910300
 H     -2.21307936520400    0.16136839063800   -0.66707252947300
 H     -1.70054682449700    2.34005188867800    1.32003066559100
 H     -0.19908466515000    2.03799901720400    0.47253237889800
 H     -0.68396996566400   -2.62984443416200   -0.15682118141700
