# Supplementary material for: Mining hydroformylation in complex reaction network via graph theory
Source: RSC Adv. 2021 Jul 1;11(38):23235–40. doi: 10.1039/d1ra03395f (PMC9036754; doi:10.1039/d1ra03395f)
Supplement: RA-011-D1RA03395F-s1108 [file RA-011-D1RA03395F-s1108.xyz]

18
eq1993         -678.473706091748   -678.473706091748
Co      2.64201894493200    0.12323698214000   -0.27202109235100
 H      0.84385576178100    1.01301669989400   -1.53031196741700
 C      1.65089692228500   -1.43242644655400   -0.57608338750300
 O      2.23082968006300   -1.10923507916000   -1.70527854702700
 C      0.99088222244200    1.18971529351600   -0.46014437315000
 O     -0.04520090980100    0.73847503012100    0.35613352206700
 C      3.69173328876600    1.48378654670100   -0.89523570049800
 O      4.32578418067000    2.37771989407000   -1.27583765437500
 C      2.50212705412100    0.23364183961300    1.49113602151300
 O      2.36610529248300    0.22773373382900    2.64507780647000
 C      0.04132328994900   -3.30433102717900   -0.90278102643300
 C      0.72856364062400   -2.25501855133000   -0.06524874538100
 H      0.27967055510100   -3.15267799684900   -1.95781916382100
 H      0.51927732981300   -2.19104161174600    0.99707705711800
 H     -0.26286906820500   -0.19501509325600    0.14522221039300
 H     -1.04364186765100   -3.23902973708200   -0.78032775390800
 H      1.20913673252100    2.22006258294800   -0.19799333503700
 H      0.35830271955100   -4.31076839237400   -0.61751282390300
