# Supplementary material for: Mining hydroformylation in complex reaction network via graph theory
Source: RSC Adv. 2021 Jul 1;11(38):23235–40. doi: 10.1039/d1ra03395f (PMC9036754; doi:10.1039/d1ra03395f)
Supplement: RA-011-D1RA03395F-s1109 [file RA-011-D1RA03395F-s1109.xyz]

18
eq1994         -678.440235095023   -678.440235095023
Co      2.58124394504100    0.09107607656300    0.01491363587800
 H      0.94483698295700    0.91739230435800   -1.50765133559100
 C      1.67844306079000   -1.44712985161400   -0.42130723567600
 O      2.43179550236900   -1.12406646692600   -1.45400093763700
 C      1.01838143404500    1.13232502858500   -0.43473794019300
 O     -0.14358958572000    0.79807424008800    0.28672182789000
 C      4.41654264196900    1.90567220962900   -1.85251602246300
 O      3.88771291979800    1.44282280994800   -0.92776746808000
 C      2.32238605720200    0.43496068800500    1.71933806512700
 O      2.08007650094400    0.55869072449600    2.85141165820300
 C      0.09423025823100   -3.28139607809300   -0.98866667290100
 C      0.67820682879700   -2.25160933964900   -0.05402600357300
 H      0.54612354378800   -3.18078043682100   -1.97792602956900
 H      0.31322176623700   -2.17695820118200    0.96495879371600
 H     -0.37338917890400   -0.13749437521000    0.11285298951200
 H     -0.98622432718800   -3.13885636163200   -1.08799639351200
 H      1.26466995081800    2.17155683906000   -0.21994539975400
 H      0.27412746826900   -4.29643514231100   -0.62560448461200
