# Supplementary material for: Mining hydroformylation in complex reaction network via graph theory
Source: RSC Adv. 2021 Jul 1;11(38):23235–40. doi: 10.1039/d1ra03395f (PMC9036754; doi:10.1039/d1ra03395f)
Supplement: RA-011-D1RA03395F-s1110 [file RA-011-D1RA03395F-s1110.xyz]

18
eq1995         -678.504867602648   -678.504867602648
Co     -1.70845511345600   -1.26638808882500    1.06719105680800
 H     -0.38447687593400    1.00953795695000   -1.63719035943400
 C     -0.56362362044400    1.44300759195900   -0.64510313834400
 O     -1.45109824376500    2.28852803314300   -0.46185006230700
 C     -1.33409071731800   -2.47087413606800   -0.07790565239500
 O     -1.04902741336600   -3.23322610014800   -0.92484114184300
 C     -0.92458209172500   -1.91837420998800    2.51386471761800
 O     -0.29830262506600   -2.31819096135400    3.41866182295500
 C     -1.62515118292200    1.45014761828500    2.01857231965200
 O     -2.26916666196700    0.39823421775900    1.82594280342600
 C      0.30292868217500    0.93526726978600    0.47882332240600
 C     -0.13667586261800    1.54765608138800    1.81386475528100
 H      0.21509845142000   -0.15986366612700    0.49573726560700
 H      0.15342399910900    2.59531499280700    1.87314708181500
 H      0.34887637820500    1.00521540283000    2.63393107315000
 H      1.35178689824400    1.16326460504100    0.27189360031900
 H     -2.15651896286600   -0.74378590528400   -0.29546937766500
 H     -2.16421184368900    2.31757517356300    2.39876346093900
