# Supplementary material for: Mining hydroformylation in complex reaction network via graph theory
Source: RSC Adv. 2021 Jul 1;11(38):23235–40. doi: 10.1039/d1ra03395f (PMC9036754; doi:10.1039/d1ra03395f)
Supplement: RA-011-D1RA03395F-s1111 [file RA-011-D1RA03395F-s1111.xyz]

18
eq1996         -678.336515959108   -678.336515959108
Co     -0.14147834059400   -1.37422635574000    1.43896442773300
 H     -1.18642124909000    0.71494717472900   -2.86612296493700
 C     -2.14081300380100   -1.28481438240500   -0.50614960959100
 O     -1.87512842661000   -1.66923084961700    0.64392516471200
 C      2.28011073978400    0.03476075956600   -0.80016467013300
 O      0.96889990020400   -0.22551793173700    1.57186765136000
 C     -1.18573188087000   -0.27110023776700   -2.43825430480900
 O     -1.47577736909700   -0.25143103223800   -1.04062572217500
 C     -0.83306648245600   -1.40391173384400   -3.00283024228600
 O      1.40863375501400    0.57678485413200   -1.34798900828600
 C      0.65477616330300   -2.57019596371400    0.18294204910200
 C     -0.37786898731000   -2.55943459706200   -3.43216743894400
 H      0.52138699023600   -2.14942671829100   -0.81925168794800
 H     -1.02451277020200   -3.30811520701400   -3.87396805670600
 H      0.67855356843400   -2.78840576213600   -3.32807318543700
 H      0.12542652668700   -3.52991377605000    0.25868420316100
 H      1.71636610937600   -2.67851013718300    0.39662775321100
 H     -2.90437535149500   -1.76316210773600   -1.11965518144300
