# Supplementary material for: Mining hydroformylation in complex reaction network via graph theory
Source: RSC Adv. 2021 Jul 1;11(38):23235–40. doi: 10.1039/d1ra03395f (PMC9036754; doi:10.1039/d1ra03395f)
Supplement: RA-011-D1RA03395F-s1112 [file RA-011-D1RA03395F-s1112.xyz]

18
eq1997         -678.440644989172   -678.440644989172
Co      2.11329811291800   -0.32910433093400   -1.03999136021800
 H      0.52313673146100    2.12163805996300   -1.92349665375300
 C      0.59311017590300   -2.29645409378200    0.08617920897300
 O      0.72553619918400   -3.15149134880300    0.90768520597900
 C      0.60047103052900    1.97701088458600   -0.83933615235600
 O      1.80072088945800    1.25099331126000   -0.50223163919700
 C      0.58924183589700   -1.33141887442700   -0.81743880579300
 O     -0.62695682730300   -0.89803550844400   -1.38977790002700
 C     -0.59371305192700   -0.44513509343200   -2.71048674166300
 O     -1.55252077525200    0.18402265413800   -3.13613700994500
 C      0.64585126831700   -0.82935548443700   -3.49302105452700
 C      1.94391131382300   -0.26798584070000   -2.91356519865600
 H      0.49246479606600   -0.47798805905500   -4.51307273462400
 H      2.80691352127800   -0.85109619134600   -3.26250732265900
 H      2.08721162572300    0.78915332337800   -3.15500007251000
 H      0.69787911228600   -1.92160630673600   -3.49669089379500
 H     -0.28224776720800    1.43316846447900   -0.49218982152700
 H      0.65468335651600    2.94687816417800   -0.34649922927600
