# Supplementary material for: Mining hydroformylation in complex reaction network via graph theory
Source: RSC Adv. 2021 Jul 1;11(38):23235–40. doi: 10.1039/d1ra03395f (PMC9036754; doi:10.1039/d1ra03395f)
Supplement: RA-011-D1RA03395F-s1113 [file RA-011-D1RA03395F-s1113.xyz]

18
eq1998         -678.496558698569   -678.496558698569
Co      0.29333726752000   -0.01581797150700   -0.46765688513200
 H     -1.00765214093500   -0.49968905837100   -2.71567029243600
 C      1.05856076337200    1.20249854901100   -1.60098440897000
 O      2.26069331222700    1.22729858446900   -1.35019175869800
 C     -0.90452688467700   -0.93713341691500   -1.72250843754200
 O      0.22525558771600   -1.59684430484600   -1.40347323509600
 C     -0.37813067687400    1.29729379404700    0.50195729999500
 O     -0.88478120033800    2.14408304671400    1.12025532656700
 C     -2.17149285744100   -1.15546676719900   -0.98706939754700
 O     -3.22504710880400   -0.58005900735700   -1.30547093599100
 C      0.32707943857100    1.88722594595500   -2.72738196918000
 C     -1.07565669725500    2.37735405517800   -2.34789671918900
 H      0.25647205896700    1.14353920936700   -3.52964492043000
 H     -1.02806441308300    3.13234115186500   -1.56079272316000
 H     -1.55461020547500    2.82419878101300   -3.21927157798700
 H      0.95163342730700    2.70474003942900   -3.09320481163400
 H     -2.10324671208000   -1.81421584330100   -0.10623209663100
 H     -1.71522913723700    1.56244540159800   -2.00240104436300
