# Supplementary material for: Mining hydroformylation in complex reaction network via graph theory
Source: RSC Adv. 2021 Jul 1;11(38):23235–40. doi: 10.1039/d1ra03395f (PMC9036754; doi:10.1039/d1ra03395f)
Supplement: RA-011-D1RA03395F-s1114 [file RA-011-D1RA03395F-s1114.xyz]

18
eq1999         -678.471582684458   -678.471582684458
Co     -0.97295465384500   -1.60941941775900    0.07195516477900
 H     -1.80896591458400   -1.23916298994300   -3.53400411753900
 C     -1.83337375724300   -0.01649778165400   -0.50178811799600
 O     -0.78876092341600    0.98518396797800   -0.58496078064300
 C      0.44638465413500    0.62712218395900   -0.03484163947900
 O      0.42297313509300   -0.61911767021400    0.50959369150000
 C     -1.63609159974600   -1.19443416160200   -2.46858689398600
 O     -2.38144745195100   -0.22132184370900   -1.81443297399400
 C     -0.80088143413500   -1.95298037825700   -1.73120493082600
 O      1.40029881069100    1.38122241918900   -0.04857406817800
 C      1.03057683028200   -3.38201674177800   -0.86714138158500
 C      0.28367552417500   -2.90898898581500   -2.12753642670800
 H      0.32307650764500   -3.80230343525900   -0.13102320833600
 H     -0.14742412221600   -3.76661755129000   -2.65270755021700
 H      0.99227631885200   -2.42058558332300   -2.80192624080300
 H      1.56177632714700   -2.54804533365100   -0.40330304016300
 H      1.74864877829100   -4.16758595239500   -1.10121608768700
 H     -2.63080713757800    0.35464525144100    0.13945777846100
