# Supplementary material for: Mining hydroformylation in complex reaction network via graph theory
Source: RSC Adv. 2021 Jul 1;11(38):23235–40. doi: 10.1039/d1ra03395f (PMC9036754; doi:10.1039/d1ra03395f)
Supplement: RA-011-D1RA03395F-s1115 [file RA-011-D1RA03395F-s1115.xyz]

18
eq2            -678.427850644369   -678.427850644369
Co      0.25270500752700   -0.40828622296300    1.10308177434300
 H      1.13297448836400   -1.55707307818800    1.45731606072500
 C     -0.71283044506900    1.00305601504100    0.55047673382600
 O     -1.33490643750700    1.92227498829200    0.20421014391500
 C     -0.11821647006800   -1.56628909547100   -0.16864735608900
 O     -0.31480238514300   -2.35928702277400   -1.00314009058400
 C      1.73418482913500    0.42919025531400    1.54177689755100
 O      2.75967919382400    0.93248303740300    1.77931853703400
 C     -0.85301994464600    0.35194966211000   -2.52911534967900
 O     -1.64564154133000    0.03529584648800   -3.31169103864800
 C     -3.31913071983000   -0.72509122975100   -0.52559650271300
 C     -3.19423886895600   -1.01933668527200    0.77661550530900
 H     -3.18614202978400   -1.48113786987100   -1.29112915985400
 H     -3.30689127816500   -0.26030293321200    1.54423818556600
 H     -2.95247045534700   -2.02335139377600    1.10997629191600
 H     -3.54112797275000    0.28324351540900   -0.85795629746100
 H     -0.95541399247100   -1.02093012061000    2.24246228008000
 H     -0.52045006313700   -0.54883836705400    2.70432291762600
