# Supplementary material for: Mining hydroformylation in complex reaction network via graph theory
Source: RSC Adv. 2021 Jul 1;11(38):23235–40. doi: 10.1039/d1ra03395f (PMC9036754; doi:10.1039/d1ra03395f)
Supplement: RA-011-D1RA03395F-s1116 [file RA-011-D1RA03395F-s1116.xyz]

18
eq20           -678.467555385061   -678.467555385061
Co     -0.06891498453300    0.05118876678700    0.73253498899200
 H      0.41984127438600   -0.15616247276300    2.11680884194600
 C     -0.70973267218800    0.27230845232800   -0.93117726272000
 O     -1.14846254729400    0.39431883124300   -1.99951140103500
 C      1.65641686956200    0.46664964393700    0.48486667246800
 O      2.79486645241100    0.68879920484700    0.38282920627800
 C     -1.09251088789800    1.25548469807300    1.55815733018300
 O     -1.72495419485200    2.04354169715700    2.13729967581600
 C     -0.36825213524100   -1.70115811962800    0.85707044097300
 O     -0.49890991637300   -2.85524178257000    0.95050183905400
 C      1.93669788874400   -0.80773770528300   -2.55272677613800
 C      1.54004117542700   -1.83604331597600   -1.78877213536000
 H      2.86911372763500   -0.28860676972900   -2.36004991818000
 H      0.59807640092200   -2.34558562214900   -1.96448239953400
 H      2.13465956052900   -2.18485109753000   -0.95099893814900
 H      1.32746837529000   -0.44554474474700   -3.37374031265000
 H      1.19229473868800    2.30374209313300   -1.61332158715100
 H      1.40183452272700    1.79014065056000   -2.10590976190300
