# Supplementary material for: Mining hydroformylation in complex reaction network via graph theory
Source: RSC Adv. 2021 Jul 1;11(38):23235–40. doi: 10.1039/d1ra03395f (PMC9036754; doi:10.1039/d1ra03395f)
Supplement: RA-011-D1RA03395F-s1117 [file RA-011-D1RA03395F-s1117.xyz]

18
eq200          -678.425383070542   -678.425383070542
Co      0.18282805378100    0.07405081939500   -0.68735117856200
 H      1.32425824713100   -0.59559952480700    0.00575570513400
 C     -1.34568914278800    0.80072828872900   -1.29910197903100
 O     -2.34678096052700    1.27641857261400   -1.64327127156300
 C     -0.18183443555500   -1.64552131139500   -0.91694818216600
 O     -0.35477675276000   -2.79352687616100   -0.99087968876800
 C      0.47750809713400    1.11343738866200    0.69543591506300
 O      0.68941212830600    1.73083620887800    1.66433233891300
 C     -2.61972861063100   -1.04600794645500    0.99752696162800
 O     -3.14729514173400   -1.51131860278300   -0.00421959263400
 C     -2.49354799398600    0.10578358701900    1.91792560019500
 C     -1.63670226975700   -1.21809007390400    2.09106260636300
 H     -1.98149309181700    0.99598389135400    1.57331649338000
 H     -1.88033168092400   -1.86599826224100    2.92301721442900
 H     -0.58208614052500   -1.16434023910600    1.84651678691900
 H     -3.27702951800500    0.29106038932100    2.64102419422800
 H      1.29667499200600    0.89500799474600   -1.80065503075400
 H      1.16013776850000    0.20637673372000   -2.16544434789700
