# Supplementary material for: Mining hydroformylation in complex reaction network via graph theory
Source: RSC Adv. 2021 Jul 1;11(38):23235–40. doi: 10.1039/d1ra03395f (PMC9036754; doi:10.1039/d1ra03395f)
Supplement: RA-011-D1RA03395F-s1118 [file RA-011-D1RA03395F-s1118.xyz]

18
eq2000         -678.405853052790   -678.405853052790
Co      2.07254964711500    1.27359011049700    0.41778506939600
 H      1.09420607761300    2.17621496441700   -2.46233562024800
 C      2.40894491989600   -2.35260976899100    0.35901318994700
 O      2.94078824120100   -3.21396232371400   -0.27457039226800
 C      0.84589108611100    1.44458860757800   -1.69018736466900
 O      0.65976817079600    2.06655831356600   -0.36837348931800
 C      2.01388233890500    0.56392592235300   -1.33091277049100
 O      2.59255792713600   -0.32887778306600   -1.93877310409700
 C      2.98274694925000   -0.01463072073900    0.86563253766100
 O      3.35857632438000   -1.22910976511200    0.86102338775200
 C      0.04808806035600   -1.58180285603400   -0.23456553219100
 C      0.99156220434600   -2.18454805684800    0.83276817769500
 H      0.01989329267100   -0.49717500033800   -0.13872217952900
 H      0.65671565419500   -3.19140023691600    1.08453217114200
 H      0.97291805535400   -1.56997637371600    1.73218208011000
 H     -0.96059457887300   -1.96006190866700   -0.07275127578900
 H     -0.03126722799700    0.86273526422500   -1.99780792354100
 H      0.36156862803200   -1.84561371590900   -1.24588590976500
