# Supplementary material for: Mining hydroformylation in complex reaction network via graph theory
Source: RSC Adv. 2021 Jul 1;11(38):23235–40. doi: 10.1039/d1ra03395f (PMC9036754; doi:10.1039/d1ra03395f)
Supplement: RA-011-D1RA03395F-s1119 [file RA-011-D1RA03395F-s1119.xyz]

18
eq2001         -678.454650902032   -678.454650902032
Co      0.90105980449300   -0.73983661219500   -0.17445888304000
 H      0.36767945158300   -0.71935276004300   -1.73607333558300
 C      2.37858864423600   -1.65965921667800   -0.42336321035700
 O      3.39523060537500   -2.21680394260300   -0.56617043883800
 C      0.73105296917700   -0.35692562598400    2.46464773147400
 O      0.68236220118600   -1.08125465758300    3.37939266805300
 C      1.86280851924300    1.48032374551500    1.30731494104600
 O      2.72125061419000    1.50120694665200    2.20907868304200
 C      0.73992930364400    0.49697194859700    1.38179744910000
 O     -0.34892440173600    0.44560196667900    0.52192965755000
 C      1.87722883865500    2.35810262683500    0.08699295784200
 C      0.65568749857500    3.29349428678100    0.08070831635800
 H      1.83899410656400    1.71506820775600   -0.80118248089200
 H      0.65347383725500    3.92380252641700    0.97257239022800
 H      0.68503742322200    3.93390411173000   -0.80134091958800
 H      2.81509670500900    2.91288640485400    0.08006728232500
 H      0.01133271035100   -1.37278533772100   -1.42478667497500
 H     -0.26190223486000    2.70463000608000    0.06005483376500
