# Supplementary material for: Mining hydroformylation in complex reaction network via graph theory
Source: RSC Adv. 2021 Jul 1;11(38):23235–40. doi: 10.1039/d1ra03395f (PMC9036754; doi:10.1039/d1ra03395f)
Supplement: RA-011-D1RA03395F-s1120 [file RA-011-D1RA03395F-s1120.xyz]

18
eq2002         -678.413845380305   -678.413845380305
Co      0.71458772909100   -1.20660329828200    0.97546243417800
 H     -1.79547863437700   -0.62803945108600   -0.86679830227400
 C     -0.08283020431500   -0.31253031091400    2.95587984797200
 O     -0.77215172410400   -1.06609077471400    2.03008236401900
 C     -0.84640214488000   -0.13916470927900   -1.05259733080000
 O      0.27635183682200   -0.80732753839200   -0.62194366649500
 C      0.31416887586100    2.26701871500400    1.28951835974000
 O      1.22464862364600   -0.31007400628800    2.41380729009700
 C     -0.75325286813500    1.06460628563400   -1.59799956422800
 O     -0.46456908144600    0.21611467434500    3.97510101262900
 C     -1.01823510035100    2.23089357844400    1.45301130229000
 C     -0.67070356440200    2.29836956133800   -2.03227428517900
 H     -1.46785694220300    2.39677917908100    2.42416210756300
 H     -0.71763538041400    3.11761729834700   -1.31816260475100
 H     -0.54418815101200    2.53208167679300   -3.08188628494700
 H     -1.69421605363200    1.98820772356300    0.64008630171900
 H      0.97680206677100    2.46875084194100    2.12139894269500
 H      0.78574366840500    2.05929854402600    0.33411630695900
