# Supplementary material for: Mining hydroformylation in complex reaction network via graph theory
Source: RSC Adv. 2021 Jul 1;11(38):23235–40. doi: 10.1039/d1ra03395f (PMC9036754; doi:10.1039/d1ra03395f)
Supplement: RA-011-D1RA03395F-s1121 [file RA-011-D1RA03395F-s1121.xyz]

18
eq2003         -678.376104526359   -678.376104526359
Co     -0.76337404269200   -1.65292624102200    0.48497674448000
 H     -1.60129163883400    1.00762710821300   -2.04993929522100
 C      0.69806902256900    0.41070225887000    2.11782849249300
 O     -0.07699354373800   -0.44237152260300    1.82247844408600
 C     -0.96180904141400    0.56601213098400   -1.29399752872200
 O     -1.47724245550100   -0.57212055316700   -0.72514786819300
 C     -1.14455378270300    2.84485518013500    1.46770560847100
 O      0.27725878082700   -2.86660110844500    0.53723644741700
 C      0.20220439155500    1.11321414992000   -0.98046211902000
 O      1.45587631668700    1.22093301037300    2.49886487681700
 C     -1.99065795045700    1.82328717561500    1.67875747516300
 C      1.37315170164400    1.64207352838900   -0.68134712284200
 H     -2.38103352746600    1.59932811854400    2.66596085602100
 H      1.46837603654800    2.40814334557800    0.08531487688700
 H      2.27930649739100    1.33998253102000   -1.19602599626000
 H     -2.31111872994400    1.18136061375800    0.86507753231500
 H     -0.80856099970700    3.48909974586100    2.27242677147100
 H     -0.77282408332000    3.05730851754300    0.47125603591800
