# Supplementary material for: Mining hydroformylation in complex reaction network via graph theory
Source: RSC Adv. 2021 Jul 1;11(38):23235–40. doi: 10.1039/d1ra03395f (PMC9036754; doi:10.1039/d1ra03395f)
Supplement: RA-011-D1RA03395F-s1122 [file RA-011-D1RA03395F-s1122.xyz]

18
eq2004         -678.478576029824   -678.478576029824
Co     -1.01512756174000   -0.06912574189000    0.13821648707900
 H      0.56893375660800   -0.37163952651700    2.17068076792500
 C     -2.51455957664200    1.98688020989000    1.01635429315600
 O     -2.77365665440500    2.82577474307500    0.12378884669500
 C     -0.25383473023400    2.31332742418300   -0.79708524299700
 O     -0.66404658668400    1.20879624865700   -1.25057626685900
 C      1.47835728432800   -0.88248435954200    0.25159214034600
 O      2.40862569081700   -0.05281548524600    0.31072077953700
 C      0.36189890082300   -0.85978687228000    1.21927835325700
 O     -0.73498878501600   -1.64604949051400    1.09241248481400
 C     -0.08101871216000    2.42818903293900    0.68023534312100
 C     -1.14849572725000    1.50321215684700    1.28426518471200
 H     -0.14723380150000    3.46564769759200    1.01021813474500
 H     -0.98854525221400    1.22108303097400    2.32279889185900
 H     -0.02230018302200    3.11675684463600   -1.49212443497400
 H      0.91999157953900    2.04411024315300    0.92482927399000
 H      1.39226924960900   -1.60211635218700   -0.57805346431600
 H     -3.32148594013500    1.54014817774600    1.61341265598700
