# Supplementary material for: Mining hydroformylation in complex reaction network via graph theory
Source: RSC Adv. 2021 Jul 1;11(38):23235–40. doi: 10.1039/d1ra03395f (PMC9036754; doi:10.1039/d1ra03395f)
Supplement: RA-011-D1RA03395F-s1123 [file RA-011-D1RA03395F-s1123.xyz]

18
eq2005         -678.474083553072   -678.474083553072
Co     -2.20880049679600    0.28429070686600   -0.39227480904300
 H     -0.26911188067100   -0.72792029232700    2.11344953012900
 C     -2.05824969133200    1.24867290689900    1.25128101593000
 O     -2.77799325654800    2.17636504070300    0.66150690158000
 C     -0.24643624100500    2.13069224738700   -1.03918360029000
 O     -1.14141597843500    1.38012712726200   -1.48914066146600
 C      1.35235529484300   -0.40185479516500    0.79177514596700
 O      2.26467581286300    0.38097623050000    1.09590226405700
 C     -0.10528091931700   -0.21575767560400    1.15301738024900
 O     -0.89594462003400   -0.86938101257200    0.13328238412600
 C      0.08911849713700    2.29611647646200    0.40378777464300
 C     -0.52681959418300    1.27610011363300    1.36673550863500
 H     -0.27732794843800    3.29627728270700    0.66774232591100
 H     -0.22426825911700    1.57721775126700    2.37369086563300
 H      0.31700352920800    2.72123611926800   -1.76415789974200
 H      1.17603043095100    2.31734404529900    0.51203961821700
 H      1.53272282852000   -1.30533532756500    0.19074036260300
 H     -2.53547455691600    0.60474103650100    2.01077012093200
