# Supplementary material for: Mining hydroformylation in complex reaction network via graph theory
Source: RSC Adv. 2021 Jul 1;11(38):23235–40. doi: 10.1039/d1ra03395f (PMC9036754; doi:10.1039/d1ra03395f)
Supplement: RA-011-D1RA03395F-s1124 [file RA-011-D1RA03395F-s1124.xyz]

18
eq2006         -678.418971985724   -678.418971985724
Co     -0.06169997387100   -2.36460767734300    0.56663976699400
 H     -0.71906807513300   -0.25674479376100   -3.96361189024600
 C     -0.94996831174800   -1.42016617242200   -0.64588777724000
 O     -1.95388265585900   -0.65447288598100   -0.25589078577100
 C      1.46049507843700   -0.00211067010100    0.31623218940400
 O      1.25412007642800   -1.12237854066300    0.97929648554000
 C     -1.15240451940100   -0.34128740626300   -2.95994812772300
 O     -2.05530876406600    0.43775755193900   -2.59217242964400
 C     -0.60330051144600   -1.40079602615800   -2.09287380091000
 O      0.76653917809000    0.41179539669600   -0.64371637037800
 C     -0.70533689835900   -3.86717859250100    0.02455051677600
 C      0.27098825313900   -2.28476156793700   -2.61319153181800
 H     -0.37920850933800   -4.74897761016300    0.60244342330500
 H      0.71129992996100   -3.05130775510300   -1.98679051299300
 H      0.56162390506500   -2.23900737992200   -3.65717775320400
 H     -1.27770327240900   -4.14719595401700   -0.86518653149500
 H      2.31920591066800    0.57569521174800    0.67030291362000
 H     -2.27741094841100   -0.02515913213700   -0.96525860758200
