# Supplementary material for: Mining hydroformylation in complex reaction network via graph theory
Source: RSC Adv. 2021 Jul 1;11(38):23235–40. doi: 10.1039/d1ra03395f (PMC9036754; doi:10.1039/d1ra03395f)
Supplement: RA-011-D1RA03395F-s1125 [file RA-011-D1RA03395F-s1125.xyz]

18
eq2007         -678.477567330585   -678.477567330585
Co      0.15022922080600    0.53021742346400   -1.02118196246800
 H     -0.79911490640700   -2.31107629910200    1.69721455777900
 C      0.84774215133100    0.07494603194300   -2.55045254722100
 O      1.29298408358200   -0.27350768900700   -3.57059399110600
 C      0.01548938490500   -0.64679649828500    0.64923287718800
 O     -0.42785005629000    0.59071029850000    0.84595807437800
 C      1.29829330591500   -0.64716488454300   -0.04316702760500
 O      2.40500114287200   -1.15104677071300    0.00163926599000
 C     -0.96486136633200   -1.79114600441500    0.74724235387900
 O     -2.31429267525500   -1.29713508874200    0.66112865533400
 C     -1.33824561037800    1.95816856934200   -1.50564584653700
 C     -1.84198891113700    0.72405249999700   -1.85785667239000
 H     -1.51857962048600    2.36134262719400   -0.51557091558300
 H     -0.81719011336200   -2.49261606135100   -0.07252431495500
 H     -2.39834985194700    0.10579758674000   -1.16020338311900
 H     -2.34921122629400   -0.42182862817000    1.09694832927300
 H     -0.92361977550800    2.62402495308400   -2.25384495433100
 H     -1.82893128137700    0.38760293337800   -2.88805530296400
