# Supplementary material for: Mining hydroformylation in complex reaction network via graph theory
Source: RSC Adv. 2021 Jul 1;11(38):23235–40. doi: 10.1039/d1ra03395f (PMC9036754; doi:10.1039/d1ra03395f)
Supplement: RA-011-D1RA03395F-s1126 [file RA-011-D1RA03395F-s1126.xyz]

18
eq2008         -678.459543863609   -678.459543863609
Co      0.24410462519800   -0.07350070994700   -0.93947001718800
 H     -1.28348018213000   -1.17589363428500   -2.71658959181300
 C     -0.56840549502700    1.38196952627300   -0.26542080428700
 O     -1.29499763076000    1.88611899711300    0.56808374270500
 C     -1.44316863382400   -0.86107471923200   -1.68038029895600
 O     -0.93496051392600   -1.56229860022100   -0.67463035483400
 C      1.51099214807500   -1.13359730073200   -1.81192362633400
 O      2.23547622220400   -1.80929339784300   -2.41283816669300
 C     -2.62896743860400    0.01853868283700   -1.46363133542200
 O     -3.18907496826700    0.60315747733800   -2.40467938762700
 C      0.36020923403800    2.11853121999500   -1.28677694696900
 C     -0.52619570799900    2.66529731788400   -2.41968151784200
 H      1.13683343523500    1.45660369450800   -1.74468200622800
 H     -1.31254978640500    3.29760203394400   -2.00481064630500
 H      0.07326957199800    3.24477693205400   -3.12185320108200
 H      0.91865272443200    2.88621996854400   -0.75365990327700
 H     -2.96471377505000    0.11120523495500   -0.42292253142800
 H     -1.00843000776800    1.84942946599300   -2.96177199382200
