# Supplementary material for: Mining hydroformylation in complex reaction network via graph theory
Source: RSC Adv. 2021 Jul 1;11(38):23235–40. doi: 10.1039/d1ra03395f (PMC9036754; doi:10.1039/d1ra03395f)
Supplement: RA-011-D1RA03395F-s1127 [file RA-011-D1RA03395F-s1127.xyz]

18
eq2009         -678.429415330253   -678.429415330253
Co     -0.20676682496500    0.03484321683900   -0.03746045842500
 H     -0.83488765144000   -1.71916824543100   -1.83889243976500
 C     -0.81981491328900    1.68052672191700   -0.11832132386400
 O     -1.70388820618700    2.44032706871800    0.21902559057800
 C     -1.35115617142800   -1.09003325759600   -1.11254589131200
 O     -1.28793357729100   -1.41387433110900    0.20519650138100
 C      0.58876951326200   -0.32772289375000   -4.19248214857000
 O      1.03942498917200   -0.46206262076700   -3.12968557201900
 C     -2.44666012262100   -0.24881506005300   -1.64875038305700
 O     -2.49728473171800    0.06375947467600   -2.85376958394800
 C      0.43710376116400    1.96801326833900   -0.98854639628400
 C     -0.04258725174200    2.43211863273000   -2.37410170654500
 H      1.06671978533200    1.05053108815900   -1.11376616192700
 H     -0.57188626692600    3.37984484587100   -2.27010914096100
 H      0.80313118910800    2.56254267999100   -3.04974077932400
 H      1.05974745283900    2.71081328969600   -0.48953354947200
 H     -3.17103027869300    0.13200952251000   -0.91524777847400
 H     -0.73640687314700    1.71013878842900   -2.80890736543200
