# Supplementary material for: Mining hydroformylation in complex reaction network via graph theory
Source: RSC Adv. 2021 Jul 1;11(38):23235–40. doi: 10.1039/d1ra03395f (PMC9036754; doi:10.1039/d1ra03395f)
Supplement: RA-011-D1RA03395F-s1128 [file RA-011-D1RA03395F-s1128.xyz]

18
eq201          -678.490115137011   -678.490115137011
Co     -0.08550977335500    0.12308110754300   -0.26040404695900
 H     -0.81860711409500   -0.72014543936500    0.71415169533500
 C      0.40262835351100    0.82478323042700   -1.84086545277400
 O      0.61532870402000    1.23171143528100   -2.90711282630700
 C     -0.38405811267100    1.52643443164300    0.84386953978000
 O     -0.73281494642800    2.36601177078800    1.56513823682900
 C      1.45830134586300   -0.54957615222200    0.43682380147000
 O      2.38855413070600   -1.03190385997300    0.92362847326500
 C     -0.41537480899100   -1.58067641015400   -1.18162014949000
 O      0.49079100079500   -2.41114685801300   -1.28391864309200
 C     -1.79879884670600   -1.82792424673400   -1.74652407001300
 C     -2.83634408107800   -1.94388207562100   -0.62066709715900
 H     -1.76179770303900   -2.75034858825100   -2.33068601126100
 H     -3.80116874400200   -2.23987685574900   -1.03373514095200
 H     -2.52241017402400   -2.68782213032900    0.11590570262500
 H     -2.06418174109500   -0.99356967258500   -2.40207695689100
 H     -2.95639734234800   -0.98881508638200   -0.10543146569800
 H     -1.46420845813300    0.45276897252000   -0.64833836270900
