# Supplementary material for: Mining hydroformylation in complex reaction network via graph theory
Source: RSC Adv. 2021 Jul 1;11(38):23235–40. doi: 10.1039/d1ra03395f (PMC9036754; doi:10.1039/d1ra03395f)
Supplement: RA-011-D1RA03395F-s1129 [file RA-011-D1RA03395F-s1129.xyz]

18
eq2010         -678.481085149807   -678.481085149807
Co      1.01477059875600   -0.47200195766000    1.70898831675400
 H     -1.21081119233100   -0.54147311950900   -1.07706563198000
 C     -1.43272681689100    0.67013603570800    1.96256231734000
 O     -0.37381033151300    0.08789851006100    2.60841894240300
 C     -0.71193598651200   -0.13987705970600   -0.19817591041700
 O      0.19228899793100   -1.11978260131400    0.28232550839400
 C      1.51390042405600    1.16583435249400   -0.39406410609200
 O      1.99047992531200    0.69438622611000    0.90001610766700
 C      0.00313386935700    1.19006509344600   -0.45807386621000
 O     -1.81409532512100    0.07214767935700    0.75635539103700
 C     -2.09261355524100    1.73028239828000    2.44486736922600
 C     -0.70178216650700    2.31091131167300   -0.65118043961600
 H     -1.80572707761400    2.15614997257300    3.39384483605500
 H     -1.78535965646500    2.28755464529000   -0.65639781474700
 H     -0.21597633160200    3.27007265938000   -0.77834510234200
 H     -2.92377186009400    2.13645224316100    1.88800111924100
 H      1.91370210245100    0.49684282110600   -1.16126563907800
 H      1.90511733335100    2.17430877914000   -0.52984716641700
