# Supplementary material for: Mining hydroformylation in complex reaction network via graph theory
Source: RSC Adv. 2021 Jul 1;11(38):23235–40. doi: 10.1039/d1ra03395f (PMC9036754; doi:10.1039/d1ra03395f)
Supplement: RA-011-D1RA03395F-s1130 [file RA-011-D1RA03395F-s1130.xyz]

18
eq2011         -678.410464452943   -678.410464452943
Co     -0.17304621815200   -1.32094296243100    0.94444772283300
 H     -1.35692954858400   -0.58437190582900   -2.95269029473500
 C     -1.46755198120400   -0.58601578838000   -0.19460950789800
 O     -0.87466676445200    0.55800480564400   -0.82980731244000
 C      0.29821208290700    1.03331166274100   -0.19404245435500
 O      0.63200201989100    0.27394010064500    0.87029185292500
 C     -1.38699095888800   -1.51285379253600   -2.40040662052600
 O     -2.03702472285900   -1.44921158724200   -1.14077060394400
 C     -0.87173093093600   -2.64606216698400   -2.81524128385700
 O      0.86899016385200    2.02315954606700   -0.61087195014700
 C      0.89487694790400   -2.30374443989800   -0.22088737525300
 C     -0.28232981540700   -3.76437844510100   -3.17185143345200
 H      1.11810489205400   -1.76654736814500   -1.14185630159900
 H     -0.80510441803500   -4.54273477803800   -3.71351391279300
 H      0.76306276924100   -3.92294560044900   -2.92085336379000
 H      0.34672092427400   -3.22931371726500   -0.43723626704200
 H      1.81157434537400   -2.47837462782200    0.35542657684200
 H     -2.26918889533000   -0.28182293905400    0.49223170585100
