# Supplementary material for: Mining hydroformylation in complex reaction network via graph theory
Source: RSC Adv. 2021 Jul 1;11(38):23235–40. doi: 10.1039/d1ra03395f (PMC9036754; doi:10.1039/d1ra03395f)
Supplement: RA-011-D1RA03395F-s1131 [file RA-011-D1RA03395F-s1131.xyz]

18
eq2012         -678.449080711558   -678.449080711558
Co     -1.09873539388900    0.73604593233400   -0.76529358900500
 H     -0.33227755950500   -0.37473516715200    1.46105225696300
 C     -2.26905171931400    1.54877949515600    1.78747363429400
 O     -2.31622687246700    1.01221640237800    0.65259559754400
 C     -0.04081336362000    0.91960215347100   -2.13044238016400
 O      0.67463802499400    1.13853358769800   -3.02584860966500
 C      1.38666463074300   -0.32187749935600    0.11973789006800
 O      2.12997876960700    0.30299834898800    0.89670198233600
 C     -0.05574905657200   -0.54013881158000    0.41538754717900
 O     -0.84579812182300   -1.21087822228800   -0.38672850049300
 C      0.06750358854800    2.38343225303700    1.75385932581100
 C     -1.09548761032400    2.15575490631700    2.40550708665200
 H      0.18818869695100    2.13903349442100    0.70351935318200
 H     -1.20708673876500    2.42915682870400    3.44640664567000
 H     -1.19055752149700    2.20795538349600   -1.07544310927800
 H      0.91840471671900    2.82321348262800    2.25560709254300
 H      1.74608055077300   -0.72625218109300   -0.83810636885400
 H     -3.19489206986600    1.54706759439800    2.36497837324900
