# Supplementary material for: Mining hydroformylation in complex reaction network via graph theory
Source: RSC Adv. 2021 Jul 1;11(38):23235–40. doi: 10.1039/d1ra03395f (PMC9036754; doi:10.1039/d1ra03395f)
Supplement: RA-011-D1RA03395F-s1132 [file RA-011-D1RA03395F-s1132.xyz]

18
eq2013         -678.456337673047   -678.456337673047
Co     -0.96716627171100    1.07031837895300   -0.92366273080500
 H     -0.51601600545700   -0.89504749600300    1.65099460581100
 C     -2.01354671555100    1.47187342452900    1.74793112235700
 O     -2.07438006952800    1.23731088480600    0.41764526400500
 C     -0.11751370483200    0.76909922888100   -2.45343823324700
 O      0.50772648866000    0.61249174854600   -3.41705680081900
 C      0.52730545109000    0.29177391186000    0.09371098233600
 O      1.11630624090700    1.08547780033400    1.08258116275200
 C     -0.26098676181300   -0.89083498663400    0.58240072491100
 O     -0.63161910519900   -1.78753707390000   -0.19644331241900
 C      0.37259376803600    2.20929662813200    1.68250414404500
 C     -0.89555490921700    1.86811814452300    2.39662769059600
 H      0.17035313761300    2.91161977436600    0.86154658235300
 H     -0.93381919552200    1.97297699193900    3.47156307436200
 H     -0.28135216873400    2.33096771477300   -0.97923511396300
 H      1.09877081926600    2.64800643253400    2.35939850144500
 H      1.30923486522500   -0.01189927134300   -0.60162583198700
 H     -2.94555291252000    1.27589574524000    2.26552239630000
