# Supplementary material for: Mining hydroformylation in complex reaction network via graph theory
Source: RSC Adv. 2021 Jul 1;11(38):23235–40. doi: 10.1039/d1ra03395f (PMC9036754; doi:10.1039/d1ra03395f)
Supplement: RA-011-D1RA03395F-s1133 [file RA-011-D1RA03395F-s1133.xyz]

18
eq2014         -678.453061040605   -678.453061040605
Co      1.21776822286900    0.85815744561000   -0.25913323764600
 H     -1.32519636435700   -1.71095348848900    0.53599109105000
 C      1.18289205746200    0.96757392250600   -2.02157530589800
 O      1.11204861016700    0.99448573288100   -3.18169376846900
 C      0.48330655612600   -0.55270577425400    0.98432139412300
 O      1.08163569699600    0.46625566681500    1.59424425972400
 C      1.24166394445800   -1.00157507493700   -0.18364300435300
 O      1.54591419874500   -1.98269925917500   -0.82682062790400
 C     -0.91699332436300   -0.99327223676700    1.26215727319600
 O     -1.55201146748700   -0.61495586888300    2.24830960019100
 C     -2.10445229404200    0.82223709411900   -1.01632405923800
 C     -1.79259994722800   -0.35037861602100   -1.95397789176000
 H     -2.78725999757200    1.52753205847500   -1.49236687527000
 H     -1.01875609135500   -1.01049268212300   -1.55052629505700
 H     -2.68423510393700   -0.95727472917800   -2.12184652013500
 H     -2.56681166170200    0.48515061035700   -0.08654107144500
 H     -1.19382700007200    1.37364299323900   -0.74722079429100
 H     -1.43558214004100    0.00381720522600   -2.92308697130500
