# Supplementary material for: Mining hydroformylation in complex reaction network via graph theory
Source: RSC Adv. 2021 Jul 1;11(38):23235–40. doi: 10.1039/d1ra03395f (PMC9036754; doi:10.1039/d1ra03395f)
Supplement: RA-011-D1RA03395F-s1134 [file RA-011-D1RA03395F-s1134.xyz]

18
eq2015         -678.448299343198   -678.448299343198
Co      0.30836881785800   -0.19995371156300   -2.06218135909700
 H      2.02778892766300    0.52311556677200    1.28135564711200
 C      2.02700379395000   -0.50780718976400   -1.92480791087100
 O      3.15932548085100   -0.65799054067100   -1.68878572776400
 C      0.13090130085900   -0.19790915913200    0.63603277870500
 O      0.16327234267000    0.64513595351700   -0.45689062746600
 C     -0.92162086726000   -1.01023944401300    0.85833986888500
 O     -1.84980715473100   -1.72940735200700    1.01193124620800
 C      1.24419932576000   -0.18966695424000    1.58288031606700
 O      1.32239824822900   -0.89062747492800    2.60720205614500
 C     -2.77373000599100    0.66209759356600   -1.12998923376300
 C     -2.00069051166500   -0.02845240205800   -2.25686782439700
 H     -2.07376836036200    1.10688121226300   -0.42049992980000
 H     -2.64927586778800   -0.37703872176900   -3.06035372621900
 H     -1.31000528664600    0.71489595285600   -2.71626382976600
 H     -3.40129271816400    1.45780328954700   -1.53227999123900
 H     -3.41130692070300   -0.05107751222000   -0.60449999797300
 H     -1.50425664973800   -0.94521410647100   -1.86405455971400
