# Supplementary material for: Mining hydroformylation in complex reaction network via graph theory
Source: RSC Adv. 2021 Jul 1;11(38):23235–40. doi: 10.1039/d1ra03395f (PMC9036754; doi:10.1039/d1ra03395f)
Supplement: RA-011-D1RA03395F-s1135 [file RA-011-D1RA03395F-s1135.xyz]

18
eq2016         -678.448709327237   -678.448709327237
Co      0.17524064993100   -0.71266246859100   -2.07059279157000
 H     -0.26016421174700    1.21256107710100    0.27971892795700
 C      1.69371892916500   -1.56006846504500   -1.87807878244000
 O      2.67022091931400   -2.14313034608000   -1.61711499952700
 C     -0.03195939836000   -0.88067186833700    0.67784066399100
 O     -0.59418859621300   -1.24943832223400   -0.52553048568300
 C      0.36375949599200   -1.84147381251700    1.53680667841400
 O      0.67891385246200   -2.69532827036500    2.28742948594600
 C      0.10936662324100    0.52274880445900    1.05745718623000
 O      0.59634042115700    0.94318102279600    2.12297611843500
 C     -2.60291172708600    0.89482748633000   -1.11352894455500
 C     -1.62302693400300    0.78325204076000   -2.28404726985800
 H     -2.38913995454300    0.11355986038800   -0.38361551832800
 H     -1.86305804272800    1.46047574066400   -3.10384620443800
 H     -0.60839926304700    1.08252470717900   -1.93747916798200
 H     -2.51586039478600    1.86938871242500   -0.62773417701000
 H     -3.62925617457300    0.77055562595800   -1.46051025034200
 H     -1.68209229937700   -0.24575652521500   -2.69988327420900
