# Supplementary material for: Mining hydroformylation in complex reaction network via graph theory
Source: RSC Adv. 2021 Jul 1;11(38):23235–40. doi: 10.1039/d1ra03395f (PMC9036754; doi:10.1039/d1ra03395f)
Supplement: RA-011-D1RA03395F-s1136 [file RA-011-D1RA03395F-s1136.xyz]

18
eq2017         -678.427561439327   -678.427561439327
Co     -0.39674964646500    0.66316240447300    2.70660202669700
 H     -1.32035562701300    3.70949144197100    0.57090455610400
 C     -2.03087569477900   -0.13824233727700   -0.20903806048500
 O     -1.00696321387200    2.46351131368400    2.12451768378000
 C     -0.78600516672200    2.83034254479500    0.94657417915600
 O     -2.81006149210800    0.63007546105100    0.25225747326500
 C      1.13136458710700    1.11651017037000    0.47118532245900
 O      1.18072406372100    0.94442428553600    1.87885834120400
 C      0.08707158736000    2.12555582939100   -0.00785399894100
 O     -1.27384836242900   -0.89902972917000   -0.71291602116700
 C     -0.53277835218700   -1.04041673186300    2.44043159108900
 C     -0.13469415893700    2.38363359678800   -1.31362027677900
 H      0.16198450875000   -1.57435450780700    1.78354694075600
 H     -0.86940714487200    3.11377436791100   -1.63641533663900
 H      0.40470572289600    1.84440249263000   -2.08422586108400
 H     -1.40089692702200   -1.65390522373900    2.72958600728900
 H      0.95036826894700    0.16414479773400   -0.04898637761400
 H      2.11119999893200    1.48682781308000    0.14955604219400
