# Supplementary material for: Mining hydroformylation in complex reaction network via graph theory
Source: RSC Adv. 2021 Jul 1;11(38):23235–40. doi: 10.1039/d1ra03395f (PMC9036754; doi:10.1039/d1ra03395f)
Supplement: RA-011-D1RA03395F-s1137 [file RA-011-D1RA03395F-s1137.xyz]

18
eq2018         -678.276634152011   -678.276634152011
Co     -0.14827705941200   -0.89333599035200    1.83760708873600
 H     -2.63254260378600   -1.06672600773700   -3.03923990381300
 C     -1.41423648212300   -0.31027925998900   -0.45974863681400
 O     -0.82391503924000    0.28650459566900    0.45856180784700
 C      0.81088347316700   -0.98755877569300   -2.63134927574100
 O     -0.87790144272600   -2.07186592031100    2.64543936215900
 C     -1.64839273737000   -0.78432667044900   -2.70839693717700
 O     -1.56578952746600    0.22447675293400   -1.68343189670400
 C     -0.48050190288900   -1.48176842114700   -2.97689150015300
 O      1.94718839207100   -0.84286151711800   -2.42283921234600
 C      0.96985861077100   -1.81271496751100    0.59444084663000
 C     -0.26670342801600   -2.81847334983700   -3.37368033400200
 H      1.67351504264300   -1.06762340276600    0.19514397549600
 H     -0.99017104890400   -3.56550959432700   -3.07984871733800
 H      0.58310848365700   -3.11646785338600   -3.97185808422000
 H      0.36680163702100   -2.24395077676100   -0.21896815835400
 H      1.50167189325200   -2.62008900380800    1.09379474252900
 H     -1.79561636892300   -1.32833384144700   -0.34097599012800
