# Supplementary material for: Mining hydroformylation in complex reaction network via graph theory
Source: RSC Adv. 2021 Jul 1;11(38):23235–40. doi: 10.1039/d1ra03395f (PMC9036754; doi:10.1039/d1ra03395f)
Supplement: RA-011-D1RA03395F-s1138 [file RA-011-D1RA03395F-s1138.xyz]

18
eq2019         -678.413272442320   -678.413272442320
Co     -2.07495988299800    0.41507189614000   -0.49515944370500
 H     -1.23011471899400   -2.29267165672400    1.77208757537000
 C     -2.44034604073400    0.60105169135100    1.28027831800800
 O     -1.88585931701200   -0.37722594515300    2.13211604245700
 C     -3.16416441930100    1.61835855271600    1.72536466239300
 O     -3.85771286076700    2.52917870054500    2.06266291034200
 C      0.63875890723100    0.95827068020900   -0.22147840777700
 O     -0.39489868559400    1.05036546728700   -0.92651771166400
 C     -1.04760737593900   -1.31458225053000    1.32408480913500
 O     -1.42550995532700   -1.27914164629300   -0.01584714120900
 C      0.67096904874800    0.61580281182800    1.23054415857400
 C      0.41417695522600   -0.88644406255500    1.53966503885300
 H      1.65041472660300    0.89275794360300    1.61917896738600
 H      0.67343391659000   -1.03520796578700    2.58939083401900
 H      1.04983577843300   -1.52724331819700    0.92465675446400
 H     -0.09355565630500    1.19850338006800    1.75228008693000
 H     -2.75513016659200    1.71203992339000   -0.78853218328000
 H      1.57900294049600    1.16416167380800   -0.73674172247400
