# Supplementary material for: Mining hydroformylation in complex reaction network via graph theory
Source: RSC Adv. 2021 Jul 1;11(38):23235–40. doi: 10.1039/d1ra03395f (PMC9036754; doi:10.1039/d1ra03395f)
Supplement: RA-011-D1RA03395F-s1139 [file RA-011-D1RA03395F-s1139.xyz]

18
eq202          -678.447411673697   -678.447411673697
Co     -0.02363101601900    0.13594103553100   -0.03575852156400
 H     -0.07844504197400   -0.66232582265300    1.19842957418500
 C      0.10475097605400    1.10716355759400   -1.54107121335700
 O      0.17318907336500    1.73855301958300   -2.51532893530400
 C      1.14318983102300    0.97451512555400    0.99497323393600
 O      1.88146036961000    1.46936281432200    1.75070565008700
 C      0.32200829780400   -1.48238957524000   -0.66285164316700
 O      0.52530626140500   -2.58477654428700   -0.98634835500500
 C     -1.43826645837100   -1.27410106222900    3.06570599135100
 O     -1.66997599659500   -2.34586594306000    2.68873938841800
 C     -1.76352258396400    1.08126716499700    0.71703239090900
 C     -2.13634382990600   -0.01986434789500   -0.05699902178800
 H     -1.80380026743700    2.08370800409600    0.31025883587400
 H     -2.38399719216900   -0.96609972939400    0.40756516501700
 H     -2.47395384129000    0.10743753001000   -1.07775733180100
 H     -1.70835954967200    1.00172124369400    1.79565886304400
 H      1.39770670849100   -1.73087137402300    1.99559190364300
 H      1.70785087464700   -2.05040440842500    2.58941206127400
