# Supplementary material for: Mining hydroformylation in complex reaction network via graph theory
Source: RSC Adv. 2021 Jul 1;11(38):23235–40. doi: 10.1039/d1ra03395f (PMC9036754; doi:10.1039/d1ra03395f)
Supplement: RA-011-D1RA03395F-s1140 [file RA-011-D1RA03395F-s1140.xyz]

18
eq2020         -678.420044699843   -678.420044699843
Co      0.19114689097700    1.86227448059700    0.54827351382700
 H      3.18167975556800    0.85042224907000    1.27107705769800
 C      0.09580578300900    2.08062077728700   -1.27015692283900
 O      0.21433710892700    1.29188544592600   -2.20478976567600
 C      2.50340482076400    1.12192778232300    0.45817501690400
 O      1.90742107843100    2.45701696018100    0.66054356274100
 C     -1.83659169209700    0.03644929025900    0.11781655290200
 O     -1.50957612686400    1.00552320296000    0.82102452621100
 C      1.22651992993600    0.32490427928200    0.47214177001800
 O      0.95900778422700   -0.87335625926100    0.48826081269400
 C     -2.62531356279200   -1.19133815352300    0.01852183167000
 C     -1.61007218800800   -0.72880141902700   -1.10754456122200
 H     -3.68386170731400   -1.13236276601400   -0.19869158205100
 H     -0.66082864007500   -1.23865160294700   -1.20430065479900
 H     -2.01686907734800   -0.34082839183700   -2.03317493361000
 H     -2.31965942296400   -2.01242869796300    0.65650297003000
 H     -0.10474911833000    3.16425694543000   -1.44591090984700
 H      3.01149623826100    1.04029186915500   -0.50909099043800
