# Supplementary material for: Mining hydroformylation in complex reaction network via graph theory
Source: RSC Adv. 2021 Jul 1;11(38):23235–40. doi: 10.1039/d1ra03395f (PMC9036754; doi:10.1039/d1ra03395f)
Supplement: RA-011-D1RA03395F-s1141 [file RA-011-D1RA03395F-s1141.xyz]

18
eq2021         -678.433952365654   -678.433952365654
Co     -0.04251760459000    1.86491874057000    0.28456128599100
 H      2.58545110486700    0.55516228561600    1.54411211815900
 C      0.16626616553000    2.29885389289100   -1.47263854387200
 O      0.56973790840500    1.66976709535000   -2.43817444564900
 C      2.22111933612400    1.01883597508100    0.62131198634700
 O      1.67269771507500    2.36756532968700    0.83856252152400
 C     -1.76504284659100   -0.25097840788900   -0.05776080285600
 O     -1.68714258774100    1.10104799645600    0.11864614762700
 C      0.95438634189300    0.41842500119200    0.12960081252600
 O      0.69312184414600   -0.74742996406200   -0.34039812950900
 C     -2.74916454327200   -1.00431446631000    0.46731117488200
 C     -0.71216761507000   -0.90101058557400   -0.92701819399800
 H     -3.53578277903800   -0.53373237182100    1.04058664666200
 H     -0.83879076181900   -1.97410931124000   -1.00457205407000
 H     -0.62662361608600   -0.42749914455700   -1.90594128509500
 H     -2.77346205491700   -2.07460341579100    0.31456841422100
 H     -0.21445802187600    3.34428228308200   -1.52989165732600
 H      3.00566986925000    0.99262505923100   -0.14418870130300
