# Supplementary material for: Mining hydroformylation in complex reaction network via graph theory
Source: RSC Adv. 2021 Jul 1;11(38):23235–40. doi: 10.1039/d1ra03395f (PMC9036754; doi:10.1039/d1ra03395f)
Supplement: RA-011-D1RA03395F-s1142 [file RA-011-D1RA03395F-s1142.xyz]

18
eq2022         -678.532273389746   -678.532273389746
Co     -1.26088716967200   -1.05310404275800   -0.00735001481700
 H      0.39708552896100   -1.10068617418900    2.07018958442200
 C      0.60063232903700   -0.48331323903000    1.18056745793500
 O      0.83400872911200   -1.05460059676900    0.06389240970400
 C     -2.91005089979000   -0.82872752441900    0.54067547826800
 O     -3.96764910315300   -0.54329254835100    0.93597903133000
 C     -1.14071937124800   -2.81917756844400    0.24983475807100
 O     -1.02338940775300   -3.95494766759100    0.46499673541100
 C     -1.42202441051700    1.81399584261700    0.43873224669200
 O     -1.26045084796900    0.70162186320700   -0.43768669251300
 C      0.73780400960100    0.99018786027100    1.42659958250200
 C     -0.63946106690700    1.60629457957100    1.74868637971200
 H      1.40579765202600    1.12009389151800    2.28437675328100
 H     -0.51551423141700    2.55781971635200    2.27068438753600
 H     -1.19853195367600    0.93287707519100    2.41112108331700
 H      1.16653534358200    1.46391974719200    0.54378858944300
 H     -1.01641311850400    2.68716146273300   -0.08296272406100
 H     -2.48003881777600    2.00692319854000    0.66590850169100
