# Supplementary material for: Mining hydroformylation in complex reaction network via graph theory
Source: RSC Adv. 2021 Jul 1;11(38):23235–40. doi: 10.1039/d1ra03395f (PMC9036754; doi:10.1039/d1ra03395f)
Supplement: RA-011-D1RA03395F-s1143 [file RA-011-D1RA03395F-s1143.xyz]

18
eq2023         -678.466279581988   -678.466279581988
Co     -0.02829638782600   -0.55857096721500   -0.04309925444500
 H      2.40969546316600    1.16569210002300    0.77988007831000
 C      1.24325009949200   -1.20665907369200    1.08999838433900
 O      2.22382979848700   -1.67963992463400    1.51535623487200
 C      1.94413982065100    1.46520191057900   -0.16964823371200
 O      0.56019789712800    1.12877718306800   -0.23889761785700
 C     -0.22422027954900   -0.71012537292800   -1.81963662266400
 O     -0.85220700693000   -1.72374087304000   -2.49341629965700
 C     -0.63931141595800   -1.65242727175800   -3.92280932849900
 O     -1.09180517211100   -2.50132564225900   -4.65688963768400
 C      0.17186963027200   -0.40236631411700   -4.19905199090100
 C      0.51826851948900    0.14535786653500   -2.81652125538200
 H     -0.44038433306300    0.28521975831300   -4.78265337549000
 H      1.58692200914300    0.07841897083200   -2.59677127488600
 H      0.24525776765000    1.18388197909600   -2.62480979073700
 H      1.04439770383100   -0.66619256862400   -4.79432936200200
 H      2.51883702026400    1.00141097093700   -0.99030519163400
 H      2.02855041363600    2.55028099881100   -0.27397363760400
