# Supplementary material for: Mining hydroformylation in complex reaction network via graph theory
Source: RSC Adv. 2021 Jul 1;11(38):23235–40. doi: 10.1039/d1ra03395f (PMC9036754; doi:10.1039/d1ra03395f)
Supplement: RA-011-D1RA03395F-s1144 [file RA-011-D1RA03395F-s1144.xyz]

18
eq2024         -678.415839718090   -678.415839718090
Co      0.62446667866000   -0.39901609400800   -0.01515359104700
 H      2.39639677444100   -1.72863339267500    1.89436780685200
 C      1.63433857767400   -1.38279221167000    1.18763710420800
 O      0.81314744824100   -2.22492006024000    0.68560747401600
 C      1.59310920705000    2.22396988508300   -0.62143241358300
 O      0.84010761204600    1.43482857785200   -0.01465374887500
 C      0.17146056044600   -0.54870393934500   -1.73545361725400
 O     -0.27225647630800   -1.74284445938100   -2.29492334566600
 C     -0.29713289745800   -1.73092084220200   -3.71015959550900
 O     -0.60148063194600   -2.71510149980000   -4.35586833429100
 C      0.07403913537300   -0.33312731798500   -4.17232973691000
 C      0.57433940141900    0.35532067621300   -2.90264563243700
 H     -0.82275187752800    0.14106856394200   -4.57295647773400
 H      1.66592566472800    0.43453745480500   -2.91047368614400
 H      0.16994072276100    1.35968125553100   -2.76010270439500
 H      0.81420469410300   -0.39270554032200   -4.96697046159900
 H      2.35959241356700    1.85712224337400   -1.30831180988400
 H      1.48154454051400    3.29543043078100   -0.46375540534800
