# Supplementary material for: Mining hydroformylation in complex reaction network via graph theory
Source: RSC Adv. 2021 Jul 1;11(38):23235–40. doi: 10.1039/d1ra03395f (PMC9036754; doi:10.1039/d1ra03395f)
Supplement: RA-011-D1RA03395F-s1145 [file RA-011-D1RA03395F-s1145.xyz]

18
eq2025         -678.427084133515   -678.427084133515
Co      0.88356145382800    1.26805620661500    1.11187103858000
 H      0.51274384381600   -1.32840857149600    1.26727784378700
 C      2.58781184916800    1.40623622309300    0.67458583343000
 O      3.72774878818300    1.42629017610100    0.43921393296200
 C      0.67019527166300    1.55539184370400   -1.79146713458000
 O      1.81106906586900    1.44743367149500   -2.24394411413800
 C     -0.05464666325200   -0.47431287333900    0.89583516432700
 O     -0.58920977036500    0.39752800411300    1.75715223516400
 C      0.39240561106200    2.13798808933600   -0.41485402307100
 O     -0.27912138259200    3.15551234743600   -0.23755154973800
 C      1.29034500118200   -1.74252831541300   -1.67620977934500
 C      2.38738259174100   -1.35313697723200   -1.00990722365700
 H      0.64826966392400   -2.53716816743300   -1.31126584032000
 H      3.00993029776400   -0.54960100016300   -1.38506936306300
 H      2.68546054758300   -1.81805320128500   -0.07577270241800
 H      1.00729837317600   -1.26534449639000   -2.60853094301700
 H     -0.21968132640500    1.21930854428600   -2.34430806575100
 H     -0.49362848108000   -0.58338645375100   -0.09750670030300
