# Supplementary material for: Mining hydroformylation in complex reaction network via graph theory
Source: RSC Adv. 2021 Jul 1;11(38):23235–40. doi: 10.1039/d1ra03395f (PMC9036754; doi:10.1039/d1ra03395f)
Supplement: RA-011-D1RA03395F-s1146 [file RA-011-D1RA03395F-s1146.xyz]

18
eq2026         -678.467692001021   -678.467692001021
Co     -1.85509006431100   -0.13366756935200   -2.37900695063600
 H     -1.23529822588300    2.34462703296800   -0.00241510660100
 C     -1.51772772820200   -1.15033858270400    0.13350328446700
 O     -1.44359057887700   -2.06348554524500    0.95980558602600
 C     -1.03832519641000    0.25619748535500    0.40363840791400
 O     -1.98507714398900   -1.36965449101300   -1.12710153815800
 C      0.87720592257700   -2.91597423741600   -1.21089873806800
 O      1.34503893675200   -2.19319525934000   -0.43312854805900
 C     -1.82626714444500    1.43518749121900   -0.13147979197800
 O     -2.19247968866400    1.32648111937000   -1.53033553347100
 C      0.08562456062600    0.40932379205200    1.11851340076800
 C     -0.00569616397100   -0.03631017677200   -2.65405655918900
 H      0.50624743098200    1.39152221395800    1.30016866854100
 H      0.27535388711500   -0.98125622199200   -3.13170497890600
 H      0.14445284538400    0.82842385586400   -3.30781361618500
 H      0.59736639834000   -0.45192933234600    1.52775922037500
 H      0.51504468861200    0.09879045168000   -1.70744195492500
 H     -2.75927883943400    1.52980297663200    0.43226194555000
