# Supplementary material for: Mining hydroformylation in complex reaction network via graph theory
Source: RSC Adv. 2021 Jul 1;11(38):23235–40. doi: 10.1039/d1ra03395f (PMC9036754; doi:10.1039/d1ra03395f)
Supplement: RA-011-D1RA03395F-s1147 [file RA-011-D1RA03395F-s1147.xyz]

18
eq2027         -678.431263372238   -678.431263372238
Co     -0.30364716462700   -0.66795911980100    1.32809162335600
 H      0.91388608056700   -0.68217776315200   -1.71732810820700
 C     -0.63590448366200    1.10646713311600    2.04236879814400
 O     -0.06605423357500    0.33822870448000    2.96477014324600
 C      0.17264638187800   -0.30691788767800   -1.01253971386200
 O     -0.61856557735300   -1.25501005364300   -0.42353815617100
 C      1.34235589099500    1.45947157382700    0.71812958537200
 O      1.08213378751000    0.09423375824200    0.28765471958100
 C     -0.49495955411400    0.92206899629400   -1.45165625757800
 O      0.15325748770400    2.02070826372600    1.28463461483000
 C     -2.04049168775800    1.61841073947200    2.09935116851300
 C     -1.06956640281000    1.95022378272100   -1.74880681996000
 H     -2.05008625672500    2.60284428880800    2.57368305641900
 H     -1.57675034001900    2.85718911037400   -1.97721282481500
 H     -2.41552996755300    1.72265831257400    1.07956574986800
 H     -2.67022726484700    0.93464698810900    2.66670952488000
 H      2.13621906202800    1.36878647170900    1.45685800699700
 H      1.60606719369000    2.08603469037800   -0.12977087942800
