# Supplementary material for: Mining hydroformylation in complex reaction network via graph theory
Source: RSC Adv. 2021 Jul 1;11(38):23235–40. doi: 10.1039/d1ra03395f (PMC9036754; doi:10.1039/d1ra03395f)
Supplement: RA-011-D1RA03395F-s1148 [file RA-011-D1RA03395F-s1148.xyz]

18
eq2028         -678.506176377530   -678.506176377530
Co     -1.15519148526800   -1.34534813956100    1.72361362355200
 H     -0.29014765327600    2.14338790587100    3.06823225101400
 C      0.61049903317700    1.10698582108600   -0.17273116446200
 O      1.30859684566200    1.58386158748300    0.73442621454300
 C      0.49014962303400   -1.89124434105500    1.32412757709000
 O      1.54746480724900   -2.21310971257500    0.94320643167900
 C     -2.07358063829600   -2.47382349744600    0.83331706297800
 O     -2.75631504489300   -3.17677805049800    0.18618451277800
 C     -0.68815495572600    1.38917867460600    2.38987488737400
 O     -0.58979309193800    0.18952762847900    2.72563198792900
 C     -0.89145018556100    1.09100391434800   -0.10681983836600
 C     -1.39965709995500    1.82565883711700    1.13998585357200
 H     -1.31338645137400    1.52036205624600   -1.01854256506300
 H     -2.45917875457500    1.57487017961800    1.27639353288800
 H     -1.29308235052600    2.90319506328200    1.02626139642900
 H     -1.21226421176900    0.03707676271700   -0.08137652806100
 H     -2.59846058858600   -0.85841012748700    1.82824482555600
 H      1.07068539663200    0.63665131368600   -1.05199651380500
