# Supplementary material for: Mining hydroformylation in complex reaction network via graph theory
Source: RSC Adv. 2021 Jul 1;11(38):23235–40. doi: 10.1039/d1ra03395f (PMC9036754; doi:10.1039/d1ra03395f)
Supplement: RA-011-D1RA03395F-s1149 [file RA-011-D1RA03395F-s1149.xyz]

18
eq2029         -678.342368207053   -678.342368207053
Co      1.82058555773700   -0.17670949501000    1.37964897569300
 H      0.47945187834000    1.40808203253000   -1.09417404973800
 C     -0.51146379545000    1.01211137758500    2.73388245005500
 O      0.50290395582200    0.29749196870100    2.60058604440800
 C     -0.32889276261800    1.44290317827900   -0.38190051906300
 O      0.01143628420800    2.25892382290700    0.69189036440100
 C      2.83209185690300   -0.63075129182500   -0.01460363645100
 O      2.30835637900000    0.50543961181200   -0.37052364372900
 C     -1.69770260687200    1.05343860620000   -0.66110734654300
 O     -0.92225679820500    0.05368799958000   -0.03559245872700
 C     -0.84153349254300    2.18541983055800    1.84536117935600
 C     -2.95239182372600    1.23840386677300   -1.03882237718200
 H     -1.90221800980000    2.13429014607900    1.56712032676000
 H     -3.68103918760000    0.44577191902200   -0.93440402477400
 H     -3.24674631303700    2.18542834140200   -1.46777531804000
 H     -0.67418494272400    3.11427809745300    2.39346851499300
 H      3.47892661204400   -1.16133607138700   -0.71915790964400
 H     -1.21053983927400    0.80303404909000    3.54706765948000
