# Supplementary material for: Mining hydroformylation in complex reaction network via graph theory
Source: RSC Adv. 2021 Jul 1;11(38):23235–40. doi: 10.1039/d1ra03395f (PMC9036754; doi:10.1039/d1ra03395f)
Supplement: RA-011-D1RA03395F-s1150 [file RA-011-D1RA03395F-s1150.xyz]

18
eq203          -678.445236583561   -678.445236583561
Co      0.60977917253900   -0.34269353432700   -0.13503976845300
 H     -1.25418192285700   -1.01146320754900   -2.05586919487900
 C      1.91002788653800    0.90572951594800    0.13350082553900
 O      2.73744432664700    1.70326437625500    0.29891425293300
 C     -0.20986937507500   -0.52150227616700    1.40918806957500
 O     -0.73129918102900   -0.66621582984100    2.44014137851700
 C     -0.83363527481100    0.77654445121400   -0.79750065106000
 O     -1.55094933289800    1.69615548397500   -0.47547517800600
 C     -0.54992874204200   -0.21547649104700   -1.81975741219400
 O      0.72333895585300   -0.27311026062900   -2.16137256095000
 C      0.84253573912900   -2.46006379294400   -0.18935543085600
 C      2.09387942976500   -1.86978663483300   -0.04908469943000
 H      0.46857129019300   -2.69483648015100   -1.17848981899500
 H      2.58246491577500   -1.82700105005400    0.91675781790300
 H      2.69199222795000   -1.65457619986300   -0.92493889472800
 H      0.35005827610800   -2.94037136967200    0.64674469378200
 H      0.25935045984900    2.23375550398800    2.03789488338500
 H     -0.26079060402100    2.26609988916300    1.50777760175300
