# Supplementary material for: Mining hydroformylation in complex reaction network via graph theory
Source: RSC Adv. 2021 Jul 1;11(38):23235–40. doi: 10.1039/d1ra03395f (PMC9036754; doi:10.1039/d1ra03395f)
Supplement: RA-011-D1RA03395F-s1151 [file RA-011-D1RA03395F-s1151.xyz]

18
eq2030         -678.360971203305   -678.360971203305
Co      1.24781878863200    0.48931140242600    0.82172943548000
 H     -0.41413338526100   -0.35651076968200   -1.34960630177700
 C     -0.75983620550200    1.17645403896000    2.50407189597200
 O      0.43502854363200    1.42566926221300    2.19094572621300
 C     -0.94538780466300    0.17064176012200   -0.57304040125600
 O     -0.65852250504900   -0.41208307573000    0.69103561455800
 C      2.78374822969000    1.05965549908000    0.20193077866400
 O      2.51388188577900    0.08902131451400   -0.61896296687800
 C     -1.43599271837300    1.52095717551100   -0.66670114163700
 O     -2.41052422174400    0.49827823482000   -0.86161067612800
 C     -1.47495086586200    0.03616681907300    1.82281520817200
 C     -1.31622645260300    2.82771256383400   -0.51266208301200
 H     -1.54828375573000   -0.83185870353300    2.47753564575000
 H     -2.15629146002900    3.49902256470400   -0.61897862351900
 H     -0.33549797136800    3.21753545259800   -0.26968888232400
 H     -2.47261659516000    0.31813705987000    1.48164744495300
 H      3.68231470841300    1.66788694018200    0.06441717612700
 H     -1.26974526260400    1.77391045076300    3.25608638184700
