# Supplementary material for: Mining hydroformylation in complex reaction network via graph theory
Source: RSC Adv. 2021 Jul 1;11(38):23235–40. doi: 10.1039/d1ra03395f (PMC9036754; doi:10.1039/d1ra03395f)
Supplement: RA-011-D1RA03395F-s1152 [file RA-011-D1RA03395F-s1152.xyz]

18
eq2031         -678.349188712428   -678.349188712428
Co      2.18372693248100    0.44575516245900    0.57087513858100
 H     -1.69890919568700    0.56800395399700   -2.11597242534100
 C     -0.43804225476800   -0.09450866960700    1.43038004672500
 O      0.54368568878100   -0.28705706250700    0.67156423163800
 C     -1.81143828804400    0.69256499313600   -1.05138107277900
 O     -1.94975413647800   -0.53426724040600   -0.42663997163000
 C      2.62821240250000    1.82708092037900    1.52063782153300
 O      3.66344054017200    1.76709863990300    0.75259373855000
 C     -1.45024597495200    1.92321743141300   -0.36659269577100
 O     -2.82341836038900    1.80380501278700   -0.65703620273900
 C     -1.82257585032900   -0.51825546315600    1.01528786367400
 C     -0.61732322197200    2.75042182660800    0.25001932027800
 H     -2.03532193495300   -1.53820883750900    1.33413386590700
 H     -0.96913620259900    3.67600691562500    0.68512873684800
 H      0.43242637286400    2.48691082037100    0.31660475723900
 H     -2.55559820664700    0.15999184951800    1.46161634221400
 H      2.49258584214500    2.61203378634300    2.27111242752200
 H     -0.30753119896400    0.42931394984800    2.37863230498800
