# Supplementary material for: Mining hydroformylation in complex reaction network via graph theory
Source: RSC Adv. 2021 Jul 1;11(38):23235–40. doi: 10.1039/d1ra03395f (PMC9036754; doi:10.1039/d1ra03395f)
Supplement: RA-011-D1RA03395F-s1153 [file RA-011-D1RA03395F-s1153.xyz]

18
eq2032         -678.344957663275   -678.344957663275
Co      1.38132964659600    1.47280684407600    2.49359274099300
 H     -2.49768522535500   -0.13938686576000   -1.33369525660200
 C      0.97105033668700    1.42806837166000   -0.22245943945800
 O      1.19937647047900    2.11589286148700    0.80930812438900
 C     -1.69289854965600    0.38166918424800   -0.84035403874800
 O     -0.84505115641700    0.95317675881800   -1.77402435523500
 C      0.88023028421700   -0.16538311790800    2.74796920978900
 O      0.88684142698500    0.21678176341100    3.98028713951700
 C     -1.74414793034800    0.75101352682600    0.56419616565900
 O     -1.05338036369600   -0.45569629233900    0.29954523506400
 C      0.08845055091100    1.97639196975100   -1.30999229720000
 C     -1.99208948825800    1.54426299141400    1.59316292095100
 H     -0.44943026973900    2.84662953483500   -0.92526818524000
 H     -1.63923365794800    1.28575724225300    2.58290188684700
 H     -2.51776416855900    2.47637973763700    1.44316549733700
 H      0.65241686425400    2.24431409953400   -2.20169657294000
 H      0.54265038103000   -1.15284603363200    2.42188328380100
 H      1.29411780100400    0.39007541338700   -0.28755782786400
