# Supplementary material for: Mining hydroformylation in complex reaction network via graph theory
Source: RSC Adv. 2021 Jul 1;11(38):23235–40. doi: 10.1039/d1ra03395f (PMC9036754; doi:10.1039/d1ra03395f)
Supplement: RA-011-D1RA03395F-s1154 [file RA-011-D1RA03395F-s1154.xyz]

18
eq2033         -678.348860697256   -678.348860697256
Co      1.50242786129300   -0.40626694330500    2.07160360043700
 H     -2.68843269082300    2.71287768857200   -1.01224355236000
 C      0.82358101269900    1.25800188628900   -0.01618477885700
 O      1.30136052671900    0.16005951803600    0.36459676599500
 C     -1.91280328180200    1.97898198541500   -0.86198183047600
 O     -0.73580220733600    2.40444441445800   -1.46772429752700
 C      0.88942367119200    0.55022745501900    3.38369351821000
 O      1.21178774714800   -0.51061653187600    4.04376096827600
 C     -1.98174412218600    0.97349602758700    0.18495541073200
 O     -2.34980632511100    0.52574482714400   -1.10936906925000
 C      0.37676361596600    1.46879703074200   -1.43333732249400
 C     -1.83470511551600    0.49656907441900    1.41046143429800
 H      1.15705857829300    1.94343461873300   -2.02656972513100
 H     -2.01743164634600   -0.54363980971800    1.64021428933000
 H     -1.48097296683300    1.14760891801000    2.19740159761000
 H      0.09613636640600    0.51318437731500   -1.88066109349400
 H      0.41792183532700    1.41690773577300    3.86138344599500
 H      0.69002009306100    2.08009571715200    0.69096486994400
