# Supplementary material for: Mining hydroformylation in complex reaction network via graph theory
Source: RSC Adv. 2021 Jul 1;11(38):23235–40. doi: 10.1039/d1ra03395f (PMC9036754; doi:10.1039/d1ra03395f)
Supplement: RA-011-D1RA03395F-s1155 [file RA-011-D1RA03395F-s1155.xyz]

18
eq2034         -678.482080431251   -678.482080431251
Co     -0.10376216174600   -0.64562542111700   -0.34791523188100
 H      2.29833115190800   -0.97134524137400   -2.58293551694400
 C      1.70493552443700    1.00112039990400    1.10850664168800
 O      2.79631760315100    1.27428945045300    0.59217654331100
 C     -1.23156080945700   -0.85079811901000   -1.73552156305600
 O     -1.97465540076100   -0.96115032215400   -2.62305446106700
 C     -1.25105332693100    0.02836306091100    0.72982928698400
 O     -2.03032576902800    0.48413910362000    1.47645840214800
 C      1.11108673874400   -0.39300033194600    1.12187034385700
 O      1.45859684135300   -1.28921026541300    1.89920614024500
 C      1.35517506290100   -2.36786638302300   -1.22395527222300
 C      1.92778490285400   -0.96858319906000   -1.55817954421700
 H      2.18394189048600   -3.01934475493800   -0.94790599061800
 H      1.21679527863400   -0.09803493636900   -1.56188373824500
 H      2.74285638016400   -0.69335177838900   -0.89210140837800
 H      0.68510967495500   -2.43618632413000   -0.33827411284500
 H      0.83069158444700   -2.80047531076200   -2.07453370277700
 H      1.03041604377400    1.78514070232600    1.49192502631500
