# Supplementary material for: Mining hydroformylation in complex reaction network via graph theory
Source: RSC Adv. 2021 Jul 1;11(38):23235–40. doi: 10.1039/d1ra03395f (PMC9036754; doi:10.1039/d1ra03395f)
Supplement: RA-011-D1RA03395F-s1156 [file RA-011-D1RA03395F-s1156.xyz]

18
eq2035         -678.437479534629   -678.437479534629
Co      0.97295927517900    0.46058148826500    0.61624644803700
 H      1.24837741502200    1.75243141230600   -1.61225892575200
 C      0.82627841032700   -1.25048709791200    0.99244214432000
 O      2.56607698139200   -0.23599211414000   -2.34764391275100
 C      0.63888836683200    1.75809664510300   -0.71550721610300
 O     -0.34991474628900    0.64712359283400   -0.80854793775700
 C      3.18569051108200   -0.74842617828700   -1.47389948164100
 O      3.82429149939800   -1.27661121550900   -0.62673812457300
 C      2.47875349977400    0.78311065785500    1.38900423654200
 O      3.51644551370800    0.96309189720800    1.89871507736400
 C      0.95757763498700   -2.97137514188900   -0.73717712633700
 C      0.73555249482000   -2.53335212841100    0.70420604557500
 H      0.88956490546500   -2.11038384698300   -1.40773288503100
 H      0.50233645104100   -3.27394250452300    1.46105793235900
 H     -1.26820418221600    0.86552807322800   -0.57941243021400
 H      0.18736215737000   -3.68371095829000   -1.03612158790200
 H      0.17848303422800    2.71349612069800   -0.46832047716800
 H      1.93827654710000   -3.44133403382000   -0.85026073225100
