# Supplementary material for: Mining hydroformylation in complex reaction network via graph theory
Source: RSC Adv. 2021 Jul 1;11(38):23235–40. doi: 10.1039/d1ra03395f (PMC9036754; doi:10.1039/d1ra03395f)
Supplement: RA-011-D1RA03395F-s1157 [file RA-011-D1RA03395F-s1157.xyz]

18
eq2036         -678.444700505417   -678.444700505417
Co      0.80508407484000    0.48907615293900    0.68715231330500
 H      1.71466913263000    1.97912959766600   -1.30111356378700
 C      0.34723138761500   -1.20510445863700    0.80512165545300
 O      1.23780189981200   -0.45004023209100   -2.47497381533400
 C      1.01316322120900    1.95893941626300   -0.46827047783600
 O     -0.27197189532800    1.29717681820400   -0.77704881677100
 C      2.32785022166700   -0.55105732396200   -2.00752143915700
 O      3.42248135789500   -0.65258887587800   -1.57412327732700
 C      2.26576148773600    0.33069606497200    1.56541509747000
 O      3.28258563844500    0.15876300607300    2.12060118311300
 C      1.42000927276100   -3.12883790307400   -0.32350185453200
 C      0.31722763934400   -2.49037328985400    0.50370828120700
 H      1.12573563835000   -3.19288549560700   -1.37618996148200
 H     -0.51424284103100   -3.10197987555100    0.84013941776900
 H     -0.23857472909800    0.72226412650000   -1.56657626224900
 H      1.63213926684600   -4.13523146575300    0.03737132427300
 H      0.80039310089300    2.93713403777800   -0.04846050743500
 H      2.34145189462600   -2.54723563227800   -0.24367824993900
