# Supplementary material for: Mining hydroformylation in complex reaction network via graph theory
Source: RSC Adv. 2021 Jul 1;11(38):23235–40. doi: 10.1039/d1ra03395f (PMC9036754; doi:10.1039/d1ra03395f)
Supplement: RA-011-D1RA03395F-s1158 [file RA-011-D1RA03395F-s1158.xyz]

18
eq2037         -678.521540067252   -678.521540067252
Co      0.55399970796100   -1.34922549675500   -0.24099695781100
 H     -0.42842939705100    0.45390547684600   -2.95929677833800
 C      1.53577988037100   -2.06482302025000    1.08125431643300
 O      2.18327237489200   -2.62809362811500    1.86890004129800
 C     -2.18670531807200   -1.41331941972100   -0.01385889686400
 O     -1.16588840445700   -1.56571851907600    0.69566924405600
 C     -0.07702377045500   -0.59341535241900   -2.99824237212800
 O      0.71267320454500   -0.96605104164600   -3.87355922058300
 C     -0.62786608307900   -1.46092952125500   -1.93575425921900
 O      1.90261922062400   -0.62070588893100   -1.16564293161100
 C     -2.04642124912600   -1.16934521867200   -1.48318271711900
 C     -0.01447302839700   -2.69645275418300   -1.64580449033700
 H     -2.79263621430100   -1.76318431775000   -2.02216659777100
 H     -0.55331653475400   -3.50684161246900   -1.16427242683600
 H      0.87595162482400   -2.95896981518000   -2.20318907653100
 H     -2.30143522636500   -0.11581386005600   -1.66670570626600
 H     -3.16859782930700   -1.45615483162900    0.46024732988700
 H      2.80747693395500   -0.62576518282400   -0.81563932361800
