# Supplementary material for: Mining hydroformylation in complex reaction network via graph theory
Source: RSC Adv. 2021 Jul 1;11(38):23235–40. doi: 10.1039/d1ra03395f (PMC9036754; doi:10.1039/d1ra03395f)
Supplement: RA-011-D1RA03395F-s1159 [file RA-011-D1RA03395F-s1159.xyz]

18
eq2038         -678.404987888479   -678.404987888479
Co      1.99554015995400    0.06543124050700    0.33716021814900
 H     -0.45361808366100   -0.06292121766400   -0.78089779430600
 C      1.07074202588400   -1.49790747490000    0.61009594272200
 O      3.26830274078100   -0.46439055236700   -1.10483479677500
 C      0.41053146181300    0.57842842409100   -0.63229344983100
 O      0.40307980121900    1.29620970167500    0.63022363398100
 C      3.06308749202600    0.79909999852600   -1.10339366916100
 O      3.28617885460600    1.83888347996000   -1.68973030202800
 C      3.29255295393000    0.31819464876500    1.61346096365000
 O      4.08053389774000    0.43720432768600    2.45487440718800
 C      0.34419763605800   -2.71908715028300   -1.38492269975200
 C      0.57469201438900   -2.61261147417900    0.11516614031400
 H      0.85846509080400   -3.60118973002600   -1.76854229353600
 H      0.37563809146900   -3.46500392967600    0.75611647195800
 H     -0.18824126770500    0.87924790633400    1.28336921576100
 H      0.75935960049800   -1.84496818318800   -1.88919797897600
 H      0.60986090535100    1.27339768775700   -1.44053042936300
 H     -0.72210760630600   -2.80017303551800   -1.60807253336800
