# Supplementary material for: Mining hydroformylation in complex reaction network via graph theory
Source: RSC Adv. 2021 Jul 1;11(38):23235–40. doi: 10.1039/d1ra03395f (PMC9036754; doi:10.1039/d1ra03395f)
Supplement: RA-011-D1RA03395F-s1160 [file RA-011-D1RA03395F-s1160.xyz]

18
eq2039         -678.418121562702   -678.418121562702
Co      1.98428747230900    0.08799307216700    0.30360434304300
 H      1.13432530930600    2.22309730985700   -0.98423854311600
 C      1.72854408300700   -1.69043175549700    0.25942927246600
 O      3.31237453163000    0.05456646693600   -1.34303345921100
 C      1.16493577583900    1.80877259418200    0.02181376904900
 O      0.11148357168600    0.82576520694200    0.28183116897500
 C      2.10309115029100   -0.05313015275300   -1.64561498375100
 O      1.24646628907400   -0.08741293140300   -2.52014800825900
 C      2.72264108776400    0.50842364985600    1.91447944595400
 O      3.19275337757900    0.73867497643900    2.95131300360500
 C      0.37296665393300   -3.07838903283600   -1.22994721326400
 C      1.22280105542900   -2.87444888000100    0.01560447256000
 H      0.82690473128400   -3.83425185427000   -1.87212174906000
 H      1.38773635078200   -3.70080208096400    0.69895293295300
 H     -0.31783230230600    0.51010321494000   -0.53794066654400
 H      0.28716222258200   -2.15190727649400   -1.79987252904900
 H      1.17430948504900    2.53778660930400    0.82116889270800
 H     -0.62615507637600   -3.40656446888500   -0.93722910247500
