# Supplementary material for: Mining hydroformylation in complex reaction network via graph theory
Source: RSC Adv. 2021 Jul 1;11(38):23235–40. doi: 10.1039/d1ra03395f (PMC9036754; doi:10.1039/d1ra03395f)
Supplement: RA-011-D1RA03395F-s1161 [file RA-011-D1RA03395F-s1161.xyz]

18
eq204          -678.447487259655   -678.447487259655
Co     -0.54301822546900   -0.61671577745400    0.68956085597400
 H     -0.06989538717900    0.10737798071600   -0.50035759734700
 C     -1.07409060104600   -1.47102306595000    2.17717444202800
 O     -1.42835269491200   -2.02970922258600    3.13366412998100
 C     -0.46343672041000    1.04702325612100    1.28159180649000
 O     -0.39231930864600    2.17317714145800    1.57806313891800
 C      0.93555477514100   -1.51288185544500    0.31075625773400
 O      1.91406943404200   -2.05271764082300   -0.02385284396100
 C     -0.63250510460600    0.78962154030500   -2.71713909629900
 O      0.02658302896600    0.00566271768700   -3.26069538706000
 C     -2.45249408351500   -0.48484637869400   -0.21818407806700
 C     -1.82820841673400   -1.66407786480300   -0.63043074014400
 H     -2.43017472644600    0.39743318571700   -0.84599063979500
 H     -2.07728085528500   -2.61355984817500   -0.17376856528200
 H     -1.32037981329100   -1.71913663359900   -1.58514870844200
 H     -3.19793553313800   -0.49710460106900    0.56667187272400
 H      1.64221228395400    1.06412178362300   -0.70995945931300
 H      2.24007104313700    1.35625766054500   -1.03883745959600
