# Supplementary material for: Mining hydroformylation in complex reaction network via graph theory
Source: RSC Adv. 2021 Jul 1;11(38):23235–40. doi: 10.1039/d1ra03395f (PMC9036754; doi:10.1039/d1ra03395f)
Supplement: RA-011-D1RA03395F-s1162 [file RA-011-D1RA03395F-s1162.xyz]

18
eq2040         -678.437955646214   -678.437955646214
Co      1.63657977683600    0.45750405666300    0.07978301584800
 H      0.14972189742800    1.69734929044800   -1.66439252929600
 C      2.07724897116000   -1.40273147833100    0.76974935710300
 O      3.43273207269000    0.74361012980500   -0.71962299602000
 C      0.40187204516300    1.68391678535400   -0.60478946312800
 O     -0.30135933741400    0.57901386707800    0.13335411093800
 C      2.56867709224700    0.18103946935400   -1.49112241968900
 O      2.39845413940500   -0.29192684707700   -2.60523215308500
 C      2.98941803645600   -1.13750222010100    1.70832310254400
 O      3.75745533825000   -0.69591430545100    2.48710727434900
 C      0.49879053214900   -2.49813604740700   -0.82801031284900
 C      1.52330921672100   -2.52920728320300    0.26267503801500
 H      0.48907755352300   -3.42856307961000   -1.39417389036000
 H      1.81023884955600   -3.50271659269600    0.65429837999500
 H     -0.82818865671900   -0.01473115420600   -0.42672041840100
 H      0.69095725446400   -1.66801099847300   -1.51184912199000
 H      0.22792468322800    2.61544125801500   -0.07366487412500
 H     -0.49411369624400   -2.37059018264000   -0.37766105323100
