# Supplementary material for: Mining hydroformylation in complex reaction network via graph theory
Source: RSC Adv. 2021 Jul 1;11(38):23235–40. doi: 10.1039/d1ra03395f (PMC9036754; doi:10.1039/d1ra03395f)
Supplement: RA-011-D1RA03395F-s1163 [file RA-011-D1RA03395F-s1163.xyz]

18
eq2041         -678.495507791629   -678.495507791629
Co      0.91735409802400    0.30524619636300   -0.98090825229900
 H      0.28447223724600   -1.78359018859500    1.10903617135200
 C     -0.47189762618500    1.26122065075000   -0.56687783635100
 O     -1.36705833981800    1.97738168377800   -0.34572631480400
 C      2.10816824673500    0.38691948342500   -2.29554482474500
 O      2.86865655703900    0.56308105396600   -3.15547107918400
 C      1.31903469411900    0.15071832979300    1.08046995797100
 O      2.23017786722500   -0.35941564727500    0.28298548397900
 C      0.26422944323100   -0.79268605027600    1.58882811065100
 O     -0.55141936208500   -0.48228817684100    2.46337803343100
 C      1.53167447581300    1.47037041492900    1.77688609632800
 C      2.33272558446500    2.45273480776000    0.92089426568600
 H      2.06473046807200    1.25470412272900    2.70945377706000
 H      3.27233977915900    2.00053099845900    0.59836974210400
 H      1.77007884339200    2.73263265466900    0.02353916409800
 H      0.56019676691800    1.87838707338200    2.06235631471600
 H      0.02613774636700    0.24156454283700   -2.13725459269100
 H      2.54638511637300    3.36186267487100    1.48276674991600
