# Supplementary material for: Mining hydroformylation in complex reaction network via graph theory
Source: RSC Adv. 2021 Jul 1;11(38):23235–40. doi: 10.1039/d1ra03395f (PMC9036754; doi:10.1039/d1ra03395f)
Supplement: RA-011-D1RA03395F-s1164 [file RA-011-D1RA03395F-s1164.xyz]

18
eq2042         -678.443117918945   -678.443117918945
Co      1.44390456268600    1.00333254585100   -0.48315349280600
 H     -2.09839510234900   -0.63277265495400    1.23402536486400
 C      2.08934775916200    1.15563700089700   -2.07107515627100
 O      2.42926916429400    1.19317151974200   -3.18883655676800
 C     -0.12187520743400   -0.44300956899100    0.51066242018400
 O      0.34347954974900    0.53793408362200    1.18000869225500
 C      0.66848148858100   -0.59149949782400   -0.78953581727300
 O      0.57743093855000   -1.56432369214700   -1.55576433397700
 C     -1.27477520325700   -1.29090502530500    0.94650284998500
 O     -1.74512266323000   -2.18528175017300   -0.06854071004200
 C     -1.83038856271000    1.45173147647500   -1.08322907387800
 C     -2.12846079984100    0.34169403852300   -1.77778309821900
 H     -2.37785221651500    1.73481259177900   -0.19027199732900
 H     -0.95247475535100   -1.84115153402400    1.84059425896800
 H     -2.91748742036600   -0.33349107045000   -1.46999202128000
 H     -1.05574957319700   -2.36171732920300   -0.74382394503900
 H     -1.01079504077100    2.09945915661900   -1.38077864779100
 H     -1.55103302327800    0.05092470882900   -2.64874153982400
