# Supplementary material for: Mining hydroformylation in complex reaction network via graph theory
Source: RSC Adv. 2021 Jul 1;11(38):23235–40. doi: 10.1039/d1ra03395f (PMC9036754; doi:10.1039/d1ra03395f)
Supplement: RA-011-D1RA03395F-s1165 [file RA-011-D1RA03395F-s1165.xyz]

18
eq2043         -678.471597380029   -678.471597380029
Co     -1.79296993776900    0.72035914682800   -0.34811516626900
 H     -1.15341278293600   -3.02997052805400    0.49447275483700
 C     -1.11261620395800    3.26684818484700    2.36711818580000
 O     -1.20055225344700    2.38920149370400    3.12160425893600
 C     -3.10636363074700    1.28505079686200    0.63270701130100
 O     -3.92264084152500    1.75519751339600    1.32935335201700
 C      0.02159603239800    0.93594523934100    0.35257391189000
 O      0.05826231207200    0.44252527600800   -0.88238569634000
 C     -1.00088273746100   -1.94613347277100    0.52724470693500
 O     -1.88265925462800   -1.22330775250400    0.02704137986800
 C      0.28941824799600    0.02210081933100    1.53804040772700
 C      0.26927564052900   -1.45490878032200    1.15029933509300
 H      1.27314479103400    0.25858292862200    1.95631278009300
 H      0.48940548432400   -2.08708386929400    2.01428513309500
 H      1.04856699419100   -1.64789883538900    0.40208283990000
 H     -0.44250137071600    0.22535133752100    2.32362697482400
 H     -1.78691108793200    2.13961970459200   -0.73671612407200
 H      0.25857379234700    1.99156667296300    0.49848750217800
