# Supplementary material for: Mining hydroformylation in complex reaction network via graph theory
Source: RSC Adv. 2021 Jul 1;11(38):23235–40. doi: 10.1039/d1ra03395f (PMC9036754; doi:10.1039/d1ra03395f)
Supplement: RA-011-D1RA03395F-s1166 [file RA-011-D1RA03395F-s1166.xyz]

18
eq2044         -678.435479326267   -678.435479326267
Co      0.27656543514800   -0.54870848935800    0.45881622223400
 H     -0.89079747272700    0.21452866841500   -2.48991964640400
 C     -2.56402711581000   -0.79961716411100   -0.34305342965500
 O     -1.61997665610400   -0.59329144623500    0.44054965504500
 C      1.47276627052200   -0.04992998613000   -0.84932648308900
 O      2.11098296798200   -0.08005106497000    0.29505800245000
 C     -1.23899362359200   -0.79906439031400   -2.36454789667800
 O     -2.50104743067900   -0.93130486403300   -1.66607747333200
 C     -0.61968549394900   -1.87278341674500   -2.78333447650100
 O      1.65830845051200    0.17411755756200   -2.03487688522700
 C      0.43089110838100   -2.41785511808300    0.23024072158700
 C      0.09037787603200   -2.91501349622800   -3.13998768371800
 H      1.37032969614300   -2.68610734572500   -0.25865835266000
 H     -0.03129588164900   -3.38932920356700   -4.10502463250200
 H      0.83187809744500   -3.30801723593300   -2.45192335099200
 H     -0.42263509639000   -2.84103912314200   -0.30741404863300
 H      0.43933848264800   -2.76970317058600    1.27159757091800
 H     -3.58399972224100   -0.88773471485700    0.01564136374200
