# Supplementary material for: Mining hydroformylation in complex reaction network via graph theory
Source: RSC Adv. 2021 Jul 1;11(38):23235–40. doi: 10.1039/d1ra03395f (PMC9036754; doi:10.1039/d1ra03395f)
Supplement: RA-011-D1RA03395F-s1167 [file RA-011-D1RA03395F-s1167.xyz]

18
eq2045         -678.447413129180   -678.447413129180
Co      0.59185961876700   -0.80508892362600    0.64719511318900
 H      1.08370380529200    2.21011750541900    0.13391625428400
 C      2.26691036863300   -0.68168336225300    0.13554394150800
 O      2.81352445246200    0.14146996765500   -0.85037186748400
 C      0.84192565049400    1.67517234727800   -0.79161280714700
 O     -0.03587084878800    0.57201901227100   -0.49123934367100
 C     -2.03027334110100   -0.30061825941100    0.43912517447300
 O     -1.14365652216300   -1.05352203739700    1.14443513286500
 C      2.11777850405400    1.17950274304700   -1.45205639162800
 O      2.58833300339100    1.72372411968400   -2.43933622312800
 C     -1.40803522116600    0.97217927449600   -0.08268292567000
 C     -3.31800465562700   -0.60199616826400    0.20551393325300
 H     -1.29807508529400    1.72189550232300    0.70955704127700
 H     -3.93396312739100    0.04578892498600   -0.40467648426900
 H     -3.74801460472500   -1.49877588598200    0.62744347673500
 H     -1.91345640668800    1.38704152887500   -0.95392571732700
 H      3.10226294902900   -1.31104097812400    0.45799939733200
 H      0.34634931502900    2.34162068092300   -1.49615041040600
