# Supplementary material for: Mining hydroformylation in complex reaction network via graph theory
Source: RSC Adv. 2021 Jul 1;11(38):23235–40. doi: 10.1039/d1ra03395f (PMC9036754; doi:10.1039/d1ra03395f)
Supplement: RA-011-D1RA03395F-s1168 [file RA-011-D1RA03395F-s1168.xyz]

18
eq2046         -678.442091344575   -678.442091344575
Co      0.65210936976100   -0.73144940825400    0.83653225956600
 H      1.43632851794700    2.28443886373800    0.51958579367500
 C      2.22898412564700   -0.61395871062500    0.08073355054600
 O      2.58797310879800    0.20743746936000   -1.00119828780300
 C      0.88295392231700    1.89679110399900   -0.33447040228500
 O     -0.01569145119600    0.90647229699100    0.19745664603700
 C     -1.96016469430000   -0.41381652216000    0.31465086984700
 O     -1.09477737154300   -1.24767861932900    0.95434423871100
 C      1.85772368546400    1.32832484036000   -1.36294543231200
 O      2.05564020792500    1.85790317608400   -2.44711778341500
 C     -1.25465529236600    0.60323343093800   -0.56179474404000
 C     -3.29975154785000   -0.44395234384600    0.40576044827600
 H     -1.81478684118700    1.52784424493800   -0.69496077726300
 H     -3.90387886017300    0.28427412146600   -0.12010198876500
 H     -3.78476002933100   -1.20374616726300    1.00078488592100
 H     -0.95328204834700    0.18139338759600   -1.52715781553100
 H      2.99457923714600   -1.39656703641700    0.08781747579600
 H      0.30875381548200    2.69086186435400   -0.80924164281800
