# Supplementary material for: Mining hydroformylation in complex reaction network via graph theory
Source: RSC Adv. 2021 Jul 1;11(38):23235–40. doi: 10.1039/d1ra03395f (PMC9036754; doi:10.1039/d1ra03395f)
Supplement: RA-011-D1RA03395F-s1169 [file RA-011-D1RA03395F-s1169.xyz]

18
eq2047         -678.483676234115   -678.483676234115
Co     -1.45571737911800   -1.79819283317500    0.63180127457600
 H      1.23650735513800    2.82312533755200    0.51420869725300
 C     -1.46807952662200   -0.59404456685000    2.24166748504500
 O     -2.59169015959200   -1.27040300754600    1.99809046790200
 C      0.14223877803500   -2.10837264329500    0.01132849570300
 O      1.25224637008100   -2.20132678291300   -0.34184149703000
 C     -1.84815594261200   -0.78824933311500   -0.79717140648200
 O     -1.48374338765900    0.26457724806400   -1.29345003325400
 C      0.29358926892200    2.59161100590000    1.03573412034800
 O     -0.50285371500500    3.48819686636300    1.33723863239400
 C     -1.31959476106000    0.86224623492100    1.90968363795400
 C      0.06420677319100    1.13265241683800    1.31632988147500
 H     -2.09336170586600    1.17415306715000    1.20764274428700
 H      0.18246392227900    0.60826428839700    0.36307016318300
 H      0.86450747116400    0.77266207556100    1.97536647489800
 H     -1.44655438561700    1.45572655506500    2.82087721968600
 H     -2.72411939586800   -1.38547280819700   -1.17534221963300
 H     -0.79515638579700   -0.98410724481700    3.01279940931000
