# Supplementary material for: Mining hydroformylation in complex reaction network via graph theory
Source: RSC Adv. 2021 Jul 1;11(38):23235–40. doi: 10.1039/d1ra03395f (PMC9036754; doi:10.1039/d1ra03395f)
Supplement: RA-011-D1RA03395F-s1170 [file RA-011-D1RA03395F-s1170.xyz]

18
eq2048         -678.486172025037   -678.486172025037
Co     -1.13030720067400   -1.66825411091700    0.98828887213400
 H      1.71811013330200    1.79057476095000    0.91544535351900
 C     -1.58890753518200   -0.13323660322000    2.20119386397300
 O     -2.51872254871500   -1.08353323361100    2.07266707346000
 C      0.55076709871800   -1.67049400306800    0.52008825825000
 O      1.67140159728000   -1.52252760826400    0.22359339475500
 C     -1.66568999683200   -1.27674983009200   -0.66652320340600
 O     -1.62228105315500   -0.35770883329700   -1.46736205849100
 C      0.81547562535100    1.55159676587200    1.50061745814100
 O      0.91067607073500    1.24957618431300    2.69905748679300
 C     -1.72502015872000    1.20385888864100    1.51428616448000
 C     -0.47136325807600    1.60912854924900    0.72692978693300
 H     -2.57590168142500    1.16912762580000    0.83176206160300
 H     -0.58301203048500    2.62952519982400    0.34297247030900
 H     -0.36178121545200    0.98399753931600   -0.16517589821900
 H     -1.92253882277900    1.95359161060600    2.28717275729700
 H     -2.25503390665400   -2.22483242987600   -0.83306709868800
 H     -0.93913792327900   -0.16059459632500    3.07608680458000
