# Supplementary material for: Mining hydroformylation in complex reaction network via graph theory
Source: RSC Adv. 2021 Jul 1;11(38):23235–40. doi: 10.1039/d1ra03395f (PMC9036754; doi:10.1039/d1ra03395f)
Supplement: RA-011-D1RA03395F-s1171 [file RA-011-D1RA03395F-s1171.xyz]

18
eq2049         -678.427615290140   -678.427615290140
Co      0.12333829622800    0.44396512451800    0.53575685344900
 H     -0.92111877187600   -2.85847951361900    2.47485143357500
 C      0.24970302875300   -0.49922147366000   -0.94608999956600
 O      0.37044686019200   -1.11565810562300   -1.92646714477600
 C     -0.25049095047100   -0.98100699766100    1.76533180217200
 O     -0.02536828455300    0.00296904099800    2.54631175345700
 C      1.80949067766700    0.82324212893100    0.66954306909700
 O      2.99045843974600    0.83121321007100    0.77630061135300
 C     -0.67779578992800   -2.23497662066300    1.62490808081100
 O     -0.97799392255400   -2.72416455415900    0.33375636992300
 C     -1.72379725561600    1.57933987630700    0.77984301970600
 C     -2.05225587688300    0.53769138794300   -0.05215326587000
 H     -1.51097086590600    2.56379364187300    0.38030646950300
 H     -2.41639474583400   -0.40889647955800    0.32805052722800
 H     -2.10183787325300    0.68211768679400   -1.12533370466200
 H     -1.81722033690500    1.48118311743600    1.85411270701300
 H      1.05154238208700    1.86562893317400    0.56618686043500
 H     -0.34456839576500   -3.40576971660900    0.05274259376900
