# Supplementary material for: Mining hydroformylation in complex reaction network via graph theory
Source: RSC Adv. 2021 Jul 1;11(38):23235–40. doi: 10.1039/d1ra03395f (PMC9036754; doi:10.1039/d1ra03395f)
Supplement: RA-011-D1RA03395F-s1172 [file RA-011-D1RA03395F-s1172.xyz]

18
eq205          -678.420723660318   -678.420723660318
Co     -0.05794012458500   -0.15913126563300    0.33813519724200
 H     -0.99058286917100   -0.05407894902000    1.50564187559900
 C      1.21490851287800   -0.23005988150200   -0.90892820389400
 O      2.05321499672300   -0.25687803933700   -1.71573636920400
 C     -0.08354220965500    1.55682308077300    0.68141307338600
 O     -0.11888769154000    2.67330088560500    1.02252065847200
 C      0.03206338323000   -1.74970767958500    1.08447122369200
 O      0.04746923407300   -2.75511471708300    1.67672312392000
 C     -2.70505251168000   -0.90708871689900   -1.82077210199700
 O     -1.67840598949100   -0.75941939755700   -1.30461951506500
 C     -3.75661829277900   -0.14699144469000    0.98129610464900
 C     -3.54912117366000    1.17024772361600    1.12751620977500
 H     -3.02251171044500   -0.86994100898100    1.32393790357800
 H     -4.26574375976700    1.90493376803000    0.77938860759600
 H     -2.64942469730800    1.54943864981800    1.59930188962900
 H     -4.65275014588800   -0.53672637605800    0.51167718320900
 H     -2.29972153988800    1.88441588395100   -0.97585084702300
 H     -1.94028137430700    2.17912088607200   -1.55542171436900
