# Supplementary material for: Mining hydroformylation in complex reaction network via graph theory
Source: RSC Adv. 2021 Jul 1;11(38):23235–40. doi: 10.1039/d1ra03395f (PMC9036754; doi:10.1039/d1ra03395f)
Supplement: RA-011-D1RA03395F-s1173 [file RA-011-D1RA03395F-s1173.xyz]

18
eq2050         -678.393701579540   -678.393701579540
Co      0.75406924632800    0.12939739394900    0.85057359453500
 H     -1.69868010876900   -2.73456915964100    2.12526822735500
 C      1.28105201250000   -0.80161602300500   -0.60752202670600
 O      1.46322095786000   -1.39852341576000   -1.59202418881000
 C      0.01085120672700   -1.36537464828400    1.67054871241700
 O      1.12864886753800   -1.40574851866100    2.28674481790600
 C      1.71865879756700    1.63844984447500    0.82869247942300
 O      2.22566105180400    2.68725961231600    0.84301703513700
 C     -1.17404141937100   -1.98887478418600    1.56082343856500
 O     -2.03838017541700   -1.38593124930500    0.50304206761800
 C     -0.88566461172200    0.76548227611300   -0.09709921708100
 C     -2.14645740580500    0.15244012642500    0.45277253882600
 H     -0.82697320698300    0.62996678687600   -1.18352302217600
 H     -2.32296582298300    0.40502656020400    1.49473348749000
 H     -3.04210188203500    0.28842466121500   -0.15678238753700
 H     -0.93393196372200    1.83858332371100    0.10358603387200
 H      0.07155681844200    0.86587775270700    1.93149761425700
 H     -1.80935574686100   -1.73729985263500   -0.37639116844200
