# Supplementary material for: Mining hydroformylation in complex reaction network via graph theory
Source: RSC Adv. 2021 Jul 1;11(38):23235–40. doi: 10.1039/d1ra03395f (PMC9036754; doi:10.1039/d1ra03395f)
Supplement: RA-011-D1RA03395F-s1174 [file RA-011-D1RA03395F-s1174.xyz]

18
eq2051         -678.471074479619   -678.471074479619
Co     -0.14225313584500    0.32811813490500   -0.69218687705800
 H     -1.36327765290800   -1.79033905265100   -1.69506797226800
 C     -1.00600777396600    1.64701122414800    0.31735448863700
 O     -1.48367692620100    2.45756881120500    0.98445529039000
 C     -1.66837477741500   -0.90993599403600   -1.12128411914700
 O     -1.51410603230900   -0.89768607016500    0.17832694824900
 C      0.97452932047700   -0.66192233607500   -1.60367423818900
 O      1.73948739667200   -1.26376942452000   -2.24448491891100
 C     -2.55619808661800    0.04586023935100   -1.85819370723600
 O     -3.17970442712800    0.98021520866300   -1.33136835985100
 C      0.81062352432300    1.78052121928300   -1.64910608203000
 C     -0.18462591327800    2.21374504228200   -2.74045733395700
 H      1.77263469131300    1.51789811793900   -2.09541653790000
 H      0.22684600704500    3.04210987502400   -3.32544343621900
 H     -0.39328206508800    1.39285170657600   -3.43483264642100
 H      1.00057774442500    2.58829539974000   -0.93699510887500
 H     -2.56925241609800   -0.10832434928200   -2.94840474980100
 H     -1.13934565481100    2.54157443760300   -2.32085922697200
