# Supplementary material for: Mining hydroformylation in complex reaction network via graph theory
Source: RSC Adv. 2021 Jul 1;11(38):23235–40. doi: 10.1039/d1ra03395f (PMC9036754; doi:10.1039/d1ra03395f)
Supplement: RA-011-D1RA03395F-s1175 [file RA-011-D1RA03395F-s1175.xyz]

18
eq2052         -678.419580673505   -678.419580673505
Co     -0.32995997648500    0.35026327231600   -0.06000731341200
 H     -1.08039045373300   -1.39356653238100   -1.82948164574900
 C     -0.86603143595100    1.99119720946000   -0.35086396387400
 O     -1.68688024388100    2.86562194746200   -0.20096091795500
 C     -1.54188212912600   -0.79403402351300   -1.03665842705300
 O     -1.31752224250700   -1.13694762493200    0.25590097045500
 C      1.13035859827100   -1.13417417814200   -3.10943963837600
 O      1.81349016951000   -0.75869782237100   -2.24971515453500
 C     -2.76801578414900   -0.06226334287600   -1.46798657702100
 O     -3.72838049150700    0.23030963348400   -0.74983522745900
 C      0.44843807769100    2.05424774021700   -1.23586849747600
 C      0.04312252060800    2.07185712983300   -2.71645856047100
 H      1.14843369365400    1.20734213895100   -1.05494750350500
 H      0.92046501704000    2.16914135932900   -3.35706610953200
 H     -0.47838161920400    1.14854958273500   -2.98325058868400
 H      0.98460384029300    2.95253317918800   -0.93194657081700
 H     -2.73182154505400    0.23711283305900   -2.53330039306300
 H     -0.63505217404600    2.90529968729900   -2.90575246897500
