# Supplementary material for: Mining hydroformylation in complex reaction network via graph theory
Source: RSC Adv. 2021 Jul 1;11(38):23235–40. doi: 10.1039/d1ra03395f (PMC9036754; doi:10.1039/d1ra03395f)
Supplement: RA-011-D1RA03395F-s1176 [file RA-011-D1RA03395F-s1176.xyz]

18
eq2053         -678.528714387980   -678.528714387980
Co     -0.21554567698500   -0.80848826489300   -0.52263798622800
 H      1.04806092086200    1.05161027969500    1.26539613166100
 C      0.81851457631800   -2.19662747714700   -0.97474067203600
 O      1.54358452961200   -3.07928400584600   -1.20085121689400
 C     -0.79136970671500   -1.32094937639500    1.00749250710600
 O     -1.19489476352900   -1.57475384420700    2.07929957143600
 C     -0.78377011454300    0.89818432510700   -0.58332709808100
 O     -0.16410104737400    0.85196366781500   -1.67857076469700
 C     -1.38575468906100    2.05389260291700    0.12334498126900
 O     -1.05212956679600    3.26449987406600   -0.58352926289800
 C      0.66976374791000    2.01297917708900    1.62821122916300
 C     -0.86084095566300    2.04115574985300    1.57301154684900
 H      1.09245433067900    2.79805935411200    0.99663286225200
 H     -1.27430542694600    1.17019501184700    2.08646624227000
 H     -1.25013109527800    2.92884587381700    2.08207381218900
 H      1.02407024453100    2.15021669805100    2.65027477822200
 H     -2.47200381292300    1.88856454593200    0.13744190747100
 H     -1.28681854292700    4.03984379633200   -0.04502433565300
