# Supplementary material for: Mining hydroformylation in complex reaction network via graph theory
Source: RSC Adv. 2021 Jul 1;11(38):23235–40. doi: 10.1039/d1ra03395f (PMC9036754; doi:10.1039/d1ra03395f)
Supplement: RA-011-D1RA03395F-s1177 [file RA-011-D1RA03395F-s1177.xyz]

18
eq2054         -678.389264294001   -678.389264294001
Co     -0.71215250363900   -1.72169519856500    0.43483509384000
 H     -0.70260481321800   -0.70871518061300   -4.26711237598300
 C      0.24332851610300   -1.34668413646800   -0.97012688364500
 O     -2.03853380542200   -0.92644050106000    1.27540471171700
 C      1.31539711959900    0.11725829521400    0.48364733479100
 O      0.61844269997600   -0.39376020412200    1.37177644642100
 C     -0.59332049721300   -0.49630515837100   -3.19084933245100
 O     -1.03072662730100    0.54587626925200   -2.68987024564200
 C      0.08499313721300   -1.56904256749900   -2.41625398532600
 O      1.20355612049000   -0.29705909514700   -0.80171795634100
 C     -1.23228120119100   -3.19496230977000   -0.27741821624100
 C      0.47936887051700   -2.69677320715200   -3.03215885815500
 H     -1.58203999178200   -3.96015176998700    0.42703643575700
 H      0.95943307356200   -3.49412545857500   -2.47803507214000
 H      0.32982852232500   -2.83374540608400   -4.09759654066800
 H     -1.27181656201800   -3.49151319666000   -1.32569540238200
 H      2.05092607964700    0.89904925737800    0.62209735088000
 H     -2.91281824588700   -0.93211443590000    0.84979667218500
