# Supplementary material for: Mining hydroformylation in complex reaction network via graph theory
Source: RSC Adv. 2021 Jul 1;11(38):23235–40. doi: 10.1039/d1ra03395f (PMC9036754; doi:10.1039/d1ra03395f)
Supplement: RA-011-D1RA03395F-s1178 [file RA-011-D1RA03395F-s1178.xyz]

18
eq2055         -678.362831311711   -678.362831311711
Co      0.39393980570900   -0.91483586918200    0.52141210617000
 H     -1.34322271264900   -0.15166458675000   -2.47742402891800
 C      0.02376155179900    1.12271657107800    2.18505998941400
 O     -0.01674170390000   -0.43944505340600    2.14105653253500
 C     -0.79150462267300   -0.43428285447100   -1.57918276326100
 O      0.14521391517400   -1.30187908975300   -1.61904378455100
 C      1.16882241482500    1.40571157690700    1.21353667132700
 O      1.63805324017100    0.44299420129400    0.49210363940800
 C     -0.95569686423500    0.10581231710500   -0.25442391629300
 O      0.55031635227900    1.60296580003700    3.29945421921500
 C     -1.38157451219200    1.55501713157700    1.71554988027800
 C     -1.66304273596800    1.10445980791600    0.30888709002700
 H     -1.47918464427100    2.64166061510600    1.79216995450400
 H     -2.41248755669700    1.64479607982700   -0.26723347101000
 H      0.03620526111800    2.84838089616400   -0.73265958384300
 H     -2.10169383361200    1.10233858800000    2.40511573277600
 H     -0.05780615054600    3.49151609519000   -0.37379123385400
 H      1.71142574694600    2.34364576290200    1.27037719727900
