# Supplementary material for: Mining hydroformylation in complex reaction network via graph theory
Source: RSC Adv. 2021 Jul 1;11(38):23235–40. doi: 10.1039/d1ra03395f (PMC9036754; doi:10.1039/d1ra03395f)
Supplement: RA-011-D1RA03395F-s1179 [file RA-011-D1RA03395F-s1179.xyz]

18
eq2056         -678.451771027880   -678.451771027880
Co      0.26870997492100    0.11626459854300   -1.49557296493700
 H     -2.31709235163000   -0.65276017761400   -0.70604008992500
 C     -0.56522724226700    2.28438370036600    1.85422907617100
 O      0.39366915679700    2.40132773701300    2.61947347331500
 C     -1.26206631936400   -0.91456628306000   -0.78465833231000
 O     -0.75758582103000   -1.43977114333500   -1.92198166345200
 C      0.83391931231700    2.53885024526700   -0.17837392149500
 O      1.18539393102800    1.64856324980600   -0.98600698970000
 C     -0.25857371220600   -0.59001090048400    0.16921234939100
 O     -1.79913449427000    1.86028797553900    2.25067005230300
 C     -0.56020202917200    2.60454724492000    0.37977259431800
 C      0.11912582994600   -0.65856099181300    1.44708199656100
 H     -0.96035735574400    3.61425640983500    0.24830860771200
 H      0.98505095124600   -0.11193551781400    1.80785868350100
 H     -0.40658632670900   -1.28197296649300    2.16506704761400
 H     -1.20642433479200    1.89715923717700   -0.13870343296700
 H     -1.79367686335900    1.56927465511300    3.18267224018600
 H      1.56584064561400    3.28457091661100    0.12795550492500
