# Supplementary material for: Mining hydroformylation in complex reaction network via graph theory
Source: RSC Adv. 2021 Jul 1;11(38):23235–40. doi: 10.1039/d1ra03395f (PMC9036754; doi:10.1039/d1ra03395f)
Supplement: RA-011-D1RA03395F-s1180 [file RA-011-D1RA03395F-s1180.xyz]

18
eq2057         -678.438732970016   -678.438732970016
Co     -0.23440833606500    0.11567236530900   -1.65272280201500
 H     -2.09695169402600   -1.39850874602400   -0.09555627556100
 C     -0.76788063199700    2.39358650732600    1.86384772120100
 O     -0.18292576259300    2.25874855440400    2.93658465998900
 C     -1.09382055252200   -1.29826543933200   -0.51072732789700
 O     -0.83519207330000   -1.69219196841800   -1.76310819206200
 C      0.35284099273800    2.33708221537400   -0.24353577689300
 O     -0.21577709790000    1.97758918265400   -1.30296497204400
 C     -0.00879419334500   -0.58991153777400    0.09756296407700
 O     -1.89343929402100    1.70254934826000    1.51740451030000
 C     -0.30743243186700    3.28210121790100    0.71560832904500
 C      0.59035045337800   -0.52377384683400    1.29467363748000
 H      0.39857231649700    4.00911781061400    1.11086279759100
 H      1.32179763726900    0.23972031002100    1.54341122880200
 H      0.39866445314100   -1.25914138324700    2.07130264393500
 H     -1.16478956779000    3.75119743224900    0.23853047005900
 H     -2.08971612328200    0.99017646576100    2.15601857009800
 H      1.29368485700100    1.87415950133000    0.06377204511500
