# Supplementary material for: Mining hydroformylation in complex reaction network via graph theory
Source: RSC Adv. 2021 Jul 1;11(38):23235–40. doi: 10.1039/d1ra03395f (PMC9036754; doi:10.1039/d1ra03395f)
Supplement: RA-011-D1RA03395F-s1181 [file RA-011-D1RA03395F-s1181.xyz]

18
eq2058         -678.464292603765   -678.464292603765
Co     -0.02484218237000    0.30670356601400   -0.19226093699700
 H      2.91391334443500    0.02222082840000   -0.20137472461700
 C      0.09064281275800   -1.41828367217800    0.29106241034300
 O      0.14593524277100   -2.53742733020100    0.58269320039800
 C      2.07380629136300    0.56607946827000   -0.63705554138000
 O      1.52255423998800    0.18478751855700   -1.74400086015200
 C     -0.84399199261000    0.71253521548200    1.45166974143300
 O     -1.32490169891300   -0.02685761161900    2.30222158014300
 C      1.45854932145700    1.65535540820300    0.11311057613500
 O      0.38671543426400    2.21935576013900   -0.43026192549000
 C     -2.11323995554700    0.48785486694500   -0.86051109698700
 C     -1.30964907610200    0.24361430924400   -1.94775975212000
 H     -2.34016586937900    1.50864665460500   -0.57483613346000
 H     -1.17454894501700   -0.75473362547800   -2.34587133699500
 H     -0.84017068243200    1.05782281584400   -2.48476584031200
 H     -2.66316332492200   -0.30607342808400   -0.36981504070800
 H     -0.88424411916300    1.82012357557100    1.51215532364500
 H      1.85009901364100    1.97608167217700    1.07427765109500
