# Supplementary material for: Mining hydroformylation in complex reaction network via graph theory
Source: RSC Adv. 2021 Jul 1;11(38):23235–40. doi: 10.1039/d1ra03395f (PMC9036754; doi:10.1039/d1ra03395f)
Supplement: RA-011-D1RA03395F-s1182 [file RA-011-D1RA03395F-s1182.xyz]

18
eq2059         -678.491684152791   -678.491684152791
Co      0.22276884587500   -0.02051572990200    0.77354293805500
 H      2.62712260399600    0.53939194455900   -1.77962142061500
 C      0.49704966790800   -1.75766975184600    0.71924525549800
 O      0.68654790393300   -2.90300259556900    0.60676214623900
 C      1.80457398557600    1.12960614575900   -1.34378061751300
 O      1.01026011751300    1.74968386525100   -2.07295299442900
 C     -2.22570714356200    1.08258388042200    0.71857591091600
 O     -1.57484474641900    0.50375206539800    1.62088147097100
 C      1.72867301024800    1.06533045949100    0.13264819190800
 O      0.76109788495000    1.75176964982900    0.79124435086900
 C     -1.76399511630200    0.97854135234200   -0.69943033428500
 C     -0.88053723693700   -0.27174966971000   -0.80121026884100
 H     -1.15694796349000    1.86311178137700   -0.93567674016000
 H     -1.47571767708500   -1.18490932243700   -0.72529604505000
 H     -0.28097050089900   -0.28560686960100   -1.70743097504300
 H     -2.61173804861000    0.96183001636900   -1.39073480521300
 H     -3.11683476889900    1.65198359722200    0.98957712323500
 H      2.67249703644200    0.86367517293700    0.64233410741400
