# Supplementary material for: Mining hydroformylation in complex reaction network via graph theory
Source: RSC Adv. 2021 Jul 1;11(38):23235–40. doi: 10.1039/d1ra03395f (PMC9036754; doi:10.1039/d1ra03395f)
Supplement: RA-011-D1RA03395F-s1183 [file RA-011-D1RA03395F-s1183.xyz]

18
eq206          -678.446906618585   -678.446906618585
Co     -0.67233847074900   -0.39176719754000    1.03555555596000
 H     -1.02367378835000   -1.32279705949800    2.13658638113600
 C     -0.21953927871500    0.68604537828700   -0.32879643156200
 O      0.11121938704200    1.38687716067100   -1.19658919696000
 C     -2.41433027988800   -0.12945505274500    1.18170593239000
 O     -3.56219922915200    0.00150144897800    1.34946003946900
 C     -0.05152166615600   -1.91492401063000    0.39579539943800
 O      0.33744636524700   -2.95117902492700    0.02637952281600
 C     -2.60196110273200    2.89026727685500   -0.00923504328900
 O     -1.90861854132100    3.21156689619400    0.86344510107900
 C      0.98787888038100    0.18306271161800    2.22567610635400
 C     -0.11005757363700    0.97660836105000    2.56005633417900
 H      1.24608774424800   -0.67865718879900    2.82660473489900
 H     -0.22042728771800    1.97577846257100    2.15878320531000
 H     -0.71623542936600    0.73714225541400    3.42417274982300
 H      1.75813174930300    0.55707502852600    1.56201991895400
 H     -2.16218413424800   -0.74788946759100   -1.42464113616200
 H     -2.47094415044600   -0.42621010265100   -2.01894562598300
