# Supplementary material for: Mining hydroformylation in complex reaction network via graph theory
Source: RSC Adv. 2021 Jul 1;11(38):23235–40. doi: 10.1039/d1ra03395f (PMC9036754; doi:10.1039/d1ra03395f)
Supplement: RA-011-D1RA03395F-s1184 [file RA-011-D1RA03395F-s1184.xyz]

18
eq2060         -678.495400183164   -678.495400183164
Co      2.74778554048700    0.03246677808100   -0.41652510671000
 H      0.78440977573200   -1.14001467072500   -1.69603093173800
 C      1.45556098014500   -2.40461135094400    0.33206520753500
 O      2.27975250114500   -1.36412442347100    0.64316620043700
 C      1.61903639176600   -0.57575093342200   -2.11987439799500
 O      2.81670972809500   -1.07282353419100   -2.07497021088900
 C      3.48052891421200    1.39944704070800   -1.33072677312400
 O      3.93145714541400    2.26749173456400   -1.95279796494100
 C      2.09743503796600    1.00544579150500    0.94724392532200
 O      1.59960079811400    1.53199277459700    1.85103504153100
 C     -0.56561414180800   -0.95963481615300    0.58547285432300
 C      0.11188466317000   -2.27223136011300    0.28796867566300
 H     -0.29639188694800   -0.60495718883900    1.58500707781400
 H      1.95719415826000   -3.34037761352200    0.10467246675600
 H     -0.48617306416600   -3.13584869458400    0.02796000490400
 H     -1.64997078504500   -1.04517430532500    0.52234084937200
 H      1.39499184405400    0.26502690516900   -2.78445186808000
 H     -0.24940183083700   -0.16847746594600   -0.11350400539700
