# Supplementary material for: Mining hydroformylation in complex reaction network via graph theory
Source: RSC Adv. 2021 Jul 1;11(38):23235–40. doi: 10.1039/d1ra03395f (PMC9036754; doi:10.1039/d1ra03395f)
Supplement: RA-011-D1RA03395F-s1185 [file RA-011-D1RA03395F-s1185.xyz]

18
eq2061         -678.346186131415   -678.346186131415
Co      1.96249356440800    1.88224640663900    0.18911902892600
 H      3.36657412221400   -2.41196872319100   -0.41402990121300
 C      0.60539994962500   -2.89806119864500    0.43688957147800
 O      1.70061890524600    0.79895939119800    1.92108755848100
 C      3.02450832005600   -1.39833944872700   -0.60866067092500
 O      2.10766391214800   -1.30451373143700   -1.66387381264600
 C      2.28650644444600    1.83357279134100   -1.49783657694700
 O      2.49038520001000    1.70954492730400   -2.64556795639900
 C      2.14192430503200    0.27377536571300    0.84964102228700
 O      2.41318398944900   -1.02130348573800    0.69130827526300
 C     -0.64771249181900   -0.63251662741200   -0.03955499318700
 C     -0.39266026394000   -2.11713318884700    0.05454964840900
 H     -0.48967445347800   -0.15808411969600    0.92950613245500
 H      1.43910136016700   -2.01438944853900   -1.60566603267100
 H     -1.18866553877800   -2.81075955058200   -0.25710793150600
 H     -1.66582698314300   -0.43515540524000   -0.36913355198000
 H      3.82821390905500   -0.69847456897400   -0.81922459651800
 H      0.04676151824800   -0.17955471771700   -0.75339416671500
