# Supplementary material for: Mining hydroformylation in complex reaction network via graph theory
Source: RSC Adv. 2021 Jul 1;11(38):23235–40. doi: 10.1039/d1ra03395f (PMC9036754; doi:10.1039/d1ra03395f)
Supplement: RA-011-D1RA03395F-s1186 [file RA-011-D1RA03395F-s1186.xyz]

18
eq2062         -678.399891169723   -678.399891169723
Co     -1.44914435984300   -0.34222179852600    0.58905398857900
 H      0.92816013141100   -0.48443828858000    2.40913027899700
 C     -2.40060341740400    1.71844988023300    0.60194871480500
 O     -2.00412168274200    1.03776882150100   -0.54645129872300
 C      0.16483755419900    2.65672886305700   -0.74092140974400
 O     -0.30261698631200    3.78543759195400   -0.55476527901300
 C      0.48850652838900   -0.43333524684800    0.22546574847900
 O      1.33856567141400    0.61615874247100   -0.08819727403900
 C      0.37323047458500   -0.92265246884400    1.57757437008300
 O     -0.63190593951100   -1.72314506007400    1.78072831005400
 C      0.96545131539400    1.95077091750200    0.33870435974200
 C     -1.87179976676800    1.09893896908400    1.68487690891200
 H      0.37180436386100    1.92992921617800    1.26025546054700
 H     -1.82683690484800    1.27070337443800    2.74684204495200
 H      0.05081951377400    2.10377248152700   -1.68158359237400
 H      1.89393557565300    2.49071611276700    0.52000761250000
 H      0.42173547167500   -1.16584294172100   -0.58035084877800
 H     -3.04523459220700    2.58216881539200    0.49864613306900
