# Supplementary material for: Mining hydroformylation in complex reaction network via graph theory
Source: RSC Adv. 2021 Jul 1;11(38):23235–40. doi: 10.1039/d1ra03395f (PMC9036754; doi:10.1039/d1ra03395f)
Supplement: RA-011-D1RA03395F-s1187 [file RA-011-D1RA03395F-s1187.xyz]

18
eq2063         -678.481994620103   -678.481994620103
Co     -1.86094184521600   -1.45292332604100    0.50657285424700
 H      2.12617608833100    1.56032708785700    0.57788541159200
 C     -1.15020516443800   -0.51272905195300    2.09419379996500
 O     -2.34896361390500   -1.10383223628200    2.24637493268500
 C     -0.71822344415300   -1.79083933875100   -0.79544677238400
 O      0.07162085155000   -2.01962672970200   -1.61974018728700
 C     -2.71104892823500   -0.23542294526200   -0.49634947776300
 O     -2.58819246106900    0.94846287603700   -0.76090059749500
 C      1.10118083517700    1.16232400866800    0.65749077166400
 O      0.61889462994900    0.51210578952100   -0.27517832748100
 C     -1.04723695933200    0.98988521479600    2.02905836551700
 C      0.39433373765700    1.48031481660700    1.95089237753600
 H     -1.61451201238300    1.37430054593600    1.17883781438700
 H      1.00158344372000    1.06337271137700    2.76522319477700
 H      0.43068011956700    2.56762381937300    2.07575488585600
 H     -1.51627506814200    1.38343542415700    2.93719995740000
 H     -3.60910041815700   -0.84634588664000   -0.79571209172600
 H     -0.27303659693900   -1.03738690378500    2.49187663614700
