# Supplementary material for: Mining hydroformylation in complex reaction network via graph theory
Source: RSC Adv. 2021 Jul 1;11(38):23235–40. doi: 10.1039/d1ra03395f (PMC9036754; doi:10.1039/d1ra03395f)
Supplement: RA-011-D1RA03395F-s1188 [file RA-011-D1RA03395F-s1188.xyz]

18
eq2064         -678.375789563946   -678.375789563946
Co     -0.34482623813400   -1.65549313191200    0.73754581241900
 H     -2.90313582556800   -1.96667974358000   -1.19657610391900
 C     -0.84011929954900    0.47929383575900   -1.47886275277200
 O     -0.06258307058400    1.24276152313400   -0.94727597158800
 C      0.66978973659900   -0.29109082178500    1.26498161217800
 O     -0.43034886190300   -2.91425627792500    1.74163217978700
 C     -1.95785819858700   -1.66967213567700   -1.61821155882200
 O     -1.27971067199800   -0.67729339736600   -0.82638643611800
 C     -1.34482944786600   -2.15107653715000   -2.67459870855600
 O      1.45125930299600    0.44726183025300    1.70232911391700
 C      1.00650779737000   -2.32479527359900   -0.47596903872200
 C     -0.60178379529700   -2.60976892917700   -3.65439481435400
 H      1.23192139387800   -1.55712957465000   -1.22442111811400
 H      0.08969503868100   -3.42400654808600   -3.46288783800700
 H     -0.64663254313900   -2.19147877070700   -4.65252721883100
 H      0.55796828850400   -3.21030892079900   -0.93111036408400
 H      1.89427559723100   -2.59874450313200    0.08970803193300
 H     -1.28060931112200    0.57157337227400   -2.47521564973100
