# Supplementary material for: Mining hydroformylation in complex reaction network via graph theory
Source: RSC Adv. 2021 Jul 1;11(38):23235–40. doi: 10.1039/d1ra03395f (PMC9036754; doi:10.1039/d1ra03395f)
Supplement: RA-011-D1RA03395F-s1189 [file RA-011-D1RA03395F-s1189.xyz]

18
eq2065         -678.379605204907   -678.379605204907
Co      0.22466496431600   -0.49232413238500    1.33482292905200
 H     -2.98365444492700   -2.31574154824800   -2.22161302639900
 C     -1.56435182414900    0.14233767270900   -0.76614596724100
 O     -0.93925046573300    0.57630705879100    0.21283536596600
 C      0.98339257194700   -1.34425547533100   -0.13497634648000
 O      0.27679177069400   -1.67984545608600    2.42155496406400
 C     -2.06546347407900   -1.76728409465400   -2.10549893903000
 O     -1.95632771255100   -1.13991536692000   -0.81374044973200
 C     -1.03274197230000   -1.68992679319500   -2.91418465872400
 O      1.51690665734800   -0.58302460991900   -0.96534901433200
 C      0.85516160381500   -2.82871038162900   -0.31784976694200
 C      0.10474783084800   -1.56559643701500   -3.55694586759200
 H      1.36221575395200   -3.16736747513900   -1.22493877208600
 H      0.90475320375900   -2.27610564554400   -3.38361317560600
 H      0.29504173309600   -0.74189732901800   -4.23380925821900
 H     -0.21018015546200   -3.07303657933000   -0.35940777115900
 H      1.24575912537200   -3.32074798239300    0.57261472668800
 H     -1.80848527447800    0.76623057118900   -1.62599579562800
