# Supplementary material for: Mining hydroformylation in complex reaction network via graph theory
Source: RSC Adv. 2021 Jul 1;11(38):23235–40. doi: 10.1039/d1ra03395f (PMC9036754; doi:10.1039/d1ra03395f)
Supplement: RA-011-D1RA03395F-s1190 [file RA-011-D1RA03395F-s1190.xyz]

18
eq2066         -678.312407509824   -678.312407509824
Co      0.24645309940000   -1.21966864818000    1.25832675582600
 H     -2.91082206302100   -2.34119265555600   -2.83264608861100
 C     -1.68873796929800   -0.23560624354300   -0.77542075896300
 O     -1.01523060606400    0.00163200526500    0.22764092611900
 C      1.29435013187700   -1.31975345655100   -0.51823987344100
 O      1.40011266414600   -1.63892660841200    2.30545418215400
 C     -2.01475211638300   -1.85399851177200   -2.48902088570400
 O     -2.05032439478400   -1.50701384819400   -1.09887457986800
 C     -0.89667818608000   -1.63678541831200   -3.14776745286500
 O      1.83578384436200   -0.43902017342400   -1.12295832833500
 C      0.74564798951800   -2.53706202351900   -0.18933839814000
 C      0.29761054445100   -1.41129966248800   -3.64649683887200
 H     -0.11787262087800   -2.89717836233500   -0.73375743432200
 H      1.07475898967500   -2.16431056303900   -3.56428948255900
 H      0.55220439970900   -0.47014421523100   -4.11864846358200
 H     -0.87427657927100   -2.13073212850800    1.45989532595700
 H      1.34840691987700   -3.24181709487700    0.37063301738600
 H     -2.01765415572900    0.54197360455600   -1.46673244559400
