# Supplementary material for: Mining hydroformylation in complex reaction network via graph theory
Source: RSC Adv. 2021 Jul 1;11(38):23235–40. doi: 10.1039/d1ra03395f (PMC9036754; doi:10.1039/d1ra03395f)
Supplement: RA-011-D1RA03395F-s1191 [file RA-011-D1RA03395F-s1191.xyz]

18
eq2067         -678.440189787221   -678.440189787221
Co      0.94371162954300   -1.80598765771200   -1.29460528061100
 H     -1.96103391271200   -1.28611934839700   -3.92243872474400
 C     -1.66633931049600   -0.05936027390800   -1.00614396928400
 O     -1.40656227448800    0.86169981992100   -0.23561284778200
 C      1.03006859956400    0.40180231233900    0.78693284315000
 O      1.40976050092300   -0.16152367353700   -0.19724166476700
 C     -1.32241662849400   -1.13432245588400   -3.06700595373500
 O     -1.61617083468600    0.07891691995400   -2.36775394302100
 C     -0.32786708619300   -1.89897465603900   -2.63675499231300
 O      0.73580914097500    0.94893581938600    1.78153106830600
 C      0.00952711289300   -2.64649169229500    0.11188979050000
 C      0.46850809893100   -3.07227182824400   -2.70450515820500
 H     -0.35130220355400   -1.92893141149300    0.86348405311200
 H      0.05444784393400   -4.01318231086700   -2.35329708079200
 H      1.22856177026500   -3.15994668440000   -3.47994058786600
 H      0.76768505045300   -3.30706128454100    0.56205666412400
 H     -0.83309558203200   -3.25071082776200   -0.23592526353600
 H     -1.95431202320300   -1.06737477059800   -0.68690977595600
