# Supplementary material for: Mining hydroformylation in complex reaction network via graph theory
Source: RSC Adv. 2021 Jul 1;11(38):23235–40. doi: 10.1039/d1ra03395f (PMC9036754; doi:10.1039/d1ra03395f)
Supplement: RA-011-D1RA03395F-s1192 [file RA-011-D1RA03395F-s1192.xyz]

18
eq2068         -678.472604482903   -678.472604482903
Co      3.21961169984400   -0.39428319586200    0.28361420250400
 H      0.90684642494900    0.68767883742200   -1.82458272749300
 C      1.99260019798600   -1.64838728568100   -0.30074043824300
 O      2.92127259664900   -1.53925025585200   -1.22071116693900
 C      1.06762072276600    1.26217111751600   -0.90167148205000
 O      0.20193675117900    0.84385884476700    0.15296252681800
 C      2.53717569589300    1.08002532802500   -0.55942967157200
 O      3.48763534171900    1.77040379357700   -0.90778725947700
 C      2.74957688442800    0.19140709956800    1.87973083735300
 O      2.32782396974200    0.51977910215400    2.91141034714000
 C      0.00872644402700   -2.94482029700200   -1.07342504218300
 C      0.78432383025300   -2.15683574975400   -0.04592402390600
 H      0.53942399686700   -2.94142428368200   -2.02760353467700
 H      0.37108735865400   -2.02180650586100    0.94866769738900
 H      0.15141953161300   -0.13540584229100    0.15753573691800
 H     -0.97571076531800   -2.49175111186600   -1.22679985891700
 H      0.87373374687200    2.31673525863700   -1.08904970888300
 H     -0.13630865874000   -3.98025018652500   -0.75814538707300
