# Supplementary material for: Mining hydroformylation in complex reaction network via graph theory
Source: RSC Adv. 2021 Jul 1;11(38):23235–40. doi: 10.1039/d1ra03395f (PMC9036754; doi:10.1039/d1ra03395f)
Supplement: RA-011-D1RA03395F-s1193 [file RA-011-D1RA03395F-s1193.xyz]

18
eq2069         -678.467925598843   -678.467925598843
Co      0.31403384980000   -0.43734189432000    0.95106172985600
 H      1.64076501533700   -0.81131049228000    1.49992094370300
 C     -1.25751346902200    0.07761962774400    0.25568855435900
 O     -2.26078125066000    0.43624180282100   -0.20700145549700
 C      1.21889192136400   -0.57475942970300   -0.58139503809700
 O      1.85330743293500   -0.65795213398000   -1.55465490040400
 C     -0.17697897599000   -1.95269596732000    1.76549988562900
 O     -0.43416304116700   -2.94637510419400    2.31467664495500
 C      0.60450630400600    0.99637950435400    1.97471389526000
 O      0.84653590257500    1.92101275056000    2.64037109718300
 C      0.04383914948800    3.01009692719700   -0.44333592589300
 C      0.32091576842000    2.32319450983400   -1.56107053592700
 H      0.83242217897400    3.40761228164600    0.18586748714900
 H     -0.46422148885000    1.90084018907200   -2.17947032616300
 H      1.34316236831400    2.14120065909000   -1.87339602574000
 H     -0.97675479636800    3.17130591090000   -0.11228513295200
 H      2.65594979970200    1.48910907771600    0.33306141513200
 H      2.99418083584300    2.08238376045100    0.04368621167200
