# Supplementary material for: Mining hydroformylation in complex reaction network via graph theory
Source: RSC Adv. 2021 Jul 1;11(38):23235–40. doi: 10.1039/d1ra03395f (PMC9036754; doi:10.1039/d1ra03395f)
Supplement: RA-011-D1RA03395F-s1194 [file RA-011-D1RA03395F-s1194.xyz]

18
eq207          -678.448578612244   -678.448578612244
Co     -0.53962843784400    0.74492186771200    0.01919705592100
 H     -0.86555369755200   -2.32502883218100    2.05085939575200
 C     -0.85273889157000    0.04779755366200   -1.56437606864300
 O     -0.95499786650100   -0.35904299870600   -2.65385638397400
 C      0.07805176929500   -0.92264665061200    0.55479580730800
 O      1.05770480515300   -1.64826807336700    0.38884010067100
 C      0.94875561416900    1.44086951659900    0.62113296897000
 O      1.97974938338200    1.91194281567400    0.90296191965800
 C     -1.05760271877500   -1.39751322460600    1.49121439691900
 O     -2.11124134101800   -0.75471062579100    1.60272433107800
 C     -2.26010827712900    1.93383755742000   -0.32297534241800
 C     -1.49337598474900    2.51190893369000    0.68058329829600
 H     -2.27820491079800    2.34829474085000   -1.32282339191400
 H     -1.67910629070900    2.25417827286900    1.71764102362500
 H     -0.89610012661300    3.39528315813400    0.49373366927900
 H     -3.03235228573600    1.21824394815800   -0.06386392260500
 H     -0.10492007012000    0.99023123283400    2.97036778172200
 H     -0.61793531124200    0.77704821197500    3.46258101670200
