# Supplementary material for: Mining hydroformylation in complex reaction network via graph theory
Source: RSC Adv. 2021 Jul 1;11(38):23235–40. doi: 10.1039/d1ra03395f (PMC9036754; doi:10.1039/d1ra03395f)
Supplement: RA-011-D1RA03395F-s1195 [file RA-011-D1RA03395F-s1195.xyz]

18
eq2070         -678.501234928629   -678.501234928629
Co     -0.85921252107700   -0.22590469055200    0.54657953745600
 H      2.63454764637400    2.08026716611000   -1.12526758286300
 C     -1.72933542558900   -1.76177432735900    0.52899463224300
 O     -2.30341127299800   -2.77560726145800    0.47192011160500
 C      1.95394629423900    1.46145788982400   -0.51558939464000
 O      2.22628286410400    0.28028349350600   -0.26936333834100
 C      0.38554851206800   -0.71172176323400    1.77973815435700
 O      1.24604462389800   -0.91085587199700    2.52953377845100
 C      0.68514453439500    2.16664463903800   -0.07024644868800
 O     -0.10830192048700    1.42758081605400    0.80881089726100
 C     -1.93072902054100    0.52652658664600   -1.12862060757600
 C     -0.83389491529600   -0.18516806755500   -1.58454573617900
 H     -1.86671303772300    1.58990779388600   -0.93280569307400
 H     -0.93161296572600   -1.19373966172700   -1.96728048346100
 H      0.11800052932000    0.28919760774500   -1.78099319474100
 H     -2.92402821024600    0.09488945699500   -1.15382486076700
 H      0.99154111589800    3.10506386940700    0.41082713904300
 H      0.16948102365200    2.46075831663300   -1.00918961616200
