# Supplementary material for: Mining hydroformylation in complex reaction network via graph theory
Source: RSC Adv. 2021 Jul 1;11(38):23235–40. doi: 10.1039/d1ra03395f (PMC9036754; doi:10.1039/d1ra03395f)
Supplement: RA-011-D1RA03395F-s1196 [file RA-011-D1RA03395F-s1196.xyz]

18
eq2071         -678.516670204071   -678.516670204071
Co     -0.31485052066900   -0.18436639294700    0.21911508199200
 H      2.96584693422100    1.18091123788200   -1.21220751024700
 C     -0.55195569155000   -1.94485586985800    0.04769005768200
 O     -0.70510326274000   -3.08580806952800   -0.11360822690400
 C      1.99437705390000    0.98999817943600   -0.74569237451100
 O      1.61644088937500   -0.18819162896000   -0.57222015557700
 C     -0.27912029253600   -0.11518813278200    2.03920150118900
 O     -0.28926966728800    0.11454993051200    3.17949837715600
 C      1.10403266519400    2.13025870004100   -0.34168716556400
 O     -0.02939060332100    1.68922027452400    0.37158668564700
 C     -2.21567964496900    0.27879439288100   -0.43872092497700
 C     -1.35051357153900    0.19218597046300   -1.54033431498800
 H     -2.37069991520800    1.23701848261600    0.04021794190900
 H     -1.37740121645700   -0.65595021393000   -2.21512594137300
 H     -0.88192122538800    1.09300195982600   -1.91826748177400
 H     -2.93093414691600   -0.50678208387800   -0.22398958174200
 H      1.70129689342900    2.84242142059800    0.24691387776500
 H      0.83814317673300    2.65058783508000   -1.28369255175500
