# Supplementary material for: Mining hydroformylation in complex reaction network via graph theory
Source: RSC Adv. 2021 Jul 1;11(38):23235–40. doi: 10.1039/d1ra03395f (PMC9036754; doi:10.1039/d1ra03395f)
Supplement: RA-011-D1RA03395F-s1197 [file RA-011-D1RA03395F-s1197.xyz]

18
eq2072         -678.468005845851   -678.468005845851
Co      2.50075296360400    0.05127569039100   -0.17922161177500
 H      0.01719843794200    0.31642200623500    0.28223797760800
 C      1.66904173968200   -1.53675061096400   -0.68695354881400
 O      2.27518471747500   -1.04664058900500   -1.74600038179900
 C      0.73865392208100    0.88745102224800   -0.30403316692000
 O      0.81247243312100    2.25362012165500    0.02973232724100
 C      3.44890909082100    1.57720694298300   -0.66368770489100
 O      4.00462635150700    2.54895491571300   -0.95818528859600
 C      2.31211952356000   -0.01699142898300    1.56475999458500
 O      2.10825557104000   -0.14098531991300    2.70692712128900
 C      0.23807499561900   -3.48727261380300   -1.24575656874600
 C      0.81694517561800   -2.47776180869800   -0.28807826567100
 H      0.64622335566600   -3.32749063284800   -2.24598367510600
 H      0.51511040038800   -2.48849415437900    0.75265958389400
 H      0.72209156500200    2.40147461570600    0.98638214991300
 H     -0.85022784977300   -3.37996667569200   -1.29697375611200
 H      0.58472246022800    0.79274177548600   -1.37619555765300
 H      0.46864091586200   -4.50894858884800   -0.93357858167800
