# Supplementary material for: Mining hydroformylation in complex reaction network via graph theory
Source: RSC Adv. 2021 Jul 1;11(38):23235–40. doi: 10.1039/d1ra03395f (PMC9036754; doi:10.1039/d1ra03395f)
Supplement: RA-011-D1RA03395F-s1198 [file RA-011-D1RA03395F-s1198.xyz]

18
eq2073         -678.520600261533   -678.520600261533
Co     -0.14375260021800   -1.11584846674800    0.22108561216400
 H      0.96385210249200    1.46499808339500    1.56800876714900
 C     -1.82313439778500    0.21270593409600   -0.15751946930500
 O     -0.51069819948700    0.48895311572300   -0.57978380009400
 C      1.59560469374900   -0.96525868633900    0.06544587952600
 O      2.74094015007000   -0.79559717131100   -0.02958628361600
 C     -0.16774388738000   -2.62887784161700    1.11684443912400
 O     -0.20878617154800   -3.60375656840200    1.75560513168100
 C     -0.01399083914600    1.96672269065600    1.62801912608900
 O     -0.13551763352800    3.16602068822900    1.35625051537100
 C     -2.28388669371400    1.06537375583900    1.02195741151900
 C     -1.18542924087600    1.11892729374800    2.09231365535500
 H     -2.48121251939600    2.07793089734400    0.66458754359600
 H     -0.83799015315500    0.10526148330700    2.33293808912500
 H     -1.58988341445600    1.56731046816200    3.00284871245500
 H     -3.20717411689800    0.65594531389700    1.43913971491800
 H     -1.86748751462400   -0.91463416665800    0.25288725234300
 H     -2.53697637008900    0.17686905255100   -0.98300874975000
