# Supplementary material for: Mining hydroformylation in complex reaction network via graph theory
Source: RSC Adv. 2021 Jul 1;11(38):23235–40. doi: 10.1039/d1ra03395f (PMC9036754; doi:10.1039/d1ra03395f)
Supplement: RA-011-D1RA03395F-s1199 [file RA-011-D1RA03395F-s1199.xyz]

18
eq2074         -678.466309734774   -678.466309734774
Co      1.12295255622500   -1.06559133183600   -0.98200702677500
 H      2.26813074083600   -0.42627763348800   -1.57218611866300
 C      2.35790006598700   -2.25715626101600   -0.56231508802000
 O      3.23076430039400   -2.93879956708800   -0.21573767188900
 C      0.27050253554400   -0.23021644386800    1.65290057371100
 O      0.77532252654600   -0.01647249185000    2.75764141120600
 C      1.98236264676400    1.25563605088300    0.42691299236400
 O      3.08487882875700    0.88416804769000    0.85127441156100
 C      0.82084669395500    0.28492937922200    0.35488585738800
 O     -0.05349542120600    0.32537769943600   -0.68846593537700
 C      1.64834858855500    2.65602546086200    0.00225393039800
 C      0.46239331297900    3.16541561449600    0.84327809891100
 H      1.36177075965500    2.63510112611900   -1.05390628910300
 H      0.67690534225800    3.06652917862700    1.91038083935500
 H      0.26617356744500    4.21388725124100    0.62136530653000
 H      2.53500011430300    3.27654159465500    0.12627104906200
 H     -0.66347337825300   -0.80458619741500    1.53043253950300
 H     -0.44129718461300    2.59486314840600    0.61420208743100
