# Supplementary material for: Mining hydroformylation in complex reaction network via graph theory
Source: RSC Adv. 2021 Jul 1;11(38):23235–40. doi: 10.1039/d1ra03395f (PMC9036754; doi:10.1039/d1ra03395f)
Supplement: RA-011-D1RA03395F-s1200 [file RA-011-D1RA03395F-s1200.xyz]

18
eq2075         -678.474522727018   -678.474522727018
Co      2.39477024310100    0.14668542081200    0.22903450336600
 H      0.60571347024600    1.96916383767400    0.39987037244700
 C      1.64320390575200   -1.42914473001400   -0.42771143266100
 O      2.33566808445500   -0.91929433385300   -1.42712594808600
 C      0.74995582989900    1.10630987551200   -0.24270862534500
 O      1.04638708770200    1.53503442853100   -1.54169197526600
 C      3.44983611094500    1.65169061546100   -0.01707972218800
 O      4.07496577405000    2.61405863620700   -0.17088693629700
 C      1.84793806407500    0.00710111920200    1.88518499526200
 O      1.41551119777400   -0.15419857640100    2.95504358099500
 C      0.35850289006300   -3.40101582307300   -1.20824532139500
 C      0.78722007985300   -2.41249802074900   -0.15442487177500
 H      0.85699169124400   -3.17744903344300   -2.15401869787100
 H      0.37130207196500   -2.47459533045000    0.84363331721700
 H      1.25031684678200    0.76241851638600   -2.11023244119600
 H     -0.72317721343300   -3.34166033917500   -1.36520965532900
 H     -0.04332689995900    0.36000400584200   -0.17769219351100
 H      0.60701653467100   -4.42476560074200   -0.91768790161800
