# Supplementary material for: Mining hydroformylation in complex reaction network via graph theory
Source: RSC Adv. 2021 Jul 1;11(38):23235–40. doi: 10.1039/d1ra03395f (PMC9036754; doi:10.1039/d1ra03395f)
Supplement: RA-011-D1RA03395F-s1201 [file RA-011-D1RA03395F-s1201.xyz]

18
eq2076         -678.459789774876   -678.459789774876
Co     -0.71878825307600    0.88512954173500   -0.62139418627800
 H      0.73021174815700   -1.59278766657900    1.86949664464100
 C      1.34285889165000    0.94336975210500   -0.11627002230900
 O      1.00170512659500    0.73545020855000   -1.35397705510700
 C     -1.98844072163600    1.62987558720900    0.28923710996700
 O     -2.77545798324400    2.13461598493600    0.99416374153800
 C     -0.83225033490900   -0.59862646557000    0.52356169452400
 O     -0.07475767466600   -1.73916873353800   -0.13688706548000
 C      0.51270038195600   -1.01711009026100    0.98370071997600
 O      1.59348476614400   -0.12655630754700    0.74178365097900
 C      1.91189137191100    2.22172311387100    0.42121037002200
 C      1.21712777470700    2.59659321167800    1.73871911825600
 H      1.79651032634800    3.00134727280200   -0.33135964338800
 H      1.27705049388900    1.76475711817400    2.44367100697900
 H      1.68799902845600    3.47167855680700    2.18647004746900
 H      2.97822494050600    2.05766546913600    0.60128192299200
 H     -1.71233108018200   -0.92609354719300    1.06649651384000
 H      0.16196439620500    2.82007053785200    1.56398250272400
