# Supplementary material for: Mining hydroformylation in complex reaction network via graph theory
Source: RSC Adv. 2021 Jul 1;11(38):23235–40. doi: 10.1039/d1ra03395f (PMC9036754; doi:10.1039/d1ra03395f)
Supplement: RA-011-D1RA03395F-s1202 [file RA-011-D1RA03395F-s1202.xyz]

18
eq2077         -678.478439626051   -678.478439626051
Co     -0.29864156315800   -0.15153877613100    1.96574354625600
 H      0.07869561684000    2.54534860687000   -1.00849437641600
 C     -0.27526107916500    1.74142973135000    2.20407828666300
 O      1.46645309916600   -0.59562866120700    1.14159317747900
 C      0.03987744228300    1.78475356270500   -0.23929796585100
 O     -0.02426934078200    2.46469140839100    0.98457190055600
 C      1.92650049050300    0.06868005275500    0.18832122876100
 O      1.41441505449900    1.13117903864200   -0.42685653572400
 C     -1.04442425997800    0.75874297779100   -0.50761861944800
 O     -1.08998464396800   -0.28740975796100    0.34191178457600
 C     -1.55925409597300    1.25847036346100    2.60327104930000
 C     -1.87669011567400    0.94396901264500   -1.54792668204400
 H     -1.80248024382500    1.27006284258500    3.66086930687300
 H     -2.67697935050200    0.23956160242200   -1.72593717523900
 H     -1.75283979622200    1.78362321959700   -2.21792123444200
 H     -2.39749602872300    1.31861587080600    1.91764371015800
 H      2.89398340976300   -0.18208239444200   -0.24017185835200
 H      0.44317835710800    2.07743928945400    2.94718468818800
