# Supplementary material for: Mining hydroformylation in complex reaction network via graph theory
Source: RSC Adv. 2021 Jul 1;11(38):23235–40. doi: 10.1039/d1ra03395f (PMC9036754; doi:10.1039/d1ra03395f)
Supplement: RA-011-D1RA03395F-s1203 [file RA-011-D1RA03395F-s1203.xyz]

18
eq2078         -678.455660568677   -678.455660568677
Co     -0.96766359372800   -0.10575682631300    2.10189075905500
 H      0.11072583456900    2.57663293571100   -0.91198255894100
 C     -0.42491666789000    1.79205676108100    2.23398355550300
 O      2.77463372276100   -0.32619059796300    0.66571740221600
 C      0.02282818353700    1.81895318745100   -0.14092614913200
 O     -0.51682628755800    2.47834830087900    1.00235766625600
 C      1.76252389257300    0.07510360330900    0.10974622008300
 O      1.37628174404800    1.39415900856000    0.21175377498000
 C     -0.88650392491600    0.68058739297900   -0.58538852736100
 O     -1.18544453507300   -0.25419089917100    0.35941886016800
 C     -1.64593196809100    1.54475489631000    2.90639197990300
 C     -1.34193046658800    0.62415914944400   -1.84571422309900
 H     -1.63525076479500    1.43712198746600    3.98930262731400
 H     -2.00466772051500   -0.17490931414500   -2.14697530767200
 H     -1.05084842846000    1.37178078670600   -2.57114863895500
 H     -2.56983121359900    1.88596715967900    2.45382242321400
 H      1.10628350650500   -0.54182572972700   -0.51211618033100
 H      0.54132163941500    1.89315618748300    2.72083054809300
