# Supplementary material for: Mining hydroformylation in complex reaction network via graph theory
Source: RSC Adv. 2021 Jul 1;11(38):23235–40. doi: 10.1039/d1ra03395f (PMC9036754; doi:10.1039/d1ra03395f)
Supplement: RA-011-D1RA03395F-s1204 [file RA-011-D1RA03395F-s1204.xyz]

18
eq2079         -678.358836794629   -678.358836794629
Co      1.78314188647500   -1.74488231200000    0.17958941714500
 H     -0.54186873433600    0.58895957464500   -3.02395688089000
 C     -2.44229989853600   -0.84513063939800   -0.80968520162700
 O     -2.96869771115200   -0.70628115867300    0.28148746023600
 C      1.47716244927200   -0.03641278329200   -0.24142991427200
 O      2.36976304727200   -2.59931212913400   -1.04234985419600
 C     -0.76953903410800   -0.29946443584800   -2.45805243046000
 O     -1.45641025212100    0.01308549574300   -1.25106926917400
 C     -0.41264914014500   -1.52432357633800   -2.78006466633600
 O      1.31893484139100    1.04648361355800   -0.61428428208000
 C      0.00741686840900   -2.29193352815800    0.56852876845100
 C      0.01082885382900   -2.74413795507700   -3.02676291762900
 H      0.12171189960500   -3.19945950117400    1.16665322937300
 H     -0.58133313889900   -3.44807994882400   -3.60018377661200
 H      0.97306781627400   -3.04738701513800   -2.61285729398600
 H     -0.47256217212100   -2.52183582770000   -0.38121578961000
 H     -0.53355654046900   -1.50448740844700    1.09875082657000
 H     -2.67413114891900   -1.63630446880300   -1.53533824831900
