# Supplementary material for: Mining hydroformylation in complex reaction network via graph theory
Source: RSC Adv. 2021 Jul 1;11(38):23235–40. doi: 10.1039/d1ra03395f (PMC9036754; doi:10.1039/d1ra03395f)
Supplement: RA-011-D1RA03395F-s1205 [file RA-011-D1RA03395F-s1205.xyz]

18
eq208          -678.445322404512   -678.445322404512
Co     -0.71837877464400    0.42861168104000    0.05346351985900
 H     -1.33945263046800   -0.77064889365300    2.45963692525800
 C     -0.76394267385100    0.01081153199400   -1.71761303853700
 O     -0.80981752036400   -0.27499684596300   -2.84192201148800
 C      0.11779723302900   -1.16043980836700    0.83475215744300
 O      1.15880954896000   -1.77373272529700    0.83703928656500
 C      0.78852345346500    1.32366795314800    0.21059132339100
 O      1.77382076233700    1.93441456406200    0.31018367639300
 C     -1.20321204098000   -1.02887608940400    1.41131118252700
 O     -2.17105664195800   -0.88278345496900    0.51980036346600
 C     -2.15783046431000    1.98191738555100   -0.22699221521300
 C     -1.74689777228200    1.98071721602900    1.10030269331000
 H     -1.75744177975100    2.70079464961400   -0.93124776433400
 H     -2.30902847850100    1.42233087915500    1.83939791822400
 H     -1.05529381208700    2.72383575212700    1.47761074984400
 H     -3.03788010709000    1.42514573831600   -0.52132379728500
 H      0.10879530668800    1.00444014886200    2.78033677962600
 H      0.44288175345300    1.12213772207500    3.43340990728400
