# Supplementary material for: Mining hydroformylation in complex reaction network via graph theory
Source: RSC Adv. 2021 Jul 1;11(38):23235–40. doi: 10.1039/d1ra03395f (PMC9036754; doi:10.1039/d1ra03395f)
Supplement: RA-011-D1RA03395F-s1206 [file RA-011-D1RA03395F-s1206.xyz]

18
eq2080         -678.354145495439   -678.354145495439
Co     -0.56343635357300   -2.62332946430900    0.57196212215400
 H     -3.23093147627900   -0.84162737652100   -2.10018817569200
 C     -1.14319570018000    0.27233417342700   -0.01724597318400
 O     -0.84164708479100   -0.75101704295700    0.61688070190500
 C      1.22414575612700    0.40652079800000   -1.85684917164700
 O     -0.99874392051500   -3.97155946666000   -0.18397349452100
 C     -2.16525000474300   -0.82857081744200   -1.94457032685700
 O     -1.76638310229000    0.33977903941300   -1.19280981623900
 C     -1.30087575563900   -1.69391850089800   -2.41769688147500
 O      1.78788651745900    0.14506595980200   -2.83325023602200
 C      1.24322185669700   -2.42660854960900    0.01971177973700
 C     -0.48872894899400   -2.62924058867000   -2.85348230865000
 H      1.23521066505000   -1.96942268916000   -0.97265536375300
 H     -0.31431981172000   -3.48838043305400   -2.20525442796600
 H      0.00913925833800   -2.54650550735400   -3.81258685519400
 H      1.72985596710000   -3.39948145669900   -0.01654418646300
 H      1.72109548767500   -1.75565599324100    0.74454592085600
 H     -0.92806345819100    1.26071391184300    0.37176586974000
