# Supplementary material for: Mining hydroformylation in complex reaction network via graph theory
Source: RSC Adv. 2021 Jul 1;11(38):23235–40. doi: 10.1039/d1ra03395f (PMC9036754; doi:10.1039/d1ra03395f)
Supplement: RA-011-D1RA03395F-s1207 [file RA-011-D1RA03395F-s1207.xyz]

18
eq2081         -678.481376890359   -678.481376890359
Co     -0.30566908197600   -1.92165778939600    0.91456158170000
 H     -2.80865451190400   -1.94340191695300   -1.71585897944700
 C     -0.75823067389200    0.31368878208200   -0.58245631836500
 O     -0.19847611145000   -0.18973386803800    0.62471009343800
 C      0.02187697269000   -0.23238129913800   -1.79447170295400
 O     -1.60367428688100   -2.45378391236800   -0.14677193538300
 C     -1.88241513669600   -1.61009802195100   -1.25843609846800
 O     -2.08784746351300   -0.22619298863400   -0.80457551274700
 C     -0.69306827315600   -1.48014636702200   -2.18729325385300
 O      1.04330976603400    0.24227865714700   -2.29713559988400
 C      1.22866740532700   -2.58459686682300    0.05620293482500
 C     -0.27124751365700   -2.32902667013000   -3.12779683868900
 H      1.66913875142900   -1.83043590344500   -0.59369505069600
 H     -0.79600178804300   -3.25221417080400   -3.33970814955100
 H      0.63330929909400   -2.10344563481200   -3.68244450568600
 H      0.92877512741600   -3.46819699014000   -0.50925318598900
 H      1.91103635671600   -2.82598407119600    0.88282372716700
 H     -0.82184894597600    1.39442502747700   -0.52064202875600
