# Supplementary material for: Mining hydroformylation in complex reaction network via graph theory
Source: RSC Adv. 2021 Jul 1;11(38):23235–40. doi: 10.1039/d1ra03395f (PMC9036754; doi:10.1039/d1ra03395f)
Supplement: RA-011-D1RA03395F-s1208 [file RA-011-D1RA03395F-s1208.xyz]

18
eq2082         -678.327169920559   -678.327169920559
Co      0.43482512526300   -1.35551663605900    1.06856631252700
 H     -2.62197159676900   -1.77659348064200   -3.16994776964300
 C     -1.53707319218000    0.27192870049000   -0.81713536803300
 O     -1.00235355613600   -0.90033614607700    1.60654271109600
 C      2.31580288723400   -0.36134397396200   -1.19585172982100
 O      1.88666870494400   -0.83784139266900   -0.22194529748400
 C     -1.80959976304900   -1.36605061002700   -2.59194577707500
 O     -2.32081729009700   -0.58295525606700   -1.53580492599200
 C     -0.54560539452700   -1.63537561059300   -2.83837118531100
 O     -0.35016527385600    0.50068540538800   -1.05320076124200
 C      0.00970925934900   -2.98163245987100    0.18627143606600
 C      0.68099017112700   -2.01793875297700   -3.11777282615900
 H     -0.68407394200000   -2.74308567483100   -0.62066001488100
 H      1.09179868511100   -2.90494051574300   -2.64363913694800
 H      1.30872584185900   -1.45989253037600   -3.80197634064300
 H     -0.46496820075700   -3.65584696867400    0.89745072007300
 H      0.93912705076300   -3.40560378059300   -0.21725332779800
 H     -2.12203962476900    0.71143567916400   -0.01556754210800
