# Supplementary material for: Mining hydroformylation in complex reaction network via graph theory
Source: RSC Adv. 2021 Jul 1;11(38):23235–40. doi: 10.1039/d1ra03395f (PMC9036754; doi:10.1039/d1ra03395f)
Supplement: RA-011-D1RA03395F-s1209 [file RA-011-D1RA03395F-s1209.xyz]

18
eq2083         -678.496122157033   -678.496122157033
Co      1.00248300908400    0.26516354546200   -0.88979478694200
 H      0.53797684072600   -1.75655281444800    1.22242023502500
 C     -0.74238674096800    0.47217618120500   -0.94655341352100
 O     -1.89064097684200    0.66240865945300   -0.96508476666000
 C      1.84857779080000    0.18238660386800   -2.49914656953500
 O      2.38006193666100    0.22738340873700   -3.52802226931500
 C      1.38768277989200    0.25432334632400    1.09691934563100
 O      2.36010686853600   -0.22654734291300    0.30882917576500
 C      0.43673363554200   -0.74869985583100    1.66227444897300
 O     -0.40439258386000   -0.48484397176500    2.53067153332800
 C      1.52362563016900    1.58689544445200    1.78489129230200
 C      2.32997688335000    2.59936960745700    0.97220078723100
 H      2.00846284586500    1.40531445852600    2.75071004614900
 H      3.27524111710000    2.16224397585000    0.64434603430600
 H      1.77623012083000    2.90705124183800    0.07915844971900
 H      0.52171639262900    1.96007622778700    2.00702932829000
 H      0.82244049278800    1.66067094495000   -1.18066921734300
 H      2.53209055379700    3.49055496375400    1.56700131384100
