# Supplementary material for: Mining hydroformylation in complex reaction network via graph theory
Source: RSC Adv. 2021 Jul 1;11(38):23235–40. doi: 10.1039/d1ra03395f (PMC9036754; doi:10.1039/d1ra03395f)
Supplement: RA-011-D1RA03395F-s1210 [file RA-011-D1RA03395F-s1210.xyz]

18
eq2084         -678.495338661975   -678.495338661975
Co      0.46243722547100   -1.37948738212600    0.26449913313800
 H     -1.85101235097300   -1.18382417994500   -3.55051568941300
 C     -0.16183457919500   -2.72551948508100    1.10275252692300
 O     -0.64172328528200   -3.71730066440500    1.52688886775600
 C      0.49564147196100    1.11412083317000    0.21108905664300
 O      0.39755565124100    0.58955754333400    1.33507521062300
 C     -0.99133298638800   -1.13270140349400   -2.87652756881500
 O     -0.36321061512000   -0.03463281719500   -2.83594234334500
 C     -0.67550189718800   -2.33073321103500   -2.09998548888700
 O      0.82310198659900    0.28768700111400   -0.79546465340000
 C     -1.68790517789300   -3.24236387098100   -2.07047054235000
 C      0.60195372873700   -2.45915223459700   -1.35203072837200
 H     -1.59874338945200   -4.13937554486100   -1.46991574663300
 H      0.83719923720900   -3.51013618109600   -1.18025685884500
 H      1.44096374113900   -1.98153088629900   -1.87560957818600
 H     -2.62049546610400   -3.08338939666200   -2.60122583740400
 H      0.33509753988400    2.16637084212000   -0.01000022421900
 H      0.40678905710000    0.26150703396400   -1.80460035859100
