# Supplementary material for: Mining hydroformylation in complex reaction network via graph theory
Source: RSC Adv. 2021 Jul 1;11(38):23235–40. doi: 10.1039/d1ra03395f (PMC9036754; doi:10.1039/d1ra03395f)
Supplement: RA-011-D1RA03395F-s1211 [file RA-011-D1RA03395F-s1211.xyz]

18
eq2085         -678.441930930915   -678.441930930915
Co      0.61410416525200   -1.13856670239900    0.40615467466500
 H     -2.84639790000100   -2.15627170049100   -1.66204094389600
 C     -0.96237232850000   -1.52089711648700    0.86383502878100
 O     -2.04200651856700   -1.74850604193600    0.23365139362400
 C      1.28129137791700    0.95361379406600   -0.49819791046800
 O      1.42186009620500    0.70291194708600    0.74922576611000
 C     -1.88312928514600   -1.74526210115400   -1.38831211135400
 O     -1.77269053083100   -0.44839635915500   -1.82239915034500
 C     -0.65036091854300   -2.58926500597400   -1.66949594600900
 O      0.83443249729000   -0.02068805128000   -1.24981055299600
 C     -0.43201885549700   -2.93514524758700   -2.94674544068700
 C      0.30817410104200   -2.82284135105300   -0.54037444665600
 H      0.46654449377700   -3.46889811348400   -3.22764457466400
 H      0.00026554802700   -3.65380523408500    0.09883372090200
 H      1.31697959985600   -3.00742424403300   -0.92672693715700
 H     -1.12770958963900   -2.67055536822700   -3.73513431113900
 H      1.50563663411700    1.92372694779500   -0.93248013937100
 H     -0.82362269501100   -0.15463405565800   -1.83457894272900
