# Supplementary material for: Mining hydroformylation in complex reaction network via graph theory
Source: RSC Adv. 2021 Jul 1;11(38):23235–40. doi: 10.1039/d1ra03395f (PMC9036754; doi:10.1039/d1ra03395f)
Supplement: RA-011-D1RA03395F-s1212 [file RA-011-D1RA03395F-s1212.xyz]

18
eq2086         -678.402524175639   -678.402524175639
Co     -0.34591797664400   -1.80309553003100    1.06884607129600
 H     -1.31055023629000   -0.24530554405300   -3.19595051840600
 C     -1.80075875038300    0.02305642199900   -0.42955119966100
 O     -0.99132275727000   -0.22870736443600    0.62114700613400
 C      0.67206955550100   -0.15569210357100   -2.64331833511300
 O     -1.09639082914600   -3.19374551308600    0.40809166050600
 C     -0.43618483687200   -0.83107565842000   -2.94097848062400
 O     -1.99485231046500    1.14627311898500   -0.89236396642000
 C     -0.50799478845600   -2.24827901047900   -2.84810878041100
 O      1.64366759203000    0.45602401948800   -2.36987739275500
 C      1.26862661086100   -1.79423793899600    0.10180338360200
 C     -0.59475601652200   -3.46028153528900   -2.72666301044800
 H      1.60041997287600   -0.75496805273700    0.07028494429900
 H     -1.03387878909400   -3.36245246675400   -0.55506027437900
 H     -0.64453629737300   -4.52313967748900   -2.70029764220300
 H      1.11473814067600   -2.20490124430700   -0.89501104013300
 H      1.94534641281700   -2.43652991563800    0.67444681744200
 H     -2.27874480449900   -0.88384600918000   -0.82968006615100
