# Supplementary material for: Mining hydroformylation in complex reaction network via graph theory
Source: RSC Adv. 2021 Jul 1;11(38):23235–40. doi: 10.1039/d1ra03395f (PMC9036754; doi:10.1039/d1ra03395f)
Supplement: RA-011-D1RA03395F-s1213 [file RA-011-D1RA03395F-s1213.xyz]

18
eq2087         -678.477004413073   -678.477004413073
Co      1.97931345536200    0.02697494953900    0.14031375569300
 H     -0.83388711067700    0.33557844061300   -0.25163865033100
 C      1.64344225084900   -1.91485284782900    0.76964582855200
 O      2.87014745050400   -1.70708028421700    0.25718616319300
 C      0.07834622803200    0.82894417486700   -0.59013377940400
 O      0.73403002002600    1.59725562650400    0.21726956694000
 C      2.86141010591400    0.43197542279600   -1.40399470463500
 O      3.50874820380800    0.61119375264400   -2.35355745212500
 C      2.71824104882200    0.61867550351000    1.72864155403300
 O      3.21852539099100    1.03153341830000    2.69115695359500
 C      0.58413177737300   -2.08765715065700   -1.55045183582400
 C      0.53189799481000   -1.78172830040700   -0.07207611609300
 H      1.61397634825200   -2.05454517892700   -1.90575404293600
 H     -0.44038317386200   -1.82000678586600    0.40921802846800
 H      1.53287336406400   -2.08106831682300    1.83875436505300
 H     -0.01926846452000   -1.39178554958900   -2.13771090190600
 H      0.25884189060900    0.86795736482500   -1.66791020348100
 H      0.18840898847900   -3.09351957176800   -1.72090748216400
