# Supplementary material for: Mining hydroformylation in complex reaction network via graph theory
Source: RSC Adv. 2021 Jul 1;11(38):23235–40. doi: 10.1039/d1ra03395f (PMC9036754; doi:10.1039/d1ra03395f)
Supplement: RA-011-D1RA03395F-s1214 [file RA-011-D1RA03395F-s1214.xyz]

18
eq2088         -678.462489733809   -678.462489733809
Co     -0.53231633370600   -0.89313424299300   -0.19088407998400
 H      1.60549805571500   -0.42620238385800    1.19941212956800
 C      0.90852572760400    0.23227607601600    0.67167046709800
 O      0.97707628671500    0.30406033804300   -0.64401718250000
 C     -3.78648967470300   -1.30428026860300    1.58136073477100
 O     -3.81526371141200   -0.14184138341400    1.62768023762500
 C      0.16983295011900   -2.40410353666800    0.25230910744100
 O      0.57554599323200   -3.43047727538100    0.64097358768800
 C     -1.86925381597000    1.47895722196100    0.39937015896600
 O     -1.71435110074000    0.58990125134500   -0.46260493944600
 C      0.40691428821900    1.42164091365300    1.48353475335200
 C     -1.12544104677800    1.44834476606400    1.69971082271800
 H      0.87522815170200    1.40385983971300    2.46897343039400
 H     -1.41242148799400    2.29891409109100    2.31680947224300
 H     -1.41159175606100    0.52551595912900    2.21566599509900
 H      0.71901899211200    2.33279267171000    0.96690260185800
 H     -1.69409899938800   -1.68032567677100    0.35595013277400
 H     -2.56967932458000    2.28714751461100    0.18521611810400
