# Supplementary material for: Mining hydroformylation in complex reaction network via graph theory
Source: RSC Adv. 2021 Jul 1;11(38):23235–40. doi: 10.1039/d1ra03395f (PMC9036754; doi:10.1039/d1ra03395f)
Supplement: RA-011-D1RA03395F-s1215 [file RA-011-D1RA03395F-s1215.xyz]

18
eq2089         -678.485163818715   -678.485163818715
Co     -0.51779212759700   -1.09128402372400   -0.26046103105900
 H     -1.40496699997100    2.26206026163400    1.40952679733400
 C     -0.69486713362100   -0.48679778242500    1.55695434897400
 O     -1.06155259027700   -1.69248320883400    1.70843840248600
 C     -1.25439186175700    1.70276886370800    0.48771355842000
 O     -1.61810041294800    0.30001911736800    0.72404167667600
 C      0.95344590420200   -1.87680397139700   -0.68206439404100
 O      1.99785179413400   -2.28883675274600   -1.00690134240800
 C      0.20613651672600    1.83019475409900    0.03372279544800
 O      1.02759351128800    2.36432633362400    0.79502372097400
 C      0.56588618501600    1.30243631319000   -1.33547102995800
 C     -0.25446998603600    0.07406506867000   -1.76342381367500
 H      1.63343811793600    1.07609681780700   -1.32697976202600
 H     -1.29817756823100    0.34123207248500   -1.99334194621900
 H      0.18717549576800   -0.36664270907100   -2.65788820798600
 H      0.41736156936700    2.13144811098100   -2.04240275913400
 H     -0.02507949018300    0.09841927281900    2.18408692190700
 H     -1.93619306947400    2.03758745369500   -0.29189664173000
