# Supplementary material for: Mining hydroformylation in complex reaction network via graph theory
Source: RSC Adv. 2021 Jul 1;11(38):23235–40. doi: 10.1039/d1ra03395f (PMC9036754; doi:10.1039/d1ra03395f)
Supplement: RA-011-D1RA03395F-s1216 [file RA-011-D1RA03395F-s1216.xyz]

18
eq209          -678.390215597110   -678.390215597110
Co     -1.04961200330000   -0.20920954757200    0.42297569184900
 H     -2.42692422247300    0.56546423046800   -0.24530886585100
 C     -0.13790329385900   -0.98157305066000    1.69036660078200
 O      0.44029054439100   -1.54212958891500    2.53345687129800
 C      0.07577385732200    1.26862508832500    0.04965705883600
 O      1.00742049471000    1.74759091818200   -0.59193836973200
 C     -0.74076333905400   -1.25453916364100   -1.05371441570400
 O     -0.42371900844900   -1.84181327867300   -2.00277183473300
 C     -0.76337605563200    1.53153692934000    1.18700277198400
 O     -1.33709620035100    2.27180672003400    1.96670517589900
 C     -3.22858076322100   -0.03231238438400    0.41748185889000
 C     -2.64165417683600   -1.14458142656600    1.20537059153600
 H     -3.64606501783000    0.76336699179900    1.03102388420800
 H     -2.76407671534100   -2.14939179099500    0.82063832085800
 H     -2.70666967980000   -1.05960126817500    2.28196157543600
 H     -3.89566481817300   -0.35589303444300   -0.37881529711000
 H     -1.83421303825600    0.63981630414600    3.57757093859500
 H     -1.73112684429700    0.00257493829300    3.94635504982700
