# Supplementary material for: Mining hydroformylation in complex reaction network via graph theory
Source: RSC Adv. 2021 Jul 1;11(38):23235–40. doi: 10.1039/d1ra03395f (PMC9036754; doi:10.1039/d1ra03395f)
Supplement: RA-011-D1RA03395F-s1217 [file RA-011-D1RA03395F-s1217.xyz]

18
eq2090         -678.452931206434   -678.452931206434
Co      0.00364823649500   -0.09993056950900    0.03334956786200
 H      0.59091245298000   -0.87938327049200    2.49666529770000
 C     -0.48496627290500   -0.84609237180200   -1.42607713204500
 O     -0.87163785857000   -1.33482859309100   -2.42187452768000
 C     -1.39657272994200   -1.35726273371900    2.09894621893300
 O     -2.55823686623400   -1.18696685481500    2.25874123548100
 C      1.75804365506300   -0.19701785540300   -0.08980473059200
 O      2.91931506357700   -0.17339615334600   -0.24355805073500
 C     -0.07537226976500   -1.48846083251700    1.89446414115200
 O      0.40090374677300   -2.72311709429000    1.39284196792500
 C     -0.96115069135500    1.63823776223100    0.97637123249600
 C     -1.71857889586700    0.79302887694200   -0.00620170802100
 H     -0.82266178551700    2.67047190968100    0.66425402826300
 H     -2.55862944790600    0.22962602054500    0.39043260035100
 H     -1.94982095751600    1.27128536775800   -0.95275240252500
 H     -1.35538328532500    1.58109089528400    1.99116088234500
 H      0.14733685623300    1.27774566555900    1.10487715940000
 H      0.70801766489900   -2.59205948259100    0.47612225634000
