# Supplementary material for: Mining hydroformylation in complex reaction network via graph theory
Source: RSC Adv. 2021 Jul 1;11(38):23235–40. doi: 10.1039/d1ra03395f (PMC9036754; doi:10.1039/d1ra03395f)
Supplement: RA-011-D1RA03395F-s1218 [file RA-011-D1RA03395F-s1218.xyz]

18
eq2091         -678.473017552883   -678.473017552883
Co      0.36935453992100    0.61893243589300    1.01570456922000
 H     -0.89583728443100   -1.80072765954500   -1.76814629162200
 C      0.75605985532200    1.23260153279700    2.56696405734900
 O      0.99576734744700    1.58477772708000    3.65891298627600
 C      0.36866422804900    2.16939140451100    0.13376123429900
 O      0.35376914001700    3.19915235838500   -0.41503625650100
 C     -1.29041310091900   -2.22243537113200    0.38169906889200
 O     -1.83573966967300   -3.29300138737600    0.06801954371200
 C     -0.74104933661000   -1.39496531403700   -0.76502443475600
 O     -0.11487107122500   -0.33301156334300   -0.60580629775800
 C      0.30270934346200   -1.08585007776700    2.00050538875400
 C     -1.09742282596900   -1.71428843498200    1.77661998162800
 H      1.09339223278900   -1.69785459166200    1.54672925707100
 H     -1.86794663282500   -0.96018791453300    1.98136174882100
 H     -1.28087781645600   -2.55516388888000    2.44980023126100
 H      0.49140393103400   -1.08632846201100    3.07505930420900
 H      1.67975111102400   -2.56229124551000   -0.42284248896800
 H      1.32601713272300   -3.20957141416400   -0.33643341115300
