# Supplementary material for: Mining hydroformylation in complex reaction network via graph theory
Source: RSC Adv. 2021 Jul 1;11(38):23235–40. doi: 10.1039/d1ra03395f (PMC9036754; doi:10.1039/d1ra03395f)
Supplement: RA-011-D1RA03395F-s1219 [file RA-011-D1RA03395F-s1219.xyz]

18
eq2092         -678.465273522049   -678.465273522049
Co     -0.36239271245100    0.68778119154200    1.16823210225600
 H     -0.58900884932600   -0.60551911709300   -1.57541173040400
 C      1.28843859074200    1.13274002192700    1.56126796142000
 O      2.41015940004200    1.36322400306600    1.78130437693100
 C     -0.91750378587400    2.28291919273400    0.65849469274100
 O     -1.32057500389100    3.30418747308000    0.27760038240200
 C     -1.06222264739200   -1.19845945239700    0.47352551329200
 O     -1.93722835831900   -0.16879587930000    0.55191698669600
 C     -0.29167614574400   -1.33820518741300   -0.81193865539000
 O      0.58136315885500   -2.19199772440400   -1.00443135102200
 C     -0.00571197231200   -1.27994133368700    1.93609069435500
 C     -1.03415459436500   -2.29835102501900    1.47149042350600
 H      1.03110153427200   -1.55710941757100    1.81189129388700
 H     -1.92892489846900   -2.37866630940900    2.07346613196500
 H     -0.62543621705300   -3.23584444823700    1.11612984869900
 H     -0.28265772417000   -0.75139955409100    2.85137708075300
 H      1.69454084379700   -3.31670863428900    0.67568758901700
 H      1.96462050531800   -3.56067566577200    1.32515484977400
