# Supplementary material for: Mining hydroformylation in complex reaction network via graph theory
Source: RSC Adv. 2021 Jul 1;11(38):23235–40. doi: 10.1039/d1ra03395f (PMC9036754; doi:10.1039/d1ra03395f)
Supplement: RA-011-D1RA03395F-s1220 [file RA-011-D1RA03395F-s1220.xyz]

18
eq2093         -678.331596341760   -678.331596341760
Co     -0.15746474178100   -0.63216867145200    1.99905571230900
 H     -2.69442716538200   -0.64060438395200   -3.27921611524100
 C     -1.21825082212400   -0.37389520768700   -0.48648014779100
 O     -0.82884617826000    0.33453426769400    0.44907451303100
 C      0.64131465901000   -1.91629746992200   -2.75121563816400
 O     -0.91046326625200   -1.64992838200700    2.98524204806100
 C     -1.77590375146400   -0.72360266934500   -2.72149369373500
 O     -1.73342522290900    0.15648770551600   -1.61513062033700
 C     -0.74624794633400   -1.52532839832700   -2.95948686830300
 O      1.69818184085300   -1.72633461674000   -2.17472800724700
 C      0.98661435130400   -1.76226328539400    0.97133848173700
 C     -0.12519325393200   -2.61108609019700   -3.84092893212200
 H      1.51679399427900   -1.15291175333600    0.22797576352200
 H     -0.44985119413900   -3.62903083229000   -3.64468130628900
 H      0.09857199092100   -2.39068272959700   -4.87865259554200
 H      0.39176003089600   -2.53022621285800    0.45935284745000
 H      1.68927498442200   -2.26266148330100    1.63635161771900
 H     -1.17345841736000   -1.46490379083600   -0.45861788245100
