# Supplementary material for: Mining hydroformylation in complex reaction network via graph theory
Source: RSC Adv. 2021 Jul 1;11(38):23235–40. doi: 10.1039/d1ra03395f (PMC9036754; doi:10.1039/d1ra03395f)
Supplement: RA-011-D1RA03395F-s1221 [file RA-011-D1RA03395F-s1221.xyz]

18
eq2094         -678.521344636498   -678.521344636498
Co      0.51879108152400    0.13733189899100   -0.75982686421500
 H     -2.19862787206400   -2.72678476112900   -2.18471538799100
 C     -1.97115924763800    0.51350954734200   -2.15889307517500
 O     -1.09095094465500    0.91964503917300   -1.36467745429900
 C      0.45845485562900    0.82507646219700    0.87030900227600
 O      0.34098505776000    1.18134034762200    1.97745980272800
 C     -1.51020824815700   -1.90421064483600   -2.25596119487200
 O     -2.19409873745900   -0.70555168183600   -2.62132881557200
 C     -0.17037848495300   -1.98485044440900   -2.08206352237300
 O      0.67413904431000   -0.93991312949100   -2.23691881888600
 C      0.81819543384500   -3.08643886456000   -0.09626449854100
 C      0.43489513146400   -3.26708783269300   -1.57561043838200
 H      1.24682302144700   -4.00079065574300    0.31635820961100
 H     -0.27424621757000   -4.09077655036000   -1.68073489445100
 H      1.32375448078900   -3.48900722868600   -2.16965385468100
 H     -0.06372966985800   -2.80911214696900    0.48946030223200
 H      1.56280813374400   -2.28876823495500    0.00613489582800
 H     -2.69646692697400    1.21548487638900   -2.55531421540600
