# Supplementary material for: Mining hydroformylation in complex reaction network via graph theory
Source: RSC Adv. 2021 Jul 1;11(38):23235–40. doi: 10.1039/d1ra03395f (PMC9036754; doi:10.1039/d1ra03395f)
Supplement: RA-011-D1RA03395F-s1222 [file RA-011-D1RA03395F-s1222.xyz]

18
eq2095         -678.523439567584   -678.523439567584
Co      0.25558548530000    0.35966896148700   -0.16460356756800
 H     -1.44352170533100   -2.18455318164600   -3.15443707972400
 C     -2.33420685424400    0.44679596393800   -1.42744666945600
 O     -1.38786364395100    1.00602288153500   -0.82443205966000
 C      1.12665640058500    1.88945611910100   -0.35285056766900
 O      1.70660748481600    2.88024636888200   -0.57041871615600
 C     -1.32687829490800   -1.67481492307200   -2.21557754530200
 O     -2.37651367030300   -0.72339076904800   -2.03686173914500
 C     -0.39155553363400   -1.96548529819000   -1.28264678116400
 O     -0.31384185431000   -1.36933643651600   -0.07334388146900
 C      0.58413737699700   -4.07184716981500   -0.41939907875000
 C      0.63187055384000   -3.03492637424600   -1.54791919080900
 H      1.36286272670100   -4.82508720538600   -0.54868390677700
 H      0.45723963827000   -3.49890952551600   -2.52129940203700
 H      1.61693391491900   -2.55637018951100   -1.57323522365600
 H     -0.39136517310900   -4.56493252588400   -0.40404121502400
 H      0.72264120309000   -3.56753898611600    0.53852869252000
 H     -3.28980816355300    0.95409828602700   -1.50357289032400
