# Supplementary material for: Mining hydroformylation in complex reaction network via graph theory
Source: RSC Adv. 2021 Jul 1;11(38):23235–40. doi: 10.1039/d1ra03395f (PMC9036754; doi:10.1039/d1ra03395f)
Supplement: RA-011-D1RA03395F-s1223 [file RA-011-D1RA03395F-s1223.xyz]

18
eq2096         -678.443231722354   -678.443231722354
Co     -0.29441114213200   -1.33125956645200   -0.40914776725400
 H     -2.53297982615200   -2.34415577953300   -3.27936809888000
 C     -1.29321377783500    0.15633986665400   -0.35530346658800
 O     -0.83388265717500    1.14086911125700    0.36814673528400
 C      0.55769190406700    0.77261205816000    1.10559516729700
 O      0.85197836862700   -0.44306962149100    0.81024962363400
 C     -1.95545691957600   -1.51411537267000   -2.83316469306100
 O     -2.24884398908600   -0.33056704535600   -3.09316567190400
 C     -0.90415044020700   -1.92380569651900   -1.90932153397800
 O      1.01396231148800    1.67556921405800    1.75594177138000
 C      1.05843661776400   -3.17839109932200   -1.11116475318000
 C      0.03452048429400   -3.05181686286700   -2.26199219851600
 H      0.55045395161600   -3.30816923372000   -0.13603444785400
 H     -0.53659343163700   -3.98225457717100   -2.36613947048500
 H      0.54892500789800   -2.86978423556600   -3.21113872156900
 H      1.73140602611700   -2.31237040898900   -1.07430445793200
 H      1.68805471831000   -4.05901209227700   -1.22058755271100
 H     -2.22691731479600    0.40247733769700   -0.86134128705200
