# Supplementary material for: Mining hydroformylation in complex reaction network via graph theory
Source: RSC Adv. 2021 Jul 1;11(38):23235–40. doi: 10.1039/d1ra03395f (PMC9036754; doi:10.1039/d1ra03395f)
Supplement: RA-011-D1RA03395F-s1224 [file RA-011-D1RA03395F-s1224.xyz]

18
eq2097         -678.442228200336   -678.442228200336
Co      0.03307957380200   -1.01490846253000   -0.76709909484200
 H     -2.89162776002000   -1.13536470504400   -2.23349958452000
 C     -1.14607081379100    0.29282290541600   -0.46238519730600
 O     -0.99711672006600    0.98094591314400    0.63565265039900
 C      0.30164593910300    0.48648445587800    1.50722961211200
 O      0.86000446130300   -0.46531315132000    0.85903700516500
 C     -2.06061131919900   -1.61117543008700   -2.77723818306800
 O     -2.17308108112600   -1.90355524130200   -3.98254540064100
 C     -0.82657839422500   -1.83383057096100   -2.01659828611000
 O      0.44352740064100    1.10373803062900    2.52823437369000
 C      1.23701056942800   -2.98837382933000   -1.34063672469800
 C      0.00210833265600   -3.06517107057900   -2.26640507127100
 H      0.95540419592700   -3.06155556511900   -0.27981568765600
 H     -0.57030687221100   -3.97873238069000   -2.07770922145500
 H      0.29717020422800   -3.07868947518800   -3.32117424429400
 H      1.81493430322300   -2.06315651029000   -1.51858960665300
 H      1.93550002652400   -3.80164584955800   -1.52576214464900
 H     -2.00601215461900    0.63657693284200   -1.04293601755200
