# Supplementary material for: Mining hydroformylation in complex reaction network via graph theory
Source: RSC Adv. 2021 Jul 1;11(38):23235–40. doi: 10.1039/d1ra03395f (PMC9036754; doi:10.1039/d1ra03395f)
Supplement: RA-011-D1RA03395F-s1225 [file RA-011-D1RA03395F-s1225.xyz]

18
eq2098         -678.412049999992   -678.412049999992
Co      0.83411800986500   -0.34572513550300   -0.06820567166300
 H      2.58506714186400   -2.25880943562500    1.26288392402800
 C      1.79275869110900   -1.66978958577000    0.78938586619200
 O      0.69277997554800   -2.23546114247000    0.46017667422800
 C      1.16775197760000    2.39559808391700   -0.54311201358100
 O      1.68525579739400    1.35292892312700   -0.09790948435200
 C      0.07090916419300   -0.20287388767700   -1.67915815464600
 O     -0.79809398983400   -1.18857701323900   -2.16186368834100
 C     -0.57031395454200   -1.50456523567100   -3.52259662253300
 O     -1.24027604220600   -2.32904229034800   -4.11517907687100
 C      0.60158447125700   -0.66479256070400   -3.99864904901000
 C      0.71285174329100    0.42302686361700   -2.92596607724900
 H      0.42444601724500   -0.30215451083600   -5.00730818282200
 H      1.73925817731700    0.72410514094700   -2.72458101051700
 H      0.13982345601400    1.31019525029800   -3.22059522746600
 H      1.49129468378600   -1.29905844705800   -4.00351587486100
 H      0.18813014429600    2.35685418379900   -1.02956019044000
 H      1.70164608355700    3.34133452914200   -0.45182431568900
