# Supplementary material for: Mining hydroformylation in complex reaction network via graph theory
Source: RSC Adv. 2021 Jul 1;11(38):23235–40. doi: 10.1039/d1ra03395f (PMC9036754; doi:10.1039/d1ra03395f)
Supplement: RA-011-D1RA03395F-s1226 [file RA-011-D1RA03395F-s1226.xyz]

18
eq2099         -678.485034312808   -678.485034312808
Co      0.20529848462700    0.49991794509000    0.77938701008300
 H      2.61391749769300   -0.11445729904400   -1.76796871871900
 C     -0.03872212548700   -1.24860632126800    0.73796208232800
 O     -0.21180099281600   -2.39812710270700    0.65892046063100
 C      2.07506585677200    0.78744689163700   -1.42947097492600
 O      1.57664292377800    1.57659746732100   -2.24504859726500
 C     -1.14365923377600    1.24187067133400    1.77878183985000
 O     -1.98878950729400    1.71217942210900    2.41648899510800
 C      1.99335520875100    0.89708938518700    0.04753447133100
 O      1.37524396894100    1.93884703610700    0.65213616281300
 C     -2.33231178118500    0.19518077093200   -0.77320887813800
 C     -0.85658314227600    0.51021842500300   -0.88542903478600
 H     -2.85866903625600    0.90919139876500   -0.13692090212400
 H     -0.34931326962700   -0.15717640450900   -1.58250203601300
 H     -0.63527097459100    1.54844345462100   -1.14165008189200
 H     -2.77911103265800    0.25244595497400   -1.77177550942500
 H     -2.50950772420300   -0.81247754456000   -0.38857075318100
 H      2.78751273383800    0.37922184095100    0.59001175828100
