# Supplementary material for: Mining hydroformylation in complex reaction network via graph theory
Source: RSC Adv. 2021 Jul 1;11(38):23235–40. doi: 10.1039/d1ra03395f (PMC9036754; doi:10.1039/d1ra03395f)
Supplement: RA-011-D1RA03395F-s1227 [file RA-011-D1RA03395F-s1227.xyz]

18
eq21           -678.427102170421   -678.427102170421
Co      0.80656123449700    0.05306941288500    0.78168209773200
 H      2.26577541625500    0.30966198122200    0.62503614074400
 C     -0.94870390517800   -0.32248628497800    0.81662607671400
 O     -2.08362155766400   -0.57573247209300    0.83479835022600
 C      0.83342814189400    1.39779084899400   -0.35467322785400
 O      0.90479073313000    2.27333854034300   -1.12357548451400
 C      1.43440811604000   -1.58526355715800    0.68264080853600
 O      1.89500136530300   -2.64817923179200    0.54447795129400
 C     -2.11593576886800    1.11279443299300   -2.16977034771400
 O     -1.40502089708500    0.19710175994500   -2.18718010512500
 C     -1.27491335319500    2.73608392738100    1.69347380849400
 C     -2.03141243502000    2.78318901736200    0.58698324027800
 H     -0.33469385836900    3.27386693011100    1.76078118891600
 H     -2.96113886756700    2.23018764799900    0.51166916891700
 H     -1.73296289471100    3.36344804194000   -0.27876807171300
 H     -1.56098112665500    2.13918562573000    2.55375166404800
 H      0.95190752666200    0.35724626260100    2.53453311715200
 H      0.82229508183300    1.07460510613300    2.22847785514000
