# Supplementary material for: Mining hydroformylation in complex reaction network via graph theory
Source: RSC Adv. 2021 Jul 1;11(38):23235–40. doi: 10.1039/d1ra03395f (PMC9036754; doi:10.1039/d1ra03395f)
Supplement: RA-011-D1RA03395F-s1228 [file RA-011-D1RA03395F-s1228.xyz]

18
eq210          -678.440878983096   -678.440878983096
Co     -0.71333067204000    0.45308264894600    0.19745359147800
 H     -0.98966967988000    1.84391628455800   -0.25550481793200
 C     -0.14479148726700   -1.18078147676200    0.61187756458300
 O      0.23321201267300   -2.24977730411800    0.87883455293200
 C     -0.57658844459100    0.31372929507200   -1.54659959639100
 O     -0.44463256045800    0.28656156336500   -2.70831908155400
 C      0.26021340606800    1.41256067017500    1.31827781561700
 O      0.90754182326100    2.10925512361800    1.99686048096900
 C     -2.77564205749000   -1.98583446468800   -1.34560262251300
 O     -3.45536547029400   -1.28242298755100   -1.96783631029100
 C     -2.86931709475300    0.89316126443500    0.57550397947100
 C     -2.50972840674100   -0.14205900030600    1.40767598712000
 H     -3.35249680658900    0.70919954592200   -0.37446069098700
 H     -2.21401374139300    0.04174465461500    2.43236248614600
 H     -2.72099718899600   -1.17033539155700    1.13784715043400
 H     -2.88606949623100    1.91353614006000    0.93498424380800
 H     -2.51647926222000    2.31449103772800   -1.82156352233500
 H     -3.00624603246200    2.08553268724500   -2.32986746459000
