# Supplementary material for: Mining hydroformylation in complex reaction network via graph theory
Source: RSC Adv. 2021 Jul 1;11(38):23235–40. doi: 10.1039/d1ra03395f (PMC9036754; doi:10.1039/d1ra03395f)
Supplement: RA-011-D1RA03395F-s1229 [file RA-011-D1RA03395F-s1229.xyz]

18
eq2100         -678.470177764293   -678.470177764293
Co     -1.49194063480700   -0.24830847229300   -1.39904040974500
 H     -0.70444319651900   -0.76195947124500    1.91189144374100
 C     -1.92084408979500    1.50131603243500    1.43239806883300
 O     -2.51739337774600    2.48074097144500    0.96360189127700
 C     -0.84589563234700    2.44061246458800   -1.01403102499300
 O     -1.46813316534600    1.55903612242500   -1.66450168923100
 C      1.34928935799300   -0.47249493006900    1.42773252946600
 O      2.04019256101600    0.28401106450900    2.12215551550900
 C     -0.12693138413600   -0.24790294583500    1.12401158470900
 O     -0.36965518717100   -0.82506814018600   -0.14254062458300
 C      0.13004090866100    2.11807621924200    0.08032209237700
 C     -0.44932198787400    1.25440438504200    1.22924592145000
 H      0.51840766046000    3.05178517291600    0.48186698379700
 H      0.04548825166600    1.58234982526900    2.15472239990000
 H     -1.00527236197500    3.47932342363000   -1.29562345975300
 H      0.96448322124500    1.56606332938600   -0.36808859477000
 H      1.76079602504000   -1.36201789199700    0.92998952414300
 H     -2.44408401762200    0.76994082225300    2.06685207592700
