# Supplementary material for: Mining hydroformylation in complex reaction network via graph theory
Source: RSC Adv. 2021 Jul 1;11(38):23235–40. doi: 10.1039/d1ra03395f (PMC9036754; doi:10.1039/d1ra03395f)
Supplement: RA-011-D1RA03395F-s1230 [file RA-011-D1RA03395F-s1230.xyz]

18
eq2101         -678.457723914412   -678.457723914412
Co      0.52153894208300   -1.27660769718900   -1.42754898501600
 H     -2.59954341531300   -2.35953063934000   -3.39092373830300
 C     -2.00540099612700   -0.00781861550900   -1.12693010519500
 O     -0.79248727191900    0.14739935288700   -0.84713008046100
 C      1.58177981564000    0.20779502960100    0.77061213494800
 O      1.96479657700200   -0.18448889209300   -0.28888187642700
 C     -1.86627488847300   -1.89672560900700   -2.75296030018400
 O     -2.55897544726500   -0.88488411313900   -1.95539662096200
 C     -0.57700812082400   -2.12148963053500   -2.57493694849800
 O      1.21636975943700    0.59400145846500    1.82125509618000
 C      0.11598942588000   -2.41583952952100    0.05366039723600
 C      0.70165534096900   -2.74668269317000   -2.74033690308600
 H     -0.35515282263300   -1.82340440826000    0.85186018556100
 H      0.84181625614100   -3.73512711959000   -2.31122048605700
 H      1.26648915045100   -2.56138423239000   -3.65200801086100
 H      1.07491942487100   -2.83098122742300    0.38837696950800
 H     -0.55704462495200   -3.23237968659100   -0.22164390866700
 H     -2.76448721328800    0.62724424876700   -0.67808764321200
