# Supplementary material for: Mining hydroformylation in complex reaction network via graph theory
Source: RSC Adv. 2021 Jul 1;11(38):23235–40. doi: 10.1039/d1ra03395f (PMC9036754; doi:10.1039/d1ra03395f)
Supplement: RA-011-D1RA03395F-s1231 [file RA-011-D1RA03395F-s1231.xyz]

18
eq2102         -678.474094701717   -678.474094701717
Co      0.05641288769200   -1.40765051962000   -1.57680112813800
 H     -2.33795993465000   -1.97440545847600   -2.97867696146200
 C     -2.13786920362600    0.17843482382700   -0.61099869914500
 O     -0.83013490332700    0.02875276483900   -0.79705806396600
 C      1.33096347591800    0.31873421514100    0.24173830793300
 O      1.61957156420200   -0.50541366067600   -0.58291071014400
 C     -1.28748828954700   -2.12865107379900   -2.84996520549800
 O     -3.02221425598400   -0.61433506471100   -0.97621441456600
 C     -0.17355728774300   -2.69104269912900   -3.10741939119600
 O      1.17076849015200    1.11405570997400    1.08966177304600
 C     -0.29168665720700   -2.61875957640000   -0.14217238809700
 C      1.14899866903400   -2.81844210846700   -2.68849571036000
 H     -1.03006581331900   -2.14342558196600    0.50237962931100
 H      1.42137551858800   -3.67140446876800   -2.07613279703700
 H      1.94788230469500   -2.36240980003700   -3.26327817809700
 H      0.67293660710900   -2.75635343953300    0.35499661788800
 H     -0.67542429511700   -3.55759131115900   -0.54086810167400
 H     -2.37352898510600    1.10900324492800   -0.08002540252100
