# Supplementary material for: Mining hydroformylation in complex reaction network via graph theory
Source: RSC Adv. 2021 Jul 1;11(38):23235–40. doi: 10.1039/d1ra03395f (PMC9036754; doi:10.1039/d1ra03395f)
Supplement: RA-011-D1RA03395F-s1232 [file RA-011-D1RA03395F-s1232.xyz]

18
eq2103         -678.478666777021   -678.478666777021
Co     -0.30786897008400   -1.50838400878500   -1.77222412312300
 H     -2.37560873930000   -2.79230540687400   -3.35392134347200
 C     -1.70227780452600    0.49470933013000   -0.33642349514600
 O     -0.66718321014300    0.78866897075700    0.40602715330500
 C      0.87786795234800    0.30930410271600    0.12235101453500
 O      0.96512961926800   -0.33253513241900   -0.96396818502500
 C     -1.35510384702700   -2.66919084241800   -3.05927153818300
 O     -1.76212141749600   -0.35328164166700   -1.26979843126600
 C     -0.12564452835900   -2.98424203647000   -3.14085596671200
 O      1.59446212656300    0.71185905453500    1.00219649592500
 C     -0.45068392457300   -2.59782373198200   -0.20239263014000
 C      1.13986110148100   -2.73145446976000   -2.60686672687500
 H     -1.29363057790900   -2.21514820117500    0.37527255882500
 H      1.54908716435300   -3.41571619539200   -1.87265932944800
 H      1.85735698546400   -2.13599956924400   -3.16017310507300
 H      0.49333936457500   -2.49391688307900    0.33478003448400
 H     -0.62842664671100   -3.62975764999500   -0.50535053804000
 H     -2.59957475615400    1.05431030707600   -0.07896266830200
