# Supplementary material for: Mining hydroformylation in complex reaction network via graph theory
Source: RSC Adv. 2021 Jul 1;11(38):23235–40. doi: 10.1039/d1ra03395f (PMC9036754; doi:10.1039/d1ra03395f)
Supplement: RA-011-D1RA03395F-s1233 [file RA-011-D1RA03395F-s1233.xyz]

18
eq2104         -678.495770605301   -678.495770605301
Co     -0.15493169751700   -1.38978743876600    0.22404288195100
 H     -0.17131703774400   -0.16744637997700   -2.13153080543800
 C     -0.42330279378200   -0.24851432987900    2.70115093392700
 O     -1.03668927919900   -0.54621744473200    1.52826748181500
 C      0.15572711319500    0.08426203367500   -1.12052353133000
 O      1.22693838560400   -0.55724518434700   -0.62210237942200
 C      0.31860325682500    1.92462838716000    0.68361500288600
 O      0.03355212906500   -1.06660599481600    3.49663700261400
 C     -0.29283470306900    1.38367087886900   -0.58738036864900
 O     -0.34324068651400    1.10020734412100    2.94304553844400
 C     -0.68679765851600    2.01305401621100    1.85449063951700
 C     -1.28395994667300    2.02774978995200   -1.23465370943300
 H     -0.64945928971800    2.98909166307100    2.32991954498100
 H     -1.67208193211300    2.96998785504700   -0.86513207552100
 H     -1.73782299599500    1.62106301462200   -2.13098074802500
 H     -1.69930065848600    1.79976838425300    1.50779419348700
 H      0.71206396161500    2.92195704166000    0.47726907791700
 H      1.16963678435300    1.31028435341200    0.98703555147200
