# Supplementary material for: Mining hydroformylation in complex reaction network via graph theory
Source: RSC Adv. 2021 Jul 1;11(38):23235–40. doi: 10.1039/d1ra03395f (PMC9036754; doi:10.1039/d1ra03395f)
Supplement: RA-011-D1RA03395F-s1234 [file RA-011-D1RA03395F-s1234.xyz]

18
eq2105         -678.473962485169   -678.473962485169
Co      0.01583578336700    0.52937440622100   -0.90378582366600
 H     -1.39353729361500   -1.92301335047000    1.78402804408800
 C      0.68289987799000    0.05308403789400   -2.44040400577500
 O      1.10145234631000   -0.30841493716400   -3.46871126928800
 C     -0.06256865459000   -0.60299783665600    0.79419661309500
 O     -0.58760195640900    0.61271836614300    0.93398675090700
 C      1.23588120871300   -0.53644759784000    0.14421977961900
 O      2.39383878241400   -0.89246008280000    0.20713800706700
 C     -0.90784560206200   -1.85396501100400    0.81261244174400
 O     -1.98544308563100   -1.82757713883100   -0.15593978184200
 C     -1.25285377398500    2.11623171037900   -1.47994647670000
 C     -2.03047862838900    0.98120177140000   -1.52268805256100
 H     -1.19885250507700    2.69822364317100   -0.56575426713400
 H     -0.26509784613700   -2.72521056406800    0.65581140298700
 H     -2.57321423527800    0.64124351281400   -0.64885051887700
 H     -1.62079820601700   -1.65170099388800   -1.04485331480700
 H     -0.83616436711200    2.54638947061800   -2.38269654135800
 H     -2.22794794982000    0.46786559340300   -2.45809579193300
