# Supplementary material for: Mining hydroformylation in complex reaction network via graph theory
Source: RSC Adv. 2021 Jul 1;11(38):23235–40. doi: 10.1039/d1ra03395f (PMC9036754; doi:10.1039/d1ra03395f)
Supplement: RA-011-D1RA03395F-s1235 [file RA-011-D1RA03395F-s1235.xyz]

18
eq2106         -678.468373574059   -678.468373574059
Co     -1.84131375208400    0.25656007857400    1.01998991304800
 H     -0.23055909966500   -3.11745498005500    0.59111425977400
 C     -2.17382385686900    0.18896954040600    2.75232932500900
 O     -2.29092532843500    0.11233943767500    3.90818992858500
 C     -2.56609573574100    1.86939922173500    0.70655794038700
 O     -3.44939625583500    2.60864905886800    1.38903992217400
 C     -0.00837261225200    0.92803211893900    0.07210892446500
 O     -0.90692784058000    0.47809950330300   -0.73506717660600
 C     -0.16752424607200   -2.04036377959700    0.71391645379000
 O     -1.29885022354700   -1.48360036657000    1.18901770192600
 C      1.12971718155300    0.10266527008600    0.60951447198500
 C      0.98284889876900   -1.38066191329600    0.44291480605600
 H      2.03536400291000    0.45484299356800    0.10121179402800
 H     -3.75618709664400    2.18548725988100    2.21236277105200
 H      1.83539533152100   -1.94393230024800    0.09225420158100
 H      1.24700880007700    0.39523121337200    1.66398519724600
 H     -2.30065087203200    2.41749531652600   -0.20408613729800
 H      0.06702589868100    2.01128820256900    0.24267925062200
