# Supplementary material for: Mining hydroformylation in complex reaction network via graph theory
Source: RSC Adv. 2021 Jul 1;11(38):23235–40. doi: 10.1039/d1ra03395f (PMC9036754; doi:10.1039/d1ra03395f)
Supplement: RA-011-D1RA03395F-s1236 [file RA-011-D1RA03395F-s1236.xyz]

18
eq2107         -678.494166403383   -678.494166403383
Co      0.39942702161000   -0.13844440932200   -0.62279932954700
 H     -1.14077765263500   -0.63122097548600   -2.74048912403400
 C      1.05178818678400    1.08313948168300   -1.82097418460100
 O      2.18868387453500    0.69231834630000   -2.08360091756500
 C     -1.01332958570400   -1.00293252609800   -1.72467433076200
 O      0.04968694304700   -1.75782301143900   -1.42959781800500
 C     -0.06802279501100    1.17394091841000    0.43495691131900
 O     -0.43834974778000    2.04074010481200    1.12248547210200
 C     -2.21911640020600   -0.98912551202300   -0.85930898404700
 O     -3.23562670486900   -0.33689069981100   -1.14562152773500
 C      0.34543140776200    2.29266091895200   -2.37879595631100
 C     -1.16704542132500    2.12089544586000   -2.55676121412000
 H      0.83017314403900    2.56739436891800   -3.31775625829400
 H     -1.61778720430100    3.07849547817600   -2.81680571632600
 H     -1.39621187878300    1.41215735103500   -3.35362431571300
 H      0.53544787573400    3.09671757491100   -1.65723422507900
 H     -2.12952669601200   -1.55907795479700    0.07966002223800
 H     -1.65025054539900    1.76084728905600   -1.64669709093500
