# Supplementary material for: Mining hydroformylation in complex reaction network via graph theory
Source: RSC Adv. 2021 Jul 1;11(38):23235–40. doi: 10.1039/d1ra03395f (PMC9036754; doi:10.1039/d1ra03395f)
Supplement: RA-011-D1RA03395F-s1237 [file RA-011-D1RA03395F-s1237.xyz]

18
eq2108         -678.509797437502   -678.509797437502
Co      0.27289070465000   -1.08697021294600   -1.69904056530100
 H     -2.34958322906800   -2.45612665505800   -0.27446942594400
 C      0.06505361711600    0.44599147073200   -2.51243267728500
 O     -0.15346595980800    1.43123746733500   -3.11128698269800
 C      0.62947920290000   -0.62005796380600    1.03924163193400
 O      1.15778779103600   -0.50571547296100   -0.07669461132800
 C     -2.28752120608200   -2.26035550434900   -1.36226621720700
 O     -3.25174146205600   -1.78829764760000   -1.97832047184000
 C     -0.97006519014800   -2.59271592370900   -1.96566012961700
 O      1.23689537795200   -0.22395004984600    2.16544953942500
 C      0.06553651329200   -3.03104801074200   -1.09778292877100
 C     -0.60320785742900   -2.05752959431300   -3.23686369045700
 H      0.95635898853200   -3.50247942115400   -1.50317759084200
 H      0.22234570981100   -2.50030571060100   -3.78790744350100
 H     -1.37576942419100   -1.57648567869800   -3.82358939432100
 H     -0.17350126584900   -3.29069125276100   -0.06936239522600
 H     -0.35345303169400   -1.04583109836300    1.21580652078400
 H      2.12094061268000    0.16042725474000    1.99611600877300
