# Supplementary material for: Mining hydroformylation in complex reaction network via graph theory
Source: RSC Adv. 2021 Jul 1;11(38):23235–40. doi: 10.1039/d1ra03395f (PMC9036754; doi:10.1039/d1ra03395f)
Supplement: RA-011-D1RA03395F-s1238 [file RA-011-D1RA03395F-s1238.xyz]

18
eq2109         -678.424878729463   -678.424878729463
Co      0.80861129331100    1.18601397494300    1.09916697402300
 H      0.59517672824200   -1.37678935664300    1.51183203645400
 C      2.47939387039200    1.35023817508900    0.55502127210500
 O      3.57981959631500    1.37660211036500    0.17261741565700
 C      0.14394094244200    1.36292821636500   -1.73931918817000
 O      0.80399648755100    1.73733677286700   -2.70943748973400
 C      0.00115988283100   -0.61173047000800    1.00940502049700
 O     -0.66160973832000    0.29682228638600    1.74342657570800
 C      0.21425890130700    2.05760047039900   -0.39283332750600
 O     -0.17187692982700    3.19586197682700   -0.13980927672100
 C      2.16172758805400   -0.93513531169400   -1.96132509239100
 C      2.18868999390200   -1.67279535427900   -0.84166121321500
 H      1.45898256023400   -1.13529842129300   -2.76268598315600
 H      2.89156004929100   -1.46355197603900   -0.04249931533900
 H      1.50670241618500   -2.50273071003200   -0.69018670369900
 H      2.83634012632900   -0.10001109495800   -2.11145575624800
 H     -0.49150413022500    0.46660864395900   -1.76608958886500
 H     -0.36743490276100   -0.87016488258400    0.01538224945500
