# Supplementary material for: Mining hydroformylation in complex reaction network via graph theory
Source: RSC Adv. 2021 Jul 1;11(38):23235–40. doi: 10.1039/d1ra03395f (PMC9036754; doi:10.1039/d1ra03395f)
Supplement: RA-011-D1RA03395F-s1239 [file RA-011-D1RA03395F-s1239.xyz]

18
eq211          -678.384042238502   -678.384042238502
Co      0.56403312426100    0.02580942071600   -1.21213392791300
 H      1.11745995000000    0.31097256478000   -2.59438101359800
 C     -0.37447959301100   -0.14957462846200    0.31122511180800
 O     -0.98019378820700   -0.25993596195400    1.29681982896600
 C      0.94283294565000   -1.69607472396600   -1.61509015163700
 O      1.15499735531300   -2.76974095349500   -2.00279045897100
 C     -0.26297411080300    1.60339249788200   -1.78670416673300
 O     -0.23482259340300    2.82848195707700   -1.78299989699000
 C     -0.98680286706900    0.44489081626800   -2.24132564027200
 O     -1.91744337416000   -0.07586593064500   -2.82043454279600
 C      2.03572507801200    1.18251542225500    0.04585101670500
 C      2.77460445369900    0.36762516114900   -0.77497381019700
 H      1.77481393214200    2.19058822448400   -0.25107731658400
 H      3.17707557483200   -0.56908431514000   -0.40941620384900
 H      3.12690489987800    0.71842344066500   -1.73517608879000
 H      1.86095811379900    0.90975014399900    1.07998267004500
 H      1.95697603536600   -1.49019193268100    1.71598959035200
 H      1.81257865545300   -1.60429241597200    0.99698739112200
