# Supplementary material for: Mining hydroformylation in complex reaction network via graph theory
Source: RSC Adv. 2021 Jul 1;11(38):23235–40. doi: 10.1039/d1ra03395f (PMC9036754; doi:10.1039/d1ra03395f)
Supplement: RA-011-D1RA03395F-s1240 [file RA-011-D1RA03395F-s1240.xyz]

18
eq2110         -678.424470379397   -678.424470379397
Co      0.15622226123400   -1.70433150462400    0.81726988156500
 H     -0.00532767911500    1.37514525199000    1.69145261578900
 C      0.91583954681900    0.87078380253200    1.99049802192700
 O      1.08664613336600   -0.33431981091000    1.73527944696300
 C     -1.16354368695200   -1.96930671823700    1.97105654614800
 O     -2.15695713498500   -2.08507497845400    2.57992490657400
 C     -0.26981581464100   -2.86069770971800   -0.35622718405300
 O     -0.56135290000500   -3.60343738781100   -1.22021883579800
 C     -2.31231500896100    0.67448384438200    0.04479322144100
 O     -1.90609615559400    1.21317942345900    1.06982131151500
 C     -3.18092237528200    0.76860402835700   -1.14575589387800
 C     -2.21522740386900   -0.46138323836400   -0.88975657350000
 H     -2.90987301932000    1.46854561769300   -1.92669852037500
 H     -2.67406413776200   -1.40428630944000   -0.61946524681900
 H     -1.32121017627800   -0.55302514227000   -1.49498189807500
 H     -4.24237609261800    0.59041767490300   -1.02858130098600
 H      0.98892864021100   -1.40309200451100   -0.42681422233300
 H      1.69570590734500    1.40536445787700    2.53492319295000
