# Supplementary material for: Mining hydroformylation in complex reaction network via graph theory
Source: RSC Adv. 2021 Jul 1;11(38):23235–40. doi: 10.1039/d1ra03395f (PMC9036754; doi:10.1039/d1ra03395f)
Supplement: RA-011-D1RA03395F-s1241 [file RA-011-D1RA03395F-s1241.xyz]

18
eq2111         -678.336674211836   -678.336674211836
Co     -0.06858836548400   -1.38587973447900    1.42211352966100
 H     -1.65942307723800    0.72653751399600   -2.90891403897900
 C     -2.15239062665700   -1.23212041279700   -0.44802153107000
 O     -1.83636554456500   -1.60512198651600    0.69212982097300
 C      1.64750716696900    0.56752079128100   -1.04596337705100
 O      1.12582740401400   -0.31588322482900    1.44104655583000
 C     -1.37171263368400   -0.20491995442300   -2.45377716390500
 O     -1.52157084889500   -0.19951245506300   -1.02502178959000
 C     -0.80244427588800   -1.25242473103200   -3.00578831707800
 O      1.86411485256700   -0.44077385048900   -1.58741594736900
 C      0.58922265400800   -2.72292374804400    0.23562238280300
 C     -0.12017502499800   -2.30947151482200   -3.38119248213600
 H      0.35616469491800   -2.42700666204900   -0.79123570195900
 H     -0.59968780762600   -3.22196589919300   -3.71383092707000
 H      0.96367291699800   -2.27741136214400   -3.32973001402700
 H      0.06430679993900   -3.65367145346700    0.49162923483600
 H      1.66639206910400   -2.82240295852900    0.35157479137900
 H     -2.93587046196900   -1.72347236150200   -1.02546584866800
