# Supplementary material for: Mining hydroformylation in complex reaction network via graph theory
Source: RSC Adv. 2021 Jul 1;11(38):23235–40. doi: 10.1039/d1ra03395f (PMC9036754; doi:10.1039/d1ra03395f)
Supplement: RA-011-D1RA03395F-s1242 [file RA-011-D1RA03395F-s1242.xyz]

18
eq2112         -678.469555193429   -678.469555193429
Co     -0.09782127984400    0.06530809629000   -0.73052668120100
 H      0.54142733231100   -2.98997748764200    0.53760180296600
 C      0.61782646900800   -0.43765179610900   -2.25662725432300
 O      1.08911262950800   -0.80319565085100   -3.25558370984800
 C      0.20156066229200   -0.86858753654100    0.94398154128100
 O     -0.64406959259800    0.15072355722100    1.13311735093400
 C      1.42373456739500   -0.40954676826700    0.28346062897500
 O      2.62932400399100   -0.40267739927400    0.27089245024600
 C     -0.22385811608100   -2.29439365809900    0.91512116121000
 O     -1.34601727100400   -2.67406129932000    1.26543878214700
 C     -1.59010378403000    1.76145030123900   -1.13312376182500
 C     -2.31520905880400    0.46758057944200   -1.57300706063300
 H     -1.96102236477700    2.59940911015600   -1.72185937470500
 H     -1.99003077084300   -0.46500617827400   -1.06691117077000
 H     -3.36431010732900    0.54772750977500   -1.29045789760100
 H     -1.75329187481500    1.96152431497300   -0.07628074356800
 H     -0.48553187583200    1.80556363431100   -1.33582570318400
 H     -2.24421567387500    0.31035567037200   -2.64914316459700
