# Supplementary material for: Mining hydroformylation in complex reaction network via graph theory
Source: RSC Adv. 2021 Jul 1;11(38):23235–40. doi: 10.1039/d1ra03395f (PMC9036754; doi:10.1039/d1ra03395f)
Supplement: RA-011-D1RA03395F-s1243 [file RA-011-D1RA03395F-s1243.xyz]

18
eq2113         -678.551336585832   -678.551336585832
Co     -1.52954115196000   -1.10365884832000    0.25829958534700
 H      2.24166569241400   -0.46533093222200    0.65344538258200
 C      1.17543495307000   -0.28275308699100    0.83031285482700
 O      0.39341060283700   -1.19742021732500    0.50525656960900
 C     -3.21245761764300   -0.71952756180100   -0.00760508850500
 O     -4.29620335145900   -0.32774090738800   -0.18292365090700
 C     -1.75458090013300   -2.69126842777500    1.00129737488500
 O     -1.89691504814600   -3.70152359907000    1.56860122008800
 C     -1.38564831358400    1.65697206779700    0.50641707972600
 O     -1.23784912128600    0.59457412728000   -0.43767339008200
 C      0.85133845340700    1.02516104453000    1.48217424999200
 C     -0.61261444366900    1.33351865985900    1.79454892703100
 H      1.46611855352900    1.05691455502100    2.39122640563000
 H     -0.65759681615800    2.17636914864200    2.48978158574900
 H     -1.08370520248600    0.47210339674700    2.28529944781800
 H      1.25980988620900    1.79837650903100    0.81757436786100
 H     -0.97484800671100    2.56835933634100    0.05347505453500
 H     -2.43908497430200    1.84992061128800    0.75852557173600
