# Supplementary material for: Mining hydroformylation in complex reaction network via graph theory
Source: RSC Adv. 2021 Jul 1;11(38):23235–40. doi: 10.1039/d1ra03395f (PMC9036754; doi:10.1039/d1ra03395f)
Supplement: RA-011-D1RA03395F-s1244 [file RA-011-D1RA03395F-s1244.xyz]

18
eq2114         -678.478323833602   -678.478323833602
Co     -0.17967455674000   -0.06768883724800   -0.26310808857700
 H     -0.24098605538500   -2.03432474328800    1.41577092609200
 C     -1.16910673024200    1.83067206582400    1.42547918006100
 O     -2.31237286248200    2.17986144333000    1.03660056976500
 C     -1.70603350708000    1.90758120136900   -1.23438305081600
 O     -1.68391908696700    0.63573639693800   -1.23847139505200
 C      0.78617051229500   -0.36039049627600    2.41750930215000
 O      0.13445605049000   -0.31184233277200    3.47290395925400
 C      0.39978206443900   -1.17015885504400    1.23839889294400
 O      1.23626488847900   -1.13995523246600    0.16915969542300
 C     -0.46280072257100    2.59770194231200   -0.76219821389700
 C     -0.05137019482600    1.75122972986900    0.45873252119000
 H     -0.64672694024000    3.64506046027900   -0.52022725843200
 H      0.93455646566800    1.94949698772800    0.87304342243600
 H     -2.56732483754800    2.42798141793300   -1.64237500332800
 H      0.29896086649700    2.53870799397200   -1.54542726411300
 H      1.70111978204300    0.23739718284800    2.26998758009900
 H     -1.00621218510100    1.55284165622500    2.46956845290000
