# Supplementary material for: Mining hydroformylation in complex reaction network via graph theory
Source: RSC Adv. 2021 Jul 1;11(38):23235–40. doi: 10.1039/d1ra03395f (PMC9036754; doi:10.1039/d1ra03395f)
Supplement: RA-011-D1RA03395F-s1245 [file RA-011-D1RA03395F-s1245.xyz]

18
eq2115         -678.424284245698   -678.424284245698
Co      0.65962762130600    1.08636158714400    1.08020656758400
 H     -0.63569550771400   -1.11573415907400    1.47453947713200
 C      2.35215930581900    0.62589799771200    1.37769178435600
 O      3.43629810375300    0.23961228565500    1.54338050484000
 C      0.08259535229700    1.34105411322800   -1.72885708908300
 O      0.45995668587200    1.07630784507900   -2.86878604091100
 C     -0.59507983386100   -0.35828324759100    0.69124659499200
 O     -1.16826823882000    0.84429213333500    0.90644724184100
 C      1.04949462647000    1.74845828943400   -0.60023723136900
 O      1.90578359761100    2.61796742479000   -0.73599919077800
 C      1.85415528249000   -1.48882452193300   -1.20435906581700
 C      2.79061822287000   -0.61834524112400   -1.61229189516500
 H      1.94395045093600   -2.03599760732000   -0.27132891485800
 H      2.67072501645700   -0.06028078660500   -2.53345105636800
 H      3.68117797871500   -0.42371159660700   -1.02591912477400
 H      0.96659129559700   -1.67266348861200   -1.80167012916900
 H     -0.96775784402900    1.29105685850300   -1.41102098987500
 H     -0.50839738053000   -0.73536283631700   -0.33004283372800
