# Supplementary material for: Mining hydroformylation in complex reaction network via graph theory
Source: RSC Adv. 2021 Jul 1;11(38):23235–40. doi: 10.1039/d1ra03395f (PMC9036754; doi:10.1039/d1ra03395f)
Supplement: RA-011-D1RA03395F-s1246 [file RA-011-D1RA03395F-s1246.xyz]

18
eq2116         -678.371095169701   -678.371095169701
Co      1.09636599885000    0.04069402407500    0.63539983990200
 H     -0.59850977964300    0.76426531404400   -2.00767651531500
 C     -0.31429232787800   -0.10850288374900    1.93876841655700
 O      0.58253082079900   -1.10428513561800    2.02675474351100
 C     -1.05535846962800    0.84952999319700   -1.03417703704600
 O     -0.96306666487600   -0.36814734689200   -0.34536462966600
 C      2.19558910039200    1.37321064432200    0.92933601831800
 O      2.08296925511300    1.50022162337900   -0.33694809031600
 C     -1.26055085111100    2.11625813367300   -0.35797190364900
 O     -2.39704610820500    1.56961527916800   -1.00777908890400
 C     -1.51212497463500   -0.37016305937200    1.04591490108200
 C     -0.94354197627700    3.12326161885400    0.43856937409600
 H     -1.90815910713200   -1.37299721047500    1.17682044735100
 H     -1.67374412562300    3.86894084149800    0.71992723572600
 H      0.06935182316300    3.20492520437700    0.80697260085100
 H     -2.29864201974600    0.37778781181700    1.12927122217600
 H      2.75710250968100    2.06636877814800    1.55603456198200
 H     -0.39409015010900    0.63892435875600    2.72711213077900
