# Supplementary material for: Mining hydroformylation in complex reaction network via graph theory
Source: RSC Adv. 2021 Jul 1;11(38):23235–40. doi: 10.1039/d1ra03395f (PMC9036754; doi:10.1039/d1ra03395f)
Supplement: RA-011-D1RA03395F-s1247 [file RA-011-D1RA03395F-s1247.xyz]

18
eq2117         -678.447054838778   -678.447054838778
Co     -0.86851002727400   -0.27438041773500   -0.40385362039900
 H      0.75373478452900   -2.18984343850300   -0.65692548191500
 C      0.09310642465900   -1.54368892222500   -1.25583436778500
 O      0.00880635203900   -1.54810490393600   -2.48254609988300
 C      2.01836533575800    0.09405371914300    2.19856718834000
 O      2.86544619634300   -0.02653333023400    3.01249549346000
 C      1.27813783169900    1.23590577685400    0.20586335124700
 O      0.36095566141500    1.25997794241900   -0.68613726952900
 C      1.06384171244000    0.28234158468300    1.26767875423300
 O     -0.12907784127700   -0.40817066396300    1.27164289595900
 C      2.41516576095500    2.20013596842400    0.17076705119500
 C      1.99835861744400    3.45877928717500    0.95811877654200
 H      2.61959916579000    2.44690124290300   -0.87052057985600
 H      1.79757881058700    3.20888481510300    2.00330754979000
 H      2.79081806624100    4.20518471328400    0.92215470774000
 H      3.31409161847300    1.75765324466700    0.60853929185200
 H     -1.76472448859500   -1.42109925041600   -0.16997103191900
 H      1.09029261495500    3.88137725788500    0.52383435903400
