# Supplementary material for: Mining hydroformylation in complex reaction network via graph theory
Source: RSC Adv. 2021 Jul 1;11(38):23235–40. doi: 10.1039/d1ra03395f (PMC9036754; doi:10.1039/d1ra03395f)
Supplement: RA-011-D1RA03395F-s1248 [file RA-011-D1RA03395F-s1248.xyz]

18
eq2118         -678.344233368784   -678.344233368784
Co      0.62837583337700   -0.91054815604700    0.85485300613600
 H     -2.26911794970400   -0.31032565928200   -3.69877179701700
 C     -2.00340864323300   -0.53206852552000   -0.48744018687300
 O     -0.77184930907900   -0.52521741847200   -0.35436984190600
 C      1.09647729052800    0.88613407561900   -2.16574574602900
 O      1.07487085928400   -0.93036163342900    2.38847405999200
 C     -1.87002865714500   -0.87361959410300   -2.87319209405800
 O     -2.61731320349400   -0.61056863415900   -1.67057231574900
 C     -0.88825752231500   -1.74423283030500   -2.91050510367900
 O      1.77733852319400   -0.02128064299300   -1.91912297952300
 C      0.63134479587400   -2.74525814482300    0.35192708787800
 C      0.10889058819400   -2.59660105332700   -2.90121403345400
 H      1.33221897526400   -2.79615717414100   -0.49295318132000
 H     -0.05087939952800   -3.65731899811400   -3.05194782931400
 H      1.11878373751800   -2.25534661591500   -2.70018114179700
 H     -0.36982334356800   -3.05182055077100    0.02802704310300
 H      0.98497685834600   -3.35272575698900    1.18131933794400
 H     -2.70361954600300   -0.47358669107700    0.33917488180300
