# Supplementary material for: Mining hydroformylation in complex reaction network via graph theory
Source: RSC Adv. 2021 Jul 1;11(38):23235–40. doi: 10.1039/d1ra03395f (PMC9036754; doi:10.1039/d1ra03395f)
Supplement: RA-011-D1RA03395F-s1249 [file RA-011-D1RA03395F-s1249.xyz]

18
eq2119         -678.455906676530   -678.455906676530
Co     -1.82120463481500   -1.11375900618200    0.85015415285600
 H     -0.89101828920100    2.05527318057800   -0.27961038455400
 C      0.09609609030600    1.55513205503400   -0.26451746563900
 O      0.66714261602400    1.26658836424200   -1.32004299406600
 C     -2.72643171365800   -0.27683091540200   -0.41495681580700
 O     -3.25585919816400    0.25625498477700   -1.29984907522000
 C     -0.75794220500200   -2.33062013870200    1.55423794901800
 O     -0.00243598376400   -3.12366725713300    1.94074077101300
 C     -1.43836451954900    0.30525678620700    1.99658866182900
 O     -2.43429529153800    0.10389562899100    2.71705798410700
 C      0.67461805346000    1.29559745700200    1.11137825771700
 C     -0.39564202404600    1.36045719585700    2.19669872285100
 H      1.16526761229400    0.31966636848100    1.09928536225700
 H     -0.89735835961000    2.33453459358800    2.21047942467400
 H      0.04126417161000    1.21513824095100    3.18889447084900
 H      1.44869843987800    2.04594424273300    1.29731638454700
 H     -0.69029710919500   -0.88595520490800   -0.02212834702600
 H     -2.47550446117400   -2.33986070054100    0.20630648850300
