# Supplementary material for: Mining hydroformylation in complex reaction network via graph theory
Source: RSC Adv. 2021 Jul 1;11(38):23235–40. doi: 10.1039/d1ra03395f (PMC9036754; doi:10.1039/d1ra03395f)
Supplement: RA-011-D1RA03395F-s1250 [file RA-011-D1RA03395F-s1250.xyz]

18
eq212          -678.384577042593   -678.384577042593
Co      0.51020641450300    0.00569099878900   -1.13563163625700
 H      1.19149537113000   -0.07358130639100   -2.48514936204100
 C     -0.55216325787900    0.13903353307400    0.30057611110100
 O     -1.22360360910100    0.20879039201800    1.24754163325100
 C      0.76947966774700   -1.79314043070200   -1.18602837880700
 O      0.88301759527400   -2.92966970412000   -1.39351744577500
 C     -0.15960216230700    1.52330272310600   -1.99055710074100
 O     -0.04645025073600    2.73640067339100   -2.12261756974700
 C     -0.86767157471200    0.34357398282500   -2.41240151537900
 O     -1.73339143988600   -0.20342763828500   -3.06536959050600
 C      1.93545465685100    1.09346918930300    0.21240504704500
 C      2.64188017070400    0.61231236150000   -0.86635581881100
 H      1.53608208950200    2.10008855168000    0.19645669829100
 H      3.19549501861800   -0.31633065336600   -0.80045557492100
 H      2.83143452663200    1.24574472831800   -1.72219986359300
 H      1.94017534526000    0.56826427160500    1.15882567865800
 H      2.67593793509600   -1.70975134799100    1.29858515223000
 H      2.01446729503500   -1.58308153781900    0.98624592669300
