# Supplementary material for: Mining hydroformylation in complex reaction network via graph theory
Source: RSC Adv. 2021 Jul 1;11(38):23235–40. doi: 10.1039/d1ra03395f (PMC9036754; doi:10.1039/d1ra03395f)
Supplement: RA-011-D1RA03395F-s1251 [file RA-011-D1RA03395F-s1251.xyz]

18
eq2120         -678.464861122632   -678.464861122632
Co      2.15395415531600    0.50549332358300   -0.07546053767100
 H      0.10854568487400    0.48261839412000   -1.58512392853600
 C      1.65181018418900   -1.28732984381700   -0.58145329471100
 O      2.38399042304800   -0.91668867680200   -1.55373785006300
 C      0.54242309023100    1.16016356014200   -0.85104579587900
 O      0.19013878146800    0.85907195893900    0.51959263695500
 C      2.99365747115700    2.06681485839100   -0.37370912524000
 O      3.51714920749800    3.07347293016000   -0.63156005713400
 C      3.21397907781000   -0.25549371388800    1.19893725938500
 O      3.82839117306800   -0.78425377578700    2.02996576437100
 C      0.33377523098700   -3.37973692714400   -0.87315263730000
 C      0.78867655502400   -2.17787636271200   -0.08192960161000
 H      0.66314596371800   -4.30810861878900   -0.39970530059200
 H      0.46611088029700   -2.06437376281200    0.94859937582000
 H     -0.20899901355000   -0.03446547256000    0.58478588365900
 H      0.74903138958600   -3.33937087944400   -1.88229901313800
 H      0.41007725654700    2.21647269276600   -1.04362024678500
 H     -0.75706174243100   -3.39856501684900   -0.95103248490700
