# Supplementary material for: Mining hydroformylation in complex reaction network via graph theory
Source: RSC Adv. 2021 Jul 1;11(38):23235–40. doi: 10.1039/d1ra03395f (PMC9036754; doi:10.1039/d1ra03395f)
Supplement: RA-011-D1RA03395F-s1252 [file RA-011-D1RA03395F-s1252.xyz]

18
eq2121         -678.429539958960   -678.429539958960
Co      1.95415139928600    0.42734105822000    0.11636860209900
 H     -0.17280333152500    0.45410942030200   -1.36961694359400
 C      1.52005842990500   -1.31395448133400   -0.40376250348200
 O      2.64420149929800   -1.05077901330600   -1.00443437028400
 C      0.58131839079100    1.12396303316900   -0.96375093036900
 O      0.33551470919300    1.51968793772600    0.44010122016400
 C      4.18557112413800    2.33246790666000   -1.13085698323400
 O      3.31903455996900    2.00633389154900   -0.43146155110800
 C      2.73328239289600   -0.19320499002800    1.66463286562000
 O      3.11048171519100   -0.69373000432600    2.64216645293600
 C      0.53293814150200   -3.51456991212600   -1.01164237652300
 C      0.54115096485000   -2.20630151694500   -0.26110394368400
 H      1.42658068467200   -3.58678398736000   -1.63568999840200
 H     -0.27155066483600   -1.97096782359200    0.41758839943100
 H     -0.38467940911100    1.01980939201100    0.86222602992800
 H     -0.34563742945700   -3.58345802076300   -1.66082846909800
 H      0.79774689355400    2.01206780720500   -1.54873082899900
 H      0.52143569852600   -4.36418602955400   -0.32315362476200
