# Supplementary material for: Mining hydroformylation in complex reaction network via graph theory
Source: RSC Adv. 2021 Jul 1;11(38):23235–40. doi: 10.1039/d1ra03395f (PMC9036754; doi:10.1039/d1ra03395f)
Supplement: RA-011-D1RA03395F-s1253 [file RA-011-D1RA03395F-s1253.xyz]

18
eq2122         -678.413961790703   -678.413961790703
Co     -0.40009853144400   -1.62744317783700    0.84964241356300
 H      0.09836293146300    1.37448535932900    0.52910780317300
 C      0.37710927307400    1.08749513458900    1.54768528786500
 O      0.26034271631200   -0.08958441017300    1.93044552006400
 C     -1.81097512234900   -2.17313635403200    1.86780034805000
 O     -2.83116129858300   -2.50026593996800    2.31630265214200
 C      0.65872926196600   -1.14031670210500   -0.63216336781400
 O      1.78735895497800   -1.25641291482000   -1.07974141320200
 C     -1.40723450212400   -0.56652370237700   -0.32688179579600
 O     -0.30371804131900   -0.26407517808500   -1.23455101151900
 C     -2.38050063727900    0.53395431239500    0.02514235174100
 C     -2.79115228150200   -0.67006393581100   -0.86016076200200
 H     -2.25317906840500    1.48915371582900   -0.46960195408500
 H     -3.46176598149600   -1.40612162238100   -0.43739445738400
 H     -2.91582097734000   -0.48465201061800   -1.91846810103000
 H     -2.77580346799800    0.58265505209700    1.03301130576600
 H     -0.69221240488800   -2.73872322920400   -0.05142553712900
 H      0.76598008148200    1.83714489999100    2.23777018683500
