# Supplementary material for: Mining hydroformylation in complex reaction network via graph theory
Source: RSC Adv. 2021 Jul 1;11(38):23235–40. doi: 10.1039/d1ra03395f (PMC9036754; doi:10.1039/d1ra03395f)
Supplement: RA-011-D1RA03395F-s1254 [file RA-011-D1RA03395F-s1254.xyz]

18
eq2123         -678.491230148584   -678.491230148584
Co      0.59539146851200   -0.76487015842900    0.45760451656800
 H      0.32007942873700    0.08910906453400   -1.97745149010700
 C     -0.49737660010600    1.18992885004400    2.08895208407500
 O     -0.48096304600300   -0.08935791552800    1.80360760841600
 C     -0.35217594051300   -0.26797278238000   -1.19106438617400
 O     -0.37094368401100   -1.58730738622100   -0.90354638423200
 C      1.95999953411700    1.25695437421400    1.90899295771900
 O      2.05923313017800    0.24710399162800    1.16764134369900
 C     -1.48851883724300    0.59785238486200   -0.85235910986800
 O      0.84714418182500    1.79763630356000    2.36351384732100
 C     -1.49708987357900    2.07013935513000    2.20253168933600
 C     -1.47111976205700    1.92169262137100   -1.09378164819100
 H     -1.30440490078800    3.09196465004200    2.48767496495600
 H     -0.62854290597700    2.39209478962000   -1.59268603264000
 H     -2.27427442488400    2.56582803335700   -0.76181989533100
 H     -2.50381741571200    1.73517801380700    2.00456607111700
 H      2.84754998627000    1.79421011067700    2.22761862862200
 H     -2.29538738746900    0.12972368924400   -0.29903053413500
