# Supplementary material for: Mining hydroformylation in complex reaction network via graph theory
Source: RSC Adv. 2021 Jul 1;11(38):23235–40. doi: 10.1039/d1ra03395f (PMC9036754; doi:10.1039/d1ra03395f)
Supplement: RA-011-D1RA03395F-s1255 [file RA-011-D1RA03395F-s1255.xyz]

18
eq2124         -678.472299829872   -678.472299829872
Co      1.23067320393300    1.12970413990700   -0.17463959856600
 H     -0.98956934996400   -1.59502479002400    1.19098829438800
 C      2.81579732975700    0.67469116250900   -0.86003557572900
 O      3.79386452875000    0.36959161964000   -1.39980731427000
 C     -0.93789357415400    0.21301867432100   -0.23175762379700
 O     -0.53024369201000    1.50735404692500    0.32679554232900
 C      0.12221313617700    0.22433511570300   -1.37224579560900
 O      0.12412480436700   -0.11895618798600   -2.53131066485800
 C     -0.38789688245600   -0.80113358754500    0.74733801219200
 O      0.82030859582400   -0.64726586885700    1.04605750198200
 C     -2.38598589963700    0.08641401830300   -0.62701480739600
 C     -2.65022769164700   -1.26611646698400   -1.30135646181300
 H     -2.61936926453300    0.90807689782700   -1.30588816518800
 H     -2.40825115778500   -2.10144064454900   -0.63555109663500
 H     -3.70019653754400   -1.35647381030400   -1.57857944634600
 H     -2.99985530550200    0.21944753092500    0.26853370658200
 H      1.23388689460500    2.24289746650800   -1.09668667054200
 H     -2.04387524353200   -1.36457431692300   -2.20457264121000
