# Supplementary material for: Mining hydroformylation in complex reaction network via graph theory
Source: RSC Adv. 2021 Jul 1;11(38):23235–40. doi: 10.1039/d1ra03395f (PMC9036754; doi:10.1039/d1ra03395f)
Supplement: RA-011-D1RA03395F-s1256 [file RA-011-D1RA03395F-s1256.xyz]

18
eq2125         -678.429839557536   -678.429839557536
Co      0.29448779474000    1.69019475500300    2.19256793463500
 H     -2.83863866411400    1.83908201417200   -0.21513700578400
 C      0.41504629361100    0.95829731154500   -0.42304620461700
 O      0.98360473790900    1.81753915055500    0.59064490564400
 C     -1.91813065691000    1.42573432956400   -0.59244183317100
 O     -1.30264309343300    2.20094075352300   -1.57400919226100
 C      0.71920042374900    0.73699820092500    3.62650252904500
 O     -0.02510417816800    1.51938894537900    4.26520028338300
 C     -0.94761490111900    0.60509190267200    0.14606962082300
 O     -1.89482327944700   -0.05836530590100   -0.80409489136000
 C      0.09204329408100    1.73109822768500   -1.70756378727000
 C     -0.91794727015000    0.30979962649600    1.60579993058700
 H      0.72328156962900    2.60907799031400   -1.81597119039900
 H     -0.48370864848400   -0.67459730587000    1.79672489739600
 H     -1.88220480770700    0.41626707734400    2.10766236355500
 H      0.15230484506900    1.08081039846300   -2.57908055706700
 H      1.23160602388200   -0.13781068149900    4.02599697836100
 H      1.06402346905200    0.10036059934100   -0.60486055042800
