# Supplementary material for: Mining hydroformylation in complex reaction network via graph theory
Source: RSC Adv. 2021 Jul 1;11(38):23235–40. doi: 10.1039/d1ra03395f (PMC9036754; doi:10.1039/d1ra03395f)
Supplement: RA-011-D1RA03395F-s1257 [file RA-011-D1RA03395F-s1257.xyz]

18
eq2126         -678.467818284810   -678.467818284810
Co      0.73335449648000   -0.44576154844800    1.01663357556400
 H      1.28312259557200   -0.41004915596100    2.39300498420800
 C      0.10534804765100   -0.49257617073200   -0.66453264576200
 O     -0.27827147443900   -0.52807843256100   -1.75994582659500
 C      2.37311173760900    0.14323220213500    0.64091234243100
 O      3.43474615244000    0.57981395681800    0.43987274178000
 C      0.44708097753800   -2.15265622669400    1.45334124596700
 O      0.27430430425600   -3.25398318248600    1.78967526191700
 C     -0.34812307971900    0.79130355552000    1.72332917557800
 O     -0.99203891445000    1.61454141166900    2.23682837056100
 C      0.89376055380000    3.03284725326600   -0.16183900054600
 C      1.04507193130400    2.46736843893100   -1.36835719165900
 H      1.68398052438000    3.00657609691500    0.58099180781200
 H      0.24804295267900    2.46936652110400   -2.10334867724300
 H      1.96704800501100    1.96780765733900   -1.64705475054400
 H     -0.03096728329700    3.51940032238800    0.12941855149200
 H     -1.60235913817100    1.87229807343700   -0.53147559491500
 H     -2.13911488388300    1.39511120696400   -0.71551584590900
