# Supplementary material for: Mining hydroformylation in complex reaction network via graph theory
Source: RSC Adv. 2021 Jul 1;11(38):23235–40. doi: 10.1039/d1ra03395f (PMC9036754; doi:10.1039/d1ra03395f)
Supplement: RA-011-D1RA03395F-s1258 [file RA-011-D1RA03395F-s1258.xyz]

18
eq2127         -678.485567548856   -678.485567548856
Co     -1.22568873278600   -1.66907752855300   -0.08989612464100
 H     -0.71903702203600    2.62635086637400    3.41366734888300
 C     -0.99809644825500    0.09718656127700   -0.38674001610900
 O     -0.94422903917400   -0.34138522292100   -1.57287565500400
 C     -1.41524747199800   -1.78990260572000    1.60944657247400
 O     -1.53738497664600   -1.80271086689800    2.77654859558600
 C     -1.28723517767900   -3.40701951717200   -0.51363397344400
 O     -1.29965683632100   -4.54689242478300   -0.74844509512100
 C     -0.36593169446200    2.44189271169000    2.38791754369000
 O      0.75359849713900    2.82048862743300    2.02328917154600
 C     -0.80954178897900    1.48590986236000    0.08584194989400
 C     -1.31923220736000    1.66694860236800    1.51395995589700
 H      0.27227823439800    1.67967623656800    0.07274191083900
 H     -1.45127295194300    0.69269304371200    1.99712699101300
 H     -2.30180339701500    2.14525411175800    1.54373667496000
 H     -1.25777630180400    2.19161808173700   -0.61654900076200
 H      0.93638002798400   -0.41641378700300    1.48226356749600
 H      1.27661048101100    0.16842912372500    1.78963313088700
