# Supplementary material for: Mining hydroformylation in complex reaction network via graph theory
Source: RSC Adv. 2021 Jul 1;11(38):23235–40. doi: 10.1039/d1ra03395f (PMC9036754; doi:10.1039/d1ra03395f)
Supplement: RA-011-D1RA03395F-s1259 [file RA-011-D1RA03395F-s1259.xyz]

18
eq2128         -678.520871569327   -678.520871569327
Co      0.81244544417400    0.11468631352000    1.07388421593300
 H     -1.42173691746400   -2.34856859556700    1.33635024074100
 C      0.69826003311700    1.67716573359600    1.86324699407800
 O      0.58049811929000    2.72416141893200    2.35068836777100
 C      2.52735750456500   -0.16984745907900    1.32492828997400
 O      3.66641123551600   -0.38797824486500    1.44241387850300
 C     -1.15330109294700   -2.35122972829000    0.26859193265400
 O     -1.40454844589900   -3.28788133223700   -0.48841597014900
 C     -0.45693302837400   -1.06807232401000   -0.17984487877000
 O     -0.94481030084500    0.03533171515100    0.53475404786800
 C     -0.28000401954800   -0.88677742521600   -1.68360281069000
 C      0.98103974369300   -1.60105762095900   -2.17845662298800
 H     -0.21867776671400    0.18652196605500   -1.87327031165600
 H      1.87141864514100   -1.17540031865700   -1.69945841232600
 H      0.93603639914800   -2.66815996440800   -1.94629947175800
 H     -1.16315048687100   -1.27960801923200   -2.19022779255300
 H      0.66491731853800   -1.33203509600100    0.20854468433100
 H      1.09656328858000   -1.48874085632800   -3.25612902160800
