# Supplementary material for: Mining hydroformylation in complex reaction network via graph theory
Source: RSC Adv. 2021 Jul 1;11(38):23235–40. doi: 10.1039/d1ra03395f (PMC9036754; doi:10.1039/d1ra03395f)
Supplement: RA-011-D1RA03395F-s1260 [file RA-011-D1RA03395F-s1260.xyz]

18
eq2129         -678.473616476464   -678.473616476464
Co     -0.00096267414800    0.18979237841100   -0.83667295840100
 H     -1.27807715893300   -1.65653698181600   -2.21527775078700
 C     -0.79281728605200    1.27575437707300    0.39403583333100
 O     -1.25591302533800    1.99782256524100    1.17145402519900
 C     -1.53958289317200   -1.01050691940800   -1.37247643560800
 O     -1.18298102397200   -1.32335838554100   -0.15181686515900
 C      1.00313742238000   -0.53981575340400   -2.10359458260200
 O      1.67530283909900   -0.94171642893300   -2.96190486261700
 C     -2.61672425258800   -0.01159829738700   -1.65023208895300
 O     -2.95996801369400    0.28685125792300   -2.80283389715000
 C      0.77720604387700    1.86859952922900   -1.57016407113500
 C     -0.32133704581200    2.39576946955300   -2.51271142324700
 H      1.71705026964300    1.73496102503600   -2.11122559719400
 H     -1.24604680943800    2.62826417032600   -1.97623342525600
 H      0.01119623011500    3.31034196103900   -3.01290736145100
 H      0.97993897564300    2.57491629429800   -0.75991719909500
 H     -3.06578652752700    0.45964734766300   -0.76137654626000
 H     -0.57904124866800    1.66460457988200   -3.28378338102600
