# Supplementary material for: Mining hydroformylation in complex reaction network via graph theory
Source: RSC Adv. 2021 Jul 1;11(38):23235–40. doi: 10.1039/d1ra03395f (PMC9036754; doi:10.1039/d1ra03395f)
Supplement: RA-011-D1RA03395F-s1261 [file RA-011-D1RA03395F-s1261.xyz]

18
eq213          -678.357878966813   -678.357878966813
Co      0.62973899004700   -0.28320052338700   -0.42066640914000
 H      0.22118971381300   -1.61909656120400    0.21203241215300
 C     -0.29021074163700    1.24216251701800    0.35142633727200
 O     -1.16248346247900    1.41393823839100    1.15753432245500
 C      1.78935933280100   -0.35290853097300    0.92995978857100
 O      2.53301749392200   -0.48162803910000    1.81111772769700
 C     -0.80622448177900   -0.69663034209900   -1.39805793609000
 O     -1.73242582492600   -1.05293074458900   -1.99874537775000
 C      0.69824280088400    1.56183553452600   -0.71285212208500
 O      1.07928004524600    2.60463778474000   -1.23849154351500
 C      1.52800721529700    0.59946114492000   -3.76821987861200
 C      0.20384830595600    0.74364544191000   -3.92839455514300
 H      2.08453915051500    1.28308305654900   -3.13517392113500
 H     -0.38078227254500    0.06819919591900   -4.54292015089500
 H     -0.32861438837000    1.54923829483700   -3.43279669779300
 H      2.07619962493100   -0.20426143750600   -4.24877188587700
 H      1.81816218132300   -0.75990340429800   -1.76975652400100
 H      1.74136697484100   -1.44605639246400   -1.42152981963700
