# Supplementary material for: Mining hydroformylation in complex reaction network via graph theory
Source: RSC Adv. 2021 Jul 1;11(38):23235–40. doi: 10.1039/d1ra03395f (PMC9036754; doi:10.1039/d1ra03395f)
Supplement: RA-011-D1RA03395F-s1262 [file RA-011-D1RA03395F-s1262.xyz]

18
eq2130         -678.482878856958   -678.482878856958
Co     -0.90502122078900    0.65775094938100   -0.56017238081200
 H     -0.85516835063300   -1.36399322865500   -2.28249122151900
 C     -0.41302286099100    1.29310687327500    1.05005350300700
 O     -0.03490983179600    1.62861513422000    2.09515896369700
 C     -1.59109840469900   -0.79567270304900   -1.71583426547100
 O     -1.71481433300200   -0.99496625922000   -0.38502940971600
 C      0.80343672288300    0.38723665396000   -1.16325554649300
 O      1.60493994824800   -0.47785294819900   -0.87405068682300
 C     -2.70502108760900   -0.17367400760000   -2.45587064730800
 O     -2.65428175261200    0.09019277963600   -3.67213651810800
 C      0.94680509948400    1.53338793375600   -2.16010420652300
 C     -0.39539417497900    2.25368145094700   -2.39088218087400
 H      1.33125078237000    1.12863861254200   -3.09773939180100
 H     -0.96668937970100    2.42636963990700   -1.44770466896000
 H     -0.22865750897700    3.26181740727900   -2.76774508426000
 H      1.69450972243700    2.21455619244300   -1.74673911502300
 H     -3.57221949342400    0.11090585338300   -1.83552915407400
 H     -1.02005005481000    1.72369185518300   -3.10756657634400
