# Supplementary material for: Mining hydroformylation in complex reaction network via graph theory
Source: RSC Adv. 2021 Jul 1;11(38):23235–40. doi: 10.1039/d1ra03395f (PMC9036754; doi:10.1039/d1ra03395f)
Supplement: RA-011-D1RA03395F-s1263 [file RA-011-D1RA03395F-s1263.xyz]

18
eq2131         -678.413906904162   -678.413906904162
Co     -0.56270140091800   -1.30203833383100    0.55952537629000
 H     -1.88533480374000    1.05272623770700   -1.83975977830500
 C      0.34550926298200   -0.26261614899800    2.41831787771200
 O     -0.84030283608300   -1.02009942863400    2.29274252058800
 C     -0.98578568758300    0.61067018507800   -1.43486289573000
 O     -1.13920114759000   -0.65128896730200   -0.90672934618900
 C     -0.85755566902800    2.53610751315900    1.38560584908600
 O      0.90411169802700   -0.39075446728500    1.16896971292700
 C      0.18882122793300    1.22584609062400   -1.36392173589600
 O      0.73813325168800    0.35017298491200    3.38755914485100
 C     -1.92468707692800    1.74211765712700    1.56178882250900
 C      1.35100031323000    1.77254828311500   -1.10970758831300
 H     -2.08138324896500    1.19600634644300    2.48366811258100
 H      1.50872600409300    2.25088626628600   -0.14667907438000
 H      2.17813242515400    1.72965754824200   -1.80745573481300
 H     -2.66147868591200    1.60316124871500    0.77644863980700
 H     -0.10624605236800    2.65171574249800    2.15915868429400
 H     -0.70497462255800    3.07508923170500    0.45629564426800
