# Supplementary material for: Mining hydroformylation in complex reaction network via graph theory
Source: RSC Adv. 2021 Jul 1;11(38):23235–40. doi: 10.1039/d1ra03395f (PMC9036754; doi:10.1039/d1ra03395f)
Supplement: RA-011-D1RA03395F-s1264 [file RA-011-D1RA03395F-s1264.xyz]

18
eq2132         -678.444434700742   -678.444434700742
Co     -1.31881015401900   -0.58678915973800    0.25583641021000
 H     -0.50917441495600    0.10945804415800   -3.34541857476800
 C      0.37679526785200   -0.08116287115900    1.93402805988300
 O     -1.10538856446900    0.18048947379000    2.06707729479500
 C     -0.36417404181400    0.03412628238900   -2.27091186438800
 O     -1.22359703886200   -0.61166319370000   -1.59195548251000
 C     -1.03520730972200    2.50205731954200    1.27357870373600
 O      0.46169917024600   -0.84204146650000    0.88927145012500
 C      0.72937912440200    0.71547537107500   -1.66060550052800
 O      1.16525548386500    0.45269442580200    2.70146657665900
 C     -1.43419737696500    1.56826964663200    2.41278928165800
 C      1.58928588968900    1.32895023421900   -1.05001923144300
 H     -0.89710212598300    1.80604580705900    3.33037258010300
 H     -1.52567514323400    2.20658392554600    0.34058719313900
 H      2.33029272592100    1.82258367069200   -0.46307471687100
 H     -2.50730828414300    1.57046950628800    2.59300239771900
 H      0.04525077825000    2.46356874916000    1.11478664201100
 H     -1.31254103464300    3.53079222430200    1.51015301171600
