# Supplementary material for: Mining hydroformylation in complex reaction network via graph theory
Source: RSC Adv. 2021 Jul 1;11(38):23235–40. doi: 10.1039/d1ra03395f (PMC9036754; doi:10.1039/d1ra03395f)
Supplement: RA-011-D1RA03395F-s1265 [file RA-011-D1RA03395F-s1265.xyz]

18
eq2133         -678.485466137877   -678.485466137877
Co     -2.47679189769300   -0.67945202726000    0.66227284928700
 H      2.30847614205900    1.27648949826900    1.74635630193700
 C      1.86902828039000    0.75532560044200    0.87587284820600
 O      2.50778638545500    0.62447068535300   -0.17323597163100
 C     -2.54128229149000    0.59778029820700   -0.51064060162600
 O     -2.49572227889700    1.39117445727500   -1.37053829543100
 C     -1.93620529264800   -2.36109075435100    0.79551175231400
 O     -1.47860903266200   -3.43059902573300    0.78255513695100
 C     -1.80930569214000    0.87536697017000    1.97563650098700
 O     -1.94929060505900   -0.29856483541000    2.51539258879900
 C      0.46966896074000    0.25197000143100    1.08452322566800
 C     -0.44572746254000    1.38570008452600    1.56686146883000
 H      0.09720215056500   -0.18034101375500    0.15315997280600
 H     -0.56114406736700    2.14947029349300    0.79412018763700
 H     -0.01059316895400    1.87644169391000    2.44684043635400
 H      0.47927657939200   -0.53677107387400    1.84488560531100
 H     -3.11406394646600   -1.26696110101900   -0.52293190235900
 H     -2.60596956869400    1.61263612398400    2.10139144393400
