# Supplementary material for: Mining hydroformylation in complex reaction network via graph theory
Source: RSC Adv. 2021 Jul 1;11(38):23235–40. doi: 10.1039/d1ra03395f (PMC9036754; doi:10.1039/d1ra03395f)
Supplement: RA-011-D1RA03395F-s1266 [file RA-011-D1RA03395F-s1266.xyz]

18
eq2134         -678.500280237037   -678.500280237037
Co     -1.60968108517000   -1.17335240796900    0.43606478403800
 H      1.78186906884700    0.72659313042500   -0.41904676922600
 C      0.86042164063000    0.60120992105400    0.16109977456800
 O      0.11224764578700   -0.34172487450900   -0.13068312600700
 C     -2.07029354933100   -1.80482248761900   -1.14588333094100
 O     -2.40539703886400   -2.34121590652400   -2.13466017895400
 C     -1.05927074086100   -2.02098017192700    1.85219751831100
 O     -0.72151961873400   -2.68947985902100    2.76515732678800
 C     -1.87220183524800    1.68023157868300    1.24944747592900
 O     -2.42323501565100    0.77855514393800    0.59627202275200
 C      0.64579914405600    1.60155752129300    1.26540689043700
 C     -0.64553912100700    1.43728635299800    2.08574745257100
 H      1.51101677872300    1.52081044607800    1.93277680017900
 H     -0.62368521982000    2.14549127699700    2.91467883173400
 H     -0.70481257369700    0.41888531619400    2.47992666874700
 H      0.70651979410900    2.59952242823100    0.81623241467100
 H     -2.88674044690900   -1.78946784022200    0.82887830454400
 H     -2.28876463280300    2.69394630752200    1.21442068755100
