# Supplementary material for: Mining hydroformylation in complex reaction network via graph theory
Source: RSC Adv. 2021 Jul 1;11(38):23235–40. doi: 10.1039/d1ra03395f (PMC9036754; doi:10.1039/d1ra03395f)
Supplement: RA-011-D1RA03395F-s1267 [file RA-011-D1RA03395F-s1267.xyz]

18
eq2135         -678.522247524861   -678.522247524861
Co      0.44989352875400   -0.58711229665400   -0.22643003188900
 H     -0.62563296900500    1.30390379849700    2.51571815964500
 C     -0.30459763572500   -1.60521398148000   -1.45698222797500
 O     -0.89327833964300   -2.32114189630000   -2.17168221885700
 C      0.74330164192700   -0.95649994402100    1.47615249716800
 O      0.79305769744500   -1.24442732279600    2.61141393130300
 C     -1.15117236733900    0.22494448684600    0.11167208049300
 O     -2.24322758071900   -0.10409695576100    0.55756198264300
 C     -0.77203290186900    1.65110496330700   -0.31799703894900
 O      0.62930437743200    1.50551636816800   -0.76458942115800
 C     -0.17846301903000    2.20935679278100    2.10076979015000
 C     -0.92104018222100    2.64409510893700    0.83094641673800
 H      0.87870413355500    1.99783156117900    1.90759639664100
 H     -1.98855465173700    2.73103086344800    1.04307647919700
 H     -0.57148568033500    3.62443386593700    0.48949285187800
 H     -0.23140293263800    2.99191693693300    2.85737773146900
 H     -1.36203143566200    1.95055518845500   -1.18477885291800
 H      1.21344126805000    2.15371045199300   -0.33835429425400
