# Supplementary material for: Mining hydroformylation in complex reaction network via graph theory
Source: RSC Adv. 2021 Jul 1;11(38):23235–40. doi: 10.1039/d1ra03395f (PMC9036754; doi:10.1039/d1ra03395f)
Supplement: RA-011-D1RA03395F-s1268 [file RA-011-D1RA03395F-s1268.xyz]

18
eq2136         -678.363984077648   -678.363984077648
Co     -0.20538233918900   -0.57717664701200    1.59145260390900
 H      0.96469437449200   -0.71496030814000   -1.59145595168200
 C     -0.69119448267800    1.17485321168400    1.67753334265400
 O     -0.90839673865600   -1.02114553006800    2.97646553934000
 C      0.28700502655000   -0.23064211369900   -0.88888988667800
 O     -0.52043767201500   -1.07647425514600   -0.19221795278600
 C      1.38307522939000    1.63906689388900    0.57256095692900
 O      1.27340089611400    0.27084059085100    0.27677329148500
 C     -0.38022070345000    0.95321355799800   -1.45510893277200
 O      0.12760031751600    2.11612256493600    1.24034389524700
 C     -1.99277048151200    1.66835409039300    2.15288012783500
 C     -0.99332649832100    1.92425667331600   -1.85258977173800
 H     -2.02917328358000    2.75346326650400    2.24467268194000
 H     -1.54094838719900    2.77300236395000   -2.18769135820000
 H     -2.72886764485300    1.32430769162800    1.41517472671000
 H     -2.23140265367500    1.14486058994200    3.08026414852100
 H      2.18632045043300    1.77762415967300    1.28960810338400
 H      1.46480754195600    2.27034118885000   -0.30881133291100
