# Supplementary material for: Mining hydroformylation in complex reaction network via graph theory
Source: RSC Adv. 2021 Jul 1;11(38):23235–40. doi: 10.1039/d1ra03395f (PMC9036754; doi:10.1039/d1ra03395f)
Supplement: RA-011-D1RA03395F-s1269 [file RA-011-D1RA03395F-s1269.xyz]

18
eq2137         -678.364410785276   -678.364410785276
Co     -0.66218112794600   -0.79046039728900    1.56034736697700
 H      1.25555922639500   -0.62940304000600   -1.60518083421700
 C     -0.73718880046000    1.05416443376200    1.65611053300500
 O     -1.42914768748300   -1.00838396235900    2.96960849278300
 C      0.63962457129600   -0.14323604001500   -0.85149525131200
 O     -0.01582368518800   -1.08686490777900   -0.07398432187300
 C      1.37790527092400    1.81583746436000    0.49604021916000
 O      1.63539535802400    0.53634218700000    0.03723298151800
 C     -0.29024251291000    0.83765477440700   -1.44682254766400
 O      0.12027190218600    1.97864564604900    1.30602580621000
 C     -1.97765651161800    1.66254436455200    2.20208926080100
 C     -1.10589179420000    1.64571490102700   -1.84470682090100
 H     -1.90091654369300    2.74624756474400    2.28555224349900
 H     -1.82779461253600    2.34832274209600   -2.18734362873400
 H     -2.78636890204400    1.38801119768400    1.51415558215700
 H     -2.20800353439400    1.16857759945600    3.14764213170000
 H      2.17930468803300    2.09942935808200    1.16934061861400
 H      1.19793764693000    2.54676410378500   -0.29364760052500
