# Supplementary material for: Mining hydroformylation in complex reaction network via graph theory
Source: RSC Adv. 2021 Jul 1;11(38):23235–40. doi: 10.1039/d1ra03395f (PMC9036754; doi:10.1039/d1ra03395f)
Supplement: RA-011-D1RA03395F-s1270 [file RA-011-D1RA03395F-s1270.xyz]

18
eq2138         -678.419867316738   -678.419867316738
Co      2.15289459503000    1.87130356281100    0.00692847869400
 H      1.08922605063100   -2.09915341590100    0.63586136977400
 C      1.03518889783800    0.97953557819100   -1.35948433813300
 O      0.22982627491500    0.09669541794900   -0.86022217791200
 C      0.80884715959600    2.92078511127200    0.64618625045400
 O      0.65146570841100    4.00078442968300    0.08089701389300
 C      0.48055584065700    0.00416784738900    0.80602260257200
 O      1.76199756584100    0.35224904556900    0.97992557546600
 C      0.26383809287600   -1.48378554795900    1.01870197478400
 O     -0.73025801162300   -1.94753944505200    1.57516114434200
 C     -0.59826335841200    0.93519988233300    1.36080348372400
 C     -0.03584665250900    2.31173495708300    1.74638769484900
 H     -1.01672574694400    0.45932769487300    2.24918785617000
 H     -0.85045581766600    2.99359225198800    1.99334200126900
 H      0.62489941644200    2.19586915226200    2.60765821194600
 H     -1.40763582727400    1.02139342479000    0.63494937343900
 H      2.80690254646900    2.55998906350100    1.17706307851100
 H      0.84324617773800    1.08978453578900   -2.43548235423800
