# Supplementary material for: Mining hydroformylation in complex reaction network via graph theory
Source: RSC Adv. 2021 Jul 1;11(38):23235–40. doi: 10.1039/d1ra03395f (PMC9036754; doi:10.1039/d1ra03395f)
Supplement: RA-011-D1RA03395F-s1271 [file RA-011-D1RA03395F-s1271.xyz]

18
eq2139         -678.452078937883   -678.452078937883
Co      2.28730518400700    1.23137018013800    0.01800297474300
 H      0.41115963005700   -1.84214595027100    0.06524099601000
 C      0.88601387098900    1.05425562674900   -1.10727588421500
 O      0.22745733657600   -0.88253533260300    2.59370684252000
 C      1.39609821420000    2.34156321837900    1.28920248835000
 O      2.21586270755100    3.08957004763600    0.51751513849200
 C      0.06360436865400   -0.24311411511100    1.54767036758800
 O      2.08175864522700   -0.61865225257100    0.22944209644000
 C      0.73445833645800   -0.82341700774300    0.27424031986500
 O      0.11727727590800    0.01312197018900   -0.93346991557300
 C     -0.79015305647600    1.02402305809700    1.53143322913100
 C     -0.11031830270800    2.37155581024900    1.14484780836100
 H     -1.19561617067400    1.09483536431700    2.54027621222100
 H     -0.35867818059100    2.66198321497900    0.11975141328600
 H     -0.51633388396900    3.15332174642600    1.79325228084000
 H     -1.62094232367000    0.84440755112300    0.84244042083100
 H      1.74585009937700    2.06862062699400    2.29475487842300
 H      0.53489916115500    1.72316978931900   -1.89714442771300
