# Supplementary material for: Mining hydroformylation in complex reaction network via graph theory
Source: RSC Adv. 2021 Jul 1;11(38):23235–40. doi: 10.1039/d1ra03395f (PMC9036754; doi:10.1039/d1ra03395f)
Supplement: RA-011-D1RA03395F-s1272 [file RA-011-D1RA03395F-s1272.xyz]

18
eq214          -678.356870658844   -678.356870658844
Co      0.94946424875100   -0.49160905598700   -0.38871204238900
 H      0.34553617911400   -1.74048625424100    0.26300105259900
 C     -0.14627676247700    1.13708160764800   -0.50062681672500
 O     -1.30349377878000    1.40429718971100   -0.31097912483900
 C      1.37344070463400   -0.21621618177500    1.31467009822900
 O      1.61090990568700   -0.09811985745400    2.44472679913900
 C     -0.06230897539100   -1.21849560426700   -1.66022254922000
 O     -0.75843916348200   -1.77644160095100   -2.40497227933500
 C      1.24106415950000    1.27949396741100   -0.92561339172400
 O      1.98417293111100    2.19834570490600   -1.26568388305600
 C      0.80937699899000    0.70299665528500   -3.88639917635900
 C     -0.30104976912600    1.38253443249700   -3.55435204867600
 H      1.79572846402600    1.12149183297900   -3.72202765524000
 H     -1.28994896965400    0.95719357505500   -3.68617761526300
 H     -0.24427074413900    2.37921267793700   -3.12978554757100
 H      0.75858961849800   -0.29469500586700   -4.30945181572800
 H      2.55368810073300   -0.94465934814300   -1.09871146995300
 H      2.38602750981500   -1.61233950153100   -0.73298876743400
