# Supplementary material for: Mining hydroformylation in complex reaction network via graph theory
Source: RSC Adv. 2021 Jul 1;11(38):23235–40. doi: 10.1039/d1ra03395f (PMC9036754; doi:10.1039/d1ra03395f)
Supplement: RA-011-D1RA03395F-s1273 [file RA-011-D1RA03395F-s1273.xyz]

18
eq2140         -678.481829652376   -678.481829652376
Co      1.78482599089200    1.90737686400800   -0.10586300568100
 H     -1.24374207090900   -0.95400092060800    0.46145774680100
 C      1.10170229962100   -0.55518399694600   -1.65796924732500
 O      1.37974578246400    0.65945749271900   -1.60119601414300
 C      0.42267447657500    2.80894413021300    0.69473805344600
 O     -0.06403782075600    3.67697713456000   -0.03503450247400
 C      0.46649502991700    0.15563708825500    1.19413214802900
 O      1.78601498964100    0.44553325682800    1.02801371218300
 C     -0.21211530545400   -0.66442142806900    0.36620702823500
 O      0.40660033005200   -1.26588848656800   -0.77390221241200
 C     -0.26196107229500    0.91789063028500    2.27059262103300
 C     -0.01464562215200    2.44092109937400    2.09845052859600
 H      0.10893169647000    0.60204286704300    3.24672780173500
 H     -0.90354961747100    3.01425823627200    2.36550618563600
 H      0.81492263855600    2.74298936829000    2.74075726566600
 H     -1.33024528261300    0.70258305967700    2.21760285468100
 H      2.45468883730700    2.79919365248600    0.84787411212500
 H      1.41339763217100   -1.17237650126800   -2.49420783653100
