# Supplementary material for: Mining hydroformylation in complex reaction network via graph theory
Source: RSC Adv. 2021 Jul 1;11(38):23235–40. doi: 10.1039/d1ra03395f (PMC9036754; doi:10.1039/d1ra03395f)
Supplement: RA-011-D1RA03395F-s1274 [file RA-011-D1RA03395F-s1274.xyz]

18
eq2141         -678.494418685851   -678.494418685851
Co      1.05882544798400   -1.07078473683300   -0.40857685807300
 H     -1.16415508651100    1.17636495601100   -0.00366123987300
 C      2.75503210789300   -0.49131922806200   -0.60421431477500
 O      3.83819665438700   -0.17704335983600   -0.89451700618000
 C     -0.26743450938500    1.81736123826000    0.02504939431100
 O     -0.11063696188000    2.75266654964100    0.79412950037500
 C     -0.17480961498800   -2.19578225930700   -0.96082077999400
 O     -0.94059108398600   -2.90607810894200   -1.48898311340600
 C      0.41445786042400    0.22662052914500   -1.66397777199200
 O      0.67005663624100    1.45675675980700   -0.90531915452900
 C      1.00965704623200   -0.98130095465500   -3.77416215996600
 C      1.09506296910200    0.34310035875800   -3.01104164182100
 H     -0.03008440971100   -1.31047757744200   -3.86724870442000
 H      2.13705146265500    0.63995388303800   -2.87545351670800
 H      0.60859772803500    1.14277119882000   -3.58019615797400
 H      1.42748034476900   -0.87611081750400   -4.77573856070500
 H      1.56461018591700   -1.76203303391200   -3.24619580706300
 H     -0.67232522969500    0.11852833314800   -1.79665028311900
