# Supplementary material for: Mining hydroformylation in complex reaction network via graph theory
Source: RSC Adv. 2021 Jul 1;11(38):23235–40. doi: 10.1039/d1ra03395f (PMC9036754; doi:10.1039/d1ra03395f)
Supplement: RA-011-D1RA03395F-s1275 [file RA-011-D1RA03395F-s1275.xyz]

18
eq2142         -678.490650099851   -678.490650099851
Co      0.48394254150700   -2.10687895119200   -0.85410086772800
 H      1.32113376465600    0.65399926866700   -0.14118578113800
 C      2.24660107429300   -2.01278898655100   -0.89026269626100
 O      3.39644894286800   -1.80928169040400   -0.82507895055000
 C      0.39171888676200    1.18525897907000   -0.39374839412400
 O      0.03562616220100    2.23295542747800    0.12603935254700
 C     -1.02784057855300   -1.67686582219300    0.03598161744500
 O     -1.92243959183300   -1.31398327559400    0.68463175666900
 C      0.26255374459100   -0.60316149324800   -2.01455102357900
 O     -0.35814632437300    0.54631843927900   -1.34168513940000
 C      1.41896034889600   -0.12145949071100   -2.88328281436600
 C      0.95697814827700    0.95813155444600   -3.86929118936400
 H      1.81932251467700   -0.98286644688500   -3.42589991004800
 H      0.55209567679600    1.81665245357300   -3.32976306132000
 H      1.79071562102800    1.29242446607300   -4.48898958114800
 H      2.22945592784900    0.27521082081400   -2.26256477963000
 H     -0.54612604958100   -0.99966008041800   -2.64500662107900
 H      0.16799073794900    0.56918855801300   -4.51882009263100
