# Supplementary material for: Mining hydroformylation in complex reaction network via graph theory
Source: RSC Adv. 2021 Jul 1;11(38):23235–40. doi: 10.1039/d1ra03395f (PMC9036754; doi:10.1039/d1ra03395f)
Supplement: RA-011-D1RA03395F-s1276 [file RA-011-D1RA03395F-s1276.xyz]

18
eq2143         -678.501632918107   -678.501632918107
Co      0.69309193091900   -2.00856192479200   -0.92109631890100
 H      1.25160761223100    2.04815044492500    0.41994544211100
 C      2.39177057571400   -1.61372969165300   -0.50237373781100
 O      3.44993440789700   -1.25136011287300   -0.17265002456100
 C      0.62139030879100    1.26292276298200    0.00126443699400
 O     -0.45765030415500    0.89084682495500    0.46497244995000
 C     -1.05808227412300   -1.99490557265000   -0.60055226619200
 O     -2.19289578928600   -1.84949461414600   -0.38096107907800
 C      0.48828138756900   -0.32386736784700   -1.81331263316100
 O      1.20562985416100    0.75458524877500   -1.11119707630300
 C      1.12147199014100   -0.43879176515900   -3.18785397478300
 C      0.89316547614200    0.84762487076400   -3.99343540263700
 H      0.67104637310600   -1.29356657057600   -3.70423680037900
 H      1.33754819049300    1.69279651856000   -3.46360901180000
 H      1.34308811019900    0.77539031121900   -4.98503136756200
 H      2.19366578721700   -0.63086801909800   -3.09044445804600
 H     -0.55567776034100   -0.00228421810700   -1.89091356911700
 H     -0.17839432865000    1.03830660495200   -4.10609278442100
