# Supplementary material for: Mining hydroformylation in complex reaction network via graph theory
Source: RSC Adv. 2021 Jul 1;11(38):23235–40. doi: 10.1039/d1ra03395f (PMC9036754; doi:10.1039/d1ra03395f)
Supplement: RA-011-D1RA03395F-s1277 [file RA-011-D1RA03395F-s1277.xyz]

18
eq2144         -678.434803523177   -678.434803523177
Co     -1.86442616875200   -1.15350536341600    0.29787759417500
 H     -0.21965219504900    1.36606807243000   -0.68942168339900
 C      0.12853422451000    2.01160398617500    0.14057144888300
 O      0.42268784891400    3.19069582571200   -0.06666084775600
 C     -2.70617927796500    0.32594572862000    0.02493422580000
 O     -2.97049695616400    1.49154838723400    0.17050624934100
 C     -2.18069262582300   -1.16912012814100    2.06416574952800
 O     -1.95995224765100   -0.50972209204200    3.06808971336500
 C     -0.10975962221400   -0.93940072246800    0.52103404825400
 O      0.16918348607200   -1.81658763555200   -0.32695094527100
 C      0.20195419210600    1.33378297855500    1.48581466801100
 C      0.77514513755300   -0.08794486571600    1.36056183081300
 H      0.80337341570700    1.93491438271500    2.16634239831200
 H      0.77580943952300   -0.54109515321400    2.35736214588000
 H      1.79470742878700   -0.09611977863400    0.96956942703300
 H     -0.80989400967100    1.27373959177100    1.89981747196700
 H     -2.70926392644200   -2.17276861779200    2.10097976901800
 H     -3.23434494953200   -0.39898872062500   -0.77655971597600
