# Supplementary material for: Mining hydroformylation in complex reaction network via graph theory
Source: RSC Adv. 2021 Jul 1;11(38):23235–40. doi: 10.1039/d1ra03395f (PMC9036754; doi:10.1039/d1ra03395f)
Supplement: RA-011-D1RA03395F-s1278 [file RA-011-D1RA03395F-s1278.xyz]

18
eq2145         -678.429461067062   -678.429461067062
Co     -0.17420415071100   -0.00498816057100   -0.17485878742100
 H     -1.00536167327000   -1.49780375707300   -2.13819293981500
 C     -0.77525513511200    1.64560962047400   -0.09626346977900
 O     -1.63046879657500    2.39303542188700    0.32980068295400
 C     -1.42783113571600   -0.98133886352800   -1.27357472211000
 O     -1.21720742073700   -1.48695913057400   -0.02847529922500
 C      0.97278712100300   -0.51117721176900   -3.90647832261800
 O      1.51569774251900   -0.45939747679800   -2.88086454499100
 C     -2.61207854642200   -0.13164583693100   -1.55508899656200
 O     -2.84644656334100    0.30712561449300   -2.69473176427200
 C      0.43344551106700    1.96893517547700   -1.02635691321800
 C     -0.10025045330000    2.34612003857300   -2.41787808950700
 H      1.12301639507600    1.09389574236400   -1.12783631130200
 H     -0.72927698271700    3.23361534212500   -2.33937719064100
 H      0.72423829766700    2.54944249394000   -3.10224870230600
 H      1.02138450758600    2.76274421279200   -0.56611188868000
 H     -3.23131388536800    0.13128387134300   -0.68590153286700
 H     -0.71628101021800    1.54529509294500   -2.83319979504800
