# Supplementary material for: Mining hydroformylation in complex reaction network via graph theory
Source: RSC Adv. 2021 Jul 1;11(38):23235–40. doi: 10.1039/d1ra03395f (PMC9036754; doi:10.1039/d1ra03395f)
Supplement: RA-011-D1RA03395F-s1279 [file RA-011-D1RA03395F-s1279.xyz]

18
eq2146         -678.446529031973   -678.446529031973
Co      0.03353133902200   -0.31490536997900   -1.59458244992300
 H     -1.81587531456200   -0.59152937913300   -3.36051978955600
 C     -0.19081344483200    1.05377055964900   -0.51134517081700
 O     -0.60061206065300    1.41993453991300    0.56857038142600
 C     -1.72510096715300   -0.64838350527600   -2.27368297717600
 O     -1.10339085616800   -1.73272248356200   -1.70909189249400
 C      2.50292402799200   -1.66061268982800   -0.17394270896500
 O      1.74139285211000   -1.04530931096900   -0.80113938249400
 C     -2.75640629936000    0.07321134880100   -1.49373345285700
 O     -3.42563582451900    1.00866347784000   -1.96696777393200
 C      0.46260640651800    1.88656493270800   -1.65374425463200
 C     -0.58557551034600    2.84093658620200   -2.24370710684900
 H      0.85081771785800    1.22889278922000   -2.47084950724200
 H     -0.97807260497700    3.48811331339600   -1.45817094066900
 H     -0.13995020074400    3.45361843196500   -3.02750460506000
 H      1.33078702531000    2.40106930503800   -1.24023953764200
 H     -2.85258231810000   -0.23929348466700   -0.44281847687500
 H     -1.42345014596200    2.28177312783700   -2.66416894163900
