# Supplementary material for: Mining hydroformylation in complex reaction network via graph theory
Source: RSC Adv. 2021 Jul 1;11(38):23235–40. doi: 10.1039/d1ra03395f (PMC9036754; doi:10.1039/d1ra03395f)
Supplement: RA-011-D1RA03395F-s1280 [file RA-011-D1RA03395F-s1280.xyz]

18
eq2147         -678.442697202782   -678.442697202782
Co     -0.13924091886200    0.27381253374200   -0.80216921630300
 H     -1.34153698770200   -0.67164722186900   -2.79174772919700
 C     -0.98090495107700    1.24722948811800    0.33102286940300
 O     -1.51141778138900    1.94664664028200    1.10040959418400
 C     -1.60523911920000   -0.65483562248200   -1.72578233867500
 O     -1.06804643787400   -1.51859450102800   -0.88381126173800
 C      1.94850230710900   -1.37880058642800   -2.59599025838600
 O      1.25048261690500   -0.66826169566800   -2.00166926309100
 C     -2.87665857710200    0.06051711431000   -1.42175233445900
 O     -3.42456105994900    0.81224450302100   -2.24177399826300
 C      0.64219022373100    1.98716242041700   -1.28966430331700
 C     -0.00286399602100    2.18737630019300   -2.67309002068300
 H      1.71816650344100    1.78366573364300   -1.34886918792000
 H     -1.07930014007000    2.35770723689300   -2.58505680272400
 H      0.43763697071500    3.05104433080800   -3.18117240234400
 H      0.49846393054100    2.87177696878800   -0.66805904679100
 H     -3.27803048987700   -0.10394127240500   -0.40952311103100
 H      0.13695172812300    1.32068981882900   -3.32893977605100
