# Supplementary material for: Mining hydroformylation in complex reaction network via graph theory
Source: RSC Adv. 2021 Jul 1;11(38):23235–40. doi: 10.1039/d1ra03395f (PMC9036754; doi:10.1039/d1ra03395f)
Supplement: RA-011-D1RA03395F-s1281 [file RA-011-D1RA03395F-s1281.xyz]

18
eq2148         -678.457882931374   -678.457882931374
Co     -0.43579584794800    0.25509432031800   -0.98305352670600
 H     -2.24371056579300    1.16571642985600   -2.59834264429800
 C     -0.57450101442700    0.99253050891900    0.60403336910200
 O     -0.71289728829000    1.52696916344900    1.63020045684600
 C     -2.06892231884600    0.25384364039300   -2.02676849469700
 O     -1.13921890690700   -0.63700067837800   -2.45083961858900
 C      2.30870509402600   -1.25476467850100   -1.65954467319300
 O      1.45996438158300   -0.70016826483200   -1.09466117350000
 C     -3.17189403627600   -0.20508303502500   -1.15288428213500
 O     -4.13134569298600    0.51232109936400   -0.83229597179000
 C      0.19643916178200    1.99070489405000   -1.55471571423800
 C      0.53163126672900    1.83675473563100   -3.03611994802800
 H      1.07891910540200    2.25350922042800   -0.96306495095400
 H     -0.35603746747400    1.62121742923900   -3.63216803941800
 H      0.97820294198300    2.76603282624100   -3.40611099743600
 H     -0.59245737178500    2.72793349331300   -1.38701803139900
 H     -3.04891221208300   -1.23084007550400   -0.76185371304500
 H      1.24642459273000    1.02902116018000   -3.21243063391600
