# Supplementary material for: Mining hydroformylation in complex reaction network via graph theory
Source: RSC Adv. 2021 Jul 1;11(38):23235–40. doi: 10.1039/d1ra03395f (PMC9036754; doi:10.1039/d1ra03395f)
Supplement: RA-011-D1RA03395F-s1282 [file RA-011-D1RA03395F-s1282.xyz]

18
eq2149         -678.467805198762   -678.467805198762
Co      0.34635903206300    0.35807900194700    0.06071832993300
 H      0.38652561128300    1.83837217069200    0.13622067717500
 C      0.19283219245400    0.71085731349000   -1.68216193536300
 O      0.08579106034500    0.99309415909200   -2.80678914186200
 C      1.90508287915100    0.54627139356900    0.90353127935100
 O      2.89257513833300    0.70502505567600    1.50169117894000
 C      0.34232261874400   -1.43490478234200   -0.03071727501000
 O      0.36745843332400   -2.59414423106700   -0.09258660109800
 C     -1.08826895157800    0.63079421065700    1.09587647669500
 O     -1.98663203234500    0.88089724351600    1.79315847024100
 C      0.34057538927500   -0.79161603165100    3.55050468154900
 C      0.98233509725900   -1.86314113465400    3.06215984184900
 H     -0.69380681185600   -0.84257682662400    3.87291426618200
 H      2.01140614952100   -1.80029926229200    2.72397021263300
 H      0.49446857438600   -2.82687878412000    2.96741219886000
 H      0.82515186569200    0.17643644245400    3.62103863030700
 H     -2.10418353108200   -2.19565370013000    1.49713603421300
 H     -1.58129680300600   -1.99371132545100    1.98262050407100
