# Supplementary material for: Mining hydroformylation in complex reaction network via graph theory
Source: RSC Adv. 2021 Jul 1;11(38):23235–40. doi: 10.1039/d1ra03395f (PMC9036754; doi:10.1039/d1ra03395f)
Supplement: RA-011-D1RA03395F-s1283 [file RA-011-D1RA03395F-s1283.xyz]

18
eq215          -678.423972313662   -678.423972313662
Co     -0.31400037380700   -0.46447983472600   -0.37536817848700
 H      0.03002301316500    0.05139987416300   -1.71699072820200
 C     -0.80923854995400   -1.14997351354900    1.24142998136700
 O     -1.11532200312100   -1.65793715752600    2.23561573634700
 C     -1.87375483121700   -0.21945059905500   -1.12762165728200
 O     -2.87407188259200   -0.08827748221200   -1.71391766531800
 C      0.70362382432700    0.95121386029600    0.07928468792300
 O      1.37993377750400    1.87517679475100    0.26957173246600
 C     -0.00110858779200   -2.31383834810900   -1.15535012974000
 O      1.09202682120300   -1.94252910403700   -0.55876397488200
 C     -0.92585401153900   -3.47934942625900   -1.13602585432400
 C     -0.39893719835800   -2.84139129209100   -2.48234179269200
 H     -1.97251376138200   -3.32812836939000   -0.90709253538400
 H      0.35044852692200   -3.38812972609300   -3.04038722565900
 H     -1.11702432252400   -2.30073675119700   -3.08363585236300
 H     -0.51607805013600   -4.43562735089300   -0.83563008082200
 H      1.80961934649700   -1.02301194290900   -2.54273177606500
 H      1.76120815462000   -0.74583363555000   -3.23228551033500
