# Supplementary material for: Mining hydroformylation in complex reaction network via graph theory
Source: RSC Adv. 2021 Jul 1;11(38):23235–40. doi: 10.1039/d1ra03395f (PMC9036754; doi:10.1039/d1ra03395f)
Supplement: RA-011-D1RA03395F-s1284 [file RA-011-D1RA03395F-s1284.xyz]

18
eq2150         -678.419140791293   -678.419140791293
Co     -0.00451287168700   -0.92071802117000   -0.28275246424300
 H     -0.95842022933500   -1.80493369151700   -1.05285476784900
 C      1.14262487103300    0.14649215114100    0.56409800230900
 O      1.88999069087800    0.87453579081200    1.07779256738500
 C     -1.43074606727400    0.09621197573700   -0.37859204214100
 O     -2.38945645317100    0.74051252754200   -0.54092315470400
 C      1.04097211813700   -2.30193696606700   -0.65521715325600
 O      1.67535788863600   -3.21329920043800   -1.00034711857400
 C      2.05593783052400   -0.05025458567500   -2.75319934156600
 O      2.89159532840700   -0.12770714677600   -1.86139095566800
 C      0.73100552520400   -0.47889583652200   -3.26344581291400
 C      1.65318092935700    0.54922231614500   -4.04014647699900
 H     -0.16167440370100   -0.08769628923100   -2.78997798848600
 H      2.12720610626600    0.20710507690600   -4.95091163889400
 H      1.33806937832500    1.58585302779100   -4.04254653555700
 H      0.61825868987900   -1.47630541038600   -3.67021878317200
 H      0.82947207133600    2.03544712893300   -1.53456253432400
 H      0.17013014515200    2.12956088307500   -1.86238197716200
