# Supplementary material for: Mining hydroformylation in complex reaction network via graph theory
Source: RSC Adv. 2021 Jul 1;11(38):23235–40. doi: 10.1039/d1ra03395f (PMC9036754; doi:10.1039/d1ra03395f)
Supplement: RA-011-D1RA03395F-s1285 [file RA-011-D1RA03395F-s1285.xyz]

18
eq2151         -678.419261978840   -678.419261978840
Co      0.01820886929600   -0.91444263483300   -0.31080099393500
 H     -0.95354895626000   -1.76871744086500   -1.09201279951400
 C      1.18487644999300    0.09595412018000    0.57888156141600
 O      1.94812275396700    0.77625406924600    1.13283875485800
 C     -1.41397704488500    0.09969728663700   -0.33535317061900
 O     -2.38630292700200    0.73529333119700   -0.43784404978900
 C      1.03330063264300   -2.31245028749000   -0.70285837343900
 O      1.64522049579500   -3.23706515662300   -1.05313362674900
 C      2.04990703682900   -0.04933446388600   -2.76699537995600
 O      2.88627397133600   -0.15832372604000   -1.87929766656700
 C      0.71328056071900   -0.44214961586900   -3.27862930792300
 C      1.65832616957800    0.57198694675400   -4.04631889034500
 H     -0.17139648039900   -0.03478456019900   -2.80378342890400
 H      2.12195924688300    0.22931468744800   -4.96220278114100
 H      1.36804187405500    1.61584506337500   -4.03640995510200
 H      0.57935362680900   -1.43298275698700   -3.69508854908000
 H      0.59810848471400    1.81873379181200   -1.42814259493400
 H      0.33923678389900    2.31036507641200   -1.92042692405000
