# Supplementary material for: Mining hydroformylation in complex reaction network via graph theory
Source: RSC Adv. 2021 Jul 1;11(38):23235–40. doi: 10.1039/d1ra03395f (PMC9036754; doi:10.1039/d1ra03395f)
Supplement: RA-011-D1RA03395F-s1286 [file RA-011-D1RA03395F-s1286.xyz]

18
eq2152         -678.363467389540   -678.363467389540
Co      0.27863281318400   -1.62433156566300    1.30414361382700
 H     -2.68108556768100   -2.13192764652900   -3.00783906158700
 C     -1.85546496931900   -0.17650907371500   -0.51227850897900
 O     -0.96046740411000    0.54407507854800   -0.95771658039800
 C      1.49875372539200    0.23095021628500   -0.72293929281300
 O      1.30996387915100   -0.34085583268900    0.30415311057800
 C     -1.90448485026600   -1.70846715034400   -2.39265623364800
 O     -2.43802620073400   -1.21534373191500   -1.17572325545500
 C     -0.62491015919900   -1.72949647003200   -2.68901339571700
 O      1.82052363246100    0.80963355592200   -1.69614723699600
 C      0.04979221404700   -3.16120475693200    0.20001623955800
 C      0.65211004448400   -1.81061503706100   -2.98615099171400
 H     -0.84734924096900   -3.09936464663100   -0.42670684107800
 H      1.23197576472400   -2.66484925801800   -2.65116667730800
 H      1.15186596262600   -1.02723880932500   -3.54378036611300
 H     -0.04588975777000   -4.03345519867700    0.86766681924000
 H      0.92851571735700   -3.31721031769000   -0.44054096372200
 H     -2.35547571173900   -0.04469335959300    0.44443879892600
