# Supplementary material for: Mining hydroformylation in complex reaction network via graph theory
Source: RSC Adv. 2021 Jul 1;11(38):23235–40. doi: 10.1039/d1ra03395f (PMC9036754; doi:10.1039/d1ra03395f)
Supplement: RA-011-D1RA03395F-s1287 [file RA-011-D1RA03395F-s1287.xyz]

18
eq2153         -678.382512658443   -678.382512658443
Co      1.66090328804600   -1.96152214961300    0.53386492219500
 H     -2.64739565825200   -2.53391251066200   -2.76891655605900
 C     -1.80234170701000    0.18040455707200   -1.23739648054100
 O     -1.15812608632400    0.74482409053300   -2.10933333638600
 C      1.01584851626200   -0.22124571511100    0.35089137955400
 O      1.82559197893000   -0.52764564838100   -0.63493352770600
 C     -1.82296353625900   -1.96890281142200   -2.36646984321900
 O     -2.22021446666000   -1.14046367804900   -1.27573347562400
 C     -0.56953701577300   -2.03012048007600   -2.75341205002900
 O      0.27954941508000    0.63628103624100    0.77836300768200
 C      0.09874799121400   -2.93747674771100    0.26623348691900
 C      0.70967097132600   -1.99261359463300   -3.04285123567200
 H     -0.79726934806600   -2.34345235844400    0.08997114299900
 H      1.41363272886600   -2.65219982281100   -2.54621656044200
 H      1.09962493586600   -1.26034238504100   -3.73913993559100
 H      0.00796478774400   -3.46840830508800    1.23148777970400
 H      0.25331013689200   -3.63973148439600   -0.56055152697600
 H     -2.13801703978000    0.61562400361900   -0.29809801433100
