# Supplementary material for: Mining hydroformylation in complex reaction network via graph theory
Source: RSC Adv. 2021 Jul 1;11(38):23235–40. doi: 10.1039/d1ra03395f (PMC9036754; doi:10.1039/d1ra03395f)
Supplement: RA-011-D1RA03395F-s1288 [file RA-011-D1RA03395F-s1288.xyz]

18
eq2154         -678.466254496156   -678.466254496156
Co     -0.09815753146600   -0.49656463565200    0.02595183103100
 H      0.20772404459300    0.93481464353400   -0.17423794524000
 C     -0.45332655460800   -2.23797347827600    0.26010070425800
 O     -0.67296636386900   -3.36726629015300    0.41969653655600
 C      0.30317854662100   -0.45600175246600   -1.70720382926700
 O      0.58878753359800   -0.32661469245600   -2.82951598518900
 C      1.25153101589500   -0.27882596173800    1.17233850199000
 O      2.13092554930400   -0.01797636898800    1.89194044834400
 C     -1.63525317699500    0.25564285065800    0.52749066398600
 O     -2.58202228082100    0.85602771618700    0.84674558930800
 C      0.18959832548400    2.95197901455200    1.13916948440800
 C      1.41264979996000    3.15692708735500    0.62760855589400
 H      0.05022823144100    2.43288736264200    2.08215126905800
 H      1.55291034671400    3.64400765088600   -0.33033795804300
 H      2.30410989483600    2.80837064407000    1.13808653716000
 H     -0.70852053240400    3.26997059306400    0.62070886984600
 H      2.54632414378100    1.17920738691800   -0.77049898503800
 H      2.71037651295200    1.26795020919200   -1.48825576252500
