# Supplementary material for: Mining hydroformylation in complex reaction network via graph theory
Source: RSC Adv. 2021 Jul 1;11(38):23235–40. doi: 10.1039/d1ra03395f (PMC9036754; doi:10.1039/d1ra03395f)
Supplement: RA-011-D1RA03395F-s1289 [file RA-011-D1RA03395F-s1289.xyz]

18
eq2155         -678.465475851406   -678.465475851406
Co     -0.00131749046500   -0.54831582215000    0.03288081569500
 H      0.38759439953000    0.87103596311100    0.13014959260100
 C     -0.46206849278900   -2.27676880453000   -0.08357361280300
 O     -0.75500269828100   -3.39849711344400   -0.15830264966900
 C      0.78571641938300   -0.26764508760900   -1.53661802771900
 O      1.32402051513400    0.04100365096200   -2.52439696696800
 C      1.06460013165400   -0.54088733960500    1.45705383162300
 O      1.77593801271700   -0.40305347936700    2.37113544044600
 C     -1.57136090338400    0.26178158398800    0.26415982270900
 O     -2.52387503275300    0.91532840660500    0.42496208644900
 C      0.60380328745800    2.97113951833600    1.16277856925200
 C      0.46254149630500    3.17514471816100   -0.15654318903900
 H      1.57589097701200    2.78761466272700    1.60761664102800
 H     -0.51395406813000    3.31531669643800   -0.60707734048000
 H      1.31596078855900    3.16840435780600   -0.82666413759500
 H     -0.25414412326400    2.93926221113800    1.82550710079400
 H      3.11242087548900    1.23264689926700    0.35970962810500
 H      2.77133341077400    1.33305095746500   -0.29083907812900
