# Supplementary material for: Mining hydroformylation in complex reaction network via graph theory
Source: RSC Adv. 2021 Jul 1;11(38):23235–40. doi: 10.1039/d1ra03395f (PMC9036754; doi:10.1039/d1ra03395f)
Supplement: RA-011-D1RA03395F-s1290 [file RA-011-D1RA03395F-s1290.xyz]

18
eq2156         -678.465994196378   -678.465994196378
Co     -0.08361399592600   -0.51647453327600    0.04683434198800
 H      0.24179631621400    0.90399796729400    0.26881718713700
 C     -0.48458824364800   -2.24228637289300   -0.22667968872200
 O     -0.73656712323400   -3.36206491817200   -0.40556563079000
 C     -0.77381382038900    0.26630064967900   -1.39690692571100
 O     -1.16307825146000    0.89699428622500   -2.29735602994400
 C      1.69986584376900   -0.56186108677000    0.07240466565900
 O      2.86106429416800   -0.46291857287800    0.09687347962600
 C     -0.88647814341200   -0.20173748508600    1.60243014459700
 O     -1.36768551491900    0.11567506920100    2.61589017823900
 C      0.49688517177800    3.21326803392200    0.03456402494500
 C      1.63230564142000    2.77923401164300   -0.53489946335900
 H      0.43718026672600    3.41653728995800    1.09862159462500
 H      1.67885738318200    2.54050204551500   -1.59206613599400
 H      2.53111637546600    2.60802979051600    0.04732854070100
 H     -0.41235985843000    3.34468534536200   -0.54203960558200
 H      1.38755645941600    1.46911181285700    2.11244561731300
 H      2.03965470380800    1.36956864591700    2.45124222892900
