# Supplementary material for: Mining hydroformylation in complex reaction network via graph theory
Source: RSC Adv. 2021 Jul 1;11(38):23235–40. doi: 10.1039/d1ra03395f (PMC9036754; doi:10.1039/d1ra03395f)
Supplement: RA-011-D1RA03395F-s1291 [file RA-011-D1RA03395F-s1291.xyz]

18
eq2157         -678.485326912442   -678.485326912442
Co     -2.31589338017900   -0.89922897953600    0.98059723649300
 H     -0.85023861260600    2.03138502400500    0.60669943548300
 C     -0.30552416376200    1.78945930970500    1.53244577305900
 O     -0.71722659507400    2.16938844278600    2.63825378577100
 C     -2.39716226756800   -0.07903058686500   -0.61373586917100
 O     -1.82528150713600    0.84988962208100   -1.16719574702800
 C     -3.18922522840000    0.42948862343300    1.73883935059000
 O     -3.74442629015300    1.31708376815200    2.24572560887700
 C     -0.36978211609600   -1.18168589808700    1.40704874496500
 O     -1.02485914210300   -2.20070418606900    0.84149051801000
 C      0.94001165135200    0.95771131182900    1.35151215989500
 C      0.62286421722900   -0.36130299937000    0.62734934398800
 H      1.64989526701200    1.52580059938500    0.74405472032900
 H      1.54372493912000   -0.94730726853700    0.53585528351400
 H      0.25449563461800   -0.17391956484900   -0.38203673994300
 H      1.38365705422700    0.77103216562800    2.33169413576500
 H     -0.22306353628400   -1.20345401626700    2.49201258963900
 H     -3.12523273028900   -0.75155949180500   -1.14257678232200
