# Supplementary material for: Mining hydroformylation in complex reaction network via graph theory
Source: RSC Adv. 2021 Jul 1;11(38):23235–40. doi: 10.1039/d1ra03395f (PMC9036754; doi:10.1039/d1ra03395f)
Supplement: RA-011-D1RA03395F-s1292 [file RA-011-D1RA03395F-s1292.xyz]

18
eq2158         -678.506744146455   -678.506744146455
Co     -0.10639052587700    0.26505966463900    0.70584708821700
 H      2.23478330920500   -2.77847503877400   -1.67676729692400
 C     -0.11018394907700   -1.31977888801700    1.49809494294800
 O     -0.17294318773000   -2.41004494696300    1.91321730332000
 C     -0.43693053336000    0.68251091982200   -0.96896924893300
 O     -0.68112519675100    0.84396993123800   -2.10211844266400
 C     -1.57825336407100    0.97012698578000    1.46102922088300
 O     -2.53216638506200    1.42915383409100    1.94046416671800
 C      1.69408964084100    0.02973514159200    0.24833288020300
 O      2.19008319764100    0.88380681079000    0.99493899213800
 C      2.40989092108300   -0.83238336354300   -0.74516611017800
 C      1.78093180652100   -2.22347867621100   -0.85521062715000
 H      3.47136467905800   -0.87736756080100   -0.49326920349400
 H      1.91677484794600   -2.79044510957000    0.06737315637800
 H      0.70936428745100   -2.14156113877200   -1.05438085206900
 H      2.31331215538400   -0.31581859088100   -1.70835217295900
 H      0.57537854998900   -0.91021603951900   -3.25119087468300
 H      1.07270095666400   -1.42671360540200   -3.44016107941000
