# Supplementary material for: Mining hydroformylation in complex reaction network via graph theory
Source: RSC Adv. 2021 Jul 1;11(38):23235–40. doi: 10.1039/d1ra03395f (PMC9036754; doi:10.1039/d1ra03395f)
Supplement: RA-011-D1RA03395F-s1293 [file RA-011-D1RA03395F-s1293.xyz]

18
eq2159         -678.483671531087   -678.483671531087
Co      0.97912221123200   -0.21980206389400   -0.65009165293500
 H     -1.04861544966400   -0.47925773344500   -3.46257098062000
 C     -1.05190486741500   -4.81562519636600    0.19981284573900
 O     -1.54361074490600   -3.88844679179500    0.69756880686400
 C     -1.44622049967200   -0.85848265177500    0.43056590232100
 O     -0.35671262497800   -0.34502841887100    0.78270973956700
 C     -0.19509755374000   -1.07297960440800   -3.08514787107000
 O      0.73084099661000   -1.39649229531300   -3.85069308143200
 C     -0.26083149993700   -1.39100689274000   -1.65158777945900
 O      2.22355421601900    0.31171159683500   -1.73504463371600
 C     -1.62632513317200   -1.29071784536200   -0.99194974880800
 C      0.81157438110800   -2.11839152258100   -1.01980451704900
 H     -2.20094177807600   -2.21893429700600   -1.03395805562000
 H      0.63211030943200   -2.70324754445000   -0.12387521239100
 H      1.62251802671100   -2.46666364480400   -1.64855363383200
 H     -2.23632262251700   -0.52373069051200   -1.49031072952600
 H     -2.24384779582100   -0.97310464937800    1.16432245377000
 H      2.41969032058300   -0.05070375823500   -2.61363267516900
