# Supplementary material for: Mining hydroformylation in complex reaction network via graph theory
Source: RSC Adv. 2021 Jul 1;11(38):23235–40. doi: 10.1039/d1ra03395f (PMC9036754; doi:10.1039/d1ra03395f)
Supplement: RA-011-D1RA03395F-s1294 [file RA-011-D1RA03395F-s1294.xyz]

18
eq216          -678.398333223989   -678.398333223989
Co     -0.74346706231800    0.28015120552100   -1.03410733639600
 H     -0.88496146075300    1.35234391758800   -0.01074436383500
 C     -0.02567891660400   -1.01341590725000   -2.02594015492900
 O      0.49589031042200   -1.83053732739200   -2.66940938835400
 C     -0.59744176124300   -0.56206809455800    0.54751962737800
 O      0.08630867771000   -0.83444094668300    1.50330164992100
 C      0.81630250349700    1.29709131399900   -1.00808718603900
 O      1.84831062431000    1.16056568362800   -0.38007371165600
 C     -2.32802017489400    2.08988748464600    1.79467565204300
 O     -3.05688913757900    1.18868349977000    1.72488501973800
 C     -1.95363086676200    0.81528266261300   -2.71751908626900
 C     -2.21010017276200    1.68620835623300   -1.66715118429800
 H     -1.28346016941700    1.09674346330500   -3.52043310189200
 H     -3.05955520545600    1.51492852547500   -1.01587981092500
 H     -1.77381481780200    2.67636072679700   -1.63657108074900
 H     -2.59879245467900   -0.03719229675300   -2.89421526127300
 H      0.66605491271000    2.09892682510100   -1.76504891670400
 H     -1.68842766103000   -0.91631875356900    0.40473952764900
