# Supplementary material for: Mining hydroformylation in complex reaction network via graph theory
Source: RSC Adv. 2021 Jul 1;11(38):23235–40. doi: 10.1039/d1ra03395f (PMC9036754; doi:10.1039/d1ra03395f)
Supplement: RA-011-D1RA03395F-s1295 [file RA-011-D1RA03395F-s1295.xyz]

18
eq2160         -678.491634621157   -678.491634621157
Co     -0.71102061661300   -1.23946964164000    0.88816266605300
 H      0.80535728371800   -0.30619868643900   -1.08454047317300
 C      0.60616045817700   -0.08896747593400   -0.03535363992800
 O      1.14306886698500   -0.90668008231500    0.89026698358200
 C     -2.18905961051300   -1.06118781481100   -0.07261084281200
 O     -3.13847017035400   -0.92584834463700   -0.73454749487600
 C     -0.99461249124600   -2.46301167942600    2.22824484558900
 O     -1.20853844859400   -3.18857381909000    3.10645301923500
 C     -1.24281284225600    0.23775384175500    1.93268805519500
 O     -2.19813977089400    0.23565377231000    2.68975895336700
 C      0.34247784259000    1.35267387144300    0.34703416737300
 C     -0.24284313876000    1.37836181040700    1.75703272618500
 H      1.26996314084600    1.93077890656900    0.30855461755500
 H     -0.73511110712800    2.32104086515000    1.99945470131100
 H      0.54413937745800    1.18474706493000    2.49152731358800
 H     -0.35585637539700    1.78422673044000   -0.37286535261200
 H     -2.52799495655500    1.94930371677300   -0.11341515937900
 H     -2.85997424754700    1.84844284016800    0.54218846165100
