# Supplementary material for: Mining hydroformylation in complex reaction network via graph theory
Source: RSC Adv. 2021 Jul 1;11(38):23235–40. doi: 10.1039/d1ra03395f (PMC9036754; doi:10.1039/d1ra03395f)
Supplement: RA-011-D1RA03395F-s1296 [file RA-011-D1RA03395F-s1296.xyz]

18
eq2161         -678.468385855451   -678.468385855451
Co      1.31264689329100   -0.19060493390700    0.11151336589400
 H     -1.10279288685000   -0.92805195378300   -0.45267060797500
 C      1.04580440615900    0.33732976112600    1.79749175800900
 O      0.84824505430300    0.67531930307000    2.89299769889600
 C     -0.62477300260200    0.00555146187700   -0.08167961903700
 O     -1.30857363486700    0.99753508549500    0.15224727495900
 C      1.35314009906400    1.06348629055400   -1.15280416369500
 O      1.35358358737000    1.89209723277400   -1.97087322306200
 C      3.11127090526000   -0.39692281200600    0.23806484608300
 O      4.25999523231700   -0.56027357432400    0.29415274949100
 C      1.16820020810200   -1.99239124095400   -0.98981169632300
 C      0.96824550395200   -2.26084390165100    0.36857959641900
 H      0.33597058783200   -1.87074278741000   -1.67251094271900
 H      1.76644508050300   -2.68334914453500    0.96612958950900
 H     -0.02755041750800   -2.36169508095800    0.78191648041300
 H      2.11923535115100   -2.21539209374400   -1.45582103232600
 H      2.86156086999800   -0.49459269069800   -2.66086563748800
 H      3.58814193133500   -0.59861425343100   -2.76800539063100
