# Supplementary material for: Mining hydroformylation in complex reaction network via graph theory
Source: RSC Adv. 2021 Jul 1;11(38):23235–40. doi: 10.1039/d1ra03395f (PMC9036754; doi:10.1039/d1ra03395f)
Supplement: RA-011-D1RA03395F-s1297 [file RA-011-D1RA03395F-s1297.xyz]

18
eq2162         -678.449971600768   -678.449971600768
Co      1.68296034275300    0.53848428528100    0.62767914382700
 H      1.18584832912000    2.01135395396600   -2.17643216334500
 C      3.02549774952100   -2.90433122384400   -0.55102458270300
 O      2.50054101505000   -3.33789267051000   -1.48888195366500
 C      0.90157814767200    1.13236986568800   -1.59423691982700
 O      0.43382561980400    1.49386096522100   -0.24542334549300
 C      2.09275063757600    0.30651626477900   -1.17744798823600
 O      2.98220253038100   -0.28376831340300   -1.76602134203100
 C      3.14845894862100   -0.18806126224900    1.35839694088200
 O      4.10002270300700   -0.68835680617100    1.79199943403700
 C     -0.19496836591800   -1.50833825759600   -0.28108712920900
 C      0.73372354576100   -1.11877106726300    0.86077798249200
 H     -0.91372991971000   -0.71430818829500   -0.48424413848100
 H      1.39062171410700   -1.94351879530500    1.14148168639900
 H      0.17404136852700   -0.77436610955100    1.74544441433100
 H     -0.73924884700100   -2.42215326363300   -0.02079639920300
 H      0.16259651460500    0.54021023503400   -2.14368119352200
 H      0.36207373658400   -1.72108493957400   -1.19845139445600
