# Supplementary material for: Mining hydroformylation in complex reaction network via graph theory
Source: RSC Adv. 2021 Jul 1;11(38):23235–40. doi: 10.1039/d1ra03395f (PMC9036754; doi:10.1039/d1ra03395f)
Supplement: RA-011-D1RA03395F-s1298 [file RA-011-D1RA03395F-s1298.xyz]

18
eq2163         -678.425639638246   -678.425639638246
Co      1.42041207565600    0.20609423442100    1.19442591826100
 H      3.11374606651700    0.73779438427700   -1.42418341548900
 C      2.15425424079100   -2.68614873217300   -2.54637101208700
 O      2.26179636897700   -3.83211509044100   -2.41967462486200
 C      2.16355889453600    0.29146839297300   -1.11655738472500
 O      1.33605497718900    1.22477384320800   -0.35050604217000
 C      2.38608700174400   -0.76826033798900   -0.05939428134300
 O      3.00211503477200   -1.82263225328400   -0.01962426027400
 C      2.69506635833800    1.43655973024900    1.79716151755000
 O      3.52998989626400    2.22401015606700    1.94372226498300
 C     -0.49014041069100   -1.22244494969200   -0.69388885762000
 C      0.05771851566700   -1.02144143159300    0.70864723906000
 H     -0.60399143928300   -0.25407653907800   -1.18649877287700
 H      0.31471965533900   -1.96957552110200    1.20331958603200
 H     -0.67508631964400   -0.45766631229400    1.32509771709900
 H     -1.46166102609200   -1.72414058986500   -0.67289567461100
 H      1.64092899482000   -0.10604203025500   -1.98917619283800
 H      0.18322688555900   -1.83831228072000   -1.29555267223400
