# Supplementary material for: Mining hydroformylation in complex reaction network via graph theory
Source: RSC Adv. 2021 Jul 1;11(38):23235–40. doi: 10.1039/d1ra03395f (PMC9036754; doi:10.1039/d1ra03395f)
Supplement: RA-011-D1RA03395F-s1299 [file RA-011-D1RA03395F-s1299.xyz]

18
eq2164         -678.439095502554   -678.439095502554
Co     -1.15002810396000    0.12285800856700    1.10374855331000
 H      1.24285018468500   -1.64980881083100   -1.58721431801500
 C      0.12022956808800    1.42988049399300    1.20497873039600
 O      0.80353634683300    1.35928003100800    2.22752199172100
 C     -2.42927878534200    0.95022313352600    2.11537128038500
 O     -3.25358623885800    1.57199907952800    2.64324018823800
 C      0.88965735374900   -0.73145382355900   -1.09479309290400
 O      1.20383239638200    0.39733043800800   -1.48277292526100
 C     -0.03211559204700   -0.92530311106500    0.09129242289500
 O     -0.22515582747100   -2.06801953510000    0.56237314581900
 C     -2.77472990806000   -0.36539942167300   -1.06850865003000
 C     -1.93601907869600    0.79564475855500   -0.53308833557300
 H     -3.48711057492800   -0.01411615118000   -1.82090318958100
 H     -1.14625330767800    1.09882845173200   -1.22143714586400
 H     -2.54891728244800    1.67108504212900   -0.30239058599400
 H     -2.14883070487200   -1.13401531664200   -1.52973665397100
 H     -3.35565154457400   -0.84774743151800   -0.27204926716600
 H      0.26310536989800    2.17440251154100    0.40891595498400
