# Supplementary material for: Mining hydroformylation in complex reaction network via graph theory
Source: RSC Adv. 2021 Jul 1;11(38):23235–40. doi: 10.1039/d1ra03395f (PMC9036754; doi:10.1039/d1ra03395f)
Supplement: RA-011-D1RA03395F-s1300 [file RA-011-D1RA03395F-s1300.xyz]

18
eq2165         -678.395683565233   -678.395683565233
Co     -0.79223401040300   -1.31683325304300    0.10082344186700
 H     -1.59342977673000   -2.56278041221600   -0.19589162771400
 C     -1.14942909078700   -0.55253658003000   -1.44429382719500
 O     -1.33177408048000   -0.03203600121300   -2.46422170840000
 C     -2.20296485331100   -0.73890301120100    1.07875414161700
 O     -3.13277677772600   -0.41944876205200    1.69006933854100
 C      0.17441168919900   -2.07149039075700    1.36370927489900
 O      0.85542967109000   -2.54103788480400    2.17624131010200
 C      0.01739269970400    2.74746892045100    1.95041139270900
 O      0.87489372976300    3.61375324016700    2.02312962870900
 C     -0.52814727229100    1.48142658535000    2.49025455791100
 C     -1.13551229673500    2.18946673626700    1.20658692376400
 H      0.04633100984800    0.57670013761700    2.32502975589300
 H     -2.11344855140600    2.64456058455700    1.30381557861600
 H     -0.93667589024000    1.72172165540300    0.24862230465600
 H     -1.12412433314500    1.49016020292600    3.39454894811400
 H      0.18777470992300   -0.17052699567400    0.26163352318100
 H      0.19101661741500   -2.01661889595400   -0.74118940941900
