# Supplementary material for: Mining hydroformylation in complex reaction network via graph theory
Source: RSC Adv. 2021 Jul 1;11(38):23235–40. doi: 10.1039/d1ra03395f (PMC9036754; doi:10.1039/d1ra03395f)
Supplement: RA-011-D1RA03395F-s1301 [file RA-011-D1RA03395F-s1301.xyz]

18
eq2166         -678.498023854191   -678.498023854191
Co     -1.88527246228600   -1.15280253728000    0.90909072106300
 H     -2.33503485688600    2.47530837773100    2.15882199098000
 C      0.07367776670800    1.14672517221100   -0.64323309600100
 O      0.87691756640700    1.14278038722500   -1.57947114107800
 C     -1.46423264277400   -1.81722151092900    2.49734135023200
 O     -1.09131509229300   -2.24977298683300    3.51859091969200
 C     -1.45265013200400   -2.45430939985600   -0.10565342047400
 O     -1.12308760283700   -3.29542266711900   -0.85292821469000
 C     -1.76729897158300    1.60668372672300    1.81562692787300
 O     -2.40898084486500    0.58301009401900    1.51247094385500
 C      0.44757035980600    0.80751060684600    0.78193023233600
 C     -0.26782437847600    1.70993111303400    1.79414441266100
 H      0.16505574596800   -0.24356361504600    0.94689072379300
 H      0.00124641783400    2.75752517816900    1.64389441967400
 H      0.06511926493200    1.44346141145900    2.80670815958400
 H      1.52839924924600    0.87671093063500    0.90151840679200
 H     -2.06390246162100   -0.67856610649800   -0.52695489867100
 H     -0.99165373125700    1.38505770142500   -0.81075489001500
