# Supplementary material for: Mining hydroformylation in complex reaction network via graph theory
Source: RSC Adv. 2021 Jul 1;11(38):23235–40. doi: 10.1039/d1ra03395f (PMC9036754; doi:10.1039/d1ra03395f)
Supplement: RA-011-D1RA03395F-s1302 [file RA-011-D1RA03395F-s1302.xyz]

18
eq2167         -678.518082634820   -678.518082634820
Co     -2.20886724028700   -1.03280893105600    1.31810211318300
 H     -2.98241770213500    2.63389077277000    1.79276735841200
 C      0.01114770681800    0.50682458748500   -0.19403527688300
 O      0.61621371601300   -0.81531721726700   -0.16657708283000
 C     -0.92578834522400   -1.64626484697800    2.30976096059800
 O     -0.04052233622100   -2.01383335152100    2.97340752447500
 C     -2.10479421089200   -2.45449474588700    0.28189264651400
 O     -1.96364554090200   -3.34065238005900   -0.45978779069000
 C     -2.21840732962800    1.88517999673900    1.61239739025800
 O     -2.69384920066200    0.61046888363000    1.64934606827600
 C      0.17790489861900    1.24986702133100    1.14393867175600
 C     -0.93354822221700    2.23850471676100    1.38429159616300
 H      0.18731163130800    0.50098389690400    1.94161637020200
 H     -0.69891911800700    3.29478425010300    1.39250671428300
 H      1.56675735716000   -0.75315727109400    0.02745231783100
 H      1.14739693723700    1.75257868802100    1.17634508378700
 H     -1.04400751164100    0.32297745643600   -0.39772627898000
 H      0.41476770484700    1.10351435008500   -1.01766483809000
