# Supplementary material for: Mining hydroformylation in complex reaction network via graph theory
Source: RSC Adv. 2021 Jul 1;11(38):23235–40. doi: 10.1039/d1ra03395f (PMC9036754; doi:10.1039/d1ra03395f)
Supplement: RA-011-D1RA03395F-s1303 [file RA-011-D1RA03395F-s1303.xyz]

18
eq2168         -678.446476345499   -678.446476345499
Co     -0.45640888714000   -0.02590963296000    0.80452438611700
 H     -1.23527204111300   -0.94009653106300   -0.06110335158900
 C      0.50588413848300    1.12904757955900    1.78313179215200
 O      1.15922378938800    1.85176660339800    2.41898829410800
 C     -2.05078837842600    0.73771423126000    0.84865519637100
 O     -3.13331595050500    1.17260637888500    0.84058467026900
 C      0.47556076901300   -0.02619045400800   -0.69707414974800
 O      1.02046927944600   -0.08055712708500   -1.72738759405400
 C     -1.49671891513200   -3.29236278836200   -0.48045240021000
 O     -0.51253659707800   -3.49950090353500   -1.05817935216500
 C      0.39693195245000   -1.70051783778800    1.81557187997300
 C     -0.88162627975500   -1.46628805561500    2.31688634938800
 H      0.58329557121500   -2.44947231079200    1.05776770893600
 H     -1.01633603130600   -0.93686145953100    3.25164421808800
 H     -1.72905024735900   -2.03421221459400    1.95413344168400
 H      1.26964194216100   -1.37125758897300    2.36589419771100
 H      3.06804570699600   -1.31336264172900    0.24766803249000
 H      2.64573129662200   -0.86536710565700    0.66059486895300
