# Supplementary material for: Mining hydroformylation in complex reaction network via graph theory
Source: RSC Adv. 2021 Jul 1;11(38):23235–40. doi: 10.1039/d1ra03395f (PMC9036754; doi:10.1039/d1ra03395f)
Supplement: RA-011-D1RA03395F-s1304 [file RA-011-D1RA03395F-s1304.xyz]

18
eq2169         -678.458701776251   -678.458701776251
Co      0.69227840109900    1.04472548247500    1.32530976634200
 H     -1.08516570812300   -0.92622095924600    1.68024418005900
 C      2.20739640005100    0.55406031415500    2.19184256592300
 O      3.21315890255200    0.15542506821000    2.60671462195500
 C      0.28229864226900    1.04851699589100   -2.01360998853800
 O     -0.18643997245300    0.46466957454700   -3.00268694196300
 C     -0.70059499830600   -0.33423380969400    0.85034629348600
 O     -1.06082569423700    0.94606301996300    0.74023574768700
 C      1.46871910951400    0.55985230988300   -1.26054058206000
 O      1.78228331849400    1.26338313393000   -0.09211485411600
 C      1.78236498514600   -0.94697493426500   -1.31082186556500
 C      2.65909880792800    0.02496247922100   -2.06051448430700
 H      2.15899814006300   -1.36796757151700   -0.38713428577900
 H      2.57053511407000    0.05809102331800   -3.13737994161100
 H      3.62153706745000    0.27311066591900   -1.63590151695600
 H      1.10145763668000   -1.56035362874500   -1.88686804968600
 H     -0.15604218911100    1.97511175436800   -1.61593037133000
 H     -0.37312322783400   -0.87041586872400   -0.04164168469900
