# Supplementary material for: Mining hydroformylation in complex reaction network via graph theory
Source: RSC Adv. 2021 Jul 1;11(38):23235–40. doi: 10.1039/d1ra03395f (PMC9036754; doi:10.1039/d1ra03395f)
Supplement: RA-011-D1RA03395F-s1305 [file RA-011-D1RA03395F-s1305.xyz]

18
eq217          -678.440760259440   -678.440760259440
Co      0.11212423377600    1.32301994008400   -0.22697903442800
 H     -2.87998863059400   -0.04840898391600    0.35256056981900
 C      0.06876163183700    0.29364771201400    1.16928993738100
 O      0.06594774684800   -0.39701143389300    2.11073464929000
 C     -2.68576179232300    0.88632246971600   -0.19988097882500
 O     -3.21233853904200    1.11821617605500   -1.29403085680300
 C      1.65821818077100    0.68436573874000   -0.78721714116500
 O      2.66482786237600    0.23233150727800   -1.16445223122200
 C     -1.65065015270200    1.79090769380900    0.45409282767200
 O     -1.93779702849600    2.57701212329200    1.36308455781200
 C     -0.68615955606600    2.98998989536000   -1.30826923716700
 C      0.50791178805100    2.57255676733900   -1.89013559951600
 H     -0.68767894875800    3.82232453338500   -0.61533445033100
 H      0.48883813573500    1.95988263182400   -2.78406969053600
 H      1.42720077870000    3.10675777232600   -1.68254078994300
 H     -1.63315195951300    2.72337773759700   -1.76608397101300
 H     -1.06500538418700   -0.34170088002400   -2.46402563131100
 H     -0.60061253351600   -0.15505235711700   -1.91115152385500
