# Supplementary material for: Mining hydroformylation in complex reaction network via graph theory
Source: RSC Adv. 2021 Jul 1;11(38):23235–40. doi: 10.1039/d1ra03395f (PMC9036754; doi:10.1039/d1ra03395f)
Supplement: RA-011-D1RA03395F-s1306 [file RA-011-D1RA03395F-s1306.xyz]

18
eq2170         -678.422841185804   -678.422841185804
Co     -1.89199410424400    0.69830315548800    0.47795744411700
 H     -0.36372562695600   -2.81350711646400    0.28745923681200
 C     -1.61505990614700    0.39701444714900    2.21777830072600
 O     -0.66615588358000   -0.49455165028400    2.61500491622300
 C     -2.95185164160700    2.03583696081100    0.59511237409500
 O     -3.54577277965200    3.03536893549800    0.87607616821000
 C      0.02866853426400    1.20101816595300    0.29192641134100
 O     -0.46988578329500    1.06166877521200   -0.92674293397400
 C     -0.63565048354400   -1.79078438234600    0.55191408643300
 O     -1.62857785975900   -1.25339770532100    0.03517896661500
 C      0.95820796834300    0.14065909542800    0.88011880687800
 C      0.20389258486700   -1.02836862878300    1.55859849658000
 H      1.58641740097400   -0.26353544825600    0.08259520276300
 H     -2.03508257601400    0.82795001928000    3.12866082496400
 H      0.88902549856500   -1.69435201515200    2.07411917148800
 H      1.59663592834600    0.59240750433100    1.64087103028700
 H     -3.32054505427000    1.18198688684400   -0.30504347004300
 H      0.16818697745200    2.20932887633400    0.68644851430700
