# Supplementary material for: Mining hydroformylation in complex reaction network via graph theory
Source: RSC Adv. 2021 Jul 1;11(38):23235–40. doi: 10.1039/d1ra03395f (PMC9036754; doi:10.1039/d1ra03395f)
Supplement: RA-011-D1RA03395F-s1307 [file RA-011-D1RA03395F-s1307.xyz]

18
eq2171         -678.477556475721   -678.477556475721
Co     -0.15594981567200    0.24525325684500   -1.15319634957400
 H     -0.47400754680500   -1.75673236219800    2.24577264671000
 C      0.28608952245800   -0.73278239519700   -2.51022904111200
 O      0.58135580374500   -1.42417620697400   -3.40397132343100
 C      0.16814643443700   -0.41383902943400    0.71769371413700
 O     -0.38333325932400    0.79956830122300    0.74272559953800
 C      1.30752505768500   -0.47610299464000   -0.17063294031000
 O      2.46946573994200   -0.80707479840100   -0.27356821149300
 C     -0.65660732631400   -1.59293759990100    1.17831156024800
 O     -2.05292096404200   -1.32717522571000    0.92950975359000
 C     -1.86477838477900    1.51903047287500   -1.31232179988200
 C     -1.38158625588200    1.31083028933100   -2.58253946599400
 H     -2.66777326223300    0.90626399220300   -0.91802500826200
 H     -0.39404618113800   -2.49056435352800    0.62217723029100
 H     -1.83883362441900    0.57703842933500   -3.23497642137500
 H     -2.22017610886000   -0.38544272646400    1.13437428918800
 H     -1.55598079499500    2.36929945382100   -0.71923113129500
 H     -0.67908513906000    2.00408849618600   -3.03160590560100
