# Supplementary material for: Mining hydroformylation in complex reaction network via graph theory
Source: RSC Adv. 2021 Jul 1;11(38):23235–40. doi: 10.1039/d1ra03395f (PMC9036754; doi:10.1039/d1ra03395f)
Supplement: RA-011-D1RA03395F-s1308 [file RA-011-D1RA03395F-s1308.xyz]

18
eq2172         -678.373047876760   -678.373047876760
Co      2.29679697944800    0.49543046613000   -0.33389397301100
 H     -0.21933981914200    0.25624103663200   -0.88531898082100
 C      1.72566268830300   -1.30495637123200   -0.76040392247200
 O      2.42297285764800   -0.91527303586900   -1.76362669354100
 C      0.36319313728500    1.11151900505800   -0.54312738688100
 O      0.71326865140100    1.18945607486500    0.72962505615900
 C      3.12728681043400    2.04144100488400   -0.90847761883700
 O      3.68984586116700    3.00659173331800   -1.21539696482100
 C      2.67348746171500   -0.23305451839400    1.17929718429900
 O      1.98102754277600   -0.40853947091000    2.24798497097300
 C      0.44081112445100   -3.40832983006100   -1.06050161772100
 C      0.90274690237400   -2.22114405885900   -0.25557409856100
 H      0.71436799095400   -4.34328960575800   -0.56552132696500
 H      0.53663245850100   -2.09095371497500    0.75601195207200
 H      1.06636207736500   -0.00549571514600    2.14081391714500
 H      0.89730588847700   -3.39197023517500   -2.05186220660100
 H      0.34305043085100    2.02678067051900   -1.13211437383300
 H     -0.64668327515900   -3.38660876752100   -1.17986286995300
