# Supplementary material for: Mining hydroformylation in complex reaction network via graph theory
Source: RSC Adv. 2021 Jul 1;11(38):23235–40. doi: 10.1039/d1ra03395f (PMC9036754; doi:10.1039/d1ra03395f)
Supplement: RA-011-D1RA03395F-s1309 [file RA-011-D1RA03395F-s1309.xyz]

18
eq2173         -678.463463450576   -678.463463450576
Co      1.75590341193800    0.39098251724600    0.59432980612800
 H      0.53975626261100    0.29215786626800   -1.57952244553900
 C      1.53581186808600   -1.30846159482400   -0.19148054316000
 O      2.72695701634400   -0.92628909205300   -0.54843616032400
 C      1.05252311841900    1.18713689798400   -1.23061037357700
 O      0.93069127461100    1.61007769231500    1.60693107641700
 C      2.32815874871000    1.37429968553300   -1.65315840758800
 O      3.43233421765400    1.59686343591300   -1.96904575984100
 C      2.19025998654800   -0.41202696958300    2.16932688502700
 O      2.38237333056400   -0.92811914274700    3.18367787982300
 C      0.75897339138800   -3.39133717004400   -1.28471419993600
 C      0.57350705602800   -2.20775348343500   -0.36714959230300
 H      1.73382060933200   -3.33612734999700   -1.77421483694400
 H     -0.35481521831000   -2.07356300757500    0.17392861580000
 H      0.30450608819000    2.20084938833700    1.15602591543400
 H     -0.01672847512100   -3.39997159776100   -2.05565279881400
 H      0.45189109174500    2.07982413483600   -1.10304523300500
 H      0.70287199011500   -4.33069754292000   -0.72913878098200
