# Supplementary material for: Mining hydroformylation in complex reaction network via graph theory
Source: RSC Adv. 2021 Jul 1;11(38):23235–40. doi: 10.1039/d1ra03395f (PMC9036754; doi:10.1039/d1ra03395f)
Supplement: RA-011-D1RA03395F-s1310 [file RA-011-D1RA03395F-s1310.xyz]

18
eq2174         -678.499654716852   -678.499654716852
Co      0.24583880810800   -1.53894924171700    0.75900130128600
 H     -0.53762765147600    0.28420799891700   -2.50019446859300
 C      0.04001004045600    0.01613103694000    3.33542306814100
 O      0.40498891103000   -0.83490215786400    2.38429664747200
 C     -0.32678617709600    0.32584755899300   -1.43090454714500
 O     -0.11414586855900   -0.76893882379400   -0.83655761934400
 C      0.06432046987800    1.69671958355900    0.68284475553900
 O      0.34027428129600   -0.06260577725800    4.52191861015400
 C     -0.30303766175200    1.62968328776100   -0.77274453978400
 O     -0.74781112830600    1.10272269667200    2.92328921254400
 C     -1.12459021125300    1.23462926859600    1.53844665972500
 C     -0.66139995508100    2.70916360414200   -1.50132937972300
 H     -1.90787195088100    1.99157633520600    1.52582961491000
 H     -0.67362791826000    3.69592555347300   -1.05460506792500
 H     -0.95103769382700    2.62428506434700   -2.54282279212600
 H     -1.54058902851300    0.29408749772100    1.16027016522200
 H      0.33264826983400    2.71538198654400    0.96283487679600
 H      0.92522741573700    1.05494251728500    0.88596773403300
