# Supplementary material for: Mining hydroformylation in complex reaction network via graph theory
Source: RSC Adv. 2021 Jul 1;11(38):23235–40. doi: 10.1039/d1ra03395f (PMC9036754; doi:10.1039/d1ra03395f)
Supplement: RA-011-D1RA03395F-s1311 [file RA-011-D1RA03395F-s1311.xyz]

18
eq2175         -678.502120139360   -678.502120139360
Co     -0.29658093634700   -0.83647909746500    1.02299417664300
 H     -0.66167187053900    0.45558977657100   -2.54827302251100
 C      0.07168230752500    0.06553378589900    3.53058569026100
 O      0.24655937313600   -1.00377994761600    2.73413168585400
 C     -0.48244780031800    0.47709588374800   -1.47124752973900
 O     -0.47932178983800   -0.62287044559200   -0.85898448662900
 C      0.12671956578400    1.81777736090000    0.62531391109600
 O      0.40201815644900    0.17838138083600    4.70185384571100
 C     -0.26501080340100    1.77544407985300   -0.82921321107500
 O     -0.54901355365000    1.14021620251000    2.86455690470100
 C     -0.79267995233000    0.91976003765900    1.45776363992400
 C     -0.46359983263200    2.87326842342300   -1.58830511494800
 H     -1.84563940509400    1.12579519329800    1.26019300921000
 H     -0.34908831762400    3.86458883587900   -1.16751944521700
 H     -0.75296571873200    2.80009240502100   -2.63088501400300
 H     -1.67154009613400   -1.20501709656100    1.17730868008200
 H      0.05595449482500    2.83950482236100    1.00562399514500
 H      1.17140913023600    1.50500638880500    0.75506651670300
