# Supplementary material for: Mining hydroformylation in complex reaction network via graph theory
Source: RSC Adv. 2021 Jul 1;11(38):23235–40. doi: 10.1039/d1ra03395f (PMC9036754; doi:10.1039/d1ra03395f)
Supplement: RA-011-D1RA03395F-s1312 [file RA-011-D1RA03395F-s1312.xyz]

18
eq2176         -678.452920506906   -678.452920506906
Co      1.14636483738500   -0.22778024233900    0.04945339019500
 H     -0.22942266534500    0.70953366046100    2.01772258337300
 C      2.72777601031300    0.40316842231500    0.51479557340500
 O      3.78084860791900    0.79443494134000    0.83533757233400
 C      1.31874591393000    1.93617163356900   -1.76747325667200
 O      0.78998308725600    1.83513577879800   -2.87536406333900
 C      0.16871497431800   -0.28174331227700    1.80670606618500
 O     -0.39299292792000   -0.99937764045000    0.83451045699700
 C      0.65062237239600    1.48924701254400   -0.47214658314700
 O     -0.16125417596500    2.17107273098400    0.13942056976700
 C      0.49396106891600   -1.16874456157300   -1.77783833898400
 C      1.87104811670700   -1.08839414434600   -1.80374694580200
 H     -0.01206215074800   -2.03300577363300   -1.36850827954300
 H      2.38163262272600   -0.33840894333500   -2.39408217616300
 H      2.48341288627900   -1.90174214572400   -1.42652347994300
 H     -0.11650909506500   -0.44941282816800   -2.31188901455800
 H      2.34694935006200    2.31107875908800   -1.63529872044500
 H      0.73011590207600   -0.79942829758200    2.58447325521900
