# Supplementary material for: Mining hydroformylation in complex reaction network via graph theory
Source: RSC Adv. 2021 Jul 1;11(38):23235–40. doi: 10.1039/d1ra03395f (PMC9036754; doi:10.1039/d1ra03395f)
Supplement: RA-011-D1RA03395F-s1313 [file RA-011-D1RA03395F-s1313.xyz]

18
eq2177         -678.438918228769   -678.438918228769
Co     -1.82721332402300   -0.72350132208200   -0.19639945067600
 H      2.08497270524000   -0.47895720606500    1.09565475543500
 C      1.06169957830500   -0.13319390704000    1.05468453642100
 O      0.26380546346200   -0.87274986470700    0.13394046281500
 C     -3.41979960147500   -1.08870975061400    0.39314975576500
 O     -4.46936379282900   -1.29956215141700    0.84869718696900
 C     -0.73761350385100   -1.82862279296000    0.60925075581400
 O     -0.41529731260200   -2.45770128720700    1.73716951246800
 C     -1.19213694996100    1.89969986583200    0.08072939483900
 O     -2.20087359416800    1.02696671143200   -0.44995092106500
 C      0.59110202877600    0.94968420598800    1.69131932527400
 C     -0.78846799903400    1.54759845577600    1.55551054925900
 H      0.32846012998500   -2.06843341767200    2.24924206109100
 H     -0.83191509752300    2.44289395636200    2.17616292188700
 H     -1.55094801527800    0.86051546577300    1.93833532780700
 H      1.30501685853600    1.46546357155100    2.32481658875000
 H     -0.28712332145700    1.89163101793700   -0.54325403183600
 H     -1.60757105816800    2.91002432477600    0.06897481690300
