# Supplementary material for: Mining hydroformylation in complex reaction network via graph theory
Source: RSC Adv. 2021 Jul 1;11(38):23235–40. doi: 10.1039/d1ra03395f (PMC9036754; doi:10.1039/d1ra03395f)
Supplement: RA-011-D1RA03395F-s1314 [file RA-011-D1RA03395F-s1314.xyz]

18
eq2178         -678.374712622791   -678.374712622791
Co      0.84025680059800    0.64539857412800    1.06533241390700
 H     -2.36843352985400    0.59276714814000   -1.40540266711900
 C     -0.16186094153700   -0.77867170455900    1.88442921812100
 O      0.99888421839300   -1.22090441350800    1.38713199053000
 C     -1.61185164482500    1.01242946550400   -0.75707364133600
 O     -0.74636956932500    0.09294198858700   -0.16990942470200
 C      1.76820841365800    1.66447240374500    2.16700256550100
 O      1.42641327881700    2.57155658758000    1.33671070031600
 C     -1.16393509152100    2.38510182657800   -0.78341971160100
 O     -2.14196988175300    2.08533626212300    0.19951484921900
 C     -1.32551200897800   -0.77199548428900    0.91069842996800
 C     -0.33479255100400    3.35307694981700   -1.12165792509700
 H     -1.55120979137200   -1.74210104371400    0.46982751474900
 H     -0.33527149244900    4.29231079795200   -0.58807358283000
 H      0.39790855589400    3.17965166760900   -1.89646222074100
 H     -2.20704575749400   -0.27676188692600    1.31971501119200
 H      2.34353469398100    1.87935197934900    3.06884744562700
 H     -0.36217074809400   -0.79405312892600    2.95375326171100
