# Supplementary material for: Mining hydroformylation in complex reaction network via graph theory
Source: RSC Adv. 2021 Jul 1;11(38):23235–40. doi: 10.1039/d1ra03395f (PMC9036754; doi:10.1039/d1ra03395f)
Supplement: RA-011-D1RA03395F-s1315 [file RA-011-D1RA03395F-s1315.xyz]

18
eq2179         -678.424697116625   -678.424697116625
Co      0.48594682663400    0.99726553194400    1.00285499524000
 H     -0.85475297056900   -1.20265838832400    1.23556872861700
 C      2.15034669830900    0.60643567027100    1.49899775548400
 O      3.23032059876500    0.27361823245700    1.77292396423700
 C      0.02975220566300    1.41562594108500   -1.76788836043100
 O      0.02405358875900    0.39761055901400   -2.46069403311700
 C     -0.69046999849300   -0.47502657853700    0.43938501726200
 O     -1.29039253328400    0.72762981888100    0.52205275472100
 C      1.01020453410500    1.68926593418800   -0.62248865037700
 O      1.89727378957300    2.53947755082100   -0.69202958467900
 C      2.14321610988500   -1.50097900205900   -1.02794205663200
 C      2.90620489471600   -0.49617416529400   -1.48442445267200
 H      1.28851448333000   -1.84497724116700   -1.59847140695300
 H      3.75556634015900   -0.11777463902400   -0.92694885346800
 H      2.67681967214500   -0.01203600476700   -2.42660535324300
 H      2.34169830229300   -1.98828491833100   -0.07867027066800
 H     -0.70646500472400    2.22048147732300   -1.89545012158900
 H     -0.41990280204600   -0.86769472877200   -0.54062146291100
