# Supplementary material for: Mining hydroformylation in complex reaction network via graph theory
Source: RSC Adv. 2021 Jul 1;11(38):23235–40. doi: 10.1039/d1ra03395f (PMC9036754; doi:10.1039/d1ra03395f)
Supplement: RA-011-D1RA03395F-s1316 [file RA-011-D1RA03395F-s1316.xyz]

18
eq218          -678.445232606636   -678.445232606636
Co      0.19700134584600   -0.76285051808200   -0.56398531929700
 H      2.65897738592900    0.47525902305500   -0.49747633676200
 C     -1.26459397836000   -0.94334003072100   -1.63773201700300
 O     -2.22168765136100   -1.04066351241900   -2.28803819543100
 C      0.55121859644300    1.14068754569600   -0.77693076566500
 O      0.02936583584900    2.22022789236900   -0.63107313258700
 C     -0.49148785155800   -0.47085835404100    1.02715443478800
 O     -0.95425247049600   -0.31052682194500    2.08350815259600
 C      1.76720432449200    0.42717469295200   -1.11924231519900
 O      1.58450710819600   -0.52035370015500   -2.02144730522300
 C      1.40659886723500   -2.32183446494100    0.27373708342900
 C      0.45643106087500   -2.89292287720000   -0.56205616781100
 H      1.31004376832400   -2.36517983650000    1.35102893727400
 H      0.69391546529200   -3.08842881338800   -1.59918360664900
 H     -0.43784796811600   -3.35176107507700   -0.15815847647900
 H      2.38079358467400   -2.06506843325400   -0.12495033149900
 H      0.15087010049400   -2.33179256476800   -3.79519161514200
 H      0.58520696725600   -1.80478890788200   -3.49913677866900
