# Supplementary material for: Mining hydroformylation in complex reaction network via graph theory
Source: RSC Adv. 2021 Jul 1;11(38):23235–40. doi: 10.1039/d1ra03395f (PMC9036754; doi:10.1039/d1ra03395f)
Supplement: RA-011-D1RA03395F-s1317 [file RA-011-D1RA03395F-s1317.xyz]

18
eq2180         -678.489836585247   -678.489836585247
Co      0.51563413196200    0.28367913873000   -0.37817366214800
 H      3.57318191055400   -0.59556065445500   -0.64318149155800
 C      0.14406628585900   -1.42209392345700   -0.08199885137800
 O     -0.12642850434900   -2.52807228680200    0.15932939449800
 C      2.76091402811000    0.09543636261400   -0.88715810867500
 O      2.13129533541700    0.01281642703700   -1.98563786369000
 C     -0.74744844056900    0.85739498000600    0.76581811295600
 O     -1.00022716002700    0.95577077308900    1.94603034313000
 C      2.27760469967300    1.03743350785300    0.14484130524800
 O      1.42573003415000    1.97085658104100   -0.26276244381900
 C     -2.85900255460300    0.45270121853100   -0.52804525462800
 C     -1.58033806205800    1.29353931679000   -0.45681618560700
 H     -3.44068644214400    0.57858544185300    0.38588498349000
 H     -1.00309330283800    1.17191745045900   -1.39974813997100
 H     -1.76457032008000    2.36449607008200   -0.36600055276800
 H     -3.46162641511700    0.75267259004900   -1.38527720775700
 H     -2.61061124929100   -0.60661450999000   -0.63773861971700
 H      2.68890387955400    1.04284750844900    1.14931153631400
