# Supplementary material for: Mining hydroformylation in complex reaction network via graph theory
Source: RSC Adv. 2021 Jul 1;11(38):23235–40. doi: 10.1039/d1ra03395f (PMC9036754; doi:10.1039/d1ra03395f)
Supplement: RA-011-D1RA03395F-s1318 [file RA-011-D1RA03395F-s1318.xyz]

18
eq2181         -678.492809880263   -678.492809880263
Co      0.24020302004600   -0.00739450325200   -0.31760669209700
 H      3.28235194478900   -0.74151964958100   -0.61976286264500
 C      0.02856447810000   -1.47549730640600    0.64802453321400
 O     -0.11882219760600   -2.40603298764100    1.32905697502400
 C      2.39511978558200   -0.23796501971000   -1.01159198745600
 O      1.65278551213700   -0.78641971386100   -1.88851389722500
 C     -0.69290443394800    0.99408926654200    0.94299585352600
 O     -0.41550097311900    1.28883729642500    2.09499114405000
 C      1.94622913035300    1.02312590784100   -0.39453874123300
 O      0.95028194770200    1.65894692324600   -0.99739404283000
 C     -2.09630948272600    0.52993353256400   -1.08064424032200
 C     -1.87096066834700    1.47904859067400    0.11098936619000
 H     -2.39903378871400   -0.46676088964600   -0.75153619318900
 H     -1.59675807873000    2.47405010286100   -0.24935102090300
 H     -2.75996804301000    1.56122406260300    0.73863405791600
 H     -2.87548995703700    0.91457173571800   -1.73815668561300
 H     -1.20659469119800    0.45856042019800   -1.73424607183300
 H      2.46010434995900    1.45700822333500    0.45732779931900
