# Supplementary material for: Mining hydroformylation in complex reaction network via graph theory
Source: RSC Adv. 2021 Jul 1;11(38):23235–40. doi: 10.1039/d1ra03395f (PMC9036754; doi:10.1039/d1ra03395f)
Supplement: RA-011-D1RA03395F-s1319 [file RA-011-D1RA03395F-s1319.xyz]

18
eq2182         -678.482798291701   -678.482798291701
Co      1.82578430920300    0.12361083171100    0.14491180788300
 H      0.15995176140500   -0.16335059900000   -1.89573186914500
 C      2.45586384222500   -1.22728666223300   -1.08363095463900
 O      3.11648532633600   -1.19872129506000   -2.09635762187100
 C      0.48153567004500    0.56833562782200   -1.15586903494400
 O     -0.33585402508100    0.58406239028100    0.05055038706900
 C      2.69582708754000    1.60842168323500   -0.25862109335100
 O      3.30563396490000    2.53792876909100   -0.61033161868200
 C      2.55885731635800   -0.22983884679100    1.74070845129900
 O      2.98816687965100   -0.52341129070500    2.78287031948100
 C      0.30714729427500   -2.52052725513600   -0.51510722416400
 C      1.64456463915200   -1.90399209749200   -0.14524943946900
 H      0.44244457744400   -3.56233118123600   -0.81626960430000
 H      2.18812051519200   -2.44911929417700    0.61856248244800
 H     -0.76536392465700   -0.27717585146600    0.20286894547600
 H     -0.17867349547100   -2.00971289627200   -1.34822273412100
 H      0.50382827928800    1.57138780016700   -1.56553761253500
 H     -0.36552424880600   -2.51043516517500    0.34850745885800
