# Supplementary material for: Mining hydroformylation in complex reaction network via graph theory
Source: RSC Adv. 2021 Jul 1;11(38):23235–40. doi: 10.1039/d1ra03395f (PMC9036754; doi:10.1039/d1ra03395f)
Supplement: RA-011-D1RA03395F-s1320 [file RA-011-D1RA03395F-s1320.xyz]

18
eq2183         -678.483193364546   -678.483193364546
Co      1.75406001590500    0.04386600072200    0.15804657524500
 H      0.08952146472100   -0.42867547370800   -1.79732073951300
 C      2.53972125305000   -1.23969752556200   -1.09485833336400
 O      3.22475890417000   -1.10305411134200   -2.08013371315800
 C      0.38077269705800    0.38411629164100   -1.14227031007700
 O     -0.41718800112500    0.30749280761500    0.08247264825300
 C      2.48788111391500    1.60205164548600   -0.20426207360800
 O      3.02590542464200    2.58581282129700   -0.53466170894100
 C      2.50493958145200   -0.28524601124200    1.74511691208100
 O      2.95431867617700   -0.55588156042800    2.78588476041900
 C      0.43024191506900   -2.60670291642200   -0.60236906637800
 C      1.76371067015900   -1.99195863933700   -0.19986182952800
 H      0.39321801511800   -3.63673643663300   -0.24540359222800
 H      2.31770860734700   -2.51043557823300    0.57311588590200
 H     -0.63623551474900    1.18385307504800    0.44109529426900
 H      0.30439373824200   -2.62469577579600   -1.68747512822600
 H      0.31765200198200    1.35179733535200   -1.63592743769800
 H     -0.40658479430200   -2.05806128095900   -0.16313709682700
