# Supplementary material for: Mining hydroformylation in complex reaction network via graph theory
Source: RSC Adv. 2021 Jul 1;11(38):23235–40. doi: 10.1039/d1ra03395f (PMC9036754; doi:10.1039/d1ra03395f)
Supplement: RA-011-D1RA03395F-s1321 [file RA-011-D1RA03395F-s1321.xyz]

18
eq2184         -678.429082609404   -678.429082609404
Co     -0.62966242234800   -1.26728968236700    0.09221905443300
 H     -2.04204652142500   -1.64347830964800   -3.35555716002400
 C     -2.12034954536400   -0.37191067721400    0.39069832274800
 O     -2.05213320164500   -0.27127604684800    1.63507051677900
 C      1.31125513685200    0.47311951335000   -0.48468005686800
 O      1.09551630287700   -0.07225279952600    0.56469505621200
 C     -1.64385119950600   -0.98626574029800   -2.55937365714200
 O     -1.99641108033700    0.21246084156900   -2.50924238329700
 C     -0.75169944745700   -1.62739999036000   -1.59476158830600
 O      1.59688725612800    1.02424508282600   -1.48388474335000
 C      1.01539115633700   -3.28501782953600   -0.95942934003900
 C      0.19558195108500   -2.68513010898000   -2.11019717223000
 H      0.34345193546500   -3.70726436986800   -0.20238977793800
 H     -0.37899973818600   -3.47331452948100   -2.61333531823500
 H      0.86567923186500   -2.25313734101500   -2.86585131980100
 H      1.64339590092800   -2.51935592047000   -0.48522331409500
 H      1.68008963331100   -4.07848491501000   -1.30247462355100
 H     -2.92311545699900    0.03084881877900   -0.23852331867500
