# Supplementary material for: Mining hydroformylation in complex reaction network via graph theory
Source: RSC Adv. 2021 Jul 1;11(38):23235–40. doi: 10.1039/d1ra03395f (PMC9036754; doi:10.1039/d1ra03395f)
Supplement: RA-011-D1RA03395F-s1322 [file RA-011-D1RA03395F-s1322.xyz]

18
eq2185         -678.443156260300   -678.443156260300
Co     -0.40356234125800   -0.66699749710100   -0.71222630976500
 H      1.57570316964400   -1.49533895078700    0.62167614277200
 C      1.24927853600800   -1.35978056160300   -0.42338861062000
 O      1.95770632025600   -1.55478103329700   -1.40949981366800
 C      0.36288203564300    1.31143638274200    2.51555580856800
 O      0.69376844252800    1.64702013298500    3.59822080901300
 C      0.51478660198400    1.69751548231700    0.13538526951600
 O      0.20355969600900    1.21218878792500   -1.00717889515300
 C     -0.01370394693600    0.97188891065400    1.26783172746300
 O     -0.79524987573100   -0.13308875504300    1.00175178443000
 C      1.55865693165200    2.75715222724500    0.24794785526500
 C      2.92006855360300    2.02212656073300    0.17794701054700
 H      1.47089711518300    3.31534392093500    1.18257586900600
 H      3.02961728378200    1.33118961043700    1.01946900161500
 H      2.98332743159500    1.44575985395700   -0.74747098674600
 H      1.45928158646100    3.44371111564800   -0.59170107083400
 H     -0.80096499264000   -2.06418125129500   -0.46790395168600
 H      3.73993404841100    2.73820968904400    0.20818932839200
