# Supplementary material for: Mining hydroformylation in complex reaction network via graph theory
Source: RSC Adv. 2021 Jul 1;11(38):23235–40. doi: 10.1039/d1ra03395f (PMC9036754; doi:10.1039/d1ra03395f)
Supplement: RA-011-D1RA03395F-s1323 [file RA-011-D1RA03395F-s1323.xyz]

18
eq2186         -678.338079744110   -678.338079744110
Co      0.12045603004000   -1.41855823606400    1.55940208041900
 H     -2.72677406347200    0.14389470679000   -3.33551364865200
 C     -1.54035613262200   -0.89754869053300   -0.49992312813200
 O     -1.46558903730100   -0.66173704017200    0.72046955523400
 C      1.21716718008500   -0.04923295048200   -1.05172756004300
 O      1.62312907275400   -0.84852279110600    1.49925712005600
 C     -1.98769223788200   -0.36934772929200   -2.74676987755800
 O     -2.16774591876500   -0.08366909742500   -1.34814561755200
 C     -1.01350037643700   -1.13895473895400   -3.17998671875900
 O      2.28972330757900    0.05776613706000   -1.47509227969000
 C      0.25725061834900   -3.02855684434300    0.52983155765100
 C     -0.01258869201700   -1.92380709489200   -3.51593904775800
 H      0.66563095367300   -2.77964477724700   -0.45792360602500
 H     -0.13862553260500   -3.00004547063400   -3.57250911295700
 H      0.97083693671100   -1.51627374089700   -3.72460677783800
 H     -0.73643910477100   -3.49200211949800    0.43344932272500
 H      0.94708130601200   -3.70935304875000    1.02738149921400
 H     -1.09298441783200   -1.78531047765500   -0.94389458373900
