# Supplementary material for: Mining hydroformylation in complex reaction network via graph theory
Source: RSC Adv. 2021 Jul 1;11(38):23235–40. doi: 10.1039/d1ra03395f (PMC9036754; doi:10.1039/d1ra03395f)
Supplement: RA-011-D1RA03395F-s1324 [file RA-011-D1RA03395F-s1324.xyz]

18
eq2187         -678.318197210657   -678.318197210657
Co      0.01897471604700   -1.29797978092200    1.22623367150600
 H     -1.93354614075400    1.04163554269500   -3.30950188845900
 C     -1.26178167712200   -1.00344660582900   -0.81086345040500
 O     -1.60085829071900   -1.02620887232200    0.58178509349500
 C      0.27062826545900   -1.05254730434200   -0.64050182234200
 O      1.11495483658100   -0.40522926337700    1.93159986951800
 C     -1.54712426263700    0.14671861799200   -2.85254002761100
 O     -1.72309274441100    0.17188774887000   -1.45169270749300
 C     -0.97422613649200   -0.86025287804300   -3.48125324609500
 O      1.24342347899400   -0.91942132080900   -1.33071224143400
 C      0.80782727698700   -3.02501626006100    0.95943152844200
 C     -0.29075576227600   -1.86924671367300   -3.98130539657200
 H      0.06107998328100   -3.54104528769400    0.34669491850700
 H     -0.77806086170100   -2.77338634101700   -4.33085210336800
 H      0.79272871902200   -1.81697476359900   -4.03664221522700
 H      0.88195205244600   -3.43843779467700    1.96341847099900
 H      1.76512980813500   -2.93182597070300    0.45537418619600
 H     -1.63827336932500   -1.90012675658700   -1.32091346306200
