# Supplementary material for: Mining hydroformylation in complex reaction network via graph theory
Source: RSC Adv. 2021 Jul 1;11(38):23235–40. doi: 10.1039/d1ra03395f (PMC9036754; doi:10.1039/d1ra03395f)
Supplement: RA-011-D1RA03395F-s1325 [file RA-011-D1RA03395F-s1325.xyz]

18
eq2188         -678.519591587788   -678.519591587788
Co      0.41614701391100   -1.28479547017600   -0.22630486487500
 H      1.17053851949200    2.34820598083700    0.57018171738200
 C      2.10244926460300   -1.78730357075200   -0.58012898154600
 O      3.15524993381000   -2.14798386723400   -0.94568594604100
 C      0.86564119993200    1.37715268574100    0.19323999075800
 O      0.44529568187300    0.45413412216500    0.92687536808300
 C     -1.06625237980700   -2.02294318413300   -0.86976058852800
 O     -1.94598252126900   -2.48396880145100   -1.49461485385700
 C      0.39125023936300   -0.03134778603400   -1.68504630226900
 O      0.99898278360500    1.24866202208900   -1.11895782630000
 C      1.11422119643000   -0.31595056686700   -2.97964353886900
 C      0.86969448632800    0.79007297312500   -4.01124350993300
 H      0.74839131017400   -1.27720575042700   -3.35275378592200
 H      1.22883928893100    1.74559132008200   -3.62302212888600
 H      1.38756798262400    0.57103476751300   -4.94647805884600
 H      2.18480010249900   -0.42429189071900   -2.79182947904400
 H     -0.64726084990300    0.25949477813900   -1.88377619046600
 H     -0.20058170456500    0.88463596833500   -4.21862919653700
