# Supplementary material for: Mining hydroformylation in complex reaction network via graph theory
Source: RSC Adv. 2021 Jul 1;11(38):23235–40. doi: 10.1039/d1ra03395f (PMC9036754; doi:10.1039/d1ra03395f)
Supplement: RA-011-D1RA03395F-s1326 [file RA-011-D1RA03395F-s1326.xyz]

18
eq2189         -678.436091116274   -678.436091116274
Co      0.21085083616200   -0.53657893734300   -2.31075991565500
 H     -2.06220114213100   -0.05644376513300   -3.43112638932100
 C      0.48416045892200    1.24155200233800   -0.36514536584300
 O      0.34493342164200    1.86715322377100    0.68299531170400
 C     -1.70699431799700   -0.61129387120000   -2.55888471057700
 O     -1.04545376897000   -1.78627552215200   -2.73149047019700
 C      0.38415114156000   -0.29369123405500   -0.50642857931300
 O      0.46506083518800   -1.11571687804300    0.39426572213100
 C     -2.42725891956100   -0.34965834930400   -1.28369629944000
 O     -3.05363526343000    0.70475419243100   -1.08567398951100
 C      0.68575940654000    1.89844227621400   -1.72048636520300
 C     -0.55747616304000    2.69422635614200   -2.15168639177900
 H      0.95663808466800    1.13749224850500   -2.50734013071900
 H     -0.70785738549500    3.52088492354100   -1.45703232453400
 H     -0.42163635567900    3.09034100474100   -3.15831740837300
 H      1.56275926401800    2.54835303543200   -1.68449781687800
 H     -2.32977872138100   -1.12828993834600   -0.51420909473000
 H     -1.45742758960200    2.07854142161900   -2.12812436915900
