# Supplementary material for: Mining hydroformylation in complex reaction network via graph theory
Source: RSC Adv. 2021 Jul 1;11(38):23235–40. doi: 10.1039/d1ra03395f (PMC9036754; doi:10.1039/d1ra03395f)
Supplement: RA-011-D1RA03395F-s1327 [file RA-011-D1RA03395F-s1327.xyz]

18
eq219          -678.441298928218   -678.441298928218
Co     -0.85219279182900   -0.29526622613900    0.87123407791900
 H     -1.53886405330800   -1.05291912863600    1.95552544512800
 C     -0.22350064318700    0.43947577863500   -0.62495927011000
 O      0.18802347797000    0.88696365699700   -1.61802561368800
 C     -2.49178527798800    0.32761973032100    0.82046322714300
 O     -3.60852726445100    0.67402984605000    0.80536525239800
 C     -0.23334284930200   -1.93204335074400    0.64432308922700
 O      0.10662618353100   -3.04259436067100    0.51809073153500
 C     -1.11678348805100    3.22593409379300    0.65675827894000
 O     -1.58995524354200    3.39181985448500    1.70209056965600
 C      0.84975381492100    0.76108877492100    1.86434879585100
 C     -0.13536320388600    0.54956544737800    2.80363216184800
 H      1.67885302008900    0.07305174838200    1.76106207155100
 H     -0.85393749347900    1.32204230267800    3.04735790366300
 H     -0.08482116497200   -0.29853726620300    3.47286051376400
 H      0.94710490719900    1.71646373737600    1.36197419409300
 H     -2.20476184296100   -1.30917797484600   -1.30519183850000
 H     -2.52979289303400   -1.39447078804600   -1.96887604255900
