# Supplementary material for: Mining hydroformylation in complex reaction network via graph theory
Source: RSC Adv. 2021 Jul 1;11(38):23235–40. doi: 10.1039/d1ra03395f (PMC9036754; doi:10.1039/d1ra03395f)
Supplement: RA-011-D1RA03395F-s1328 [file RA-011-D1RA03395F-s1328.xyz]

18
eq2190         -678.411589155804   -678.411589155804
Co      0.85546116238100    2.09513168908500    0.30721954170600
 H     -0.35191598178300   -1.39111778933000    1.07470960621900
 C      1.40479411181500   -2.24931994905800   -2.19181746065300
 O      1.17845677618200   -2.00087585418100   -1.08120289818700
 C     -0.83035068165400    0.52096887607300   -0.11549336245900
 O     -0.92844568719600    1.79527995424200    0.60597233343500
 C      0.29076465292800    1.02118939697400   -1.11005074310200
 O      0.50849051834700    0.77088805927300   -2.27635111950900
 C     -0.05233419750200   -0.37655847305500    0.81787425040100
 O      0.98491557202200    0.14569552610600    1.29894609524800
 C     -2.13516684546400    0.02930253409700   -0.69013856110000
 C     -1.95961651315000   -1.25793389554000   -1.50398736126700
 H     -2.53396245922900    0.82489443468800   -1.32174782352300
 H     -1.55666293596000   -2.07014972605700   -0.89138741246900
 H     -2.92025373186700   -1.58444473282000   -1.90223482381500
 H     -2.84123646468200   -0.11505965920600    0.13254619166100
 H      0.65497485738200    3.25322892498000   -0.55058237716800
 H     -1.28040825789300   -1.08657431686600   -2.34200687988700
