# Supplementary material for: Mining hydroformylation in complex reaction network via graph theory
Source: RSC Adv. 2021 Jul 1;11(38):23235–40. doi: 10.1039/d1ra03395f (PMC9036754; doi:10.1039/d1ra03395f)
Supplement: RA-011-D1RA03395F-s1329 [file RA-011-D1RA03395F-s1329.xyz]

18
eq2191         -678.450955413336   -678.450955413336
Co      0.76546673831400   -1.69569029986700   -2.19675218511000
 H     -3.04449117591900   -1.37229504137200   -1.83687567014900
 C     -0.54287329300300    0.80704657318300   -1.87201180758100
 O      0.56181030043600    0.29048353594600   -2.15585156560900
 C     -1.01863568899000   -1.45661997668300    1.04954842999300
 O     -1.23187267817700   -2.61294806149700    1.19663252320700
 C     -1.98139384875100   -1.20667635961400   -1.89233686026800
 O     -1.73604310592400    0.21376386517800   -1.78884593389100
 C     -0.98028930682600   -2.07130702674100   -1.98369169734700
 O     -0.81117471611800   -0.29272527183900    0.94021351380900
 C      1.58639604996600   -1.91322736455300   -0.52697112455200
 C     -0.36515828041600   -3.34436087994200   -2.17774086387300
 H      1.20531708453200   -2.73146192553500    0.08739925065600
 H     -0.21507203328200   -3.97213304777700   -1.30348094772600
 H     -0.55226550784700   -3.88398656248800   -3.10367242627700
 H      1.59566172374400   -0.96394156007400    0.01814378842400
 H      2.60708237628800   -2.16394690801400   -0.86769223899800
 H     -0.63348474633500    1.86912230762900   -1.66825500823200
