# Supplementary material for: Mining hydroformylation in complex reaction network via graph theory
Source: RSC Adv. 2021 Jul 1;11(38):23235–40. doi: 10.1039/d1ra03395f (PMC9036754; doi:10.1039/d1ra03395f)
Supplement: RA-011-D1RA03395F-s1330 [file RA-011-D1RA03395F-s1330.xyz]

18
eq2192         -678.382694212512   -678.382694212512
Co      0.79593967516100   -0.74461347568300    0.54458248141100
 H     -3.06996155707900   -1.80413888880400   -3.28397425193600
 C     -2.05773685673800   -0.43300315230200   -0.46868932059100
 O     -0.83648516131200   -0.28470670622900   -0.56644299972300
 C      1.89296641490300   -0.65198525577800   -0.83689350464600
 O      1.53396121611200   -0.87184891230600    1.97280181310700
 C     -2.26890689741300   -1.47707638616500   -2.64273130970800
 O     -2.82296904203900   -0.94851866210500   -1.43923076631700
 C     -0.99109285978900   -1.59000277809100   -2.93353964282800
 O      2.71150045290400   -0.69826292841600   -1.66370167595200
 C      0.34992534172600   -2.60960304252600    0.26847548175700
 C      0.25769249258600   -1.76658939354100   -3.29775472081100
 H      1.20744817089200   -3.22340209583100    0.53338526383600
 H      0.79186936316200   -2.67140415140700   -3.02577340391300
 H      0.80221847015600   -1.00050791005900   -3.83655001562300
 H      0.04250242242500   -2.75945056009000   -0.76847314404800
 H     -0.48209054840100   -2.78974398908900    0.95513119720000
 H     -2.64780120975800   -0.17604571541500    0.40713768493200
