# Supplementary material for: Mining hydroformylation in complex reaction network via graph theory
Source: RSC Adv. 2021 Jul 1;11(38):23235–40. doi: 10.1039/d1ra03395f (PMC9036754; doi:10.1039/d1ra03395f)
Supplement: RA-011-D1RA03395F-s1331 [file RA-011-D1RA03395F-s1331.xyz]

18
eq2193         -678.384616752996   -678.384616752996
Co      0.56160131688800    0.12721968759200    0.57121503920400
 H     -2.92001631318300   -0.72344803347900   -3.52951634514800
 C     -1.99677167092500   -0.47046022487900   -0.48384402230800
 O     -0.88482563637400    0.06327569501400   -0.66818311906200
 C      1.37266510295600   -1.26290840922600   -0.33581713914500
 O      0.55065195859700   -0.31211558933400    2.12426140655800
 C     -2.21651732893500   -1.09144002378600   -2.80362061541300
 O     -2.74390442031500   -0.97527073891300   -1.46091547331500
 C     -1.04899069191800   -1.64579815583800   -3.02532806095200
 O      2.13946353341300   -0.90581641575200   -1.24369972516500
 C      0.95279996832700   -2.67983765287900   -0.06356439307300
 C      0.13654892322900   -2.17995022176600   -3.20297518450000
 H      1.47434483290000   -3.38581075800000   -0.71345730578600
 H      0.25615148218900   -3.25212744945700   -3.31269476558500
 H      1.03013829284800   -1.56468958224400   -3.18640304956700
 H     -0.12730421797800   -2.75851207131400   -0.23386585273100
 H      1.12660846010500   -2.89474469729500    0.99139687313600
 H     -2.45366370432100   -0.58846936228400    0.49477089900500
