# Supplementary material for: Mining hydroformylation in complex reaction network via graph theory
Source: RSC Adv. 2021 Jul 1;11(38):23235–40. doi: 10.1039/d1ra03395f (PMC9036754; doi:10.1039/d1ra03395f)
Supplement: RA-011-D1RA03395F-s1332 [file RA-011-D1RA03395F-s1332.xyz]

18
eq2194         -678.435924742477   -678.435924742477
Co      1.28779530570900   -2.11323795039400   -1.10738158198800
 H     -1.54510703864100   -0.92750526231900   -3.52835720047200
 C     -2.13390151753500   -0.00406362146500   -0.95816741503800
 O     -2.97211386815200   -0.89487153450300   -1.04171903453100
 C      0.89921534613600    0.28036316144900    0.49534367817800
 O      1.72949953972000   -0.46449889176700    0.07213565775200
 C     -0.82640788748000   -0.94202424532900   -2.72240019598100
 O     -1.01215613221900    0.10376054033600   -1.74317128421800
 C      0.14336956354300   -1.81099175780200   -2.50802873897500
 O      0.10753201142000    1.02491816597400    0.94581854486400
 C     -0.03667719498800   -2.74904697902900    0.07631646990600
 C      0.77510975872500   -3.06601410805000   -2.73293758778800
 H     -0.47965259967000   -1.93786981241600    0.67546677973100
 H      0.18303661086700   -3.96878161613400   -2.60990975611800
 H      1.59391022751300   -3.14113860380900   -3.44770675840300
 H      0.49753808206400   -3.44838805949200    0.73926172327100
 H     -0.84924365940000   -3.26407751417400   -0.43985228915000
 H     -2.15276665592700    0.82256408488700   -0.24695183455300
