# Supplementary material for: Mining hydroformylation in complex reaction network via graph theory
Source: RSC Adv. 2021 Jul 1;11(38):23235–40. doi: 10.1039/d1ra03395f (PMC9036754; doi:10.1039/d1ra03395f)
Supplement: RA-011-D1RA03395F-s1333 [file RA-011-D1RA03395F-s1333.xyz]

18
eq2195         -678.422575411232   -678.422575411232
Co     -0.16156080388100   -0.17609459712200   -0.46150316642100
 H     -1.31995477611500   -0.81428968939300   -1.16432461092300
 C      1.23759850597900    0.41366434843900    0.49398561506600
 O      2.14849861008000    0.77475613397100    1.11534430054700
 C     -1.50874369407000    0.45587775828000    0.49001170375000
 O     -2.44082986670500    0.78714114528800    1.10779321899900
 C      0.48517851427600   -1.76899464675300   -0.83992327977500
 O      0.83581806071500   -2.85626647117900   -1.07374255336200
 C      2.30863306274400   -0.15822192240800   -2.88203554542600
 O      3.01188923329300   -0.21194243243400   -1.88174362588600
 C      1.31926445054200   -0.82974602137300   -3.75695273564900
 C      1.82178252361000    0.65005833456700   -4.02112598927400
 H      0.30453606618300   -0.95617308192900   -3.39685654467600
 H      2.47461159435400    0.81573323931000   -4.86791270959100
 H      1.12422474642200    1.45556214300300   -3.82134488900400
 H      1.65746802520400   -1.60731116161100   -4.42936260659500
 H      0.26400363416600    1.14689142119000   -1.66042116313700
 H     -0.34342633880200    0.78254923042500   -1.98746359445800
