# Supplementary material for: Mining hydroformylation in complex reaction network via graph theory
Source: RSC Adv. 2021 Jul 1;11(38):23235–40. doi: 10.1039/d1ra03395f (PMC9036754; doi:10.1039/d1ra03395f)
Supplement: RA-011-D1RA03395F-s1334 [file RA-011-D1RA03395F-s1334.xyz]

18
eq2196         -678.425827816917   -678.425827816917
Co     -0.41356740420100   -1.76576220828100    1.13846708454300
 H     -0.98436165028300    1.26973314909500    1.76574997481100
 C      0.06228675911100    0.99008930120400    1.90618423962300
 O      0.43575461135900   -0.19220613749300    1.80848629207200
 C     -1.41549919128600   -2.16034540215500    2.54420974001100
 O     -2.17273765461900   -2.40279938107500    3.40224809183300
 C     -0.93707122350700   -2.94839909410400    0.03035589644400
 O     -1.30269616020200   -3.68645626358200   -0.80806956232800
 C     -1.07123147778300    0.87720305415400   -0.86134394381900
 O     -0.12705666690900    1.60832120826700   -0.57419835247200
 C     -2.34702327371100    0.27130097827400   -0.40220377723500
 C     -1.73835095401000    0.00827736947100   -1.84207353920400
 H     -3.23017415861400    0.89417035542400   -0.32961514069300
 H     -1.31156334932400   -0.97333745160700   -2.00940763896800
 H     -2.23805434360700    0.45135397765800   -2.69346805253000
 H     -2.30155636756000   -0.55979382836000    0.29837244985800
 H      0.23264134191400   -1.45717730792400   -0.20788669631400
 H      0.78452206667000    1.76339697768800    2.16071240332500
