# Supplementary material for: Mining hydroformylation in complex reaction network via graph theory
Source: RSC Adv. 2021 Jul 1;11(38):23235–40. doi: 10.1039/d1ra03395f (PMC9036754; doi:10.1039/d1ra03395f)
Supplement: RA-011-D1RA03395F-s1335 [file RA-011-D1RA03395F-s1335.xyz]

18
eq2197         -678.373517016165   -678.373517016165
Co      0.21321901670800   -1.11445814614000    1.25789525528700
 H     -2.98103157869100   -0.58205547078000   -3.72496605608600
 C     -1.57712985539100   -0.60230653756800   -0.83604570141000
 O     -0.99957753949900    0.02694525136900    0.05634690867700
 C      1.51961972309200    0.08752559110200    0.99149782638300
 O      0.26136491188300   -2.32482607751400    2.32206454237400
 C     -2.15519324278100   -0.85995250336800   -3.09446596756100
 O     -2.03373846250400   -0.00039703671700   -1.95170141106200
 C     -1.27691254282000   -1.82146545504400   -3.28218524031500
 O      2.46076482212700    0.73748668273900    0.79039551783600
 C      0.84029513736000   -2.19675687910500   -0.23670681484200
 C     -0.33275735854100   -2.73319906491700   -3.35534691198300
 H      0.93517310894800   -1.57526729085300   -1.13425029844100
 H     -0.45051056596300   -3.70453481473100   -2.88703146841600
 H      0.60621095893200   -2.52575761304200   -3.85657375780100
 H      0.10459044280300   -2.99268222389200   -0.38177837073300
 H      1.79780181766700   -2.63377813442700    0.03823356244300
 H     -1.72320890179700   -1.68542428121900   -0.79762243775400
