# Supplementary material for: Mining hydroformylation in complex reaction network via graph theory
Source: RSC Adv. 2021 Jul 1;11(38):23235–40. doi: 10.1039/d1ra03395f (PMC9036754; doi:10.1039/d1ra03395f)
Supplement: RA-011-D1RA03395F-s1336 [file RA-011-D1RA03395F-s1336.xyz]

18
eq2198         -678.471811812885   -678.471811812885
Co     -0.11428172782800    0.30810895597800   -1.12779239482700
 H     -0.80163555270900   -1.34112263604800    2.26325292123400
 C      0.08109328080800   -0.65323405031500   -2.55116560043000
 O      0.21431051011300   -1.32692532901600   -3.49707019793800
 C      0.29399047229700   -0.39742785206400    0.70584489446600
 O     -0.04564574679900    0.88231396156300    0.77041313274400
 C      1.33057806488300   -0.61720878609400   -0.29569161878200
 O      2.41776393453100   -1.11055080178900   -0.50223271333700
 C     -0.63180895325900   -1.48584319904200    1.19875020497300
 O     -1.94565595592700   -1.40081076675400    0.58669135179300
 C     -1.74057157391300    1.70035349489700   -0.98208347017900
 C     -1.60349809666400    1.36753925860100   -2.30895501367700
 H     -2.42752599667700    1.17331268823600   -0.33003063757700
 H     -0.17742855035000   -2.46488209954300    1.02052953432000
 H     -2.23584270806600    0.61146503972600   -2.76023546508300
 H     -1.85959198896000   -1.47440827293900   -0.38418354156900
 H     -1.25043535959500    2.57048300920900   -0.56512236665200
 H     -1.01631015723600    1.98338238470900   -2.98065182391600
