# Supplementary material for: Mining hydroformylation in complex reaction network via graph theory
Source: RSC Adv. 2021 Jul 1;11(38):23235–40. doi: 10.1039/d1ra03395f (PMC9036754; doi:10.1039/d1ra03395f)
Supplement: RA-011-D1RA03395F-s1337 [file RA-011-D1RA03395F-s1337.xyz]

18
eq2199         -678.399190254276   -678.399190254276
Co      0.15397393067100    0.18156125662600    0.07079360073500
 H      0.60746652822500   -2.32835509691300    1.60561418776400
 C     -1.72900159366100    2.19282228072700    2.35187047482600
 O     -1.68525922744300    3.16020844229900    1.71670182223400
 C     -1.61981673362100    1.88772348698000   -1.02636506585100
 O     -1.61445699254700    0.79565956563500   -0.40260159216000
 C      0.02018989223800   -0.33962034658400    2.22254863110400
 O     -1.06111916068800   -0.74472991505900    3.00187090387100
 C      0.79554147835400   -1.26023956648300    1.54129235459400
 O      1.67662687160700   -0.77601817153700    0.62990235068800
 C     -0.30378463848000    2.55380089427500   -1.25523259453000
 C      0.75908189667800    1.58400666442600   -0.76983686952200
 H     -0.29732248755700    3.49683789820400   -0.68581241060000
 H      1.78439772971000    1.96110903105300   -0.79212074993100
 H     -2.57209886777900    2.30970739879200   -1.34807427944500
 H     -0.18476577552300    2.83006873687000   -2.30985896746700
 H      0.41237682639200    0.66489982109600    2.37645869399800
 H     -1.67724672585200    0.00046560114500    3.11381373781000
