# Supplementary material for: Mining hydroformylation in complex reaction network via graph theory
Source: RSC Adv. 2021 Jul 1;11(38):23235–40. doi: 10.1039/d1ra03395f (PMC9036754; doi:10.1039/d1ra03395f)
Supplement: RA-011-D1RA03395F-s1338 [file RA-011-D1RA03395F-s1338.xyz]

18
eq22           -678.447770730758   -678.447770730758
Co     -0.79447762309800   -0.05639852076600   -0.17484786810800
 H     -1.75653996021600   -0.83334303315600    0.64724906874900
 C      0.40168726404400    0.88867943709700   -1.13417873960500
 O      1.13449726497200    1.52096049271400   -1.77704181233500
 C     -0.63912288520800    0.75894741030800    1.38255990211900
 O     -0.58432361107700    1.26161303344000    2.43450460452500
 C     -0.22633678764400   -1.70912215961000   -0.42895324356900
 O      0.08324542113600   -2.82600554531400   -0.57020764081100
 C      2.46913193212300   -0.41836417168100    0.78075486469900
 O      2.29639192469100   -1.13467514185400    1.67519710041200
 C     -2.47566864050400    1.02395717221400   -0.89059839824800
 C     -2.26271956500300   -0.08690151247800   -1.70768868357600
 H     -2.13351546849000    2.00601506799500   -1.19389579364700
 H     -2.83716716897900   -0.99281964603600   -1.56462099346900
 H     -1.75293176028300    0.01466848492500   -2.65785872116500
 H     -3.21882730701900    0.99283831361400   -0.10510033525200
 H      0.60881531515300   -0.83309538198600   -3.44337730531300
 H      0.17536554444800   -1.25240930420500   -3.01162881524800
