# Supplementary material for: Mining hydroformylation in complex reaction network via graph theory
Source: RSC Adv. 2021 Jul 1;11(38):23235–40. doi: 10.1039/d1ra03395f (PMC9036754; doi:10.1039/d1ra03395f)
Supplement: RA-011-D1RA03395F-s1339 [file RA-011-D1RA03395F-s1339.xyz]

18
eq220          -678.422762784745   -678.422762784745
Co      0.11243019169400   -0.10761834309500   -0.04067021160300
 H      0.30240263105900    0.20634333749200    1.40365142021500
 C      0.14835590749600   -0.43049260317900   -1.79839740352600
 O      0.20808655323700   -0.62395823643900   -2.94512646437900
 C      0.97537086031500   -1.53623004924800    0.52572738857200
 O      1.58291851738000   -2.43873570389900    0.94371451239500
 C      0.46400937577300    1.61693215433700   -0.03791314469400
 O      0.74551410966900    2.74686103792100    0.00549359127600
 C     -2.58213438039200    1.96001367883600   -1.00203486542400
 O     -2.72031522590900    2.30773194332900    0.16302904765000
 C     -2.89859960086400    0.96274860496100   -2.05126669069800
 C     -1.93903333351700    2.19708256336600   -2.31347618232000
 H     -2.45147272987100   -0.02217699321400   -1.98430340789500
 H     -2.31185573416100    2.99102603237700   -2.94716614493500
 H     -0.87862946392800    2.00296238908500   -2.42138379141400
 H     -3.87305910988400    0.98097465005800   -2.52132930444400
 H     -1.63412129347200    0.00809119227200    0.39499009230700
 H     -1.54124010723400   -0.75835531646000    0.25640245229800
