# Supplementary material for: Mining hydroformylation in complex reaction network via graph theory
Source: RSC Adv. 2021 Jul 1;11(38):23235–40. doi: 10.1039/d1ra03395f (PMC9036754; doi:10.1039/d1ra03395f)
Supplement: RA-011-D1RA03395F-s1340 [file RA-011-D1RA03395F-s1340.xyz]

18
eq2200         -678.489725626228   -678.489725626228
Co      0.26465674995800    0.76487579492700    0.26864188280900
 H      2.01125731144300    0.53026088730400   -1.89297281095100
 C     -0.03580644679000   -0.88531996012700    0.87270101955300
 O     -0.29144303501500   -1.95930767351400    1.23462028405000
 C      1.85399927863000    1.04961864041000   -0.95137300061800
 O      1.10696363949300    2.14126642822900   -0.87419293461800
 C     -0.93497433831100    1.85402264022300    1.11694296288200
 O     -1.68247946283500    2.56896687531800    1.63342645888100
 C      2.42458087403200    0.56449808660300    0.30064940412300
 O      2.06282033228600    1.14480049414500    1.39977649956300
 C     -2.38033860893100   -0.05837764869600   -0.84332669340100
 C     -0.93122899348900    0.22700111821000   -1.21018326716700
 H     -2.84454366081000    0.80345086707800   -0.35665001480200
 H     -0.46876095518200   -0.61832689359000   -1.72592726084500
 H     -0.82621708000700    1.12940930216800   -1.81537638939400
 H     -2.95558475134000   -0.27486742831100   -1.74908191875800
 H     -2.47774573537000   -0.91857745790200   -0.17556754845900
 H      3.02814273647000   -0.34558808053000    0.30657062109300
