# Supplementary material for: Mining hydroformylation in complex reaction network via graph theory
Source: RSC Adv. 2021 Jul 1;11(38):23235–40. doi: 10.1039/d1ra03395f (PMC9036754; doi:10.1039/d1ra03395f)
Supplement: RA-011-D1RA03395F-s1341 [file RA-011-D1RA03395F-s1341.xyz]

18
eq2201         -678.484336380383   -678.484336380383
Co     -0.11631807001700    0.34733076951700   -0.52303272643500
 H      2.96571733343800    0.69247903883100    0.94789694927300
 C      0.84427738541400   -1.01317680244100   -1.16810431816900
 O      1.44634650335500   -1.89552011670700   -1.63482832189900
 C      2.17320007913200    1.40291539469100    0.65805644483700
 O      2.41990502033200    2.40068474548300   -0.03844474019700
 C      0.12772843029200    1.52216457732000   -1.80448655772000
 O      0.26842186691800    2.30865223054600   -2.64448651688700
 C      0.82656662592600    1.01090414526000    1.15098769850400
 O     -0.25427718613000    1.72341791626400    0.87850006615500
 C     -2.04274644913200   -0.50622020268100    0.15204357387800
 C     -2.01214149024100    0.39992618511900   -1.03031960247800
 H     -2.49812307001900   -0.04963090875200    1.02749187257000
 H     -2.21972073115000   -0.03973095081900   -1.99958619366600
 H     -2.41935836476200    1.39318338086900   -0.87787229286700
 H     -2.41927141884200   -1.50394713453400   -0.06271635061100
 H     -0.96501198046500   -0.75165928415300    0.54763639135800
 H      0.79810337080800    0.27603300800300    1.95994191721200
