# Supplementary material for: Mining hydroformylation in complex reaction network via graph theory
Source: RSC Adv. 2021 Jul 1;11(38):23235–40. doi: 10.1039/d1ra03395f (PMC9036754; doi:10.1039/d1ra03395f)
Supplement: RA-011-D1RA03395F-s1342 [file RA-011-D1RA03395F-s1342.xyz]

18
eq2202         -678.462843306297   -678.462843306297
Co     -0.13040421313500   -0.57129783891500   -1.16284657358000
 H     -1.78630127060800   -4.51942374282000   -3.18168194595600
 C     -2.23308766744200    0.46542761920000   -0.89331522672800
 O     -1.31386680008800    0.81933408908900   -0.07069190330400
 C      2.24233520100300   -1.00626492897800    0.41417098033700
 O      1.68611306850600   -0.27338696132400   -0.34690598857600
 C     -1.09035549675600   -3.73280813665100   -3.02117853695900
 O     -1.92070439541300   -0.40726956331000   -1.81355997627700
 C     -0.31225365770200   -2.81166717902700   -2.83662598555000
 O      2.81097560740100   -1.70990849334600    1.16078738365500
 C     -0.50594266789400   -2.02452592421600    0.01676979369200
 C      0.57234221499300   -1.70939822638200   -2.52489173829200
 H     -0.60935936621200   -1.58005549000100    1.01235433443400
 H      1.57345868627800   -2.06611697063700   -2.25954346951400
 H      0.64313545452100   -0.99576205498500   -3.36019504476200
 H      0.27171366255300   -2.79307615580000   -0.02613411371600
 H     -1.44365542198000   -2.44382611808400   -0.34324631741400
 H     -3.24516304624200    0.85912207215900   -0.84550649521100
