# Supplementary material for: Mining hydroformylation in complex reaction network via graph theory
Source: RSC Adv. 2021 Jul 1;11(38):23235–40. doi: 10.1039/d1ra03395f (PMC9036754; doi:10.1039/d1ra03395f)
Supplement: RA-011-D1RA03395F-s1343 [file RA-011-D1RA03395F-s1343.xyz]

18
eq2203         -678.471393982460   -678.471393982460
Co     -0.48183732321200   -0.79931064136700   -0.49399645459100
 H      1.69187903485000   -3.59239478034600   -3.69468130770500
 C     -2.41045189758000    0.58578967826300   -0.32046566870300
 O     -1.42769735863800    1.10595128018200   -0.95307578201500
 C      2.34284602834100   -1.15491551240800   -1.41006316271600
 O      1.41003140411000   -0.50147819750800   -1.05686435982800
 C      0.90499024182500   -3.04049096336100   -3.24036626191800
 O     -2.26127580806200   -0.62019037902900    0.16831531788500
 C     -0.02386759919300   -2.42898003530500   -2.73447314894800
 O      3.31548107779100   -1.73008228174600   -1.72689909460600
 C     -0.06870649417700   -2.42509292787700    0.37746547646200
 C     -1.08229831001700   -1.69157317067800   -2.08056799749200
 H      0.33010200274000   -2.08975140519800    1.34833988467800
 H     -1.89971583832500   -2.33676435309700   -1.76192536844600
 H     -1.44480618903700   -0.86108378080900   -2.69335845515800
 H      0.66388504758100   -3.03755910009000   -0.15722554643900
 H     -0.99241392257700   -2.98447055060500    0.52536577236800
 H     -3.35716420471800    1.10149311690500   -0.17776466663300
