# Supplementary material for: Mining hydroformylation in complex reaction network via graph theory
Source: RSC Adv. 2021 Jul 1;11(38):23235–40. doi: 10.1039/d1ra03395f (PMC9036754; doi:10.1039/d1ra03395f)
Supplement: RA-011-D1RA03395F-s1344 [file RA-011-D1RA03395F-s1344.xyz]

18
eq2204         -678.475299591053   -678.475299591053
Co     -1.17749055612900   -0.95804886063300    0.58328603197600
 H     -1.11225643863700    0.57717242146500   -2.73411200198200
 C      0.54186443235700    0.79920390508300    1.78504915556100
 O     -2.30349368115400   -0.12850501919200    1.57713042797800
 C     -0.56718267238900    0.39560512320500   -1.81712209147100
 O     -1.03773311291000   -0.69440311670300   -1.10390352921900
 C     -0.66846025696200    1.72130613761500    1.64853064760900
 O      0.33541501585400   -0.48862333469400    1.39027816761400
 C      0.45700730624000    1.13659523237200   -1.42724592128700
 O      1.63415447229700    1.17331544488000    2.21688862787200
 C     -1.94552275335800    1.11211100772800    2.23529200537600
 C      1.43972108692600    1.87321497492300   -0.96102072779100
 H     -1.81499890228900    0.89775792317900    3.29846437996900
 H      1.25027399464700    2.72879211728900   -0.31844588733100
 H      2.47553829406600    1.62617923545500   -1.16046746885400
 H     -2.77471428125600    1.80774174743900    2.09825677210600
 H     -0.43453922012700    2.66255829868900    2.14423020248800
 H     -0.83279977574800    1.92793475144900    0.58587544070200
