# Supplementary material for: Mining hydroformylation in complex reaction network via graph theory
Source: RSC Adv. 2021 Jul 1;11(38):23235–40. doi: 10.1039/d1ra03395f (PMC9036754; doi:10.1039/d1ra03395f)
Supplement: RA-011-D1RA03395F-s1345 [file RA-011-D1RA03395F-s1345.xyz]

18
eq2205         -678.450116643483   -678.450116643483
Co     -1.23023871502500   -1.30849935585500    1.94137130730300
 H     -0.18068587304600    1.46583094637600    0.88688326029300
 C      0.47054274253400    0.97597112949700    1.60755242164000
 O      0.05875898151100    0.02474433758900    2.30998024546600
 C     -2.24986956642700   -2.66741241223700    1.70215549512400
 O     -2.96785399585000   -3.55236833461600    1.41300354617600
 C      0.57543546654800   -1.00245709051500   -0.94618567273700
 O      1.12201435513500   -0.06114967914500   -0.34396654588400
 C     -1.61495250055300   -0.80931850409400    0.15533219492700
 O     -0.68695522264600   -1.41769027051200   -0.82971805425200
 C     -2.07769407928500    0.59586811106500   -0.24813105404900
 C     -2.96560379820600   -0.63067386618200   -0.48442687879300
 H     -1.62487417639100    1.06098496473500   -1.11647445051200
 H     -3.83359921646600   -0.75944015559700    0.14745479143400
 H     -3.07890262953100   -0.97041583870200   -1.50559800087800
 H     -2.36332123176200    1.27706394990900    0.54502185498100
 H      1.10293994551500   -1.60932701530500   -1.68238122106300
 H      1.46912041850900    1.37585838040800    1.77464623004900
