# Supplementary material for: Mining hydroformylation in complex reaction network via graph theory
Source: RSC Adv. 2021 Jul 1;11(38):23235–40. doi: 10.1039/d1ra03395f (PMC9036754; doi:10.1039/d1ra03395f)
Supplement: RA-011-D1RA03395F-s1346 [file RA-011-D1RA03395F-s1346.xyz]

18
eq2206         -678.487659491347   -678.487659491347
Co     -2.36201493212600   -0.52308371022900    1.08502327294900
 H      1.05268486132800   -1.27357661406600    1.71050841620100
 C      1.24633223902600   -0.20035368573600    1.56641917279500
 O      1.98387508899500    0.42634222187800    2.33587859622200
 C     -2.80547889424000    0.43844816960200   -0.28680302710700
 O     -3.03827029248100    0.99353120774300   -1.29208860156100
 C     -1.78038849199400   -2.15118132627500    1.46712093325900
 O     -1.34167244356700   -3.22299429921600    1.58766612260400
 C     -1.36161346307100    1.30660238059900    1.73502176480500
 O     -1.27235485960200    0.26983344500000    2.50926845563800
 C      0.57937427900100    0.45774992533800    0.37284680134900
 C     -0.22946126013500    1.68468495061700    0.81009812892800
 H      1.35873028470200    0.77814806694900   -0.32286490984800
 H     -0.62370117505800    2.22674323259400   -0.05121412742500
 H      0.42532070703900    2.36681327495000    1.36455517034000
 H     -0.06541486946100   -0.26025413335000   -0.14175811837800
 H     -3.34357825906500   -1.34013782762900    0.36173015919500
 H     -2.11563532526500    2.06573059687800    1.95662533801400
