# Supplementary material for: Mining hydroformylation in complex reaction network via graph theory
Source: RSC Adv. 2021 Jul 1;11(38):23235–40. doi: 10.1039/d1ra03395f (PMC9036754; doi:10.1039/d1ra03395f)
Supplement: RA-011-D1RA03395F-s1347 [file RA-011-D1RA03395F-s1347.xyz]

18
eq2207         -678.448973712812   -678.448973712812
Co      1.69262405435600    0.54507865043800    0.59950768823000
 H      1.20980764181800    1.97801071729200   -2.23163682382800
 C      2.50718861484000   -3.18080700900300   -1.36806732881000
 O      3.00789078153400   -3.04232985231200   -0.33078140237500
 C      0.92166690545500    1.11137242226200   -1.63312051532000
 O      0.45479709048000    1.49949301527000   -0.29133075316000
 C      2.10928501621800    0.28828725842800   -1.20082075641200
 O      3.00404726619200   -0.30689157165700   -1.77608775036700
 C      3.14393578191700   -0.20181200514000    1.33338519825800
 O      4.08424184174500   -0.73199293577000    1.75663726008300
 C     -0.20571849907900   -1.49164082139800   -0.28860952450500
 C      0.72035062519600   -1.09668146089900    0.85302652466000
 H     -0.91391992217300   -0.69280936766300   -0.50908079306200
 H      1.36188461268400   -1.92576342135000    1.15168486291500
 H      0.15802619576500   -0.72674525905500    1.72545211635000
 H     -0.76157971080500   -2.39595280575200   -0.01955150512800
 H      0.18030787465600    0.51172539531900   -2.17133612482900
 H      0.35395959964300   -1.72269627645700   -1.20121932087700
