# Supplementary material for: Mining hydroformylation in complex reaction network via graph theory
Source: RSC Adv. 2021 Jul 1;11(38):23235–40. doi: 10.1039/d1ra03395f (PMC9036754; doi:10.1039/d1ra03395f)
Supplement: RA-011-D1RA03395F-s1348 [file RA-011-D1RA03395F-s1348.xyz]

18
eq2208         -678.424085267336   -678.424085267336
Co      1.31259334235400    1.09936142913200   -0.15174673720600
 H     -0.97018337688900    0.25317879835700   -1.05946808838200
 C      1.49953137119900   -0.69501767488000   -0.67925835045500
 O      2.32547462037400   -0.03209802282300   -1.42034681314900
 C     -0.39334548247600    1.16266657168100   -0.90965823486600
 O     -0.44150909615700    1.68413762143400    0.47994608104100
 C      4.18291681548900   -2.02994160024500   -0.15152903759800
 O      4.42398067635900   -1.17312395557800    0.59211642341100
 C      2.58307484828000    1.17430225881700    1.17891145838500
 O      3.29000011392700    1.19502516824700    2.09856461036800
 C      1.30687793832800   -3.13777635122600   -1.13788199388300
 C      0.95961633967000   -1.87583140964400   -0.38437301759600
 H      2.01899540313800   -2.91511837874300   -1.93431745419600
 H      0.23723104339600   -1.91776834441200    0.42295294064900
 H     -0.89168528439500    1.10209330082400    1.11581184139700
 H      0.40862918512900   -3.57409620603600   -1.58414174948500
 H     -0.58620744057000    1.97608235372100   -1.60265654100400
 H      1.76280475168300   -3.87823089115400   -0.47487429080300
