# Supplementary material for: Mining hydroformylation in complex reaction network via graph theory
Source: RSC Adv. 2021 Jul 1;11(38):23235–40. doi: 10.1039/d1ra03395f (PMC9036754; doi:10.1039/d1ra03395f)
Supplement: RA-011-D1RA03395F-s1349 [file RA-011-D1RA03395F-s1349.xyz]

18
eq2209         -678.410238640378   -678.410238640378
Co      1.40442531518700    0.96376747632400   -0.51631018074900
 H     -1.21549476892300    0.59627955051200   -0.89415658562800
 C      1.67375490065800   -0.88083835235800   -0.55944440213200
 O      2.85752300740200   -1.42488140566500    0.00176590806100
 C     -0.51164609854900    1.32928269108800   -0.50663750445300
 O      0.06603952886900    0.94656436797400    0.79529606286800
 C      3.77547051587200   -0.48798159113900    0.42546606800900
 O      4.83530915383500   -0.77949744791400    0.95096223834500
 C      3.18593997129100    0.91060615026600    0.11410439023600
 O      3.80143428354100    1.96094278434600    0.28547239041800
 C      0.87373689742400   -3.23058572476300   -0.98063858847200
 C      0.73739055996400   -1.73499330413500   -1.00428669095800
 H      1.79084638731000   -3.51732093757100   -0.46753328899600
 H     -0.16279756465200   -1.31064578453900   -1.43701015075300
 H     -0.12780584263700    0.03615320607300    1.09541874060900
 H      0.89943888175600   -3.62821964075200   -1.99868965444000
 H     -0.87441174656400    2.34828459418400   -0.44063574106500
 H      0.01964238705200   -3.67907196444700   -0.46509196425100
