# Supplementary material for: Mining hydroformylation in complex reaction network via graph theory
Source: RSC Adv. 2021 Jul 1;11(38):23235–40. doi: 10.1039/d1ra03395f (PMC9036754; doi:10.1039/d1ra03395f)
Supplement: RA-011-D1RA03395F-s1350 [file RA-011-D1RA03395F-s1350.xyz]

18
eq221          -678.446511068190   -678.446511068190
Co      0.00695900646500    0.26378047475500   -0.11338677418000
 H      0.98493233205500   -0.10013285651200   -1.16246762327600
 C     -1.16940602299900    0.62811854165300    1.19149323879600
 O     -1.90518358400600    0.88318328137200    2.05554844229100
 C     -1.06724876261600   -0.34739697985900   -1.37862801372300
 O     -1.70984766878500   -0.74743949643900   -2.26625825163700
 C      1.08014134681300   -0.86225028159200    0.72715260285700
 O      1.82942311966100   -1.62480412325700    1.19437749894500
 C      2.99531330400000    0.76108609632200   -2.17421167319000
 O      3.75517643820500    0.47612019481400   -1.34575550536600
 C      1.01064232817900    2.12463840452700    0.17934833044500
 C      0.18850928824400    2.21379357762400   -0.94259825333400
 H      2.06953832698200    1.92024246499000    0.09278289094300
 H     -0.77966135482700    2.69372292910200   -0.87562396344700
 H      0.59660450925400    2.07872693728300   -1.93613101186000
 H      0.69522536797800    2.55093774576000    1.12366784925600
 H      1.59389155279000    1.02268782162900    2.45426912834000
 H      2.11681267729500    1.03636662126500    2.97975428442500
