# Supplementary material for: Mining hydroformylation in complex reaction network via graph theory
Source: RSC Adv. 2021 Jul 1;11(38):23235–40. doi: 10.1039/d1ra03395f (PMC9036754; doi:10.1039/d1ra03395f)
Supplement: RA-011-D1RA03395F-s1351 [file RA-011-D1RA03395F-s1351.xyz]

18
eq2210         -678.469405477500   -678.469405477500
Co     -1.22571604705000   -0.42896827079400   -1.37146501843300
 H     -0.35294620906600   -0.64706263663000    2.24855455428800
 C     -2.00387365547200    1.44547460866700    1.44384461166000
 O     -2.62672800973400    2.30200518033500    0.80333387064900
 C     -0.55125178069300    2.32838487041100   -1.01913147512900
 O     -0.95864049608100    1.34265681639900   -1.68361914084700
 C      1.26480942896300   -0.48650774407200    0.90062497955700
 O      2.20720917386100    0.27693408704300    1.15228466351100
 C     -0.19053676544800   -0.21363174104400    1.24873996386200
 O     -1.05078770716900   -0.87903541022400    0.34871330071100
 C      0.08334940184300    2.27554255523400    0.33568654674800
 C     -0.49874277641200    1.30325971988900    1.37469080972800
 H      0.02454164134500    3.28507891375500    0.74481876171600
 H     -0.08751119245700    1.61896617643500    2.34093925040300
 H     -0.60499341398800    3.30261045397800   -1.50575991374000
 H      1.14878087748600    2.05409224011000    0.20355672537800
 H      1.40891513235100   -1.44317581950200    0.37496410065300
 H     -2.52109465152900    0.73328398152400    2.10018763731300
