# Supplementary material for: Mining hydroformylation in complex reaction network via graph theory
Source: RSC Adv. 2021 Jul 1;11(38):23235–40. doi: 10.1039/d1ra03395f (PMC9036754; doi:10.1039/d1ra03395f)
Supplement: RA-011-D1RA03395F-s1352 [file RA-011-D1RA03395F-s1352.xyz]

18
eq2211         -678.471198282047   -678.471198282047
Co     -2.13562872331100    0.33851793796000   -0.44451917947800
 H     -0.09650084152200   -0.74201359443200    2.12759554797100
 C     -2.09693006616700    1.22936634502100    1.23314913194000
 O     -2.77622128209700    2.17657950710400    0.61863906329100
 C      0.00338810208300    2.06926216294100   -0.88061988426700
 O     -0.88963928163800    1.36039692515000   -1.40954962472200
 C      1.25521937480200   -0.37349735556900    0.49942847860200
 O      1.75294309595900    0.42969296096900   -0.30852183720200
 C     -0.09285930905100   -0.19718683625800    1.17959680461600
 O     -0.95596293764200   -0.90323954337700    0.23610384800200
 C      0.05150634488000    2.37064331728200    0.58262472307900
 C     -0.57171438786300    1.26630906840000    1.45118054637700
 H     -0.54086596183400    3.28178637145500    0.72991887177000
 H     -0.35530218615600    1.51765674226300    2.49380410204500
 H      0.72355692645300    2.54495938907100   -1.54269275006700
 H      1.08331520473300    2.57435295384700    0.85962237744900
 H      1.73144763303500   -1.34623508231300    0.67278146668900
 H     -2.62496875392500    0.57255671199100    1.94242254196000
