# Supplementary material for: Mining hydroformylation in complex reaction network via graph theory
Source: RSC Adv. 2021 Jul 1;11(38):23235–40. doi: 10.1039/d1ra03395f (PMC9036754; doi:10.1039/d1ra03395f)
Supplement: RA-011-D1RA03395F-s1353 [file RA-011-D1RA03395F-s1353.xyz]

18
eq2212         -678.465340303580   -678.465340303580
Co     -2.05886845292300    0.44700801378400   -0.50279266295100
 H      0.03781773421900   -0.66803080947300    2.33309201406000
 C     -2.09565568942700    1.16685287494900    1.24483230983300
 O     -2.84526790646800    2.00553781154400    0.53555306859100
 C      0.33748992682600    1.74888067794300   -0.76819436650000
 O     -0.82569369027900    1.39213391032400   -1.40527864830600
 C      0.85577015700900   -0.38845653030700    0.28690934962900
 O      1.25306336434100    0.53840423636200   -0.62541462272000
 C     -0.02122749619600   -0.06548962853800    1.43765366062800
 O     -0.62252408876200   -0.85670044308200    0.26244094694400
 C      0.11168085824700    2.33629541112500    0.63132420995000
 C     -0.60119708955500    1.34233254935100    1.56364858778700
 H     -0.51356048819600    3.22195561687800    0.51798148920500
 H     -0.48326502102200    1.67679876206300    2.59783678681600
 H      0.93749112895300    2.39996129325700   -1.39893476256700
 H      1.07511413288900    2.62058411887800    1.05814944028000
 H      1.52614851202700   -1.23310629410400    0.32617641987700
 H     -2.60253294094700    0.48494641056300    1.94598100747900
