# Supplementary material for: Mining hydroformylation in complex reaction network via graph theory
Source: RSC Adv. 2021 Jul 1;11(38):23235–40. doi: 10.1039/d1ra03395f (PMC9036754; doi:10.1039/d1ra03395f)
Supplement: RA-011-D1RA03395F-s1354 [file RA-011-D1RA03395F-s1354.xyz]

18
eq2213         -678.468844863204   -678.468844863204
Co     -0.08813661532600    0.09623036227400   -0.72023309478600
 H      0.56670920193400   -3.07395450970900    0.20251972941200
 C      0.66489441306700   -0.15402710466200   -2.28989819713700
 O      1.17603180303300   -0.33693625526200   -3.31874115602200
 C      0.22958926000600   -1.01035242429500    0.84412728768900
 O     -0.61867990421600   -0.02272967865900    1.14722913227700
 C      1.44406055632200   -0.47208131676700    0.22891474726000
 O      2.65001321007700   -0.45954574467900    0.21391573176000
 C     -0.19596037667800   -2.42461788935900    0.65871945973600
 O     -1.31689138689000   -2.84005357194400    0.97053095300700
 C     -1.60307745949900    1.78314220715000   -1.27599388016900
 C     -2.38480761261900    0.45313172495700   -1.14499420882200
 H     -1.38549071233000    2.02094552387600   -2.31656483406100
 H     -2.71548977023500    0.28465394655600   -0.12245462548900
 H     -3.24523497365300    0.48400925020900   -1.81222184922500
 H     -2.20351247633500    2.58335220429100   -0.84466348813500
 H     -0.64957714072300    1.87471538989000   -0.69291678668400
 H     -1.83693612127400   -0.46133711446400   -1.46700772510900
