# Supplementary material for: Mining hydroformylation in complex reaction network via graph theory
Source: RSC Adv. 2021 Jul 1;11(38):23235–40. doi: 10.1039/d1ra03395f (PMC9036754; doi:10.1039/d1ra03395f)
Supplement: RA-011-D1RA03395F-s1355 [file RA-011-D1RA03395F-s1355.xyz]

18
eq2214         -678.481303692908   -678.481303692908
Co     -0.93128860866300    0.65610367209900   -0.49807361656100
 H     -0.71910573236400   -1.53223598759700   -2.02031408263500
 C     -0.46493993462200    1.43145492601000    1.05711658923300
 O     -0.07934499675200    1.86966867716700    2.06059126754300
 C     -1.49611976849900   -0.90058325728400   -1.59282725643800
 O     -1.76825130854300   -0.98111119293900   -0.27593924377700
 C      0.76418893457100    0.43687047705500   -1.15738637669800
 O      1.68748329100600   -0.25006960385800   -0.77135294345200
 C     -2.44189320141500   -0.25514239376300   -2.52150651005300
 O     -2.18439130103300   -0.07477846000900   -3.72835082219100
 C      0.66393147286900    1.32109847481500   -2.40109136674700
 C     -0.37009518858200    2.44667538483400   -2.20910040820500
 H      0.35452010627000    0.67260767191500   -3.22652706747100
 H     -1.35560090742800    2.08598779730700   -1.84684845992700
 H     -0.00826926077400    3.21674722442400   -1.52861771582400
 H      1.64870572973100    1.73110828167800   -2.62653891921300
 H     -3.36666736919100    0.13135601897700   -2.05949313939700
 H     -0.60826813518200    2.89803447835400   -3.17137851559500
