# Supplementary material for: Mining hydroformylation in complex reaction network via graph theory
Source: RSC Adv. 2021 Jul 1;11(38):23235–40. doi: 10.1039/d1ra03395f (PMC9036754; doi:10.1039/d1ra03395f)
Supplement: RA-011-D1RA03395F-s1356 [file RA-011-D1RA03395F-s1356.xyz]

18
eq2215         -678.351904160456   -678.351904160456
Co     -0.09332448150500   -0.43550447723100   -1.54475279253100
 H     -2.06964483036400    0.10360571325200   -3.25088512827700
 C     -0.23536435986200    1.12468132629300   -0.42716061974200
 O     -0.57750584118800    1.29567338587100    0.71431177839400
 C     -2.02085834751400   -0.33417767182600   -2.25367757689000
 O     -1.49015123504800   -1.52622738153400   -2.06795165510900
 C      2.69560614552000   -0.25267329832100   -0.64263830779400
 O      1.60086303438200   -0.69471273535800   -1.08368827333200
 C     -2.91721214898400    0.22605511246700   -1.19798107100100
 O     -3.52451933610400    1.29590810001900   -1.34228033646200
 C      0.19664256211000    1.53916669158700   -1.70990629955700
 C     -0.65398719083800    2.43034131513500   -2.58978743752100
 H      1.27124470293800    1.63118884799800   -1.84805250312200
 H     -1.71356963163300    2.37030667513000   -2.34181660134600
 H     -0.33756967670300    3.46919252757900   -2.46543969992000
 H      2.68795954287000    0.87879568431200   -0.55336745461200
 H     -2.97221590593200   -0.36914531052100   -0.27570406657600
 H     -0.52179918068200    2.15131768428300   -3.63686054197500
