# Supplementary material for: Mining hydroformylation in complex reaction network via graph theory
Source: RSC Adv. 2021 Jul 1;11(38):23235–40. doi: 10.1039/d1ra03395f (PMC9036754; doi:10.1039/d1ra03395f)
Supplement: RA-011-D1RA03395F-s1357 [file RA-011-D1RA03395F-s1357.xyz]

18
eq2216         -678.465902635586   -678.465902635586
Co     -0.38045067006700   -0.85439127693900    0.18431254745300
 H     -1.47949649847600    1.05397210365800   -1.12441158541700
 C      0.23357550253300   -0.16516727197700    2.44511278716600
 O     -1.06734941783000    0.06429104823000    1.69567396672400
 C     -0.68250833629200    0.33347868222600   -1.32046624120700
 O     -1.05566864303300   -0.95011432894000   -1.52655923049000
 C     -0.66963767204800    2.47891280099300    1.33070120664500
 O      0.86935123427100   -0.93833602622500    1.61308681060600
 C      0.55786257987900    0.89203934858300   -1.78444674760800
 O      0.43082636393600    0.36428485626800    3.51754743226300
 C     -1.66826385902100    1.40569582841400    1.74536094579200
 C      1.62237870717800    1.43177810531700   -2.02940143511500
 H     -2.01433964347400    1.54947206756900    2.76727779118000
 H     -0.24238674848900    2.27434862379900    0.34757830102700
 H      2.55921727463000    1.89369190928900   -2.23247728541800
 H     -2.52224685999200    1.34495589912700    1.07107496741900
 H      0.14685321607800    2.54462393111300    2.05076769154200
 H     -1.17293357833900    3.44637168905200    1.29023230872500
