# Supplementary material for: Mining hydroformylation in complex reaction network via graph theory
Source: RSC Adv. 2021 Jul 1;11(38):23235–40. doi: 10.1039/d1ra03395f (PMC9036754; doi:10.1039/d1ra03395f)
Supplement: RA-011-D1RA03395F-s1358 [file RA-011-D1RA03395F-s1358.xyz]

18
eq2217         -678.438584606649   -678.438584606649
Co      0.49406003602800   -0.62707556563700    0.25424617261800
 H     -1.23991947958200    0.13442049715200   -1.79252078299200
 C      0.28389303048400   -0.15879758636200    3.08242790466000
 O      0.12942268748200   -0.90595289759600    2.15152849149700
 C     -0.27374419609200    0.28901044738400   -1.30875055374800
 O      0.75173520525800   -0.54092667088200   -1.58711877572100
 C      1.10385196426200    1.20885017218700    0.37985815261700
 O      0.55977345485100    0.42574810568000    4.06118514333700
 C      0.01622765612100    1.55503151398100   -0.58927573293000
 O     -1.46719282257700    1.33556098414700    2.48442005674300
 C     -2.10933506812500    1.26636251572800    1.42264250687400
 C     -0.81510575336100    2.62229889792000   -0.56246934826000
 H     -2.82975651095100    2.04148077301900    1.14407834199500
 H     -0.63510190370700    3.44700385872800    0.11700006945400
 H     -1.65206759709800    2.69975619458300   -1.24876726740700
 H     -2.01454708580700    0.39830586734700    0.75542883622800
 H      1.05260826024600    1.76632252256000    1.31962116144300
 H      2.10998107391800    1.21250835961900   -0.04257014519600
