# Supplementary material for: Mining hydroformylation in complex reaction network via graph theory
Source: RSC Adv. 2021 Jul 1;11(38):23235–40. doi: 10.1039/d1ra03395f (PMC9036754; doi:10.1039/d1ra03395f)
Supplement: RA-011-D1RA03395F-s1359 [file RA-011-D1RA03395F-s1359.xyz]

18
eq2218         -678.492177821509   -678.492177821509
Co      0.24004086724100    0.39153152239500    1.22709484265600
 H     -0.45129442093700   -0.19125390847600   -2.36098152546100
 C     -0.17400354037500   -1.02954028862800    3.62598770244300
 O      0.07080439646200   -1.29617779143000    2.47849748796800
 C     -0.15251893238600    0.20524903883100   -1.38955072605900
 O      0.13843911304300   -0.59351222498400   -0.45274668534400
 C      0.68866115975800    1.90195659262500    0.14417104472300
 O     -0.41407349500000   -0.93720039782900    4.77338473420100
 C     -0.09836317020800    1.63958817202300   -1.09565307991200
 O     -0.25647052898500    1.27466053362400    2.83881289907000
 C     -1.29955532661700    1.25023727655100    1.94980650487000
 C     -0.89687750648600    2.48603469001900   -1.78393478008800
 H     -1.56258379063700    2.17961289621100    1.44150606181100
 H     -0.95725246557700    3.53140131375000   -1.50707691650100
 H     -1.53013736354500    2.13979310171200   -2.59384971392800
 H     -2.14613511029700    0.58647911681100    2.15802176140700
 H      0.49682197094800    2.87436347095800    0.59590576354700
 H      1.76928109491300    1.75668487538700   -0.00843114415500
