# Supplementary material for: Mining hydroformylation in complex reaction network via graph theory
Source: RSC Adv. 2021 Jul 1;11(38):23235–40. doi: 10.1039/d1ra03395f (PMC9036754; doi:10.1039/d1ra03395f)
Supplement: RA-011-D1RA03395F-s1360 [file RA-011-D1RA03395F-s1360.xyz]

18
eq2219         -678.443733932122   -678.443733932122
Co     -1.10349057028100    0.79056966897900   -0.64004930198100
 H     -0.65940037453100   -1.79908226666700   -1.83066532788100
 C     -0.59791216356600    1.29197524693700    0.99518512269100
 O     -0.26729946580100    1.56332579111800    2.07459964147300
 C     -1.42968213208700   -1.10091351278300   -1.50682884106200
 O     -1.69074982499000   -0.95000616592800   -0.20198170737800
 C      1.00665001352400    0.58879741344100   -1.37697944869100
 O      1.62276914757400   -0.31813101154600   -0.86796887877600
 C     -1.96822092582400   -0.11902357273000   -2.34775882718700
 O     -1.52112761543300    0.08229571518600   -3.65021952347300
 C      0.74060977375600    1.60082229386700   -2.22019281518400
 C     -0.46105149376000    2.51679173000300   -2.08409599787300
 H     -0.54784786676900    0.19120905470400   -3.66874273395500
 H     -1.02220609048900    2.48420700619000   -1.10444355984500
 H     -0.12727838939200    3.55546655994800   -2.06405143713900
 H      1.47473674814100    1.82306609656000   -2.98536183329500
 H     -2.94354388741800    0.31211850801700   -2.14383185496000
 H     -1.18036106124000    2.39030363389200   -2.89425126288600
