# Supplementary material for: Mining hydroformylation in complex reaction network via graph theory
Source: RSC Adv. 2021 Jul 1;11(38):23235–40. doi: 10.1039/d1ra03395f (PMC9036754; doi:10.1039/d1ra03395f)
Supplement: RA-011-D1RA03395F-s1361 [file RA-011-D1RA03395F-s1361.xyz]

18
eq222          -678.447461254467   -678.447461254467
Co      0.47470112768900   -0.23003055667300    0.33633654598000
 H     -0.47556877062500    0.66060199395200    1.04124159954700
 C      1.61948861398800   -1.25904742321400   -0.58601781895900
 O      2.37034633401000   -1.93228281611400   -1.16546603729300
 C      0.99177662048600    1.35920300749000   -0.23167516721100
 O      1.28850613374400    2.43747078183600   -0.56469782304500
 C     -1.07654026827900   -0.91593466938500   -0.16849999042900
 O     -2.14096855143100   -1.31259298034500   -0.43480847648500
 C     -1.64006295397400    0.86841341041900    3.13034365527000
 O     -2.49681330080700    0.09639939492200    3.01399635892800
 C      1.53123448310000   -0.24864275539100    2.17905323782500
 C      0.69796347067200   -1.36575852960100    2.12610601732800
 H      1.22265898678800    0.64015223662800    2.71322637704900
 H      1.08932767543500   -2.34058227637000    1.86367628230000
 H     -0.26270766544800   -1.36549895629500    2.62339250870600
 H      2.58680668544500   -0.33296455694000    1.95311090764000
 H      0.16792863990900    2.56957415363700    2.42244675093600
 H      0.76634594720900    2.92673895695600    2.16722439408600
