# Supplementary material for: Mining hydroformylation in complex reaction network via graph theory
Source: RSC Adv. 2021 Jul 1;11(38):23235–40. doi: 10.1039/d1ra03395f (PMC9036754; doi:10.1039/d1ra03395f)
Supplement: RA-011-D1RA03395F-s1362 [file RA-011-D1RA03395F-s1362.xyz]

18
eq2220         -678.445163799676   -678.445163799676
Co     -1.20985327903100    0.55095912464000   -0.74620919873800
 H     -1.76344698223200   -1.94314340397700   -2.04124101403500
 C     -0.31937895621200    0.84872083444000    0.75526320120900
 O      0.25868420045700    1.02843744638400    1.75227698880500
 C     -2.21085454016200   -1.06659174523500   -1.56972508742400
 O     -2.23968522118900   -0.95983482290600   -0.23178288106500
 C      2.20425065400200    1.66250038652700   -1.22677116943200
 O      3.01995265099700    0.92095850756100   -0.77984026476000
 C     -2.55653652393000    0.08763778479000   -2.28243163309800
 O     -2.31645489309400    0.27759245730000   -3.64721052893000
 C      1.26905930628000    2.44701710582300   -1.73319292061100
 C     -0.05009475305200    1.87353163106800   -2.17612237761100
 H     -1.69532849833700   -0.37832769656900   -4.00814918259300
 H     -0.85741527721700    2.14620056586100   -1.42688951411200
 H     -0.41867426865000    2.31315808625300   -3.10203153230600
 H      1.45075850043300    3.51035983949900   -1.78697606202900
 H     -3.28764780352200    0.78893925791700   -1.89728190239200
 H      0.04725950587500    0.79567682979600   -2.36932350826100
