# Supplementary material for: Mining hydroformylation in complex reaction network via graph theory
Source: RSC Adv. 2021 Jul 1;11(38):23235–40. doi: 10.1039/d1ra03395f (PMC9036754; doi:10.1039/d1ra03395f)
Supplement: RA-011-D1RA03395F-s1363 [file RA-011-D1RA03395F-s1363.xyz]

18
eq2221         -678.395373709061   -678.395373709061
Co     -0.82063134284800   -1.32611887439400    0.10831309374000
 H     -1.66756782004400   -2.54476862323900   -0.17063112820200
 C     -1.18265630311900   -0.52913097344100   -1.41880695591200
 O     -1.36885327962200    0.01555228531700   -2.42558504382500
 C     -2.19602724088200   -0.71807620268800    1.11380663545400
 O     -3.10990570414500   -0.38365794514300    1.74207288073600
 C      0.15938766011800   -2.08822971907000    1.35535761316900
 O      0.85083483166400   -2.55907469976000    2.15864206117400
 C     -0.11356276074200    2.84579619559800    2.06322408232900
 O      0.52664303497100    3.85406476986400    2.31579227577100
 C     -0.45016881867100    1.45172208291500    2.43422251887000
 C     -1.04411167381400    2.15219016948700    1.14183339822900
 H      0.29569796051900    0.68210272048100    2.26743475665400
 H     -2.09721955812100    2.40791477068500    1.14664211304500
 H     -0.65808284757400    1.81111043249000    0.18749469104200
 H     -1.12621849206000    1.26457674752500    3.26026358048900
 H      0.20495311786500   -0.21948700804100    0.24707078155100
 H      0.10422243020100   -2.07344025278500   -0.75911380647900
