# Supplementary material for: Mining hydroformylation in complex reaction network via graph theory
Source: RSC Adv. 2021 Jul 1;11(38):23235–40. doi: 10.1039/d1ra03395f (PMC9036754; doi:10.1039/d1ra03395f)
Supplement: RA-011-D1RA03395F-s1364 [file RA-011-D1RA03395F-s1364.xyz]

18
eq2222         -678.471398835051   -678.471398835051
Co     -1.64509703153500   -1.83914263989700    0.08078862481200
 H     -1.34392070294500   -1.03666889829800   -3.53021962227400
 C     -1.86083964557800   -0.04025756143100   -0.48018689995600
 O     -0.57571780105300    0.58963196151800   -0.24315723231600
 C      0.30943749289100   -0.12830436124700    0.57042193182000
 O     -0.22222320404700   -1.31147042242800    0.98475326916000
 C     -1.47660130952600   -1.11569087079100   -2.46081633967000
 O     -2.13605971210500   -0.03326316688400   -1.88539766815400
 C     -1.04684637728900   -2.10666580668600   -1.64837332380600
 O      1.41350300907200    0.29766599028400    0.85018571463300
 C      1.39243944936900   -2.56117795011000   -1.54780364552800
 C      0.01512468641500   -3.11564578693900   -1.96305095423000
 H      1.44355357831500   -2.42671526511000   -0.46551880854400
 H     -0.17179494173200   -4.06811965673400   -1.45956537311000
 H      0.00466247268400   -3.31143392812400   -3.04190738281800
 H      1.55778299323000   -1.58480265523500   -2.01204306727800
 H      2.19136064530000   -3.23854823910300   -1.85271365155900
 H     -2.63978370987300    0.52970525310200    0.02236360549000
