# Supplementary material for: Mining hydroformylation in complex reaction network via graph theory
Source: RSC Adv. 2021 Jul 1;11(38):23235–40. doi: 10.1039/d1ra03395f (PMC9036754; doi:10.1039/d1ra03395f)
Supplement: RA-011-D1RA03395F-s1365 [file RA-011-D1RA03395F-s1365.xyz]

18
eq2223         -678.421489042079   -678.421489042079
Co     -0.29444156975200    0.58575338836100   -0.42229855538500
 H     -1.82129384830000    0.71745072311600   -2.46361868060600
 C     -1.38903904394200    1.96837307403200   -0.01242681800800
 O     -2.09089750355800    2.87488101782800    0.13587140333200
 C     -1.40590175807800   -0.05374116654400   -1.81886541422900
 O     -0.59087488471300   -0.96874058291900   -2.63516005736000
 C      0.49317554884400   -1.53825174767000   -1.98484375855100
 O      0.69465694682200   -0.89100460868700   -0.84605980702600
 C     -2.45666821441700   -0.81272856701500   -1.06211664645300
 O     -3.21696283854600   -0.25470407260300   -0.25155957195400
 C      0.80975828885700    1.75199647318900   -1.48702743808200
 C      0.18879693310500    2.33478064810300   -2.74551060848800
 H      1.66028001474600    1.10872132474400   -1.71122585986300
 H     -0.74007136178900    2.87653854339100   -2.54357063325400
 H      0.88994916310500    3.03676384606000   -3.20678093404900
 H      1.09121589049500    2.51951450431700   -0.75418334592000
 H     -2.48281859411700   -1.89755399269900   -1.23617672640000
 H     -0.01426934730800    1.54574338417200   -3.47208513509600
