# Supplementary material for: Mining hydroformylation in complex reaction network via graph theory
Source: RSC Adv. 2021 Jul 1;11(38):23235–40. doi: 10.1039/d1ra03395f (PMC9036754; doi:10.1039/d1ra03395f)
Supplement: RA-011-D1RA03395F-s1366 [file RA-011-D1RA03395F-s1366.xyz]

18
eq2224         -678.518819575498   -678.518819575498
Co      1.00611082861200   -1.08469598295200   -0.44540189290400
 H     -0.21886895107300    2.49551334034200   -0.31429831172200
 C      2.28755969505900   -1.81178672134400   -1.45453998656000
 O      3.00645133953200   -2.37327584212400   -2.19115642563700
 C      0.08786174116000    1.47432204607400   -0.51603522568900
 O      1.02924918915400    0.91141731829100    0.08822564484600
 C     -0.44882322865600   -1.91921088654900    0.17081706656500
 O     -1.42954685087100   -2.51243565652500    0.41297589983200
 C     -0.06107082036600   -0.46107715802300   -1.94063009300900
 O     -0.63526147097100    0.87260161264800   -1.44856849587400
 C      0.64968184308800   -0.13816614615600   -3.25106493895500
 C      1.77889464176500    0.88957734983000   -3.12189232546400
 H     -0.09497794207500    0.23451483948800   -3.96349218132300
 H      2.49227091539700    0.60340463213400   -2.34584709228900
 H      2.31638333596700    0.98358278961300   -4.06613313420100
 H      1.03184609425600   -1.08083376622100   -3.65225582296400
 H     -0.95472247091900   -1.05389918880400   -2.13207503058100
 H      1.37595365894800    1.87364115047900   -2.86620582969300
