# Supplementary material for: Mining hydroformylation in complex reaction network via graph theory
Source: RSC Adv. 2021 Jul 1;11(38):23235–40. doi: 10.1039/d1ra03395f (PMC9036754; doi:10.1039/d1ra03395f)
Supplement: RA-011-D1RA03395F-s1367 [file RA-011-D1RA03395F-s1367.xyz]

18
eq2225         -678.416925320457   -678.416925320457
Co     -0.01785910244700   -1.80776248468500    0.32814149520500
 H      0.47448295324500    1.15516828905500    1.48996502033500
 C      1.01779038586300    0.36214786942800    2.01205468411300
 O      0.90230997309400   -0.82651979174700    1.67846876710100
 C     -1.36639329918900   -2.38616510275400    1.32855851289200
 O     -2.35309802915400   -2.67370391248000    1.88806690040800
 C     -0.51925498021000   -2.43388247562600   -1.17400738380000
 O     -0.87505936776000   -2.77139050817900   -2.24126829191900
 C     -2.88976821765400    1.31595956945700   -0.51770178330200
 O     -3.38573712996900    2.38356356996900   -0.84195510104600
 C     -2.94629089278800   -0.16304865239800   -0.54211415190700
 C     -1.78159244173500    0.62183905717400    0.18592860488400
 H     -2.68252800519700   -0.68278524481600   -1.45592162930600
 H     -1.78304357916800    0.60041769246200    1.27063959177100
 H     -0.80614384911000    0.57067707456300   -0.28991004787000
 H     -3.66065430686000   -0.68198416526000    0.08596170466100
 H      0.92190448411500   -1.22069740659600   -0.71858167382300
 H      1.67519630852200    0.62573591928500    2.84019425064500
