# Supplementary material for: Mining hydroformylation in complex reaction network via graph theory
Source: RSC Adv. 2021 Jul 1;11(38):23235–40. doi: 10.1039/d1ra03395f (PMC9036754; doi:10.1039/d1ra03395f)
Supplement: RA-011-D1RA03395F-s1368 [file RA-011-D1RA03395F-s1368.xyz]

18
eq2226         -678.446530551461   -678.446530551461
Co     -2.08973254569300   -0.87080822696900    0.27520593998400
 H     -0.18962118752900    1.01747392792900   -0.44941464421200
 C      0.20086254823300    1.79336170335700    0.23311603937500
 O      0.74855416800500    2.81000968292300   -0.19843821076300
 C     -2.91295434916900    0.66475533542600    0.26262260637000
 O     -3.35633171076400    1.74526001809500    0.17801492842700
 C     -1.65671431197300   -1.08474244239800    2.02021023254400
 O     -0.62354575316300   -0.67837659883300    2.74341423302300
 C     -0.84815012620200   -1.74616095222100   -0.56429358433300
 O      0.03645419626100   -2.20576470904300   -1.18058258221600
 C     -0.00117677425000    1.50525618240400    1.70613642171000
 C      0.44277608027400    0.08181916670500    2.06056838491700
 H      0.52573369981200    2.25259026928700    2.29686605439300
 H      1.26434083408800    0.07820299948000    2.76887550688700
 H      0.71934809285600   -0.49070187463000    1.17123356108500
 H     -1.07011774003200    1.60944077729400    1.91671682079200
 H     -2.31572545867700   -1.65157314621600    2.69353669458600
 H     -2.56726646813000   -0.78699623694400   -1.16575485463000
