# Supplementary material for: Mining hydroformylation in complex reaction network via graph theory
Source: RSC Adv. 2021 Jul 1;11(38):23235–40. doi: 10.1039/d1ra03395f (PMC9036754; doi:10.1039/d1ra03395f)
Supplement: RA-011-D1RA03395F-s1369 [file RA-011-D1RA03395F-s1369.xyz]

18
eq2227         -678.479776229540   -678.479776229540
Co      1.92729206056000    0.57339255926200    0.15583247901500
 H     -0.46223024248900   -0.76005338513900   -0.31556477325700
 C      1.37404880031700    1.21330776852500   -1.49563525562700
 O      1.71687585315400   -0.29045714163800    2.19984918096500
 C      0.80456307912400    2.75802821760100    1.45297324722100
 O      1.86078521482400    2.29845425433300    0.96374762257700
 C      0.59459426231300   -0.22599640812800    1.56445372067000
 O      1.58069786560400   -1.28995834352400   -0.35340225259000
 C      0.48916274674000   -0.79622483262600    0.21566581932600
 O      0.54922705349000    2.12488456565500   -1.66008872671600
 C     -0.52967679425200    0.65402869117000    2.06861861846900
 C     -0.51753395938100    2.04858293346600    1.37093501294000
 H     -0.40558792626600    0.77073187965800    3.14476611465800
 H     -0.72347022268000    1.92238633890100    0.30118139277600
 H     -1.29370521335200    2.67804289802300    1.80372795876300
 H     -1.50064607139300    0.19789835921000    1.86759670376300
 H      0.86383821899100    3.73060206768900    1.94361453989400
 H      1.78146818678900    0.65428312387500   -2.36438416324600
