# Supplementary material for: Mining hydroformylation in complex reaction network via graph theory
Source: RSC Adv. 2021 Jul 1;11(38):23235–40. doi: 10.1039/d1ra03395f (PMC9036754; doi:10.1039/d1ra03395f)
Supplement: RA-011-D1RA03395F-s1370 [file RA-011-D1RA03395F-s1370.xyz]

18
eq2228         -678.374443509282   -678.374443509282
Co     -0.45333647723700   -0.58566309978500    1.61187465381400
 H      1.02458039420800   -0.37947274119400   -1.82952154082100
 C     -0.59966465602700    1.24320711626700    1.61308581483100
 O     -1.70036371204200   -0.88245661009000    2.58302575091500
 C      0.56935880702500    0.09028800996900   -0.96119200051700
 O      0.42743793498600   -0.82775676761900    0.07862924982400
 C      1.65591872117700    1.47275528767300    0.74297306976000
 O      1.54332747138600    1.17256381139400   -0.60868168506600
 C     -0.70986808986900    0.74369654375500   -1.30838811443900
 O      0.37247489558300    2.06211525845900    1.26598731869300
 C     -1.86178295950000    1.94273631916400    1.93419900219600
 C     -1.77290638583600    1.27973412956300   -1.54886811529600
 H     -1.75079549858700    3.02532452671400    1.88606391887000
 H     -2.70463880138900    1.75343526909500   -1.74580829007200
 H     -2.60311788570000    1.59750307340600    1.20679510451500
 H     -2.21955605411700    1.58841115017000    2.90161857933700
 H      1.86886012534200    0.60286076973200    1.37065933254700
 H      2.37885512190600    2.27062594288000    0.84851218208900
