# Supplementary material for: Mining hydroformylation in complex reaction network via graph theory
Source: RSC Adv. 2021 Jul 1;11(38):23235–40. doi: 10.1039/d1ra03395f (PMC9036754; doi:10.1039/d1ra03395f)
Supplement: RA-011-D1RA03395F-s1371 [file RA-011-D1RA03395F-s1371.xyz]

18
eq2229         -678.485661871584   -678.485661871584
Co     -2.09931392018400   -0.10523465122200    1.53333963758500
 H      0.52454870942200    2.69875150106800    2.01479493930800
 C      0.06399569119400    1.76232466112700    1.68515307522300
 O     -1.09128570017900    1.52194085283300    2.09386633757400
 C     -2.04327111124700    0.25723046987900   -0.26765603172500
 O     -1.71518261606000    1.32101889434500   -0.79189860304700
 C     -3.86661976583700    0.18675560605300    1.48720133242000
 O     -5.01486860353100    0.39163064045400    1.45965039194700
 C     -0.44642494572700   -1.09177727963100    1.67137052345900
 O     -1.43613046231100   -1.93396746862200    1.34468532635200
 C      0.87481871684900    0.91978120780800    0.74612980502500
 C      0.58599860771300   -0.61050727319400    0.67263932487300
 H      0.67875230052600    1.36352795733100   -0.23985095033700
 H      1.52942886417400   -1.13639008732600    0.84222390421100
 H      0.24087899202900   -0.87816079099300   -0.32772940326500
 H      1.92609362996500    1.11223797696300    0.96745496854700
 H     -0.12394513304300   -1.08033216239200    2.72190728460700
 H     -2.28074005983000   -0.65578417887000   -0.84524831483000
