# Supplementary material for: Mining hydroformylation in complex reaction network via graph theory
Source: RSC Adv. 2021 Jul 1;11(38):23235–40. doi: 10.1039/d1ra03395f (PMC9036754; doi:10.1039/d1ra03395f)
Supplement: RA-011-D1RA03395F-s1372 [file RA-011-D1RA03395F-s1372.xyz]

18
eq223          -678.446784783166   -678.446784783166
Co      0.78443963587200   -0.28155565444800   -0.43238056045800
 H      1.86752084897100   -0.57911840859900    0.53718752581400
 C     -0.52074139387900    0.24023516702100   -1.56004791330100
 O     -1.37764760343700    0.63232166581600   -2.24075223503900
 C      0.19166817994600    0.55048180604500    1.00948889740100
 O     -0.15406314353100    1.05965477199100    2.00084399520100
 C      2.20010145206600    0.26329489950100   -1.33350438681300
 O      3.17526058479900    0.58519076392800   -1.88951562088500
 C      1.02581414761700   -0.83032172915800   -4.09532992784300
 O      1.75141877588000   -1.72269853778000   -4.23606478419000
 C      0.94422874603300   -2.34620755797700   -0.92636684891300
 C     -0.02887011624400   -2.18580541156100    0.05699506314100
 H      1.94914663761300   -2.65053301249200   -0.66596959342000
 H     -1.08032424502900   -2.16547195826700   -0.20453762100200
 H      0.20505249651700   -2.36726860439300    1.09747476292000
 H      0.66137966730800   -2.46850703791400   -1.96200345230500
 H     -1.57051401471900   -2.54865674496600   -2.37484660381400
 H     -1.40370963336600   -2.03297322378300   -2.88122374584300
