# Supplementary material for: Mining hydroformylation in complex reaction network via graph theory
Source: RSC Adv. 2021 Jul 1;11(38):23235–40. doi: 10.1039/d1ra03395f (PMC9036754; doi:10.1039/d1ra03395f)
Supplement: RA-011-D1RA03395F-s1373 [file RA-011-D1RA03395F-s1373.xyz]

18
eq2230         -678.469845129283   -678.469845129283
Co     -1.84327992602700    0.34106914980300    1.37201503853200
 H     -0.29112882013700    2.00654703132200    0.00167909612600
 C     -0.24659114518500    1.51218500668500    0.97553697222200
 O     -1.06351757979800    1.97082250437400    1.92487389331000
 C     -2.33453412161700    0.59870261186800   -0.37356607086200
 O     -2.86742576234800    1.57896942698400   -0.85589692556400
 C     -3.54900503861300    0.18740136227600    2.04576963503000
 O     -4.64768969752000    0.10723363165900    2.40605485350500
 C     -0.40209326520000   -1.16477678104000    1.35207709833800
 O     -1.41175483000700   -1.72808592762800    0.80030029995500
 C      1.04247882264000    0.75199743101500    1.26746593764500
 C      0.84504055693900   -0.65141714135700    0.66767066583200
 H      1.90396527259300    1.26150546766900    0.83243113417900
 H      1.69063442776000   -1.31464666395500    0.87122451990600
 H      0.68322874193400   -0.60474491016100   -0.41148621420500
 H      1.18392107603500    0.68765623329700    2.35013714720100
 H     -0.34157154492800   -1.17277327554800    2.45847072478500
 H     -2.04394397261100   -0.32459928166200   -0.91672425800700
