# Supplementary material for: Mining hydroformylation in complex reaction network via graph theory
Source: RSC Adv. 2021 Jul 1;11(38):23235–40. doi: 10.1039/d1ra03395f (PMC9036754; doi:10.1039/d1ra03395f)
Supplement: RA-011-D1RA03395F-s1374 [file RA-011-D1RA03395F-s1374.xyz]

18
eq2231         -678.486315033144   -678.486315033144
Co      0.97720551425800   -0.08423920056900   -0.68710353492500
 H     -1.21003929669100   -0.93325941520400   -3.24312774198100
 C     -1.20931172048500   -4.26550319392600   -1.56755731511500
 O     -0.32213615267900   -4.99305651345000   -1.71999720265400
 C     -1.42099037608200   -0.30121395656700    0.60059510779800
 O     -0.30213159227800    0.24463234390700    0.76002018660200
 C     -0.35665253950600   -1.45520825405100   -2.77353343950800
 O      0.50758713349800   -2.00680746608600   -3.48012649405000
 C     -0.34617861621700   -1.41321176171900   -1.30505361151100
 O      2.18226155376900    0.08629797305800   -1.92292876879900
 C     -1.66725608923700   -1.14737152610700   -0.60867094549500
 C      0.73488835922000   -2.00633225280600   -0.55558490766300
 H     -2.17853913464600   -2.07538190904400   -0.32921218577500
 H      0.55121917995900   -2.37375361279600    0.45197437991500
 H      1.51001250055800   -2.52835844403600   -1.10499311599900
 H     -2.35971898525500   -0.60063282095900   -1.26387313361100
 H     -2.19908018625200   -0.14351680067300    1.34863015366500
 H      2.31784033987000   -0.50398719307000   -2.68169825427200
