# Supplementary material for: Mining hydroformylation in complex reaction network via graph theory
Source: RSC Adv. 2021 Jul 1;11(38):23235–40. doi: 10.1039/d1ra03395f (PMC9036754; doi:10.1039/d1ra03395f)
Supplement: RA-011-D1RA03395F-s1375 [file RA-011-D1RA03395F-s1375.xyz]

18
eq2232         -678.468382203034   -678.468382203034
Co      0.86557896940300   -0.08565621292900   -0.80683119149000
 H     -1.29148961303200   -1.34095225207000   -3.06388101534700
 C     -0.33230612795600   -3.32665483851600   -2.91584414914700
 O     -0.52560032118900   -4.51752424066000   -2.99213386694700
 C     -1.38678764570000   -0.17598632354700    0.72895822246600
 O     -0.29593670156400    0.43991369327600    0.67617970375200
 C     -0.64243003038800   -1.96557977883300   -2.45953805216300
 O      0.64440202469100   -2.41661806944800   -3.27198962263200
 C     -0.40805574409300   -1.53309185820800   -1.06220409436100
 O      1.95412133826900   -0.06940964359000   -2.15781277512500
 C     -1.68941133186700   -1.22710921837300   -0.29620002532300
 C      0.74973880608100   -1.96284816124600   -0.31672974611700
 H     -2.11759656011900   -2.11384174883900    0.18366439377100
 H      0.66526119751400   -2.13988383091700    0.75280542895200
 H      1.51632804136600   -2.54294299783400   -0.81817901812400
 H     -2.46792006346900   -0.82437538173000   -0.95838135166900
 H     -2.10340352021500    0.07378566077700    1.51191621199700
 H      2.07448717406400   -0.77212880141200   -2.81603987586000
