# Supplementary material for: Mining hydroformylation in complex reaction network via graph theory
Source: RSC Adv. 2021 Jul 1;11(38):23235–40. doi: 10.1039/d1ra03395f (PMC9036754; doi:10.1039/d1ra03395f)
Supplement: RA-011-D1RA03395F-s1376 [file RA-011-D1RA03395F-s1376.xyz]

18
eq2233         -678.357117508609   -678.357117508609
Co      1.70179863398700   -1.55856237891100    0.32750080729300
 H     -2.73626530092500   -2.34635111354900   -3.27275366363100
 C     -1.93537818487600   -0.11872346719300   -1.03612844328800
 O     -0.95223008864300    0.45655127352300   -1.49201820257600
 C      0.90218532487000   -0.03804349327300    0.79609321967000
 O      2.57735284119600   -1.44530651481900   -1.00152997404800
 C     -1.95242066898800   -1.92243282619100   -2.66782540288400
 O     -2.50331038996600   -1.26389219240100   -1.52267456744500
 C     -0.66152511733400   -2.01111865689100   -2.89496156650900
 O      0.38174570952300    0.95930274284400    1.06452496804900
 C      0.15500010654100   -2.64328020970300    0.24893905056600
 C      0.63786119065000   -2.05963413541200   -3.06890582660800
 H     -0.73019569020800   -2.16258021305400   -0.15729020750600
 H      1.23735245499400   -2.85412279121000   -2.64217298635600
 H      1.16355086259900   -1.26132837133400   -3.57784558766200
 H      0.00267940301400   -2.90358536256600    1.30920023030500
 H      0.41683816861000   -3.52337763464000   -0.34053337216400
 H     -2.49605936295900    0.19558134082600   -0.15385929873900
