# Supplementary material for: Mining hydroformylation in complex reaction network via graph theory
Source: RSC Adv. 2021 Jul 1;11(38):23235–40. doi: 10.1039/d1ra03395f (PMC9036754; doi:10.1039/d1ra03395f)
Supplement: RA-011-D1RA03395F-s1377 [file RA-011-D1RA03395F-s1377.xyz]

18
eq2234         -678.389743453342   -678.389743453342
Co      0.77168547294400   -1.02396403709000   -0.22599322272400
 H     -2.18801699800300   -2.72631863001000   -2.21448206595400
 C     -1.76537682962000    0.26838787886700   -1.49673526452200
 O     -0.80469461134800    0.15973688016500   -0.72564367615700
 C      0.80948890659200   -0.34303503439500    1.40223873044500
 O      2.12940475544600   -1.81086007634300   -0.63968146544600
 C     -1.56081295298600   -1.91248102373700   -2.54156049706000
 O     -2.21138295688900   -0.63696235977300   -2.37866926288800
 C     -0.35587414249100   -2.01913744017400   -3.04756888757100
 O      0.88047823821800   -0.01775938005100    2.51478115626600
 C     -0.30403796455300   -2.53447194702100    0.32896346287200
 C      0.87501958536400   -2.18435491091400   -3.47427180900600
 H     -1.33002246163500   -2.17216615614700    0.44707383946200
 H      1.68141681570300   -2.18473751097900   -2.74070902748500
 H      1.09481615515100   -2.31175862374400   -4.52730294327100
 H      0.08386303294200   -2.96300051838000    1.25141138607700
 H     -0.21910281631500   -3.25316094389100   -0.48578618462100
 H     -2.37787133628500    1.16513982951500   -1.52830509229800
