# Supplementary material for: Mining hydroformylation in complex reaction network via graph theory
Source: RSC Adv. 2021 Jul 1;11(38):23235–40. doi: 10.1039/d1ra03395f (PMC9036754; doi:10.1039/d1ra03395f)
Supplement: RA-011-D1RA03395F-s1378 [file RA-011-D1RA03395F-s1378.xyz]

18
eq2235         -678.406125150030   -678.406125150030
Co     -2.09700029813200   -1.16609175350800    0.33761209018500
 H     -2.26321925135300    1.26032028619100    2.82893922796800
 C     -0.02612369052800    1.37146039310700   -0.52644430881900
 O      0.14829553858200    0.67054535158000   -1.53036332269600
 C     -1.48081840196500   -1.62311231488100    2.06151369470800
 O     -1.24864413058000   -0.54943662945500    2.74980181491700
 C     -2.06955662510000   -2.86475014802900   -0.19276431058700
 O     -1.93416550124500   -3.96712176175300   -0.52592120433600
 C     -1.58551353219200    0.84040431256400    2.08551741587900
 O     -2.19345567147400    0.56662955264100    0.88117563714400
 C      0.59449858694000    1.08378261166500    0.82404969230800
 C     -0.27105000962000    1.59385465494300    1.97643454640900
 H      0.79647996508900    0.01320116923300    0.90479624930800
 H     -0.52636397211400    2.64568880032100    1.81077718807800
 H      0.25926215685000    1.52420901624400    2.92659932995500
 H      1.56148354231800    1.59709621274400    0.85259550555800
 H     -0.72586229514600   -1.24511571648700   -0.11857494324400
 H     -0.63151321632600    2.29148183884100   -0.57771075514600
