# Supplementary material for: Mining hydroformylation in complex reaction network via graph theory
Source: RSC Adv. 2021 Jul 1;11(38):23235–40. doi: 10.1039/d1ra03395f (PMC9036754; doi:10.1039/d1ra03395f)
Supplement: RA-011-D1RA03395F-s1379 [file RA-011-D1RA03395F-s1379.xyz]

18
eq2236         -678.494908772805   -678.494908772805
Co      0.51396400296200   -0.61274623027500   -0.51669111171500
 H     -2.65007962632200   -2.20438415728400   -2.16669610152000
 C      0.21893740221700    0.53488565830600   -1.79596372383600
 O     -0.03150264237600    1.27569747643400   -2.65667709754200
 C     -0.53565955478600   -0.42538942345800    1.01847116265000
 O      0.39081119362900   -1.26587980712300    1.31423860711800
 C     -2.05624843049800   -1.48566770062400   -1.61314111784300
 O     -2.83451926720700   -0.44480290074100   -1.15294588661500
 C     -0.73181216948000   -1.64328549452000   -1.47404593114100
 O     -1.55156108920700    0.12304266372300    1.40018576430500
 C      1.47854576357300   -2.81518288361500   -1.36295618537900
 C      0.09746398887400   -2.76682919289700   -2.04829633085800
 H      1.38753701941100   -3.06412694696800   -0.30376055913100
 H     -0.40745358613700   -3.72630229913300   -1.90918906795900
 H      0.23868191432900   -2.60964817469300   -3.12237708677700
 H      2.01001610829200   -1.84648873867900   -1.47022835431100
 H      2.12734430865000   -3.55097236515300   -1.83784740147800
 H     -2.45548544436100    0.02717651262000   -0.38432040134400
