# Supplementary material for: Mining hydroformylation in complex reaction network via graph theory
Source: RSC Adv. 2021 Jul 1;11(38):23235–40. doi: 10.1039/d1ra03395f (PMC9036754; doi:10.1039/d1ra03395f)
Supplement: RA-011-D1RA03395F-s1380 [file RA-011-D1RA03395F-s1380.xyz]

18
eq2237         -678.486340533447   -678.486340533447
Co     -0.36853899147100    0.48696646969400   -0.77697529646700
 H     -1.37544041682500   -1.72328333497800   -1.75818198593100
 C      0.15403291246200    1.22873434533100    0.81576549250000
 O      0.55606662714400    1.64361700687900    1.82204392558200
 C     -1.73365052992200   -0.70289188283600   -1.62141656391000
 O     -2.13585365925100   -0.28719569078600   -0.41841384743200
 C      0.92195724028000   -0.56831328260300   -1.20747211617000
 O      1.80360218490300   -1.27128016883300   -1.50578681598700
 C     -2.21771304456700    0.00753520916900   -2.83518036975500
 O     -1.81194854692900   -0.23291490853600   -3.98278742012000
 C      0.47412795463400    1.62075796266400   -2.13128476368900
 C     -0.72242250192600    2.51654877146000   -1.90408390495100
 H      0.50155255136500    1.14232061594800   -3.10829301094100
 H     -1.45046541513300    2.07021727583100   -1.15842650757800
 H     -0.44744944969100    3.47342876158800   -1.46382461668600
 H      1.43467588640300    2.03703938891700   -1.84345872376300
 H     -2.94904951499100    0.80687608602600   -2.62822295315200
 H     -1.30888946509300    2.65562956424900   -2.81163910896000
