# Supplementary material for: Mining hydroformylation in complex reaction network via graph theory
Source: RSC Adv. 2021 Jul 1;11(38):23235–40. doi: 10.1039/d1ra03395f (PMC9036754; doi:10.1039/d1ra03395f)
Supplement: RA-011-D1RA03395F-s1381 [file RA-011-D1RA03395F-s1381.xyz]

18
eq2238         -678.484208645189   -678.484208645189
Co     -2.08671802547400   -1.28594896082500    1.10515775057700
 H     -0.07848961751800    3.61396735514300   -0.28833911807500
 C     -0.18748801552900    2.54183563024900   -0.06917377814700
 O     -0.86759629085700    1.81434179394600   -0.80233020179600
 C     -1.71275976435900   -1.06237861475400   -0.61746037848300
 O     -1.32788316995400   -1.04778420942200   -1.71881388566800
 C     -1.12894221094300   -2.15555743248000    2.28697069776400
 O     -0.34610838834400   -2.70707378826400    2.96392567897900
 C     -1.14803251308800    0.22643568385300    1.53362679108100
 O     -1.99176416356400    0.98606675673000    2.03302952853400
 C      0.52483934296100    2.04405008949600    1.16546195425700
 C      0.31012655896900    0.54763910666400    1.36296288237500
 H      1.58888293781400    2.28200854305600    1.07895994066800
 H      0.82481936655400    0.19615186887700    2.26308455830900
 H      0.69224901573800   -0.02966816848400    0.52051602078400
 H      0.13476866352300    2.60318603160500    2.02204880551100
 H     -3.38118791779100   -2.40712811881300    1.33025838667200
 H     -3.51198261428700   -2.11709769101000    0.59814791457300
