# Supplementary material for: Mining hydroformylation in complex reaction network via graph theory
Source: RSC Adv. 2021 Jul 1;11(38):23235–40. doi: 10.1039/d1ra03395f (PMC9036754; doi:10.1039/d1ra03395f)
Supplement: RA-011-D1RA03395F-s1382 [file RA-011-D1RA03395F-s1382.xyz]

18
eq2239         -678.464356865066   -678.464356865066
Co     -0.84067781478300   -0.48184268789200   -1.08740276082200
 H     -1.08492656890000   -2.01936289210200    1.01770151376900
 C     -1.23557057279600    1.93590878307200    1.71196572563800
 O     -2.08093026091000    2.00384840794000    0.59941097110800
 C     -1.23666199872800    2.30577986095300   -0.56732067788900
 O     -1.15662233243100    1.16816645890700   -1.39050668374400
 C      0.54761838672900   -0.63975146488400    1.52504519919500
 O      0.34500913666100   -0.63930295651500    2.74607076992800
 C     -0.31487005709600   -1.39219030550300    0.57079605575200
 O      0.25467075582800   -1.78210722984700   -0.61593199489100
 C      0.15262292811200    2.68941297928500    0.00220448665100
 C      0.02583440243200    2.31108578523800    1.46124021986700
 H      0.36261675145700    3.75035797359500   -0.13673774344600
 H      0.83379973890700    2.30296536365800    2.17248890542000
 H     -1.73813301054300    3.08988049048400   -1.12776007575800
 H      0.92414724328200    2.11524261600200   -0.51909072379800
 H      1.39809431175000   -0.11046210650100    1.06661839481400
 H     -1.69123808821100    1.56227890564700    2.61217264626500
