# Supplementary material for: Mining hydroformylation in complex reaction network via graph theory
Source: RSC Adv. 2021 Jul 1;11(38):23235–40. doi: 10.1039/d1ra03395f (PMC9036754; doi:10.1039/d1ra03395f)
Supplement: RA-011-D1RA03395F-s1383 [file RA-011-D1RA03395F-s1383.xyz]

18
eq224          -678.447286682197   -678.447286682197
Co      0.01372776111400   -0.51575553159200   -0.47683220593400
 H     -1.45526373473800   -0.43655970629400   -0.67497642017400
 C      1.79449090318300   -0.56684743563100   -0.23406161798600
 O      2.94831911171700   -0.62431339987100   -0.10115700298800
 C     -0.13235352974800    1.02537267037300   -1.32619200659800
 O     -0.29653430911700    2.03064194607000   -1.89558351195200
 C     -0.58210402546600   -0.72798095492800    1.17680229468400
 O     -1.05378493738200   -0.89903550486400    2.22972013296700
 C      0.96995626941300    1.90237903586800    1.82341044509300
 O      1.75476593040300    2.34438468163500    1.09267513486600
 C      0.04181099399000   -1.77497832239000   -2.18365783133000
 C     -0.14300049312600   -2.55611294385400   -1.04191121806300
 H      1.01909441989900   -1.68959352928900   -2.64301245927100
 H     -1.13392833429600   -2.88138438616400   -0.75313779468500
 H      0.68761221961700   -3.09004206857100   -0.59691257227200
 H     -0.80406340485600   -1.48531684281400   -2.79268949806100
 H      1.21979122646700   -2.62083272899500    1.59710373326300
 H      1.94324960608700   -2.74151481631000    1.70810975783400
