# Supplementary material for: Mining hydroformylation in complex reaction network via graph theory
Source: RSC Adv. 2021 Jul 1;11(38):23235–40. doi: 10.1039/d1ra03395f (PMC9036754; doi:10.1039/d1ra03395f)
Supplement: RA-011-D1RA03395F-s1384 [file RA-011-D1RA03395F-s1384.xyz]

18
eq2240         -678.433024695115   -678.433024695115
Co     -0.50079323176300   -0.05231514175600   -1.97350077000800
 H     -1.18511345971500   -0.60279428901300    0.81838778557600
 C     -1.15669803494800    1.68585941336500    1.76511610956200
 O     -2.14485874143200    1.74615613354600    0.80969648566200
 C     -1.50142525036100    2.17115747823300   -0.50052448290700
 O     -1.67208404123500    1.17908374327700   -1.44806333616500
 C      0.79184661560500   -0.92611062360300    1.81041950978000
 O      0.37341137134800   -1.02428863464100    2.97274710353700
 C     -0.11492421530100   -0.72150934914300    0.65568131760500
 O      0.37262641036900   -0.72237360543200   -0.51908389181600
 C     -0.02193464802900    2.47930965473000   -0.10799377130600
 C      0.06882745503000    2.05471985581700    1.33634787257900
 H      0.20837546740500    3.53742843332900   -0.23999584250600
 H      0.96409287507100    2.07567524268600    1.93573041836500
 H     -2.06746328957900    3.05340251051400   -0.79419069450000
 H      0.64996107827500    1.90300923945100   -0.75460686974300
 H      1.85874312745100   -0.96732195686600    1.54858383096900
 H     -1.45780653743400    1.30081987701200    2.72621345335600
