# Supplementary material for: Mining hydroformylation in complex reaction network via graph theory
Source: RSC Adv. 2021 Jul 1;11(38):23235–40. doi: 10.1039/d1ra03395f (PMC9036754; doi:10.1039/d1ra03395f)
Supplement: RA-011-D1RA03395F-s1385 [file RA-011-D1RA03395F-s1385.xyz]

18
eq2241         -678.436624702047   -678.436624702047
Co     -1.22445809413700   -0.29059645007800   -1.57748401095300
 H      1.23190382148600    0.33927158344700    0.13607171637600
 C     -1.52934554779000    1.37876013560500    1.53137587335100
 O     -2.29164269911100    1.56929002926600    0.39007759530400
 C     -1.42839684439400    2.30223106390600   -0.61629686977300
 O     -1.18339248422100    1.48039046795000   -1.71037656498500
 C      0.89089890945900   -1.08567428527900    1.80531681012000
 O      1.70650292779900   -0.58818926878300    2.59778397200800
 C      0.65318603291700   -0.52152292078300    0.46332486559100
 O     -0.22758960923500   -1.05230361365500   -0.28663045453900
 C     -0.15099693414100    2.68075337965600    0.18107909653900
 C     -0.30809748560400    1.94260446860600    1.49106911759700
 H     -0.08407319483000    3.75844997857300    0.33584118945400
 H      0.43796253650000    1.89021792181400    2.26689098521700
 H     -2.02036334109700    3.15943995720200   -0.93063188822300
 H      0.72530402871700    2.37066652419100   -0.39543333279500
 H      0.26276454703100   -1.95234341065900    2.05555603291800
 H     -1.99538361859500    0.78846242051200    2.30343009482300
