# Supplementary material for: Mining hydroformylation in complex reaction network via graph theory
Source: RSC Adv. 2021 Jul 1;11(38):23235–40. doi: 10.1039/d1ra03395f (PMC9036754; doi:10.1039/d1ra03395f)
Supplement: RA-011-D1RA03395F-s1386 [file RA-011-D1RA03395F-s1386.xyz]

18
eq2242         -678.473351157773   -678.473351157773
Co     -0.31241459054500   -1.50070988817600   -1.34047261111700
 H     -2.73335343829500   -2.75512028529200   -2.25511175309500
 C     -1.67709170255200    0.51643236411400   -1.26019149882700
 O     -1.51006512769700   -0.34054313052400   -0.28443286711100
 C      1.10627324553200    0.24105588677800    0.44139422385400
 O      1.21602938243400   -0.34543768735400   -0.59347807809000
 C     -1.67533164294600   -2.62014436317300   -2.32194520799300
 O     -1.04161064784300    0.34343674711100   -2.35254388551600
 C     -0.54140508629000   -2.84584858597300   -2.84616811771600
 O      1.05001455182400    0.82692267058400    1.45729784508000
 C     -0.00346586880500   -2.78867137872200    0.03728575549200
 C      0.81239632266500   -2.52925483951800   -2.76180923459200
 H     -0.64194985731000   -2.46309877118200    0.86237672052400
 H      1.49281650117700   -3.23506233373200   -2.29848453712700
 H      1.23527437606700   -1.82216912161900   -3.46780281799000
 H      1.05940355127900   -2.74430728403800    0.29888694541700
 H     -0.27178878119300   -3.79478275279900   -0.28692067476800
 H     -2.35475129573000    1.35639874945800   -1.11012103017100
