# Supplementary material for: Mining hydroformylation in complex reaction network via graph theory
Source: RSC Adv. 2021 Jul 1;11(38):23235–40. doi: 10.1039/d1ra03395f (PMC9036754; doi:10.1039/d1ra03395f)
Supplement: RA-011-D1RA03395F-s1387 [file RA-011-D1RA03395F-s1387.xyz]

18
eq2243         -678.420105374164   -678.420105374164
Co     -0.72877447431400   -0.89731656315400    1.47038901151800
 H      1.14094055807300   -0.68731333633200   -1.63906056076300
 C     -0.75392068210700    1.02121134122200    1.94311433050700
 O     -0.05367698868700    0.22285668758600    2.76461171179600
 C      0.54329150081100   -0.18100901760900   -0.88307236523500
 O     -0.18853005754900   -1.15533220059300   -0.16804780169200
 C      1.25987739354600    1.66847230261300    0.64933183367500
 O      1.51217541319300    0.40218801198300    0.03794326172300
 C     -0.32953380273800    0.83475012767300   -1.50824676388400
 O     -0.10297398079100    1.88583229833300    1.08106401290000
 C     -2.10594748949000    1.58893774281700    2.26310605076200
 C     -1.06695634502600    1.66205125368100   -2.00516327409600
 H     -1.98322221932300    2.55312337470200    2.76255532993700
 H     -1.72192672889900    2.39789538098600   -2.40529915096900
 H     -2.63764413606900    1.75378928227400    1.32478108530900
 H     -2.67087910245400    0.91352242041000    2.90365062807400
 H      1.93690548273500    1.69870797147900    1.50058698037700
 H      1.41557861041900    2.48754091150000   -0.05128008875800
