# Supplementary material for: Mining hydroformylation in complex reaction network via graph theory
Source: RSC Adv. 2021 Jul 1;11(38):23235–40. doi: 10.1039/d1ra03395f (PMC9036754; doi:10.1039/d1ra03395f)
Supplement: RA-011-D1RA03395F-s1388 [file RA-011-D1RA03395F-s1388.xyz]

18
eq2244         -678.506616007275   -678.506616007275
Co      0.02156111715700    0.28470926629300    0.43527608733000
 H      2.69647818213900   -2.44937061132000   -1.94618911584300
 C      0.03701494381200   -1.28938128901400    1.24388157271300
 O      0.03031836949900   -2.37818256114100    1.66687580021800
 C     -0.01468775154500    0.79228933647100   -1.25299968624300
 O     -0.04098354665900    1.00068053265400   -2.40288971124600
 C     -1.62128171335300    0.82249380391100    0.91809397812000
 O     -2.69808370640200    1.14810369979900    1.21063033069300
 C      1.88656010051100    0.11504518022300    0.25033268762100
 O      2.28004702792800    0.98052297219400    1.04445957478500
 C      2.76591789437300   -0.75207896112400   -0.60741914812400
 C      2.00818620889900   -1.85676155437500   -1.34246988860100
 H      3.55260149912000   -1.16269116174300    0.03274077651800
 H      1.50460354116200   -2.52714363639000   -0.64343119863300
 H      1.24887906261400   -1.43976246476400   -2.00637127983600
 H      3.25606984784000   -0.08163746636100   -1.32287787795600
 H     -1.13987762055500   -2.38442039900400   -1.55131975514700
 H     -1.02264224669400   -1.74433435681200   -1.19261130400600
