# Supplementary material for: Mining hydroformylation in complex reaction network via graph theory
Source: RSC Adv. 2021 Jul 1;11(38):23235–40. doi: 10.1039/d1ra03395f (PMC9036754; doi:10.1039/d1ra03395f)
Supplement: RA-011-D1RA03395F-s1389 [file RA-011-D1RA03395F-s1389.xyz]

18
eq2245         -678.554645656273   -678.554645656273
Co     -1.48404778511800   -1.12311227294600    1.11786402913000
 H     -2.79460647238300    2.34917967512800    1.93690535842900
 C      0.24481935249600    0.57818396896200   -0.38390129475900
 O     -1.07679963765200   -0.07140120906600   -0.49646030901500
 C     -1.79716861884600   -1.83302413950600    2.70135227949600
 O     -2.00021838986600   -2.19923284182000    3.78518879681300
 C     -0.61540350855400   -2.50426019676500    0.44802547710900
 O      0.01052355586000   -3.36452299727800   -0.03041298297200
 C     -2.01442458672300    1.63667709766400    1.67984641134700
 O     -2.43148899660700    0.35236901555100    1.73903501993900
 C      0.38268560763900    1.17785653494500    1.01936021722500
 C     -0.77333297853900    2.08924284760000    1.35314642851400
 H      0.42921726705800    0.34362185092300    1.73609280349300
 H     -0.60272315022600    3.15700311226800    1.36923967937900
 H     -1.77391793018000    0.61053680362900   -0.55217946495500
 H      1.33090047555100    1.71497256183800    1.08156069465200
 H      0.30329503333300    1.34096011559300   -1.16155573094600
 H      0.96942395693100   -0.21200405030700   -0.57507386461400
