# Supplementary material for: Mining hydroformylation in complex reaction network via graph theory
Source: RSC Adv. 2021 Jul 1;11(38):23235–40. doi: 10.1039/d1ra03395f (PMC9036754; doi:10.1039/d1ra03395f)
Supplement: RA-011-D1RA03395F-s1390 [file RA-011-D1RA03395F-s1390.xyz]

18
eq2246         -678.535040653345   -678.535040653345
Co      1.58147384015000   -0.55738693639400    1.37229509526800
 H     -1.53062545755300   -1.30169148244700    1.32712305181300
 C      1.21551223231000    0.93962234312100    0.58528178102100
 O      0.95170012110200    1.92603444022400    0.02177645906400
 C      2.59552891460000    0.23601911342000    2.58531665661500
 O      3.25573236687400    0.77174231287200    3.38106364025200
 C     -1.61235198040900   -1.93894980955100    0.42547621292400
 O     -2.67437531811600   -2.46208910759000    0.08012233441400
 C     -0.31383373497700   -2.04267390499900   -0.35237641123000
 O      0.77220798259600   -1.80641672728300    0.52590861996100
 C     -0.35715545380800   -1.00568408999500   -1.49213719630700
 C      0.97121775382100   -0.93909679712400   -2.24541871483900
 H     -0.60452379112200   -0.02532696390200   -1.06844100188400
 H      1.79428621244000   -0.72270882069600   -1.56023719057200
 H      1.18570282520100   -1.89678401475200   -2.72593083364300
 H     -1.17320454693500   -1.27969956891600   -2.16478420619100
 H     -0.20639187460500   -3.04351362347400   -0.77956768129100
 H      0.94088558152800   -0.15888620011500   -3.00777325600500
