# Supplementary material for: Mining hydroformylation in complex reaction network via graph theory
Source: RSC Adv. 2021 Jul 1;11(38):23235–40. doi: 10.1039/d1ra03395f (PMC9036754; doi:10.1039/d1ra03395f)
Supplement: RA-011-D1RA03395F-s1391 [file RA-011-D1RA03395F-s1391.xyz]

18
eq2247         -678.427468075345   -678.427468075345
Co     -1.82320427481900   -1.55392082306500   -0.17375061143900
 H     -3.17576432064800   -2.27794848010300   -2.54059640609300
 C     -1.72465212229700    0.06325166729500   -1.09566945960100
 O     -0.22007778452700    0.42825762242000   -1.06692027411500
 C      0.39837912693000   -0.14391144585000   -0.02297122363700
 O     -0.15561235404300   -0.86469262269300    0.84102029509000
 C     -2.31903467012500   -1.83324436818800   -2.05767332780500
 O     -2.14173909206800   -0.38416046934900   -2.36799726883900
 C     -1.08868129872300   -2.40947235431300   -1.68343459617900
 O      1.71936014652100    0.11175018334200    0.01347206521200
 C      1.19237240562400   -3.21313976102500   -1.01596407379800
 C      0.06537226338400   -2.99365961299900   -1.99218738911300
 H      0.88835858686000   -2.95587849037600    0.00001098665600
 H      0.23600167749000   -3.28895452018000   -3.02576428339200
 H      1.99108068446700    0.64325111737100   -0.75887121216900
 H      2.04316204892600   -2.57594374753600   -1.28267636748800
 H      1.53577608008200   -4.24969367741100   -1.03340701231600
 H     -2.21211721143300    0.99720577853200   -0.81886066436300
