# Supplementary material for: Mining hydroformylation in complex reaction network via graph theory
Source: RSC Adv. 2021 Jul 1;11(38):23235–40. doi: 10.1039/d1ra03395f (PMC9036754; doi:10.1039/d1ra03395f)
Supplement: RA-011-D1RA03395F-s1392 [file RA-011-D1RA03395F-s1392.xyz]

18
eq2248         -678.478811677131   -678.478811677131
Co     -2.14527260503200   -1.16012652510400    1.30967937902600
 H      1.51695533019600    2.80463859319300    0.54776427790300
 C      1.26484240503900    1.91317081372100   -0.05453399209400
 O      1.61574510502900    1.82730719304800   -1.23541523375200
 C     -2.58699626169000   -0.32025059784800   -0.16960020996100
 O     -2.71148704515000    0.25953645283100   -1.17847955557400
 C     -0.60153710664300   -1.90068678694200    1.75170711608000
 O      0.48048943058300   -2.31523752014000    1.91216541193500
 C     -1.60155547367900    0.45033774355600    2.03212236797200
 O     -2.25495401495600    0.55350981823400    3.07759373069900
 C      0.47658341640000    0.85462236395400    0.66869422590000
 C     -0.66461831507200    1.48742729452400    1.47496743462400
 H      0.09844871108900    0.13615297150100   -0.06040335885600
 H     -1.27436590417700    2.11738292535500    0.81531660360200
 H     -0.29388405057900    2.11731099775500    2.28718658316400
 H      1.15055364750400    0.31778492965800    1.34513292351000
 H     -3.33385887013100   -2.34636601881900    0.89176153473400
 H     -2.82835520483800   -2.75346877294400    1.35237430899500
