# Supplementary material for: Mining hydroformylation in complex reaction network via graph theory
Source: RSC Adv. 2021 Jul 1;11(38):23235–40. doi: 10.1039/d1ra03395f (PMC9036754; doi:10.1039/d1ra03395f)
Supplement: RA-011-D1RA03395F-s1393 [file RA-011-D1RA03395F-s1393.xyz]

18
eq2249         -678.478396421463   -678.478396421463
Co     -2.19276217050200   -0.82811511541500    1.06243718828400
 H     -0.70058715547600    1.02544620410900   -0.52311177760100
 C      0.02985102802400    1.75061326671100   -0.12926170029400
 O      0.37752927905700    2.72234059293400   -0.80724963370900
 C     -2.62514771700700    0.83676616075900    1.47134790655800
 O     -2.83946936301000    1.97660887136500    1.62359442259800
 C     -1.37936141681100   -1.47174264769100   -0.35788502352000
 O     -0.77940225702600   -1.75089539749200   -1.32354562628700
 C     -0.56451828488000   -0.69960539159100    1.92225675018500
 O     -0.75747328532000   -1.42266648082900    2.90970145786600
 C      0.55293940572200    1.48595986878000    1.26684517818800
 C      0.72847944799100   -0.00917305717800    1.58752586306700
 H      1.50682973429800    2.00364443289500    1.37061547445100
 H      1.41573185189500   -0.13676449850900    2.42560648438300
 H      1.15475535684700   -0.52437598281300    0.71960042026200
 H     -0.13786854588000    1.94508125806200    1.98216615859900
 H     -3.58597050772400   -1.72459595203400    0.56585305607800
 H     -3.89682220628300   -1.13548025649000    1.00153694879500
