# Supplementary material for: Mining hydroformylation in complex reaction network via graph theory
Source: RSC Adv. 2021 Jul 1;11(38):23235–40. doi: 10.1039/d1ra03395f (PMC9036754; doi:10.1039/d1ra03395f)
Supplement: RA-011-D1RA03395F-s1394 [file RA-011-D1RA03395F-s1394.xyz]

18
eq225          -678.386867925664   -678.386867925664
Co      0.26844107044300   -0.19912371929500   -0.41796174805200
 H     -1.21091523996000    0.09582141494400   -0.35301810741000
 C      2.04787258269900   -0.50113324180500   -0.28582008637500
 O      3.19321548500000   -0.68668862273100   -0.24553849449000
 C      0.25382188949200    1.04881717710500   -1.71840801520000
 O      0.15953772548300    1.90448040540900   -2.49727623433000
 C     -0.19936871377800   -0.56113455596200    1.37042379599300
 O     -0.57393717874100   -1.40522036282400    2.17470454676700
 C      0.15575959550600    0.81512008630700    1.18347887890400
 O      0.34029887175200    1.93157987300100    1.62735994044600
 C     -0.07277573845700   -1.69519478862500   -2.06409146904400
 C     -0.31557181891600   -2.27725956788600   -0.83977744527800
 H      0.88828185068700   -1.79981603745400   -2.55242213970700
 H     -1.31669787174600   -2.33709996777900   -0.43477798960200
 H      0.44300171815300   -2.85693031119200   -0.33074655815800
 H     -0.88682687027600   -1.28794803933000   -2.64986483782400
 H      1.48170357546900   -2.68146378744700    1.63367591642800
 H      2.13594474034500   -2.81429579204400    1.30775740629900
