# Supplementary material for: Mining hydroformylation in complex reaction network via graph theory
Source: RSC Adv. 2021 Jul 1;11(38):23235–40. doi: 10.1039/d1ra03395f (PMC9036754; doi:10.1039/d1ra03395f)
Supplement: RA-011-D1RA03395F-s1395 [file RA-011-D1RA03395F-s1395.xyz]

18
eq2250         -678.395336823704   -678.395336823704
Co     -0.84152336553300   -1.33386671903700    0.12219492261900
 H     -1.70815539547000   -2.54097321799400   -0.14499411227400
 C     -1.18551844108900   -0.54257958872900   -1.41200652826100
 O     -1.35910941656300   -0.00147905053900   -2.42300072301900
 C     -2.20900389257400   -0.69508580908000    1.11865692717000
 O     -3.11951271331400   -0.34196809847200    1.74175921286800
 C      0.12672359326200   -2.09351574521900    1.37976286488900
 O      0.81134957487300   -2.56252479973200    2.18999947637700
 C     -0.10758348141800    2.85922710904500    2.05458287927400
 O      0.50732850823100    3.87979322766700    2.32007961914700
 C     -0.42288969186100    1.45783126416400    2.41742520822400
 C     -1.01196832911400    2.15028354474000    1.11878350595000
 H      0.33840648537100    0.70176281892600    2.25861345681300
 H     -2.06947703031200    2.38754883568900    1.10960907694300
 H     -0.60790326093500    1.81700390192800    0.16918514518700
 H     -1.10610590313900    1.25631815390900    3.23425415767500
 H      0.20337235383600   -0.24497670683500    0.24942414831000
 H      0.06830359943700   -2.10975324464100   -0.73629569005000
