# Supplementary material for: Mining hydroformylation in complex reaction network via graph theory
Source: RSC Adv. 2021 Jul 1;11(38):23235–40. doi: 10.1039/d1ra03395f (PMC9036754; doi:10.1039/d1ra03395f)
Supplement: RA-011-D1RA03395F-s1396 [file RA-011-D1RA03395F-s1396.xyz]

18
eq2251         -678.509338986069   -678.509338986069
Co      1.73732084970600    0.66564817862800    0.12094459150900
 H      0.17411279487300    0.11231850192900   -1.88037646576200
 C      2.20102333976200   -1.08252021491500   -0.38993675957200
 O      3.10918285537100   -1.33325895749100   -1.16733815825600
 C      0.20390580955800    0.87235729334900   -1.09703914405900
 O     -0.15003551373500    0.52775147980200    0.15831743916800
 C      3.05555081204300    1.37332473312000   -0.87574564208600
 O      3.87551052251400    1.86280905777600   -1.53738986640800
 C      2.32168292429600    0.35582573486800    1.81491585755700
 O      2.71557250306900    0.13115519128500    2.88454944912300
 C      0.14850064858500   -2.45012921349700   -0.80806039048100
 C      1.26659195772000   -2.13056431679900    0.19918956294500
 H      0.55936777233500   -2.62360808979900   -1.80522752185200
 H      1.87822001282000   -3.01570802587400    0.39231676277300
 H      0.82237712944400   -1.77675954261200    1.12670143885200
 H     -0.56583745274200   -1.62769097700600   -0.83624038778000
 H      0.05597746003100    1.90382694102200   -1.41671904284400
 H     -0.38022865664300   -3.34693310622900   -0.48481067751900
