# Supplementary material for: Mining hydroformylation in complex reaction network via graph theory
Source: RSC Adv. 2021 Jul 1;11(38):23235–40. doi: 10.1039/d1ra03395f (PMC9036754; doi:10.1039/d1ra03395f)
Supplement: RA-011-D1RA03395F-s1397 [file RA-011-D1RA03395F-s1397.xyz]

18
eq2252         -678.440396946615   -678.440396946615
Co     -0.89896017463500   -0.52355792418300   -0.36657700050600
 H      0.17430867664700   -2.09621474654100   -1.94712711095300
 C      0.44736615133400   -1.59562298489800   -0.99382497517900
 O      1.56903164175500   -1.69184205120800   -0.50475780347400
 C      1.79512203965800    0.36353231579100    2.14883977850300
 O      2.67169323976200    0.24825581975100    2.92737276115800
 C      0.96814609478600    1.34727209881700    0.09082358755500
 O      0.08126805630700    1.16325291509200   -0.81704556351500
 C      0.78606556305600    0.54540876050300    1.27552901448000
 O     -0.36001146659000   -0.21506846472300    1.34418460370300
 C      2.10809586430100    2.28988205507600   -0.12018319283900
 C      2.21379968233300    3.32885219185800    1.00764642087400
 H      1.95219410397200    2.77095497336900   -1.08506617366500
 H      2.48083803014900    2.86833336560900    1.96177876261800
 H      2.98144518313100    4.06316854258900    0.76494405061800
 H      3.03086918030900    1.70265729726500   -0.18704165259400
 H     -1.55524262336300   -1.79422816696200   -0.01856925877300
 H      1.25995735326000    3.84433862833200    1.13625472008700
