# Supplementary material for: Mining hydroformylation in complex reaction network via graph theory
Source: RSC Adv. 2021 Jul 1;11(38):23235–40. doi: 10.1039/d1ra03395f (PMC9036754; doi:10.1039/d1ra03395f)
Supplement: RA-011-D1RA03395F-s1398 [file RA-011-D1RA03395F-s1398.xyz]

18
eq2253         -678.454780971427   -678.454780971427
Co     -0.43376705256300   -1.28767909983800   -2.31367726716300
 H     -2.00070175806900   -2.83690744305800   -0.60057042115500
 C     -2.51581762890800    0.36132346895000   -1.39713732868300
 O     -1.68820853081800    0.00638377501800   -2.37985479411900
 C      0.69489024177800   -2.66570765844600    1.18812983546800
 O     -0.32519066408200   -2.37887518292500    1.71565202024700
 C     -1.16913966373100   -2.74561081683100   -1.26987326477500
 O     -2.62401790351900   -0.21251549006600   -0.29975332686200
 C     -0.12383936888600   -3.22207739235900   -1.83756251992300
 O      1.72266251257200   -2.95621973481600    0.66730733971700
 C      0.59681965062800   -0.36725271943700   -1.02025586590800
 C      0.97261703423300   -2.91881894408400   -2.62276062963100
 H     -0.04472268438700   -0.17882636992800   -0.15900625098100
 H      1.91928257280800   -2.72129678051900   -2.13142852605400
 H      1.01286110898700   -3.25023097853700   -3.65424676324400
 H      0.83954751318400    0.56633798483800   -1.53882907173000
 H      1.49558087023200   -0.92852190635000   -0.76596650707100
 H     -3.11987635768500    1.23559128437500   -1.66240748186800
