# Supplementary material for: Mining hydroformylation in complex reaction network via graph theory
Source: RSC Adv. 2021 Jul 1;11(38):23235–40. doi: 10.1039/d1ra03395f (PMC9036754; doi:10.1039/d1ra03395f)
Supplement: RA-011-D1RA03395F-s1399 [file RA-011-D1RA03395F-s1399.xyz]

18
eq2254         -678.460289105248   -678.460289105248
Co     -0.41438096255500   -1.42548677802700   -2.37033632641100
 H     -1.38803391449400   -3.41363302976600   -0.64760563589500
 C     -2.47123400846100   -0.18723864865300   -0.89155599660400
 O     -1.79078682495300   -0.30849804880000   -2.02349982445100
 C     -0.28241481622200   -1.49014027629800    1.66642822539800
 O     -0.37236190885100   -2.65350271788600    1.44812442031100
 C     -0.74195947425300   -3.10315265989700   -1.44308034342700
 O     -2.28970554105400   -0.86324334036500    0.13818306802600
 C      0.21702453845900   -3.33443577304600   -2.25773193272100
 O     -0.11920621570100   -0.34623659526000    1.92999805452700
 C      0.83028578429100   -0.57579511758000   -1.23466928657500
 C      1.08145770984100   -2.75849031057100   -3.17158259282500
 H      0.29652994126200    0.04566108038100   -0.51997834509000
 H      2.06950968189600   -2.45960750169900   -2.83704462291200
 H      0.95865358383900   -2.94298033397400   -4.23292533795900
 H      1.39620083129800    0.03548595669900   -1.95073577606400
 H      1.47390868428800   -1.30481094640300   -0.73901640648000
 H     -3.24450719688200    0.58520103711400   -0.94521216459100
