# Supplementary material for: Mining hydroformylation in complex reaction network via graph theory
Source: RSC Adv. 2021 Jul 1;11(38):23235–40. doi: 10.1039/d1ra03395f (PMC9036754; doi:10.1039/d1ra03395f)
Supplement: RA-011-D1RA03395F-s1400 [file RA-011-D1RA03395F-s1400.xyz]

18
eq2255         -678.424896882468   -678.424896882468
Co     -0.52300490644400   -1.66790641219200    1.29095250842100
 H      0.54653579777000    1.18628974389000    0.54004957659500
 C      0.71052105155500    0.94610181495700    1.59540011731900
 O      0.35052961277900   -0.14177953603500    2.08224389383000
 C     -1.71066162575500   -1.89334776621000    2.60015686471500
 O     -2.56679514787200   -2.04517268398700    3.38041211888900
 C     -1.02493668857700   -2.88982916888300    0.21568215184100
 O     -1.35936739011300   -3.66605430516000   -0.60080783529400
 C     -1.18181239296000    0.64667691588800   -1.20498153753800
 O     -0.09737047437400    1.17123688793700   -1.43888852127600
 C     -2.29603524177600    0.48346094764600   -0.23947304250200
 C     -2.27026584456700   -0.23739919929000   -1.65103709778300
 H     -2.99530678106500    1.29754453567300   -0.09333344816700
 H     -2.08796342417400   -1.30533320407900   -1.64960826873000
 H     -2.95990074981100    0.10880250401300   -2.40970615406500
 H     -2.14056897419100   -0.15587671866800    0.62672178519300
 H      0.32625157192200   -1.51960790588200    0.03597101807000
 H      1.20441251126300    1.66976284725100    2.24676533953700
