# Supplementary material for: Mining hydroformylation in complex reaction network via graph theory
Source: RSC Adv. 2021 Jul 1;11(38):23235–40. doi: 10.1039/d1ra03395f (PMC9036754; doi:10.1039/d1ra03395f)
Supplement: RA-011-D1RA03395F-s1401 [file RA-011-D1RA03395F-s1401.xyz]

18
eq2256         -678.476617712604   -678.476617712604
Co      0.97424459447000    1.65062457143400    0.36660565195300
 H     -1.39454984735600   -0.40641025510700    0.25731138322700
 C      1.27732711143600   -0.37988023384100   -1.51316846642500
 O      1.64379715990300    0.79381560158800   -1.31885846420600
 C      0.14537689436900    3.02908882468600   -0.28871673198800
 O     -0.37674454087800    3.99847814036300   -0.66182528399200
 C      0.44325302230000   -0.04495364085100    1.39809914459900
 O      1.77200608341800    0.03656877937800    1.29845127806100
 C     -0.32155073981900   -0.31628116656100    0.26593311186100
 O      0.27926237044900   -0.98321695653200   -0.85113547362000
 C     -0.17746598676000    0.73996495252400    2.54210350778400
 C      0.33631106904200    2.14789288748000    2.16710848857300
 H      0.20528164016700    0.38226412961300    3.49690661523400
 H     -0.43255858412000    2.91737993560500    2.20555421821100
 H      1.22756479608600    2.44462297840300    2.71365991558100
 H     -1.26637298918000    0.68176460274300    2.52678945189000
 H      2.06194913108200    2.59071660191100    0.52935747162300
 H      1.71257172741900   -1.02050620627800   -2.27028857876600
