# Supplementary material for: Mining hydroformylation in complex reaction network via graph theory
Source: RSC Adv. 2021 Jul 1;11(38):23235–40. doi: 10.1039/d1ra03395f (PMC9036754; doi:10.1039/d1ra03395f)
Supplement: RA-011-D1RA03395F-s1402 [file RA-011-D1RA03395F-s1402.xyz]

18
eq2257         -678.380140653943   -678.380140653943
Co      1.96580086673000    0.38474728812900   -0.85299624108000
 H     -0.32700582156900    2.50343664542200   -1.05572569984800
 C     -0.94752819855400   -0.15659571069600   -0.35537236770500
 O      0.20507967315700   -0.31762132176800   -0.77893679540700
 C      2.31415169541200    1.94333208922500   -0.37829378455300
 O      2.57316856900400    3.04082102510600   -0.00800977626300
 C     -0.51868779459000    2.89341775302500    1.00877387464600
 O     -0.32008357976900    3.52392856350600    1.99057910780300
 C     -0.73666622417200    2.20958777110500   -0.10391049749500
 O     -1.50970893457300    1.01859060659700   -0.01414638972100
 C      1.22733396964100    0.48655644418700    2.28243225784400
 C     -0.02341295510400    0.10695926517500    2.58833553273000
 H      1.57688776427900    1.49983543097800    2.44904182622000
 H     -0.36433984625500   -0.90892860057800    2.41458605256600
 H     -0.73857075031700    0.79500410968000    3.02652390549700
 H      1.94094634453200   -0.19777439824700    1.83564934582500
 H      3.44697249736900    0.40651321212100   -0.94685630311800
 H     -1.65463436161100   -0.96987663089800   -0.23778681012400
