# Supplementary material for: Mining hydroformylation in complex reaction network via graph theory
Source: RSC Adv. 2021 Jul 1;11(38):23235–40. doi: 10.1039/d1ra03395f (PMC9036754; doi:10.1039/d1ra03395f)
Supplement: RA-011-D1RA03395F-s1403 [file RA-011-D1RA03395F-s1403.xyz]

18
eq2258         -678.365047872496   -678.365047872496
Co      1.15072371436600   -2.03730361888400    0.81807387191600
 H     -2.40801562550000   -2.30729008560400   -3.03123178562400
 C     -1.96469130497300   -0.27641332891700   -0.45602869353300
 O     -0.86830068363000    0.26649721036900   -0.54053043081100
 C      1.54250018790100    0.41425179786400   -0.89835175425600
 O      1.74549127288900   -0.41938526136000   -0.07260167957400
 C     -1.75278819932200   -1.72021568943100   -2.40875174792000
 O     -2.48834434695100   -1.16646512355500   -1.33683798562000
 C     -0.45718562208400   -1.63276665592100   -2.61008659088100
 O      1.47842776743700    1.26021473161300   -1.71626056446100
 C     -0.22138463251700   -3.19519420031300    0.18431291980900
 C      0.83338754533700   -1.70182309057200   -2.84845223082800
 H     -1.23270465497100   -2.76986107378800    0.19633289347400
 H      1.42417128198900   -2.46345971675100   -2.34695639988200
 H      1.33208098529400   -0.99711005619600   -3.50414886206400
 H     -0.18551194601900   -4.00262953557500    0.94386566750000
 H     -0.03614486057900   -3.64492530226000   -0.79876368895800
 H     -2.68273098701700   -0.10702500476400    0.34417623831700
