# Supplementary material for: Mining hydroformylation in complex reaction network via graph theory
Source: RSC Adv. 2021 Jul 1;11(38):23235–40. doi: 10.1039/d1ra03395f (PMC9036754; doi:10.1039/d1ra03395f)
Supplement: RA-011-D1RA03395F-s1404 [file RA-011-D1RA03395F-s1404.xyz]

18
eq2259         -678.493512659598   -678.493512659598
Co     -1.94647933218300   -0.61406874628700   -0.16001107500100
 H      1.85796644228300   -0.75236182081800    0.70933043662500
 C      1.02205775647000   -0.19689091705000    1.10374716234500
 O      0.09449366861700   -1.04398170256700    1.76766466356800
 C     -2.78176738686800   -2.13245598871600   -0.38350387627200
 O     -3.33860053034300   -3.15378596925700   -0.51646345116400
 C     -1.16108691537400   -1.27374980551300    1.29864659875500
 O     -1.75858405209900   -2.09432704571700    2.18499390241400
 C     -1.24857090127500    2.22415250026300    0.34967551721000
 O     -1.55595252133400    1.05378856708000   -0.38544365259500
 C      0.86148443538000    1.12500817096400    1.05277618203900
 C     -0.34433622636700    1.86778290817700    1.54747960820200
 H     -1.17026469730600   -2.31767420461700    2.93747140316100
 H     -0.04456545176400    2.78227577556900    2.06458945752000
 H     -0.91982526526100    1.25147989143200    2.24335323876600
 H      1.63010004400100    1.69029384910300    0.53858411316300
 H     -0.72636535959500    2.92860216209500   -0.30756866955300
 H     -2.16297051305700    2.69895825151300    0.72271198874400
