# Supplementary material for: Mining hydroformylation in complex reaction network via graph theory
Source: RSC Adv. 2021 Jul 1;11(38):23235–40. doi: 10.1039/d1ra03395f (PMC9036754; doi:10.1039/d1ra03395f)
Supplement: RA-011-D1RA03395F-s1405 [file RA-011-D1RA03395F-s1405.xyz]

18
eq226          -678.444498582268   -678.444498582268
Co      0.15676366616600    1.39170120328200    0.00946294873600
 H      2.33854333996300   -1.90723799384200    0.63483245676900
 C     -0.66334982219500    0.17153454372400   -0.90745199129400
 O     -1.24615573338700   -0.67257168947800   -1.46470793761300
 C     -1.02928310315000    2.63592742391900   -0.37753846365900
 O     -1.79394933567400    3.46574835096200   -0.67348375498000
 C      1.56500906826900    0.07819804853400   -0.05327838477700
 O      2.51545510824900    0.21250087512300   -0.83910436247700
 C      1.51629942334700   -1.19457552275700    0.80032274084700
 O      0.61159336574000   -1.39810924124400    1.61535307549500
 C      1.49871929623000    1.79168874098900    1.60535827690500
 C      0.63142433087600    2.86925392416100    1.44165545888700
 H      2.51937109074500    1.86369875960000    1.25244331576500
 H     -0.24003706865800    2.96210413529700    2.07819959404800
 H      0.97175346272500    3.76857003992000    0.94207539444400
 H      1.28617834902100    1.04441055955900    2.36078023181200
 H     -1.02143751927700    0.33625588312700    2.09375425388500
 H     -1.50719472004100    0.84283550341800    2.34521421865000
