# Supplementary material for: Mining hydroformylation in complex reaction network via graph theory
Source: RSC Adv. 2021 Jul 1;11(38):23235–40. doi: 10.1039/d1ra03395f (PMC9036754; doi:10.1039/d1ra03395f)
Supplement: RA-011-D1RA03395F-s1406 [file RA-011-D1RA03395F-s1406.xyz]

18
eq2260         -678.367300684934   -678.367300684934
Co      1.41986955227300    0.04798802421700    1.45342530225900
 H     -2.70292346915100    1.12247293966800   -0.13036406540400
 C     -0.33179026122800   -0.63919518140500    1.78322291380700
 O      0.67472816740800   -1.43672875362400    2.22691202976400
 C     -1.62471841040900    1.22534390500300   -0.20133040740700
 O     -0.91148635518100    0.08392081581400   -0.46782601957300
 C      1.35416540022800    1.76311367661500    1.83932977516400
 O      2.02094524943100    1.83918984952200    0.76386036081100
 C     -0.97113487266100    2.49859381974200   -0.39660393517300
 O     -1.11231460000400    2.16001354638900    0.96324829789400
 C     -1.08059201816000   -0.99716924544000    0.51385546260100
 C     -0.36736412679100    3.41711050453000   -1.12812352042400
 H     -0.64373943159500   -1.87464553425400    0.04407818342200
 H      0.17438885670600    4.22483328432600   -0.65608431426200
 H     -0.38095597346300    3.33687731949400   -2.20468607421700
 H     -2.15098451202700   -1.14734248207700    0.69521159458500
 H      0.98515356843200    2.60302217614000    2.42281274170700
 H     -0.88646381067600   -0.05749067547600    2.52002590186500
