# Supplementary material for: Mining hydroformylation in complex reaction network via graph theory
Source: RSC Adv. 2021 Jul 1;11(38):23235–40. doi: 10.1039/d1ra03395f (PMC9036754; doi:10.1039/d1ra03395f)
Supplement: RA-011-D1RA03395F-s1407 [file RA-011-D1RA03395F-s1407.xyz]

18
eq2261         -678.403752442208   -678.403752442208
Co     -1.57132322623100   -0.43571656180100   -0.28323165491800
 H      0.72550036329400   -0.41146744862400   -2.94722974580900
 C     -0.22853024174600   -0.24675870766300    1.21494543579500
 O     -0.93991244367700    0.26033411266300    2.29289821624100
 C      0.30031169724100    0.11808770593800   -2.10299724572900
 O     -1.04992668765800   -0.00881323723600   -1.93319788025100
 C     -1.48385192689900    2.44858964703200    1.28956572585800
 O     -0.50388756295000   -1.47498250306000    0.84343221463400
 C      1.02620802351100    0.82254844259100   -1.22931815863600
 O      1.04658776333500    0.30740874933200    1.11185540400900
 C     -0.84714995883000    1.71593107137900    2.46733317804300
 C      1.33053081257400    1.17347245969700    0.00083959543200
 H      0.20415723819700    1.98464393125000    2.58560647422300
 H     -2.52037698117500    2.12724778227100    1.15395062144300
 H      1.76867379502200    2.09891302823500    0.34610732740900
 H     -1.38247926309000    1.89925077922900    3.39416337676100
 H     -0.93397760575900    2.26690288128500    0.36171330111000
 H     -1.47577084374500    3.52431585705500    1.47452804563300
