# Supplementary material for: Mining hydroformylation in complex reaction network via graph theory
Source: RSC Adv. 2021 Jul 1;11(38):23235–40. doi: 10.1039/d1ra03395f (PMC9036754; doi:10.1039/d1ra03395f)
Supplement: RA-011-D1RA03395F-s1408 [file RA-011-D1RA03395F-s1408.xyz]

18
eq2262         -678.453021347388   -678.453021347388
Co      1.83134492758000    1.67254435777400   -0.47030622878400
 H      1.42901976057800   -2.24462207938600    1.44191910269600
 C      0.46271352200100    1.65428480393700   -1.58843412408200
 O     -0.74568232034800    1.44176504686800   -1.62527722500900
 C      1.36782822006100    2.51420081723400    1.14779438130000
 O      1.77902464317500    3.44697407285700    0.25897398031800
 C      0.61962705031200   -0.24448905463400    1.04506536272400
 O      1.58925831734800   -0.08271275607400    0.24697147142400
 C      0.61263078069000   -1.57882719155600    1.75200143422900
 O     -0.22945785891500   -1.87433884997600    2.60192458467900
 C     -0.47993251982000    0.73104248739300    1.29295202906000
 C     -0.08421597282600    2.23920740543100    1.47635284949000
 H     -1.07268005764700    0.36841803115600    2.13126159592400
 H     -0.71161709225700    2.84242760586000    0.82056863032500
 H     -0.29044916831700    2.51578723681700    2.51304827503200
 H     -1.10667799310200    0.68615632482700    0.39004298943000
 H      2.07802930161500    2.24030280074400    1.94177050596000
 H      1.06093937191800    1.93381248720900   -2.51274237524600
