# Supplementary material for: Mining hydroformylation in complex reaction network via graph theory
Source: RSC Adv. 2021 Jul 1;11(38):23235–40. doi: 10.1039/d1ra03395f (PMC9036754; doi:10.1039/d1ra03395f)
Supplement: RA-011-D1RA03395F-s1409 [file RA-011-D1RA03395F-s1409.xyz]

18
eq2263         -678.450840236247   -678.450840236247
Co      0.73493067389800    2.86526652102700   -1.10482762807800
 H      0.29861276832000   -2.39335800958500    1.82563051923400
 C      0.98267167697900    1.20870452927800   -1.62570474902200
 O      1.59682752279100    1.79089479674200   -2.56926438692000
 C      1.03095212842600    2.96873725884100    0.80001137601500
 O     -0.08376156609600    3.60221120213400    0.35478543382500
 C     -0.47731912062300   -0.32223674812800    2.02154600642200
 O     -0.96768579549500   -0.60169355469300    3.12574311476800
 C      0.23031352298200   -1.44982871280200    1.26731229096200
 O      0.68393574966600   -1.31696313837700    0.12639047503000
 C     -0.47770880309400    1.02960874066900    1.38429451400400
 C      0.90437591183900    1.67963847155800    1.58480508635200
 H     -1.24966570677900    1.66008796269400    1.82049816891900
 H      1.05365527377800    1.88297650594900    2.65105688532700
 H      1.70771132660300    1.00606691997400    1.26706107841300
 H     -0.67242830261600    0.93338160383200    0.31443702106800
 H      1.89576296969300    3.58317732289900    1.06408383290300
 H      0.91852268173200    0.13526187453600   -1.44397179961400
