# Supplementary material for: Mining hydroformylation in complex reaction network via graph theory
Source: RSC Adv. 2021 Jul 1;11(38):23235–40. doi: 10.1039/d1ra03395f (PMC9036754; doi:10.1039/d1ra03395f)
Supplement: RA-011-D1RA03395F-s1410 [file RA-011-D1RA03395F-s1410.xyz]

18
eq2264         -678.403843020811   -678.403843020811
Co     -0.15549841802500    0.02730538541800   -0.66446675558200
 H     -0.82057537687100   -0.22080453116400   -2.22900231602700
 C      1.21625474718500    0.68186885506800    0.14996237795100
 O      2.09232252490400    0.96169556724500    0.89804604127900
 C     -1.46185230043100    0.45838632406400    0.47636397930100
 O     -2.28772741420100    0.69085880846300    1.26511411111200
 C      0.35078444253500   -1.68037294935300   -0.71070862686400
 O      0.68614914854000   -2.79628415984800   -0.70350998469500
 C      2.38244085820600   -0.33945595783000   -2.90684867373400
 O      3.21521140233900   -0.47867744217500   -2.02286451852100
 C      1.43983194592300   -0.98066874053200   -3.85135331890900
 C      1.59654550866700    0.59534755863300   -3.74820264546900
 H      0.53495053861500   -1.42951041303100   -3.45808166860200
 H      2.08705102389500    1.10006059972500   -4.57028434327700
 H      0.78932920506200    1.15776636582500   -3.29278032195900
 H      1.82941379961600   -1.46233958082800   -4.73852318737300
 H      0.96467208474600    1.21804225712500   -0.98545353305900
 H     -1.24031217271300    0.39997578347700   -1.94498479137800
