# Supplementary material for: Mining hydroformylation in complex reaction network via graph theory
Source: RSC Adv. 2021 Jul 1;11(38):23235–40. doi: 10.1039/d1ra03395f (PMC9036754; doi:10.1039/d1ra03395f)
Supplement: RA-011-D1RA03395F-s1411 [file RA-011-D1RA03395F-s1411.xyz]

18
eq2265         -678.397599041627   -678.397599041627
Co     -0.01424389390000   -0.19486402444300   -0.92198978919200
 H     -1.24479307765500   -0.53940896880900   -2.14673613535400
 C      1.32565991164000    0.64276141173800    0.06208752961600
 O      1.52623367415400    0.85253259221200    1.24828555479600
 C     -1.14576777453100    1.00731316436600   -0.30722406482400
 O     -1.90000463756200    1.74512064406500    0.19181338657900
 C      0.60978390328800   -1.72955835847600   -0.30274504163400
 O      0.96543345452700   -2.72331771593200    0.19104563345400
 C      2.14293827737800   -0.48455725707900   -2.95473603253800
 O      3.06141703192600   -0.89648446642000   -2.26172345172800
 C      1.28019897894200   -0.67148521082600   -4.13936791534400
 C      1.23853148447100    0.65591529545000   -3.27768561407600
 H      0.42348144305600   -1.32977113426300   -4.05345708251300
 H      1.68807183299100    1.55422487499600   -3.68361787764400
 H      0.32611417939500    0.87250374351500   -2.71699108772600
 H      1.72328697682900   -0.62915081075000   -5.12546145688600
 H      2.03494147594900    0.97811528710800   -0.73221138764000
 H     -0.82229169290100   -1.20669533617500   -2.10686334316600
