# Supplementary material for: Mining hydroformylation in complex reaction network via graph theory
Source: RSC Adv. 2021 Jul 1;11(38):23235–40. doi: 10.1039/d1ra03395f (PMC9036754; doi:10.1039/d1ra03395f)
Supplement: RA-011-D1RA03395F-s1412 [file RA-011-D1RA03395F-s1412.xyz]

18
eq2266         -678.429485713824   -678.429485713824
Co     -1.07551847329900   -1.89264851343100    0.04060042634500
 H     -1.94871006301500   -1.26046827915200   -3.42464899233400
 C     -1.92244379901800   -0.47294733621400    0.60011632519100
 O     -1.61891632516600   -0.84175693072400    1.77448046296700
 C      0.87500928252900    0.72559370263200   -0.78681721494200
 O      0.27591095149800    1.37877496299100   -0.00137890051300
 C     -1.40109613679700   -0.80996810070800   -2.57728873988200
 O     -1.36255121322700    0.43082508393400   -2.44166735976300
 C     -0.79178723233500   -1.76207079945000   -1.65215555257500
 O      1.53146074997500    0.07997660649200   -1.53839177159000
 C      0.88898518049000   -3.40089312636600   -0.91927315736200
 C      0.25519309306300   -2.72776048293500   -2.14729914518600
 H      0.10762066808800   -3.84647931956000   -0.27586561570100
 H     -0.21705383861500   -3.47121588162500   -2.80153803076500
 H      1.02170801605500   -2.21002809699800   -2.73188195218700
 H      1.45721194898400   -2.66232727358300   -0.34504730448200
 H      1.56558730611800   -4.21185484686900   -1.18924723989700
 H     -2.43163022373300    0.45434462746700    0.33506293930200
