# Supplementary material for: Mining hydroformylation in complex reaction network via graph theory
Source: RSC Adv. 2021 Jul 1;11(38):23235–40. doi: 10.1039/d1ra03395f (PMC9036754; doi:10.1039/d1ra03395f)
Supplement: RA-011-D1RA03395F-s1413 [file RA-011-D1RA03395F-s1413.xyz]

18
eq2267         -678.468624470899   -678.468624470899
Co      0.88921848375300   -0.23073738072800   -1.15118831503700
 H     -0.85385755876500   -0.31494181794500   -2.94894149092200
 C     -1.01589788385200   -3.39602590625200   -1.76917853530900
 O     -1.28021751702000   -4.17852786993700   -2.62703113482000
 C     -1.76998388123200   -0.41846553553600    0.03721174344800
 O     -0.83513966220600    0.27602130182600   -0.40627980702900
 C      0.20787897121200   -0.63738175626200   -2.81969452705100
 O      0.78890632245800   -1.25368544435300   -3.71216980125200
 C     -0.70590100393300   -2.52339161385400   -0.82356503197900
 O      2.58291613421600   -0.14891029234400   -1.54337384903700
 C     -1.79072219600000   -1.92183408650000    0.03097392510100
 C      0.70478332183400   -2.05289286304500   -0.62698948874100
 H     -1.65786324100600   -2.22161290293200    1.08246007540300
 H      0.97697184005500   -2.04703092106000    0.43900038285000
 H      1.43396229777000   -2.63187223887800   -1.19073322366500
 H     -2.79416415677700   -2.24838718050000   -0.25341628262300
 H     -2.61950712947200    0.09736496221000    0.49313748055800
 H      2.94759675073800   -0.64859245799700   -2.29246294324700
