# Supplementary material for: Mining hydroformylation in complex reaction network via graph theory
Source: RSC Adv. 2021 Jul 1;11(38):23235–40. doi: 10.1039/d1ra03395f (PMC9036754; doi:10.1039/d1ra03395f)
Supplement: RA-011-D1RA03395F-s1414 [file RA-011-D1RA03395F-s1414.xyz]

18
eq2268         -678.316527996679   -678.316527996679
Co      0.68144663923500   -0.81909444217100    0.30200634039600
 H     -2.73528986169900   -2.43256798113100   -2.84284853770400
 C     -1.91981179605600   -0.35889355205900   -0.55784326261100
 O     -0.71202394702200   -0.34929897826600   -1.21630342094500
 C      2.09491290557300   -1.01798512760100   -0.75442339466300
 O      0.94508302257700   -0.74026405632000    1.88888309488600
 C     -2.15929583673900   -1.74261853911600   -2.26640375875600
 O     -2.73890368266900   -1.18186301090300   -1.15231707576900
 C     -0.85119211770700   -1.19202455051600   -2.42053245474900
 O      3.09010410565100   -1.24733315895500   -1.30779560001000
 C      0.16025642552400   -2.67711102348800    0.14017676354000
 C      0.16313922308300   -1.28377140548900   -3.30050686334900
 H      0.76835545181900   -3.25742124101900    0.82869305299300
 H      1.06583998074000   -0.70521063908700   -3.18294518090600
 H      0.06713423643000   -1.93934743306700   -4.15159025753100
 H      0.28560856394100   -3.00757827103100   -0.89418811233000
 H     -0.89208590898800   -2.70486289798600    0.44345013793200
 H     -2.10429751620400    0.15634230437000    0.36224769571700
