# Supplementary material for: Mining hydroformylation in complex reaction network via graph theory
Source: RSC Adv. 2021 Jul 1;11(38):23235–40. doi: 10.1039/d1ra03395f (PMC9036754; doi:10.1039/d1ra03395f)
Supplement: RA-011-D1RA03395F-s1415 [file RA-011-D1RA03395F-s1415.xyz]

18
eq2269         -678.395336138221   -678.395336138221
Co     -0.84383863134800   -1.33211061359800    0.11894925994500
 H     -1.70973877609200   -2.54042559023800   -0.14511925907900
 C     -1.19990590734000   -0.53802123577600   -1.41104263947900
 O     -1.38141854941300    0.00500263003700   -2.41961469227200
 C     -2.20581363645200   -0.69858353970300    1.12628261371300
 O     -3.11273376694300   -0.34888492210200    1.75650821564900
 C      0.13461185636300   -2.09261359183700    1.36808414486200
 O      0.82579938364700   -2.56203208127000    2.17249458586100
 C     -0.10528558291200    2.85789757195000    2.05634746735900
 O      0.50951762726100    3.87903586610100    2.31987785542600
 C     -0.41551377248300    1.45510829378500    2.41823374987000
 C     -1.01467087775000    2.14925987607200    1.12516939014600
 H      0.34614217220500    0.70086415234900    2.25269067830500
 H     -2.07264794587600    2.38457183272600    1.12376065312300
 H     -0.61643964513900    1.81884591779700    0.17211495988800
 H     -1.09273674709300    1.25052356490300    3.23927701813900
 H      0.19967344655600   -0.24135042697400    0.24155648905900
 H      0.06173254649400   -2.10404182844200   -0.74753694266600
