# Supplementary material for: Mining hydroformylation in complex reaction network via graph theory
Source: RSC Adv. 2021 Jul 1;11(38):23235–40. doi: 10.1039/d1ra03395f (PMC9036754; doi:10.1039/d1ra03395f)
Supplement: RA-011-D1RA03395F-s1416 [file RA-011-D1RA03395F-s1416.xyz]

18
eq227          -678.442780426290   -678.442780426290
Co      0.08726628475700    1.39534935946800   -0.28181130388300
 H      0.26189646191500   -1.90923893451100    1.41319256219000
 C      0.40661855997100    0.56888444343500   -1.77078821386300
 O      0.68225884485100    0.06409559091400   -2.78650612982900
 C     -1.29355440542700    2.32590537450700   -0.88263709681200
 O     -2.26251191217300    2.87271968062200   -1.22863954847300
 C      1.08491788906600   -0.05434253390600    0.44684864368300
 O      2.22544105667300   -0.51682746050900    0.33057885751300
 C      0.05054456788000   -0.83693229677000    1.28192743703100
 O     -0.95122731805400   -0.29022803853500    1.76113020561700
 C      1.13649692559000    2.08179217486900    1.41779228804000
 C      0.06976828471800    2.93774757859700    1.14113076506900
 H      2.13523604252400    2.29106996638300    1.05245644995000
 H     -0.83756326415900    2.86507103737800    1.73063112080400
 H      0.23711670629200    3.85879001492700    0.59706673155800
 H      1.06972906430100    1.41988061568500    2.27106619620100
 H      2.24842982285200   -0.49516058181400    2.92016047856600
 H      1.75883958741000   -0.31664244644300    3.45028762812000
