# Supplementary material for: Mining hydroformylation in complex reaction network via graph theory
Source: RSC Adv. 2021 Jul 1;11(38):23235–40. doi: 10.1039/d1ra03395f (PMC9036754; doi:10.1039/d1ra03395f)
Supplement: RA-011-D1RA03395F-s1417 [file RA-011-D1RA03395F-s1417.xyz]

18
eq2270         -678.485195248010   -678.485195248010
Co     -1.48072993176300   -1.54234848128200    0.01495052895000
 H     -0.18763635490000    2.83266896349400    3.27687548166600
 C     -0.95296019793200    0.13455837747600   -0.37633885769400
 O     -0.55453537114800   -0.44550829071300   -1.42521103808800
 C     -2.20719125774100   -1.31505064670300    1.55022315728000
 O     -2.66536462118200   -1.07133177310200    2.60225514392400
 C     -1.53950459788700   -3.32651053026600   -0.12229383029900
 O     -1.53349742031300   -4.49048621768100   -0.14020959081400
 C     -0.63022943981200    2.75298828088300    2.27186301420800
 O     -1.43283258217300    3.59684823383000    1.85831878515200
 C     -0.76914893992200    1.53425172034200    0.05874267188800
 C     -0.21265287384500    1.53694806471600    1.48816606305300
 H     -0.13415327975000    2.09498922822600   -0.62804264882200
 H      0.87750062104500    1.45225293444400    1.49481692224400
 H     -0.57709759124700    0.66530831498600    2.04460241811200
 H     -1.75519987522200    2.01167986998400    0.07882364305900
 H      0.71339187140800   -1.32278493448900    1.21776643058600
 H      1.34857503642700   -1.05542723815300    1.50272525361900
