# Supplementary material for: Mining hydroformylation in complex reaction network via graph theory
Source: RSC Adv. 2021 Jul 1;11(38):23235–40. doi: 10.1039/d1ra03395f (PMC9036754; doi:10.1039/d1ra03395f)
Supplement: RA-011-D1RA03395F-s1418 [file RA-011-D1RA03395F-s1418.xyz]

18
eq2271         -678.376765635348   -678.376765635348
Co      0.08058247793900    0.09327096583900    0.06335900349400
 H      0.59030178838900   -2.25127345018100    1.71750167592800
 C     -1.88951232930500    1.86565200548100    0.78385205263300
 O     -2.06259857021900    2.01283763601500    1.97091202643200
 C     -1.66375073567900    2.33732205698200   -0.58085540055100
 O     -1.76071235795900    0.77298641916300   -0.08225424252700
 C      0.14752159117300   -0.19165974040000    2.21783423554100
 O     -0.90860978196400   -0.48192148339200    3.07506583124000
 C      0.82782612010300   -1.20358878169800    1.55440365150500
 O      1.65590148865600   -0.83721206513200    0.53843309424000
 C     -0.27408408088600    2.67345663991800   -1.05110310992100
 C      0.66062607513200    1.48328811198600   -0.81744527224700
 H      0.08104524000100    3.54993890881000   -0.49336929180600
 H      1.71097654499800    1.74220576216400   -0.98289386940400
 H     -2.52857744365900    2.57256390178400   -1.18648183296500
 H     -0.28693512582400    2.93264395736800   -2.11324046392600
 H      0.58012050515200    0.80629327383300    2.27388634183800
 H     -1.49533845532100    0.29310386300900    3.15335979861800
