# Supplementary material for: Mining hydroformylation in complex reaction network via graph theory
Source: RSC Adv. 2021 Jul 1;11(38):23235–40. doi: 10.1039/d1ra03395f (PMC9036754; doi:10.1039/d1ra03395f)
Supplement: RA-011-D1RA03395F-s1419 [file RA-011-D1RA03395F-s1419.xyz]

18
eq2272         -678.340813133610   -678.340813133610
Co      0.00536349776100   -1.59404845857600    1.51861833579800
 H     -2.78142255525100    0.09051943757300   -3.33248851999600
 C     -1.45214367441200   -0.56219143501400   -0.49850253435400
 O     -1.59642124099800   -0.95251300133500    0.67647864130400
 C      2.55807179272700   -0.43942154788300   -0.60449192781500
 O      1.46616972080700   -0.91246309032400    1.58779696847600
 C     -2.12359200339400   -0.51623080928600   -2.73672866112600
 O     -2.48772939240400   -0.50342270536100   -1.34219349453800
 C     -1.10676988849200   -1.25267468803000   -3.12690793062600
 O      1.56883210952900   -0.22669256169800   -1.19616241575600
 C      0.21828109480500   -2.97474553727900    0.22403007695300
 C     -0.06521239211600   -2.01542701437200   -3.37311199041100
 H      0.29508834562800   -2.53398334147400   -0.77615039123400
 H     -0.18317424453600   -3.06738103376600   -3.60689058373900
 H      0.93938464803400   -1.61070750940800   -3.31264311177600
 H     -0.68676076264300   -3.59552126758800    0.28202905084300
 H      1.11661932422900   -3.55085605896800    0.43974234198600
 H     -0.47560448780500   -0.28314338132000   -0.90466467739500
