# Supplementary material for: Mining hydroformylation in complex reaction network via graph theory
Source: RSC Adv. 2021 Jul 1;11(38):23235–40. doi: 10.1039/d1ra03395f (PMC9036754; doi:10.1039/d1ra03395f)
Supplement: RA-011-D1RA03395F-s1420 [file RA-011-D1RA03395F-s1420.xyz]

18
eq2273         -678.347565697018   -678.347565697018
Co     -0.34056399321600   -1.44707345641900    1.87919265958600
 H     -1.69154545867900    0.86760443792500   -3.43922077297900
 C     -1.02457056106300   -0.85510590359600   -0.70866966582500
 O     -1.30485437634500   -0.61046776605900    0.64918162345500
 C      0.47737608106000   -1.20721768319200   -0.79113637094600
 O      0.67413290690900   -1.64848528115200    3.09688564367200
 C     -1.37638250280700    0.00838221378700   -2.87165772033400
 O     -1.35827941672600    0.27895354975300   -1.49560067487900
 C     -1.04769831020100   -1.16369829653400   -3.38104049615100
 O      1.31289059883100   -0.62190439409700   -1.47266443560600
 C      0.86652397281000   -2.34133948574000    0.15097881040700
 C     -0.56920755870800   -2.32600230141400   -3.78014624375200
 H      1.19368078368000   -3.20066225068300   -0.44084593798000
 H     -1.20668224970400   -3.19372500511300   -3.91693435255700
 H      0.49264683277300   -2.43747759339800   -3.98463447236100
 H      0.00454936270500   -2.81432707176500    0.70468539702300
 H      1.71451460780100   -2.06649571291300    0.78283802633200
 H     -1.60755082759800   -1.72186200347900   -1.06345184051400
