# Supplementary material for: Mining hydroformylation in complex reaction network via graph theory
Source: RSC Adv. 2021 Jul 1;11(38):23235–40. doi: 10.1039/d1ra03395f (PMC9036754; doi:10.1039/d1ra03395f)
Supplement: RA-011-D1RA03395F-s1421 [file RA-011-D1RA03395F-s1421.xyz]

18
eq2274         -678.463598073484   -678.463598073484
Co      0.06026683462200    2.06968875857200    2.09982388222500
 H     -2.38963530679700    1.81019327113900    1.38375451270400
 C      0.70640192387200    0.68472284533100   -0.18698831965000
 O      1.20418729903200    1.32057268779600    0.99497280236800
 C     -1.41919799311300    1.54122456304000    0.98409587332900
 O     -1.32478564561900    2.04168047584800   -0.32043197136600
 C     -0.98751843939400    2.65919167950100    3.39777900577400
 O     -1.73482088030200    3.07473940436300    4.18560952680500
 C     -0.27024650185200   -0.39788763145000    0.22798093229500
 O     -1.30405889450300    0.10416845637700    1.04237119049800
 C     -0.06676596583000    1.72394297381800   -1.00949837774100
 C     -0.23571315810400   -1.69023037112700   -0.09013988834300
 H      0.51514387677300    2.64242105806800   -1.08879410682200
 H      0.58263169900300   -2.07415793859700   -0.68273975658000
 H     -1.01249618951300   -2.36278959413900    0.24561661565800
 H     -0.34292727973200    1.33930426682300   -1.98946824993800
 H     -0.04567319451500    3.41835650091500    1.60891623217800
 H      1.52999076818000    0.26476658334000   -0.76189567241500
