# Supplementary material for: Mining hydroformylation in complex reaction network via graph theory
Source: RSC Adv. 2021 Jul 1;11(38):23235–40. doi: 10.1039/d1ra03395f (PMC9036754; doi:10.1039/d1ra03395f)
Supplement: RA-011-D1RA03395F-s1422 [file RA-011-D1RA03395F-s1422.xyz]

18
eq2275         -678.489030865248   -678.489030865248
Co      0.20765467711900    0.47695300399400    0.44215347730600
 H      1.44412776048600    1.08273842874100   -2.00377581234500
 C      0.59111144124600   -1.22009752609200    0.82926090388600
 O      0.77570984716700   -2.34131265581700    1.06905959615800
 C      1.33545614310200    1.41177451246600   -0.97320484924600
 O      0.32996704941000    2.17783849519100   -0.59026073369200
 C     -1.08067562963400    0.96467318925700    1.64097791789100
 O     -1.91790035604700    1.27804155878700    2.37457873356700
 C      2.26999415904100    1.00503506743500    0.06901872328800
 O      1.98691317967000    1.31974016232100    1.29441882574500
 C     -2.06101923890800    0.68671610405600   -1.31235450496400
 C     -1.07234429940400   -0.36612918117800   -0.82831447680600
 H     -1.54180633443900    1.55009774936600   -1.72635966548200
 H     -1.58865023544200   -1.20102702823200   -0.34667272112200
 H     -0.45620465441200   -0.75207977133300   -1.64462230724900
 H     -2.70906950389200    0.25281949767400   -2.08176786552900
 H     -2.69829267589300    1.04202174104200   -0.49783494317700
 H      3.10832652506100    0.35000264425800   -0.17562300429000
