# Supplementary material for: Mining hydroformylation in complex reaction network via graph theory
Source: RSC Adv. 2021 Jul 1;11(38):23235–40. doi: 10.1039/d1ra03395f (PMC9036754; doi:10.1039/d1ra03395f)
Supplement: RA-011-D1RA03395F-s1423 [file RA-011-D1RA03395F-s1423.xyz]

18
eq2276         -678.432685288516   -678.432685288516
Co     -0.30627846274100   -0.86672572769400   -0.43035488801300
 H      0.27736745887900   -3.15773325388200   -4.05804989161800
 C     -2.37455991235900    0.37838925962100   -0.65545948926100
 O     -1.35773719062000    0.94812769000100   -1.17405745951600
 C      2.03327542589000   -1.22963623423400   -1.54676441436200
 O      1.50001683545300   -0.53801971610300   -0.54641697969200
 C      0.26810116799000   -2.56076536706900   -3.16975243792800
 O     -2.20861499935200   -0.79977251330900   -0.09822253542000
 C      0.91818820601600   -1.90409251195400   -2.27497042215500
 O      3.20963442096500   -1.33524665263400   -1.88462679073700
 C     -0.01916463217100   -2.44778831437400    0.57691670467500
 C     -0.78300715333900   -1.95212575751900   -2.21902115269000
 H      0.40406970867200   -2.01880094586100    1.49149466249300
 H     -1.32234655343700   -2.67928780091600   -1.62266682404700
 H     -1.35214079368800   -1.13610557619500   -2.65048295919000
 H      0.68787062984100   -3.13009862922600    0.10558637014500
 H     -0.99948269575000   -2.89557691286600    0.73569459373900
 H     -3.36621156854100    0.82435496013000   -0.66108691022000
