# Supplementary material for: Mining hydroformylation in complex reaction network via graph theory
Source: RSC Adv. 2021 Jul 1;11(38):23235–40. doi: 10.1039/d1ra03395f (PMC9036754; doi:10.1039/d1ra03395f)
Supplement: RA-011-D1RA03395F-s1424 [file RA-011-D1RA03395F-s1424.xyz]

18
eq2277         -678.489403237095   -678.489403237095
Co      0.35816920248600    0.96082615637900   -0.77313755064400
 H      2.55649166981600    0.03945566216800    1.03194042223600
 C      0.70385941543100   -0.64668261690600   -1.47021894109200
 O      0.84201224351700   -1.69753483821400   -1.94648164559800
 C      1.99159112440300    0.89677789616400    0.65987257949400
 O      2.37524695612700    1.56113033461600   -0.38386651475700
 C     -0.03835458373600    2.05149130233400   -2.17925461106300
 O     -0.32316426155200    2.74636991378200   -3.05824543835800
 C      0.68638748418300    1.20283653925600    1.23026213226000
 O      0.03327209531800    2.23135251175000    0.71510813874800
 C     -1.74594930182500   -0.72791269078500    0.41366670774600
 C     -1.50248147108700    0.29963479412900   -0.68607585454200
 H     -2.77718410950000   -1.09235098953400    0.36451668919900
 H     -1.81105478439500   -0.07374608024800   -1.66607743128500
 H     -2.01303226331800    1.24091620382700   -0.47267514187100
 H     -1.08087479621800   -1.59214167164500    0.32845382355000
 H     -1.60114957861700   -0.28277346442100    1.39951017228000
 H      0.26951281380900    0.60015702920600    2.03137975656400
