# Supplementary material for: Mining hydroformylation in complex reaction network via graph theory
Source: RSC Adv. 2021 Jul 1;11(38):23235–40. doi: 10.1039/d1ra03395f (PMC9036754; doi:10.1039/d1ra03395f)
Supplement: RA-011-D1RA03395F-s1425 [file RA-011-D1RA03395F-s1425.xyz]

18
eq2278         -678.490542637234   -678.490542637234
Co     -0.84994146048600   -1.11111097401500    0.98184706415100
 H      0.44222867036500    0.05273253884100   -1.03823405964600
 C      0.36649239947300    0.14343042330900    0.04542140033700
 O      0.98938822431500   -0.78570695784600    0.79617854388100
 C     -2.47683749647400   -0.93291782688000    0.29831323421800
 O     -3.54539779519100   -0.81441774832100   -0.14939758703400
 C     -0.92729654750400   -2.46200440122100    2.22646092928900
 O     -0.99325984738900   -3.26432587537900    3.06019261192100
 C     -1.27570999733400    0.26581986318700    2.20406712006700
 O     -2.19058787756700    0.22006369725000    3.00794609054100
 C      0.19406080143700    1.52994506626200    0.63203087774600
 C     -0.24036627280700    1.38243531319100    2.08833431676900
 H      1.13562848832200    2.08230760170500    0.56708112644000
 H     -0.65737303639100    2.29865147634400    2.50778492499100
 H      0.60717482907800    1.05935027580400    2.69963245988800
 H     -0.55842518351500    2.07146145581300    0.05730048802500
 H     -2.01745758341800    1.45552149394500   -1.75117570611000
 H     -1.69558712099100    0.85181045365400   -1.46575028757600
