# Supplementary material for: Mining hydroformylation in complex reaction network via graph theory
Source: RSC Adv. 2021 Jul 1;11(38):23235–40. doi: 10.1039/d1ra03395f (PMC9036754; doi:10.1039/d1ra03395f)
Supplement: RA-011-D1RA03395F-s1426 [file RA-011-D1RA03395F-s1426.xyz]

18
eq2279         -678.369378605693   -678.369378605693
Co      1.28486771756800   -0.08304381561800    0.86178406592900
 H     -0.40603049955100    0.80678790763600   -1.91000645188600
 C     -0.36704128906900   -0.03047368964600    1.87246384609900
 O      0.50080186520900   -1.00593332200500    2.22766280736300
 C     -0.97610213028100    0.85737700172700   -0.99587832538900
 O     -1.12241021234900   -0.39294161099900   -0.42298246398300
 C      2.07809185287200    1.48359397564300    0.71870300545800
 O      2.15488145894800    1.10739918469700   -0.49299367230900
 C     -1.17193502729000    2.10220370632200   -0.26932310833500
 O     -2.23987896266700    1.74747969925600   -1.11126383907100
 C     -1.54746071686900   -0.39756806662200    0.98954105199400
 C     -0.88257707954600    3.02653638032600    0.63517250323100
 H     -1.85710374646700   -1.42315004829700    1.17049404414800
 H     -1.56583361131200    3.83817614555600    0.84147717771500
 H      0.04271271497100    2.96525772828000    1.19056531312800
 H     -2.38552893173500    0.28867392452200    1.11722732419500
 H      2.41352839652200    2.45534845398800    1.08066844982000
 H     -0.48819884582700    0.82418443444700    2.53765249934600
