# Supplementary material for: Mining hydroformylation in complex reaction network via graph theory
Source: RSC Adv. 2021 Jul 1;11(38):23235–40. doi: 10.1039/d1ra03395f (PMC9036754; doi:10.1039/d1ra03395f)
Supplement: RA-011-D1RA03395F-s1427 [file RA-011-D1RA03395F-s1427.xyz]

18
eq228          -678.439157822547   -678.439157822547
Co      0.08310066800800    1.11076988390800   -0.13454631354000
 H     -0.71446856122400   -0.67669268154700    1.94186405232700
 C      0.89218687908800    0.90426914487900   -1.71547509822800
 O      1.50454224727200    0.80450915827400   -2.69918760142600
 C     -1.29235192354000    2.23909519835800   -0.53154147520000
 O     -2.19071913040100    2.94265229145300   -0.74154365952100
 C      1.03926532591800   -0.35325692377400    0.57027633791000
 O      2.15428981668000   -0.75987443773300    0.83859458868700
 C     -0.37804518898500   -0.69623026293500    0.90148228141700
 O     -1.20658722167300   -0.64763363963700   -0.07912098206200
 C      1.39603177241900    2.45145636856400    0.68527107756800
 C      0.43634744515500    2.15232371965300    1.66856534491500
 H      1.32544260637200    3.36529505860000    0.10789102531400
 H      0.68517723409900    1.46688130229200    2.46820269694300
 H     -0.37945708988200    2.83252894093200    1.87840331919200
 H      2.36863997608900    1.97532635807200    0.71729414351900
 H      1.46322400881200   -0.52734757089200    3.26030282136000
 H      0.92308433485100   -0.32213836418400    3.72715451233300
