# Supplementary material for: Mining hydroformylation in complex reaction network via graph theory
Source: RSC Adv. 2021 Jul 1;11(38):23235–40. doi: 10.1039/d1ra03395f (PMC9036754; doi:10.1039/d1ra03395f)
Supplement: RA-011-D1RA03395F-s1428 [file RA-011-D1RA03395F-s1428.xyz]

18
eq2280         -678.384054271625   -678.384054271625
Co      0.06186448848000    0.11474945349000   -0.17126233800800
 H     -0.06429751864300    1.85366680008900   -2.12388769172000
 C     -1.08279708607400   -0.11424197737600    2.21527019742000
 O     -0.48896246168300    0.75784795220800    1.52863472023300
 C     -0.30597072715400    1.73589572285600   -1.06903436489100
 O     -0.52652452549400   -1.52235286308200    0.38692341898400
 C      1.68570992914900    0.92195759499100   -0.12723325598500
 O      2.47694193454900    0.52943513511400   -0.98440287126900
 C     -0.80782928368700    2.85953951666800   -0.31122611092000
 O     -1.83556263469100    2.00781118264100   -0.76247633520900
 C     -1.18044825979900   -1.49129578313000    1.64077072718200
 C     -0.67707338641300    3.92676189000600    0.46189796062900
 H     -0.73982712905200   -2.19336140006700    2.36441768143100
 H     -1.54035202485100    4.38929127846000    0.91989600229300
 H      0.30769708598200    4.32911460133100    0.65423883855100
 H     -2.24797309680900   -1.74457388223100    1.55141962840000
 H      1.91591883539500    1.63517997693600    0.68063443317200
 H     -1.48573118605800    0.17448279026100    3.18638358711400
