# Supplementary material for: Mining hydroformylation in complex reaction network via graph theory
Source: RSC Adv. 2021 Jul 1;11(38):23235–40. doi: 10.1039/d1ra03395f (PMC9036754; doi:10.1039/d1ra03395f)
Supplement: RA-011-D1RA03395F-s1429 [file RA-011-D1RA03395F-s1429.xyz]

18
eq2281         -678.408140071676   -678.408140071676
Co      1.10294216033000   -0.38091228156600    0.47577072818700
 H      0.34425494877500    2.49510473895000   -2.03888796842300
 C     -0.66839585441000    0.09387614818800    2.42770988435900
 O      0.58277421554800    0.14583684068000    2.29856111657300
 C      0.19949116406100    1.92536211303900   -1.12821401025100
 O     -0.53747760892900   -1.08840036667700    0.37986686899000
 C      1.37364703740000    1.13561445398200   -0.63579642749100
 O      1.83363924353000   -0.01015166109400   -1.20696591198300
 C     -0.80390948378800    2.35528773644400   -0.16527937665500
 O     -1.23731709471800    1.36805685078200   -1.05037594155500
 C     -1.44933998914500   -0.54280461428500    1.32035073849400
 C     -1.23510319143800    2.96667751967900    0.93023920921200
 H     -2.11043819167600   -1.31672991972800    1.72867267751700
 H     -2.24067602428700    2.80219590447200    1.29686488502600
 H     -0.59040705816500    3.66000986606800    1.45015701843800
 H     -2.08748387164100    0.22435591783400    0.85668189140600
 H      2.12284239217600    1.82453981659700   -0.21902376267900
 H     -1.13425984046100    0.51198892580700    3.32063260827300
