# Supplementary material for: Mining hydroformylation in complex reaction network via graph theory
Source: RSC Adv. 2021 Jul 1;11(38):23235–40. doi: 10.1039/d1ra03395f (PMC9036754; doi:10.1039/d1ra03395f)
Supplement: RA-011-D1RA03395F-s1430 [file RA-011-D1RA03395F-s1430.xyz]

18
eq2282         -678.377110035115   -678.377110035115
Co      0.19983666636800   -0.93939965261200   -0.12842302781800
 H      0.96156116728500    2.91489012557000   -1.95007711845500
 C     -1.57822585348300   -0.10677586790000    1.67352618928900
 O     -1.54570352361300   -0.33508371036100    0.43397160677200
 C      0.15004118043900    2.46694027805200   -1.39308850920300
 O      0.63196036064000   -1.02256653429700    1.65536265115400
 C     -0.37795051054800    1.12787873909600   -1.76234048989300
 O      0.40729870354500    0.13262237858200   -1.64389870908900
 C     -0.05607436422200    2.79594570611500    0.01635556477600
 O     -0.91700691217900    3.44343818817900   -0.88497211159300
 C     -0.38522968691900   -0.50371582627800    2.49055235744900
 C      0.15830815938700    2.61190563426000    1.30905186792600
 H     -0.05854749300700    0.39097374310900    3.04756024051800
 H     -0.42192841465600    3.12726486641700    2.06291269292100
 H      0.93979036588500    1.92379995725000    1.60636795770700
 H     -0.72825080903400   -1.23126181759100    3.24397727041200
 H     -1.45751570701300    0.99729167294700   -1.84052062319500
 H     -2.45758037571100    0.37576010864200    2.10464641779100
