# Supplementary material for: Mining hydroformylation in complex reaction network via graph theory
Source: RSC Adv. 2021 Jul 1;11(38):23235–40. doi: 10.1039/d1ra03395f (PMC9036754; doi:10.1039/d1ra03395f)
Supplement: RA-011-D1RA03395F-s1431 [file RA-011-D1RA03395F-s1431.xyz]

18
eq2283         -678.492546087323   -678.492546087323
Co      0.19028633647700   -0.04066289220400   -0.27084392443400
 H      3.20361444134200   -0.90255806337900   -0.60711984586500
 C      0.00229643972600   -1.39572862821800    0.85026348291400
 O     -0.12004640938800   -2.24460384459900    1.63592091560200
 C      2.31899646220100   -0.40317866134100   -1.01064627334000
 O      1.53381190972700   -0.99415812892000   -1.81870977044900
 C     -0.66514819202700    1.10161448423800    0.91904642924500
 O     -0.29380231199400    1.56030553676100    1.98736971336300
 C      1.92681234698800    0.91529935798100   -0.47938080063200
 O      0.94027098474500    1.54018615846700   -1.10870078531500
 C     -1.95102437516900    0.69085766836400   -1.19914886402000
 C     -1.94313185225300    1.42291322573900    0.15620617036900
 H     -1.70221476960900   -0.38596044157900   -1.08816126834600
 H     -1.99776160820300    2.50395622551800    0.01602067197900
 H     -2.78384749760900    1.11025968094900    0.78169742031700
 H     -2.94598546536200    0.68848025544200   -1.64205193651300
 H     -1.26636824976300    1.15753371819300   -1.90833034529400
 H      2.47653966546400    1.39325034030800    0.32524630599200
