# Supplementary material for: Mining hydroformylation in complex reaction network via graph theory
Source: RSC Adv. 2021 Jul 1;11(38):23235–40. doi: 10.1039/d1ra03395f (PMC9036754; doi:10.1039/d1ra03395f)
Supplement: RA-011-D1RA03395F-s1432 [file RA-011-D1RA03395F-s1432.xyz]

18
eq2284         -678.467557401069   -678.467557401069
Co      2.14960128954100   -0.03643952212200    0.01838802510100
 H      0.78870454743400    0.78645901312400   -1.93048834374900
 C      2.27094364298900   -1.30348171526800   -1.51134684869400
 O      2.36494409130800   -1.18637067610200   -2.71503262353600
 C      0.59514152304000    0.76340769016200   -0.86141896292200
 O     -0.53069734715700   -0.06884149810300   -0.65703463725100
 C      3.09387866545900    1.34691945018400   -0.57584557485100
 O      3.72826063261200    2.22840672146800   -1.00369493775900
 C      1.44752017773500    0.09378539180800    1.68999051114900
 O      0.89938966827500    0.12316661797100    2.72227063709100
 C      0.68777957268300   -2.78934539331800   -0.16555775756000
 C      1.97510035234700   -2.01725780023900   -0.35242178098300
 H      0.81296009741000   -3.83525995862200   -0.45685912795300
 H      2.84068013288400   -2.31847550001000    0.24488209103800
 H     -0.84756569946400   -0.04200784238400    0.26224897224300
 H     -0.09939509144100   -2.33843938267500   -0.76926773614900
 H      0.47470375564800    1.75762587219500   -0.42292408500600
 H      0.37684575753900   -2.74600680057400    0.88216322640900
