# Supplementary material for: Mining hydroformylation in complex reaction network via graph theory
Source: RSC Adv. 2021 Jul 1;11(38):23235–40. doi: 10.1039/d1ra03395f (PMC9036754; doi:10.1039/d1ra03395f)
Supplement: RA-011-D1RA03395F-s1433 [file RA-011-D1RA03395F-s1433.xyz]

18
eq2285         -678.446877738183   -678.446877738183
Co      1.17659094735400    0.37174849765400   -0.33714907367800
 H     -0.08998644855200   -1.16507601538200    1.48485889678800
 C      2.52674021927900    0.33951985731100    0.81489703185600
 O      3.40746237556300    0.30100324832000    1.57074144732100
 C      0.80932104563500    1.85732171712300   -1.73190306313400
 O     -0.11452081304700    0.89297457515200   -1.70528836662100
 C     -0.45314762201900   -0.36142356407000    0.83931710689200
 O     -0.18093306843000    0.86853597739100    1.12743168726300
 C      1.14994854360800    2.46397084409900   -0.50227793107500
 O      1.35356320254600    3.38750064147700    0.23030209208300
 C      1.18147771219600   -1.62169859065200   -0.99339950268900
 C      2.14339364289000   -0.86430869420900   -1.67276463741200
 H      1.46723609747300   -2.28571102235200   -0.18660120999900
 H      1.90008393525300   -0.45498557965200   -2.64592165573400
 H      3.19636797967900   -0.95215942334600   -1.43467129176700
 H      0.21328381954700   -1.78294961219900   -1.44926173519300
 H      1.51391071052400    1.95147480953300   -2.55742571175000
 H     -1.22285754425200   -0.58393261652500    0.09866452573700
