# Supplementary material for: Mining hydroformylation in complex reaction network via graph theory
Source: RSC Adv. 2021 Jul 1;11(38):23235–40. doi: 10.1039/d1ra03395f (PMC9036754; doi:10.1039/d1ra03395f)
Supplement: RA-011-D1RA03395F-s1434 [file RA-011-D1RA03395F-s1434.xyz]

18
eq2286         -678.482515438232   -678.482515438232
Co      1.73547005832500    0.65084592768900    0.66570230117700
 H     -0.25657990053000   -2.03504848973500    1.03634837863100
 C      3.41663967717100    1.10226962204100    0.27557993675900
 O      4.51239528517300    1.30839540337300   -0.04683705950000
 C      1.09706782835000    1.80171135444300   -1.98828414746900
 O      2.07537775056000    1.39532589666000   -2.61740469098300
 C     -0.38180425364200   -1.09738198768000    0.48506478074800
 O      0.24451847175000   -0.03523511638400    1.24639372213400
 C      1.10980070544700    1.95797210960600   -0.47225307048000
 O      0.63021489186100    2.95219313917400    0.07201732315200
 C      0.35502784001700   -1.16277910496000   -0.85360347410100
 C      1.82317302959400   -0.85307412436000   -0.53911892619200
 H      0.25135623063300   -2.13208806837200   -1.35157929281600
 H      2.43155980642900   -0.66413447902000   -1.42268872413000
 H      2.27791084039400   -1.62369795121600    0.09444056993100
 H     -0.04947561476700   -0.40709837528200   -1.53636255166500
 H      0.15197858638300    2.08613373380100   -2.47397182443200
 H     -1.44669649790400   -0.88250444010400    0.37610535813200
