# Supplementary material for: Mining hydroformylation in complex reaction network via graph theory
Source: RSC Adv. 2021 Jul 1;11(38):23235–40. doi: 10.1039/d1ra03395f (PMC9036754; doi:10.1039/d1ra03395f)
Supplement: RA-011-D1RA03395F-s1435 [file RA-011-D1RA03395F-s1435.xyz]

18
eq2287         -678.506598234413   -678.506598234413
Co     -0.04085372541500    0.04968059285400    0.59813168886800
 H      2.80655583600800   -2.01556469770900   -2.21136820381300
 C      0.22744209433600   -1.59391449742100    1.18015608867900
 O      0.40056089415100   -2.72063697216000    1.43813742053000
 C     -0.24503610180500    0.77340196557000   -1.00294599217900
 O     -0.38236237105300    1.13852859967600   -2.10406501910500
 C     -1.70845369066200    0.28476927563000    1.21818689019800
 O     -2.79950595752600    0.41163305503500    1.59844865944800
 C      1.81763515154100    0.15275214908100    0.31414610178200
 O      2.13258044660500    1.03978225586900    1.11919582631100
 C      2.76714296331500   -0.60071705036100   -0.57587608835600
 C      2.06903533612600   -1.49562432941200   -1.59890893173900
 H      3.40153166283900   -1.20010819054700    0.08741121095500
 H      1.44784561916100   -2.24589922768300   -1.10680037651900
 H      1.42460689178900   -0.91459236412100   -2.26140039477100
 H      3.41908125151700    0.13128419123200   -1.06197103857300
 H     -1.08218401006200   -2.30917144039500   -1.80779275786900
 H     -0.90494108101400   -1.80752298566200   -1.28897324149800
