# Supplementary material for: Mining hydroformylation in complex reaction network via graph theory
Source: RSC Adv. 2021 Jul 1;11(38):23235–40. doi: 10.1039/d1ra03395f (PMC9036754; doi:10.1039/d1ra03395f)
Supplement: RA-011-D1RA03395F-s1436 [file RA-011-D1RA03395F-s1436.xyz]

18
eq2288         -678.485416381842   -678.485416381842
Co     -2.76317853415200   -0.19441310919300    1.19658176897700
 H      2.13482860075700   -0.84530059511100   -0.30681489977100
 C      1.78878763212900   -0.18128610426500    0.50153287225800
 O      2.54203755222200    0.14459627099600    1.42602773732500
 C     -2.96096677692400    0.22132878253100   -0.49804846384500
 O     -2.96535405504400    0.36394698125800   -1.65886626335300
 C     -2.08630490071700   -1.29281064792300    2.42495310679900
 O     -1.54365001668000   -2.06548525743500    3.10636082806200
 C     -1.50347837704300    1.58115313799500    1.37708167011000
 O     -2.42441158090600    1.46431344630800    2.26730618969000
 C      0.35611652170000    0.26182910594100    0.39284197840400
 C     -0.08319535778100    1.13264241557900    1.57415711497700
 H      0.22156978873000    0.78337465632200   -0.56313363747900
 H      0.56626207595900    2.01178451380300    1.63539357084400
 H      0.01260583507100    0.58598371779500    2.51270277216000
 H     -0.27017045158600   -0.63711015406700    0.32647788455100
 H     -3.02485753538900   -1.50777798115900    0.55342890911700
 H     -1.68990722632000    2.21627669627300    0.50005040918700
