# Supplementary material for: Mining hydroformylation in complex reaction network via graph theory
Source: RSC Adv. 2021 Jul 1;11(38):23235–40. doi: 10.1039/d1ra03395f (PMC9036754; doi:10.1039/d1ra03395f)
Supplement: RA-011-D1RA03395F-s1437 [file RA-011-D1RA03395F-s1437.xyz]

18
eq2289         -678.423550707048   -678.423550707048
Co      1.44932991254800    0.10727536168700    1.11892958480800
 H      3.13639767296600    0.93431466317700   -1.46754200429100
 C      1.86513863671300   -3.02002177924000   -2.15178513683300
 O      1.65674648545200   -3.94241310944200   -1.48183495661300
 C      2.24432044949300    0.37982340058500   -1.16387421889900
 O      1.32762904138100    1.20260709003900   -0.37222026401500
 C      2.57432311075000   -0.67711197104300   -0.13500533058700
 O      3.33185409249100   -1.63398186058700   -0.09848403349300
 C      2.57887911508200    1.42426882011400    1.82815221633900
 O      3.32083009665200    2.28366940597800    2.04894270556400
 C     -0.50953743515400   -1.07802288054000   -0.80782744069100
 C      0.21771483756000   -1.21401981507300    0.52149540287700
 H     -0.72598426111200   -0.02731242459900   -1.00871636547400
 H      0.60867567780100   -2.22403022054700    0.69479296579600
 H     -0.46605750798600   -0.94268052366200    1.35839193465200
 H     -1.44147229241600   -1.65127888642300   -0.81070778489500
 H      1.75658496474000   -0.05353673686600   -2.04208603100000
 H      0.10342317348800   -1.44970386084000   -1.63257019139900
