# Supplementary material for: Mining hydroformylation in complex reaction network via graph theory
Source: RSC Adv. 2021 Jul 1;11(38):23235–40. doi: 10.1039/d1ra03395f (PMC9036754; doi:10.1039/d1ra03395f)
Supplement: RA-011-D1RA03395F-s1438 [file RA-011-D1RA03395F-s1438.xyz]

18
eq229          -678.503803317602   -678.503803317602
Co      0.01755983669000    0.04370292018700    0.29346138406400
 H      2.18202609077600   -2.72100260930900   -1.95554556716200
 C     -0.32469368047700    0.06401769122000    2.02428464137400
 O     -0.52444785693900    0.16566067639900    3.16874882557900
 C      0.73273823292900    1.30984172968100   -0.71262357647300
 O      1.20295993144800    2.18831641781200   -1.31938829943900
 C     -1.65442741804700    0.00121587331300   -0.37662766123600
 O     -2.72369207125300   -0.05294416469600   -0.83135926267300
 C      1.73011091178100   -0.53118987959400    0.69004886286700
 O      2.77110081908100   -0.23486939532300    1.24456347961800
 C      1.45262696662300   -1.81660558641400   -0.12168161544000
 C      2.39145862726400   -1.85055573330400   -1.33308035378400
 H      0.40001034620900   -1.87352671902900   -0.46391985122200
 H      2.25429241337000   -0.95380344764200   -1.94248047400500
 H      3.42805805408600   -1.88294592937500   -0.99584874968900
 H      1.59968894673600   -2.66479837743300    0.54850838805500
 H     -0.07969190748400   -0.78436791808600   -2.43914160911300
 H     -0.10499703293200   -1.32806521890900   -2.94420671892600
