# Supplementary material for: Mining hydroformylation in complex reaction network via graph theory
Source: RSC Adv. 2021 Jul 1;11(38):23235–40. doi: 10.1039/d1ra03395f (PMC9036754; doi:10.1039/d1ra03395f)
Supplement: RA-011-D1RA03395F-s1439 [file RA-011-D1RA03395F-s1439.xyz]

18
eq2290         -678.447071132962   -678.447071132962
Co      1.23383173227500   -0.60555038564900    0.31868720323600
 H      3.76141813554000    1.12945822493100   -0.61919337032300
 C      1.39710468041400   -3.59233452418400    1.29294674859200
 O      1.10873092618100   -2.48840829988700    1.08071790145800
 C      2.91318378842800    0.57047976965400   -1.02709723828000
 O      1.63499922289100    1.03677812947000   -0.47663968727100
 C      2.87727941316100   -0.85102488034200   -0.52261350452300
 O      3.64846883739300   -1.80184132716400   -0.59554983808400
 C      1.67013627676300    0.26558310243800    1.89909336218000
 O      2.02838676947500    0.95138845075200    2.76107938723400
 C     -0.79326937543600   -0.75396683243100   -0.78166389965000
 C      0.53659981500700   -1.23947435420500   -1.34795789385900
 H     -1.13355177305600    0.14386646054600   -1.29258395796800
 H      0.86698635393600   -0.68948488067800   -2.22236029523000
 H      0.63464829847400   -2.31669810628700   -1.47616882091700
 H     -0.71990070199900   -0.43151271772900    0.30409891634200
 H      2.92361795291200    0.61940793196400   -2.12176021687400
 H     -1.55987458189400   -1.52882108849400   -0.77498374432800
