# Supplementary material for: Mining hydroformylation in complex reaction network via graph theory
Source: RSC Adv. 2021 Jul 1;11(38):23235–40. doi: 10.1039/d1ra03395f (PMC9036754; doi:10.1039/d1ra03395f)
Supplement: RA-011-D1RA03395F-s1440 [file RA-011-D1RA03395F-s1440.xyz]

18
eq2291         -678.404225101887   -678.404225101887
Co     -0.30715131168900   -1.09023477289200    0.56192039762900
 H     -2.66506727889800   -2.34515687310000   -2.98831691170400
 C     -2.01409906612700   -0.62084745210300   -0.20416118253600
 O     -0.97717553688800    0.17870597176100   -0.55473091961600
 C      2.16756361161300   -0.06462087422000   -0.68127603048700
 O      1.78077043251200   -0.49825049743000    0.36059184954500
 C     -1.97826255623000   -1.82559960333100   -2.33698189273500
 O     -2.64123888058300   -1.41528024608500   -1.18165020716300
 C     -0.71018758342200   -1.66903538579200   -2.66176665546400
 O      2.57790212574400    0.36680301567100   -1.69734426270800
 C     -0.03760292436800   -2.87771163735700    0.08122421042300
 C      0.54668114049100   -1.59616696197300   -3.04412646466700
 H     -0.87248825708700   -3.35821893696000   -0.42662164323000
 H      1.25316183499900   -2.37732747727400   -2.77366319775300
 H      0.91918871677100   -0.75266995838300   -3.61476540192100
 H      0.07101088334200   -3.28682569753600    1.10803688922200
 H      0.89314732260100   -3.02851318332000   -0.47425431617300
 H     -2.79717278114600   -0.23995343371800    0.44564491593000
