# Supplementary material for: Mining hydroformylation in complex reaction network via graph theory
Source: RSC Adv. 2021 Jul 1;11(38):23235–40. doi: 10.1039/d1ra03395f (PMC9036754; doi:10.1039/d1ra03395f)
Supplement: RA-011-D1RA03395F-s1441 [file RA-011-D1RA03395F-s1441.xyz]

18
eq2292         -678.426986471239   -678.426986471239
Co     -2.32212283608300   -1.07191334818900   -0.00038095359800
 H     -0.46533888087700    1.12051627176600   -0.29028136128900
 C      0.34495151042100    1.58062359499400    0.29970026450300
 O      1.34558722266000    2.05550569024500   -0.24498153694900
 C     -3.56473704016400    0.07522615683000    0.43311322333700
 O     -4.31320152909500    0.94083357260800    0.67414866859900
 C     -1.43247694216300   -0.87821726123800    1.56040501386900
 O     -0.08360120574000   -0.83613524771200    1.55482928367700
 C     -0.95100373496500   -1.71061222480900   -0.93386019515600
 O     -0.02669477458200   -2.02036469181800   -1.56847661711500
 C      0.15479807085900    1.56370299224100    1.80800254988200
 C      0.56599672130000    0.19864498536000    2.37707730481100
 H      0.76528072186600    2.34540010375600    2.25971946376100
 H      0.25650801302400    0.08256587776800    3.41905874020500
 H      1.63109736723700    0.01903046187500    2.26431318781800
 H     -0.90076139807000    1.74930238490800    2.03194656572900
 H     -1.81845662461100   -0.44571283651400    2.50467644411200
 H     -2.87909146704900   -0.72535060641900   -1.38097649824800
