# Supplementary material for: Mining hydroformylation in complex reaction network via graph theory
Source: RSC Adv. 2021 Jul 1;11(38):23235–40. doi: 10.1039/d1ra03395f (PMC9036754; doi:10.1039/d1ra03395f)
Supplement: RA-011-D1RA03395F-s1442 [file RA-011-D1RA03395F-s1442.xyz]

18
eq2293         -678.414837905879   -678.414837905879
Co      0.67241327731000    0.05190536992500    0.33787553822200
 H     -3.02496025578900   -1.83450373320100   -2.44063388468900
 C     -1.56825524000800   -0.08660679589000   -0.22452603378900
 O     -0.46013092183200    0.37494655263300   -1.01202754758700
 C      1.32567039825200   -1.53385117419400   -0.22294268635100
 O     -0.96064556839800   -0.20557884451100    1.05981556740600
 C     -2.04027097122500   -1.66571976422600   -2.02812452877400
 O     -2.02344680189100   -1.40442893950600   -0.64067027752500
 C     -0.92668209873100   -1.75515821905900   -2.72871614608300
 O      2.41674922847200   -1.08532523821900   -0.60604799553200
 C      0.74712450578100   -2.89599212757100   -0.21303626724500
 C      0.22869602414800   -1.79702885376000   -3.35520368997900
 H      1.22301097825800   -3.53649385367500   -0.95565364308200
 H      0.78929542473200   -2.72195647053300   -3.44556282229400
 H      0.66210041760600   -0.89278653261800   -3.76740814051800
 H     -0.32732960910000   -2.80922536027100   -0.37879812870200
 H      0.88109773799600   -3.31238400113700    0.78969381537900
 H     -2.40545663807800    0.60928398197400   -0.25027396270000
