# Supplementary material for: Mining hydroformylation in complex reaction network via graph theory
Source: RSC Adv. 2021 Jul 1;11(38):23235–40. doi: 10.1039/d1ra03395f (PMC9036754; doi:10.1039/d1ra03395f)
Supplement: RA-011-D1RA03395F-s1443 [file RA-011-D1RA03395F-s1443.xyz]

18
eq2294         -678.473574570549   -678.473574570549
Co     -0.27563156446500   -0.55910853782400   -1.14341601453200
 H      1.66064188425800   -4.80683926779900   -2.18181451789600
 C     -1.71443443540500    1.23222670509300   -0.60395427424900
 O     -0.73947927850200    1.02373726609900    0.20183081673500
 C      1.88882883154800   -2.21583561298200    0.01128765494300
 O      1.46870657784600   -1.18692816193800   -0.42361602411300
 C      1.14453815463100   -3.89138490717900   -2.34224912252500
 O     -1.80826904379200    0.46075377030800   -1.65596072306500
 C      0.52336976555400   -2.86424904177600   -2.57697595046100
 O      2.34998006731900   -3.17347229765700    0.50883129312900
 C     -1.27090688265100   -1.87719526073200   -0.19298406645300
 C     -0.21903794834600   -1.63145497693400   -2.72445482382600
 H     -1.23215881900500   -1.54713028597700    0.84961427352500
 H      0.24967132907400   -0.94377435704500   -3.44295526898300
 H     -1.25824069762800   -1.80734064020300   -3.00388467037800
 H     -0.81760412966900   -2.86143264789400   -0.33726316196900
 H     -2.28766543641800   -1.86403413425700   -0.58306535029200
 H     -2.45332848260200    2.01255838467500   -0.44121089330400
