# Supplementary material for: Mining hydroformylation in complex reaction network via graph theory
Source: RSC Adv. 2021 Jul 1;11(38):23235–40. doi: 10.1039/d1ra03395f (PMC9036754; doi:10.1039/d1ra03395f)
Supplement: RA-011-D1RA03395F-s1444 [file RA-011-D1RA03395F-s1444.xyz]

18
eq2295         -678.490762422020   -678.490762422020
Co      0.73227468360200   -1.59173651538000   -0.30768196933000
 H      1.32589079403400    0.95264071226200   -0.14807885158900
 C      2.24304442525600   -2.19119858044900   -1.00473007042200
 O      3.17229684057400   -2.63262509601500   -1.55819014219200
 C      0.33400193991900    1.38083202581700   -0.38090095934100
 O     -0.10155211868800    2.40406105030800    0.12631316410600
 C     -1.04510461471700   -1.74428209510200   -0.04019121548200
 O     -2.19823416221700   -1.89429883333100   -0.02829421235000
 C      0.33686627479400   -0.52602183602200   -1.86294472230100
 O     -0.36872645658300    0.64553408983400   -1.28990539659000
 C      1.47696194653900   -0.05059565626800   -2.76020932163800
 C      0.98830270830800    0.98897176505800   -3.77608406550100
 H      1.87087353211200   -0.92365142452700   -3.28718340918200
 H      0.62102217606500    1.88284709747300   -3.26862272641800
 H      1.79736910579500    1.27376210984200   -4.45075808169600
 H      2.29970508237900    0.36554769671800   -2.16778229876500
 H     -0.42925235970500   -1.01697257125100   -2.46628711358200
 H      0.16325175051500    0.58037979127200   -4.36604678346200
