# Supplementary material for: Mining hydroformylation in complex reaction network via graph theory
Source: RSC Adv. 2021 Jul 1;11(38):23235–40. doi: 10.1039/d1ra03395f (PMC9036754; doi:10.1039/d1ra03395f)
Supplement: RA-011-D1RA03395F-s1445 [file RA-011-D1RA03395F-s1445.xyz]

18
eq2296         -678.490241219675   -678.490241219675
Co      0.18640300636300   -1.74322333698600   -0.32427343887000
 H      2.06845399233800    1.16846933531000   -1.02073432192200
 C      1.92717529799600   -1.45934971412400   -0.03335490685300
 O      3.09260058411100   -1.36121209732400   -0.07349919505200
 C      1.21770600988800    1.51339568728100   -0.42189679186800
 O      1.28243933193800    2.42819382175100    0.38670626511600
 C     -0.74457446404400   -2.74786230201900   -1.42916412803800
 O     -1.21150340234400   -3.35854782751100   -2.31223727884600
 C     -0.00147322652700   -0.30722963043500   -1.56764310712200
 O      0.04747824362400    0.84027876874700   -0.65500405801400
 C      0.93679354614400   -0.25933607744800   -2.76580724165100
 C      0.73313481508000    1.00600743367000   -3.60945432553500
 H      0.70498540949200   -1.14350416823200   -3.36599415380000
 H      0.97962411492100    1.90855233421000   -3.04416271221300
 H      1.36471555301300    0.97788468673900   -4.49853361555400
 H      1.98631193164000   -0.36197623383600   -2.47593212099700
 H     -1.04027540503200   -0.28473451273600   -1.90511322482400
 H     -0.31100379062200    1.08738756320200   -3.92147981971500
