# Supplementary material for: Mining hydroformylation in complex reaction network via graph theory
Source: RSC Adv. 2021 Jul 1;11(38):23235–40. doi: 10.1039/d1ra03395f (PMC9036754; doi:10.1039/d1ra03395f)
Supplement: RA-011-D1RA03395F-s1446 [file RA-011-D1RA03395F-s1446.xyz]

18
eq2297         -678.490760967555   -678.490760967555
Co      0.17232141666800   -1.70128561121800   -1.09702737202900
 H      2.76105109568500   -0.27151520813300   -1.20166228821200
 C      0.11476325864700   -1.42693806978200    0.68620975879500
 O      0.21395335709900   -1.24802262437600    1.83104280080700
 C      2.53357196281800    0.51196713421500   -0.46427801094400
 O      3.36932047126900    1.04276254142100    0.25205622946400
 C      1.17987805626300   -2.12968204738800   -2.48335326592300
 O      1.97166255825600   -2.35080792004900   -3.31559992449500
 C      0.32455262227100    0.19254608945200   -1.38503265328700
 O      1.20528836141900    0.83210213406800   -0.40356660002600
 C      0.61503638887000    0.73098509910800   -2.78009170820900
 C     -0.49261171989100    0.33002348607500   -3.75457485199900
 H      1.58868206732300    0.38659293252300   -3.14398205015900
 H     -1.45419299503000    0.72573489699700   -3.41475925821700
 H     -0.29029730571200    0.71777075569600   -4.75337259771100
 H      0.67346757115600    1.82272966703500   -2.70869130423900
 H     -0.68433708932000    0.49665027656800   -1.07538742787700
 H     -0.58311852982800   -0.75841980193700   -3.82550765154000
