# Supplementary material for: Mining hydroformylation in complex reaction network via graph theory
Source: RSC Adv. 2021 Jul 1;11(38):23235–40. doi: 10.1039/d1ra03395f (PMC9036754; doi:10.1039/d1ra03395f)
Supplement: RA-011-D1RA03395F-s1447 [file RA-011-D1RA03395F-s1447.xyz]

18
eq2298         -678.488411727014   -678.488411727014
Co     -0.32140900679800    0.18462487104000   -0.68769142894500
 H     -1.73502240538200   -1.83718838374700   -1.48655357510900
 C      0.19466317725700    1.23727145614900    0.71966332207700
 O      0.58121906751500    1.92071954694200    1.57277926952600
 C     -1.80923544509000   -0.75366869925800   -1.57543987528500
 O     -2.18414068393800   -0.01760711011400   -0.50416262748900
 C      1.08882572698300   -0.66168310335900   -1.31763959433000
 O      2.01614056124800   -1.20655296044700   -1.76110065008000
 C     -2.06379374019800   -0.21086107811400   -2.93386786830800
 O     -1.78346341276400   -0.81866288540500   -3.97703822315400
 C      0.22935961944900    1.56838401181500   -1.98471079397700
 C     -0.75567222074900    2.70597903588500   -1.74310523116000
 H      0.11648324848400    1.10961758821500   -2.96898754726700
 H     -1.76815487506800    2.33788085028000   -1.56347427265200
 H     -0.46493834372200    3.31528832284400   -0.88543264542900
 H      1.26549125051100    1.87673972599200   -1.84164805673400
 H     -2.49736391416900    0.80261309384000   -2.95104528281400
 H     -0.78439478218100    3.35089790664400   -2.62818350628700
