# Supplementary material for: Mining hydroformylation in complex reaction network via graph theory
Source: RSC Adv. 2021 Jul 1;11(38):23235–40. doi: 10.1039/d1ra03395f (PMC9036754; doi:10.1039/d1ra03395f)
Supplement: RA-011-D1RA03395F-s1448 [file RA-011-D1RA03395F-s1448.xyz]

18
eq2299         -678.430583138806   -678.430583138806
Co     -1.10496950970600   -0.22783209631100    0.58875315266200
 H     -1.33390069205900    1.31274910230800   -1.39874535433800
 C      1.43466467440400   -0.64105403291800    1.53014535215200
 O     -0.98862067537800    0.44621524931500    2.28018562464100
 C     -0.70692379660500    0.44190750546200   -1.17592490132700
 O     -1.25323008718000   -0.77647125462500   -1.26881631688300
 C     -1.14913702803500    2.72610193772800    1.37513149019100
 O      0.58149154537400   -1.25581965773200    0.95668304188400
 C      0.71300596795900    0.71310608224500   -1.27396049542900
 O      2.31142652773700   -0.07488360477600    2.06688974239700
 C     -1.85480471863500    1.43515331079300    1.77417033540700
 C      1.88765197728200    1.04093405084600   -1.23523039592200
 H     -2.73444090004700    1.58787475085500    2.40366315878500
 H     -0.28329555806500    2.49599236868900    0.74793716631000
 H      2.91249350290600    1.32618562870000   -1.21268024706900
 H     -2.36149709308700    0.99516083564400    0.78341424358200
 H     -0.78922363797900    3.22912772047500    2.27311519292300
 H     -1.81590754744100    3.39546009285800    0.82623344132400
