# Supplementary material for: Mining hydroformylation in complex reaction network via graph theory
Source: RSC Adv. 2021 Jul 1;11(38):23235–40. doi: 10.1039/d1ra03395f (PMC9036754; doi:10.1039/d1ra03395f)
Supplement: RA-011-D1RA03395F-s1449 [file RA-011-D1RA03395F-s1449.xyz]

18
eq23           -678.427477106368   -678.427477106368
Co      0.30741769734000   -0.08328118792100    1.12348002594700
 H     -0.00425211269600    0.71416499312700    2.34239184737900
 C      0.50305936795700   -0.97563420319400   -0.42455933490100
 O      0.57555092116500   -1.54538214110500   -1.43532441528400
 C      0.63708542462400    1.56386371780300    0.59193269912900
 O      0.75436971221100    2.67966642755400    0.26965418229600
 C     -1.23583199393800   -0.76604756777000    1.60638542981900
 O     -2.31000868893000   -1.11548885501700    1.90197636168400
 C      1.85570878207000    1.37666305873300   -2.71943483302100
 O      2.44760178131100    0.94303700904700   -1.82111539984700
 C     -1.28351120974100    1.28445176631500   -2.13720833851800
 C     -2.04481835936600    0.85631290581700   -1.11936446858100
 H     -1.04843410043900    0.64362972440100   -2.97986544823600
 H     -2.26130859487500    1.48860432117200   -0.26478039245600
 H     -2.45533932505500   -0.14804613321700   -1.09700411243800
 H     -0.86189381777200    2.28361090948200   -2.14546252298400
 H      1.89937988411000   -0.44809293262800    1.77689491846800
 H      1.44852248627700   -1.03422582074800    2.07008109557200
