# Supplementary material for: Mining hydroformylation in complex reaction network via graph theory
Source: RSC Adv. 2021 Jul 1;11(38):23235–40. doi: 10.1039/d1ra03395f (PMC9036754; doi:10.1039/d1ra03395f)
Supplement: RA-011-D1RA03395F-s1450 [file RA-011-D1RA03395F-s1450.xyz]

18
eq230          -678.465727315419   -678.465727315419
Co     -0.75638435189800    0.04168747607100    0.11341060285400
 H      0.46000965697800    0.84711289794500    0.32911857033700
 C      0.41647986356000   -1.18772328891100    0.64239476571600
 O      1.26558021489200   -1.90190386639100    1.00087349654200
 C     -0.50260714754500    0.75813150420500   -1.49623359769700
 O     -0.23343394500100    1.29500055126500   -2.49609082336100
 C     -1.28088477070600    1.20048631672600    1.36163562022000
 O     -1.49358765786600    2.01716408841000    2.16656777786200
 C     -2.22967966158500   -0.94442177602500   -0.15017458322100
 O     -3.18393136122300   -1.58329306134000   -0.32571949785900
 C      2.13196217175700    2.10734179535200    1.26880063081100
 C      1.76255626019200    2.85513947126300    0.21663058562400
 H      2.87380755207700    1.32176413409800    1.17342503894500
 H      0.98978609145500    3.61118504624600    0.30287865088800
 H      2.19234746801800    2.70106485694400   -0.76745838864800
 H      1.67478312158700    2.23690899793500    2.24370072426100
 H      2.17837043613900    0.26687449375100   -1.11735150732700
 H      2.83292356375300   -0.06595765794400   -1.01446954206200
