# Supplementary material for: Mining hydroformylation in complex reaction network via graph theory
Source: RSC Adv. 2021 Jul 1;11(38):23235–40. doi: 10.1039/d1ra03395f (PMC9036754; doi:10.1039/d1ra03395f)
Supplement: RA-011-D1RA03395F-s1451 [file RA-011-D1RA03395F-s1451.xyz]

18
eq2300         -678.358025378206   -678.358025378206
Co     -0.05128669488800    0.01881446415400   -2.22942596818000
 H     -2.59437690635400    0.47099227364300   -2.48278536915200
 C      0.27927456830300    2.05199420332000   -0.89537137702600
 O      0.10722236589800    2.07516747833400    0.26707396633100
 C     -1.95040575247700   -0.25296239528200   -1.97700464257200
 O     -1.34494170987700   -1.23530019305500   -2.69398507086800
 C      1.20214134773900   -0.79016175144200    0.25290218003100
 O      1.14392455005700   -0.54727990502600   -0.99471799969700
 C     -2.17665078585800   -0.42995300200200   -0.52696773225000
 O     -2.68352238630300    0.45323944603000    0.18665672440400
 C      0.48504198513800    2.00569070877600   -2.23545261643500
 C     -0.57456158782100    2.61216028766100   -3.15864830200400
 H      1.53006072412000    2.02101279123400   -2.53656317466100
 H     -1.54240487211800    2.66493214065200   -2.65743398979700
 H     -0.28523012580000    3.61483721607200   -3.47399224375800
 H      0.27312376928100   -0.43671805593900    0.79435930755700
 H     -1.80317253500000   -1.37882990276900   -0.10823822425200
 H     -0.68964213258600    1.98615638476300   -4.04804405505200
