# Supplementary material for: Mining hydroformylation in complex reaction network via graph theory
Source: RSC Adv. 2021 Jul 1;11(38):23235–40. doi: 10.1039/d1ra03395f (PMC9036754; doi:10.1039/d1ra03395f)
Supplement: RA-011-D1RA03395F-s1452 [file RA-011-D1RA03395F-s1452.xyz]

18
eq2301         -678.436335196145   -678.436335196145
Co     -2.44739298804900   -0.86867422886700    1.23916873880700
 H     -0.08481500409600    3.14157706264200   -0.74488478123400
 C     -0.42761822336900    2.27849626895400   -0.15592268757900
 O     -1.47280121123100    1.69294303646500   -0.46757674638800
 C     -1.75958400586800   -1.04683867820400   -0.41466619825500
 O     -0.67642798008300   -1.27549338095200   -0.93387883063600
 C     -1.52856553037600   -2.26557759957800    1.90431533139300
 O     -0.34018180487300   -2.53410627771200    2.04775163190100
 C     -1.32290070311500    0.35648369630200    1.86057513748300
 O     -2.07441742890800    1.06143433818000    2.56350574536100
 C      0.43273591453800    1.91650714897500    1.03005907481500
 C      0.13931216678400    0.52722058898000    1.60392053328600
 H      1.48262957005300    1.98512414010900    0.73585080075500
 H      0.66966312202600    0.39083402858400    2.54944810930000
 H      0.46221879922200   -0.26027116431700    0.92413298923500
 H      0.26063661291400    2.68939510410100    1.78927420156800
 H     -2.33457528606800   -2.96852867834800    2.26569940758000
 H     -2.67118282564900   -0.77747952975200   -1.02873890948000
