# Supplementary material for: Mining hydroformylation in complex reaction network via graph theory
Source: RSC Adv. 2021 Jul 1;11(38):23235–40. doi: 10.1039/d1ra03395f (PMC9036754; doi:10.1039/d1ra03395f)
Supplement: RA-011-D1RA03395F-s1453 [file RA-011-D1RA03395F-s1453.xyz]

18
eq2302         -678.359725381365   -678.359725381365
Co      1.63724801835200   -2.02729049374700    0.40380311095800
 H     -2.21968495680200   -2.78882599000400   -2.41728353062600
 C     -2.17827923923100    0.22622583352100   -1.28372957377100
 O     -1.79831435727500    0.85467645994300   -2.26092573789400
 C      0.92345462217300   -0.41783972422700    0.24382696183300
 O      2.57493044127400   -2.40247842436800   -0.83974687492000
 C     -1.57997263245200   -1.95808357107600   -2.16922421408800
 O     -2.14006778256400   -1.14324806638500   -1.13321469708200
 C     -0.39156029354000   -1.71242941222300   -2.66987638432200
 O      0.42031026275500    0.60544836940900    0.04031051415000
 C     -0.02011916903300   -2.94393475599900    0.49656808772300
 C      0.80461965209000   -1.42542100131000   -3.12942098872500
 H     -0.91048485561700   -2.34663679830900    0.31685793844500
 H      1.68603909506600   -1.83436665393800   -2.63614700503900
 H      0.91796954878400   -0.76407589154300   -3.98100616474000
 H      0.02320193973100   -3.31593185097000    1.53226726487900
 H      0.05750311074200   -3.75800239619400   -0.22434499327400
 H     -2.59781351236300    0.65131036346000   -0.37095453703600
