# Supplementary material for: Mining hydroformylation in complex reaction network via graph theory
Source: RSC Adv. 2021 Jul 1;11(38):23235–40. doi: 10.1039/d1ra03395f (PMC9036754; doi:10.1039/d1ra03395f)
Supplement: RA-011-D1RA03395F-s1454 [file RA-011-D1RA03395F-s1454.xyz]

18
eq2303         -678.328289627900   -678.328289627900
Co      0.33863577630400   -1.98884844045000    0.58336334898300
 H     -0.83270876905000    1.04015750900000    1.22018547248600
 C      0.04011353490700    0.49088580539700    1.58495412599700
 O      0.72603289624300   -0.21010747002900    0.61557349653100
 C     -0.53556620541700   -1.77855957540300    2.23953833812000
 O     -0.57580479665900   -0.52293254540000    2.56876474194600
 C     -0.02194384882400   -3.73107801648900    0.55942765361200
 O     -0.38528517587500   -4.83243757159800    0.52621255616900
 C     -2.65795629003300   -0.04953454341500   -0.20581306408100
 O     -3.08897433238200   -0.82682176903500    0.63701707653700
 C     -2.68861483157200    1.31933731464200   -0.77390327369700
 C     -1.73397126707300    0.18337518792400   -1.33611280094700
 H     -2.22186602815300    2.13086796383200   -0.22700030260800
 H     -1.96633509836200   -0.24970493849100   -2.30105069792100
 H     -0.67420774316100    0.26535802677000   -1.11337469547500
 H     -3.53919588662200    1.61149233223100   -1.37607323184400
 H     -0.93382690088300   -1.96575873773300   -0.09813511771000
 H      0.67573587016500    1.10187876509000    2.22294584301200
