# Supplementary material for: Mining hydroformylation in complex reaction network via graph theory
Source: RSC Adv. 2021 Jul 1;11(38):23235–40. doi: 10.1039/d1ra03395f (PMC9036754; doi:10.1039/d1ra03395f)
Supplement: RA-011-D1RA03395F-s1455 [file RA-011-D1RA03395F-s1455.xyz]

18
eq2304         -678.473989211691   -678.473989211691
Co     -0.67085255221600   -0.05290292878400   -1.03041996633600
 H     -0.35022320297600   -1.31795631708000    2.39054018610600
 C     -0.69532925421000   -1.19221617600400   -2.36523992694100
 O     -0.72363758018800   -1.95217935623900   -3.24770637247400
 C      0.38738014071100   -0.27854281905700    0.65297636265900
 O     -0.31432308385700    0.88425890873700    0.63116744474300
 C      1.22551314712300   -0.46727306124000   -0.48185993363300
 O      2.29929578257500   -0.67701435151400   -0.98380188891200
 C     -0.30699358678100   -1.45131202494400    1.30865642581600
 O     -1.65820220820600   -1.48909130381600    0.72917880307700
 C     -2.05024143731700    1.33369645901700   -1.65739801864800
 C     -0.78014798251700    1.68475520561400   -2.12175580600500
 H     -2.77683820423100    0.86437574727400   -2.31032621022100
 H      0.15231581149200   -2.40254479222100    1.05450415806400
 H     -0.48318104221700    1.50161042713100   -3.14730251294800
 H     -2.19567303097900   -0.76740780813300    1.10644592535600
 H     -2.41609019096800    1.75014791383400   -0.72538021247300
 H     -0.15526763050400    2.35414127680000   -1.54201126184300
