# Supplementary material for: Mining hydroformylation in complex reaction network via graph theory
Source: RSC Adv. 2021 Jul 1;11(38):23235–40. doi: 10.1039/d1ra03395f (PMC9036754; doi:10.1039/d1ra03395f)
Supplement: RA-011-D1RA03395F-s1456 [file RA-011-D1RA03395F-s1456.xyz]

18
eq2305         -678.510676663295   -678.510676663295
Co     -1.84712856424600   -0.34231149757400   -0.65120721488500
 H      0.30621380948800   -1.33965361329000    1.97646021165300
 C     -1.82397020291600   -1.49577314969600   -1.97688966765600
 O     -1.71173996473400   -2.21515551621300   -2.88576214336300
 C     -0.20555365176500   -0.04305043223000    0.28714286093500
 O     -1.15541642161300    0.75666197870200    0.78759332388900
 C      0.69760313547000    0.46825994398700   -0.78660470318900
 O      1.79177303493200   -0.05900119981600   -1.04405949079900
 C     -0.06859878089800   -1.38690793588400    0.95425436690700
 O     -1.48085801235000   -1.85971301126700    0.93472954070900
 C     -1.43693071730600    1.08636228673600   -1.88779856865000
 C      0.00926240757700    1.55978870731200   -1.58073850219100
 H     -1.55087643583200    0.83709056618300   -2.94328518228600
 H      0.51348646876400   -2.07931753337600    0.35248237930100
 H      0.58502252801000    1.75858991046600   -2.48359739496100
 H     -1.92756048278000   -1.61071705782800    1.76320352120700
 H     -2.18646098009700    1.82941887834000   -1.59256223083200
 H     -0.02076327495200    2.45997367481900   -0.96309391043100
