# Supplementary material for: Mining hydroformylation in complex reaction network via graph theory
Source: RSC Adv. 2021 Jul 1;11(38):23235–40. doi: 10.1039/d1ra03395f (PMC9036754; doi:10.1039/d1ra03395f)
Supplement: RA-011-D1RA03395F-s1457 [file RA-011-D1RA03395F-s1457.xyz]

18
eq2306         -678.554396600069   -678.554396600069
Co      0.78809645031000   -1.20146696597000   -0.46741915403500
 H      1.81681479898300    2.35515705903800    0.11611262201000
 C      1.58870194421500   -2.37159757654600    0.61259646076900
 O      2.14875020975100   -3.14743954744200    1.27744481301200
 C      1.40842570934500    1.41319605972900   -0.23257670845000
 O      1.71683798645300    0.31299188125400    0.30925999937400
 C     -0.23340229122500   -2.31860055015400   -1.27976921508400
 O     -0.96321336613900   -3.00012058730200   -1.89330064434100
 C      0.13234724348400    0.10338116293200   -1.75741068745600
 O      0.58274876021800    1.49332761446900   -1.23966703017000
 C      0.82922931005200   -0.06244806104800   -3.10836921875500
 C      0.54853471965800    1.09506157520400   -4.06993159870800
 H      0.47026939026500   -1.00063741857200   -3.54262749508700
 H      0.91527092937800    2.03409868910100   -3.65135232550600
 H      1.03170917141400    0.92486954522700   -5.03414896947000
 H      1.90788570515500   -0.18011046069500   -2.95503377506100
 H     -0.94087717387600    0.25854853785200   -1.89070869990300
 H     -0.52913794940200    1.19498277316400   -4.23067654882800
