# Supplementary material for: Mining hydroformylation in complex reaction network via graph theory
Source: RSC Adv. 2021 Jul 1;11(38):23235–40. doi: 10.1039/d1ra03395f (PMC9036754; doi:10.1039/d1ra03395f)
Supplement: RA-011-D1RA03395F-s1458 [file RA-011-D1RA03395F-s1458.xyz]

18
eq2307         -678.453838643879   -678.453838643879
Co      1.31161967928300   -1.35169739349700   -0.41750335348800
 H     -1.50907734808400   -1.25696991845400   -3.12453316311200
 C     -2.14433472318700    0.81426143846000   -1.48387234220500
 O     -3.10785372082700    0.06329949774600   -1.37926278026900
 C      0.36657331367700   -0.00627589949700    0.48684178599000
 O      1.42345995070800    0.48059213467600   -0.10109300323600
 C     -0.79572143364800   -0.90739932405300   -2.38744731072200
 O     -0.93135974603100    0.45545024400800   -2.02241175526700
 C      0.11689284992100   -1.66849260200500   -1.79285868023800
 O     -0.61293337127200    0.26643577780700    1.13886798632200
 C      0.56614175547800   -3.65879059937800   -0.51905076574100
 C      0.23867543955500   -3.16188890871300   -1.94604737925100
 H      1.51503261805900   -3.21351286860800   -0.11534553546500
 H     -0.69050532245400   -3.61987051348600   -2.29284651035800
 H      1.03866605899700   -3.43453396308400   -2.63864952038900
 H      0.77517327621400   -4.72713394845700   -0.48249488961100
 H     -0.25413544197100   -3.42920786076700    0.16349015622000
 H     -2.09733394272700    1.85483070327000   -1.16802376267900
