# Supplementary material for: Mining hydroformylation in complex reaction network via graph theory
Source: RSC Adv. 2021 Jul 1;11(38):23235–40. doi: 10.1039/d1ra03395f (PMC9036754; doi:10.1039/d1ra03395f)
Supplement: RA-011-D1RA03395F-s1459 [file RA-011-D1RA03395F-s1459.xyz]

18
eq2308         -678.413830938840   -678.413830938840
Co     -1.41020495282400    0.63165669742700    0.53790466912200
 H     -0.26106530701800   -2.97168759116400    0.18809132967000
 C     -1.47580707138200    0.14049498335300    2.30125901208200
 O     -1.07686796450600   -0.98858505656700    2.80748226090800
 C     -2.25699070804500    2.18189834722200    0.86346404662400
 O     -2.88163871920700    3.13902793747300    1.05143022666200
 C      0.15864805730100    1.88039477258700   -0.42849329784300
 O     -0.73358693989000    1.37419599357600   -1.25179556198700
 C     -0.59448611998800   -2.07153324486800    0.69623716709300
 O     -0.95395573281900   -1.07964568414300   -0.08344718323900
 C      0.74254833341200    1.10173247853900    0.59185012736000
 C     -0.57839077719100   -2.07934619577300    2.06003163463500
 H      0.94430259900700    0.05423516433900    0.41368247648400
 H     -1.83374490952700    0.77771479660200    3.11211995651200
 H     -0.27747385679900   -2.88812084156100    2.69635061500100
 H      1.31629686483800    1.59886121981700    1.36332176298800
 H     -2.80987732892500    0.27398137583100    0.26034132407600
 H      0.28902772730700    2.96777072302900   -0.41179701832400
