# Supplementary material for: Mining hydroformylation in complex reaction network via graph theory
Source: RSC Adv. 2021 Jul 1;11(38):23235–40. doi: 10.1039/d1ra03395f (PMC9036754; doi:10.1039/d1ra03395f)
Supplement: RA-011-D1RA03395F-s1460 [file RA-011-D1RA03395F-s1460.xyz]

18
eq2309         -678.406694122355   -678.406694122355
Co     -1.98323906365500    0.45517227448500    1.40791159823700
 H     -1.06706874992900   -2.46994323182700   -0.70304046509600
 C     -1.39636917059100   -0.56475091867300    2.73006755279800
 O     -0.83874747787000   -1.75924879092500    2.60357202381300
 C     -1.09560478055500    2.03211687877600    1.81276439566500
 O     -0.14171615268200    2.47818051516900    2.43219582009600
 C     -0.41921005102000    2.18415060783200   -0.56095973475800
 O     -1.42970843404000    2.35889983261800    0.41591128481700
 C     -1.19669257824200   -1.91263358921900    0.21717499577000
 O     -1.81763918658600   -0.74194084123900    0.10489695586000
 C      0.62397864653300    1.36081785636500   -0.43279461119500
 C     -0.71145010469000   -2.42787929497200    1.37605978075400
 H      0.79926959337000    0.77395865606000    0.46129409411100
 H     -1.32005943937400   -0.24985224304600    3.77333763451400
 H     -0.18755795370600   -3.35914092638300    1.47819940463100
 H      1.32553473182100    1.26189230729400   -1.24755941719500
 H     -2.18772969446500    1.85480121417000    2.33662343659900
 H     -0.64925694039700    2.76844556900700   -1.43762120178900
