# Supplementary material for: Mining hydroformylation in complex reaction network via graph theory
Source: RSC Adv. 2021 Jul 1;11(38):23235–40. doi: 10.1039/d1ra03395f (PMC9036754; doi:10.1039/d1ra03395f)
Supplement: RA-011-D1RA03395F-s1461 [file RA-011-D1RA03395F-s1461.xyz]

18
eq231          -678.467590592086   -678.467590592086
Co     -0.03033537872300    0.27442103232800    0.25297876199600
 H     -0.42246264604200   -0.78990433361400   -0.70094271188900
 C      0.46387556183200    1.59016679501000    1.36499267400000
 O      0.80087090214700    2.46279824013200    2.05392517017300
 C     -0.95721069958500    1.26329802584200   -0.90980543024700
 O     -1.53011821887200    1.86585796093700   -1.72566884835800
 C     -0.90727540343700   -0.79496038162400    1.38298078008300
 O     -1.49301469813500   -1.53710907150600    2.06274240927500
 C      1.59288365263800   -0.20035762902700   -0.31882392347500
 O      2.62158005987100   -0.51613362038400   -0.76536437808300
 C      1.79919484274800    2.43966479036200   -2.32254068184100
 C      1.87602410997800    3.01704971892800   -1.11532000531300
 H      0.99433464389800    2.67099861921300   -3.01144261084800
 H      2.66477277137300    2.76331008890100   -0.41426681943800
 H      1.13982285075300    3.74222447177600   -0.78420070303800
 H      2.51759512598600    1.69271398694400   -2.64081732327800
 H      0.74200883778500   -0.30476097022000   -3.01106355924100
 H      0.25379544655800    0.20156242587900   -3.24499542480500
