# Supplementary material for: Mining hydroformylation in complex reaction network via graph theory
Source: RSC Adv. 2021 Jul 1;11(38):23235–40. doi: 10.1039/d1ra03395f (PMC9036754; doi:10.1039/d1ra03395f)
Supplement: RA-011-D1RA03395F-s1462 [file RA-011-D1RA03395F-s1462.xyz]

18
eq2310         -678.343252012674   -678.343252012674
Co     -0.47961117758900    0.74246209048100   -0.19978737855800
 H     -2.05283911142400    0.97673282827200   -2.16553154317000
 C     -1.16522629497900    2.38328602798200    0.16971328097100
 O     -1.59375295352600    3.44477106436700    0.36307238054200
 C     -1.76114897658900    0.37071201926700   -1.30600120713900
 O     -0.28526049884500   -1.23800331461900   -3.04579041976600
 C      0.84527811606700   -1.48147612960300   -2.92959742035100
 O      0.48143617027500   -0.54231351401900   -0.03765599650300
 C     -2.47766257720700   -0.91636121390000   -1.13330347359300
 O     -3.71213514619700   -0.98493344308100   -1.23616381078300
 C      0.74084508070700    1.56721384944000   -1.52379142059700
 C      0.09942615863000    2.20580245337200   -2.74511393383100
 H      1.40468819004300    0.74158624595800   -1.77095537149400
 H     -0.69779895140800    2.90920312162400   -2.48700905639700
 H      0.86330787159600    2.76334434932600   -3.29580632187500
 H      1.27015208388400    2.28220546504900   -0.89033656442200
 H     -1.84628243225400   -1.77315828394900   -0.86087573669600
 H     -0.30882172972100    1.45271857320000   -3.42270459372400
