# Supplementary material for: Mining hydroformylation in complex reaction network via graph theory
Source: RSC Adv. 2021 Jul 1;11(38):23235–40. doi: 10.1039/d1ra03395f (PMC9036754; doi:10.1039/d1ra03395f)
Supplement: RA-011-D1RA03395F-s1463 [file RA-011-D1RA03395F-s1463.xyz]

18
eq2311         -678.341118299766   -678.341118299766
Co     -0.27350010227400    1.11856128131500    0.08022848908800
 H     -0.08594835994800   -1.11250454656200   -0.84557491002500
 C     -1.79114953440000    2.12641418969100   -0.24305275386500
 O     -2.61541768801300    2.93821884006800   -0.28261899284600
 C     -0.82700296683200   -0.33156703330700   -0.67246247420100
 O     -0.43851663874100   -1.26393011722100   -3.52943391287500
 C      0.51444691616100   -0.80520276070900   -4.00584302132400
 O      0.78463983471200    0.85221452580500    1.24640339394700
 C     -2.18988094284600   -0.62474338916100   -1.13950701766400
 O     -3.04922462090400    0.25016381490500   -1.36650476112400
 C      0.65985589181700    1.60629971423600   -1.58680233095600
 C     -0.21252253482200    2.07713429285500   -2.73994292235200
 H      1.28236115814000    0.74523987314500   -1.82987383007700
 H     -0.70560223211900    3.02343770147100   -2.50892546400300
 H      0.40722133011900    2.23168726493200   -3.62975353834000
 H      1.27639663905000    2.40256085784800   -1.16265785972000
 H     -2.42018211982700   -1.68352056627000   -1.31313709453800
 H     -0.99138020785300    1.35332824615600   -2.98817958641000
