# Supplementary material for: Mining hydroformylation in complex reaction network via graph theory
Source: RSC Adv. 2021 Jul 1;11(38):23235–40. doi: 10.1039/d1ra03395f (PMC9036754; doi:10.1039/d1ra03395f)
Supplement: RA-011-D1RA03395F-s1464 [file RA-011-D1RA03395F-s1464.xyz]

18
eq2312         -678.432483189994   -678.432483189994
Co     -2.19579561061400   -1.17829965290700    1.51212455319000
 H      1.34101880839200    2.82871356250600    0.55794933432200
 C      1.23474493640700    1.87260668395700    0.01239630869000
 O      1.80366689413300    1.69874864288200   -1.06897035886300
 C     -2.59661864478100   -0.61561662814800   -0.06609128254800
 O     -2.47497643742000   -0.08756265839900   -1.13635775290000
 C     -0.73551121619300   -2.06849553216800    1.51375858306900
 O      0.38698270775700   -2.45302296621200    1.39268540633500
 C     -1.66644817085900    0.46670479721700    2.06526517548300
 O     -2.32329029498200    0.50969374244300    3.11822288190200
 C      0.37629098013300    0.83554999180200    0.68731759975900
 C     -0.75629058875900    1.49410993006800    1.48383827973700
 H     -0.01338260190500    0.15364735550700   -0.06920425627500
 H     -1.37348823910900    2.09485015332500    0.80414562070200
 H     -0.38303180334000    2.15152831704700    2.27321094815600
 H      1.01100449230300    0.24315600867900    1.35530833678500
 H     -3.61501233750000   -1.13269342620700    0.36678617003300
 H     -1.71312967978300   -2.77057244586300    1.96564800032500
