# Supplementary material for: Mining hydroformylation in complex reaction network via graph theory
Source: RSC Adv. 2021 Jul 1;11(38):23235–40. doi: 10.1039/d1ra03395f (PMC9036754; doi:10.1039/d1ra03395f)
Supplement: RA-011-D1RA03395F-s1465 [file RA-011-D1RA03395F-s1465.xyz]

18
eq2313         -678.435930197125   -678.435930197125
Co      0.35410819381900   -0.81641945739500    0.65993409252600
 H     -0.60292884766700    0.48722817377200   -2.60397589459300
 C      0.53120001928200    0.12313471988900    3.29951357120400
 O      0.35795244436300   -0.85639946504100    2.62933698459800
 C     -0.22087445550400    0.35674781018300   -1.59302298924700
 O      0.02456142671800   -0.82088174171300   -1.15947820824300
 C      0.88482710342800    1.05553488653100    0.46904398081700
 O      0.78741360903700    1.00887873093400    4.02740970927800
 C     -0.00199805585200    1.46434239757800   -0.66133695420600
 O     -1.60624587550000    1.36256223709000    2.53883419126900
 C     -2.16670639206700    1.17155612236400    1.45104417813300
 C     -0.72912062658200    2.60629683357000   -0.76729170193100
 H     -2.93055709486700    1.86305017601400    1.07316693261300
 H     -0.61890401835500    3.39576607978500   -0.03296975692600
 H     -1.44989362068400    2.75333514746800   -1.56473029285300
 H     -1.90564730980100    0.29742845025100    0.83321048318100
 H      0.82797519775100    1.76978453760000    1.29705006015100
 H      1.92962125379300    0.94796235064100    0.14522584541200
