# Supplementary material for: Mining hydroformylation in complex reaction network via graph theory
Source: RSC Adv. 2021 Jul 1;11(38):23235–40. doi: 10.1039/d1ra03395f (PMC9036754; doi:10.1039/d1ra03395f)
Supplement: RA-011-D1RA03395F-s1466 [file RA-011-D1RA03395F-s1466.xyz]

18
eq2314         -678.428112599964   -678.428112599964
Co      1.24874349985900    0.87122366812800    1.48061988807600
 H     -0.79316851998500   -0.65548523255000   -1.14212149077200
 C     -0.04294838592700   -1.14164243202300    3.04633410304600
 O      0.84092048320900   -0.33702823578100    3.10602206809500
 C     -0.15053352598800   -0.00840186130100   -0.54550985127900
 O      0.48412443240700   -0.49946968274200    0.44004320111700
 C      1.18939248825200    2.01325828760400   -0.11779229531600
 O     -0.86830981947100   -1.97840280652800    3.03332081175100
 C     -0.02159350716800    1.43280704465300   -0.77827097891300
 O     -1.93311674631000    0.61603396476100    2.15983065061500
 C     -1.87884820491600    1.74597792796900    1.65308862625700
 C     -1.08447256040100    2.07352612185300   -1.33426799459400
 H     -2.77273140650800    2.22157431324600    1.22876647319300
 H     -1.08937184599000    3.15141657579100   -1.43944817258300
 H     -1.96641724555800    1.53070399222300   -1.66048346873800
 H     -0.92845774045800    2.29804953625900    1.60542461089400
 H      1.12679956439100    3.10282009605700   -0.03612063409100
 H      2.10477199793200    1.73294671538800   -0.65847130946000
