# Supplementary material for: Mining hydroformylation in complex reaction network via graph theory
Source: RSC Adv. 2021 Jul 1;11(38):23235–40. doi: 10.1039/d1ra03395f (PMC9036754; doi:10.1039/d1ra03395f)
Supplement: RA-011-D1RA03395F-s1467 [file RA-011-D1RA03395F-s1467.xyz]

18
eq2315         -678.513603186501   -678.513603186501
Co     -1.11624237052500   -0.62090765931600   -0.04444281380000
 H     -0.91304008632500    1.18712009430800   -1.94207477518200
 C      0.72638782775600    0.40271057723600    1.87287888351700
 O     -0.33775047412500   -0.36275577233800    1.57629768858500
 C     -0.27812531983900    0.73277846033300   -1.17639095375100
 O      0.18625552970100   -0.51883130656300   -1.38235701381200
 C      1.42469667904300    1.06011368728800    0.68015583242700
 O      1.09058287252100    0.59207224245800    3.04167996599800
 C      0.41254302316200    1.66560134230700   -0.25909825332000
 O     -2.80444111355200   -0.20603533361800    0.78419845996700
 C     -2.91021512379100    0.52271290555000    1.79222088816500
 C      0.03993858643800    2.95869263711300   -0.20757403076700
 H     -2.01344111929400    0.84942836956600    2.32472178667400
 H      0.48626443479500    3.64260523921300    0.50401224250300
 H     -0.72209261638400    3.35080196418800   -0.87312220074100
 H     -3.90448964800900    0.81411658824400    2.12987978927200
 H      2.10777202426900    1.81246630088000    1.06660456515800
 H      1.99017984534600    0.28721765283500    0.15337417041200
