# Supplementary material for: Mining hydroformylation in complex reaction network via graph theory
Source: RSC Adv. 2021 Jul 1;11(38):23235–40. doi: 10.1039/d1ra03395f (PMC9036754; doi:10.1039/d1ra03395f)
Supplement: RA-011-D1RA03395F-s1468 [file RA-011-D1RA03395F-s1468.xyz]

18
eq2316         -678.495927440568   -678.495927440568
Co      1.87238671565400    0.14945297823700    0.72274196304700
 H      1.41361841917200    1.72498330757100   -2.43149337826400
 C      2.71953458074600   -0.74994283677800   -0.66407858770600
 O      3.58008871156200   -1.60960068370000   -0.58638422264300
 C      1.11270304144400    0.86257701126400   -1.83205291477600
 O      1.09635145642300    1.18691531581900   -0.45406091979400
 C      2.10246152049700   -0.27990135555900   -2.04665904986600
 O      2.39254099742300   -0.81303761263900   -3.10899818268300
 C      2.87304373739700   -0.55502757966100    2.03079939556500
 O      3.51392155493100   -1.05713191925400    2.85598673836100
 C     -0.24645630099400   -1.55708815369800   -0.25222218710300
 C      0.65226752587100   -1.33202437958000    0.95609108192900
 H     -0.78983637852000   -0.64791090057800   -0.51348413368700
 H      1.17382184787200   -2.24898409761900    1.23714258441300
 H      0.08796952330900   -0.94280924871800    1.81511953330400
 H     -0.97476527640300   -2.34254581940500   -0.02742388195800
 H      0.12810390410500    0.52391321993300   -2.17706516785700
 H      0.32104018995200   -1.89399257308100   -1.12590761847100
