# Supplementary material for: Mining hydroformylation in complex reaction network via graph theory
Source: RSC Adv. 2021 Jul 1;11(38):23235–40. doi: 10.1039/d1ra03395f (PMC9036754; doi:10.1039/d1ra03395f)
Supplement: RA-011-D1RA03395F-s1469 [file RA-011-D1RA03395F-s1469.xyz]

18
eq2317         -678.439921161786   -678.439921161786
Co      1.31019696987300   -0.09151214911100    0.27886853959400
 H      0.85039303347000    1.29977685750100   -0.97018864458300
 C      1.45410636637600   -1.25261417368200   -2.29456707193700
 O      1.27323304538800   -2.38061180134300   -2.67788251837400
 C      1.49117422709300    0.81554947510400   -1.74830268728400
 O      0.67305478853900   -0.08774210463600   -2.58908052767100
 C      2.42076165603900   -0.43153501075700   -1.38405662514600
 O      3.63818965433500   -0.56380641748000   -1.18091277049000
 C      2.56587152372600    0.56233926062400    1.29406774250600
 O      3.37721028955600    0.94604389415900    2.03679070196100
 C     -0.12581435126400   -1.73625333036900    0.41041199841400
 C      0.96917552092500   -1.53175992622600    1.42961772337200
 H     -0.16900569303200   -0.86705526317600   -0.34941646401900
 H      1.77705321058100   -2.25931624986400    1.41778153597300
 H      0.64056584225800   -1.27713247421400    2.43394880827200
 H     -1.12983019738000   -1.70451521525100    0.82755978137400
 H      1.99609767613500    1.58888543860600   -2.31570036145800
 H      0.01636220779100   -2.61089613732900   -0.22088810868700
