# Supplementary material for: Mining hydroformylation in complex reaction network via graph theory
Source: RSC Adv. 2021 Jul 1;11(38):23235–40. doi: 10.1039/d1ra03395f (PMC9036754; doi:10.1039/d1ra03395f)
Supplement: RA-011-D1RA03395F-s1470 [file RA-011-D1RA03395F-s1470.xyz]

18
eq2318         -678.487341081021   -678.487341081021
Co     -0.80232638663500    0.47809994703000   -0.55857889522900
 H     -1.44261782658700   -2.08410539088100   -1.64729774941900
 C     -0.23148418441700    0.77064434078900    1.09303446060400
 O      0.16824308389700    0.98502995316900    2.16419889401200
 C     -1.85767277644900   -1.10051928395300   -1.42793404206500
 O     -2.19528997624900   -0.77768745972500   -0.17983815742100
 C      0.80826628038100    0.67908105475600   -1.58785192952000
 O      1.43370031022100   -0.17646692318400   -2.17626257968600
 C     -1.79011195404100   -0.03507935434700   -2.34499882345000
 O     -1.22991624868600   -0.15431519248700   -3.61631248587600
 C      0.34361153393100    1.96571978415600   -1.32290859258000
 C     -0.32622087416700    2.77728083837800   -2.42203423780900
 H     -0.41394380665100   -0.68749065248100   -3.61408641095300
 H     -1.21528638390400    3.27495962476700   -2.02876718695300
 H      0.36364444921100    3.53727963189300   -2.79677205492000
 H      0.82288065297700    2.51638712081300   -0.52277492049600
 H     -2.48511986560000    0.79479460023200   -2.27324027383900
 H     -0.62576220583000    2.14017955025000   -3.25521360176300
