# Supplementary material for: Mining hydroformylation in complex reaction network via graph theory
Source: RSC Adv. 2021 Jul 1;11(38):23235–40. doi: 10.1039/d1ra03395f (PMC9036754; doi:10.1039/d1ra03395f)
Supplement: RA-011-D1RA03395F-s1471 [file RA-011-D1RA03395F-s1471.xyz]

18
eq2319         -678.457958271899   -678.457958271899
Co      2.09983311672600   -0.44258176042000    0.42879252698500
 H      0.97809571965300    2.46674711561900   -0.29416223696600
 C      0.58205793929800   -1.49659759886700    2.99080942305600
 O      1.53669285716700   -1.39749900392300    2.33561926838900
 C      0.79030962674600    1.40701194579800   -0.48283168534300
 O      0.68860058281400    0.63708601685600    0.76076385417200
 C      2.00012054807700    0.69225499968800   -1.05181846586100
 O      2.63220301640300    0.80249891228900   -2.09081914418900
 C      3.71053575006800   -1.14606100805600    0.10740616078300
 O      4.74483503477400   -1.58304060268000   -0.18431741519100
 C     -0.08368576614500   -1.59747129195700   -1.10471444946600
 C      1.35936993470200   -1.85982167341100   -0.68917445189700
 H     -0.69359937957600   -1.28328475227100   -0.25651793971900
 H      1.99361118125700   -2.04107773131200   -1.55948694655700
 H      1.43764668943300   -2.70596099258200    0.00514062134500
 H     -0.51206627378100   -2.50868035217200   -1.53582258507800
 H     -0.09974483531600    1.29375724596000   -1.11093315663100
 H     -0.13601997188500   -0.81943479598500   -1.86988232594200
