# Supplementary material for: Mining hydroformylation in complex reaction network via graph theory
Source: RSC Adv. 2021 Jul 1;11(38):23235–40. doi: 10.1039/d1ra03395f (PMC9036754; doi:10.1039/d1ra03395f)
Supplement: RA-011-D1RA03395F-s1472 [file RA-011-D1RA03395F-s1472.xyz]

18
eq232          -678.423679545596   -678.423679545596
Co      0.09008153003000   -0.24642956178700   -0.37029442964300
 H     -1.36157001270400   -0.58132366588800   -0.34027309073400
 C      1.87315253619900   -0.00600365353200   -0.31080782678300
 O      3.02731932410700    0.10183960081900   -0.25465725534400
 C     -0.30908626599200    0.14666171035700    1.30631528963400
 O     -0.62031450195100    0.34152282377300    2.41188759900500
 C      0.01839657938300   -1.75754953965000   -1.25349691937600
 O     -0.08092866464300   -2.78303637906000   -1.80534826119300
 C      1.62038878320800    0.87836749022500   -3.33878605019000
 O      1.88678858776300    1.95034358886600   -2.81180970180700
 C      2.04676822214300   -0.50601251245000   -3.64232393918000
 C      0.62488864857100    0.05465099660700   -4.06310948353300
 H      2.08259730139200   -1.23565565520000   -2.84223621921300
 H      0.45000376436900    0.23887261935800   -5.11496659366800
 H     -0.23811062299700   -0.31474977998200   -3.52022105366800
 H      2.77176268776300   -0.67104605804200   -4.42847524329100
 H     -0.22182844050600    1.39534617359300   -1.04594983087500
 H     -0.44131790807600    0.89739553215200   -1.61302516583300
