# Supplementary material for: Mining hydroformylation in complex reaction network via graph theory
Source: RSC Adv. 2021 Jul 1;11(38):23235–40. doi: 10.1039/d1ra03395f (PMC9036754; doi:10.1039/d1ra03395f)
Supplement: RA-011-D1RA03395F-s1473 [file RA-011-D1RA03395F-s1473.xyz]

18
eq2320         -678.491121183694   -678.491121183694
Co     -0.41282872601800    0.46010129155800    0.12200210328500
 H      1.57339111880600    0.38116925561500   -1.55229524892200
 C     -0.15448047896900   -1.08858701053700    0.90140488983100
 O      0.05502739610900   -2.14016638795500    1.36160121318900
 C      1.28259456471900    1.07570519362600   -0.76114834623000
 O      0.31235779294200    1.94249066744300   -0.97370326452700
 C     -0.47572986814400    1.57356984594800    1.59575086002000
 O     -0.59542157761800    2.27853145936300    2.50348684675300
 C      2.27682719114700    1.22413214135600    0.34128214999700
 O      2.29445380857200    2.14353795275500    1.17215049038300
 C     -2.22894800009500    0.23380500241900   -1.17558058399600
 C     -0.94094447014600   -0.49290384185900   -1.47476097038700
 H     -2.16918085716400    0.83598670403300   -0.19422677220100
 H     -0.98778048218700   -1.57754663712100   -1.46636371294200
 H     -0.39218178869300   -0.10292195801800   -2.32702049174600
 H     -2.45022803314000    1.00357637971000   -1.91093379621100
 H     -3.07112985025900   -0.43181261403100   -1.00097715627600
 H      3.00750011436500    0.39913854764400    0.37800908391400
