# Supplementary material for: Mining hydroformylation in complex reaction network via graph theory
Source: RSC Adv. 2021 Jul 1;11(38):23235–40. doi: 10.1039/d1ra03395f (PMC9036754; doi:10.1039/d1ra03395f)
Supplement: RA-011-D1RA03395F-s1474 [file RA-011-D1RA03395F-s1474.xyz]

18
eq2321         -678.555918215548   -678.555918215548
Co      1.11778688019600   -0.95470096802500   -0.75021184982300
 H      0.49621383611800    2.66000696931400    0.01879558968800
 C      2.61055436754600   -1.58900393363200   -0.00864761627800
 O      3.61701302846900   -1.98830596309200    0.42202325657500
 C      0.48875790282000    1.63543296982800   -0.33596329429100
 O      1.38505823706000    0.80999991764000    0.00223538082200
 C      0.63092934116900   -2.41684632020300   -1.50972399597000
 O      0.23522409048400   -3.36386361935200   -2.07532838674500
 C     -0.39104661030300   -0.12666828058600   -1.68305308971600
 O     -0.49773078509100    1.31914289095600   -1.12941594195200
 C     -0.13859380348300    0.05471126849300   -3.17833849169900
 C      1.28640463771000    0.54295814448600   -3.46677384614700
 H     -0.87069210507700    0.75175195716100   -3.59977178200300
 H      2.01645790014900   -0.17454721029600   -3.07644713402200
 H      1.45421947379000    0.66563069164500   -4.53807953546900
 H     -0.30069962028800   -0.91718143563700   -3.65463921368500
 H     -1.39432007483600   -0.51216881875700   -1.49152420159600
 H      1.47345485157300    1.50684547026000   -2.98271402330600
