# Supplementary material for: Mining hydroformylation in complex reaction network via graph theory
Source: RSC Adv. 2021 Jul 1;11(38):23235–40. doi: 10.1039/d1ra03395f (PMC9036754; doi:10.1039/d1ra03395f)
Supplement: RA-011-D1RA03395F-s1475 [file RA-011-D1RA03395F-s1475.xyz]

18
eq2322         -678.530002140820   -678.530002140820
Co     -1.64759416455500   -1.38423469703300    0.19850423832500
 H     -2.22858551810600   -2.95960259874600   -2.56220098489400
 C     -1.11991673026400   -0.05580906084700   -1.06298404607100
 O      0.05569166530000    0.58776941833900   -0.65940936255800
 C      0.66376207601600    0.00158588677900    0.53107573022100
 O     -0.13064026709700   -0.89494604457800    1.10770646435700
 C     -2.15360048078100   -2.12890841246800   -1.86198009224500
 O     -3.09057588140900   -1.93033559096000   -0.97383238467300
 C     -0.96574397228000   -1.33525072680800   -1.74074985847000
 O      1.77302393688000    0.38206437424900    0.85573258549700
 C      0.97664473902900   -2.90131585788300   -1.35846864796800
 C      0.36212652866700   -1.81898740916900   -2.26231118528800
 H      0.31214617493500   -3.76835127587700   -1.28521591101100
 H      0.21886399288900   -2.21409265553900   -3.27289657625000
 H      1.03952843789900   -0.96643240620000   -2.32758084860200
 H      1.13517463327600   -2.51168545188700   -0.35061542770200
 H      1.93691356377600   -3.23053959037400   -1.75569533133100
 H     -1.92823884259400    0.62816809490200   -1.30131918466100
