# Supplementary material for: Mining hydroformylation in complex reaction network via graph theory
Source: RSC Adv. 2021 Jul 1;11(38):23235–40. doi: 10.1039/d1ra03395f (PMC9036754; doi:10.1039/d1ra03395f)
Supplement: RA-011-D1RA03395F-s1476 [file RA-011-D1RA03395F-s1476.xyz]

18
eq2323         -678.474731926733   -678.474731926733
Co     -1.37902817069000   -1.63682487507600    0.26010695725900
 H     -1.81597403985700   -1.05317000358400   -3.14559860938200
 C     -2.11548105991500    0.90324577028400   -1.13619616804400
 O     -1.63091721945700    1.47234366982500   -2.09443998670600
 C      0.23738685800800   -1.22450562045800    1.07098045395000
 O     -0.17455400075500   -2.38746877318600    1.51007630634300
 C     -1.59053341798300   -1.29499440611600   -2.12028159256600
 O     -2.29953944813200   -0.48039669008800   -1.08011474904000
 C     -0.79418398756600   -2.11808679471700   -1.44276985457700
 O      1.13606868300300   -0.41614858840700    1.14850280666500
 C      1.63748450348300   -2.43842654260900   -1.68275388947000
 C      0.24919313576700   -3.06236491691200   -1.92302609465400
 H      1.84084032878200   -2.34603805034600   -0.61476188604000
 H      0.17303662284000   -4.00771996653300   -1.38156785281300
 H      0.11280693223300   -3.26559119079400   -2.99014000058000
 H      1.68523880113700   -1.43805246323900   -2.12021408920700
 H      2.41552823565900   -3.06002667596300   -2.12777633488100
 H     -2.47839286495500    1.35332211381700   -0.21226623958400
