# Supplementary material for: Mining hydroformylation in complex reaction network via graph theory
Source: RSC Adv. 2021 Jul 1;11(38):23235–40. doi: 10.1039/d1ra03395f (PMC9036754; doi:10.1039/d1ra03395f)
Supplement: RA-011-D1RA03395F-s1477 [file RA-011-D1RA03395F-s1477.xyz]

18
eq2324         -678.492735828587   -678.492735828587
Co      0.87527674707900    0.81815908364200   -1.09846443544900
 H      2.82556313060100   -1.40512843183200    0.45739457088700
 C      0.28176083994700   -0.42020091732100   -2.21662112375300
 O     -0.21766349604800   -1.24742665367700   -2.86792958967700
 C      2.50940244083500   -0.41587999269000    0.11449525050100
 O      3.00497239171000    0.11418177227700   -0.92108228280100
 C     -0.76769605705300    1.62732906120000   -1.09104566690400
 O     -0.56178775429400    2.63885359663700   -1.77011531682900
 C      1.37456214890100    0.27410947903500    0.76234123111400
 O      1.29590887169200    1.59355311469000    0.60332760375100
 C     -1.83817191899200    0.25103763329100    0.73382901226700
 C     -2.04942319276300    1.22459968053800   -0.42510792921700
 H     -1.25341843917000    0.72677130956800    1.52343118756000
 H     -2.65694866648900    0.75190176758300   -1.20658187804000
 H     -2.57045658916200    2.12914828789700   -0.10404453746700
 H     -2.79682407126000   -0.06157777793600    1.14791093738200
 H     -1.30346779158800   -0.64000719280700    0.39315956073800
 H      0.77170926024800   -0.24161782819600    1.50378069961900
