# Supplementary material for: Mining hydroformylation in complex reaction network via graph theory
Source: RSC Adv. 2021 Jul 1;11(38):23235–40. doi: 10.1039/d1ra03395f (PMC9036754; doi:10.1039/d1ra03395f)
Supplement: RA-011-D1RA03395F-s1478 [file RA-011-D1RA03395F-s1478.xyz]

18
eq2325         -678.438341533043   -678.438341533043
Co      1.31039617592000    0.40559497265900    0.67136682165600
 H      1.09537855602900   -0.04831084348200   -1.82413321648000
 C      2.82380864020400   -1.87402083006800   -0.68313994728200
 O      3.79588440475400   -1.34737776804100   -1.14581148843600
 C      1.38347251346900    0.92035227898300   -1.43018638292000
 O     -0.45582122385100    0.09990263396300    0.54831728001100
 C      2.58602469766200    1.41321802120900   -1.75315595991600
 O      3.64930980414400    1.85076176972200   -1.99594370439900
 C      1.53329749012300    0.22878605517500    2.38529128789500
 O      1.59162462482300    0.04613465709500    3.54362815685600
 C      0.42925557722200   -2.45136921020200   -1.02654468208600
 C      1.70183855811600   -2.36580817448400   -0.20196214411900
 H      0.62363816596600   -2.26664342091800   -2.08667874398600
 H      1.68000448519100   -2.65640719733000    0.84020199619100
 H     -1.01244754769100   -0.00913066886900    1.33413564107300
 H     -0.27349518779700   -1.69854680641900   -0.64868599104700
 H      0.57796307210800    1.61467743865300   -1.19556465372600
 H     -0.01133703753200   -3.44396824017600   -0.93308322268000
