# Supplementary material for: Mining hydroformylation in complex reaction network via graph theory
Source: RSC Adv. 2021 Jul 1;11(38):23235–40. doi: 10.1039/d1ra03395f (PMC9036754; doi:10.1039/d1ra03395f)
Supplement: RA-011-D1RA03395F-s1479 [file RA-011-D1RA03395F-s1479.xyz]

18
eq2326         -678.438958442120   -678.438958442120
Co      0.60921406054400    0.99606924584200    0.44017967472100
 H      1.43298200254000    0.96146826967600   -1.84393558599600
 C      1.37592660952100   -1.54890263479900   -2.16537587817400
 O      0.95642061021500   -1.00336575404900   -3.14030408399000
 C      2.01038466152700    1.39180388098400   -1.02995592531800
 O     -0.28977222223600   -0.09375810129900   -0.67745977994800
 C      2.73296349116900    0.56734751414600   -0.22181862081600
 O      3.54745676830900   -0.00313027000300    0.42931098738400
 C     -0.06733416677800    0.30467124837100    1.92526207282300
 O     -0.46154203045800   -0.30601741979500    2.84038021067400
 C      1.35562026112000   -2.47906154578200    0.19109192732400
 C      1.96905969178400   -2.15277057398900   -1.14952976700200
 H      1.55635437820400   -3.51975539895600    0.45054287906000
 H      2.99920690492100   -2.44192231369200   -1.33060069647400
 H     -1.10289965950800   -0.51910830145900   -0.35817113176700
 H      0.28076269513400   -2.31493720668000    0.17622362444200
 H      2.34151204031000    2.42212795469100   -1.11149443042700
 H      1.78247967250500   -1.84291392573200    0.97370557010700
