# Supplementary material for: Mining hydroformylation in complex reaction network via graph theory
Source: RSC Adv. 2021 Jul 1;11(38):23235–40. doi: 10.1039/d1ra03395f (PMC9036754; doi:10.1039/d1ra03395f)
Supplement: RA-011-D1RA03395F-s1480 [file RA-011-D1RA03395F-s1480.xyz]

18
eq2327         -678.273407636995   -678.273407636995
Co     -0.72563326783600   -1.34664768482700    1.28792953119500
 H      2.08933432237800   -0.35042237504600   -0.84496638735300
 C     -0.65815672266100    2.26025735658500    2.22094071939100
 O     -2.26889667437700   -1.40349962586200    1.59975393383900
 C      1.20408114234400    0.14021744230300   -0.44533848963900
 O      0.62621286355900   -0.74186672899400    0.51023951084100
 C      0.80986260848200    2.42138990850400    0.33568708040400
 O      1.69719876521700    1.31330826419700    0.21426676778400
 C      0.20914125038400    0.42448300283400   -1.49267450043600
 O     -0.44789736667800    1.99421858852200    0.91157275159100
 C     -1.97105843417000    1.61555650462500    2.56452759954100
 C     -0.66750188557600    0.66674261471500   -2.29588450236600
 H     -2.57923927426200    2.32585308281500    3.12733465760000
 H     -1.45274025034400    0.88374990398500   -2.98024116168200
 H     -2.51616755227400    1.20919003287100    1.70692339880200
 H     -1.73622486457200    0.79756335259500    3.25820959734400
 H      1.29614338550800    3.12689220795300    1.00389486815600
 H      0.55632490611000    2.83292214221400   -0.64121114442200
