# Supplementary material for: Mining hydroformylation in complex reaction network via graph theory
Source: RSC Adv. 2021 Jul 1;11(38):23235–40. doi: 10.1039/d1ra03395f (PMC9036754; doi:10.1039/d1ra03395f)
Supplement: RA-011-D1RA03395F-s1481 [file RA-011-D1RA03395F-s1481.xyz]

18
eq2328         -678.444699267009   -678.444699267009
Co     -1.69266427531300   -0.11130694238000   -0.80754359282900
 H     -0.23649312159600   -1.57052889431700    2.17217048160400
 C     -1.80853063974800    1.68180515533400    1.35866013305800
 O     -2.13426177106600    1.75121699346700   -0.01721744757600
 C     -0.81575151805400    2.20966634728200   -0.76229734861700
 O     -0.49705796500600    1.08474225354400   -1.50956961880600
 C      1.17764967752400   -0.51929295763200    0.81760963223400
 O      2.06338231744500   -0.25612883405000    1.65690978253000
 C     -0.06564826685300   -1.21726969164600    1.15857818724700
 O     -0.98540887585500   -1.35573390592200    0.26731813122400
 C      0.14679119336700    2.55204671930600    0.39188842000500
 C     -0.55572874213100    2.05957647615500    1.63726664341200
 H      0.32493634952800    3.62680521069700    0.45057898573900
 H     -0.09762464340200    2.03064643620500    2.61208037672400
 H     -1.12528942086600    3.05709825272800   -1.37105147490500
 H      1.10426211019800    2.05752948340000    0.22690725341900
 H      1.24870052099800   -0.20364423039000   -0.23443859180000
 H     -2.58647997843300    1.29268010972500    1.99311427534500
