# Supplementary material for: Mining hydroformylation in complex reaction network via graph theory
Source: RSC Adv. 2021 Jul 1;11(38):23235–40. doi: 10.1039/d1ra03395f (PMC9036754; doi:10.1039/d1ra03395f)
Supplement: RA-011-D1RA03395F-s1482 [file RA-011-D1RA03395F-s1482.xyz]

18
eq2329         -678.437604428618   -678.437604428618
Co     -0.38542280173400   -0.31949903157600   -1.64047120771600
 H      1.54545232797800   -1.29704174436300    1.45228475840500
 C     -1.01503385037000    2.02639594641300    1.76553572994600
 O     -2.00791039925800    2.08253532616200    0.80268769598600
 C     -1.33625990145500    2.12533981736300   -0.53582286028400
 O     -1.55765436170800    0.92048964708500   -1.20221372936900
 C     -0.60284430011500   -0.74867191377000    1.62345801847400
 O     -0.67476509854100   -0.98682942201700    2.84023381647700
 C      0.66899387693300   -0.98634374444100    0.88690443072900
 O      0.73413887837100   -0.92869623217400   -0.37925615446500
 C      0.15623294018700    2.41916444870600   -0.20323708617000
 C      0.23486669405500    2.16634592287200    1.28561524766600
 H      0.41631390820800    3.45140601279100   -0.44583132500700
 H      1.14185977097000    2.14587954118100    1.86657531401200
 H     -1.83847214515300    2.92689645598800   -1.07286316822000
 H      0.80306720797700    1.75879678259800   -0.78760059088700
 H     -1.45941570084700   -0.42515426220500    1.01575271212600
 H     -1.35836409478300    1.83889443090500    2.76921262628900
