# Supplementary material for: Mining hydroformylation in complex reaction network via graph theory
Source: RSC Adv. 2021 Jul 1;11(38):23235–40. doi: 10.1039/d1ra03395f (PMC9036754; doi:10.1039/d1ra03395f)
Supplement: RA-011-D1RA03395F-s1483 [file RA-011-D1RA03395F-s1483.xyz]

18
eq233          -678.424535449420   -678.424535449420
Co      0.74567170667000   -0.18995491910000    0.90778884906800
 H      1.20980050291900   -0.28608626602500   -0.48982600437500
 C      0.07478880387500    0.09466769118800    2.54572935802200
 O     -0.38795704876200    0.29644060443800    3.59318818776900
 C      1.75470139014100    1.22440712948400    0.65588318903600
 O      2.40745332362500    2.15097137291000    0.37590707876300
 C     -0.67687759718100   -0.73574007446300    0.02817420207400
 O     -1.56318840782100   -1.06740015992500   -0.65666678204500
 C      0.40874189807200    0.06813974616100   -3.24873750380400
 O      0.37218030486000    1.01319718749800   -2.57798312220200
 C      2.40884017394900   -2.12348663640500   -1.71612311700900
 C      1.24359727453400   -2.78282836322400   -1.63382614235400
 H      3.09058105868300   -2.06516585526600   -0.87407246422400
 H      0.54341283722200   -2.80746515672100   -2.46075406542700
 H      0.93967539011000   -3.28169198218400   -0.71855487672100
 H      2.70054614379100   -1.59769050229300   -2.61832390423200
 H      1.42362482356100   -1.81228494148400    1.20248053210800
 H      2.04204245342000   -1.33706900107400    1.33070016198400
