# Supplementary material for: Mining hydroformylation in complex reaction network via graph theory
Source: RSC Adv. 2021 Jul 1;11(38):23235–40. doi: 10.1039/d1ra03395f (PMC9036754; doi:10.1039/d1ra03395f)
Supplement: RA-011-D1RA03395F-s1484 [file RA-011-D1RA03395F-s1484.xyz]

18
eq2330         -678.397452212349   -678.397452212349
Co      1.09937709392300   -0.64237300614100   -0.25789851020900
 H      2.08912923655900    2.35550367462500    0.13715994084300
 C      0.54325622642600   -0.63338836596400    1.40729357889000
 O      0.17728155080800   -0.55926036361300    2.51913748601500
 C      0.13317530710500    2.48716210829600    0.60511716747000
 O     -0.99374045686700    2.41432637421500    0.84069820025300
 C     -0.10211683017600   -0.05503063167300   -1.39519513193300
 O     -0.89406865538800    0.39739257194800   -2.13264361801500
 C      2.31879028102300    0.48816854227000   -0.30541371467600
 O      2.77040029425300    1.69544375459600   -0.15779313740400
 C      1.13276696397100   -2.48276319260000   -1.37281877455000
 C      1.47059145357400   -2.74840857967400   -0.05388886523500
 H      0.14793776278700   -2.72598360301600   -1.75086025269400
 H      2.50558561062000   -2.72705366038900    0.26464652366400
 H      0.75613235949500   -3.20639005184500    0.61804993690200
 H      1.89870512945100   -2.25087494833000   -2.10249077355600
 H      4.16554803101900   -1.99775125462500   -1.35670364105900
 H      3.81004441028300   -1.39087470060200   -1.10834536829800
