# Supplementary material for: Mining hydroformylation in complex reaction network via graph theory
Source: RSC Adv. 2021 Jul 1;11(38):23235–40. doi: 10.1039/d1ra03395f (PMC9036754; doi:10.1039/d1ra03395f)
Supplement: RA-011-D1RA03395F-s1485 [file RA-011-D1RA03395F-s1485.xyz]

18
eq2331         -678.441080696306   -678.441080696306
Co     -0.96334843103600   -0.34933435749500    0.15328455489200
 H     -0.71972598316600    0.13213279763700   -2.25607689593900
 C     -0.04281110780300   -0.13034761796000   -1.41391857804600
 O      1.17759493216100   -0.15377055501800   -1.54418865863300
 C      2.54586096567800   -0.43437056962100    1.62218236776900
 O      3.68857991962400   -0.67430844920900    1.77742250997100
 C      0.84271197341600    1.24596616237900    1.31193188498400
 O     -0.36243749781500    1.41020315542800    0.90026383106800
 C      1.24032028317800   -0.12730324289500    1.48389905963300
 O      0.28770212953800   -1.09199666869300    1.25071560271400
 C      1.79305006520600    2.39450181875600    1.36607437780800
 C      2.32723802230100    2.60481338414500   -0.07100235955300
 H      2.61741583193400    2.19461128277200    2.05455692039800
 H      3.03081243668400    3.43633095701700   -0.09196525876100
 H      2.82541998948900    1.70463795884300   -0.43815791005700
 H      1.25641451331500    3.28113919498000    1.70223335242800
 H     -1.33593658514700   -1.64236506574900   -0.44317708754900
 H      1.49712513860100    2.81883444027000   -0.74689674501600
