# Supplementary material for: Mining hydroformylation in complex reaction network via graph theory
Source: RSC Adv. 2021 Jul 1;11(38):23235–40. doi: 10.1039/d1ra03395f (PMC9036754; doi:10.1039/d1ra03395f)
Supplement: RA-011-D1RA03395F-s1486 [file RA-011-D1RA03395F-s1486.xyz]

18
eq2332         -678.458294215279   -678.458294215279
Co      1.93559850272600    0.88818421723700   -0.21547215997200
 H     -0.33436312692200   -0.28083155166100   -0.74374606041900
 C      1.34562726799500    1.90782127499300   -1.58864636115600
 O      1.05018869191200   -0.40922003633800    3.64911782570400
 C      1.02952994009800    1.92830217236300    1.02134797826000
 O      1.66865304402200    1.19783849490900    2.13347415630500
 C      0.73262614917500    0.35398883425500    2.75560701951200
 O      1.26047382339100   -1.54857709503200   -0.43571004982700
 C      0.73551677983500   -0.42843467373400   -0.49028801353200
 O      2.19715481693500    2.68425938745500   -2.04317824613300
 C     -0.63154526399600    0.57093173496900    2.11538497524800
 C     -0.47855951485900    1.80951046831100    1.22020283614300
 H     -1.38192831716800    0.68498703921200    2.89399727380900
 H     -0.99305558016800    1.70093636535700    0.26341339123600
 H     -0.87690374456100    2.69697829578500    1.71432522241800
 H     -0.87859142809000   -0.33157668735300    1.55232377372800
 H      1.43105439379300    2.94308879918000    1.01635344034200
 H      0.29822647798300    1.89374650638700   -1.95461976206000
