# Supplementary material for: Mining hydroformylation in complex reaction network via graph theory
Source: RSC Adv. 2021 Jul 1;11(38):23235–40. doi: 10.1039/d1ra03395f (PMC9036754; doi:10.1039/d1ra03395f)
Supplement: RA-011-D1RA03395F-s1487 [file RA-011-D1RA03395F-s1487.xyz]

18
eq2333         -678.449780765037   -678.449780765037
Co      1.21010781853100    0.12142055308600   -0.50599609384900
 H     -0.50139892864400    0.37144671717000    1.47769829700300
 C      0.89200458249500   -1.58989632385100    0.24997376658200
 O      1.01129544273700   -2.04535418047100    1.36806426339300
 C     -0.28948537835300    0.71630160650900    0.46755411702800
 O      0.68319969576000    1.82106852155500    0.41438782387800
 C      2.70116956383300    0.39591322402500    2.00633076988200
 O      3.57015935402600   -0.35755756366300    2.13026420665700
 C      2.82098683065000    0.07904855851600   -1.26310898163700
 O      3.87959548856000   -0.00759251370300   -1.75054240748900
 C      1.52217677500400   -2.52150251650800   -2.01785794422300
 C      0.63126589877000   -1.67513096427100   -1.13038249798300
 H      2.51173027601700   -2.64530907494700   -1.57031042097100
 H     -0.40688325820400   -1.55583745320800   -1.42992486978700
 H      1.21565358215000    1.88205888878700    1.23248044694900
 H      1.64890955008200   -2.04508672037100   -2.99238355963700
 H     -1.15969171081100    0.98782242063900   -0.12359136651400
 H      1.08800018622700   -3.51396851180100   -2.16460450264300
