# Supplementary material for: Mining hydroformylation in complex reaction network via graph theory
Source: RSC Adv. 2021 Jul 1;11(38):23235–40. doi: 10.1039/d1ra03395f (PMC9036754; doi:10.1039/d1ra03395f)
Supplement: RA-011-D1RA03395F-s1488 [file RA-011-D1RA03395F-s1488.xyz]

18
eq2334         -678.484774098126   -678.484774098126
Co      1.67177372334900   -0.01903472097700   -0.01701757458100
 H     -0.85920967612300    0.68764939644200    0.22507709397300
 C      0.46524973817600   -1.43486087001000    0.46241644284000
 O     -0.14919079185900   -1.69890330474400    1.48632542186900
 C      0.13994126757300    1.11642625824600    0.14473517369000
 O      0.82458250819400    1.24480988472800    1.42480205232200
 C      3.15561526558500   -0.85183451865300    0.56612534018700
 O      4.11430687144500   -1.36674341341100    0.98108697505600
 C      2.36343422427700    0.88794835901900   -1.40765647874000
 O      2.71387572749200    1.35267092994100   -2.42046443241100
 C      1.64376035494300   -2.65269542681500   -1.46185725716600
 C      0.72206248871100   -1.58796668616000   -0.91119070303100
 H      2.30257019453700   -3.04694320185200   -0.68518624437000
 H     -0.03221249899500   -1.19487202404900   -1.58453362234700
 H      0.45251504313900    0.63393148090000    2.09216185263500
 H      2.26663006558200   -2.23759023719100   -2.25727861232300
 H      0.17249980534000    2.06871749003300   -0.37002316964500
 H      1.06059145745900   -3.48286472799200   -1.86947121130600
