# Supplementary material for: Mining hydroformylation in complex reaction network via graph theory
Source: RSC Adv. 2021 Jul 1;11(38):23235–40. doi: 10.1039/d1ra03395f (PMC9036754; doi:10.1039/d1ra03395f)
Supplement: RA-011-D1RA03395F-s1489 [file RA-011-D1RA03395F-s1489.xyz]

18
eq2335         -678.483343070461   -678.483343070461
Co      2.06585517740900    0.53672708913000    0.21635325310500
 H     -0.46470046202400    1.04053336188700   -0.12590182404300
 C     -0.15435286850100   -1.75965329239300    0.08937208102000
 O     -0.57780423064000   -1.55421249992000    1.19721045903600
 C      0.42872010883100    1.45241674155100    0.34232220611300
 O      0.75159081817100    0.83514615170100    1.63344329475500
 C      3.38084979789000   -0.55591305259800    0.66027437772200
 O      4.21233331752400   -1.34565131639400    0.89821722043900
 C      2.39173844301200    0.73779630446400   -1.45285609242700
 O      2.52160030304400    0.82327103811200   -2.61789280197500
 C      1.67069888032700   -2.61355823162700   -1.36653399141600
 C      0.34555133284300   -1.92461585243700   -1.11146495664900
 H      2.16354943364900   -2.88657225355800   -0.43300029747500
 H     -0.20700700595000   -1.50183251325900   -1.94218366346200
 H      0.19710949897900    0.05338507433200    1.85168969906500
 H      2.33159950262700   -1.93659584135100   -1.91145089146100
 H      0.44817856674700    2.53206337937400    0.43284844402100
 H      1.52328515489800   -3.51488961952300   -1.96239546970200
