# Supplementary material for: Mining hydroformylation in complex reaction network via graph theory
Source: RSC Adv. 2021 Jul 1;11(38):23235–40. doi: 10.1039/d1ra03395f (PMC9036754; doi:10.1039/d1ra03395f)
Supplement: RA-011-D1RA03395F-s1490 [file RA-011-D1RA03395F-s1490.xyz]

18
eq2336         -678.442619114751   -678.442619114751
Co      1.40026379208300    0.50325495934600    0.19416903571800
 H     -0.23055298157100   -1.27362633751800    1.21355227179700
 C      2.20521897472500    0.00492360122000    1.78875926202500
 O      2.71646492251200   -0.28313274743700    2.78835628419100
 C     -0.30841820707600    1.33341067756600   -2.27984284232200
 O     -0.69760371250100    0.21796139977100   -2.64139707074200
 C     -0.38286532790700   -0.42231139776300    0.54408418120000
 O     -0.38087453791400    0.79684131335900    1.03757976515400
 C      0.75646367974800    1.49785377018800   -1.21270163447300
 O      1.34038258661600    2.58771784586700   -1.06579279931000
 C      1.93209291825300   -1.08866297295800   -1.05220328567700
 C      3.00554848926700   -0.20608723085200   -0.92490874906900
 H      1.25908867733000   -1.05048458714100   -1.89930724861800
 H      3.84182948968500   -0.44637004198600   -0.28004837418300
 H      3.19380836210600    0.55020128522600   -1.67868819513700
 H      1.89340301461700   -1.99683485717200   -0.46072535952100
 H     -0.70745873755200    2.26539795774600   -2.70555973466000
 H     -0.85885666723100   -0.62824758774700   -0.41577689757200
