# Supplementary material for: Mining hydroformylation in complex reaction network via graph theory
Source: RSC Adv. 2021 Jul 1;11(38):23235–40. doi: 10.1039/d1ra03395f (PMC9036754; doi:10.1039/d1ra03395f)
Supplement: RA-011-D1RA03395F-s1491 [file RA-011-D1RA03395F-s1491.xyz]

18
eq2337         -678.420472364564   -678.420472364564
Co      1.09941796982900    1.37469555370400    0.79862978193300
 H     -0.70743384242300   -1.97251616458500    0.88838303339500
 C      2.26394430464800    1.41068647813000    2.16085400673500
 O      3.10920544373700    1.36800751198700    2.96566257653900
 C     -0.01659620909000    1.45412838498100   -2.25156686166400
 O     -0.75399490212100    0.47560270850600   -2.43584373628700
 C     -0.35899238930400   -1.00296672487200    0.52728825756700
 O      0.31882334092100   -0.28804050402200    1.29574498696400
 C      0.56020387889300    1.72865818062300   -0.89447636054000
 O      1.32384320042000    2.73804999538400   -0.69802511441800
 C      1.82956426660000   -1.52893993865300   -1.55808795613900
 C      2.66283494215400   -0.59925329994200   -1.06433517000800
 H      1.35222432225000   -1.41565381039100   -2.52472350448000
 H      3.11539301992800   -0.70230698587200   -0.08444696619900
 H      2.91507694307300    0.29805671656900   -1.61942091567900
 H      1.59255319630600   -2.42729395065700   -0.99641715724100
 H      0.27206242792300    2.12902592385600   -3.07087980473000
 H     -0.60019517852000   -0.67813502502100   -0.48879048691800
