# Supplementary material for: Mining hydroformylation in complex reaction network via graph theory
Source: RSC Adv. 2021 Jul 1;11(38):23235–40. doi: 10.1039/d1ra03395f (PMC9036754; doi:10.1039/d1ra03395f)
Supplement: RA-011-D1RA03395F-s1492 [file RA-011-D1RA03395F-s1492.xyz]

18
eq2338         -678.410353569955   -678.410353569955
Co     -0.67731830314000   -2.06107632874100    0.70521223724600
 H      1.05264473595900    0.56889501659100   -1.28294072157500
 C     -1.43848987171700    0.18175888450300    2.34401447217300
 O     -1.35547720163700   -0.99911108164500    2.11439668873700
 C      0.29690409000800    0.22591294378200   -0.57360201942300
 O      0.11318804760000   -1.12396707252400   -0.61438555773800
 C      1.59960527664500    1.66790075231900    1.00288972009100
 O      0.89926862930100    0.53197928829100    0.82838020668000
 C     -0.98825350978600    1.01504851003500   -0.66895444036400
 O      1.82684096097900    2.52689820844500    0.14453202867600
 C     -1.54909835992000    1.46323827180500    2.56653052430800
 C     -1.05755392791400    2.30373947084600   -1.02565391256900
 H     -0.68057970330100    2.03331842550700    2.86713106670100
 H     -0.15898073186100    2.87025203179800   -1.24126169172900
 H     -2.01043737049500    2.81653057325700   -1.07823490747200
 H     -2.47631172995300    1.97805971087000    2.35566871607100
 H      1.95138142784100    1.73156466363200    2.03798207653800
 H     -1.88254950733200    0.43896572072400   -0.44074025520000
