# Supplementary material for: Mining hydroformylation in complex reaction network via graph theory
Source: RSC Adv. 2021 Jul 1;11(38):23235–40. doi: 10.1039/d1ra03395f (PMC9036754; doi:10.1039/d1ra03395f)
Supplement: RA-011-D1RA03395F-s1493 [file RA-011-D1RA03395F-s1493.xyz]

18
eq2339         -678.434077643103   -678.434077643103
Co     -1.00934193655000    0.62829713836400    1.16326917515500
 H      0.39159260205500   -2.19734795077300   -1.11199852564600
 C      0.23366755933400    1.92623327747700    1.32245346542200
 O      0.15854933279700    1.92362874906100    2.57146972132700
 C     -2.34514753869700   -0.61402690625900    1.58018562912100
 O     -3.27183066526000   -1.23576827458300    1.88945532724200
 C     -0.27834113658000   -1.78451503735100   -0.34259591506500
 O     -1.24069198980500   -2.41090840357200    0.10296573820900
 C      0.13109848898100   -0.37042292501700    0.11439500235100
 O      1.25531145056500   -0.00598588017100   -0.26682626060300
 C     -2.34334319365500    0.28143949466900   -1.48098200194300
 C     -1.68744475154300    1.26634376786100   -0.52115676272300
 H     -2.93859539591600    0.81641324578600   -2.22738227222600
 H     -0.92967666870700    1.86156024837500   -1.03484301133400
 H     -2.43122480984800    1.94120138763400   -0.05834034292000
 H     -1.58966538588400   -0.29758604915900   -2.02377860878000
 H     -2.99931972740700   -0.42611057444600   -0.96717895930800
 H      0.92993803683300    2.53322303915500    0.73543670508300
