# Supplementary material for: Mining hydroformylation in complex reaction network via graph theory
Source: RSC Adv. 2021 Jul 1;11(38):23235–40. doi: 10.1039/d1ra03395f (PMC9036754; doi:10.1039/d1ra03395f)
Supplement: RA-011-D1RA03395F-s1494 [file RA-011-D1RA03395F-s1494.xyz]

18
eq234          -678.427511108459   -678.427511108459
Co      0.82488467787500   -0.68693430167400    1.14064419902900
 H      1.58885736494200   -1.86798613958000    0.65783764576000
 C     -0.11358551428800    0.80191053452900    1.50456441064600
 O     -0.72129831993800    1.77515596984000    1.68420528493200
 C      2.28766686865200    0.06776474724200    0.52032376806300
 O      3.24391081748800    0.52808629735100    0.03402463555900
 C     -0.42076980310200   -1.59262731528300    0.29052794200200
 O     -1.19366470548700   -2.19620430350400   -0.34302751197000
 C      0.12301582797400    0.74301927391800   -2.50454770684500
 O     -0.11358869289300    1.25619792784100   -1.49252208562600
 C      2.42330381755600   -1.56122647201400   -2.18659236534800
 C      1.30110615879600   -2.28941698923700   -2.26812086783800
 H      3.25270671329400   -1.86809418580000   -1.55878710792100
 H      0.45753262081700   -1.97103879989000   -2.87064714555100
 H      1.18376776630100   -3.21120766853800   -1.70864964216200
 H      2.53549979377600   -0.62342940492800   -2.72005340301100
 H      0.69535704014900   -1.47016278618600    2.70305628279200
 H      1.38293259976400   -1.07284651057300    2.76274724396900
