# Supplementary material for: Mining hydroformylation in complex reaction network via graph theory
Source: RSC Adv. 2021 Jul 1;11(38):23235–40. doi: 10.1039/d1ra03395f (PMC9036754; doi:10.1039/d1ra03395f)
Supplement: RA-011-D1RA03395F-s1495 [file RA-011-D1RA03395F-s1495.xyz]

18
eq2340         -678.424462634644   -678.424462634644
Co      1.51558823656700   -0.03033167494800    1.08143942505400
 H      3.01284984683200    1.33397930861000   -1.35968242420600
 C      1.66004549839700   -3.78696247696500   -1.50515473714000
 O      1.52587023807500   -4.05322752503400   -0.38363865646700
 C      2.12526426174700    0.73254000339600   -1.14331332298300
 O      1.27349796186000    1.35267975593000   -0.12825235892000
 C      2.50104687230700   -0.53748163884800   -0.41088706106000
 O      3.21970764462100   -1.48869481035400   -0.67475044462700
 C      2.76539632960500    1.05639962654600    1.96376229352700
 O      3.56574568410000    1.81690673927200    2.30865135330500
 C     -0.33928359264300   -1.13272258312400   -1.07229042319300
 C      0.17183880564700   -1.13950472186500    0.35741244199500
 H     -0.55508766866200   -0.10596345505800   -1.37608890176900
 H      0.45447302640600   -2.14413859651600    0.70785757491400
 H     -0.59083626209500   -0.70557517932100    1.03635553600500
 H     -1.25408431439000   -1.72476646572900   -1.16953185779700
 H      1.57948806109100    0.52534628794700   -2.06805725845700
 H      0.39727514098900   -1.55063792123400   -1.76578012633500
