# Supplementary material for: Mining hydroformylation in complex reaction network via graph theory
Source: RSC Adv. 2021 Jul 1;11(38):23235–40. doi: 10.1039/d1ra03395f (PMC9036754; doi:10.1039/d1ra03395f)
Supplement: RA-011-D1RA03395F-s1496 [file RA-011-D1RA03395F-s1496.xyz]

18
eq2341         -678.461714677565   -678.461714677565
Co      0.22185426157400    0.17338918350400    1.16477688199200
 H      1.80870590616600   -1.57740353715400    2.24478404158200
 C      1.74414228937400    1.01314769330100    1.32931088150400
 O      2.76549692754200    1.56111317111200    1.37214347225700
 C      1.04035176126100    2.10973472840600   -2.00240277556200
 O      1.83059192097400    2.39354992715100   -2.91380512840800
 C      0.74300808726500   -1.52290916277900    2.01111223366000
 O     -0.07011947890000   -0.80159386782300    2.78076529946900
 C      0.76419801106700    0.72623835270500   -1.54545709802300
 O     -0.14735874151300    0.64298953392200   -0.48561706054000
 C      0.75741948215100   -0.40252068776600   -2.57417400707800
 C      1.92148874025500   -0.28798234380900   -1.61594394794200
 H      0.02199349028600   -1.17247193328800   -2.38338650341100
 H      2.86509960045100    0.08262522657400   -1.99287242475200
 H      1.97120190125300   -0.99296363127500   -0.79399981957800
 H      0.91946425851500   -0.12375321486300   -3.60573231197900
 H      0.48338182097800    2.87883587136400   -1.44278681018500
 H      0.33701449646400   -2.33822025959500    1.40283368586400
