# Supplementary material for: Mining hydroformylation in complex reaction network via graph theory
Source: RSC Adv. 2021 Jul 1;11(38):23235–40. doi: 10.1039/d1ra03395f (PMC9036754; doi:10.1039/d1ra03395f)
Supplement: RA-011-D1RA03395F-s1497 [file RA-011-D1RA03395F-s1497.xyz]

18
eq2342         -678.473754703902   -678.473754703902
Co      0.66943097308500    0.54247210691100    1.48529686804600
 H      2.49527891834700   -2.63171429023500    0.86200524059800
 C      0.02079320059600    2.08804563737800    2.05827535248200
 O     -0.42751968841800    3.12595389949100    2.36246483217600
 C      2.48932391890600    1.71528640846600   -2.05598845815900
 O      2.66663204324600    1.53253806419800   -3.26257555607600
 C      1.95091671621500   -1.84226932917900    0.33846480827000
 O      1.14238871441500   -1.12412840175500    1.24993639690600
 C      1.40600884237300    1.01296714669300   -1.27275569221900
 O      1.40179085946600    1.30454709608000   -0.04174207252900
 C     -0.45579346438100   -0.61067793030200   -1.38959003324700
 C      0.50580832350700    0.12590574012700   -1.98628293610800
 H     -0.57787063002500   -0.61981619406800   -0.30962290998300
 H      0.66381107194600    0.09051852920700   -3.05682738163300
 H      2.68698130217400   -1.18629167397200   -0.15755342734500
 H     -1.10725742876300   -1.24137406971600   -1.98053279304100
 H      3.11100530521000    2.37880802846900   -1.43979637493900
 H      1.33620575730400   -2.29896571811500   -0.45362725434900
