# Supplementary material for: Mining hydroformylation in complex reaction network via graph theory
Source: RSC Adv. 2021 Jul 1;11(38):23235–40. doi: 10.1039/d1ra03395f (PMC9036754; doi:10.1039/d1ra03395f)
Supplement: RA-011-D1RA03395F-s1498 [file RA-011-D1RA03395F-s1498.xyz]

18
eq2343         -678.455589684052   -678.455589684052
Co     -0.18543564282900   -0.70586427065700   -0.90201598847900
 H      1.15341371546200   -4.12791528967000   -3.29987025006600
 C     -1.65035185849600    1.09383029995600   -0.96749862254200
 O     -0.83121575292100    0.87551440473500    0.01314611552100
 C      1.79604011658600   -2.26209724208400   -0.31961513611300
 O      1.23975450771100   -1.14916127379700    0.16837360585600
 C      0.89376947083100   -3.29443381806800   -2.68064594748400
 O     -1.62399277051800    0.21925513762800   -1.92366400249900
 C      1.09927837892800   -2.61748350952800   -1.59457305376200
 O      2.72660313520300   -2.92065634281500    0.14067353024300
 C     -1.38736722855300   -1.84354869688600    0.06036868358600
 C     -0.05346173705200   -2.09241387173400   -2.64364985320800
 H     -1.28455214500800   -1.50478358061000    1.08782939180000
 H      0.15342532608100   -1.27272230719600   -3.32693134770300
 H     -1.10526280030700   -2.30359243995000   -2.47754655549200
 H     -1.04255599511400   -2.87019468278700   -0.07107060319100
 H     -2.37802477973100   -1.67816661077400   -0.36233898673900
 H     -2.31108404854100    1.95353009020500   -0.98321180343900
