# Supplementary material for: Mining hydroformylation in complex reaction network via graph theory
Source: RSC Adv. 2021 Jul 1;11(38):23235–40. doi: 10.1039/d1ra03395f (PMC9036754; doi:10.1039/d1ra03395f)
Supplement: RA-011-D1RA03395F-s1499 [file RA-011-D1RA03395F-s1499.xyz]

18
eq2344         -678.505134409418   -678.505134409418
Co     -0.19970465385700   -0.78846710217900   -1.04261451909800
 H      1.92917382028200   -4.05965512183400   -2.07020800299200
 C     -1.43669907223300    1.15195780840500   -0.69616551856900
 O     -0.60375939976800    0.68280169705100    0.17413047569800
 C      1.82379090134100   -2.60362871084600   -0.35502013715700
 O      1.18055894708900   -1.46799240894000   -0.06048930562900
 C      1.43637345306400   -3.16908704889300   -1.70939712768800
 O     -1.56396326636900    0.45249781956400   -1.78345234737800
 C      0.51935959793200   -2.51756809813800   -2.38467006128100
 O      2.66500142422600   -3.15452548992300    0.35797411193000
 C     -1.48185051529900   -1.93177935916200   -0.19495215833700
 C     -0.42090919894400   -1.79459216982800   -3.00003585065000
 H     -1.35313528253300   -1.70642788565600    0.86016162339800
 H     -0.15774941240000   -0.99882370991500   -3.68904575111300
 H     -1.46961869134100   -2.06065616679100   -2.93199837912800
 H     -1.21406934219400   -2.96155805566500   -0.43126372584400
 H     -2.45449569600300   -1.64378616685500   -0.59373960464700
 H     -1.98932372122200    2.07038616558600   -0.53145454521900
