# Supplementary material for: Mining hydroformylation in complex reaction network via graph theory
Source: RSC Adv. 2021 Jul 1;11(38):23235–40. doi: 10.1039/d1ra03395f (PMC9036754; doi:10.1039/d1ra03395f)
Supplement: RA-011-D1RA03395F-s1500 [file RA-011-D1RA03395F-s1500.xyz]

18
eq2345         -678.431437431621   -678.431437431621
Co     -2.29851668858500   -1.21752091880400   -0.00487987562400
 H     -0.10596559980700    1.31667904378800   -0.14900634090300
 C      0.23173027651300    2.04934847595000    0.60014041024500
 O      0.74978760212800    3.11772628808600    0.26341638726200
 C     -2.83744731892500    0.43573188140200   -0.05980714830500
 O     -3.10256672537000    1.57193312741500   -0.18090400977700
 C     -1.25000257719900   -0.99517182176300    1.43977601761500
 O      0.03210551029300   -0.64207739073200    1.32896254511600
 C     -1.46269940099400   -2.41894517611200   -0.95285450998100
 O     -0.83563345306100   -3.10887218465700   -1.65719200827600
 C      0.01715959209800    1.65437788054800    2.05103645824200
 C      0.60008256496900    0.26796899524600    2.33818065208500
 H      0.46580319098700    2.40565819388400    2.70023007613400
 H      0.33536731863900   -0.08755778122000    3.33813740364200
 H      1.67465454545300    0.22938083208000    2.18464682668100
 H     -1.06412602400700    1.63198952667600    2.23784771928500
 H     -1.60492957598800   -0.91185969083100    2.48864715556800
 H     -3.23807004318600   -1.25574340530400   -1.19834421104400
