# Supplementary material for: Mining hydroformylation in complex reaction network via graph theory
Source: RSC Adv. 2021 Jul 1;11(38):23235–40. doi: 10.1039/d1ra03395f (PMC9036754; doi:10.1039/d1ra03395f)
Supplement: RA-011-D1RA03395F-s1501 [file RA-011-D1RA03395F-s1501.xyz]

18
eq2346         -678.480619590100   -678.480619590100
Co      0.41726313416800   -0.75394415866300    0.50323937192000
 H      1.76491243991800    0.63529170388100   -2.60106729033100
 C      1.06111200046500   -2.39157840490200    0.31899254936800
 O      1.56122801035500   -3.44384220637400    0.26761185579900
 C      1.94657893163700   -0.44515138377900   -2.44719564538400
 O      1.38482970527700   -1.28309487881000   -3.16382573090900
 C     -1.24604545364000   -1.27618494418900    0.95186758152000
 O     -2.31485525884600   -1.62806581363700    1.23993628517600
 C      0.65825932613200    0.40910936683400    1.81779797990900
 O      0.93728058998100    1.14276490644000    2.68083781448800
 C      2.85461082126600   -0.76621357967100   -1.29314549595200
 C      2.29417723859100   -0.17241782451100    0.01455486242200
 H      3.00008503951400   -1.84435075075800   -1.23339578479200
 H      2.23320944060400    0.91722218110300   -0.08609971500000
 H      2.97461012307000   -0.40120839518200    0.83669923603500
 H      3.82765606691500   -0.29749804058000   -1.48854398469500
 H     -0.18396943993500    0.35274273903600   -0.77017822386700
 H     -0.14214694714800   -0.33573584895500   -1.15003461911700
