# Supplementary material for: Mining hydroformylation in complex reaction network via graph theory
Source: RSC Adv. 2021 Jul 1;11(38):23235–40. doi: 10.1039/d1ra03395f (PMC9036754; doi:10.1039/d1ra03395f)
Supplement: RA-011-D1RA03395F-s1502 [file RA-011-D1RA03395F-s1502.xyz]

18
eq2347         -678.454445983070   -678.454445983070
Co      0.21903405918500   -2.26513099789800   -1.69222958341200
 H     -1.29743050342400   -0.10429859909500    1.11895681389700
 C     -1.04908442042200    0.26671108155100   -2.17130070789200
 O     -0.65170988790700   -0.75859684386900   -2.77290224244000
 C     -2.61735411256900   -2.71087350386800   -1.94215017879900
 O     -1.64816733516200   -3.37013572383000   -2.16193941875100
 C     -0.95842169899200   -0.52501604287300    0.18793177005000
 O     -1.21612575958300    0.45131765543200   -0.86363646287400
 C     -0.35786454602300   -1.67026642202000   -0.08788627856800
 O     -3.57343142864500   -2.05438935182700   -1.73069183146900
 C      1.89836719847200   -1.41554814025800   -1.61177720246000
 C      0.25404722935000   -2.93411528008900    0.18397292089900
 H      2.31630151967400   -1.30032347199700   -0.60846004136800
 H      1.21961192049900   -2.93749021151700    0.68052638217900
 H     -0.38245282727900   -3.78699014259900    0.41278648813800
 H      1.85383458439500   -0.43989620102000   -2.11087150890300
 H      2.52886617188500   -2.10932847222400   -2.19488891404000
 H     -1.32904027164300    1.16346666392600   -2.71768082758200
