# Supplementary material for: Mining hydroformylation in complex reaction network via graph theory
Source: RSC Adv. 2021 Jul 1;11(38):23235–40. doi: 10.1039/d1ra03395f (PMC9036754; doi:10.1039/d1ra03395f)
Supplement: RA-011-D1RA03395F-s1503 [file RA-011-D1RA03395F-s1503.xyz]

18
eq2348         -678.470862708664   -678.470862708664
Co      0.79124838468700   -0.71640521538200    0.59289036627800
 H      3.70737313801000    0.88689884005500   -0.82594335060900
 C      2.22883731731800   -1.83243311383300    0.40417628916800
 O      2.28928034646800   -2.94174356016300    0.91862078027700
 C      2.87161903658700    0.19605545721600   -0.96683908697200
 O      1.75169050962800    0.63227549033800   -0.20783333671200
 C      3.30966384503300   -1.19880610292200   -0.52800591967900
 O      4.33332120659100   -1.78153727260800   -0.87315117724300
 C      1.16678145795200    0.14651815001700    2.20813347029900
 O      1.56908296469200    0.74852690418000    3.10898343554400
 C     -0.91800035554800   -0.38883955426900   -0.93569579490700
 C      0.18950400794300   -1.42362832206700   -1.05526215835900
 H     -0.72929835564800    0.46600671000700   -1.58138483894300
 H      0.81997036058500   -1.31662261721200   -1.93243825670500
 H     -0.11394420469900   -2.46296150331000   -0.90152132394400
 H     -0.96592841770100    0.05988314585800    0.10516575431200
 H      2.64173646384600    0.14721334171300   -2.04095479424400
 H     -1.91414193529400   -0.80255610490000   -1.09088900582400
