# Supplementary material for: Mining hydroformylation in complex reaction network via graph theory
Source: RSC Adv. 2021 Jul 1;11(38):23235–40. doi: 10.1039/d1ra03395f (PMC9036754; doi:10.1039/d1ra03395f)
Supplement: RA-011-D1RA03395F-s1504 [file RA-011-D1RA03395F-s1504.xyz]

18
eq2349         -678.397122881347   -678.397122881347
Co     -0.97291616654900   -0.45258157191500    0.76928704211700
 H      2.02609269815800   -0.58841729489100   -1.62969367893300
 C     -1.05257238331500    1.44796994199700    0.77227763342800
 O     -0.56934579795300   -0.85952108565700    2.28186132588200
 C      1.42213104946000   -0.23542488641000   -0.80046437603800
 O      0.25163353789200   -0.66381622778000   -0.65740268406100
 C      1.35084002552600    1.38485868391500    1.07928925363200
 O      2.05597129103400    0.63503889836900   -0.04101486856300
 C     -1.81052109103100    1.48712913822000   -0.46680956904000
 O      0.26353354536500    2.07652014524700    0.56203319527400
 C     -1.70484365299900    2.07160480828000    1.98852449782200
 C     -2.43347308690800    1.30670779641000   -1.50089399983600
 H     -1.79128090872100    3.15293096117000    1.85083163092100
 H     -2.97595741241100    1.17899345173200   -2.40629138226300
 H     -2.69439296797800    1.64111135459300    2.14655438299500
 H     -1.09651659867400    1.85661534470900    2.86769023006800
 H      1.07423729619000    0.64910070444600    1.84378030787900
 H      2.12216357425300    2.08108782712100    1.38140528991600
