# Supplementary material for: Mining hydroformylation in complex reaction network via graph theory
Source: RSC Adv. 2021 Jul 1;11(38):23235–40. doi: 10.1039/d1ra03395f (PMC9036754; doi:10.1039/d1ra03395f)
Supplement: RA-011-D1RA03395F-s1505 [file RA-011-D1RA03395F-s1505.xyz]

18
eq235          -678.384000523086   -678.384000523086
Co     -0.31459656812000   -0.33833876713200   -0.19222670789200
 H     -1.16694654097500   -1.16741299390700    0.74711718584200
 C      0.85415252962000    0.74567918096800   -1.02263396191300
 O      1.60797345466700    1.44745372086500   -1.56104251561900
 C     -0.40433378944000    0.63900831749600    1.40137085071900
 O     -0.97860062917000    1.52664368999500    2.02113061686000
 C      0.06012337058600   -1.93586331148600   -0.95254563348300
 O      0.28968424383900   -3.01501964895900   -1.31424667017100
 C      0.66516759451800   -0.32364725144300    1.44446806122800
 O      1.60620726956600   -0.85316872578000    1.99842207985300
 C     -1.89461912295700    0.95471465146600   -1.15551663898700
 C     -2.33480786450900   -0.34213778022500   -1.24562815740900
 H     -1.43466726375500    1.43965527008400   -2.00846493443400
 H     -2.97211611190400   -0.76663067783700   -0.48231053162600
 H     -2.21099298434400   -0.90616740714900   -2.16200017524200
 H     -2.15913683494900    1.57981220615500   -0.31182198510900
 H     -0.46198975997700    0.06122878346600   -3.73581378125500
 H     -0.26299710366100   -0.42126426135700   -3.20798991118500
