# Supplementary material for: Mining hydroformylation in complex reaction network via graph theory
Source: RSC Adv. 2021 Jul 1;11(38):23235–40. doi: 10.1039/d1ra03395f (PMC9036754; doi:10.1039/d1ra03395f)
Supplement: RA-011-D1RA03395F-s1506 [file RA-011-D1RA03395F-s1506.xyz]

18
eq2350         -678.282170022163   -678.282170022163
Co     -0.51271304959900   -0.82754031441100    1.61421156638300
 H      1.20030312299700   -0.48581808465300   -1.79697766372800
 C     -0.91702224896200    0.99126196436600    1.65759528565200
 O      0.43043623677700   -1.01160948049300    2.89970677347900
 C      0.95377033577500   -0.24653273224700   -0.77059550128800
 O      0.04034533923100   -0.87666957195900   -0.17469081484400
 C      1.35372007555500    1.42608070809900    0.97992043231800
 O      1.74373818345900    0.67354411940200   -0.24963721859400
 C     -0.65587375579200    1.88740079918800   -1.41080505191600
 O     -0.00110648895200    1.81211824764100    0.91831446619600
 C     -1.97597339587400    1.61655651491100    2.18352636212500
 C     -1.94254245979800    2.07981777237900   -1.18109086984800
 H     -2.36975275288500    2.15791202761300   -0.18587218961000
 H     -2.60633535071000    2.11805341636800   -2.04075158069700
 H     -2.71616064938500    1.05439277745300    2.73451416783100
 H     -2.08810299468100    2.69311420853400    2.09767854300500
 H      1.55567001802700    0.79681452844000    1.85101422902700
 H      1.97238278610900    2.31101108894600    0.91490329568500
