# Supplementary material for: Mining hydroformylation in complex reaction network via graph theory
Source: RSC Adv. 2021 Jul 1;11(38):23235–40. doi: 10.1039/d1ra03395f (PMC9036754; doi:10.1039/d1ra03395f)
Supplement: RA-011-D1RA03395F-s1507 [file RA-011-D1RA03395F-s1507.xyz]

18
eq2351         -678.346746177873   -678.346746177873
Co     -0.58352261892300   -0.71519241342900    1.74386820843700
 H      0.65877388581800   -0.22573008880500   -1.84909948235300
 C     -0.83621576078700    1.13035728184700    1.87664688522500
 O      0.48804406826500   -1.07737044353200    2.88495708733100
 C      0.58572066596200   -0.06442968388000   -0.77985851057700
 O     -0.21405168218700   -0.75121786583500   -0.09527474521400
 C      1.42326263423700    1.35009288723300    1.09676854707700
 O      1.41130596735200    0.86818211668900   -0.34740457971600
 C     -1.36322525303800    2.27053235205000   -1.09165076911000
 O      0.22296010375800    1.97279074338200    1.41405812771200
 C     -1.97628639634500    1.73698781100000    2.22125099631400
 C     -1.96947890695200    1.46295077421500   -1.77141012990600
 H     -0.81510275546100    2.91889629662800   -0.44375605484900
 H     -2.51253532201000    0.74392722534500   -2.33806810643700
 H     -2.81190356783600    1.15742749889600    2.58753144928400
 H     -2.08990479561500    2.81216953360100    2.13044618738400
 H      1.63798149572400    0.48734340621800    1.73542147412500
 H      2.20896118924100    2.09219055786000    1.06653764652800
