# Supplementary material for: Mining hydroformylation in complex reaction network via graph theory
Source: RSC Adv. 2021 Jul 1;11(38):23235–40. doi: 10.1039/d1ra03395f (PMC9036754; doi:10.1039/d1ra03395f)
Supplement: RA-011-D1RA03395F-s1508 [file RA-011-D1RA03395F-s1508.xyz]

18
eq2352         -678.472009126104   -678.472009126104
Co      1.02547498086500    0.29570144432200   -0.66395870471400
 H      0.30925972933400   -2.16836603085700    0.96852107783800
 C     -0.32784365850900    0.35641364726700   -1.78739608930500
 O     -1.28678811052900    0.39826905815100   -2.44747367346300
 C      0.81143651567000    2.09937054145500   -0.32915365743300
 O      1.42875172930900    2.89351074372500   -1.02354551625900
 C      0.63708241475300   -0.02586482980800    1.23473043116600
 O      1.93373891005100   -0.15570629779800    0.87613398098600
 C     -0.18983610397900   -1.25694134332500    1.33428906638400
 O     -1.35845064235700   -1.25760353233500    1.74740693381600
 C      0.17700233997500    1.23852750201300    1.92863046409500
 C     -0.03963934128500    2.36601176151600    0.89743696455100
 H      0.95218275432900    1.52596216595700    2.63960863823900
 H     -1.07955199234500    2.34800085949000    0.55572739451300
 H      0.18397244369700    3.35465854457500    1.30006898135900
 H     -0.74671909210700    1.03845779769000    2.46968397514100
 H      2.78699623513100    2.53624573378600    1.94165760430100
 H      2.89263408696000    2.67528577850700    1.22151920024100
