# Supplementary material for: Mining hydroformylation in complex reaction network via graph theory
Source: RSC Adv. 2021 Jul 1;11(38):23235–40. doi: 10.1039/d1ra03395f (PMC9036754; doi:10.1039/d1ra03395f)
Supplement: RA-011-D1RA03395F-s1509 [file RA-011-D1RA03395F-s1509.xyz]

18
eq2353         -678.409236435842   -678.409236435842
Co      1.01091045381500    1.07486092246300   -2.03625063542200
 H      2.45903198660500   -0.57869988720800    0.98452497862400
 C     -0.58254466113700    2.16372770258000    1.86872265832200
 O     -1.67695884955000    1.32415182736300    2.06893293963400
 C     -2.39397907107900    1.30915873757800    0.86936537932200
 O     -0.17605784411300    1.94313516012500   -2.62045723683100
 C      0.31109471545600   -0.47574139546000    0.95568498529600
 O      0.08303480664900   -0.91926123366900    2.23410445193300
 C      1.55124867437300   -0.34576107026700    0.44854070425000
 O      1.69636449012300    0.15602431670400   -0.81245953857900
 C     -1.77471921549100    2.10763300363300   -0.04888424239400
 C     -0.60711052010800    2.66042440425300    0.59743999460700
 H     -2.05674713122600    2.26575016001300   -1.07443342810600
 H      0.11760979509700    3.31653062281400    0.14951738019100
 H     -3.27541145415000    0.69683480621400    0.85657867302900
 H     -0.76737906880100   -0.56823635237800    2.56106552969100
 H     -0.55104481087200   -0.21529829630600    0.34477056096000
 H      0.09744065514600    2.25467455304600    2.69420107352200
