# Supplementary material for: Mining hydroformylation in complex reaction network via graph theory
Source: RSC Adv. 2021 Jul 1;11(38):23235–40. doi: 10.1039/d1ra03395f (PMC9036754; doi:10.1039/d1ra03395f)
Supplement: RA-011-D1RA03395F-s1510 [file RA-011-D1RA03395F-s1510.xyz]

18
eq2354         -678.417832202358   -678.417832202358
Co     -0.44595618881400   -0.59008037865200    1.07047944643300
 H      0.04829070068000    0.46929309192100   -2.47613508182000
 C     -0.91899025906700   -1.10308806316100    3.91149459027000
 O     -0.67531769701200   -1.53872836440000    2.81432581460900
 C     -0.14606973553800    0.76716401564100   -1.45290026371300
 O      0.04304780463700   -0.29515265923600   -0.55752411282700
 C      1.05690514535700    3.01660742692700   -0.56662173594900
 O     -1.20566678429700   -0.90222444123900    5.03163724008500
 C      0.16040406919100    2.15792248945100   -1.03681940001800
 O     -0.34619329638100    1.06093932181400    3.22789754869700
 C     -0.21709756699600    0.99373874912100    1.99282350404300
 C     -1.27807849906300    1.80882647778600   -1.22613919272800
 H      0.04223369878300    1.88433828119000    1.40175795179300
 H     -1.88101888676800    1.67508904824000   -0.33160862729800
 H     -1.81612766259200    2.17588415691000   -2.09095536463400
 H     -1.82322991483900   -0.15258180526000    1.04716020753500
 H      0.76511396147300    4.00382579604300   -0.22462889474600
 H      2.10253406239200    2.73813484644900   -0.49327939842400
