# Supplementary material for: Mining hydroformylation in complex reaction network via graph theory
Source: RSC Adv. 2021 Jul 1;11(38):23235–40. doi: 10.1039/d1ra03395f (PMC9036754; doi:10.1039/d1ra03395f)
Supplement: RA-011-D1RA03395F-s1511 [file RA-011-D1RA03395F-s1511.xyz]

18
eq2355         -678.440881237781   -678.440881237781
Co     -1.02022489192900   -0.89642449006800    0.75079506122400
 H      0.45315820083200    0.49833577987900   -2.25213701593700
 C      0.27421108595700    0.18083728327900    2.83866492739300
 O      0.18817832322500   -0.92931628224600    2.03887538032600
 C     -0.14912284929700    0.74340368565900   -1.38774719938500
 O     -0.77241583690300   -0.40014197973600   -0.84770092253500
 C      1.06078180998700    2.13579994292100    0.56089338047600
 O      1.17878788677300    0.42354954190300    3.61572365470700
 C      0.27464402360500    1.82386198921500   -0.45935466276300
 O     -0.80584672816000    1.03028200649500    2.65578264785600
 C     -1.78004546708200    0.54753671738500    1.70086370184300
 C     -0.88078980296300    2.11174407437900   -1.34744879541000
 H     -2.05287005225500    1.37006067869600    1.04753592300600
 H     -1.87691002549800    2.12528474177200   -0.91801379363600
 H     -0.74667214587900    2.76957579898100   -2.19650791599000
 H     -2.64228095848200    0.12650268022500    2.23016411632400
 H      0.96340795781000    3.07888850641800    1.08337829044900
 H      1.79879242139600    1.43012731442200    0.92719745340800
