# Supplementary material for: Mining hydroformylation in complex reaction network via graph theory
Source: RSC Adv. 2021 Jul 1;11(38):23235–40. doi: 10.1039/d1ra03395f (PMC9036754; doi:10.1039/d1ra03395f)
Supplement: RA-011-D1RA03395F-s1512 [file RA-011-D1RA03395F-s1512.xyz]

18
eq2356         -678.397322112140   -678.397322112140
Co     -1.95014157400600   -0.06633387637900    0.92267127394600
 H      0.60426414180100   -0.34604417105700   -1.24636374786000
 C      0.56735306757900   -0.61743559697800    2.25973094742400
 O     -0.39857223464300   -1.04379057893200    1.69200936674400
 C     -0.10923877736100    0.45014210731400   -1.05042899239800
 O     -1.40417487875500    0.00340577536600   -0.73780139274000
 C      0.73217988326400    2.45051649126200    0.60488687556700
 O      1.57094608800900   -0.29653917509600    2.77244789190500
 C      0.38480878949700    1.73389171030100   -0.45889801821900
 O     -0.97607591936600    1.27098211720800    3.09763806846800
 C     -1.97400052262200    1.17308191834200    2.32784335531700
 C      0.02814740991100    1.73581299523800   -1.90062511238600
 H     -2.56687354565800    2.05429264205500    2.03670429931600
 H     -0.90655102282800    2.21131212332200   -2.17571710393500
 H      0.81062199616200    1.76591111275700   -2.64847226874400
 H     -2.67982274540200    0.15051102805900    2.43599755764400
 H      0.94563669412000    3.50897733546500    0.50706976015200
 H      0.78627610141100    2.03121403142200    1.60227147121500
