# Supplementary material for: Mining hydroformylation in complex reaction network via graph theory
Source: RSC Adv. 2021 Jul 1;11(38):23235–40. doi: 10.1039/d1ra03395f (PMC9036754; doi:10.1039/d1ra03395f)
Supplement: RA-011-D1RA03395F-s1513 [file RA-011-D1RA03395F-s1513.xyz]

18
eq2357         -678.506586984789   -678.506586984789
Co      0.01205650675200    0.29481319032600    0.40860071390600
 H      2.71469680640500   -2.50416392697700   -1.85670750543000
 C     -0.04828127754100   -1.28021409649600    1.21097757727600
 O     -0.10036861248200   -2.36934921605900    1.63038156016200
 C      0.07104506783100    0.81710284570700   -1.27573676177400
 O      0.10468580011200    1.03664544394900   -2.42312201514300
 C     -1.64027503048800    0.86682291893500    0.81119705997200
 O     -2.72374320050100    1.21372971176600    1.04966826379100
 C      1.87959762563900    0.07784735386700    0.31040249601000
 O      2.26079888669400    0.93754673120300    1.11658405971400
 C      2.77305174004000   -0.82205354486900   -0.49811368994100
 C      2.01582375199000   -1.88259812969700   -1.29580209638600
 H      3.49104692778000   -1.27763666288700    0.19089240508600
 H      1.43287493609200   -2.53214731769400   -0.64007772014400
 H      1.32539528191100   -1.42411519296200   -2.00589132812500
 H      3.34628397913000   -0.17123567823300   -1.16811355612300
 H     -1.17759522170300   -2.21211784469300   -1.76265936412000
 H     -0.98641275781200   -1.69079625569400   -1.26876825634600
