# Supplementary material for: Mining hydroformylation in complex reaction network via graph theory
Source: RSC Adv. 2021 Jul 1;11(38):23235–40. doi: 10.1039/d1ra03395f (PMC9036754; doi:10.1039/d1ra03395f)
Supplement: RA-011-D1RA03395F-s1514 [file RA-011-D1RA03395F-s1514.xyz]

18
eq2358         -678.433312003555   -678.433312003555
Co     -0.64744026375300   -0.71897320700700    0.47112541163700
 H     -0.65795324824400    1.02070234335200   -2.44250275988000
 C      1.70795390257500   -0.94957663617700    2.38476700282900
 O     -1.35220602117200    0.19297616544800    1.77044628716400
 C     -0.59583421612600    0.50760888966900   -1.48728384415000
 O     -1.69232539626600   -0.12396142453600   -0.99949372001300
 C     -1.01649177997200    2.58904271387800    1.34918800373600
 O      0.78221988097200   -1.30941202882500    1.76331784830500
 C      0.42938727055800    0.36008800017600   -0.58896865830600
 O      2.39538382599900    0.86809634747300    0.65499042040300
 C     -2.01563282340000    1.45694828848400    1.58047047436900
 C      1.68894485364500    0.99832323174300   -0.37486844872100
 H     -2.56266194191500    1.62147430675600    2.51272594469100
 H     -0.59199154996600    2.53078702303100    0.34533382807800
 H      2.02542960996400    1.66864480261900   -1.18303578108800
 H     -2.73174391797900    1.38673495914200    0.75556148962200
 H     -0.19699272314200    2.50982282856000    2.06726572507900
 H     -1.50326251033800    3.56058138577000    1.46192500753700
