# Supplementary material for: Mining hydroformylation in complex reaction network via graph theory
Source: RSC Adv. 2021 Jul 1;11(38):23235–40. doi: 10.1039/d1ra03395f (PMC9036754; doi:10.1039/d1ra03395f)
Supplement: RA-011-D1RA03395F-s1515 [file RA-011-D1RA03395F-s1515.xyz]

18
eq2359         -678.509614569325   -678.509614569325
Co     -0.46959611451300   -0.77888187563100    1.34528163887800
 H      1.44075936250200    1.51820494729900    0.20411527767100
 C      1.15778012525700   -1.08078328260600    0.68292228755000
 O      2.16728781974200   -1.29157658365900    0.14174305305800
 C     -2.15591495398100   -1.31056531467400    1.44254137084400
 O     -3.26044698612300   -1.67937640690500    1.36737743524800
 C     -0.90754913003900    0.22656272445300   -0.13845077630800
 O     -0.87446994007800   -0.06424588516000   -1.33498706896800
 C     -1.31067136412600    1.63998388897800    0.33134737106000
 O     -1.37312152992400    2.54360846377700   -0.77915993742800
 C      1.07026887590900    2.40089194117100    0.73403824398400
 C     -0.29713683495200    2.13756883445400    1.36687849872900
 H      0.98328719372100    3.20805274856500    0.00715272903100
 H     -0.22167570910900    1.38197592799200    2.17077463016800
 H     -0.68312642647900    3.04705492941700    1.83002429998600
 H      1.80470174342300    2.67451544807600    1.49269395028600
 H     -2.30270636554600    1.55718684413200    0.79088607718500
 H     -1.30288681443600    2.03973063978100   -1.61421484971700
