# Supplementary material for: Mining hydroformylation in complex reaction network via graph theory
Source: RSC Adv. 2021 Jul 1;11(38):23235–40. doi: 10.1039/d1ra03395f (PMC9036754; doi:10.1039/d1ra03395f)
Supplement: RA-011-D1RA03395F-s1516 [file RA-011-D1RA03395F-s1516.xyz]

18
eq236          -678.446439141363   -678.446439141363
Co      0.17552237969900    0.62974719134900    0.25664369469600
 H      0.97641205881200    0.19547575405600   -0.90996794877100
 C     -0.86630711639900    1.15036327809600    1.62210907600800
 O     -1.53126019454200    1.52364015252700    2.50049888617700
 C      0.16830467499700   -1.12540503397200    0.47311623101400
 O      0.22485850601400   -2.28758044120400    0.55743798161300
 C     -0.70157733541900    1.33891354412400   -1.10459533533900
 O     -1.22142862964900    1.75605805726700   -2.06216600476900
 C      2.94146859359200    0.83127547433600   -2.12375747472200
 O      2.52382954970700    1.74247528316200   -2.70721177552200
 C      1.61096203301000    2.14944284996200    0.68302126949600
 C      2.07947666109700    0.92658964651200    1.15979172937500
 H      1.92953086196200    2.54803618637600   -0.27093357758200
 H      1.99072761299000    0.67755993552300    2.20970792361000
 H      2.77854423117200    0.33941996169100    0.57778891630800
 H      1.17185428955000    2.86913602521100    1.36288613831700
 H     -0.44200708034400    4.35759190375000   -0.35220428568800
 H     -0.35157080497500    3.69715340379900   -0.02763808938200
