# Supplementary material for: Mining hydroformylation in complex reaction network via graph theory
Source: RSC Adv. 2021 Jul 1;11(38):23235–40. doi: 10.1039/d1ra03395f (PMC9036754; doi:10.1039/d1ra03395f)
Supplement: RA-011-D1RA03395F-s1517 [file RA-011-D1RA03395F-s1517.xyz]

18
eq2360         -678.510251572613   -678.510251572613
Co     -0.69137739328300   -0.95767979688600    0.71970109964800
 H      1.27964486239800    1.40999380765500    2.04179857712700
 C      1.04691157981400   -1.17654262661600    0.50359429439600
 O      2.17568385348800   -1.30205788949700    0.22796327471200
 C     -2.19190855139300   -1.59971486075800    0.02184471496300
 O     -3.11726479086800   -1.99824817349900   -0.56532312354200
 C     -0.78466712047800    0.51480278339300   -0.28474046743400
 O     -0.66546789832200    0.86459559076000   -1.44924857981600
 C     -1.18364588402300    1.48120049173400    0.87726824214900
 O     -2.53289617720500    1.93671244748600    0.66223127730000
 C      1.25081605926500    2.10044689037200    1.19214956177900
 C     -0.16963375519400    2.62189083419400    0.96171029195300
 H      1.61961750775500    1.57136650828900    0.30995311246600
 H     -0.48289719455900    3.28135311786500    1.77349597541800
 H     -0.21116231298700    3.18775096306300    0.02526943488500
 H      1.93410915897100    2.92408945759700    1.39859122959600
 H     -1.21494628270600    0.94151772133800    1.83467778433200
 H     -2.59613270942800    2.36843072297100   -0.20997246868900
