# Supplementary material for: Mining hydroformylation in complex reaction network via graph theory
Source: RSC Adv. 2021 Jul 1;11(38):23235–40. doi: 10.1039/d1ra03395f (PMC9036754; doi:10.1039/d1ra03395f)
Supplement: RA-011-D1RA03395F-s1518 [file RA-011-D1RA03395F-s1518.xyz]

18
eq2361         -678.509615643017   -678.509615643017
Co     -0.48783650039900   -1.24600864601800   -0.49040659432200
 H      1.30883183211100    1.38426308311700    1.99988388487700
 C      1.05817199184600   -1.19684752903200    0.36623397511300
 O      1.97910673104000   -1.13238581381800    1.08606835966000
 C     -2.18034245669600   -1.47768067980000   -0.00484987455600
 O     -3.23981814733500   -1.58152581252300    0.47351662337800
 C     -0.71274016329700    0.55787875737700   -0.45920748536900
 O     -0.56200145743900    1.06037938412300   -1.57951275344700
 C     -1.13826423718900    1.36666383347100    0.77061291988800
 O     -2.51945228912300    1.75547195348600    0.58602159670800
 C      1.23856270107600    2.11031760970600    1.18510878379100
 C     -0.21062461427700    2.55987288253600    0.97863774247500
 H      1.63546136048800    1.64480109267500    0.27856006441300
 H     -0.57562047640800    3.11054847016500    1.84810440819100
 H     -0.27702429706000    3.21579477270800    0.10412180239200
 H      1.87479316525800    2.96091205914300    1.42921458685000
 H     -1.13727426773900    0.71671939097700    1.64397338085200
 H     -2.58914592361000    2.36073318115400   -0.17511718965800
