# Supplementary material for: Mining hydroformylation in complex reaction network via graph theory
Source: RSC Adv. 2021 Jul 1;11(38):23235–40. doi: 10.1039/d1ra03395f (PMC9036754; doi:10.1039/d1ra03395f)
Supplement: RA-011-D1RA03395F-s1519 [file RA-011-D1RA03395F-s1519.xyz]

18
eq2362         -678.447478193548   -678.447478193548
Co      1.07616139063800   -1.86427692812200    0.02978923021700
 H     -1.77801123520200   -1.32941657006700   -2.66692204485400
 C     -2.10244079314400    1.03606825263300   -1.79996278046600
 O     -2.87268122258800    0.79093190391600   -2.72572758395800
 C      0.17093427609700    0.91475381677000    0.59644494404100
 O      0.78490586966300   -0.09798624558300    0.71196360096500
 C     -1.07473767871800   -1.15090382045600   -1.86393364230200
 O     -1.18283678185100    0.16726694257000   -1.29433381526600
 C     -0.15663912214900   -1.96963501226400   -1.35387071649600
 O     -0.34591412918300    1.97579093953400    0.61773674296100
 C      1.04311000489400   -3.95788263547300   -0.81345931910000
 C      0.06163376668300   -3.38126320747900   -1.85285368008100
 H      1.94553356543200   -3.27361424089700   -0.75865906104000
 H     -0.85857769086400   -3.97051022808000   -1.89177183583900
 H      0.51684899815200   -3.38149027979100   -2.84708516630000
 H      1.48263780456400   -4.91862332279800   -1.07696870164400
 H      0.54284030742000   -4.06796738366300    0.16016165469400
 H     -2.04378743815300    1.97785401521800   -1.25278864902300
