# Supplementary material for: Mining hydroformylation in complex reaction network via graph theory
Source: RSC Adv. 2021 Jul 1;11(38):23235–40. doi: 10.1039/d1ra03395f (PMC9036754; doi:10.1039/d1ra03395f)
Supplement: RA-011-D1RA03395F-s1520 [file RA-011-D1RA03395F-s1520.xyz]

18
eq2363         -678.442120834255   -678.442120834255
Co      0.81029977151500    0.10254957990300    0.29198350169800
 H     -1.36126803202100   -0.37035088238800   -0.95878613901900
 C      2.05757694136800   -0.48763592015200   -0.97483766381100
 O      2.61087789877600    0.05772909865200   -1.90710303587500
 C     -0.48080737675400    0.25906987649600   -1.06392424105300
 O     -0.61432461604900    1.42003286129000   -0.15191398552900
 C      5.16532985867400   -0.93541459601600   -0.18920936918500
 O      4.58838890000000   -0.25264451223900    0.55015813729100
 C      1.78206094225500    0.38055341321900    1.76182142827000
 O      2.41828764523700    0.49501860143100    2.73355735077200
 C      0.79178693000500   -2.67509208253300   -0.75440273936800
 C      1.70911545774600   -1.60806349644900   -0.18278447179000
 H      0.22562542146200   -2.28482272080000   -1.60274320386300
 H      2.43102085494000   -1.93807438452600    0.55589495504000
 H     -0.32485780882400    2.26591490917200   -0.53291370534800
 H      0.07682519676300   -3.00639189096600    0.00187140119900
 H     -0.22860129844000    0.53491952987000   -2.08680435415000
 H      1.37145908219800   -3.53945271649300   -1.09181281863200
