# Supplementary material for: Mining hydroformylation in complex reaction network via graph theory
Source: RSC Adv. 2021 Jul 1;11(38):23235–40. doi: 10.1039/d1ra03395f (PMC9036754; doi:10.1039/d1ra03395f)
Supplement: RA-011-D1RA03395F-s1521 [file RA-011-D1RA03395F-s1521.xyz]

18
eq2364         -678.360312710757   -678.360312710757
Co      1.42028338754300    1.11469461214800   -0.19464665535400
 H     -0.20745726836700    0.33325601712400   -2.14701506819500
 C      2.05609895823600   -0.46008884507200   -0.84185692264900
 O      2.65922004302700   -0.50150895256900   -1.93198560437100
 C     -0.24047400714600    0.82138240920300   -1.16652775421700
 O     -1.01161357148500   -0.37096633993600   -0.31199647247600
 C      5.15789322912100   -0.81924811356700    0.15403879254400
 O      4.44283156712700   -1.63339953418200    0.57021589416300
 C      2.45907905128400    1.06789744960100    1.18999292006500
 O      3.05686029140300    0.87450339551700    2.19168056683000
 C      0.94341605417300   -2.68124896448200   -0.79881533860700
 C      1.61403835593600   -1.71443754877400   -0.13747661303400
 H      0.83314354189400   -2.62204763740200   -1.87767967624100
 H      1.76643340882500   -1.75142019947600    0.93645213960900
 H     -1.01336590112100   -0.07218392175000    0.61738795544300
 H     -0.43621162174100   -1.18466710054400   -0.38941551258700
 H     -1.03393100646500    1.57690756613100   -1.17190361407200
 H      0.56255125659600   -3.55957962452900   -0.29239799018000
