# Supplementary material for: Mining hydroformylation in complex reaction network via graph theory
Source: RSC Adv. 2021 Jul 1;11(38):23235–40. doi: 10.1039/d1ra03395f (PMC9036754; doi:10.1039/d1ra03395f)
Supplement: RA-011-D1RA03395F-s1522 [file RA-011-D1RA03395F-s1522.xyz]

18
eq2365         -678.469887447672   -678.469887447672
Co      2.14226922104300    0.27364578730000   -0.43997236615700
 H      0.16938363831600    1.76860098367200   -1.29523221131200
 C      1.51204793454200   -1.47010560917300   -0.33126646170500
 O      0.87801698395300   -2.12486645922200   -1.28534459124800
 C      0.29897322304300    0.71468036798300   -1.03803947404400
 O      0.12163219728000   -0.06490976260400   -2.29792716301100
 C      2.38369367415100    1.99207231808500   -0.16944955169200
 O      2.45395507311400    3.13299052977500    0.08155000833900
 C      3.79271341127700   -0.27162372049000   -0.23130112222800
 O      4.88778563075200   -0.68126981516600   -0.15476935774600
 C      0.61976859033200   -3.09162639437900    1.27294389227000
 C      1.55923479386900   -2.18066560541600    0.95331559449800
 H     -0.13646172325800   -3.36388724587100    0.54496238995100
 H      2.30335855730500   -1.84802177018400    1.66525827500500
 H     -0.65621653056300    0.20177627532100   -2.80902933968600
 H      0.59225165732300   -1.43419355606700   -1.99722273870700
 H     -0.47847768185000    0.41428698534700   -0.32334103089300
 H      0.58486711844200   -3.54903864350500    2.25291629668400
