# Supplementary material for: Mining hydroformylation in complex reaction network via graph theory
Source: RSC Adv. 2021 Jul 1;11(38):23235–40. doi: 10.1039/d1ra03395f (PMC9036754; doi:10.1039/d1ra03395f)
Supplement: RA-011-D1RA03395F-s1523 [file RA-011-D1RA03395F-s1523.xyz]

18
eq2366         -678.341924697992   -678.341924697992
Co     -0.30105388429800    1.10874260584900    0.08205887757600
 H     -0.08302110170700   -1.12806406723200   -0.82119507740500
 C     -1.83133397366300    2.09530171465400   -0.24648236572100
 O     -2.66401320892100    2.89831861741400   -0.28906258575500
 C     -0.83399354746400   -0.35229221640600   -0.66532732469200
 O      0.72998589265700   -0.80189822345400   -4.08170473498100
 C     -0.27529559325100   -1.09241191752400   -3.58561664121800
 O      0.75435328826800    0.86191909295600    1.25478127314400
 C     -2.19345429281200   -0.66378729779300   -1.13280865570100
 O     -3.06684749462300    0.19942232158300   -1.34940868014100
 C      0.63331204247800    1.62196494273900   -1.57579302426000
 C     -0.24483681594300    2.07862033372800   -2.73039131126400
 H      1.27259743236000    0.77385154657900   -1.81715335402100
 H     -0.74309533811900    3.02371619188000   -2.50571544730100
 H      0.37068981298800    2.22678352197600   -3.62387147375000
 H      1.23022206418000    2.42966901153400   -1.14547433423700
 H     -2.40840184545800   -1.72444754799800   -1.31336362403700
 H     -1.02121961522900    1.34838355870700   -2.97111010351100
