# Supplementary material for: Mining hydroformylation in complex reaction network via graph theory
Source: RSC Adv. 2021 Jul 1;11(38):23235–40. doi: 10.1039/d1ra03395f (PMC9036754; doi:10.1039/d1ra03395f)
Supplement: RA-011-D1RA03395F-s1524 [file RA-011-D1RA03395F-s1524.xyz]

18
eq2367         -678.425975353589   -678.425975353589
Co      0.90154690523500   -0.79274735008200   -0.44112158546600
 H     -1.54749051256800   -1.55800303435200   -3.38790206963300
 C     -1.58362789932500    1.09038557895400   -1.56866008606500
 O     -1.80452433797500    0.64176752387100   -0.44558074365300
 C     -0.32767109131500   -0.93490429158900    0.86631592996800
 O      1.28076623379600    0.70805099798400   -0.82773732570700
 C     -1.01457892610300   -1.02599711735300   -2.61019437371500
 O     -1.28308252884000    0.35937868670000   -2.67706487207600
 C     -0.14818736012500   -1.59620993626700   -1.77517955398800
 O     -1.10269880725700   -1.05884423898500    1.71272680046300
 C      0.61642598161500   -3.54767854499400   -0.41445333968600
 C      0.20910509760100   -3.06280738928500   -1.81725128598300
 H      1.40560304979200   -2.90162272354700    0.01974670901700
 H     -0.62662831182900   -3.66084533262000   -2.19173532019100
 H      1.05085663184300   -3.19819091256900   -2.50289358320900
 H      1.04371970494900   -4.54978073582500   -0.44594233537800
 H     -0.24062674251600   -3.55594892235100    0.26251438571700
 H     -1.61992719488600    2.14309373901300   -1.83782817457900
