# Supplementary material for: Mining hydroformylation in complex reaction network via graph theory
Source: RSC Adv. 2021 Jul 1;11(38):23235–40. doi: 10.1039/d1ra03395f (PMC9036754; doi:10.1039/d1ra03395f)
Supplement: RA-011-D1RA03395F-s1525 [file RA-011-D1RA03395F-s1525.xyz]

18
eq2368         -678.392173407835   -678.392173407835
Co      0.98341473416300   -0.10500991706300   -1.57069566613500
 H     -2.05217377004000   -1.44152114888100   -2.71012416074100
 C     -1.95276075661200    0.99336182348000   -1.40639661207100
 O     -3.07118745898300    0.53065423240200   -1.28243646523100
 C     -0.37527341174800   -1.00074606055300    1.59749603477300
 O      2.06825717859300   -0.41213056825400   -0.44116839337400
 C     -1.08287508057700   -1.12756346533900   -2.35773847939100
 O     -0.93018323118700    0.32949628149100   -2.07038479850400
 C      0.08682896871900   -1.68477910979900   -2.04694466289400
 O     -0.78215483725900   -0.17809811360600    0.88754733842800
 C      0.54547103433100   -3.49321094254300   -0.46836863750400
 C      0.47506882080000   -3.11606688140700   -1.96038684660700
 H      1.25679532007800   -2.83879791014100    0.04091488542200
 H     -0.25091732096600   -3.75036238343400   -2.47989233533500
 H      1.45402008802600   -3.26230065865200   -2.42011221177900
 H      0.85831165523300   -4.53090060213300   -0.34501922059100
 H     -0.43633886928200   -3.36573744572800   -0.00216977059800
 H     -1.58532317157600    1.95280886612300   -1.04636082135700
