# Supplementary material for: Mining hydroformylation in complex reaction network via graph theory
Source: RSC Adv. 2021 Jul 1;11(38):23235–40. doi: 10.1039/d1ra03395f (PMC9036754; doi:10.1039/d1ra03395f)
Supplement: RA-011-D1RA03395F-s1526 [file RA-011-D1RA03395F-s1526.xyz]

18
eq2369         -678.465222372750   -678.465222372750
Co      1.36682112233000    2.32562032506300    0.63140551839000
 H      3.11534536344500    0.52562099018400   -1.36591457659700
 C      1.94724524034700   -3.57517343811800   -2.24793435128500
 O      1.88991253371600   -2.57495893092800   -2.83518827540200
 C      2.07908012057200    0.21770826140900   -1.20201716214700
 O      1.25867706686900    1.28798175860500   -0.74374253695000
 C      2.08211711328300   -0.96956097313000   -0.24185658891500
 O      3.12199516111800   -1.63204253763600   -0.08455182345800
 C      2.12640844064500    1.50174469155700    1.95855991190100
 O      2.63579904990100    0.82239596474400    2.76336735513700
 C     -0.41735044563400   -1.30266845905700   -0.50214680731200
 C      0.78593344061700   -1.31753393001000    0.45264718940200
 H     -0.52912375663200   -0.31189875487200   -0.94571408310100
 H      0.91587235676200   -2.28779754526500    0.93412013489300
 H      0.61029129597100   -0.57522907325200    1.23776191062400
 H     -1.32887040762900   -1.54392653874900    0.04644960051200
 H      1.66728949343100   -0.13698110189600   -2.15409622990000
 H     -0.29864741868700   -2.03545603594100   -1.30309813392900
