# Supplementary material for: Mining hydroformylation in complex reaction network via graph theory
Source: RSC Adv. 2021 Jul 1;11(38):23235–40. doi: 10.1039/d1ra03395f (PMC9036754; doi:10.1039/d1ra03395f)
Supplement: RA-011-D1RA03395F-s1527 [file RA-011-D1RA03395F-s1527.xyz]

18
eq237          -678.450421192545   -678.450421192545
Co      1.40227838351600    0.83492693857900   -0.36121441106800
 H     -1.51795078809200    2.15822077598900    2.03137279105900
 C      0.05386072660500   -0.18952782253200   -0.90265269607400
 O     -0.80535225424700   -0.87607106138200   -1.28441308925700
 C      2.66593173319600   -0.18143342728900   -1.19059574347200
 O      3.49038290744700   -0.84279899606500   -1.67186001243200
 C      0.11168220539800    1.94759338823300    0.53174466610200
 O      0.10685208040800    3.18644744437400    0.42632715747700
 C     -0.95694047420900    1.38339879405200    1.48515948030400
 O     -1.17788210909600    0.17816533610700    1.62551450449900
 C      2.08959146283500    0.19016723218000    1.51428552415100
 C      2.76213602864500    1.36993685580600    1.17787617822200
 H      2.56601428532500   -0.77531532173900    1.39314354293300
 H      2.43745750599300    2.32655239308700    1.56775189169200
 H      3.77443996564200    1.33750129820800    0.79344424582000
 H      1.23614938355400    0.19240742694400    2.17728756943800
 H      1.46041844884800    2.06741036757300   -1.60904782341100
 H      2.00691710429000    2.31179300273300   -1.08694280874800
