# Supplementary material for: Mining hydroformylation in complex reaction network via graph theory
Source: RSC Adv. 2021 Jul 1;11(38):23235–40. doi: 10.1039/d1ra03395f (PMC9036754; doi:10.1039/d1ra03395f)
Supplement: RA-011-D1RA03395F-s1528 [file RA-011-D1RA03395F-s1528.xyz]

18
eq2370         -678.458703447958   -678.458703447958
Co      1.40586095441400   -0.19178714236300    0.12314309518500
 H     -0.01957021316200    1.25438774319500   -1.25740314836100
 C      1.73482731293600   -1.01168440768700   -2.59648620496500
 O      1.88346568527400   -1.83923002916100   -3.47804807100200
 C      1.00425507463900    0.91141056901300   -1.44088811247500
 O      0.95317411914700    0.09440498756900   -2.66576283324000
 C      2.40214300913600   -1.06677720479600   -1.17996390813000
 O      3.40843766343600   -1.69928960073500   -0.92386011755400
 C      2.77301482415600    0.52932788704900    0.93887586731600
 O      3.69364116407400    1.01137912340900    1.46026343275900
 C     -0.06217581651900   -1.74237263353500    0.55738103055500
 C      0.92330867756100   -1.33845159066000    1.60757519003000
 H      0.03437156115700   -1.07710207275200   -0.41554372120200
 H      1.69981518070500   -2.05421550298800    1.85283436371700
 H      0.52712567187300   -0.80366954425300    2.46656897961800
 H     -1.10449883531700   -1.56660866222100    0.81547545080600
 H      1.67632362140500    1.74908972874600   -1.62191613068000
 H      0.09527611548100   -2.74096697527400    0.15580588943400
