# Supplementary material for: Mining hydroformylation in complex reaction network via graph theory
Source: RSC Adv. 2021 Jul 1;11(38):23235–40. doi: 10.1039/d1ra03395f (PMC9036754; doi:10.1039/d1ra03395f)
Supplement: RA-011-D1RA03395F-s1529 [file RA-011-D1RA03395F-s1529.xyz]

18
eq2371         -678.471803684483   -678.471803684483
Co     -0.31320121675400   -0.04133080536800   -1.39130775931900
 H      0.25179499758100   -0.30547236860300    2.38990631567800
 C     -0.92018199299200   -1.39094279606300   -2.28491074505800
 O     -1.32692196122600   -2.32017559941200   -2.86585350635200
 C      0.71642092815000   -0.26428633224900    0.31636265042700
 O      0.66404140984800    1.01568582156800   -0.02522159739700
 C      1.16643943598600   -1.08938891293700   -0.79788001272500
 O      1.95625721647900   -1.94003623224700   -1.14477052841300
 C     -0.08006152354800   -0.80412455193000    1.48205996304000
 O     -1.49308569112200   -0.49063559008800    1.36771902642400
 C     -1.94667770062600    1.04114904357800   -2.32921805441200
 C     -1.44011031529400    1.77907197111600   -1.28537901588600
 H     -1.60526415809500    1.20409615636000   -3.34517232246200
 H      0.07718536812800   -1.88329605757800    1.56789294527300
 H     -0.67198370489300    2.52506817337700   -1.44221584928400
 H     -1.84588056265300   -0.86963859927800    0.53860023737000
 H     -2.83609844072100    0.43495908570400   -2.20042969004700
 H     -1.86516819352400    1.72384259342500   -0.28991486146900
