# Supplementary material for: Mining hydroformylation in complex reaction network via graph theory
Source: RSC Adv. 2021 Jul 1;11(38):23235–40. doi: 10.1039/d1ra03395f (PMC9036754; doi:10.1039/d1ra03395f)
Supplement: RA-011-D1RA03395F-s1530 [file RA-011-D1RA03395F-s1530.xyz]

18
eq2372         -678.396651911412   -678.396651911412
Co      0.98090397002200   -0.14711355568200   -0.47156567230700
 H     -2.05777233080600   -2.83387135598600   -1.01700324816000
 C     -1.97770922461000    0.18819601540800   -0.05110506241800
 O      1.93514926338900   -0.38304320822300   -1.75848699153700
 C      0.70093142247700   -1.87058009856400    0.15112775471600
 O     -0.77620083559600    0.50581632361000   -0.10598047547800
 C     -1.88773576847200   -1.84210787409000   -1.40344131987100
 O     -2.57749586279200   -0.85752934751500   -0.60995187312200
 C     -1.17842004746300   -1.51972145463700   -2.45883484812300
 O      0.10111182782300   -1.89457511996800    1.24044219128400
 C      1.15693269432300   -3.08953016538200   -0.59521249936400
 C     -0.36194924067300   -1.23679058010400   -3.44661287087400
 H      2.24856710749500   -3.09702959539600   -0.59905347015600
 H      0.69109314032900   -1.04886821990200   -3.20733285880100
 H     -0.70914181029400   -1.16594941217800   -4.47019540597000
 H      0.85044990380700   -3.00668215492000   -1.63842009277200
 H      0.75957310677200   -3.99775944290200   -0.13769664349900
 H     -2.68930741817500    0.79623524415900    0.49708254739000
