# Supplementary material for: Mining hydroformylation in complex reaction network via graph theory
Source: RSC Adv. 2021 Jul 1;11(38):23235–40. doi: 10.1039/d1ra03395f (PMC9036754; doi:10.1039/d1ra03395f)
Supplement: RA-011-D1RA03395F-s1531 [file RA-011-D1RA03395F-s1531.xyz]

18
eq2373         -678.505631487019   -678.505631487019
Co     -2.13757461229700    0.29352401147900   -0.41053109554400
 H     -0.93020232557200   -1.28662138468400    1.98960447406800
 C     -2.75377018236400   -1.01247406244700   -1.41757602858600
 O     -3.03967327172100   -1.90256458483900   -2.10990808220200
 C     -0.38332772981200    0.00772836431300    0.38387147432700
 O     -1.03230145118100    1.08421015028400    0.86694839669700
 C      0.50559552675500    0.18168910417000   -0.82299737383300
 O      1.35590081978200   -0.67656714989100   -1.12374455848600
 C     -0.16917816061900   -1.23356582599300    1.21313736211700
 O     -0.32612014585700   -2.41159420315900    0.39009798499800
 C     -1.38868679172000    1.15625132850000   -1.95565723293000
 C      0.10997757753300    1.36601966831700   -1.66483881080300
 H     -1.53866597647500    0.63156711450600   -2.89843976990600
 H      0.82408238058800   -1.20405021680300    1.67586928733200
 H      0.71431556087900    1.39446215728900   -2.57011558587800
 H      0.39313943562900   -2.42670248420100   -0.27121290787000
 H     -1.97104575525200    2.08618503447700   -1.93240771823200
 H      0.25503899646800    2.27704797805300   -1.08183261989700
