# Supplementary material for: Mining hydroformylation in complex reaction network via graph theory
Source: RSC Adv. 2021 Jul 1;11(38):23235–40. doi: 10.1039/d1ra03395f (PMC9036754; doi:10.1039/d1ra03395f)
Supplement: RA-011-D1RA03395F-s1532 [file RA-011-D1RA03395F-s1532.xyz]

18
eq2374         -678.344822761666   -678.344822761666
Co     -0.61188045409700    1.10712741726000    0.17647218849800
 H     -3.04251542791400    0.78136773687300   -0.43164879817100
 C     -1.30043485268200    2.75826895705100   -0.03845365992900
 O     -1.75291770320300    3.81913160837300   -0.16466090304900
 C     -2.01898316423400    0.44134251815400   -0.59827110493400
 O      0.51318418848800   -1.33228291975800   -3.45420480899700
 C      0.07753831138000   -0.93155544038400   -4.45337124862800
 O      0.18296014964400    0.17285252694200    1.18761000078600
 C     -1.83642821106000   -0.68267203624000   -1.53942591390000
 O     -2.50141752859700   -0.76720049521000   -2.58843116410800
 C      0.58916662765300    1.17647621952700   -1.37835248556300
 C      0.04197659483600    1.84857545995300   -2.62251114205100
 H      0.85165744122000    0.13025207353000   -1.52463510098600
 H     -0.18324635545200    2.90372987909400   -2.45451370303700
 H      0.79331201857900    1.79551243486100   -3.41886984918600
 H      1.42058524060200    1.71410851976300   -0.91875593802200
 H     -1.03262342551500   -1.39330425748700   -1.30677167039900
 H     -0.86533962816600    1.36206198686200   -2.98884328571500
