# Supplementary material for: Mining hydroformylation in complex reaction network via graph theory
Source: RSC Adv. 2021 Jul 1;11(38):23235–40. doi: 10.1039/d1ra03395f (PMC9036754; doi:10.1039/d1ra03395f)
Supplement: RA-011-D1RA03395F-s1533 [file RA-011-D1RA03395F-s1533.xyz]

18
eq2375         -678.457606311084   -678.457606311084
Co     -0.10768827548600    0.97592293709000    0.77264729312000
 H     -2.60248092345300    0.28642480712600    1.16776625588100
 C      0.17074580521900    0.02314767566400   -0.71431082550900
 O      0.33711967759700   -0.60202393608400   -1.68460708428000
 C     -1.25144420676400    2.37384291237500    0.75820947320500
 O     -1.98240832436500    3.28360591160700    0.74692503854500
 C      0.47432092524700    0.27850751913400    2.30830798986700
 O      0.84310194518100   -0.18267062506100    3.31476501851300
 C     -1.62459421654200   -0.21081780180100    1.04124170215300
 O     -1.54157150139200   -1.43531445494700    1.08245545619200
 C      1.49006959395100    2.24237785705400   -0.18916557282900
 C      1.62228437432500    2.36216157006700    1.17821892756700
 H      0.90794381932100    2.94585635251200   -0.76945636561500
 H      2.38895711573100    1.80102501608400    1.69759403397800
 H      1.15022560738700    3.16554359848300    1.72793617134400
 H      2.15186376726000    1.58641404146700   -0.74048785172200
 H      3.20514972519500   -0.25861065390700    0.53101825034200
 H      2.47810829065700   -0.37345918242200    0.63482916091300
