# Supplementary material for: Mining hydroformylation in complex reaction network via graph theory
Source: RSC Adv. 2021 Jul 1;11(38):23235–40. doi: 10.1039/d1ra03395f (PMC9036754; doi:10.1039/d1ra03395f)
Supplement: RA-011-D1RA03395F-s1534 [file RA-011-D1RA03395F-s1534.xyz]

18
eq2376         -678.460322275892   -678.460322275892
Co      1.83757697250200   -0.45275764797300    0.32136759695100
 H      1.45717440195700    2.67845177395800   -0.23477294038200
 C     -0.02465835289900   -1.03813186754400    2.87119325123600
 O      0.90630123301600   -1.19039509849500    2.19426558626700
 C      1.19084544542200    1.69487244369600   -0.62914941208100
 O      0.57455462483000    0.84421842905400    0.39429531834400
 C      2.40539513015500    0.83075053546200   -0.90161576556500
 O      3.37619625805100    0.94114202071500   -1.63371060000300
 C      3.26303996660000   -1.53365831134200    0.26271155971500
 O      4.18897696349900   -2.22241176707800    0.13964715157600
 C      0.14283432420600   -2.36234478876200   -0.60576031653000
 C      1.08312432754600   -1.33799438176400   -1.23086312249400
 H     -0.64847221810900   -1.85737717439200   -0.04659226315500
 H      0.52660545079100   -0.59163454156400   -1.79992113024200
 H      1.85580262838500   -1.77867108230500   -1.86289312511600
 H      0.67096044606600   -3.05001319354800    0.06306227443200
 H      0.55219304951000    1.80618399649700   -1.51275890495000
 H     -0.32965488110300   -2.96238467205500   -1.39045410611600
