# Supplementary material for: Mining hydroformylation in complex reaction network via graph theory
Source: RSC Adv. 2021 Jul 1;11(38):23235–40. doi: 10.1039/d1ra03395f (PMC9036754; doi:10.1039/d1ra03395f)
Supplement: RA-011-D1RA03395F-s1535 [file RA-011-D1RA03395F-s1535.xyz]

18
eq2377         -678.332830895736   -678.332830895736
Co      0.44002442478600   -1.54342446362000    0.59046344112200
 H     -1.27841571057200    1.00256588850000    1.73927813133400
 C     -0.31420922180200    0.59252961750600    2.04659269592200
 O      0.51403158855600    0.22098233708500    1.00694881060000
 C     -0.45870588681400   -1.83164564411300    2.23173892102700
 O     -0.72166389084600   -0.70506228195500    2.80016752347400
 C      0.42936762100500   -3.28158126818100    0.19480624081200
 O      0.29228396371300   -4.39930699278000   -0.08417611018000
 C     -2.69646968655200    0.05754762223000   -0.18552489389400
 O     -3.19932847477900   -0.26047655325700    0.88652632634400
 C     -1.80718088818000    0.99334702403000   -0.91196325847600
 C     -2.51395995018700   -0.23680925537900   -1.62184872159500
 H     -0.74101717876700    0.91747675954300   -0.72185504973700
 H     -3.32381182553500   -0.02361607962100   -2.30752477441100
 H     -1.88449520226600   -1.07474384025500   -1.89811579557500
 H     -2.17085834246800    1.98483705523100   -1.15133203451600
 H     -0.82437460905100   -1.59863278393200   -0.10746970139500
 H      0.18304417332000    1.17358215579700    2.81980771823900
