# Supplementary material for: Mining hydroformylation in complex reaction network via graph theory
Source: RSC Adv. 2021 Jul 1;11(38):23235–40. doi: 10.1039/d1ra03395f (PMC9036754; doi:10.1039/d1ra03395f)
Supplement: RA-011-D1RA03395F-s1536 [file RA-011-D1RA03395F-s1536.xyz]

18
eq2378         -678.390129304425   -678.390129304425
Co     -1.32357702627900   -2.11926693578300    1.12466430212000
 H     -2.43678328671600   -1.17739259231900   -2.58507359761400
 C     -1.92282613095700   -0.65033584349000    0.04123747456100
 O     -1.38414590540500   -0.29638647333300    1.21244234642900
 C      1.37392322421100    0.43725571109300   -1.24546712569600
 O      1.74296872336200   -0.19902946954300   -0.31465259583500
 C     -1.41180458846200   -1.14081081078700   -2.23584387239500
 O     -1.15188796918500   -0.34543493704500   -1.10107627503200
 C     -0.40149465265600   -1.76074524291700   -2.80265475791100
 O      1.07102394894900    1.08501205762600   -2.19164451870000
 C      0.06701184108800   -2.96206570545700    0.20178666294400
 C      0.69440614259100   -2.32265233909700   -3.26180907803700
 H     -0.39162455505400   -3.65392176882600   -0.52141084358400
 H      0.99101115507100   -3.30700024899600   -2.91360346250400
 H      1.33000512468300   -1.81333737925000   -3.97746158917800
 H      0.66972272273800   -3.50190626652700    0.94674534691100
 H      0.68916392871000   -2.23788657688200   -0.32048597993100
 H     -2.99611280505700   -0.53499918249800   -0.13793325996200
