# Supplementary material for: Mining hydroformylation in complex reaction network via graph theory
Source: RSC Adv. 2021 Jul 1;11(38):23235–40. doi: 10.1039/d1ra03395f (PMC9036754; doi:10.1039/d1ra03395f)
Supplement: RA-011-D1RA03395F-s1537 [file RA-011-D1RA03395F-s1537.xyz]

18
eq2379         -678.495134137092   -678.495134137092
Co      2.35591441402400    0.12694063672400    0.79913305085500
 H      1.00394443894200    2.58151052598600   -0.67919657012800
 C      1.53980491385800   -1.53553517376300    0.83670408324100
 O      1.44943407659200   -1.83372514313800    2.02405068076000
 C      0.82611372919000    1.51759199378900   -0.50671399053500
 O      0.89996337417600    1.17507245539000    0.92775217618600
 C      1.97437689210000    0.65149645476800   -0.95808592842800
 O      2.43652500906400    0.34106565794700   -2.04593437460700
 C      3.93190233260800   -0.64593771770900    0.45662759089400
 O      4.92191246131600   -1.15660215580300    0.13362841698800
 C     -0.22508958313600   -1.63219430736900   -0.93166246254900
 C      1.03304965782400   -2.30929025202700   -0.34489135312800
 H     -0.82203199155700   -1.16102365311800   -0.14769325325800
 H      1.81643449527500   -2.34502661094000   -1.10494180423100
 H      0.80534461263900   -3.32230013935800   -0.00820280180200
 H     -0.83657846236600   -2.37914048400200   -1.43638920347000
 H     -0.12979540863900    1.22135837233000   -0.94901494423600
 H      0.04757080851100   -0.87641578711400   -1.66711826067000
