# Supplementary material for: Mining hydroformylation in complex reaction network via graph theory
Source: RSC Adv. 2021 Jul 1;11(38):23235–40. doi: 10.1039/d1ra03395f (PMC9036754; doi:10.1039/d1ra03395f)
Supplement: RA-011-D1RA03395F-s1538 [file RA-011-D1RA03395F-s1538.xyz]

18
eq238          -678.427262522578   -678.427262522578
Co      0.78923259771600    1.22744701680700    0.43016301629100
 H     -0.14400752954100    1.68382661084600   -0.63224113674100
 C      1.96254225540800    0.51701611680600    1.58884599819100
 O      2.73491573936500    0.00402298443000    2.29065058021000
 C      1.91717508494200    1.64031879253000   -0.85899354689000
 O      2.61950100196000    1.83306176904500   -1.77029545878500
 C     -0.40712996125300   -0.06925249796400    0.44721935975700
 O     -1.16222746584100   -0.95368846809800    0.36229771050800
 C     -0.79185549599900    0.33872628805300   -2.79270103450500
 O      0.02112305788000    0.77274323086900   -3.49668579435300
 C      2.31800837069500   -1.69981265550300   -0.65209336365700
 C      1.62900468023200   -1.58464415398100   -1.79580040571100
 H      3.29588041635700   -1.24540120939000   -0.53115443378400
 H      0.64027126445700   -2.01836980865200   -1.90370035312800
 H      2.02279117386700   -1.03007976462400   -2.64040664308100
 H      1.91221561240500   -2.22926248543600    0.20367940666000
 H      0.60717293476200    2.79858033112500    1.18947779354600
 H      0.01332100973500    2.37657297442500    1.51128687082000
