# Supplementary material for: Mining hydroformylation in complex reaction network via graph theory
Source: RSC Adv. 2021 Jul 1;11(38):23235–40. doi: 10.1039/d1ra03395f (PMC9036754; doi:10.1039/d1ra03395f)
Supplement: RA-011-D1RA03395F-s1539 [file RA-011-D1RA03395F-s1539.xyz]

18
eq2380         -678.479687330136   -678.479687330136
Co      0.99675673348600   -0.25842798852400    1.70204449011300
 H      2.96106073081900    1.43487023274600   -0.54909131037800
 C     -0.16061134349700   -1.89844790207200    2.07936937531900
 O     -0.05336529796600   -1.33632185377200    3.13917798186400
 C      2.00971701419200    0.93857543673100   -0.75793165602600
 O      1.20255936745000    0.86312306332800    0.41150305226800
 C      2.31685192603400   -0.41007972027500   -1.41721964349800
 O      3.38772315507200   -0.54532677502100   -2.03173671581100
 C      2.60203522632400   -0.95132988123900    1.88202936524800
 O      3.68295023954200   -1.37431900591700    1.92550111419100
 C     -0.12935720824600   -1.04232449687100   -1.65701940648700
 C      1.29277915023000   -1.51910306925100   -1.32678933836300
 H     -0.18691070938200   -0.66739843701900   -2.68130758059900
 H      1.61449105587700   -2.31890998083800   -1.99433035839900
 H      1.29744804371100   -1.92198112296900   -0.30841084438600
 H     -0.43557690904400   -0.24465755287200   -0.97717694457000
 H      1.46055816486900    1.54100807559500   -1.49135121390100
 H     -0.83031356900500   -1.87110434904400   -1.54920931482900
