# Supplementary material for: Mining hydroformylation in complex reaction network via graph theory
Source: RSC Adv. 2021 Jul 1;11(38):23235–40. doi: 10.1039/d1ra03395f (PMC9036754; doi:10.1039/d1ra03395f)
Supplement: RA-011-D1RA03395F-s1540 [file RA-011-D1RA03395F-s1540.xyz]

18
eq2381         -678.478990766019   -678.478990766019
Co      0.85100457993600    0.01609720119700    0.22629070131700
 H      4.34983148865300    0.23733791662300   -0.76783376474400
 C      1.74420887618700   -1.59954100999500    0.35935733203500
 O      1.30832135713200   -2.61235276896700    0.87895319687500
 C      3.31052655584700   -0.06469416968500   -0.91338672020300
 O      2.43774911663300    0.79890932291700   -0.20318655643900
 C      3.12520512583000   -1.48715633306500   -0.38803728834900
 O      3.87495048932500   -2.44384765889400   -0.53560438578500
 C      1.02821800971800    0.61726697706600    1.97193414067000
 O      1.27395655663500    0.93751413262900    3.05530749506100
 C     -0.94090652074700   -0.94715451040200   -0.66651931032400
 C      0.30391492326900   -0.65143936145500   -1.46453559210500
 H     -1.82704776681000   -0.40154376247300   -0.98286526225500
 H      0.27962551110100    0.23469068604500   -2.10083250590400
 H      0.76576501499900   -1.50070252124600   -1.95975389244500
 H     -0.81874477022300   -0.61975626878300    0.44287475259900
 H      3.09404289355300   -0.08327398925600   -1.99225892369700
 H     -1.13182567057800   -2.01250920955000   -0.56185236456100
