# Supplementary material for: Mining hydroformylation in complex reaction network via graph theory
Source: RSC Adv. 2021 Jul 1;11(38):23235–40. doi: 10.1039/d1ra03395f (PMC9036754; doi:10.1039/d1ra03395f)
Supplement: RA-011-D1RA03395F-s1541 [file RA-011-D1RA03395F-s1541.xyz]

18
eq2382         -678.433870723987   -678.433870723987
Co     -1.00059421081600   -1.70751642296900    0.41704785533000
 H     -1.79465385808000   -0.97470862305900   -3.01016388292200
 C     -2.26984416098200    0.90548402666700   -1.02171812526100
 O     -1.89835360091200    1.53886538978800   -1.99623415683200
 C      0.28874129923200   -0.49903274268700    0.53633761670200
 O     -0.61876960067800   -2.98046713945000    1.31581796236000
 C     -1.52711152845400   -1.22244211680900   -1.99553444839800
 O     -2.19368531577300   -0.47089333914400   -0.92446813088300
 C     -0.69276141436300   -2.08095760551800   -1.41706293210700
 O      1.22660227875100    0.17993737733900    0.57871763454900
 C      1.69898509718200   -2.66961802625700   -1.51819565264700
 C      0.28448391633000   -3.03466074213600   -1.99887025623600
 H      1.75691904430500   -2.77923846353000   -0.43209794917600
 H      0.03897167566800   -4.04499751307500   -1.66554863812100
 H      0.23246178050000   -3.00526953403100   -3.09256028324100
 H      1.93729702118200   -1.63451076099900   -1.78182538858100
 H      2.44300929392000   -3.32471180351200   -1.97206043838000
 H     -2.70271782541100    1.30383403528500   -0.10382160948100
