# Supplementary material for: Mining hydroformylation in complex reaction network via graph theory
Source: RSC Adv. 2021 Jul 1;11(38):23235–40. doi: 10.1039/d1ra03395f (PMC9036754; doi:10.1039/d1ra03395f)
Supplement: RA-011-D1RA03395F-s1542 [file RA-011-D1RA03395F-s1542.xyz]

18
eq2383         -678.496615605629   -678.496615605629
Co      0.12763014686000    0.85924530439500   -0.34900279789800
 H     -1.30468776576100   -1.15021854230300   -0.11542519956200
 C     -1.28932557908200    1.80571138433600    0.20797993808400
 O     -2.27328826591200    2.33306448001100    0.52120864329900
 C     -0.80869576403400   -0.71454057391200   -0.98502788425500
 O      0.87290626351600   -2.37415658392900   -1.79673905107800
 C      0.56079420345500   -1.31473355053000   -1.27765482012700
 O      1.40241432357500   -0.34657327932300   -0.78278345467400
 C     -1.73494647185100   -0.45892490131300   -2.11351618090400
 O     -1.39497307645800   -0.37408312866700   -3.30250194014500
 C      0.30837755405700    1.86835500768600   -1.96345243262200
 C     -0.82917692889900    2.71193972592900   -2.49603829024400
 H      0.65186069060700    1.12727775149800   -2.68391394004700
 H     -1.12369099248100    3.50897065322200   -1.81005606040900
 H     -0.51338379936600    3.17347170186700   -3.43695168248900
 H      1.15954550928400    2.45575680388400   -1.57846924372600
 H     -2.78738596385200   -0.30318272490300   -1.82211445718800
 H     -1.69938026223900    2.09641266122700   -2.73317973327300
