# Supplementary material for: Mining hydroformylation in complex reaction network via graph theory
Source: RSC Adv. 2021 Jul 1;11(38):23235–40. doi: 10.1039/d1ra03395f (PMC9036754; doi:10.1039/d1ra03395f)
Supplement: RA-011-D1RA03395F-s1543 [file RA-011-D1RA03395F-s1543.xyz]

18
eq2384         -678.434187891312   -678.434187891312
Co      0.44443824013600   -0.71514138340300    0.34423021968000
 H     -2.69947869600300   -2.83695241785400   -2.90234140808200
 C     -2.56108651224100   -0.70963768120600   -0.40728517460700
 O     -1.40163174973000   -0.54106457568800   -0.00656798821800
 C      2.00628364619600   -0.35291455903800   -0.56784178937900
 O      2.26627545562200   -0.37674101455500    0.71582710011600
 C     -2.14170371498200   -2.03667283261300   -2.44621057912400
 O     -2.97277456062600   -1.38301250734300   -1.47685497221100
 C     -0.92259378505000   -1.67305314801300   -2.76527568102200
 O      2.56716923474900   -0.20731242460100   -1.64237929648800
 C      0.50788583396800   -2.59027617461300    0.11761076994800
 C      0.31782303701100   -1.40929322831100   -3.09722719509500
 H     -0.15088723437500   -2.91487779036100   -0.69231661611600
 H      1.13877848218700   -1.88132287838900   -2.57156257745900
 H      0.57256102449600   -0.67826556366500   -3.85398109206500
 H      0.12324361295300   -2.94994099202800    1.08373228107200
 H      1.52471613531000   -2.95626299157400   -0.03705884720400
 H     -3.41003855800300   -0.28816184082000    0.12326202281900
