# Supplementary material for: Mining hydroformylation in complex reaction network via graph theory
Source: RSC Adv. 2021 Jul 1;11(38):23235–40. doi: 10.1039/d1ra03395f (PMC9036754; doi:10.1039/d1ra03395f)
Supplement: RA-011-D1RA03395F-s1544 [file RA-011-D1RA03395F-s1544.xyz]

18
eq2385         -678.465378381054   -678.465378381054
Co      0.15200737615600   -0.78644511793200   -0.86687432445600
 H     -2.55314950552100   -2.26505801559200   -3.26347414139600
 C     -2.65287882183200   -0.99445283447200   -0.21192897510800
 O     -1.55871368424600   -0.49248589383800    0.10626739259900
 C      2.05158273773100   -0.40161692921600   -0.69862869393400
 O      1.46699322183100    0.18283012538000    0.26768219597400
 C     -2.02516485432200   -1.83549511415000   -2.42980345010700
 O     -2.94937646103000   -1.64848036648000   -1.33903609091100
 C     -0.74957974632600   -1.52654111169700   -2.31959906532000
 O      3.11064063050200   -0.65586030418200   -1.23174821923800
 C      0.39999050643400   -2.50725775162900   -0.05990070030500
 C      0.58454637564200   -1.40449692645100   -2.71854888687300
 H     -0.48095285267300   -3.12420495592800   -0.25256760689500
 H      1.24184743766800   -2.26544769412000   -2.70627988474100
 H      0.89844624770700   -0.58505169018500   -3.35811498173000
 H      0.49179293105700   -2.26067868433500    1.00014556060800
 H      1.29905859788400   -2.99349597223700   -0.44055933877800
 H     -3.51811024504000   -0.93666476700700    0.44072838719900
