# Supplementary material for: Mining hydroformylation in complex reaction network via graph theory
Source: RSC Adv. 2021 Jul 1;11(38):23235–40. doi: 10.1039/d1ra03395f (PMC9036754; doi:10.1039/d1ra03395f)
Supplement: RA-011-D1RA03395F-s1545 [file RA-011-D1RA03395F-s1545.xyz]

18
eq2386         -678.493118770557   -678.493118770557
Co      0.77609978309000    0.91040178098000   -1.44177527686600
 H      1.99932086161500   -1.23258923900100    1.05051685053700
 C      0.05397270414500   -0.53730319189700   -2.16122270835800
 O     -0.43278001147200   -1.51907489924800   -2.55484128356500
 C      2.31932402554200   -0.43739894940400    0.35579538277100
 O      3.26264116463100   -0.60485121757000   -0.43293779874900
 C     -0.87458675612000    1.64727073832300   -1.16270811304000
 O     -1.08085721625900    2.45533810112100   -2.06476594179900
 C      1.45843525930800    0.77537774499900    0.39065500992400
 O      1.78744623925800    1.90583359129900   -0.25676388584400
 C     -1.84693862606400   -0.11590273213000    0.37035953748700
 C     -1.71155510407300    1.38049228351400    0.06001426652500
 H     -2.41889893093500   -0.25523271149400    1.28778423035900
 H     -2.68762930511700    1.85020836857500   -0.07391774232900
 H     -1.20420063654400    1.88966671752600    0.88713316669000
 H     -2.35732562256300   -0.64045457226000   -0.43974274055700
 H     -0.86744651315900   -0.58018571107600    0.50727275233200
 H      0.74827653889100    0.82620988963500    1.21782158816800
