# Supplementary material for: Mining hydroformylation in complex reaction network via graph theory
Source: RSC Adv. 2021 Jul 1;11(38):23235–40. doi: 10.1039/d1ra03395f (PMC9036754; doi:10.1039/d1ra03395f)
Supplement: RA-011-D1RA03395F-s1546 [file RA-011-D1RA03395F-s1546.xyz]

18
eq2387         -678.379562395686   -678.379562395686
Co      0.57136721039800   -0.94048241133500    0.40216638554500
 H     -1.09816661141000    0.87812432413000   -2.33359604223000
 C     -0.15838385908000    1.14884578522400    3.82595360741200
 O     -0.19103464249100   -1.00313223565700    1.82447943515700
 C     -0.44993554673800    0.57204871926100   -1.51343152939300
 O     -0.22966784941600   -0.67455420728100   -1.33044524913000
 C      1.20834153143400    0.84837571055600    0.25596284915000
 O      0.69868087277400    1.74994802982600    3.32143065721500
 C      0.15258156915900    1.50087593608600   -0.58448294191900
 O     -2.04041312557600    1.93537047148700    1.62356550501900
 C     -2.19866988311200    0.70772414059500    1.54452503785900
 C     -0.42203288805600    2.71034259521200   -0.37752049196000
 H     -2.16846800045700    0.18991197176800    0.57304496923100
 H     -0.08267508431400    3.35344071041300    0.42293698836800
 H     -1.27324576169200    3.04678184389000   -0.95848082239800
 H     -2.37775306575200    0.08308913841400    2.42142032875900
 H      1.36775432318000    1.33295663242900    1.21285911032200
 H      2.15650376245900    0.73024083450500   -0.28942356583700
