# Supplementary material for: Mining hydroformylation in complex reaction network via graph theory
Source: RSC Adv. 2021 Jul 1;11(38):23235–40. doi: 10.1039/d1ra03395f (PMC9036754; doi:10.1039/d1ra03395f)
Supplement: RA-011-D1RA03395F-s1547 [file RA-011-D1RA03395F-s1547.xyz]

18
eq2388         -678.298684946703   -678.298684946703
Co     -0.09955526605500   -0.21407174452500   -2.06073200936800
 H     -2.38143899013400    1.08182410896900   -2.24206577960800
 C     -0.61445516233900    2.22491344089800   -0.02183876954400
 O     -0.18563111161200    1.76289723896200    0.95336046470500
 C     -2.02850829117300    0.07205167209000   -2.03858436732800
 O     -1.61972267958800   -0.72957215985100   -3.04216963072100
 C      2.03023592838500   -0.42228859172900    0.03350737067800
 O      1.35366399913600   -0.43378328027800   -1.04920081085000
 C     -2.47696621501800   -0.50429895701500   -0.74272185674000
 O     -2.92717612802700    0.20070965606300    0.17428056102500
 C      0.32438071736600    1.41631861008400   -2.49337844220900
 C     -0.47464031441600    2.31976508791100   -3.35588779067700
 H      1.30226757543400    1.78951157731900   -2.17140677477000
 H     -1.02542582382500    2.99653083869700   -2.68631672852400
 H      0.16453540035000    2.93769079010200   -3.98988267418600
 H      1.50539080952100    0.21869630000800    0.80577243475800
 H     -2.32450062314100   -1.59028022521600   -0.62595551481300
 H     -1.19786000339500    1.77717782661700   -3.96441826920300
