# Supplementary material for: Mining hydroformylation in complex reaction network via graph theory
Source: RSC Adv. 2021 Jul 1;11(38):23235–40. doi: 10.1039/d1ra03395f (PMC9036754; doi:10.1039/d1ra03395f)
Supplement: RA-011-D1RA03395F-s1548 [file RA-011-D1RA03395F-s1548.xyz]

18
eq2389         -678.299862629092   -678.299862629092
Co      0.00826559499900   -0.51852090108900   -1.84861910289200
 H     -2.21233943385100   -0.09762378976300   -3.37360797642500
 C     -0.53179963580500    1.73538216453100    0.86910726454100
 O     -1.16767252555500    1.04899515118700    1.55082150896600
 C     -1.91552731096400   -0.48183424444600   -2.39418641336100
 O     -1.38474232896900   -1.70500509342000   -2.29160844819000
 C      2.19764544187000    0.67523437935900   -0.24753532596300
 O      1.35913662654200   -0.13526256513200   -0.77882035900900
 C     -2.55987989710500    0.17228509379400   -1.22096421525100
 O     -3.00689944694100    1.33076688954000   -1.28391961072500
 C     -0.03744545800000    0.83765374136400   -2.93827183305200
 C     -0.14765943071000    2.24837764648800   -2.50180999625100
 H     -0.05012260581200    0.64605607534800   -4.01717621589100
 H      0.30298702444800    2.41131435666600   -1.51801123636600
 H      0.25697204139800    2.95153288845600   -3.23084584024100
 H      1.98945363051800    1.72594170801000   -0.62739067589600
 H     -2.55523807646400   -0.41061480207700   -0.28921743874000
 H     -1.22054038810900    2.46911349025900   -2.37558267262200
