# Supplementary material for: Mining hydroformylation in complex reaction network via graph theory
Source: RSC Adv. 2021 Jul 1;11(38):23235–40. doi: 10.1039/d1ra03395f (PMC9036754; doi:10.1039/d1ra03395f)
Supplement: RA-011-D1RA03395F-s1549 [file RA-011-D1RA03395F-s1549.xyz]

18
eq239          -678.427689148233   -678.427689148233
Co      0.72789642049400    1.30249500151600    0.35860958173200
 H     -0.47881636572800    1.72703676200000   -0.40305906998500
 C      2.20509831437900    0.63746843355400    1.13786856272000
 O      3.16185550752100    0.16584668867100    1.59976461359400
 C      1.43772665479000    1.83806024913200   -1.15989131536800
 O      1.84006509384400    2.11731456749200   -2.21955393538600
 C     -0.35513604725200   -0.05867384099100    0.62394947758100
 O     -1.07989553776000   -0.97182861548900    0.68483938057800
 C     -1.15133492421800    0.23525830742300   -2.64965151000900
 O     -0.36247467314700   -0.60480733641000   -2.77779271272400
 C      1.81372376383300   -1.94631514347200   -0.81530774172200
 C      2.57698397599400   -1.14141062613400   -1.56891747544400
 H      2.13768729486400   -2.28745981297000    0.16263494123600
 H      2.23441136038300   -0.78249481641000   -2.53228211882900
 H      3.54903258559200   -0.79722012403100   -1.23076162817700
 H      0.83236349890000   -2.26330999240300   -1.14800528220200
 H      0.67282338510900    2.83299171806500    1.22000007070900
 H      0.21592443954100    2.35885365175100    1.66710472702600
