# Supplementary material for: Mining hydroformylation in complex reaction network via graph theory
Source: RSC Adv. 2021 Jul 1;11(38):23235–40. doi: 10.1039/d1ra03395f (PMC9036754; doi:10.1039/d1ra03395f)
Supplement: RA-011-D1RA03395F-s1550 [file RA-011-D1RA03395F-s1550.xyz]

18
eq2390         -678.363358439919   -678.363358439919
Co      1.65085465319100   -1.72982784484900    0.40425541763900
 H     -2.38334055464800   -2.61447308065500   -3.25682915965300
 C     -2.28488789032900   -0.40013765471100   -0.79648096309600
 O     -1.20682649529000    0.18803682358300   -0.79656420990100
 C      1.43899908478600   -0.12760705491400   -0.38438436296700
 O      2.52739361556300   -2.67422529271700   -0.54568966983900
 C     -1.80739191275400   -1.95393026434700   -2.62956566282400
 O     -2.65369698668600   -1.40999817859100   -1.62684686612800
 C     -0.51623944644600   -1.74830274176200   -2.77650372715700
 O      1.48388131610100    0.85444860592200   -0.99053532142800
 C     -0.11630351613800   -2.37415025738900    0.58384920801800
 C      0.77930170290600   -1.65853884806000   -2.97208244697300
 H     -0.65216018620200   -1.61978304288300    1.17300995147500
 H      1.46531978982200   -2.32071808523600   -2.44343877792900
 H      1.19442144182800   -0.88824760222600   -3.61291036267400
 H     -0.03881063795100   -3.33236875701500    1.10052495123600
 H     -0.56347900220200   -2.49624869684800   -0.39952458089900
 H     -3.10805508345500   -0.19483203127000   -0.11252424041200
