# Supplementary material for: Mining hydroformylation in complex reaction network via graph theory
Source: RSC Adv. 2021 Jul 1;11(38):23235–40. doi: 10.1039/d1ra03395f (PMC9036754; doi:10.1039/d1ra03395f)
Supplement: RA-011-D1RA03395F-s1551 [file RA-011-D1RA03395F-s1551.xyz]

18
eq2391         -678.430842005664   -678.430842005664
Co      1.12304456839800    0.05210683269900    0.57465050805200
 H      3.97723287457200    0.14098079758800   -0.91821081863500
 C      0.73748221094100   -1.08657875827900   -3.05285982820100
 O      1.61873741079000   -1.84258238167300   -3.14287814252700
 C      3.09780700389200   -0.49177297914300   -0.77325286997000
 O      1.86010187006400    0.21441395300200   -1.12198175472700
 C      2.80164819837500   -0.75888196235200    0.68331020000200
 O      3.43907583827800   -1.27669053004400    1.59002562007300
 C      1.48804544124200    1.86239609664900    0.79382022423100
 O      1.84523596994300    2.96267363392500    0.77666916650000
 C     -0.79332501070100   -1.07643810651600   -0.10818093998000
 C      0.52764463108300   -1.72425743230500    0.29810166681800
 H     -0.81298218294700    0.03786331111600    0.09774767960600
 H      1.00043179084000   -2.32108545964400   -0.47543276411700
 H      0.52101890044100   -2.24535319269000    1.25933055654000
 H     -1.64628559295400   -1.46722633610300    0.44593666873600
 H      3.20031175565300   -1.42081353440300   -1.34663234284400
 H     -0.95642990747300   -1.14090927911500   -1.18211177771000
