# Supplementary material for: Mining hydroformylation in complex reaction network via graph theory
Source: RSC Adv. 2021 Jul 1;11(38):23235–40. doi: 10.1039/d1ra03395f (PMC9036754; doi:10.1039/d1ra03395f)
Supplement: RA-011-D1RA03395F-s1552 [file RA-011-D1RA03395F-s1552.xyz]

18
eq2392         -678.461805478852   -678.461805478852
Co      1.54582903100900   -0.54177966909200    0.03001354956100
 H     -0.24200889468500    0.64910573027700   -1.13729831417400
 C      1.99502419466300   -0.53194839914500   -2.89089700720700
 O      2.41600273229900   -0.86642335523800   -3.98423721334000
 C      0.84297049065500    0.73685633625800   -1.24798737791400
 O      1.16457564722300    0.51870709090700   -2.65193314654900
 C      2.27450722199200   -1.22048582888300   -1.53190993829600
 O      2.88813270408800   -2.26589264852300   -1.37749857885400
 C      2.85383644264100    0.41310465779700    0.67203648885600
 O      3.73152654132000    1.07595582679600    1.05323879815800
 C     -0.02997529706300   -1.82749920978800    0.79914992323600
 C      0.95094355497900   -1.22011212633600    1.74312260857500
 H      0.19903811442300   -1.52792700346100   -0.32693616794900
 H      1.67940327618200   -1.88642395181600    2.19381874331100
 H      0.58933831929400   -0.44082396334900    2.40566665767100
 H     -1.05120665790000   -1.46983769560000    0.91148870439300
 H      1.19444493926400    1.73452850492300   -0.98934662870200
 H      0.02641341003700   -2.91125962317000    0.72755995101400
