# Supplementary material for: Mining hydroformylation in complex reaction network via graph theory
Source: RSC Adv. 2021 Jul 1;11(38):23235–40. doi: 10.1039/d1ra03395f (PMC9036754; doi:10.1039/d1ra03395f)
Supplement: RA-011-D1RA03395F-s1553 [file RA-011-D1RA03395F-s1553.xyz]

18
eq2393         -678.335626400722   -678.335626400722
Co      1.78198216616700   -2.64481829490400   -0.09190537231600
 H     -1.95819865814100   -2.93372702885200   -2.47345291072900
 C     -2.09722033776900    0.12018503523200   -1.29277855364600
 O     -1.73375122569800    0.79790691329600   -2.23923301773400
 C      0.66044479649000   -1.29427630833700    0.26947672669200
 O      2.79834069838900   -2.43050308159400   -1.31446463620800
 C     -1.42194475456100   -2.02576738822500   -2.25018338578200
 O     -2.08362551374000   -1.26491589638800   -1.23553438808700
 C     -0.27728574958800   -1.64524734167300   -2.77538958484600
 O      0.43981578847700   -0.10625575044900    0.22888451620500
 C     -0.27853764446100   -2.41641899623500    0.83127715218000
 C      0.83948832093500   -1.17360353756000   -3.27756914911400
 H     -1.25974051382400   -2.23507337782200    0.38950431254100
 H      1.79802299500100   -1.40452866077000   -2.81619854586800
 H      0.80658418235500   -0.51946155028600   -4.14142781267500
 H     -0.31516654993600   -2.36175771126900    1.91954625060800
 H      0.00280152255700   -3.45146277333900    0.53366059979700
 H     -2.49302963055800    0.48882174523200   -0.34645302453100
