# Supplementary material for: Mining hydroformylation in complex reaction network via graph theory
Source: RSC Adv. 2021 Jul 1;11(38):23235–40. doi: 10.1039/d1ra03395f (PMC9036754; doi:10.1039/d1ra03395f)
Supplement: RA-011-D1RA03395F-s1554 [file RA-011-D1RA03395F-s1554.xyz]

18
eq2394         -678.379276971934   -678.379276971934
Co      0.52369266466600   -3.01497248359500   -1.04039542956700
 H     -1.00553021399700   -3.05872165673900   -3.06347739071900
 C     -2.58006708401200   -0.76432084659900   -1.47610791132600
 O     -2.10922565610800    0.22578470997300   -2.01638383344700
 C      1.16877535279200   -1.73427911326800    0.10129300841700
 O      1.38542545811400   -4.09511338084400   -1.81534590095700
 C     -0.88181292021200   -2.31553433314000   -2.28936059780300
 O     -2.10027272625000   -2.05394855929300   -1.58979578498100
 C      0.21910759440400   -1.47308369738000   -2.21536950846000
 O      2.22544865152800   -1.17777008403100    0.31151042476500
 C     -0.17077566560100   -1.50724171851600    0.82034098150600
 C      0.95502456081900   -0.43374421406400   -2.56278010192600
 H     -0.51220331958400   -0.50151678834700    0.56120016259900
 H      1.92411746811000   -0.25675673214700   -2.11145317613900
 H      0.57551919962800    0.26789910914600   -3.29608855936200
 H     -0.01203247456700   -1.59630672779700    1.89370885204200
 H     -0.94806173985700   -2.22421515842800    0.52319040773800
 H     -3.44814925778700   -0.78706232889100   -0.81692646593800
