# Supplementary material for: Mining hydroformylation in complex reaction network via graph theory
Source: RSC Adv. 2021 Jul 1;11(38):23235–40. doi: 10.1039/d1ra03395f (PMC9036754; doi:10.1039/d1ra03395f)
Supplement: RA-011-D1RA03395F-s1555 [file RA-011-D1RA03395F-s1555.xyz]

18
eq2395         -678.488293720986   -678.488293720986
Co     -1.60293199743200   -1.38448171425500    0.40828914060000
 H     -1.60696510195200    2.17473531749500    3.01709330628700
 C     -0.89041631922400    0.13147440989900   -0.26180718851500
 O     -1.27847342136300   -0.41455985791100   -1.33248761246200
 C     -1.36890063128900   -1.19809558140700    2.09311163558900
 O     -1.17831407772000   -0.98175245039800    3.23197659010100
 C     -2.38928018654300   -2.98967774743700    0.37733894694300
 O     -2.88687261802300   -4.04208771471500    0.40120428565500
 C     -1.54330594079800    1.97957902496600    1.93670875571100
 O     -2.56629586954200    1.88123962130900    1.24742672594100
 C     -0.17127769213200    1.42108214488400   -0.09358736962000
 C     -0.14936172003300    1.81799358000100    1.37814571830800
 H      0.84724119544800    1.28291419780200   -0.46917138691000
 H      0.39390539592500    2.75591376984400    1.52707269881500
 H      0.36699118891700    1.06151039383400    1.97835739679500
 H     -0.65843245717500    2.17952744338100   -0.71042259851100
 H      1.82439006521400   -0.65385226237000    1.07712284876800
 H      1.16503338177200   -0.97841669902900    0.96166165454500
