# Supplementary material for: Mining hydroformylation in complex reaction network via graph theory
Source: RSC Adv. 2021 Jul 1;11(38):23235–40. doi: 10.1039/d1ra03395f (PMC9036754; doi:10.1039/d1ra03395f)
Supplement: RA-011-D1RA03395F-s1556 [file RA-011-D1RA03395F-s1556.xyz]

18
eq2396         -678.487001064925   -678.487001064925
Co     -1.62601379134500   -1.46104267833500   -0.03936517128100
 H     -1.05556489795100    1.73932843885300    3.00081724068200
 C     -1.11247291601800    0.17247168763700   -0.61179671162400
 O     -1.87215439761200   -0.16001745673000   -1.56363090404200
 C     -0.81083417884700   -1.63497978728300    1.45106372826900
 O     -0.23804197622500   -1.67897458584500    2.47688165881600
 C     -2.56917782560200   -2.98052380157900   -0.03614598334300
 O     -3.18750767523200   -3.96526353503400    0.02590307301700
 C     -1.23117748463300    1.61380504365100    1.92336391464200
 O     -2.37767944677400    1.46529964382200    1.48034644618900
 C     -0.36157312784800    1.44114200918900   -0.42659266791000
 C     -0.00192676550100    1.60905337803500    1.04572572492300
 H      0.55012778613300    1.37673376459000   -1.02887640232200
 H      0.55982833237000    2.53020942201400    1.22400278890700
 H      0.64107966201800    0.78711002903100    1.37622226630200
 H     -0.96080691160800    2.27443089425800   -0.79943124419800
 H      0.81973200237700    0.12746270730800    3.57639752870000
 H      1.14089680631600    0.78680070241500    3.69314826231100
