# Supplementary material for: Mining hydroformylation in complex reaction network via graph theory
Source: RSC Adv. 2021 Jul 1;11(38):23235–40. doi: 10.1039/d1ra03395f (PMC9036754; doi:10.1039/d1ra03395f)
Supplement: RA-011-D1RA03395F-s1557 [file RA-011-D1RA03395F-s1557.xyz]

18
eq2397         -678.379816066229   -678.379816066229
Co     -1.91025765759200   -0.79245448081100    1.81387776756100
 H      0.84996976949400    0.76880972660200    2.18047132684900
 C      1.15038831264800    1.03086621392800    1.15359421670300
 O      1.76013316934500    2.06567166842400    0.88509206772900
 C     -2.43753174667100   -0.98036272872700    0.08603863414800
 O     -1.97605905951800   -0.71982966155600   -1.02140278960600
 C     -0.41413818030800   -1.60895426076200    1.40807913743600
 O      0.64933889788800   -1.29822203650800    0.69010493239700
 C     -2.05196237146200    1.07490342045700    1.95063995547400
 O     -2.73121614068000    0.50863632487900    2.91264032210600
 C      0.74238851711200    0.03534176054500    0.08249930844400
 C     -1.70915482859200    2.21735267598000    1.36408130353800
 H     -0.21994425195200    0.29488333461800   -0.36525756512800
 H     -1.13864254286600    2.21727790383800    0.44651553844000
 H     -2.01281053389900    3.16623698799400    1.78511914407300
 H      1.49937616924600   -0.03887323615700   -0.69177874229000
 H     -3.50170691884000   -1.30480612535200    0.22037120943000
 H     -0.24143740946500   -2.59343161188700    1.86734778060900
