# Supplementary material for: Mining hydroformylation in complex reaction network via graph theory
Source: RSC Adv. 2021 Jul 1;11(38):23235–40. doi: 10.1039/d1ra03395f (PMC9036754; doi:10.1039/d1ra03395f)
Supplement: RA-011-D1RA03395F-s1558 [file RA-011-D1RA03395F-s1558.xyz]

18
eq2398         -678.557804466591   -678.557804466591
Co      0.38132199436500    0.43367135090300    1.54949911808700
 H      0.78662652279900    1.88375569812400   -1.76743912513100
 C      0.75196639989700   -0.72085793348400    2.83599707497000
 O      0.99125209226300   -1.52399266959500    3.64640974553700
 C      0.57009601944300    1.08440599034800   -1.05066276081900
 O      0.07471485518500    1.61639316205300    0.16686706714300
 C     -1.20442404070500    0.90625916011900    2.13837293008300
 O     -2.29208635433400    1.23544305365900    2.38807849228300
 C      1.78590489660400    0.27212845285300   -0.73976816584700
 O      1.90106804060400   -0.15646511406000    0.43886563527600
 C     -1.81438418974700    0.77867048728000   -1.78995267903500
 C     -0.45402323952900    0.09223260603700   -1.68320500723600
 H     -2.09725457475700    1.16016137192100   -0.80780466525500
 H     -0.53721665818200   -0.77705663200000   -1.01876923742200
 H     -0.10344593832500   -0.25294626734400   -2.66105514878500
 H     -1.76871905697400    1.62570931404500   -2.47932144521600
 H     -2.57323301066900    0.07543347407100   -2.13812218088200
 H      2.52513409628100   -0.01513951298100   -1.48931235381100
