# Supplementary material for: Mining hydroformylation in complex reaction network via graph theory
Source: RSC Adv. 2021 Jul 1;11(38):23235–40. doi: 10.1039/d1ra03395f (PMC9036754; doi:10.1039/d1ra03395f)
Supplement: RA-011-D1RA03395F-s1559 [file RA-011-D1RA03395F-s1559.xyz]

18
eq2399         -678.396845281682   -678.396845281682
Co      1.06189535720300    0.07478379516600    1.10288635915100
 H     -2.51363207013400    1.02978311935200   -0.06132414650400
 C      1.67492409440800   -1.38257275840100    1.80881671209400
 O      2.29804127081400   -2.39929271289700    1.29443148941400
 C      2.57687651324500    0.95738929177200    1.35406848049600
 O      3.58764859075900    1.52742031438300    1.41079027680300
 C     -2.27010664581300    0.36558041971400   -0.90585057145700
 O     -2.90639522289800    0.38948952275400   -1.96988816247400
 C     -1.11551749456100   -0.52505192672600   -0.63371752665100
 O     -0.58560049950200   -0.33799355050600    0.61281171628400
 C     -0.67497874959200   -1.41169575036800   -1.55131079913800
 C      0.49243395879700   -2.32226350741100   -1.32110324989000
 H     -1.19713609125000   -1.43527955504600   -2.49911797976000
 H      0.37365587042200   -2.85235335680600   -0.37045208321600
 H      0.59407723003000   -3.05303749959200   -2.12165263982600
 H      2.47613249055600   -2.41764469419900    0.32428546446900
 H      1.49612942699700    0.21213048945000   -0.28126359297900
 H      1.42333764372100   -1.72688147822000   -1.28471238746600
