# Supplementary material for: Mining hydroformylation in complex reaction network via graph theory
Source: RSC Adv. 2021 Jul 1;11(38):23235–40. doi: 10.1039/d1ra03395f (PMC9036754; doi:10.1039/d1ra03395f)
Supplement: RA-011-D1RA03395F-s1560 [file RA-011-D1RA03395F-s1560.xyz]

18
eq24           -678.427099053109   -678.427099053109
Co      0.37596629672200   -0.07185030545100   -0.31202207824800
 H      0.99711398982700    0.97761075857200    0.54715070604300
 C     -0.30087509834100   -1.45032050774300   -1.23736568359400
 O     -0.76739149159300   -2.35121237031800   -1.80560929364700
 C     -0.15580488570600   -0.55149849653800    1.29134341853900
 O     -0.46954254836400   -0.83477949462600    2.37969089053600
 C      1.95167852991600    0.11506891494100   -1.07738579292200
 O      3.02526850484300    0.25488323132000   -1.51106734028200
 C     -1.16737903606700    2.60866986487900    1.72672297382400
 O     -2.18155015533900    2.12828837929600    1.43247431831600
 C     -3.15041512940800   -0.81846039434100    0.34655225568100
 C     -3.27590390731900   -0.07396191812600   -0.76181265202400
 H     -3.21389001256100   -0.37508105070100    1.33341575127900
 H     -3.18505574352000   -0.50768692145000   -1.75215475744300
 H     -3.44830848347900    0.99502709372600   -0.70287991575200
 H     -2.95456453878200   -1.88450191556400    0.29618537281500
 H     -0.43812385901300    1.26750636318000   -1.20546863572000
 H     -0.98813320236500    1.01257034628700   -0.70658957508000
