# Supplementary material for: Mining hydroformylation in complex reaction network via graph theory
Source: RSC Adv. 2021 Jul 1;11(38):23235–40. doi: 10.1039/d1ra03395f (PMC9036754; doi:10.1039/d1ra03395f)
Supplement: RA-011-D1RA03395F-s1561 [file RA-011-D1RA03395F-s1561.xyz]

18
eq240          -678.448086024062   -678.448086024062
Co     -0.91020805321600    0.41041013289000   -0.34190726016500
 H     -1.45723485214500    1.27816771750200    0.72078826453000
 C     -0.17460565623200   -0.62423378337100   -1.61040386262600
 O      0.28161558051300   -1.29944886218000   -2.44011281795200
 C     -0.27224722815800    1.99074740139800   -0.81324734073700
 O      0.08773816300400    3.07201108688800   -1.06381841980700
 C     -0.35786213937200   -0.42540455641900    1.11280563439100
 O     -0.05995183942700   -0.92295809071800    2.12606741594600
 C     -3.12451086387200    0.94258041908800    2.64717854960000
 O     -2.46087774444900    1.62546257864400    3.30652466894500
 C     -2.83788002234900   -0.50037547405400   -0.44578096726800
 C     -2.80049169835700    0.59545003348800   -1.30681837010100
 H     -2.70516205986800   -1.50729810956100   -0.82137137289700
 H     -3.21358992963800    1.54572982080700   -0.99585965434000
 H     -2.64143772389600    0.46544836801400   -2.36999348390900
 H     -3.27700878721200   -0.40333080939200    0.53832414877100
 H     -3.08907559712300    3.44627734933600    0.44427961380900
 H     -2.57608298499900    2.93707767760400    0.61566261366400
