# Supplementary material for: Mining hydroformylation in complex reaction network via graph theory
Source: RSC Adv. 2021 Jul 1;11(38):23235–40. doi: 10.1039/d1ra03395f (PMC9036754; doi:10.1039/d1ra03395f)
Supplement: RA-011-D1RA03395F-s1562 [file RA-011-D1RA03395F-s1562.xyz]

18
eq2400         -678.434821012668   -678.434821012668
Co     -0.36640725843700    0.35037199899700    0.45050361850400
 H     -1.73093641505100   -3.15407752363400    0.39026225593900
 C     -0.42617339694700    0.09364911532700    2.24639147945800
 O     -0.91848993152900   -0.96665829162300    2.84776026349700
 C     -2.12569653177100    0.89726824682600    0.75427857787200
 O     -2.48863495008400    2.05770833918000    0.85609567726600
 C      0.14032381959200    2.07908421220100   -0.66563855820600
 O      0.17688085719900    0.96050833350100   -1.36357259457400
 C     -1.34983319697000   -2.23180212334300    0.81776244284100
 O     -0.83050579688000   -1.36867087363800   -0.03012193650000
 C      0.76016102260800    2.07930710517800    0.60286154004800
 C     -1.45229468285300   -2.07607349861900    2.17207738154500
 H      1.68753061190900    1.52433495918300    0.72584527472500
 H     -0.09655224754800    0.81025209366100    2.99833976270300
 H     -1.86388151762000   -2.79273898535500    2.85643219348300
 H      0.55702522741600    2.88385113336100    1.29626869999600
 H     -2.81299919354100    0.03125538064600    0.77304505388300
 H     -0.55278322578000    2.86547625385200   -0.96055758464900
