# Supplementary material for: Mining hydroformylation in complex reaction network via graph theory
Source: RSC Adv. 2021 Jul 1;11(38):23235–40. doi: 10.1039/d1ra03395f (PMC9036754; doi:10.1039/d1ra03395f)
Supplement: RA-011-D1RA03395F-s1563 [file RA-011-D1RA03395F-s1563.xyz]

18
eq2401         -678.387364500684   -678.387364500684
Co     -0.93308129921600    0.93737914648400    0.66471973813700
 H     -1.15949742343200   -1.84139619987000   -0.08972298368000
 C     -0.73291173124900    0.60967256115600    2.38636584152400
 O     -1.18514268396700   -0.52934643447500    2.98742000053200
 C     -2.57912333528200    0.29089036734700    0.71133430236500
 O     -2.91955574798000   -0.82717067328000    1.40679190268400
 C      0.20606697475900    2.20407782046000   -0.62639310607200
 O     -0.81221427123700    1.52226160400200   -1.16120601354800
 C     -0.73014691687400   -1.76811970470600    0.91945412609800
 O      0.44576554165700   -2.04034772889200    1.17220150471500
 C      1.07187525680100    1.52063925997500    0.23081150510300
 C     -1.75815385898200   -1.43903984518600    2.02840098689500
 H      1.24013801475600    0.45611003477700    0.07095718748200
 H     -0.28104904951900    1.23457833617100    3.15818809559700
 H     -2.10275255587300   -2.31147030106900    2.57085842544300
 H      1.79453650335400    2.05011917195300    0.83425000086300
 H     -3.47807284623200    0.68701061504300    0.23554463591600
 H      0.22005262230300    3.28719784582400   -0.73194260234200
