# Supplementary material for: Mining hydroformylation in complex reaction network via graph theory
Source: RSC Adv. 2021 Jul 1;11(38):23235–40. doi: 10.1039/d1ra03395f (PMC9036754; doi:10.1039/d1ra03395f)
Supplement: RA-011-D1RA03395F-s1564 [file RA-011-D1RA03395F-s1564.xyz]

18
eq2402         -678.490660706215   -678.490660706215
Co      0.33787253662400   -1.91306761382200   -0.57061021896900
 H      2.61760943368000   -0.15710519106600   -1.31373856183000
 C      0.42279593766400   -1.03979806280200    1.00838473932000
 O      0.61197384451000   -0.46151664449900    1.99957466011700
 C      2.23083367830300    0.79736750780100   -0.92721574581100
 O      2.93585957288000    1.72596836753900   -0.55943188120800
 C      1.23980670683400   -2.67023820695500   -1.88619873469700
 O      1.96046150228800   -3.06429302472900   -2.71876228862400
 C      0.13500413216000   -0.25773399194800   -1.50610106353200
 O      0.86569550039800    0.84721748472500   -0.87012189409200
 C      0.33102813984800   -0.19422476511500   -3.01647191238900
 C     -0.08623938731000    1.17376694782500   -3.56964566249100
 H     -0.27078876534000   -0.98589768311900   -3.47238889831500
 H      0.50541436162000    1.96626963589000   -3.10690418027800
 H      0.05920986512400    1.21082878594400   -4.65055103011500
 H      1.37623899386200   -0.39031460616600   -3.27831449908200
 H     -0.91474286283600   -0.05318253863600   -1.25119513938100
 H     -1.13904164236000    1.36914732935500   -3.34788586434900
