# Supplementary material for: Mining hydroformylation in complex reaction network via graph theory
Source: RSC Adv. 2021 Jul 1;11(38):23235–40. doi: 10.1039/d1ra03395f (PMC9036754; doi:10.1039/d1ra03395f)
Supplement: RA-011-D1RA03395F-s1565 [file RA-011-D1RA03395F-s1565.xyz]

18
eq2403         -678.446991862013   -678.446991862013
Co     -1.87041066215100   -0.99864458623100    0.89225384636100
 H      1.97742806919400    0.87941590749000   -0.45121730882800
 C      1.02080342836000    1.28285269508800   -0.09227016634300
 O      0.06443798051800    1.42372889631400   -0.87683353906200
 C     -2.43531937031200   -0.72025540833000   -0.78369752932700
 O     -2.74387129781200   -0.44087327245400   -1.87082110161700
 C     -0.15913399953000   -1.48819374086900    1.04334635979800
 O      0.99414481506900   -1.66210505427900    1.11707053603100
 C     -2.50610936001200   -0.06919719129800    2.27413943533500
 O     -2.83449601208300    0.64444714434000    3.13908472242900
 C      0.94594823167200    1.58776161631600    1.35372383664400
 C     -0.15326325254200    2.14853838691500    1.89154460556200
 H     -1.31736853795100    0.29716028409400    0.57788616819500
 H     -0.99142595494200    2.41771927889900    1.25565823782000
 H     -0.24369781653200    2.33202201827900    2.95422856472700
 H      1.79481714303200    1.29881994816500    1.96134435315200
 H     -2.97388484828300   -2.26919446464400    1.14033538142200
 H     -2.26186536190400   -2.62095658197900    1.24225714404300
