# Supplementary material for: Mining hydroformylation in complex reaction network via graph theory
Source: RSC Adv. 2021 Jul 1;11(38):23235–40. doi: 10.1039/d1ra03395f (PMC9036754; doi:10.1039/d1ra03395f)
Supplement: RA-011-D1RA03395F-s1566 [file RA-011-D1RA03395F-s1566.xyz]

18
eq2404         -678.448933392433   -678.448933392433
Co     -2.22556849088800   -0.70486500432200    0.87627946899000
 H     -1.27170523325500    2.46630423462800    0.22720020532100
 C     -0.45808499838100    1.73908596260400    0.09881228999000
 O     -0.15646141123100    1.31029031398900   -1.02178087429800
 C     -1.68893698603600   -1.34826657162800   -0.65874472258700
 O     -1.33743073071200   -1.68892188452600   -1.71884845002100
 C     -0.95577705786600   -1.27709209774100    2.02879210671100
 O      0.32177711286600   -0.97256027798600    2.19860613452500
 C     -2.89796459951000    0.67654414215200    1.68321538007200
 O     -3.30449022389200    1.68506429816900    2.12529940309300
 C      0.30923418170100    1.37065459782500    1.35466602349500
 C      0.95557484352400   -0.01172675837200    1.27140991628300
 H      1.08452626044800    2.13402952151400    1.47885310394000
 H      1.99418667311000   -0.00774807100800    1.58370024265700
 H      0.86768336778000   -0.41370784462600    0.25933969563200
 H     -0.34228683378200    1.44267962041000    2.22730620681500
 H     -1.20416762317400   -2.03278388019100    2.78863306676100
 H     -3.38337505686200   -0.32393442534700   -0.03470564945000
