# Supplementary material for: Mining hydroformylation in complex reaction network via graph theory
Source: RSC Adv. 2021 Jul 1;11(38):23235–40. doi: 10.1039/d1ra03395f (PMC9036754; doi:10.1039/d1ra03395f)
Supplement: RA-011-D1RA03395F-s1567 [file RA-011-D1RA03395F-s1567.xyz]

18
eq2405         -678.484860113096   -678.484860113096
Co      0.56994475404300    0.69783746361800    1.64626549960200
 H      0.82972852181200   -1.09149570913700   -1.57957863759900
 C     -0.96459521291900   -0.34939937870400    1.96240712810300
 O     -0.25566515418800   -0.88197195289700    2.87001664034500
 C      0.73386876770300   -0.34925947788500   -0.78707785341600
 O      1.20929719143300   -0.60153666738500    0.35833050986900
 C      0.40643499974000    1.88635970042000    0.12544629437300
 O     -2.08663036484800   -0.33393265679000    1.45778025963600
 C      0.05669020214800    0.93258319035100   -0.97077809085600
 O     -0.03613262648100    2.02262608064200    2.85706819474800
 C     -1.17668506102800    2.52297457597100    2.79958624579800
 C     -0.90573003688800    1.04715998434900   -1.91173522967000
 H     -1.45523164815200    3.28733127414900    3.52315839692700
 H     -1.49944005949000    1.95020595878700   -1.98392319935900
 H     -1.15723035571900    0.22499750630200   -2.57236377000800
 H     -1.89207941773800    2.19627876647500    2.03863352775700
 H     -0.32303297994000    2.69663038833900    0.21609840075100
 H      1.41127143785600    2.31251894641000   -0.00837007971400
