# Supplementary material for: Mining hydroformylation in complex reaction network via graph theory
Source: RSC Adv. 2021 Jul 1;11(38):23235–40. doi: 10.1039/d1ra03395f (PMC9036754; doi:10.1039/d1ra03395f)
Supplement: RA-011-D1RA03395F-s1568 [file RA-011-D1RA03395F-s1568.xyz]

18
eq2406         -678.431534061843   -678.431534061843
Co      1.79898689522800   -0.02488321733700    1.16493569110200
 H     -0.90005987034800   -1.00790114151200   -0.86038030856600
 C      0.21151245294500   -0.32455121673200    2.08022336495200
 O      0.07642840259100   -0.29859280606800    3.29310993963300
 C     -0.23476865995300   -0.45750165341400   -0.20355309669700
 O      1.08198696776700   -0.98531303300600   -0.17360371171100
 C      1.06858127417300    1.54294959685200    0.38216457722000
 O     -0.79491762018800   -0.63311219419300    1.18642386351000
 C     -0.12198448625000    1.03266805467000   -0.40469093367100
 O     -1.03736774414200    2.99801826262000    2.11616897279300
 C     -1.95208321746100    2.29113473899800    1.66988273500400
 C     -0.97700397687200    1.76398064254800   -1.12692041341700
 H     -2.04721962868000    1.22986502259800    1.93065563482100
 H     -0.86111629885200    2.83831146114400   -1.20748858597300
 H     -1.80908262865700    1.30428265428600   -1.64856490094200
 H     -2.70572897987500    2.69914751830100    0.97974454075600
 H      0.79795788398300    2.29113094089900    1.13377664684700
 H      1.87066219195500    1.91027436234500   -0.27091977842000
