# Supplementary material for: Mining hydroformylation in complex reaction network via graph theory
Source: RSC Adv. 2021 Jul 1;11(38):23235–40. doi: 10.1039/d1ra03395f (PMC9036754; doi:10.1039/d1ra03395f)
Supplement: RA-011-D1RA03395F-s1569 [file RA-011-D1RA03395F-s1569.xyz]

18
eq2407         -678.449621013888   -678.449621013888
Co     -1.80169842765800   -0.20864830106100   -0.08390789028300
 H      0.95286444211700   -2.60860887078900    0.27869386841800
 C     -1.94150425558800    2.24202163412800    1.32949823710700
 O     -2.09145234614300    1.78872471145000   -0.00562761743800
 C     -0.65504292930000    1.90572854288800   -0.66224759858600
 O     -0.31453727557700    0.57650794481400   -0.84683437922600
 C      0.85860421148400   -0.53945470434800    1.10523942545100
 O      2.07698749297100   -0.31682054063900    1.18856652470800
 C      0.29534515892200   -1.75845798052300    0.45250186173800
 O     -0.93545438757900   -1.84202551262300    0.15459519875700
 C      0.17336400825000    2.66435964214700    0.38874778523000
 C     -0.72443689549700    2.72315703216600    1.60519173483000
 H      0.43457876654700    3.66493269351000    0.04139066906300
 H     -0.40976481377200    3.09789274409900    2.56505821807700
 H     -0.83268691615900    2.43998024447500   -1.59390598914200
 H      1.09594690096000    2.11121659015200    0.57594700642700
 H      0.10054137695300    0.09071065613300    1.60047560665800
 H     -2.81687116019700    2.13869145552000    1.94758156621500
