# Supplementary material for: Mining hydroformylation in complex reaction network via graph theory
Source: RSC Adv. 2021 Jul 1;11(38):23235–40. doi: 10.1039/d1ra03395f (PMC9036754; doi:10.1039/d1ra03395f)
Supplement: RA-011-D1RA03395F-s1570 [file RA-011-D1RA03395F-s1570.xyz]

18
eq2408         -678.507151804756   -678.507151804756
Co     -1.87061136364200   -0.24661735714400   -0.51358035104200
 H      0.29734188342900   -1.15692896933700    2.09415711413100
 C     -1.97987481627600   -1.37295759774500   -1.84728546989200
 O     -1.95958994159600   -2.06860201686100   -2.78457655009200
 C     -0.16261067526200    0.04037284395700    0.33224960366800
 O     -1.04321980008300    0.90109005629400    0.82836781758900
 C      0.67732589715400    0.42807065119200   -0.84281511440500
 O      1.71038329417500   -0.18890877028400   -1.15331115305400
 C     -0.02006145154100   -1.27127935751400    1.06011392019700
 O     -1.44253931834000   -1.70937886510000    1.03230093069100
 C     -1.50166997590200    1.15358818815600   -1.80373610158700
 C      0.00121674219100    1.51753530565000   -1.65077670312000
 H     -1.74170312480700    0.92019309092000   -2.84169094318900
 H      0.61778565127400   -1.95984352328100    0.50390015523900
 H      0.50808990717800    1.60519921914700   -2.61082083372300
 H     -1.54423494807600   -2.67257092731300    0.99549073582200
 H     -2.15820893353100    1.94815742725300   -1.43446185787800
 H      0.09968486842900    2.45742560133500   -1.10325800404200
