# Supplementary material for: Mining hydroformylation in complex reaction network via graph theory
Source: RSC Adv. 2021 Jul 1;11(38):23235–40. doi: 10.1039/d1ra03395f (PMC9036754; doi:10.1039/d1ra03395f)
Supplement: RA-011-D1RA03395F-s1571 [file RA-011-D1RA03395F-s1571.xyz]

18
eq2409         -678.333875798431   -678.333875798431
Co      0.03827974822100   -0.61846901626500   -1.22230445092700
 H     -0.94331274928900    0.20727029850500   -3.84105086143200
 C      1.41352123071200    1.62202058115200   -1.12527249118800
 O      1.36458997364600    2.47098166225900   -0.27154434251800
 C     -1.09369087143900   -0.49217650668300   -3.01852952616300
 O     -0.39722181714400   -1.59439964801800   -2.94963526809100
 C     -0.42566241499800    0.75313898785000    1.37138215973300
 O     -0.21737379424900   -0.14533362017500    0.51169850632200
 C     -1.80735474939500   -0.13699510162100   -1.82184568520300
 O     -2.34733923214100    1.09510643303100   -1.55054524787200
 C      1.27027205012400    0.61726363171200   -1.94581128421600
 C     -1.81874447655000    2.24545529666500   -2.26374289652200
 H      1.73072491155400    0.43411539771000   -2.90429762478300
 H     -2.14593411194700    3.11363226106300   -1.70106551384100
 H     -0.72533871087800    2.20432419210000   -2.29260987918600
 H     -0.04318671696600    1.77046321169100    1.05098831560100
 H     -2.31024862715400   -0.92186324777800   -1.26302029670700
 H     -2.21738582064200    2.27925737597600   -3.28043220038400
