# Supplementary material for: Mining hydroformylation in complex reaction network via graph theory
Source: RSC Adv. 2021 Jul 1;11(38):23235–40. doi: 10.1039/d1ra03395f (PMC9036754; doi:10.1039/d1ra03395f)
Supplement: RA-011-D1RA03395F-s1572 [file RA-011-D1RA03395F-s1572.xyz]

18
eq241          -678.447129212236   -678.447129212236
Co     -0.16022789821300    0.01648968188400    0.94023447088100
 H     -0.33247055909200   -1.20214540090600    0.13235700375200
 C      0.02227828562200    1.52991522478300    1.88782415508000
 O      0.14530429555600    2.50076075166700    2.51626036887300
 C     -1.87986362366000    0.09911739969200    0.52889735165700
 O     -3.00771257260800    0.06723138501500    0.23434826101500
 C      1.08891935014600    0.26188271909500   -0.28666081257300
 O      1.90075766861300    0.33818327648900   -1.12156396984000
 C     -0.98313879583300   -1.77533691419400   -2.21876535064700
 O      0.03296646543000   -2.31449337778400   -2.36754637950000
 C      0.99389585445500   -1.20666435770500    2.22976509666500
 C     -0.34505591417100   -1.26478888751900    2.62062698485100
 H      1.41753586372400   -1.98907031278500    1.61278765904300
 H     -0.70667451411100   -0.67736569867200    3.45501217141100
 H     -0.97004654048300   -2.09201313327600    2.30929260411800
 H      1.69840245520700   -0.57272041637000    2.75317899885400
 H     -0.10170798035900   -3.74451281354300    0.72283583049300
 H     -0.20043072224400   -3.08529098446000    0.39296374432500
