# Supplementary material for: Mining hydroformylation in complex reaction network via graph theory
Source: RSC Adv. 2021 Jul 1;11(38):23235–40. doi: 10.1039/d1ra03395f (PMC9036754; doi:10.1039/d1ra03395f)
Supplement: RA-011-D1RA03395F-s1573 [file RA-011-D1RA03395F-s1573.xyz]

18
eq2410         -678.510627302693   -678.510627302693
Co      1.28367304760100   -0.25028977755000    0.44636394989500
 H      1.50130282332800   -0.01081493919800   -2.34067617092600
 C      2.61385956623300   -1.45493982082600   -0.22444582886100
 O      3.74940548971900   -1.25750385215900   -0.57312685180500
 C      1.01326552778800    0.33207290646800   -1.43564453786900
 O      0.92359456480600    1.68491495116500    0.38930419811500
 C      1.40628762584400    1.66743009038400   -1.01279198936500
 O      2.10557322785200    2.57646068900100   -1.42418311754500
 C      1.41406066058100   -0.58381428864500    2.18552533165000
 O      1.49198064969100   -0.86116267030000    3.31589810214200
 C      0.54145108162600   -2.66642204481300   -1.11600100817100
 C      1.44089127336900   -2.19500960660900    0.01317975522400
 H      0.75539905163900   -2.13601348882500   -2.04300197999000
 H      1.46301715140400   -2.82716964446500    0.89546774692500
 H      1.21489975788400    2.45299391811200    0.91055276791800
 H     -0.50641461870600   -2.49179662774000   -0.86158393263200
 H     -0.06926482366700    0.17469075779100   -1.43826775877300
 H      0.68581371193500   -3.73578188434000   -1.28851762934700
