# Supplementary material for: Mining hydroformylation in complex reaction network via graph theory
Source: RSC Adv. 2021 Jul 1;11(38):23235–40. doi: 10.1039/d1ra03395f (PMC9036754; doi:10.1039/d1ra03395f)
Supplement: RA-011-D1RA03395F-s1574 [file RA-011-D1RA03395F-s1574.xyz]

18
eq2411         -678.464109170220   -678.464109170220
Co      1.18592883870500   -0.17455947930400    0.28261453409500
 H      1.51856493732600   -0.06545763020200   -2.43599229781200
 C      2.75149309296000   -1.64420323007700   -0.72105085585100
 O      3.72363583844300   -1.30076791587100   -1.30891265486800
 C      1.12220638607100    0.51432906745600   -1.60855568169000
 O     -0.04494992293100    1.03544819258000    0.85981051830500
 C      2.06831980190100    1.16856312289100   -0.78957758492900
 O      2.95332291176600    1.93968943005300   -0.54070113383400
 C      1.71421849837600   -0.18576244575400    2.02559693704500
 O      2.05446259231300   -0.06788755930200    3.12850046328000
 C      0.40158501746900   -2.58612508978300   -0.80171295582200
 C      1.68435710720300   -2.17758380381600   -0.08948784850900
 H      0.32926458476400   -2.12171542522600   -1.78400304023400
 H      1.90362116690000   -2.64124701241300    0.86585743192500
 H     -0.39874575723500    1.66666907653900    0.20839769888800
 H     -0.45640760810700   -2.25294630773100   -0.21124086275100
 H      0.15944019424900    0.98312964912500   -1.77380065816400
 H      0.35847808869800   -3.67172797169700   -0.90769096245200
