# Supplementary material for: Mining hydroformylation in complex reaction network via graph theory
Source: RSC Adv. 2021 Jul 1;11(38):23235–40. doi: 10.1039/d1ra03395f (PMC9036754; doi:10.1039/d1ra03395f)
Supplement: RA-011-D1RA03395F-s1575 [file RA-011-D1RA03395F-s1575.xyz]

18
eq2412         -678.490680648424   -678.490680648424
Co      0.59835482110600   -2.05302631171700   -1.24180982659800
 H      0.40762889370100    2.22747143615600   -0.98489738847400
 C      1.59981031449800   -2.00915695124000    0.25313324484600
 O      2.15347205049800   -1.95475642613200    1.27425613160700
 C      1.17808249742100    1.84842892006600   -0.29296139694900
 O      1.79846478781500    2.54194629761900    0.49767684925400
 C     -1.05396267061600   -2.08745165222400   -1.87156317934400
 O     -2.16986959478600   -1.95784682800400   -2.19906045590100
 C      0.62435819015500   -0.18345352112100   -1.46265904848600
 O      1.37089412161800    0.49747902846900   -0.40977064912900
 C      1.40979737091200   -0.19760801120000   -2.78015782247600
 C      0.56064349124800    0.33879672480700   -3.93464441908000
 H      1.74270017745300   -1.22704360642600   -3.01714041645100
 H      0.30530140595000    1.38733634838300   -3.75527828253200
 H      1.08969662788200    0.26845435111000   -4.88580040126300
 H      2.32628288202000    0.38256974527600   -2.64960464620300
 H     -0.35031373825000    0.30787057623700   -1.56100944328900
 H     -0.37235008063300   -0.22681638980500   -4.01628702527900
