# Supplementary material for: Mining hydroformylation in complex reaction network via graph theory
Source: RSC Adv. 2021 Jul 1;11(38):23235–40. doi: 10.1039/d1ra03395f (PMC9036754; doi:10.1039/d1ra03395f)
Supplement: RA-011-D1RA03395F-s1576 [file RA-011-D1RA03395F-s1576.xyz]

18
eq2413         -678.386634682003   -678.386634682003
Co      1.07109899804200   -0.88596044198800   -0.60462482280300
 H      0.86665640571100    0.85552344212000   -0.78925989802100
 C     -0.67177918575300   -1.26630438659700   -0.48148714122400
 O     -1.80223992530400   -1.53085639547200   -0.46939580314100
 C      1.48814985458500    0.88250183513600    0.18868100411200
 O      2.07905016338000    1.91938417568200    0.47018602100500
 C      1.58300282286100   -2.30195504006700   -1.42474187584600
 O      1.97750390691500   -3.23469579092400   -2.00303491021000
 C     -0.00551775781600   -0.34691019884000   -3.60075248337200
 O     -0.46245020073500   -1.47750070396300   -3.69995355947000
 C      1.18089050556500    0.53593525365600   -3.65996036605800
 C     -0.26262398241700    1.07727208172100   -3.27990128029300
 H      1.57865137027300    0.82568346178800   -4.62389483670800
 H     -0.45735786849700    1.36020709729400   -2.25130944392600
 H     -0.76471893910700    1.69766682154800   -4.01063999784100
 H      1.92245873211100    0.45806061269500   -2.87212746894600
 H      1.35465486833700    0.05735104760600    0.97033645231300
 H      2.54356177980400   -0.72220914124600   -0.89569776537900
