# Supplementary material for: Mining hydroformylation in complex reaction network via graph theory
Source: RSC Adv. 2021 Jul 1;11(38):23235–40. doi: 10.1039/d1ra03395f (PMC9036754; doi:10.1039/d1ra03395f)
Supplement: RA-011-D1RA03395F-s1577 [file RA-011-D1RA03395F-s1577.xyz]

18
eq2414         -678.386101090994   -678.386101090994
Co      0.81992348203300   -1.09292778423200   -0.09097022358300
 H      2.74815184286000    0.49796697322700   -0.88911450128900
 C     -0.86120826237000   -0.45802197873700    0.13654086378500
 O     -1.95984405472700   -0.08792601967800    0.21803440220200
 C      1.79120972283400    0.69204737598200   -0.40127396606200
 O      1.03827971615300    1.62501212560800   -0.73743486860300
 C      0.60269727926000   -2.34430654474900   -1.25657210823000
 O      0.50425958958200   -3.16761368072600   -2.07730457243200
 C      1.36580292138000   -0.02451410245400   -3.38459277764000
 O      2.38027149694900   -0.67431133698200   -3.15851699763100
 C      0.77112443722400    1.24258231415500   -3.84961438067700
 C     -0.11505379411600    0.03014168562500   -3.34351567451500
 H      0.76811696707600    1.47265882346500   -4.90704286082300
 H     -0.60354200398900    0.17040869494700   -2.38769336443400
 H     -0.68154578588300   -0.53970058046900   -4.06926364198800
 H      0.83074824913000    2.08889311083400   -3.17558589470900
 H      1.67284220185300    0.22201221423300    0.67160013993300
 H      2.14675754271300   -1.74920755987000   -0.33525774912400
