# Supplementary material for: Mining hydroformylation in complex reaction network via graph theory
Source: RSC Adv. 2021 Jul 1;11(38):23235–40. doi: 10.1039/d1ra03395f (PMC9036754; doi:10.1039/d1ra03395f)
Supplement: RA-011-D1RA03395F-s1578 [file RA-011-D1RA03395F-s1578.xyz]

18
eq2415         -678.460403334701   -678.460403334701
Co      1.79502037765300    0.96237057347000   -0.24540585449100
 H      1.32287582020100   -1.20386654362400   -0.91695297848400
 C      1.28260675709000    1.95772301898500   -1.66575577629000
 O      1.38688546726000   -0.62891565920900    3.34242803305600
 C      0.93144741596100    1.98030488670700    1.02700071225700
 O      1.74964112237500    1.16260202420200    1.95386385591900
 C      0.91370026541300    0.24135225161900    2.63596735176900
 O     -0.58369372327400   -0.49724219446600   -0.63581869536200
 C      0.63856501876800   -0.35783786987700   -0.61113510115900
 O      2.22022016299400    2.70375186188800   -1.99774145904700
 C     -0.53449085232800    0.54127171392800    2.29451528703400
 C     -0.53048010662200    1.78256902475300    1.38788538083900
 H     -1.09114404446600    0.68255710091800    3.21900707864800
 H     -1.11684776552000    1.60117582748900    0.48613749039100
 H     -0.92867171283900    2.65818573203800    1.90176009195700
 H     -0.94525791643500   -0.32801379942000    1.78007284839900
 H      1.31559696130300    3.00013154221400    1.03868948655700
 H      0.28372966454200    2.00381405469300   -2.13063051237100
