# Supplementary material for: Mining hydroformylation in complex reaction network via graph theory
Source: RSC Adv. 2021 Jul 1;11(38):23235–40. doi: 10.1039/d1ra03395f (PMC9036754; doi:10.1039/d1ra03395f)
Supplement: RA-011-D1RA03395F-s1579 [file RA-011-D1RA03395F-s1579.xyz]

18
eq2416         -678.413581028793   -678.413581028793
Co      0.39265478204400   -0.95777725650100    0.51684926266000
 H     -2.68877571031800   -2.58586705433900   -1.74336530982800
 C     -1.57913230313500   -0.02395729384900   -0.36001858535700
 O     -0.21237788912900    0.10206279702100   -0.80063665651000
 C      2.17372400444700   -0.75748653882500    0.07836464683100
 O     -1.37721057087100   -0.89861287808300    0.77545678599200
 C     -2.05983126329700   -1.73890966359000   -1.98201148790900
 O     -2.44911889592700   -0.53970979980400   -1.34704785416400
 C     -1.03466120759700   -1.80627559888600   -2.80481048206200
 O      3.23174858946600   -0.63875965030900   -0.36814098632500
 C      0.44828002509700   -2.75908830587200   -0.10495685530700
 C      0.03146520366100   -1.86893703762400   -3.57041063861500
 H      0.94281233919300   -2.85879104320800   -1.06883626547200
 H      1.00798165270900   -2.07431715024400   -3.14046889635000
 H     -0.02167346852700   -1.68655568754900   -4.63657703937900
 H     -0.59082137450000   -3.06954240572000   -0.15159067347700
 H      1.00298445522100   -3.26869482782800    0.69434767236400
 H     -2.00906848103000    0.93031539139500   -0.06838747092700
