# Supplementary material for: Mining hydroformylation in complex reaction network via graph theory
Source: RSC Adv. 2021 Jul 1;11(38):23235–40. doi: 10.1039/d1ra03395f (PMC9036754; doi:10.1039/d1ra03395f)
Supplement: RA-011-D1RA03395F-s1580 [file RA-011-D1RA03395F-s1580.xyz]

18
eq2417         -678.509544727779   -678.509544727779
Co      0.84721933841500   -0.03187170137500    0.20457330566800
 H     -1.86310774242600   -1.30892288597200   -3.03185369061900
 C     -1.45930623763300    0.11661684105200    0.28557559577900
 O     -0.76244654186700    0.41916788303300   -0.77190311222600
 C      2.07429556953000    0.08602151548100   -1.06822485803100
 O     -0.77023915880500   -0.22990708436400    1.32654028564000
 C     -1.75859450184400   -1.87341262866600   -2.09247500253200
 O     -2.71985068474000   -2.01277915049200   -1.31724179277400
 C     -0.40789458395700   -2.41484334947800   -1.82188716293900
 O      2.80141055053400    0.12970279021300   -1.97928900168300
 C     -0.20363660835500   -3.15398062239800   -0.53079968719800
 C      0.55325005483100   -2.18089927703000   -2.73411758011200
 H     -0.75139550816100   -4.09905465359000   -0.54235752283200
 H      1.56853157060300   -2.53193421491900   -2.59296100143400
 H      0.34619827425000   -1.61227148446600   -3.63467649902700
 H     -0.59833232119900   -2.57585502154500    0.30886613935800
 H      0.85612602790800   -3.35435866789600   -0.36134458293300
 H     -2.54324760960700    0.12767770856800    0.27133533405900
