# Supplementary material for: Mining hydroformylation in complex reaction network via graph theory
Source: RSC Adv. 2021 Jul 1;11(38):23235–40. doi: 10.1039/d1ra03395f (PMC9036754; doi:10.1039/d1ra03395f)
Supplement: RA-011-D1RA03395F-s1581 [file RA-011-D1RA03395F-s1581.xyz]

18
eq2418         -678.550660609041   -678.550660609041
Co     -0.22045869497900   -0.39587645185900   -1.25507089117900
 H     -0.97139654703800   -2.30229587537200    0.96151765563800
 C     -1.57200572451500    1.03023524003100   -0.00683016234000
 O     -1.31321074928000    1.25533897770300   -1.25500408975100
 C      0.38737902989200   -0.35727535272100   -2.92124762659000
 O     -1.01559235634900   -0.01508966354800    0.52024325452000
 C     -1.06283049853100   -2.75135736726900   -0.03461368727400
 O     -2.02700448249800   -3.46929300049200   -0.33846164371800
 C      0.03785360996300   -2.44909584786500   -1.00002744412000
 O      0.80985979946600   -0.30872747960400   -4.00233580986700
 C     -0.00592211940600   -3.21749282950900   -2.29386783194000
 C      1.15897655015200   -1.74753373553300   -0.54943200296300
 H     -0.91800562976100   -2.98487141432600   -2.84825863651100
 H      2.07658691750000   -1.74378650374900   -1.12499117767600
 H      1.23248516159400   -1.43515591971200    0.48785701755600
 H     -0.02920133704400   -4.28802730877200   -2.07917940762700
 H      0.86584267147100   -2.99923247159400   -2.91304000133400
 H     -2.22437571824600    1.67863299559800    0.57050164818700
