# Supplementary material for: Mining hydroformylation in complex reaction network via graph theory
Source: RSC Adv. 2021 Jul 1;11(38):23235–40. doi: 10.1039/d1ra03395f (PMC9036754; doi:10.1039/d1ra03395f)
Supplement: RA-011-D1RA03395F-s1582 [file RA-011-D1RA03395F-s1582.xyz]

18
eq2419         -678.490584216064   -678.490584216064
Co      1.26674827087900   -1.41745593040700   -0.71513371817600
 H      0.86706254726400    0.91154265950100   -0.26615876913800
 C      2.46482377921100   -1.83695359984200   -1.95064346199600
 O      3.17073591921600   -2.19451705362700   -2.80934096228000
 C     -0.20351908202200    1.14453007325200   -0.42829859309700
 O     -0.79185036324600    2.05430061660800    0.13617752230500
 C     -0.15826038842100   -1.92663188421500    0.25954760291900
 O     -1.11544042285300   -2.35588342910700    0.76278927938900
 C      0.06594926226300   -0.65784554683900   -2.02724548627800
 O     -0.80600565208800    0.29983997519800   -1.31320084101400
 C      0.66788592421800    0.04873829026900   -3.24073182576100
 C      1.66743716770200    1.16360566182600   -2.91180587745900
 H     -0.16223309616800    0.47456481379500   -3.81475164459600
 H      2.46493917007700    0.80374156485300   -2.25289846335700
 H      2.12734133549000    1.54224721277800   -3.82525877686300
 H      1.13761336879400   -0.70753589391100   -3.87496990254900
 H     -0.61697414482400   -1.44671685076900   -2.34800723755300
 H      1.17273795248600    2.00362305089800   -2.41764702025200
