# Supplementary material for: Mining hydroformylation in complex reaction network via graph theory
Source: RSC Adv. 2021 Jul 1;11(38):23235–40. doi: 10.1039/d1ra03395f (PMC9036754; doi:10.1039/d1ra03395f)
Supplement: RA-011-D1RA03395F-s1583 [file RA-011-D1RA03395F-s1583.xyz]

18
eq242          -678.446016099682   -678.446016099682
Co     -0.74683617136400    0.68430350850000    0.73162803148400
 H     -1.47418558630700    1.77405093972100    1.42884228350800
 C      0.09123933306900   -0.56628184736700   -0.24609161850500
 O      0.62700601611300   -1.35757999302000   -0.91120297543100
 C     -2.38006759016800    0.46062881978700    0.09826137958700
 O     -3.48271865041400    0.34842451890600   -0.26639673210300
 C      0.27502879380400    2.07327913692900    0.34551618497600
 O      0.92763512670300    3.02103461621800    0.15239309990200
 C      1.00899658722600   -2.99463627077200    1.79931213070400
 O      2.01028665518900   -2.41761396867500    1.89161585610400
 C      0.15100639880400    0.29394218819700    2.61695130225300
 C     -1.01615736854600   -0.45928450520900    2.50678145293400
 H      1.12168932810600   -0.14344968450900    2.42430216431300
 H     -1.93318181948400   -0.11704510621800    2.96739072434100
 H     -0.98478278654000   -1.50529503372200    2.22409998652700
 H      0.14988289306300    1.22716715837000    3.16450189393200
 H      2.86451596175300    0.43123411991200    1.10722080144000
 H      2.55038130467800    0.32708604393200    0.44421013105200
