# Supplementary material for: Mining hydroformylation in complex reaction network via graph theory
Source: RSC Adv. 2021 Jul 1;11(38):23235–40. doi: 10.1039/d1ra03395f (PMC9036754; doi:10.1039/d1ra03395f)
Supplement: RA-011-D1RA03395F-s1584 [file RA-011-D1RA03395F-s1584.xyz]

18
eq2420         -678.488566822744   -678.488566822744
Co      0.86635508503500   -2.08424576817200   -1.19144047272300
 H      0.95695356093100    0.62247129243000   -0.26962125047500
 C      2.45886310234600   -1.77921484213900   -1.89712877214300
 O      3.53262141598900   -1.50776525395400   -2.27025510800100
 C     -0.06606036657600    0.99499496322300   -0.42563818238400
 O     -0.55724324495900    1.94606718566300    0.16383157102900
 C     -0.22534786636900   -1.92887442593700    0.23493287005700
 O     -0.83692605366700   -1.75015806963900    1.20866966488500
 C     -0.03619238339100   -0.70913827953900   -2.15907350848500
 O     -0.77092287815200    0.25586141205600   -1.33959619633600
 C      0.63458149489900    0.02196927076500   -3.31923492378500
 C      1.58813409298700    1.15140474015100   -2.91210447532200
 H     -0.15753755845600    0.44762796676900   -3.94569703741800
 H      2.33125215203000    0.82068138058400   -2.18205238502200
 H      2.12372646447400    1.52125783161000   -3.78712930158100
 H      1.15628485605200   -0.72118114250500   -3.92950541721100
 H     -0.81792446620500   -1.38913048404500   -2.53631525460200
 H      1.03837414100500    1.99056595293700   -2.48021999624400
