# Supplementary material for: Mining hydroformylation in complex reaction network via graph theory
Source: RSC Adv. 2021 Jul 1;11(38):23235–40. doi: 10.1039/d1ra03395f (PMC9036754; doi:10.1039/d1ra03395f)
Supplement: RA-011-D1RA03395F-s1585 [file RA-011-D1RA03395F-s1585.xyz]

18
eq2421         -678.478209633508   -678.478209633508
Co      2.31230777189000    0.00773239369600   -0.63226292871900
 H     -1.27557782680900   -2.46986967941800    0.95650489207000
 C      1.35974461919800    0.71320474761600    0.72328735192100
 O      0.83651924387200    1.20854996880200    1.63643310391300
 C     -1.01853071900100   -1.41913674441500    1.15050573869000
 O     -1.41181546667000   -0.50942548782100    0.41261203531200
 C      2.17254234542700    1.35354359843900   -1.76763428307600
 O      2.09140081005200    2.19750393786900   -2.56899502448900
 C      3.75149490042600   -0.42015576367700    0.29262728597800
 O      4.71791380761500   -0.75731077238800    0.85502774767900
 C      0.82255594692300   -1.16838075601100   -1.60646693630500
 C      1.49459083928700   -1.95178122995200   -0.67191553472100
 H     -0.13147682714000   -0.71102717232500   -1.37681896550900
 H      2.27928874631000   -2.62962125168600   -0.98058893756400
 H      1.08234640103300   -2.13448257992300    0.31436289894400
 H      1.09654736721900   -1.22613956758200   -2.65156118233500
 H     -0.37619205035400   -1.21434798681800    2.02112472561700
 H      3.22513585950300   -0.45101098699400   -1.70819094147000
