# Supplementary material for: Mining hydroformylation in complex reaction network via graph theory
Source: RSC Adv. 2021 Jul 1;11(38):23235–40. doi: 10.1039/d1ra03395f (PMC9036754; doi:10.1039/d1ra03395f)
Supplement: RA-011-D1RA03395F-s1586 [file RA-011-D1RA03395F-s1586.xyz]

18
eq2422         -678.283320396879   -678.283320396879
Co     -0.22873948518300   -1.38804106303800    1.48728739674300
 H      1.80683881420700   -0.01664529323400   -1.34769565279800
 C     -0.66748347004100    2.29989748853700    1.35691374537100
 O     -1.62325682736900   -1.33319894028700    2.22793422869800
 C      0.83640522616800   -0.02575466268000   -0.86997146047400
 O      0.74047554909300   -0.87040005131300    0.20764892845800
 C      1.62637756192600    1.83049406872700    1.42472578059200
 O      2.58566803174400    1.20004311983800    1.80639402857500
 C     -0.17442306393800    0.73880089441000   -1.25391999472900
 O      0.32393140100500    1.54105806625200    1.91882853210100
 C     -1.96797616231600    1.74699238347300    1.83307309546000
 C     -1.20003709674400    1.47935542982600   -1.61167352949000
 H     -2.72437662846200    2.52945617024100    1.85713946874000
 H     -1.92455806869100    1.12478619972100   -2.33674290127300
 H     -2.26808909585200    1.03375222182800    1.04932347187800
 H     -1.91503927865600    1.18064778706100    2.76561068527300
 H      1.58202813956200    2.64051874350100    0.68925448710400
 H     -1.34296259519000    2.45814542688700   -1.16316607940700
