# Supplementary material for: Mining hydroformylation in complex reaction network via graph theory
Source: RSC Adv. 2021 Jul 1;11(38):23235–40. doi: 10.1039/d1ra03395f (PMC9036754; doi:10.1039/d1ra03395f)
Supplement: RA-011-D1RA03395F-s1587 [file RA-011-D1RA03395F-s1587.xyz]

18
eq2423         -678.339603326363   -678.339603326363
Co     -0.48812197288200    1.07806253179200    0.08664403150600
 H     -2.74079062204500    0.68486473427400   -1.06678144323900
 C     -1.23528365336400    2.73881059022700   -0.00753552298800
 O     -1.72571651134900    3.79082479793600   -0.04445458063200
 C     -1.73467006458500    0.31507574949300   -0.86368474349800
 O     -0.69446063768900   -0.83837838858900   -4.01058768948700
 C     -1.25754036015900   -1.05731869110200   -2.96631864896600
 O      0.21188429565100   -0.19435803346700    0.79069348007000
 C     -1.32793292540300   -0.92294369440100   -1.48070682601100
 O     -2.37628775609100   -1.63967489526500   -2.47459781543400
 C      0.70876646179000    1.35212303898000   -1.44989292823700
 C      0.14573745948800    2.10401154690700   -2.64179179013800
 H      1.03820298894900    0.34469963779700   -1.70074235837900
 H     -0.11601015693300    3.13482646770600   -2.39394786564700
 H      0.89133941392400    2.12274233000100   -3.44275367918100
 H      1.50950792233100    1.88587870582000   -0.93112464320800
 H     -0.74162578791900   -1.60926342246400   -0.87148323216800
 H     -0.74240427223300    1.61380918352800   -3.04857233173600
