# Supplementary material for: Mining hydroformylation in complex reaction network via graph theory
Source: RSC Adv. 2021 Jul 1;11(38):23235–40. doi: 10.1039/d1ra03395f (PMC9036754; doi:10.1039/d1ra03395f)
Supplement: RA-011-D1RA03395F-s1588 [file RA-011-D1RA03395F-s1588.xyz]

18
eq2424         -678.477295302507   -678.477295302507
Co      2.42870691387700    0.43422486679700   -0.18009870712900
 H     -0.10827588920100    0.45853851069500   -0.64006519114200
 C     -0.81449586790100   -1.98222218472200    0.37404692433200
 O     -1.35211833519700   -1.77716454313100    1.42036622808700
 C      0.62463172033000    0.93516781201700    0.00460677891500
 O      1.00778382576600   -0.00244990918200    1.08004133368400
 C      3.97506136895000   -0.35951781587300    0.16658939051600
 O      4.97885223214300   -0.92112414183700    0.37488487571300
 C      2.81495652809600    1.28286066845300   -1.61937148692700
 O      3.00632847693900    1.86492298654100   -2.61917948796400
 C      1.27781478841700   -2.30191413564700   -0.93894357466200
 C     -0.22409258448200   -2.20203486265100   -0.78502143988400
 H      1.76935144949900   -2.38435000654200    0.03111764320400
 H     -0.85747444142200   -2.27959859994100   -1.65952400799100
 H      0.92454047986500    0.30883684872200    1.99464061066100
 H      1.67400451158000   -1.40687551370300   -1.43908087800900
 H      0.35788597979900    1.92309964984100    0.37237699613700
 H      1.54533461175700   -3.17255496238400   -1.53933496088800
