# Supplementary material for: Mining hydroformylation in complex reaction network via graph theory
Source: RSC Adv. 2021 Jul 1;11(38):23235–40. doi: 10.1039/d1ra03395f (PMC9036754; doi:10.1039/d1ra03395f)
Supplement: RA-011-D1RA03395F-s1589 [file RA-011-D1RA03395F-s1589.xyz]

18
eq2425         -678.405845143826   -678.405845143826
Co      0.31077390060300    0.18070319675100    1.64659894324500
 H     -1.01648239598200   -0.46709655492100   -1.85814649640700
 C      0.17636987168500   -1.14611070514000    3.05598752614400
 O      1.65454522089400    0.54216456828400    2.58580223213200
 C     -0.53661462695900   -0.09312071714400   -0.95104724097400
 O     -0.36512199974400   -0.86653022125900    0.02538300283000
 C      0.84665486222200    1.50019512404800    0.29721638000100
 O      0.34572405073300   -1.82140537579800    3.98365467205800
 C     -0.12720657582200    1.31528193566200   -0.81362240729500
 O     -1.61686623083000    0.79198268637700    1.67823687589400
 C     -1.91904447857300    1.99485154357200    1.62625542267700
 C     -0.79632124160100    2.25337850758100   -1.52508943309000
 H     -2.97005925398200    2.28781218319800    1.65374037032800
 H     -0.58539523820000    3.30662902619000   -1.38296831246300
 H     -1.56351117212300    1.98455844978800   -2.24361699078500
 H     -1.14398704545000    2.76258134468700    1.54862716588700
 H      0.93126367162300    2.52469089473900    0.66275266312800
 H      1.84006163876300    1.11934210663900    0.05119986335500
