# Supplementary material for: Mining hydroformylation in complex reaction network via graph theory
Source: RSC Adv. 2021 Jul 1;11(38):23235–40. doi: 10.1039/d1ra03395f (PMC9036754; doi:10.1039/d1ra03395f)
Supplement: RA-011-D1RA03395F-s1590 [file RA-011-D1RA03395F-s1590.xyz]

18
eq2426         -678.385671615604   -678.385671615604
Co      1.67460436598500    0.87055563828700    1.26251570933500
 H      0.00788004909400   -1.24458172488100   -1.26273899562100
 C     -1.83333801278800   -0.77431086752300    2.13897843598000
 O      0.99904948984200    1.35462487664700    2.64331744184700
 C      0.42551247358600   -0.41889067010500   -0.69063354785200
 O      1.39005304804100   -0.64656995737000    0.11168469479800
 C      0.83168565131000    1.91794391531400   -0.08849662493900
 O     -1.52456533199100   -1.22526081482500    1.11345864180500
 C     -0.07869112958300    0.93793125827500   -0.76627469794600
 O     -1.93122765795100    1.88687352854200    1.46172149789100
 C     -1.31122712258900    2.18726421666000    2.50010667956700
 C     -1.33577632330700    1.15851189557600   -1.20859922472900
 H     -0.77873325484100    3.13953270271400    2.59011499283000
 H     -1.78573158531000    2.13751606313900   -1.12310959958300
 H     -1.95525304995000    0.34698999441700   -1.57562510465600
 H     -1.31214096315900    1.53313657132800    3.37559905958900
 H      0.31153428686100    2.79197532355600    0.29268892248500
 H      1.67114802405200    2.21666604335100   -0.73374404296000
