# Supplementary material for: Mining hydroformylation in complex reaction network via graph theory
Source: RSC Adv. 2021 Jul 1;11(38):23235–40. doi: 10.1039/d1ra03395f (PMC9036754; doi:10.1039/d1ra03395f)
Supplement: RA-011-D1RA03395F-s1591 [file RA-011-D1RA03395F-s1591.xyz]

18
eq2427         -678.383134122177   -678.383134122177
Co      1.70033061534600    0.71747707166000    1.03230085605100
 H     -1.28603550107800   -0.65700439623600   -0.63917192574200
 C     -0.51774290060500   -1.45273463783600    2.76537664227300
 O      1.57925581865000    1.61919143685100    2.36110954537100
 C     -0.41505650537200   -0.06632838941700   -0.36642602378700
 O      0.52624895284800   -0.61228395810400    0.29552591953300
 C      1.12927712657800    1.84389699528900   -0.39846544147300
 O     -1.18429125670400   -2.23271830353200    2.22461677058300
 C     -0.23885870632900    1.33042487188100   -0.75506741811500
 O     -2.02415543968400    0.79019586151200    1.50509712437900
 C     -1.50648591551100    1.63813465188400    2.25303983845800
 C     -1.28559842166700    2.02183538959100   -1.24831065471600
 H     -2.14411319454100    2.29075622765400    2.86419913341500
 H     -1.19510914362700    3.07461141141300   -1.48529635307200
 H     -2.25777676321200    1.55571709410200   -1.36729457969900
 H     -0.41380062267900    1.76822518013200    2.32978662204900
 H      1.13856854626000    2.89895323890200   -0.13509970362100
 H      1.86012626864000    1.64155824730600   -1.19495611452600
