# Supplementary material for: Mining hydroformylation in complex reaction network via graph theory
Source: RSC Adv. 2021 Jul 1;11(38):23235–40. doi: 10.1039/d1ra03395f (PMC9036754; doi:10.1039/d1ra03395f)
Supplement: RA-011-D1RA03395F-s1592 [file RA-011-D1RA03395F-s1592.xyz]

18
eq2428         -678.479144225882   -678.479144225882
Co     -1.67055897995400    0.61122959041000    0.45739747292600
 H     -1.23880057287900   -2.84123151133700   -0.96482269165600
 C     -0.39140859290500   -0.15073859787000    2.00583396883500
 O     -0.34632607015600   -1.50852143220000    2.01647171593700
 C     -1.97851707283800    2.98266309538100    2.04874306282500
 O     -2.38803435767500    4.12566286570700    2.25818470860500
 C      0.22557335074400    0.78928790938800    1.12687049335400
 O     -2.14130805895000    2.29836464380600    0.91421015176300
 C     -1.16837076935000   -2.10099358914400   -0.17758395932900
 O     -1.91871258040700   -1.00199612494700   -0.31685961066000
 C      0.26507068251700    0.69282264169400   -0.27742436539200
 C     -0.34681466903300   -2.33150851940000    0.87464959773500
 H      0.33116287247700   -0.25230281351500   -0.79656552456200
 H     -0.61978720512100    0.19696400341100    3.00608816835400
 H      0.20838260980500   -3.23810181596300    1.03360235521100
 H      0.54503746652400    1.57763790506600   -0.83401385479300
 H     -1.42757342858500    2.42322445601800    2.83393093290400
 H      0.36771856896500    1.77058316819600    1.55932092401300
