# Supplementary material for: Mining hydroformylation in complex reaction network via graph theory
Source: RSC Adv. 2021 Jul 1;11(38):23235–40. doi: 10.1039/d1ra03395f (PMC9036754; doi:10.1039/d1ra03395f)
Supplement: RA-011-D1RA03395F-s1593 [file RA-011-D1RA03395F-s1593.xyz]

18
eq2429         -678.444320064901   -678.444320064901
Co     -2.44805356351000    0.02325795999400    1.61154134438600
 H     -1.68713584623800   -1.98580656730600   -1.47069778323800
 C     -0.96976331189300   -0.69787818776600    2.15917727529500
 O     -0.00963897837400   -1.28468627200900    1.38106222359500
 C     -1.57544175304100    2.26582923391300    2.91265107042200
 O     -1.43303994010900    3.46070747005400    2.62869254444400
 C      0.23231047087400    0.24023376527400   -0.55057061109800
 O     -2.63105702984000    1.50177819190200    2.60945123305100
 C     -1.54178908227500   -1.45493643541000   -0.53153452008600
 O     -2.54395968730400   -1.06009677580600    0.10691954537200
 C      0.48307801421900    1.28601688989800    0.24625413677900
 C     -0.12815131205300   -1.15212511073700   -0.06001220007700
 H      0.47775729314500    1.20457752144200    1.32555074342100
 H     -0.61905801330100   -0.74245445516000    3.19336036179400
 H      0.56091058638100   -1.89047708060700   -0.46628562141700
 H      0.68833434573200    2.26410616735300   -0.16610050961800
 H     -0.78986752000800    1.71525225584700    3.46866997004200
 H      0.24129852074800    0.34974730388100   -1.63009565693000
