# Supplementary material for: Mining hydroformylation in complex reaction network via graph theory
Source: RSC Adv. 2021 Jul 1;11(38):23235–40. doi: 10.1039/d1ra03395f (PMC9036754; doi:10.1039/d1ra03395f)
Supplement: RA-011-D1RA03395F-s1594 [file RA-011-D1RA03395F-s1594.xyz]

18
eq243          -678.447051501956   -678.447051501956
Co     -0.49632469223600    0.27195065594100   -0.00499710592900
 H     -0.73059983717300   -0.32521981168200    1.32898069421600
 C     -0.06662881558100    0.90717959083500   -1.62743632575900
 O      0.23934820555000    1.29771931798000   -2.67997900804100
 C      0.87023467564600    0.89776072118100    0.92217567480900
 O      1.72802378860700    1.29658960734000    1.60514586453800
 C     -0.72111147346200   -1.43149156868400   -0.41196497947600
 O     -0.91228275080900   -2.56617305426000   -0.60679018589800
 C     -2.15704205498000   -0.03141608746600    3.30531509072300
 O     -2.98333248661400   -0.75946888265800    2.94085475481100
 C     -2.56839098041700    0.77121646485300   -0.04306081059700
 C     -1.86106052841300    1.80299773347200    0.57040231215100
 H     -2.86214990313300    0.84208740271400   -1.08236437877300
 H     -1.80676035171600    1.87524134194300    1.64967925795300
 H     -1.58961950563900    2.69637835927100    0.02268002432700
 H     -3.08422120908000    0.02395608868000    0.54558724040700
 H     -2.04355861353500    2.69147936074300   -2.43892922184700
 H     -2.55831965328400    2.90478526789200   -1.94965755999300
