# Supplementary material for: Mining hydroformylation in complex reaction network via graph theory
Source: RSC Adv. 2021 Jul 1;11(38):23235–40. doi: 10.1039/d1ra03395f (PMC9036754; doi:10.1039/d1ra03395f)
Supplement: RA-011-D1RA03395F-s1595 [file RA-011-D1RA03395F-s1595.xyz]

18
eq2430         -678.467689675670   -678.467689675670
Co     -1.98481164783900   -0.36552827750600    0.79575775700500
 H     -1.16033824006900    3.19942651638200   -0.37168852383200
 C     -1.04322756865700    2.21238863728600    0.08279300920000
 O     -2.05192749897800    1.46931432967500    0.11305672947400
 C     -0.74497746007600   -1.16993389630300   -0.26160474332300
 O      0.48535822303400   -1.07679260992000   -0.32078684628700
 C     -2.38590631037600   -2.02839446083300    1.44314914791200
 O     -3.36497180593100   -2.45685121420000    0.80267463960000
 C     -0.87136654265200    0.09944164062300    2.18084041998000
 O     -1.13612534342200   -0.25689488930200    3.33746461805900
 C      0.30077684132600    1.79470590874500    0.58154529979100
 C      0.30905456242100    1.03159425924400    1.92115264237000
 H      0.71135782255300    1.11987723864600   -0.18205022980300
 H      0.36851077662700    1.72411199194700    2.76365074013200
 H      1.19936292975800    0.39839130141200    1.93921045651100
 H      0.95332961069400    2.66475111050800    0.63801284399100
 H     -1.96846660706900   -2.54641647077700    2.32085739352700
 H     -1.30889854749300   -1.77014524005400   -1.01600180637800
