# Supplementary material for: Mining hydroformylation in complex reaction network via graph theory
Source: RSC Adv. 2021 Jul 1;11(38):23235–40. doi: 10.1039/d1ra03395f (PMC9036754; doi:10.1039/d1ra03395f)
Supplement: RA-011-D1RA03395F-s1596 [file RA-011-D1RA03395F-s1596.xyz]

18
eq2431         -678.428888498699   -678.428888498699
Co     -2.20913144126900   -1.38251158345300    0.67690622962000
 H     -0.50170932884900    2.41192471611700   -0.60297830980700
 C     -0.70162393653600    1.48857956994800   -0.07274413642500
 O     -1.80990565262700    1.69630290153300    0.80990354361300
 C     -1.80855326811600   -0.53297977638900   -0.83791926030400
 O     -1.09936415320200    0.56862816839900   -1.14109383608100
 C     -0.81874807194800   -1.94639555412500    1.41732458159700
 O      0.24935017521500   -2.25676702535400    1.87091960127200
 C     -1.54070999983000    1.17089320445000    2.08804885910500
 O     -2.43045156383200    1.00517400103000    2.90566820801600
 C      0.47163665077100    0.94700123402000    0.76771719771400
 C     -0.04342200217200    0.97538971649700    2.21328718742700
 H      0.70410592926400   -0.07032326010800    0.45828735472700
 H      0.35222013872600    1.82485425590000    2.77293815701200
 H      0.17531208847600    0.06632375435400    2.76561762580100
 H      1.35809477469400    1.55981079954100    0.62648114275800
 H     -1.99633040534700   -2.48553277106800    1.85537312765900
 H     -2.04403673958100   -0.99732647572100   -1.80570372579800
