# Supplementary material for: Mining hydroformylation in complex reaction network via graph theory
Source: RSC Adv. 2021 Jul 1;11(38):23235–40. doi: 10.1039/d1ra03395f (PMC9036754; doi:10.1039/d1ra03395f)
Supplement: RA-011-D1RA03395F-s1597 [file RA-011-D1RA03395F-s1597.xyz]

18
eq2432         -678.496436938619   -678.496436938619
Co     -1.58717892270400   -0.73669233317400    0.18827379124400
 H     -0.49878599223800    1.37805509380800   -0.81180696535600
 C     -0.54534552140400    0.85967646163000    0.14029727665900
 O     -1.73967300079700    1.33992674843600    0.87374731653300
 C     -1.73942451881700   -0.75263270319100   -1.57689843063700
 O     -1.67908317695000   -0.78839199638400   -2.74386338772400
 C     -0.40560391235100   -1.65077705823400    1.11227733575300
 O      0.46918451129300   -2.24908949202200    1.61504539617100
 C     -1.45559874783600    1.41601864997700    2.25716537537800
 O     -2.32726191677800    1.66721802972300    3.06892430262600
 C      0.64278917792700    1.11452546738800    1.06578487104100
 C      0.02363110046100    1.13714436217000    2.47178023722900
 H      1.40671367798100    0.34746576345200    0.95391150272400
 H      0.44182511484000    1.90538640602200    3.11828207206800
 H      0.11841530115000    0.18121731413600    2.98911764432300
 H      1.09381948681200    2.08169210546700    0.83314199588200
 H     -2.78638232123500   -1.69788697804500    0.95520905355000
 H     -3.12530714554400   -1.50980996557300    0.25764416041100
