# Supplementary material for: Mining hydroformylation in complex reaction network via graph theory
Source: RSC Adv. 2021 Jul 1;11(38):23235–40. doi: 10.1039/d1ra03395f (PMC9036754; doi:10.1039/d1ra03395f)
Supplement: RA-011-D1RA03395F-s1598 [file RA-011-D1RA03395F-s1598.xyz]

18
eq2433         -678.495407976487   -678.495407976487
Co      1.26434708643100   -0.02162833243300    0.69794461086300
 H      3.75651157055700    0.93588491215100   -1.69820759288100
 C      2.70542927403400   -1.19045721991300    0.61236027949300
 O      3.05739571067600   -2.02107046003600    1.43190310810000
 C      2.91711456994800    0.27536899344400   -1.46940406801100
 O      1.99721539533500    0.90782384268300   -0.59778894422400
 C      3.43094142916800   -0.98914593988200   -0.77942735126200
 O      4.24427008153900   -1.78939520414800   -1.22162667251300
 C      0.51436816269800   -0.72646002734100    2.16737816521600
 O      0.01211578717500   -1.23793773482600    3.07866872743200
 C     -0.89003177734500   -0.36152984842600   -0.86972072414300
 C      0.26883823878500   -1.24311726232800   -0.41576586755300
 H     -0.51610012528200    0.51269877369500   -1.40743431471300
 H      0.91515460473300   -1.51739327430800   -1.25412876002900
 H     -0.04204350436300   -2.15051128900700    0.10359939923600
 H     -1.49987576571600   -0.02189333148500   -0.02604674784400
 H      2.43843184909100   -0.01748100042500   -2.41302575194900
 H     -1.54528681701600   -0.92591092471400   -1.54122644347200
