# Supplementary material for: Mining hydroformylation in complex reaction network via graph theory
Source: RSC Adv. 2021 Jul 1;11(38):23235–40. doi: 10.1039/d1ra03395f (PMC9036754; doi:10.1039/d1ra03395f)
Supplement: RA-011-D1RA03395F-s1599 [file RA-011-D1RA03395F-s1599.xyz]

18
eq2434         -678.485027902250   -678.485027902250
Co      1.72217556320100   -0.13858667785000    0.12857499530600
 H     -0.03461469128800    1.01818795251200    1.72613361969800
 C      0.95235195288500   -1.93570243999000    0.29564085446900
 O      0.92043672586600   -2.72854493759700    1.20502362296900
 C      0.03605890197900    0.53183092832900    0.75489792064200
 O      0.28799332631000    1.46632773014000   -0.34214595960900
 C      2.48050963500400    0.22447859779300    1.67819547340500
 O      2.94599042691600    0.35659658312200    2.74217936809400
 C      3.20351813430800   -0.29945990904000   -0.85731399430700
 O      4.13488754443500   -0.40899577407500   -1.54822427212600
 C      1.39380217283600   -2.21587444697000   -2.18439357258500
 C      0.72663685222700   -1.50969356904500   -1.02048705235700
 H      2.32233262144600   -2.70200014616000   -1.87664000750400
 H     -0.22162266547400   -1.02589687079200   -1.22833345252200
 H      0.65512512231300    2.31078456299500   -0.03094089208300
 H      1.63022615125100   -1.49890639451700   -2.97341529047600
 H     -0.85439123885500   -0.04750808250400    0.52346032947500
 H      0.72737923347300   -2.97919243885300   -2.59416064385800
