# Supplementary material for: Mining hydroformylation in complex reaction network via graph theory
Source: RSC Adv. 2021 Jul 1;11(38):23235–40. doi: 10.1039/d1ra03395f (PMC9036754; doi:10.1039/d1ra03395f)
Supplement: RA-011-D1RA03395F-s1600 [file RA-011-D1RA03395F-s1600.xyz]

18
eq2435         -678.464186639595   -678.464186639595
Co      0.44845837245400   -0.76389914811300    0.49218953087000
 H      1.37886254581000    0.72406445076100   -2.40412598164800
 C      1.19205209668900   -2.36569185358700    0.85663299502300
 O      1.75622356486900   -3.37451443378100    0.96040837917400
 C      1.76427993247200   -0.30618833441000   -2.51583191123700
 O      1.40718105169900   -1.01572072020100   -3.46273320472300
 C     -1.31706548666200   -1.09371364547800    0.53391997422300
 O     -2.45878725704700   -1.26941379745900    0.43585263594800
 C      0.71293710699400    0.26836585759500    1.94438158467400
 O      0.95695769062400    1.01571324803700    2.79752637026200
 C      2.72410048483100   -0.73583579240500   -1.43223457954900
 C      2.29832712873100   -0.16100350286000   -0.08170876346000
 H      2.78689366764900   -1.82553548228000   -1.42352953146600
 H      2.27545272036100    0.93019649245200   -0.13123019717900
 H      3.00461827664500   -0.45161008750300    0.69916533175700
 H      3.71672795539400   -0.34529791934500   -1.69626225414900
 H      0.08302091278800    0.42753121034200   -0.28791177658700
 H      0.29855500403200   -1.23960187448900   -0.88645755533600
