# Supplementary material for: Mining hydroformylation in complex reaction network via graph theory
Source: RSC Adv. 2021 Jul 1;11(38):23235–40. doi: 10.1039/d1ra03395f (PMC9036754; doi:10.1039/d1ra03395f)
Supplement: RA-011-D1RA03395F-s1601 [file RA-011-D1RA03395F-s1601.xyz]

18
eq2436         -678.394489352153   -678.394489352153
Co      1.04113546141800   -0.65181201238400   -0.24340304744400
 H      2.17410389339200    2.37796085310000    0.09576891398300
 C      0.56113811638500   -0.67277590036500    1.44746404858900
 O      0.25993078205700   -0.62241578739100    2.57957436224400
 C     -0.62835768918500    2.27864112402900    0.87311937235800
 O      0.41202023247200    2.76417756458200    0.68445491066300
 C     -0.23051983646900   -0.07411709548400   -1.31079979081500
 O     -1.05763325745000    0.37344518610900   -2.01108281265700
 C      2.24987012366400    0.47567808323300   -0.34476705393700
 O      2.76660087736900    1.66263688886800   -0.23136583636400
 C      1.06622778081200   -2.47661613719700   -1.38420269791500
 C      1.44342959387000   -2.75717490484200   -0.07933607560900
 H      0.07489297149900   -2.72752419273300   -1.73939405023200
 H      2.48655391234400   -2.72861891559500    0.21058438803900
 H      0.75321744912600   -3.23390727754600    0.60481851751000
 H      1.80917101501400   -2.22284353784700   -2.13018362329700
 H      4.10138022950600   -1.97380277125800   -1.44279606090000
 H      3.74563411300500   -1.37308649979100   -1.18040241778900
