# Supplementary material for: Mining hydroformylation in complex reaction network via graph theory
Source: RSC Adv. 2021 Jul 1;11(38):23235–40. doi: 10.1039/d1ra03395f (PMC9036754; doi:10.1039/d1ra03395f)
Supplement: RA-011-D1RA03395F-s1602 [file RA-011-D1RA03395F-s1602.xyz]

18
eq2437         -678.431152014524   -678.431152014524
Co      1.72688209715900    1.22724379975400   -0.32642185203400
 H      0.49076718591400   -0.79364950450500   -1.27239349801000
 C      1.69394556777100    1.74417943153600   -2.05229462352900
 O      1.03794398359700   -1.25198329819700    2.73617217968500
 C      0.77341376779900    2.20794978206200    1.11919538335600
 O      1.82588588197300    1.59318578381400    1.62684364200900
 C      0.34865314101900   -0.52561604561600    2.05836717802100
 O      0.16096790149200   -0.88853250929900    0.65169844500600
 C      0.76296495464400   -0.24888732889800   -0.36324071134500
 O      2.29594646330400    2.78837733714700   -1.65993129259500
 C     -0.56395756091100    0.58941511036700    2.48751399485800
 C     -0.62063126874200    1.77108475398400    1.51542186778400
 H     -0.20971911224600    0.91259926397600    3.46477886849900
 H     -1.19240949971300    1.52519129500600    0.61599493796400
 H     -1.13639519830200    2.60284693928900    2.00203343827600
 H     -1.56357947429000    0.16036352949400    2.59934880551500
 H      0.88024319473500    3.23708667117500    0.75953901868700
 H      1.39878088689600    1.61107853521500   -3.09873854254200
