# Supplementary material for: Mining hydroformylation in complex reaction network via graph theory
Source: RSC Adv. 2021 Jul 1;11(38):23235–40. doi: 10.1039/d1ra03395f (PMC9036754; doi:10.1039/d1ra03395f)
Supplement: RA-011-D1RA03395F-s1603 [file RA-011-D1RA03395F-s1603.xyz]

18
eq2438         -678.435540899281   -678.435540899281
Co      1.53581412392000    1.51211809044200   -0.12717783178700
 H     -0.09441756397600    0.11300991623100   -1.52300553264000
 C      2.34485054466500    1.29553357759300   -1.68432302039900
 O      0.75704049300700   -1.70283692352000    2.08190242236000
 C      0.11182422750300    2.50141298188500    0.91060506561100
 O      1.35397502976000    2.71249461334200    1.32857873893300
 C      0.25016150463200   -0.67928513152300    1.67171411861600
 O     -0.16583833013200   -0.64512767256000    0.29010140909900
 C      0.36887431696000    0.28157268127900   -0.54702779582500
 O      3.40167182371400    1.80031899263800   -1.23619550631000
 C     -0.08689014711800    0.54353820868000    2.49125216643200
 C     -0.82530920452200    1.66452975385300    1.75982273306600
 H      0.85584480757900    0.93740800382300    2.88256911888200
 H     -1.64389907221300    1.28277546950300    1.14610791450800
 H     -1.26400353874700    2.33243590794800    2.50718992017300
 H     -0.66172571933000    0.18248268844000    3.34535626975900
 H     -0.35973338858900    3.24104649885800    0.26050961761500
 H      2.23146300498100    0.88850588939800   -2.69409256848200
