# Supplementary material for: Mining hydroformylation in complex reaction network via graph theory
Source: RSC Adv. 2021 Jul 1;11(38):23235–40. doi: 10.1039/d1ra03395f (PMC9036754; doi:10.1039/d1ra03395f)
Supplement: RA-011-D1RA03395F-s1604 [file RA-011-D1RA03395F-s1604.xyz]

18
eq2439         -678.450357202744   -678.450357202744
Co     -1.90931972651700   -0.06821532876000   -0.55532998974600
 H      0.10016455130200   -0.76915513071800    2.08389058314900
 C     -2.23345709087000    1.53807693824300    1.52417491748400
 O     -2.85157649781300    1.15402486004500    0.38253459271700
 C     -0.03771551072900    2.07897256329900   -0.81332372037100
 O     -0.69053026279900    1.14385163902000   -1.33664589892400
 C      1.25311954992300   -0.52562205536100    0.19890449913000
 O      2.19818609004300    0.20556025074800    0.58544501969300
 C      0.10701669179900   -0.90067041206500    1.00612015625000
 O     -0.96551610443800   -1.30668340729200    0.38830686397400
 C      0.01181467094200    2.48946761190400    0.61681584422600
 C     -0.97565350320100    2.03200590942200    1.65408054826600
 H      0.05637043639300    3.58663315376000    0.60910514224800
 H     -0.64382426954300    2.22714538044400    2.66701419812500
 H      0.63647537511400    2.62345978605600   -1.47919691107000
 H      1.02478002478100    2.17297842678400    0.92401144238900
 H      1.19949628698700   -0.88328611823200   -0.84274816261800
 H     -2.81504776065800    1.37136391420800    2.42780510309300
