# Supplementary material for: Mining hydroformylation in complex reaction network via graph theory
Source: RSC Adv. 2021 Jul 1;11(38):23235–40. doi: 10.1039/d1ra03395f (PMC9036754; doi:10.1039/d1ra03395f)
Supplement: RA-011-D1RA03395F-s1605 [file RA-011-D1RA03395F-s1605.xyz]

18
eq244          -678.420980289608   -678.420980289608
Co      0.70061368888400   -0.00479164058500   -0.68713093319300
 H     -0.07252732770300    0.34427716899200    0.48394448192500
 C      1.06184056353300    1.74901694284400   -0.63042308687600
 O      1.19453239488400    2.90116701962900   -0.50960649568400
 C     -0.92963310505400   -0.37362780036300   -1.31631467952000
 O     -2.04893023167400   -0.55638726763900   -1.59324795933800
 C      1.39087073509500   -1.13984082083400    0.49901032178100
 O      1.76296218273600   -1.83320960838400    1.36145209786900
 C      1.40391698801800    1.50856828057100    2.56420597017600
 O      0.78885602398500    0.85577717988100    3.29903126813300
 C     -2.10651370348300    0.88152552357500    1.67623137364200
 C     -1.76878236567500    2.04269314760900    1.09370047019700
 H     -2.66556516607400    0.12377530452100    1.13803092392000
 H     -1.18151217893200    2.79442374238700    1.61065168584500
 H     -2.03723554949800    2.25876408684300    0.06480996578100
 H     -1.80418941176100    0.64307145348500    2.68936458852700
 H      1.31936700538000   -0.57860297529800   -2.17692214392100
 H      1.95245847169300   -0.24309397774100   -1.82336418449700
