# Supplementary material for: Mining hydroformylation in complex reaction network via graph theory
Source: RSC Adv. 2021 Jul 1;11(38):23235–40. doi: 10.1039/d1ra03395f (PMC9036754; doi:10.1039/d1ra03395f)
Supplement: RA-011-D1RA03395F-s1606 [file RA-011-D1RA03395F-s1606.xyz]

18
eq2440         -678.482449013067   -678.482449013067
Co      0.76195611296500   -0.87893803711800   -0.51438051755600
 H     -1.50341859593500   -1.39794243991200   -3.54827472833600
 C     -0.82809768026600    0.97604752044200   -1.30472907183200
 O     -1.58621406234700    0.36065866547900   -0.18594371168600
 C     -0.87847799322500   -0.70056101499400    0.34826100954600
 O      0.52196098242500    0.80345429677100   -1.06535429776600
 C     -0.98399758531200   -0.98683167892000   -2.69394046669000
 O     -1.27794059807200    0.36489311167700   -2.53410046571400
 C     -0.18013812030300   -1.68005793521900   -1.87984216154600
 O     -1.28891430091700   -1.38659659135500    1.27150350213900
 C      0.69121538051400   -3.37402337675900   -0.36402497310900
 C      0.14283288033000   -3.14322396403100   -1.79303848672100
 H      1.48635094273300   -2.63124904458800   -0.08501545843300
 H     -0.73854191505800   -3.77033924230400   -1.94492451990800
 H      0.89495665172500   -3.42149426603400   -2.53543769043700
 H      1.20876023909800   -4.32781000104900   -0.26999570899900
 H     -0.10356393231700   -3.32028136144800    0.37914386108100
 H     -1.12974851394500    2.01339135607700   -1.36214693821200
