# Supplementary material for: Mining hydroformylation in complex reaction network via graph theory
Source: RSC Adv. 2021 Jul 1;11(38):23235–40. doi: 10.1039/d1ra03395f (PMC9036754; doi:10.1039/d1ra03395f)
Supplement: RA-011-D1RA03395F-s1607 [file RA-011-D1RA03395F-s1607.xyz]

18
eq2441         -678.493272682421   -678.493272682421
Co      2.07789695544000    0.09131809093100    0.69911216017700
 H      1.42829081586100    2.13827823920100   -2.17816160362200
 C      2.59460923302700   -0.65610814127100   -0.92479628901600
 O      3.44123821324200   -1.50772603176800   -1.13064757963300
 C      1.10687017667200    1.30481822294700   -1.54974047251900
 O      1.52375836728100    1.49131348749200   -0.20596331890500
 C      1.72329519005300    0.00377962332400   -2.06051222999200
 O      1.53485676018300   -0.53030485716000   -3.14589328576400
 C      2.82149194493800   -1.18665082052600    1.71298314954500
 O      3.25525431868300   -2.06747896864500    2.32989419879000
 C      0.32844239376400   -2.22172384882300    0.04898631823300
 C      0.39304821672500   -0.86453951678800    0.73999599400200
 H      0.46355886661400   -2.13038509331400   -1.03189023788400
 H      0.16569225467300   -0.93172198639000    1.80951556422200
 H     -0.27952975087900   -0.13887101678500    0.27623264284700
 H     -0.65386054832700   -2.67463170406200    0.21470268870500
 H      0.01551790724100    1.21204263794900   -1.62570994545000
 H      1.08836445525600   -2.91356364374300    0.41994329806600
