# Supplementary material for: Mining hydroformylation in complex reaction network via graph theory
Source: RSC Adv. 2021 Jul 1;11(38):23235–40. doi: 10.1039/d1ra03395f (PMC9036754; doi:10.1039/d1ra03395f)
Supplement: RA-011-D1RA03395F-s1608 [file RA-011-D1RA03395F-s1608.xyz]

18
eq2442         -678.401775609773   -678.401775609773
Co      1.92881484832500    1.03840052377700    0.48789005121800
 H     -0.26352481845600    0.46199682729500   -0.81396032257200
 C      1.00734392606000   -2.39966755059000    0.39139654169000
 O      1.70051398813600   -2.69684661281300    1.33269067250500
 C      0.35940291748900    1.35356914979100   -0.71049734573400
 O      0.33202807244500    2.01753342311200    0.44973641572400
 C      2.38746020644500    0.36399750137400    1.93327999853000
 O      2.58685015409900   -0.66293371352100    2.67109528034800
 C      2.99481438565000    0.16519379402500   -0.56729913999500
 O      3.69727262874600   -0.49111825951500   -1.24253067363900
 C      0.85259534418500   -1.82257252017200   -2.01828636483600
 C      0.27415555517000   -2.06044470630000   -0.63732410828200
 H      1.86520430120200   -2.21428572977200   -2.10463028497100
 H     -0.78217504170500   -1.89777984600800   -0.45713402903800
 H      2.35925265023800   -1.57476503095000    2.30062578010800
 H      0.89347600707400   -0.74936365484000   -2.22259812474500
 H      0.61323170957400    1.88796265053200   -1.62785594288600
 H      0.22207893415500   -2.30103157792400   -2.76654735675400
