# Supplementary material for: Mining hydroformylation in complex reaction network via graph theory
Source: RSC Adv. 2021 Jul 1;11(38):23235–40. doi: 10.1039/d1ra03395f (PMC9036754; doi:10.1039/d1ra03395f)
Supplement: RA-011-D1RA03395F-s1609 [file RA-011-D1RA03395F-s1609.xyz]

18
eq2443         -678.439868684118   -678.439868684118
Co     -1.80384474867000   -0.66344646744800    0.84318223098100
 H      0.79484636643000   -0.08137552339400   -0.94527469063600
 C      0.20741378046800   -0.45619660885000    2.57699274878300
 O     -0.51649371443000   -1.35749389390200    1.84888274807100
 C     -0.04938858261600    0.59763164195200   -0.90230286082500
 O     -1.27344136649000   -0.06497137753500   -0.65752414979700
 C      0.47326107606700    2.82398976797400    0.55038498861000
 O      1.27151215534600   -0.66590631135800    3.12661599944600
 C      0.17327813011400    1.99975540504900   -0.44565703556600
 O     -0.41976734904400    0.78933942032200    2.61619761979600
 C     -1.73331378800500    0.80970843591600    2.00855104118900
 C     -0.10198010127500    1.78922910036400   -1.88764966038800
 H     -1.84611617010200    1.74555454311400    1.46646398238900
 H     -1.09218470418100    2.04129157194000   -2.24952346734700
 H      0.69953818479000    1.88119598895900   -2.60919558407900
 H     -2.50485155867600    0.64772749819100    2.77006180865000
 H      0.58221879788600    3.88724389910800    0.37231207306700
 H      0.60409654350300    2.44663089924900    1.55844643907600
