# Supplementary material for: Mining hydroformylation in complex reaction network via graph theory
Source: RSC Adv. 2021 Jul 1;11(38):23235–40. doi: 10.1039/d1ra03395f (PMC9036754; doi:10.1039/d1ra03395f)
Supplement: RA-011-D1RA03395F-s1610 [file RA-011-D1RA03395F-s1610.xyz]

18
eq2444         -678.456775759319   -678.456775759319
Co     -1.99313020792100    1.13777965986900    1.36071133881300
 H     -2.07477220952500   -1.89820426388500   -0.80293494294600
 C     -1.10023513735900   -0.09794539095800    2.55445069852600
 O     -0.22465191425300   -0.97843194157600    1.88636861827200
 C     -1.92091712397200    2.52541173194900    2.56715261526400
 O     -1.76881400177100    3.40790412445200    3.29622394983000
 C     -0.02641127779500    1.34026771827200   -0.48899112003200
 O     -0.66267355115100    2.02390883587000    0.52024981224900
 C     -1.78812097463300   -1.34045569001900    0.07770243641200
 O     -2.50253069692700   -0.21377912851200    0.33440850975100
 C      1.07478197547700    0.59501123455200   -0.29103477075500
 C     -0.71121166722200   -1.71156630940200    0.80456829661000
 H      1.48471911689500    0.46757528414300    0.70256106546900
 H     -0.49620488128300    0.43908461681000    3.28023791821600
 H     -0.07624605973800   -2.54420200877300    0.55571922465500
 H      1.54358542315100    0.08460188523600   -1.12155469155000
 H     -1.95571683943600   -0.62465123672200    2.99869384661600
 H     -0.49471677861100    1.43073675416400   -1.46649925777900
