# Supplementary material for: Mining hydroformylation in complex reaction network via graph theory
Source: RSC Adv. 2021 Jul 1;11(38):23235–40. doi: 10.1039/d1ra03395f (PMC9036754; doi:10.1039/d1ra03395f)
Supplement: RA-011-D1RA03395F-s1611 [file RA-011-D1RA03395F-s1611.xyz]

18
eq2445         -678.420504373898   -678.420504373898
Co     -1.90509010168300    0.03588226236200    2.54039337572300
 H     -1.99905292163500   -1.29923147323300   -1.04138356929900
 C     -0.54337107182400   -1.11505713296900    2.56502335087800
 O      0.17556068667000   -1.43875166176200    1.42777845910000
 C     -2.12784324652400    1.78275241405400    2.47794287843300
 O     -1.98044397798000    2.94877629034100    2.41291375716900
 C     -0.34670151952200    1.59624675049300   -0.72294704863600
 O     -1.22418248524900    1.19321026634700   -1.50250681410800
 C     -1.66326987878800   -0.87482735970900   -0.09887975906300
 O     -2.49517344900400   -0.57328573954700    0.78030095676400
 C      0.30765783898000    0.69999560000300    0.28220518745100
 C     -0.17173838245500   -0.75583344095500    0.17440409544300
 H      0.05909652464800    1.07403650550800    1.28478024582100
 H      0.00147723918600   -1.60289995309700    3.37502101718900
 H      0.37411780968200   -1.29051081821100   -0.59788012099000
 H      1.39481525551100    0.74974721020800    0.19031252982100
 H     -1.51598035640700    0.26518523725800    3.93859504978100
 H     -0.03314476971500    2.64761091838800   -0.71804004369600
