# Supplementary material for: Mining hydroformylation in complex reaction network via graph theory
Source: RSC Adv. 2021 Jul 1;11(38):23235–40. doi: 10.1039/d1ra03395f (PMC9036754; doi:10.1039/d1ra03395f)
Supplement: RA-011-D1RA03395F-s1612 [file RA-011-D1RA03395F-s1612.xyz]

18
eq2446         -678.466010051039   -678.466010051039
Co      1.43269645669300    2.36326654119600    0.56737539732000
 H      3.18400550130100    0.47984066355500   -1.37336140149400
 C      1.89975687342500   -2.86300952726400   -2.52037397042200
 O      1.78386686743400   -3.93744268329700   -2.10384942780900
 C      2.13578446002300    0.20886404742900   -1.22129635931100
 O      1.34242875277500    1.31388299203900   -0.79983397602400
 C      2.08430862621100   -0.95355403948500   -0.23298289401200
 O      3.10708714895600   -1.62581778475400   -0.01440111250700
 C      2.12399392190900    1.53966912000200    1.93130273551800
 O      2.58593629864400    0.86042096033900    2.76431831381400
 C     -0.42056902675300   -1.20748438569300   -0.56052510159400
 C      0.75755626244400   -1.26421539870600    0.42248101120200
 H     -0.49502820183000   -0.21007360128400   -0.99682406675700
 H      0.84536061871900   -2.23997349538900    0.90264492171800
 H      0.58621997676000   -0.52187260101700    1.20864398890800
 H     -1.35128220772800   -1.43146468579000   -0.03745340513600
 H      1.72896687946500   -0.15755851107700   -2.17118109472700
 H     -0.30229343799000   -1.93563293810200   -1.36663250681800
