# Supplementary material for: Mining hydroformylation in complex reaction network via graph theory
Source: RSC Adv. 2021 Jul 1;11(38):23235–40. doi: 10.1039/d1ra03395f (PMC9036754; doi:10.1039/d1ra03395f)
Supplement: RA-011-D1RA03395F-s1613 [file RA-011-D1RA03395F-s1613.xyz]

18
eq2447         -678.405269072846   -678.405269072846
Co     -1.97061910311700   -0.08177466321800   -1.19687116465700
 H     -0.44512369419800    1.63333560258600   -2.40286130332800
 C      0.20341115165000    0.96309910531100    2.13027321927300
 O      0.65582556117600    0.02647519751700    3.02264848142100
 C     -0.33805363906600    0.97471812919300   -1.53815845423300
 O     -0.26529204891400   -0.36036354231100   -1.75867425173100
 C      0.72969375789900    0.65765961772800    0.75187835884100
 O     -0.48167441767300    1.92603436278600    2.49482833475400
 C      0.22908602689600    1.58515299240700   -0.32181414996100
 O     -2.74246273680200    0.23560391444700    0.34227733275700
 C     -2.27978885781300   -0.04320609846900    1.50931436274400
 C      0.23222487155000    2.92623048300700   -0.20582113596800
 H      0.25818408368000    0.17903889566900    3.90064151748900
 H      0.56537196925600    3.41197923790500    0.70111203156600
 H     -0.14607099072900    3.55629527974500   -1.00345518122200
 H     -3.02028634186900    0.26889714634600    2.28487124282800
 H      1.82192825195000    0.68611575648700    0.80253477533300
 H      0.45842910729300   -0.37538342743800    0.52824021537500
