# Supplementary material for: Mining hydroformylation in complex reaction network via graph theory
Source: RSC Adv. 2021 Jul 1;11(38):23235–40. doi: 10.1039/d1ra03395f (PMC9036754; doi:10.1039/d1ra03395f)
Supplement: RA-011-D1RA03395F-s1614 [file RA-011-D1RA03395F-s1614.xyz]

18
eq2448         -678.475733735211   -678.475733735211
Co     -2.14475868092800    0.03142100898900   -1.07455080956700
 H     -0.60244243660300    1.80426502897900   -2.12879593686800
 C      0.36160037497200    0.65463785857300    2.21669519479000
 O      1.36814493713900    1.36820504521000    2.81380553443000
 C     -0.50582720392900    1.02323948976200   -1.37010036854700
 O     -0.48000683629700   -0.27104738761000   -1.77721914088300
 C      0.66510333918000    0.32460499468000    0.78575561947700
 O     -0.67697836334000    0.38231355846800    2.83269314662000
 C      0.18416851926600    1.44133842235800   -0.12804533835900
 O     -3.79289694097600    0.36471932982100    0.03910453310000
 C     -2.66300986793000    0.21855762962000    0.59084885287900
 C      0.33960379549500    2.74774467859900    0.15425864108800
 H      1.12636120289100    1.60982301735000    3.72926802594800
 H      0.81694933521900    3.08026375980500    1.06777835501500
 H     -0.01611092370300    3.50608535867800   -0.53343881059300
 H     -2.41244145266100    0.29818442889000    1.65047359151500
 H      1.73814388081700    0.18654605816700    0.65708626569200
 H      0.15918027246000   -0.60099429062800    0.51534687515700
