# Supplementary material for: Mining hydroformylation in complex reaction network via graph theory
Source: RSC Adv. 2021 Jul 1;11(38):23235–40. doi: 10.1039/d1ra03395f (PMC9036754; doi:10.1039/d1ra03395f)
Supplement: RA-011-D1RA03395F-s1615 [file RA-011-D1RA03395F-s1615.xyz]

18
eq2449         -678.473527392752   -678.473527392752
Co     -1.88594593097800   -0.31244659366200   -0.33185413292200
 H     -0.80001234275200    1.15707459635000   -2.13260305819200
 C      0.39053660098600    0.68397900406900    2.02838009098800
 O      0.45905473778200   -0.64280208079800    2.35653751316900
 C     -0.48212532590100    0.73167533152800   -1.17808443776400
 O     -0.25194530326800   -0.60183507561500   -1.09771168930800
 C      1.14299024561500    1.00774569608400    0.76197576373700
 O     -0.23295767034300    1.49122302925400    2.72842900380700
 C      0.23366199341900    1.65069538166300   -0.26173198418900
 O     -3.59739271195400    0.19809654578000    0.57795780986700
 C     -2.48934087835600    0.56832003282000    1.06866986878200
 C      0.02407030517100    2.97746416590500   -0.31225338911100
 H     -0.05062734396300   -0.82558465867600    3.17004150982300
 H      0.49895685203500    3.64804104690300    0.39274902133600
 H     -0.65463344192600    3.40747958370900   -1.04057513591300
 H     -2.34462014565700    1.23653370837400    1.91889556304700
 H      1.93813031019900    1.70552515077700    1.02820238283800
 H      1.56698300105800    0.08872312523000    0.36393953130900
