# Supplementary material for: Mining hydroformylation in complex reaction network via graph theory
Source: RSC Adv. 2021 Jul 1;11(38):23235–40. doi: 10.1039/d1ra03395f (PMC9036754; doi:10.1039/d1ra03395f)
Supplement: RA-011-D1RA03395F-s1616 [file RA-011-D1RA03395F-s1616.xyz]

18
eq245          -678.443503339650   -678.443503339650
Co      0.43646151032200    0.00983832479500   -0.64946048732100
 H     -1.95503107846700    2.74280005750400    0.12024044472000
 C      0.60067726878000   -0.62240980685400    0.98826845575700
 O      0.81296279278100   -0.98515835877200    2.07674276186800
 C      0.09029682547900    1.69512965177100    0.11270181180200
 O      0.72671724600500    2.64061270796600    0.59244597360200
 C      0.47094101832300   -1.56183866014100   -1.56599170119800
 O      0.46640334328700   -2.53783912069100   -2.19524195281600
 C     -1.41762499020300    1.81751087359500   -0.13116684236900
 O     -1.97815687991500    0.83577916111300   -0.65404598572500
 C      2.23418650469600    0.72328593688400   -1.36774374618300
 C      1.23664384142000    1.06676454675900   -2.28813778949600
 H      2.55632915877800    1.43585147951800   -0.61777416235300
 H      1.10088984771100    0.49875619957400   -3.19990338173100
 H      0.81203942533800    2.06447921290600   -2.29321894016900
 H      2.88556029669700   -0.12406918300800   -1.54732461244600
 H     -1.45697733412800    0.14097480622300   -2.78626035540600
 H     -1.31829913439400    0.00580824739100   -3.50387169013200
