# Supplementary material for: Mining hydroformylation in complex reaction network via graph theory
Source: RSC Adv. 2021 Jul 1;11(38):23235–40. doi: 10.1039/d1ra03395f (PMC9036754; doi:10.1039/d1ra03395f)
Supplement: RA-011-D1RA03395F-s1617 [file RA-011-D1RA03395F-s1617.xyz]

18
eq2450         -678.490678536846   -678.490678536846
Co      0.51960620846400   -2.19341650258600   -1.04268214494200
 H      1.28409429773700    0.50868622447400   -0.07361031157600
 C      2.27994037271100   -2.05321067514900   -1.04019721168000
 O      3.42350865553600   -1.83056489209400   -0.93843106893100
 C      0.34203583839200    1.03559874032700   -0.28506066196600
 O     -0.04802642270900    2.01859528981600    0.32836836091600
 C     -1.02282311320500   -1.88702461162400   -0.15344189580600
 O     -1.94325479016900   -1.60959186427600    0.50106988079600
 C      0.27580402756100   -0.59647175016900   -2.06712823003500
 O     -0.38066127084800    0.47067661525400   -1.29870394325900
 C      1.43257298588600   -0.01038800055300   -2.86853189160600
 C      0.96285331393100    1.15071299330600   -3.75324769169900
 H      1.85698286587100   -0.80778853227200   -3.48568349416000
 H      0.53907858912700    1.94849568804100   -3.14004307019700
 H      1.79779095555500    1.55452652190700   -4.32831350180700
 H      2.22708541725500    0.34002687866600   -2.20119032179700
 H     -0.51459317339000   -0.94891921010700   -2.74481436676400
 H      0.18699679026400    0.81325081729400   -4.44593661123600
