# Supplementary material for: Mining hydroformylation in complex reaction network via graph theory
Source: RSC Adv. 2021 Jul 1;11(38):23235–40. doi: 10.1039/d1ra03395f (PMC9036754; doi:10.1039/d1ra03395f)
Supplement: RA-011-D1RA03395F-s1618 [file RA-011-D1RA03395F-s1618.xyz]

18
eq2451         -678.457270872359   -678.457270872359
Co      1.26074086127000    0.11481589366400    0.18805453712900
 H     -0.41911171409000   -1.90502950911200    0.33482351490500
 C      2.07702107666900    1.39636530771200    1.14906673554900
 O      2.64213566320400    2.21918928278000    1.74408039318300
 C     -0.42403073257700    1.77973469894500   -1.25961186769200
 O     -1.19139908698200    1.34682433208500   -2.12132577347900
 C     -0.46104891321300   -0.90673524918600   -0.10203052839600
 O     -0.58183621266300    0.13835656764700    0.71999558018900
 C      1.03972156476600    1.31885327688800   -1.20981274646600
 O      1.89305168936500    1.67664703626000   -2.00985960948500
 C      2.02456039193500   -1.38804379118200   -1.04733295892300
 C      3.06534334826200   -0.64969413708600   -0.47315903087700
 H      1.69524119741800   -1.18014566948800   -2.05826236449700
 H      3.59981334397000   -1.04115429457500    0.38609170483600
 H      3.54577831139800    0.13822330166700   -1.03675148665000
 H      1.75802644975200   -2.36024672049600   -0.64968126911600
 H     -0.72106657648000    2.48659953003500   -0.47774476388700
 H     -0.82500592680000   -0.82275480685400   -1.12699145754200
