# Supplementary material for: Mining hydroformylation in complex reaction network via graph theory
Source: RSC Adv. 2021 Jul 1;11(38):23235–40. doi: 10.1039/d1ra03395f (PMC9036754; doi:10.1039/d1ra03395f)
Supplement: RA-011-D1RA03395F-s1619 [file RA-011-D1RA03395F-s1619.xyz]

18
eq2452         -678.511120809120   -678.511120809120
Co     -0.22513713522800   -1.07097958423000   -0.33778481696800
 H     -0.21670261719100    1.34562916054000    2.82892910459500
 C      1.35577687593900   -0.35201687144900   -0.74178157315800
 O      2.36161251286100    0.23350782891800   -0.83633437598900
 C     -1.14640960599400   -1.37038773033000    1.13905790074700
 O     -1.67084115879600   -1.40167782415600    2.18401115196300
 C     -1.11045921104900    0.50365016583000   -0.62253763738500
 O     -1.63376488290700    0.44544303128400   -1.74722898321600
 C     -1.30322966418500    1.70233018715400    0.29445881317000
 O     -1.96631896317400    2.76461315614400   -0.41319209548600
 C      0.54270393080900    1.42992342909200    2.04573120896500
 C      0.00744172209100    2.24710933897900    0.86763991795200
 H      0.82423777290200    0.41739315300800    1.74691853841900
 H     -0.21948476136700    3.26288465664000    1.19522089177600
 H      0.75208598651200    2.32878728926700    0.07101068347100
 H      1.42513517357700    1.91102472929200    2.46937033766100
 H     -1.93396622822600    1.35414447662400    1.12562730146100
 H     -2.37789679532900    2.41852939683800   -1.22815213675500
