# Supplementary material for: Mining hydroformylation in complex reaction network via graph theory
Source: RSC Adv. 2021 Jul 1;11(38):23235–40. doi: 10.1039/d1ra03395f (PMC9036754; doi:10.1039/d1ra03395f)
Supplement: RA-011-D1RA03395F-s1620 [file RA-011-D1RA03395F-s1620.xyz]

18
eq2453         -678.450490738586   -678.450490738586
Co      1.64770312242900   -1.43009953348900    0.06141043768300
 H      0.22729471080200    1.80404643804500   -1.25559172242000
 C      2.82461491604900   -2.50308992454800   -0.53522710356200
 O      3.60049444756300   -3.16992721778800   -1.12053909904100
 C      0.28051391932200    1.32834076420600   -0.27394649153700
 O      0.31364787919100    1.91145628878300    0.79561531158100
 C     -2.35243241149400   -0.44808060256200   -2.04096775958600
 O     -2.20951097059400    0.68067938664500   -1.81437054599800
 C      0.83720782510700   -0.88538677828100   -1.49797592070300
 O      0.27398466854500   -0.05178301550600   -0.34657198020500
 C      1.55078230912800   -0.12041766392000   -2.58598523736900
 C      0.62551400736000    0.51688048602500   -3.63298849528100
 H      2.19000590331300   -0.85961711398200   -3.07846444185600
 H      0.01380635669100    1.31976189031800   -3.21224744807400
 H      1.20821650008500    0.93465676891000   -4.45521065547100
 H      2.22891597488600    0.62117222733900   -2.15148572628300
 H      0.01319689861100   -1.50843443866800   -1.85323798184700
 H     -0.05496450900300   -0.23696423126500   -4.03979331576300
