# Supplementary material for: Mining hydroformylation in complex reaction network via graph theory
Source: RSC Adv. 2021 Jul 1;11(38):23235–40. doi: 10.1039/d1ra03395f (PMC9036754; doi:10.1039/d1ra03395f)
Supplement: RA-011-D1RA03395F-s1621 [file RA-011-D1RA03395F-s1621.xyz]

18
eq2454         -678.459752348436   -678.459752348436
Co     -0.32990878402400    0.78861682028700   -1.05125639161800
 H     -1.73306326605800   -1.29728565080400   -0.57903740561200
 C     -0.85080683518600    0.45911522489100    2.13220103696800
 O     -0.38215186344700    0.47949350807600    1.07161281648500
 C     -1.77110503383400   -0.48762814724100   -1.31259847282300
 O     -2.24348227882800    0.71839697313100   -0.95101468034800
 C      1.23285355067500    0.05715872092200   -1.44181351652800
 O      2.21612564440300   -0.45261803422100   -1.80332194193300
 C     -1.81277997786000   -0.91924843163300   -2.73431499819800
 O     -1.44087412022800   -2.04175402122900   -3.10865289760500
 C     -0.32392711805300    1.76649180547700   -2.67517797645800
 C     -0.08916148359000    2.95025731903800   -1.74670622237900
 H     -1.31856351278500    1.74355912754700   -3.11108688405400
 H     -0.92583787394800    3.64608844875000   -1.75505312711600
 H     -0.01705836601600    2.62965423025400   -0.66157168941500
 H      0.45204241250000    1.57229889826200   -3.41052462442600
 H     -2.19245516786000   -0.16592911339600   -3.44166309318000
 H      0.85474789553900    3.45712451106600   -1.93765851915600
