# Supplementary material for: Mining hydroformylation in complex reaction network via graph theory
Source: RSC Adv. 2021 Jul 1;11(38):23235–40. doi: 10.1039/d1ra03395f (PMC9036754; doi:10.1039/d1ra03395f)
Supplement: RA-011-D1RA03395F-s1622 [file RA-011-D1RA03395F-s1622.xyz]

18
eq2455         -678.364356296017   -678.364356296017
Co     -0.95708014124000    0.02198379029900    0.20197098515900
 H     -2.30626244734300   -1.85845685519700   -0.93558761733200
 C     -0.35780005758700    1.39639388198900    1.19033593384400
 O      0.04016659370500    2.39211253735800    1.63792798621600
 C     -2.02762299241400   -0.84087974866100   -1.20983736211800
 O     -2.60333054109500    0.21864969316000   -0.58497233917200
 C      1.01173195903800    0.96642019534300   -2.91623217876300
 O      1.58663659363900   -0.12149714084600   -3.39986254146600
 C     -1.47224519282400   -0.60395600614200   -2.55200240864100
 O     -0.73786089432400   -1.41842301767700   -3.15471675067800
 C      0.40641481652500    1.90791184040200   -2.43902672840300
 C     -0.43003685024800    2.97638663798400   -1.87924868354700
 H      0.90224971942500   -0.82693964819900   -3.55035297157800
 H     -1.36425796456600    2.54048310058200   -1.50380428324100
 H      0.06972699731200    3.47106964499900   -1.04372720117200
 H     -0.04221902422400    0.57947353929000   -0.76612428563500
 H     -1.71325380040300    0.37816496413100   -2.98064629017800
 H     -0.68036295203000    3.72489478040200   -2.63173185066500
