# Supplementary material for: Mining hydroformylation in complex reaction network via graph theory
Source: RSC Adv. 2021 Jul 1;11(38):23235–40. doi: 10.1039/d1ra03395f (PMC9036754; doi:10.1039/d1ra03395f)
Supplement: RA-011-D1RA03395F-s1623 [file RA-011-D1RA03395F-s1623.xyz]

18
eq2456         -678.406467188994   -678.406467188994
Co     -1.50731736431300    0.72333101576200    0.11818202430400
 H     -2.80785978638400   -1.70180578945400   -0.53747492026100
 C      0.20279708748700    0.66520721952600    0.35197545033100
 O      1.37487865762300    0.51736660660500    0.36091166231500
 C     -2.58404446084500   -0.69129017768400   -0.86303998503800
 O     -3.27278289768400    0.36588249767500   -0.41871355724000
 C      1.09533081213300    1.32751072975100   -2.53901509399700
 O      1.90485169528300    0.26806577484800   -2.41746574829500
 C     -1.44748005704100   -0.35093466385100   -1.63679537770400
 O     -0.52819652201600   -1.34150277415800   -1.93699119606300
 C      0.25932771034100    2.20010838974500   -2.60802181474000
 C     -0.87693009096000    3.12554517315000   -2.56677003452000
 H      2.28419394075600    0.21246365204100   -1.51563241492600
 H     -1.58150517211800    2.79993959000100   -1.79075391382600
 H     -0.55869674451900    4.14240849554000   -2.33749084057400
 H      0.28168057083000   -0.98830535684800   -2.35415150525800
 H     -1.50589957606600    0.50253889658100   -2.30595514381400
 H     -1.40775398120200    3.12726291000300   -3.52043617806600
