# Supplementary material for: Mining hydroformylation in complex reaction network via graph theory
Source: RSC Adv. 2021 Jul 1;11(38):23235–40. doi: 10.1039/d1ra03395f (PMC9036754; doi:10.1039/d1ra03395f)
Supplement: RA-011-D1RA03395F-s1624 [file RA-011-D1RA03395F-s1624.xyz]

18
eq2457         -678.417303858884   -678.417303858884
Co     -0.13248975016500    1.18468783225700    0.44003979458100
 H      0.37354593656600   -0.75189662433200   -0.96571227752200
 C     -1.58766472500000    2.22190443607000    0.32433484658200
 O     -2.56129317890400    2.84248112469800    0.32764778952400
 C     -0.30197137060200    0.08868237985900   -1.11319555740700
 O     -0.38074899768600   -1.67227643786700   -3.79344499002500
 C      0.61084862724500   -1.08791018949600   -3.93051428411300
 O     -0.17906850623200    0.50561278199500    1.88340930142400
 C     -1.69092975234800   -0.34182048386300   -1.37152917093100
 O     -2.62767517175300    0.40978538544300   -1.70400884883600
 C      0.32928982851200    1.29095960531200   -1.80419025335500
 C     -0.48523525551300    2.00294684346000   -2.88870786407100
 H      1.31749490118300    1.01576857306600   -2.17593013745600
 H      0.08525247535000    2.84330603005100   -3.28612783961100
 H     -0.70564797041200    1.31260282063600   -3.70476932016800
 H      0.57479403521900    2.09913616639100   -1.02795275797300
 H     -1.87142724558300   -1.41466556102000   -1.21901314013400
 H     -1.44248005832800    2.35448750651900   -2.50797387751000
