# Supplementary material for: Mining hydroformylation in complex reaction network via graph theory
Source: RSC Adv. 2021 Jul 1;11(38):23235–40. doi: 10.1039/d1ra03395f (PMC9036754; doi:10.1039/d1ra03395f)
Supplement: RA-011-D1RA03395F-s1625 [file RA-011-D1RA03395F-s1625.xyz]

18
eq2458         -678.399095455236   -678.399095455236
Co     -1.27784920359300   -0.91383114487500    0.78853274385600
 H      1.37396046590700   -0.42874840997800   -1.60448927787900
 C     -0.91515000454800    1.70947551495300    1.31625427782100
 O     -2.72534110769000   -1.57990690918700    0.67768313618100
 C      1.18446179972100   -0.02787582060400   -0.61291629405200
 O      0.59062261242700   -0.67788405271100    0.27441910743000
 C      1.41263077851100    1.95632590794900    0.82080851203800
 O      1.65599860201000    1.19975945934800   -0.46660393540200
 C     -1.55551398103800    0.86865222822700    0.28372674871100
 O      0.15521105289400    2.55089336890200    0.85045224710600
 C     -1.17711669278200    1.70225866608700    2.63045827694400
 C     -1.99448595569200    1.33984509792600   -0.89150596239000
 H     -1.95503103223300    2.40153509440800   -1.12328544593300
 H     -2.42424353295200    0.67335551666100   -1.62905638112000
 H     -1.98296245879200    1.08735904557600    3.00735990742200
 H     -0.62349778758600    2.33494662473400    3.31249400005400
 H      1.55853138225000    1.24163435988500    1.63660494221000
 H      2.16455801446800    2.73211344227200    0.77002762817200
