# Supplementary material for: Mining hydroformylation in complex reaction network via graph theory
Source: RSC Adv. 2021 Jul 1;11(38):23235–40. doi: 10.1039/d1ra03395f (PMC9036754; doi:10.1039/d1ra03395f)
Supplement: RA-011-D1RA03395F-s1626 [file RA-011-D1RA03395F-s1626.xyz]

18
eq2459         -678.384826314349   -678.384826314349
Co     -0.53524871880800   -1.31446427008300    1.31083264533100
 H      0.85060489698800    0.00252996893500   -2.03718209983100
 C     -0.66492637122500    1.28766303286900    2.25445147074000
 O     -0.33457808460800    0.02997395323700    2.53068394982600
 C      0.77646088787300    0.02312807367700   -0.95602830749800
 O      0.22456670637500   -0.91215483238700   -0.33856465135200
 C      1.44527020707800    1.37570264522500    1.02980503172100
 O      1.35488223157600    1.10340627507500   -0.44419568778200
 C     -1.96751787227900    1.47648834004900   -0.76890571665800
 O      0.30793480080200    2.02793562732800    1.49077801792700
 C     -1.76918893676500    1.97587530208800    2.58540763765700
 C     -1.88832520086400    1.30536116927600   -1.97173437746400
 H     -2.02052698654700    1.62891949442800    0.29278160254700
 H     -1.82143169637200    1.15736189475100   -3.02296280691100
 H     -2.54648871739200    1.48942838301400    3.15311521624300
 H     -1.85207019083200    3.01983072156000    2.32095882408200
 H      1.62453647143800    0.43002030206700    1.54439739643300
 H      2.28082952478200    2.06290190837800    1.06732608626200
