# Supplementary material for: Mining hydroformylation in complex reaction network via graph theory
Source: RSC Adv. 2021 Jul 1;11(38):23235–40. doi: 10.1039/d1ra03395f (PMC9036754; doi:10.1039/d1ra03395f)
Supplement: RA-011-D1RA03395F-s1627 [file RA-011-D1RA03395F-s1627.xyz]

18
eq246          -678.407117727016   -678.407117727016
Co      0.62954237747300    1.37665486514200    0.56658004786800
 H     -0.38046054892300    2.11604370896000   -0.62862418098700
 C      1.51420923227600    1.64733663772200    2.02488435460600
 O      2.30310257117300    1.55683242591900    2.91718199335100
 C      1.97464958386300    1.60303108831800   -0.56047040211800
 O      2.88791701087100    1.68056808506500   -1.28687404245700
 C     -0.02968946824400   -0.23371255242700    0.98901086939100
 O     -0.37919369392400   -1.31350979781900    1.25035038362300
 C      0.60261174625100   -0.90363914426100   -2.00369697139400
 O     -0.52241294930200   -0.41689604699500   -2.01166377962100
 C      1.63000950660400   -1.66873859111000   -1.25707493054900
 C      1.87749972985100   -1.11338570547200   -2.71970853525400
 H      1.49445481318000   -2.73492516521800   -1.12774241607000
 H      2.55762065731200   -0.27539310737900   -2.81610239265200
 H      1.91172684656100   -1.82865904185600   -3.53116187048700
 H      2.15854352427000   -1.18121380093300   -0.44547118049300
 H      0.60656845785400    2.48725063938500    1.90757665677500
 H     -0.85876465001500    1.56416057424100   -0.31744503816000
