# Supplementary material for: Mining hydroformylation in complex reaction network via graph theory
Source: RSC Adv. 2021 Jul 1;11(38):23235–40. doi: 10.1039/d1ra03395f (PMC9036754; doi:10.1039/d1ra03395f)
Supplement: RA-011-D1RA03395F-s1628 [file RA-011-D1RA03395F-s1628.xyz]

18
eq2460         -678.455327132606   -678.455327132606
Co      0.50297017092200    0.49194516425400    1.45740981433000
 H      1.40775444399700   -1.88476482185800    2.24509845430100
 C      1.98089101214200    1.46314702600000    1.16921129815700
 O      2.96477294388700    2.04177876152500    0.95660890641500
 C      0.90161804989600    1.97188355840500   -1.92726293065600
 O      1.59799352144800    2.24924755158800   -2.91428926593100
 C      0.57751980808300   -1.51969152934900    1.63847565488700
 O     -0.45302181116200   -0.91761760250300    2.21448366494200
 C      0.78590167487700    0.61238784676200   -1.34323603662300
 O     -0.06126510701000    0.52073174675300   -0.23769888577400
 C      0.82183820553200   -0.58973597041000   -2.29157071511100
 C      2.02905837347800   -0.29965875857900   -1.43581607069100
 H      0.16727766432400   -1.39812002280500   -1.99393435433900
 H      2.89897637328700    0.13396600168000   -1.91065290457300
 H      2.21660313623100   -0.92729916318000   -0.57381137839200
 H      0.88694512438800   -0.37636178570500   -3.34910896742700
 H      0.30521812036200    2.73081944185600   -1.39387782652800
 H      0.44688303048000   -1.94085239475300    0.63952015187600
