# Supplementary material for: Mining hydroformylation in complex reaction network via graph theory
Source: RSC Adv. 2021 Jul 1;11(38):23235–40. doi: 10.1039/d1ra03395f (PMC9036754; doi:10.1039/d1ra03395f)
Supplement: RA-011-D1RA03395F-s1629 [file RA-011-D1RA03395F-s1629.xyz]

18
eq2461         -678.436993764861   -678.436993764861
Co     -0.74766155716100   -1.60103211192000    1.11632169513700
 H      0.94074303389800    0.54626183342900   -1.32193301361900
 C     -1.52845404180200   -0.31809441542400    2.25418939581200
 O     -2.34860014183600   -1.31136210347500    1.96164678516100
 C      0.25803321342300    0.40065513715900   -0.48398880387600
 O     -0.00093944771500   -0.95419702548200   -0.30245586928700
 C      1.76550110825100    1.94459755100200    0.69920583323700
 O      0.99146711975100    0.83297733196400    0.75954959661600
 C     -1.00237609028400    1.21686444965000   -0.61117774546200
 O      1.96585056736500    2.62237007710400   -0.30911535304100
 C     -1.37547447017600    0.87536557106100    2.80831216528700
 C     -1.03614675594000    2.41476744421200   -1.20641974974500
 H     -2.18369688876800    1.35157501500400    3.34825987335900
 H     -0.14126104723700    2.86116863776400   -1.62399354257300
 H     -1.95894206464700    2.97860387950600   -1.25288147913400
 H     -0.43120939512400    1.38448182777000    2.68651580012800
 H      2.18784341374800    2.14550171480000    1.68598627451600
 H     -1.88989360448100    0.77940317536700   -0.16705763135200
