# Supplementary material for: Mining hydroformylation in complex reaction network via graph theory
Source: RSC Adv. 2021 Jul 1;11(38):23235–40. doi: 10.1039/d1ra03395f (PMC9036754; doi:10.1039/d1ra03395f)
Supplement: RA-011-D1RA03395F-s1630 [file RA-011-D1RA03395F-s1630.xyz]

18
eq2462         -678.511502912021   -678.511502912021
Co      0.16003368026200   -0.62168545693600    0.46205331788300
 H     -0.03926616723500    1.23689910048800    2.80982627260800
 C      1.23179096854000   -0.56849713247100   -0.95807981135600
 O      1.84320798618300   -0.53392648079700   -1.95000851825300
 C     -1.24130647190500   -1.47879080446400    1.12498594830300
 O     -2.21644573025500   -2.02838709853800    1.45786099096200
 C     -1.00157928805700    0.53439234776100   -0.38579317660300
 O     -1.55157042397700    0.38941236956100   -1.48056486343400
 C     -1.27520676099100    1.81175132269500    0.44309362766300
 O     -1.95882325781300    2.77830864599900   -0.36415453444400
 C      0.67507256143700    1.56130751960000    2.04946964051000
 C      0.00410683717000    2.43846473636200    0.99066358805200
 H      1.15688055618800    0.67205079199500    1.59584118241600
 H     -0.27499751562200    3.39899065999300    1.42564694033200
 H      0.68716596828000    2.64001798784800    0.16095396559500
 H      1.48773330027300    2.09560517979800    2.54232165401500
 H     -1.91437390271200    1.50363777527200    1.28310634396300
 H     -2.30763938852300    2.34035652529800   -1.16625833698600
