# Supplementary material for: Mining hydroformylation in complex reaction network via graph theory
Source: RSC Adv. 2021 Jul 1;11(38):23235–40. doi: 10.1039/d1ra03395f (PMC9036754; doi:10.1039/d1ra03395f)
Supplement: RA-011-D1RA03395F-s1631 [file RA-011-D1RA03395F-s1631.xyz]

18
eq2463         -678.434542177425   -678.434542177425
Co      1.69127228655900    0.62899443736700   -0.14880566306500
 H     -1.20644945698600   -1.55857804896200    1.11514362920800
 C      2.36300205210000    1.50831696543600    1.31414547454400
 O      2.73932118347700    2.08415130106200    2.25651538922100
 C     -0.71709229061600    1.59102091170600   -1.81538426458100
 O     -1.43411208117500    0.59688207556600   -2.03446412365500
 C     -0.57331973774000   -1.01006396408100    0.41718102787500
 O      0.38501039113900   -0.35403109061400    0.87053353070500
 C      0.68954395413700    1.45132598450600   -1.39459460800300
 O      1.72807362889000    1.99109638575700   -1.87322893321200
 C      2.17418090838900   -0.99755592054700   -1.34840349380400
 C      3.13955652212900   -0.89596175207400   -0.34168842718000
 H      2.36897826555500   -0.59780592827200   -2.33713774492800
 H      3.07902172366200   -1.51304934592100    0.54747860692100
 H      4.09044412162600   -0.41592409597600   -0.53652402296600
 H      1.38139710388700   -1.73588400034500   -1.28665542194600
 H     -1.12883048201700    2.61049205339400   -1.80085163494300
 H     -0.79206335780400   -1.02162091827200   -0.65371071134600
