# Supplementary material for: Mining hydroformylation in complex reaction network via graph theory
Source: RSC Adv. 2021 Jul 1;11(38):23235–40. doi: 10.1039/d1ra03395f (PMC9036754; doi:10.1039/d1ra03395f)
Supplement: RA-011-D1RA03395F-s1632 [file RA-011-D1RA03395F-s1632.xyz]

18
eq2464         -678.467530872478   -678.467530872478
Co      2.44610924087700   -0.18652507786300    0.00134285947400
 H      0.80457573422800    1.62403911538800   -1.82478513392600
 C      1.76842011935600   -1.76962303530500   -0.54450720579800
 O      1.18346268049900   -2.38834639950300   -1.56626868408100
 C      0.54072986180300    0.56536641844700   -1.92318102858000
 O      0.91431109854900   -0.10523480090400   -2.90549137878200
 C      2.18987713031300    1.29881070494500    0.93240554179100
 O      1.90826738293200    2.27661893562100    1.50867426519900
 C      3.67602304067300    0.30498432873300   -1.12091415794100
 O      4.47904796630900    0.59783739147900   -1.91792663137900
 C     -0.07862738459400   -2.10656905633400    1.16939499418300
 C      1.33347460228100   -1.77388986483900    0.76789537175100
 H     -0.72706314442400   -2.07710386782600    0.28974308075800
 H      2.07921929598600   -1.65912231356200    1.56357267379500
 H     -0.44299274234000   -1.38098531173400    1.90087856042400
 H      1.21382614658600   -1.83696061738600   -2.38823122434600
 H     -0.11314719697000    0.14091556478200   -1.14840292187700
 H     -0.14671806300600   -3.10636744873700    1.60385206762200
