# Supplementary material for: Mining hydroformylation in complex reaction network via graph theory
Source: RSC Adv. 2021 Jul 1;11(38):23235–40. doi: 10.1039/d1ra03395f (PMC9036754; doi:10.1039/d1ra03395f)
Supplement: RA-011-D1RA03395F-s1633 [file RA-011-D1RA03395F-s1633.xyz]

18
eq2465         -678.389043411555   -678.389043411555
Co      0.65742784053900    0.23547211124600   -0.81770719804300
 H     -3.28307977526400   -0.67982114533400   -2.34585253422900
 C     -1.60950996353000   -0.70416337726100    0.36974651536600
 O      1.65457341286100    0.06818264832500   -2.06837955087700
 C      0.61134449477200   -1.50772023231700   -0.21356590482000
 O     -0.97752693157900    0.41453386163500   -0.03555903463400
 C     -2.45273963412900   -1.16255894018700   -1.85484466184800
 O     -2.62161710305500   -1.20333049793400   -0.44311478634800
 C     -1.42757474654800   -1.68024387320500   -2.49738447588800
 O     -0.47988356752600   -1.87904574808300    0.38550713729300
 C      1.63516318149200   -2.54937091529800   -0.43178646132500
 C     -0.38141153238500   -2.13919591338800   -3.15008888660000
 H      2.58439055708000   -2.21310113044500   -0.01057103687700
 H     -0.34353978865600   -3.16552416650600   -3.49878467066700
 H      0.47766660112000   -1.49305803919600   -3.32411850843000
 H      1.79368305606700   -2.60333091319300   -1.51306922840500
 H      1.33078217836200   -3.51474040967600   -0.02890439344300
 H     -1.95916838208700   -0.72388732144700    1.39623684070800
