# Supplementary material for: Mining hydroformylation in complex reaction network via graph theory
Source: RSC Adv. 2021 Jul 1;11(38):23235–40. doi: 10.1039/d1ra03395f (PMC9036754; doi:10.1039/d1ra03395f)
Supplement: RA-011-D1RA03395F-s1634 [file RA-011-D1RA03395F-s1634.xyz]

18
eq2466         -678.516926532779   -678.516926532779
Co      0.48105830466100    0.90090671662500    0.40970324590300
 H      1.63921733079100    1.20011057210700   -1.80174449782800
 C      0.74578666818400   -1.20770397157000   -1.62810177352500
 O      0.34738712175000   -1.63559315958600   -2.69831284038300
 C      2.03234414186700    1.16592030623200   -0.78234050747800
 O     -0.16501957047800   -0.45748307991100   -0.81954517754000
 C      2.68657270715100   -0.07884241492800   -0.40630398702800
 O      3.65621982025400   -0.18878557144900    0.38213578552800
 C     -0.69446303063600    0.44543733674300    1.68959207907900
 O     -1.38165719659600    0.00921433786300    2.52771152520900
 C      1.85843500276000   -2.37021865818000    0.24581785940400
 C      2.05751499268700   -1.39803420499100   -0.93614672513900
 H      1.49943265394400   -3.34206916451600   -0.09618872717900
 H      2.74346820459800   -1.83621414573500   -1.66189517326200
 H     -1.05400644654400   -0.40840865689800   -1.21560376813000
 H      1.14646474275600   -1.95336319294900    0.96364446589300
 H      2.61042155765500    2.05222496733600   -0.51969157641200
 H      2.81961876400300   -2.47925334870000    0.74532083952700
