# Supplementary material for: Mining hydroformylation in complex reaction network via graph theory
Source: RSC Adv. 2021 Jul 1;11(38):23235–40. doi: 10.1039/d1ra03395f (PMC9036754; doi:10.1039/d1ra03395f)
Supplement: RA-011-D1RA03395F-s1635 [file RA-011-D1RA03395F-s1635.xyz]

18
eq2467         -678.443714608074   -678.443714608074
Co     -0.02549235259000    1.36081973640200   -1.03951780336100
 H      1.97918637753500    0.35934007945900   -1.81845567709100
 C      0.26105428256500   -1.72764658719400    1.04849914263900
 O     -0.02611352355900   -2.58316074506500    1.83044412451200
 C      1.82903202907300    0.75685736930700   -0.80943257235800
 O      0.17738449074600    2.05843650143900   -2.58733266498500
 C      2.08542973579500   -0.29542549754300    0.19104033838900
 O      2.82272226957200   -0.19238660772100    1.18399936154100
 C     -0.44360656955400    0.49859106559800    0.27466470523500
 O     -0.53503244691800   -0.41635291716800    1.16357591175500
 C      2.24292536223100   -2.82292860400100   -0.01408955280000
 C      1.30567645547000   -1.61918088365800   -0.03185441458700
 H      2.94802230040000   -2.73319627035800   -0.84202883620400
 H      0.77044570556300   -1.53810827725700   -0.98346714514900
 H      0.73769524852200    2.24558488165000   -3.34723627377000
 H      1.68662032249600   -3.75437639384600   -0.11893589333100
 H      2.41050471892200    1.65824703990500   -0.62312225417100
 H      2.80234136251400   -2.83726922243800    0.92130055036300
