# Supplementary material for: Mining hydroformylation in complex reaction network via graph theory
Source: RSC Adv. 2021 Jul 1;11(38):23235–40. doi: 10.1039/d1ra03395f (PMC9036754; doi:10.1039/d1ra03395f)
Supplement: RA-011-D1RA03395F-s1636 [file RA-011-D1RA03395F-s1636.xyz]

18
eq2468         -678.463677025420   -678.463677025420
Co     -0.81226256145400   -0.38761796971700   -1.01146975331800
 H      1.02944449847900   -0.09176603261500    0.83551580019200
 C     -0.98429290234500    1.98478808722700    1.72998844008300
 O     -1.90434582540900    2.04638953265300    0.67730073345500
 C     -1.15134433292800    2.34798414907000   -0.55310841140700
 O     -1.20211211778700    1.23117930394300   -1.41686439459000
 C     -0.58216135332300   -1.35690200686100    1.64824688268500
 O     -0.61995433209700   -0.86219695579100    2.78320687816700
 C      0.27488652300100   -0.82376510544500    0.55942995373800
 O      0.45410285275900   -1.55587989681000   -0.58033388730800
 C      0.29691065448300    2.66318975079500   -0.09406494246100
 C      0.26521173196100    2.31544873732400    1.37950795524200
 H      0.54834028642600    3.70957719241700   -0.26839919534400
 H      1.12299277779000    2.30427764763100    2.02993072789600
 H     -1.66582939458000    3.16896187964300   -1.04484585731500
 H      0.99783418575000    2.04472276659700   -0.66299872624900
 H     -1.21676142133000   -2.21170424233000    1.36258063155200
 H     -1.38587631869000    1.64322114377600    2.66734139296500
