# Supplementary material for: Mining hydroformylation in complex reaction network via graph theory
Source: RSC Adv. 2021 Jul 1;11(38):23235–40. doi: 10.1039/d1ra03395f (PMC9036754; doi:10.1039/d1ra03395f)
Supplement: RA-011-D1RA03395F-s1637 [file RA-011-D1RA03395F-s1637.xyz]

18
eq2469         -678.473139186122   -678.473139186122
Co     -0.00652800012200    0.23125131112700   -0.28456124701800
 H      0.93846267198400   -0.52624364284500    2.02519897766900
 C     -0.64652455567000    1.73977411638900    1.45195918111200
 O     -1.76787265832900    2.25095776479100    0.93092154312700
 C     -1.36074765850300    2.47626900290600   -0.57527631519000
 O     -1.30829130276700    1.20537878036900   -1.10949807168200
 C     -0.91972732761400   -1.57515560686600    1.52982714259000
 O     -1.50385333120300   -1.28278574241800    2.58831448354000
 C      0.39816448211600   -0.98453334726300    1.19458066780200
 O      1.05893174053700   -1.26964697706900    0.06397349954000
 C      0.07239530777100    2.98730474370200   -0.38676105381100
 C      0.50444791902300    1.94476400120300    0.65594066266700
 H      0.13215457368100    4.00163083868900    0.01381771324300
 H      1.49995602871600    1.87791030097500    1.07195089543100
 H     -2.12956621201600    3.11830403775200   -0.98707869823000
 H      0.61429862280900    2.91824869443400   -1.32675426705600
 H     -1.37718258282700   -2.21583536198700    0.76111587186800
 H     -0.73373476687600    1.27231506762500    2.42329324239200
