# Supplementary material for: Mining hydroformylation in complex reaction network via graph theory
Source: RSC Adv. 2021 Jul 1;11(38):23235–40. doi: 10.1039/d1ra03395f (PMC9036754; doi:10.1039/d1ra03395f)
Supplement: RA-011-D1RA03395F-s1638 [file RA-011-D1RA03395F-s1638.xyz]

18
eq247          -678.435206108235   -678.435206108235
Co      0.80336587284500    1.09903961770700    0.32587347869300
 H     -0.46236256813500    1.67769226466200   -0.16442673748800
 C      2.32298546631300    0.63398190092800    1.16897193412400
 O      3.30152032461600    0.34382705033600    1.71884656278100
 C      1.41168613170500    2.23438391402600   -0.87105565598200
 O      1.76964900257700    2.95712824251500   -1.70657862530200
 C     -0.36121008609400    0.02589103043200    1.10906158727800
 O     -1.14988328150100   -0.68957836174100    1.56440111297000
 C      0.85447895743900   -0.31307359844100   -1.09100223652100
 O     -0.34767952460000   -0.40961613104900   -1.85913476541200
 C      1.48065277256200   -1.66360062598900   -0.85397439430700
 C      2.14332203123100   -0.67174570823200   -1.82136358908800
 H      0.95993676167000   -2.50239790680500   -1.29619698941500
 H      3.06881555275300   -0.19579493785500   -1.52178254087000
 H      2.05880215048000   -0.89200569458700   -2.87780351874500
 H      1.96108903201500   -1.86967640281100    0.09338764831100
 H      0.65875445266400    2.17997133594300    1.38041605700000
 H     -0.49598830139900    0.41737908227000   -2.34809076266800
