# Supplementary material for: Mining hydroformylation in complex reaction network via graph theory
Source: RSC Adv. 2021 Jul 1;11(38):23235–40. doi: 10.1039/d1ra03395f (PMC9036754; doi:10.1039/d1ra03395f)
Supplement: RA-011-D1RA03395F-s1639 [file RA-011-D1RA03395F-s1639.xyz]

18
eq2470         -678.432623692577   -678.432623692577
Co     -0.16918776339500    0.12242574053100   -0.04450555269300
 H      0.95379564371600   -1.98902576071900    2.54252555686300
 C     -0.45779777092900    2.03215212615600    1.60428055732000
 O     -1.71317256065600    2.34500593142300    1.19362120992100
 C     -1.61199917775700    2.27056310018000   -0.35058545952500
 O     -1.66837078513000    0.93051320107600   -0.70911107616100
 C     -0.78343603233400   -0.95090140602400    1.30863331538600
 O     -1.81023796677200   -1.26461039043300    1.88867287810400
 C      0.64540543130800   -1.38280922448100    1.68646153839600
 O      1.46732664548900   -0.86955846682900    0.88715344778300
 C     -0.18447130670600    2.81170976574200   -0.56763113442000
 C      0.50197226633900    2.12637889637400    0.62105060208500
 H     -0.11469941565800    3.89791373839700   -0.47421491445200
 H      1.56453238469100    2.09738326489500    0.80631912825200
 H     -2.45301843912000    2.84407310415700   -0.72255517658200
 H      0.17972591628200    2.50294183503800   -1.54680817343700
 H     -0.53881052206400   -1.12336232946600   -0.72739543549500
 H     -0.34277359658900    1.76911485548400    2.64505291666900
