# Supplementary material for: Mining hydroformylation in complex reaction network via graph theory
Source: RSC Adv. 2021 Jul 1;11(38):23235–40. doi: 10.1039/d1ra03395f (PMC9036754; doi:10.1039/d1ra03395f)
Supplement: RA-011-D1RA03395F-s1640 [file RA-011-D1RA03395F-s1640.xyz]

18
eq2471         -678.503448672292   -678.503448672292
Co     -0.49947362760700   -0.79135165809200    0.88059974524000
 H      1.50510535585500    3.01174422969700    0.66194857121400
 C      0.37409869586700   -1.48548774042200   -0.47933681806800
 O      0.85009078616000   -1.99103817812500   -1.42106861056400
 C     -1.90856360087500   -1.19694853486700    1.87630918807600
 O     -2.88649148555700   -1.49714810773700    2.43812630365100
 C     -1.50066575188300    0.27783697830300   -0.23301864840000
 O     -2.48287163901700    0.05269712362800   -0.91787577226700
 C     -0.78610871711100    1.65463848096300   -0.10513646296000
 O      0.20210417655900    1.77835370040700   -1.15103523248100
 C      0.69605878584000    3.06136764741600    1.39250352262800
 C     -0.18486141282500    1.81792884537100    1.29574281116000
 H      0.10427665905900    3.95289683362600    1.17119305991900
 H      0.44552069637100    0.93367448719400    1.54179693255100
 H     -0.99381040639200    1.86058397589500    2.02792499483400
 H      1.12136831671200    3.15663028453200    2.39237451416600
 H     -1.51355493710200    2.43946126556700   -0.31002390922600
 H      0.92256105720900    1.13406835603300   -1.02005995773900
