# Supplementary material for: Mining hydroformylation in complex reaction network via graph theory
Source: RSC Adv. 2021 Jul 1;11(38):23235–40. doi: 10.1039/d1ra03395f (PMC9036754; doi:10.1039/d1ra03395f)
Supplement: RA-011-D1RA03395F-s1641 [file RA-011-D1RA03395F-s1641.xyz]

18
eq2472         -678.512260040921   -678.512260040921
Co      0.93788242707200   -1.20970383517400   -1.63793685775500
 H      2.64029988948800    0.06871467072400   -0.65998167281200
 C      0.48551578661600   -1.77174851424500   -0.07588574549300
 O      0.13900222159700   -2.09465703280700    0.99203764533400
 C      2.42086133551700    1.08658762388600   -0.28583920469600
 O      3.23636739399900    1.82238630312600    0.24427895618300
 C      1.60348401060200   -2.66977201863300   -2.38421518466500
 O      2.04645478181100   -3.63764791430900   -2.86114889990100
 C      0.28795548827500    0.55110089173400   -1.25482057195000
 O      1.11095873110200    1.44480481394300   -0.47110989023800
 C      0.53766199148700    0.60553228205300   -2.73237988261500
 C     -0.73252373821000    0.48313022473000   -3.57292460191000
 H      1.23240022974900   -0.28421450772600   -3.06862747273900
 H     -1.31170239663900    1.40369705916800   -3.49073068845600
 H     -0.49703646940500    0.30039421289900   -4.62195430753300
 H      1.16538635599200    1.45296284905900   -3.01008192752000
 H     -0.73734817988600    0.69711541538200   -0.93633670019900
 H     -1.34662831118200   -0.34548879354700   -3.20992116884000
