# Supplementary material for: Mining hydroformylation in complex reaction network via graph theory
Source: RSC Adv. 2021 Jul 1;11(38):23235–40. doi: 10.1039/d1ra03395f (PMC9036754; doi:10.1039/d1ra03395f)
Supplement: RA-011-D1RA03395F-s1642 [file RA-011-D1RA03395F-s1642.xyz]

18
eq2473         -678.423583491510   -678.423583491510
Co      2.21450052259600    0.45390633735300   -0.00900287769800
 H      0.13683072604500    0.49850032130100   -1.64234094485100
 C      2.18854075575300   -0.98804384132700   -1.26813481977200
 O      2.37637878371700   -0.84739572668900   -2.49438244880900
 C      0.33909104721400    0.69650137479000   -0.58565050097300
 O     -0.50572815977900   -0.49747387143800    0.11057202090700
 C      3.77543676810300   -0.14361365797200    0.47648678650900
 O      4.78444327757200   -0.63499244787000    0.81738442083900
 C      2.00853090591800    1.73708605427400    1.16477239814600
 O      1.76885674272900    2.55070516134300    1.97626557252600
 C      0.59056594341600   -2.89911003788600   -1.24405495056200
 C      1.68617892997000   -2.30131824007800   -0.72242032717900
 H      0.16682923480700   -2.52725178402200   -2.17343840821700
 H      2.14923583483300   -2.65780139390300    0.19403594187000
 H     -0.42457372200100   -0.41734963204300    1.07724536093000
 H     -0.12837249234400   -1.37014947076500   -0.21483794435200
 H     -0.25404613230800    1.55389640025600   -0.26043653376000
 H      0.15609680259100   -3.78825087788300   -0.80401169887800
