# Supplementary material for: Mining hydroformylation in complex reaction network via graph theory
Source: RSC Adv. 2021 Jul 1;11(38):23235–40. doi: 10.1039/d1ra03395f (PMC9036754; doi:10.1039/d1ra03395f)
Supplement: RA-011-D1RA03395F-s1643 [file RA-011-D1RA03395F-s1643.xyz]

18
eq2474         -678.382518166813   -678.382518166813
Co      2.07119881564000    0.72819619658100   -0.95868792604500
 H     -0.19372838166300    0.22366553177000   -1.82380745728900
 C      2.12518181797100   -0.96596576493800   -1.53757259763600
 O      2.24308864955700   -0.83535906638100   -2.77261282876200
 C      0.18440481859100    0.64815924784500   -0.88522826155500
 O     -0.39713158353000   -0.00584171594200    0.25530372860500
 C      3.28364913312700   -0.13704717440200    1.27257175539500
 O      4.22390433395800   -0.86395621780200    1.45779505819300
 C      2.30508301819500    0.66008646521800    0.88189646926600
 O      1.39918342209300    1.29936275590200    1.74118752817000
 C      0.75183002787100   -2.94028651307400   -1.10364990369100
 C      1.81180021095000   -2.18248745865400   -0.76958694087000
 H      0.16972913525200   -2.72367639956000   -1.99334679161400
 H      2.38305782380900   -2.35280512447900    0.13506289017100
 H      0.51460182060800    0.89672911664600    1.55535953504200
 H     -0.22313639986600   -0.96474091448400    0.22262944382700
 H     -0.07185582362800    1.71004603117500   -0.79217138515100
 H      0.44793492989400   -3.77623432798800   -0.48709126938200
