# Supplementary material for: Mining hydroformylation in complex reaction network via graph theory
Source: RSC Adv. 2021 Jul 1;11(38):23235–40. doi: 10.1039/d1ra03395f (PMC9036754; doi:10.1039/d1ra03395f)
Supplement: RA-011-D1RA03395F-s1644 [file RA-011-D1RA03395F-s1644.xyz]

18
eq2475         -678.478751205611   -678.478751205611
Co      1.89001872602000   -0.91958179307900    0.63310513663200
 H      0.58686159255700    1.91666555758200    0.38459085003400
 C      2.13623136536400   -0.13565742279500    2.29177504744900
 O      2.13436619418100    0.45839606697100    3.28501198924500
 C      0.46203217900700    0.93397791998200   -0.08282666726600
 O      0.19159642469700   -0.11715679614700    0.89063054012900
 C      1.78966602787900    0.47341647972900   -0.63706464605400
 O      2.57671722463900    0.88218417392200   -1.46542321300500
 C      3.54071499209500   -1.49227753118100    0.24240401951200
 O      4.59282910800800   -1.84142160835400   -0.09359125151900
 C     -0.02913051111700   -1.55523542333200   -1.66111951317400
 C      1.28901258442800   -1.88758937551600   -0.97628419176800
 H     -0.78613040969700   -1.29334849691800   -0.92109274564500
 H      2.08009131513900   -2.06223507942800   -1.70848755869800
 H      1.17405182985000   -2.78265064613400   -0.33395202164100
 H     -0.37434220271700   -2.42268822466000   -2.23192568310300
 H     -0.31495875917300    0.99197561633400   -0.85018179140000
 H      0.08916808924800   -0.72892874440600   -2.36751724782200
