# Supplementary material for: Mining hydroformylation in complex reaction network via graph theory
Source: RSC Adv. 2021 Jul 1;11(38):23235–40. doi: 10.1039/d1ra03395f (PMC9036754; doi:10.1039/d1ra03395f)
Supplement: RA-011-D1RA03395F-s1645 [file RA-011-D1RA03395F-s1645.xyz]

18
eq2476         -678.459478295786   -678.459478295786
Co      2.53566291284900   -1.46906023276300    0.49218915879500
 H     -0.08456379329300    2.30562009120700    0.28862291687000
 C      1.43745095952800   -0.01339528268800    1.19342885823900
 O      1.75740102980400   -0.86585380906800    2.11677204400300
 C      0.52373600031700    1.45693904169100   -0.00823142209100
 O      0.11107946728300    0.21877592207600    0.70532916564200
 C      1.90497686839800    1.33809505046500    0.65855072826500
 O      2.93549367566500    1.98795440018300    0.69305158274300
 C      3.30060017400500   -1.26187933544900   -1.05814553599900
 O      3.75215688206300   -1.06113855957400   -2.11607576471900
 C      0.42241933735700   -1.87374336902700   -1.54404545930500
 C      1.14489126323900   -2.47234847698100   -0.34508887857400
 H     -0.03196151647700   -0.92219204811600   -1.26179080909000
 H      1.62124067825500   -3.43357189184100   -0.57633219881900
 H      0.46693734173700   -2.56803666507600    0.51088956495400
 H     -0.38929189466000   -2.53582727846500   -1.86227337185200
 H      0.53675306941100    1.30772717839900   -1.08845596836400
 H      1.08381331519400   -1.72022006244800   -2.40034355953100
