# Supplementary material for: Mining hydroformylation in complex reaction network via graph theory
Source: RSC Adv. 2021 Jul 1;11(38):23235–40. doi: 10.1039/d1ra03395f (PMC9036754; doi:10.1039/d1ra03395f)
Supplement: RA-011-D1RA03395F-s1646 [file RA-011-D1RA03395F-s1646.xyz]

18
eq2477         -678.395837268458   -678.395837268458
Co     -0.88688618846400   -2.47770974520600    0.50425858958200
 H     -0.52768128941700    0.29366159306900   -3.04032318033900
 C     -1.89914065481100   -1.09124991372100   -0.37644186473700
 O     -1.81876405353000   -0.97386848136000    0.94852360363400
 C      1.21554169420200    0.67361197349100   -0.10591712696600
 O      0.96818452627100    0.52886828022200    1.04231673046900
 C     -0.83453743015900   -0.54132975479800   -2.43217056835300
 O     -1.17246357800300   -0.14394485311300   -1.13119368785400
 C     -0.83374720989900   -1.79926583714800   -2.82553867647900
 O      1.51652098272900    0.82952954982600   -1.24534680522700
 C      0.87349958177300   -2.48160204656400   -0.12027491455000
 C     -0.75345494561800   -3.07427798552900   -3.14286857281700
 H      0.96607925518300   -3.52480421059600   -0.48303193226400
 H     -1.58814611914100   -3.61377972410400   -3.57610346526400
 H      0.17238548752600   -3.61638022356000   -2.96949888978100
 H      1.57247275609200   -2.29735387681000    0.70153746862100
 H      1.06956826863900   -1.81208839136100   -0.95996772643400
 H     -2.83045119172200   -1.37892035675600   -0.87019980464900
