# Supplementary material for: Mining hydroformylation in complex reaction network via graph theory
Source: RSC Adv. 2021 Jul 1;11(38):23235–40. doi: 10.1039/d1ra03395f (PMC9036754; doi:10.1039/d1ra03395f)
Supplement: RA-011-D1RA03395F-s1647 [file RA-011-D1RA03395F-s1647.xyz]

18
eq2478         -678.424741421184   -678.424741421184
Co     -1.89863128021400   -0.97820874394400    0.90461967852700
 H      1.82491585499500    0.76078505464400   -0.47762345941500
 C      0.90746251374500    1.25350557348600   -0.12334402533700
 O     -0.03490730801000    1.46167849920300   -0.90860528042100
 C     -2.07599096867000   -1.00374371024200   -0.84956127192200
 O     -2.22772471130400   -0.97403815359800   -1.99781577807600
 C     -0.16172092207000   -1.40911008565000    1.06541543050700
 O      0.95392357336800   -1.71033360674100    1.17684966503600
 C     -2.22381033043700   -0.37331582226100    2.52053231621100
 O     -2.45626043594200    0.08551589950800    3.56239846760000
 C      0.87291079505100    1.58413331592100    1.31767502130000
 C     -0.20346273552200    2.16791153337000    1.87737133129800
 H     -1.81698358661900    0.49476554460100    0.58350159492500
 H     -1.05528591008100    2.43468834624100    1.26029979523700
 H     -0.25749275170700    2.37112239929700    2.93949722923600
 H      1.73448827139900    1.29295070082700    1.90714318412000
 H     -3.36980795278100   -0.98277215283900    0.84223788718700
 H     -2.20488892141200   -2.43248871600500    1.16744176032900
