# Supplementary material for: Mining hydroformylation in complex reaction network via graph theory
Source: RSC Adv. 2021 Jul 1;11(38):23235–40. doi: 10.1039/d1ra03395f (PMC9036754; doi:10.1039/d1ra03395f)
Supplement: RA-011-D1RA03395F-s1648 [file RA-011-D1RA03395F-s1648.xyz]

18
eq2479         -678.344399116392   -678.344399116392
Co      0.54574980267300   -0.58781412953900    0.72539559895200
 H     -3.09543761716700   -1.48282458084800   -3.41507657426600
 C     -2.05539928906800   -0.81282429364400   -0.39194379664800
 O     -0.88691735966400   -0.43283824733200   -0.57273270608200
 C      2.00238868753900    0.53403914407100   -2.01900773949100
 O      0.30793650322100   -0.87175054435300    2.29592967187000
 C     -2.31023301710800   -1.53991941293300   -2.68129205251600
 O     -2.83783524934200   -1.25957614983400   -1.37732672408400
 C     -1.06526293054000   -1.89258874377100   -2.90699949502500
 O      1.59270986744500    0.26534151193600   -0.96967027251300
 C      0.95134463704500   -2.37264979975000    0.13747803170200
 C      0.17169103230100   -2.26902679559100   -3.13111955649400
 H     -0.00036452575600   -2.90119590488800    0.01124996391600
 H      0.46201538360700   -3.30873167661400   -3.03354659538100
 H      0.94141623555700   -1.54823419019300   -3.38517665328200
 H      1.56397910456500   -2.87369166463100    0.88415218013400
 H      1.46780658301800   -2.31157936927900   -0.82856466032400
 H     -2.54660795671100   -0.83503915686400    0.57601055608400
