# Supplementary material for: Mining hydroformylation in complex reaction network via graph theory
Source: RSC Adv. 2021 Jul 1;11(38):23235–40. doi: 10.1039/d1ra03395f (PMC9036754; doi:10.1039/d1ra03395f)
Supplement: RA-011-D1RA03395F-s1649 [file RA-011-D1RA03395F-s1649.xyz]

18
eq248          -678.467671186926   -678.467671186926
Co     -0.02415620618200    0.27131094232200   -0.10963955089400
 H     -0.72788946638400    0.46619898941100    1.18065432379600
 C      0.23984808504300    2.02540546718300    0.07395518688500
 O      0.40596184842300    3.16480215801900    0.24887636824200
 C     -1.60617188812100   -0.40795809892800   -0.57093280114200
 O     -2.63325131383500   -0.89699952601400   -0.82313728694100
 C      0.78616905278100    0.05528340902500   -1.69890890431600
 O      1.28254940779900   -0.07531221292100   -2.74060415107200
 C      0.95905027391800   -0.81793759721800    0.91630620876500
 O      1.53630306508900   -1.53634406613500    1.62812869676500
 C      0.15561245006400   -3.05784158724300   -1.29166660750200
 C      1.49071486349800   -3.14618800699600   -1.38151440537900
 H     -0.45439352635700   -2.76968024060600   -2.14174610546500
 H      2.09644162752700   -3.41670163966200   -0.52341380751900
 H      2.01122465349400   -2.92929691629100   -2.30782472450300
 H     -0.36531049718100   -3.24982322434800   -0.35956020560000
 H      3.22949795960700   -1.20470223059900   -0.78116292094200
 H      3.36821860344100   -0.48929284629700   -0.64219726720400
