# Supplementary material for: Mining hydroformylation in complex reaction network via graph theory
Source: RSC Adv. 2021 Jul 1;11(38):23235–40. doi: 10.1039/d1ra03395f (PMC9036754; doi:10.1039/d1ra03395f)
Supplement: RA-011-D1RA03395F-s1650 [file RA-011-D1RA03395F-s1650.xyz]

18
eq2480         -678.512333584618   -678.512333584618
Co      2.00251832184200   -0.18676718061600    0.31409380356300
 H      2.83636670474200    0.66152956569400   -1.75207306193100
 C      2.69154202473400   -1.82852303341800   -0.47084242916200
 O      3.71086646040600   -2.07211431957700   -1.06986146307300
 C      1.79385174380700    0.37394774828300   -1.65118173381000
 O     -0.34650174168800    1.38488685382300   -1.15815413150200
 C      0.97880147376100    1.24507789510200   -0.88671113789300
 O      1.47723619956200    1.71797110482400    0.23110558021200
 C      2.30902662710300   -0.36111008620300    2.04519956149600
 O      2.48261759161200   -0.51653154603700    3.18635889454000
 C      0.13522884620700   -2.20010055657100   -0.55648646233700
 C      1.47361494897600   -2.11270264626600    0.15386837645400
 H      0.14935095809700   -1.68717640131900   -1.51664076256300
 H      1.55518529851400   -2.66415053144100    1.08492580303400
 H     -0.80410883117200    1.81900333760200   -0.41306533115900
 H     -0.64217748427800   -1.73739211065600    0.05574814616300
 H      1.35545875559600   -0.17075099018700   -2.47398356469400
 H     -0.13008212890000   -3.24725243561800   -0.72424904056500
