# Supplementary material for: Mining hydroformylation in complex reaction network via graph theory
Source: RSC Adv. 2021 Jul 1;11(38):23235–40. doi: 10.1039/d1ra03395f (PMC9036754; doi:10.1039/d1ra03395f)
Supplement: RA-011-D1RA03395F-s1651 [file RA-011-D1RA03395F-s1651.xyz]

18
eq2481         -678.496493085209   -678.496493085209
Co      2.25036324353100    0.06236270123800    0.90231672342900
 H      2.31309847802500    2.54086267403100   -1.15629447199300
 C      0.60890626618300   -0.80633071097300    0.90867375859700
 O      0.27708553957900   -0.92910447690800    2.08228737593600
 C      1.70691533996600    1.68936537132500   -0.83935694468700
 O      1.49408350705400    1.67853801021800    0.61986083843800
 C      2.43969994546400    0.37654903394500   -0.93635809971300
 O      2.95132126037900   -0.24333319954000   -1.85715393648600
 C      3.16840782886300   -1.47501562156100    0.97432036887200
 O      3.72866293895800   -2.48890972034200    0.92199011789800
 C      0.57517368077400   -2.41793758483500   -0.98794425317900
 C     -0.14204077190100   -1.23106663729100   -0.31831924648400
 H      0.66223484207600   -3.25738773789800   -0.29507338023600
 H     -1.16106820046300   -1.49708499060800   -0.03107505109000
 H     -0.18147366153300   -0.38638092774100   -1.00960083877100
 H      1.57229196246700   -2.13641046284000   -1.32863982222400
 H      0.76062378180600    1.67995698784600   -1.39306232910800
 H      0.00450978919700   -2.74082803549600   -1.85851975731300
