# Supplementary material for: Mining hydroformylation in complex reaction network via graph theory
Source: RSC Adv. 2021 Jul 1;11(38):23235–40. doi: 10.1039/d1ra03395f (PMC9036754; doi:10.1039/d1ra03395f)
Supplement: RA-011-D1RA03395F-s1652 [file RA-011-D1RA03395F-s1652.xyz]

18
eq2482         -678.473898410474   -678.473898410474
Co      1.29447511473900    1.14190983173900    1.39409646697500
 H      2.70027868471500   -2.06660306781900    1.06146324867800
 C      0.23527098340300    2.29714700718200    2.21806596511700
 O     -0.52627811214300    3.03142028959500    2.71441549549000
 C      2.41511624822300    1.15303613231900   -1.36531420392000
 O      3.12090491290400    0.64868212030900   -2.25015599789400
 C      2.27374421969300   -1.40079547675700    0.30843587159800
 O      2.46274923054800   -0.03649675906500    0.70831686376100
 C      0.96211720228100    0.75294873396300   -1.22208130684200
 O      0.29406127345200    1.08939168812500   -0.19132164774900
 C     -0.79009303658500   -0.72010109706200   -2.01992664507500
 C      0.37038280137800   -0.07906448578800   -2.26095250148300
 H     -1.29707405405700   -0.58224853968700   -1.07005212163600
 H      0.95256466829600   -0.22012343849800   -3.16101722969300
 H      2.78343794446700   -1.57314382957200   -0.64815730334300
 H     -1.22640293175200   -1.39195381390400   -2.74650089208500
 H      2.74491993147300    1.96313483022100   -0.70617282996700
 H      1.20775965416000   -1.64533507563100    0.18640737691900
