# Supplementary material for: Mining hydroformylation in complex reaction network via graph theory
Source: RSC Adv. 2021 Jul 1;11(38):23235–40. doi: 10.1039/d1ra03395f (PMC9036754; doi:10.1039/d1ra03395f)
Supplement: RA-011-D1RA03395F-s1653 [file RA-011-D1RA03395F-s1653.xyz]

18
eq2483         -678.477502384169   -678.477502384169
Co      0.29483692227700    1.11669238054600   -1.28700171846200
 H      3.22411176643300    0.92574618416200   -0.25501599713100
 C     -0.56269824230300   -1.34602363707900   -2.96173280363700
 O     -0.62150241252500   -0.25082024161100   -2.57116078687900
 C      2.89035094589000    0.00871528364600   -0.75448376790700
 O      1.78960810488100    0.22018630647900   -1.62704251000400
 C      2.58927349972100   -1.04009140101500    0.31062975667800
 O      3.13949447781400   -0.99720803244600    1.42438560538800
 C      0.67982139647700    1.93423513921700    0.20468492701200
 O      1.01185393198700    2.38006409579200    1.23326080686200
 C      0.21854560049300   -1.77114512689200    0.59419716627800
 C      1.57927618676100   -2.10983661016400   -0.04234179122900
 H     -0.17157346159900   -0.82979426458600    0.19191716657500
 H      1.48214008758700   -2.17918744693700   -1.12729314801900
 H      1.93589800136600   -3.06162999907800    0.35582987945200
 H      0.32969879790100   -1.65284961271700    1.67372608342900
 H      3.72617775240100   -0.36706072478400   -1.35771523675500
 H     -0.50651758513600   -2.56214761981400    0.39320742019600
