# Supplementary material for: Mining hydroformylation in complex reaction network via graph theory
Source: RSC Adv. 2021 Jul 1;11(38):23235–40. doi: 10.1039/d1ra03395f (PMC9036754; doi:10.1039/d1ra03395f)
Supplement: RA-011-D1RA03395F-s1654 [file RA-011-D1RA03395F-s1654.xyz]

18
eq2484         -678.481627447904   -678.481627447904
Co      2.40845365093000   -0.31367472363700    0.80677634596800
 H      1.71013275341800    2.14645149164300   -1.07097832101700
 C      1.61888453020600   -1.89886496153600    0.37345931055100
 O      2.69938902000500   -2.38573076972100    0.80085412100300
 C      1.29659029670700    1.16648708066100   -0.80729722097800
 O      1.09035575777100    1.01169234945000    0.62793355803300
 C      2.31974190327600    0.08334003369400   -1.02971594575900
 O      2.89351049950100   -0.39172179839600   -1.99268741522100
 C      3.65117808786500    0.97873836260400    1.30110431085700
 O      4.33087394615300    1.89030681525200    1.50854472716600
 C     -0.43867729429000   -1.64005127147100   -0.99158221633300
 C      0.42171488788300   -2.59377362419000   -0.15743652609800
 H     -0.66824652677000   -0.74775306542800   -0.40456971921300
 H      0.73090019531700   -3.48047981754200   -0.71700749655000
 H     -0.14151170412200   -2.93565487977600    0.71908489900000
 H     -1.36970279376300   -2.12232951641200   -1.28783967482000
 H      0.38179827451600    0.98942876286400   -1.38333828669100
 H      0.09341028568100   -1.33856579580300   -1.89725339811100
