# Supplementary material for: Mining hydroformylation in complex reaction network via graph theory
Source: RSC Adv. 2021 Jul 1;11(38):23235–40. doi: 10.1039/d1ra03395f (PMC9036754; doi:10.1039/d1ra03395f)
Supplement: RA-011-D1RA03395F-s1655 [file RA-011-D1RA03395F-s1655.xyz]

18
eq2485         -678.478298720871   -678.478298720871
Co     -1.15278576059300   -0.03836652684600   -0.25812821217500
 H     -1.87016949850400   -3.25524517336200    1.45500763818000
 C     -0.49818437747900    0.35989687975600    1.45988068417600
 O      0.41273094315200   -0.74320467444500    1.61141249987400
 C     -2.61963896932400    1.03475994607500    0.03825344949200
 O     -2.58102690681400    2.22826581123900    0.35451838305800
 C      0.52415679865500    2.03725249660400   -0.02814336547500
 O     -0.03935805507400    1.39634614939100   -0.94784527458500
 C     -1.37585478479800   -2.31935810097100    1.22593637672400
 O     -1.94785939659500   -1.59061649448400    0.22925962674600
 C      0.27031205713700    1.67353728243400    1.39706610686300
 C     -0.26057137153300   -1.96214166062200    1.90226816336500
 H      1.20865407693400    1.61259238011100    1.95472669487000
 H     -1.26646160469200    0.33370105403100    2.23448729224700
 H      0.22373161560700   -2.55123176505000    2.66128874535000
 H     -0.33074339342400    2.47937608916200    1.83066761308200
 H     -3.57471534238300    0.48453505393300   -0.05873154744500
 H      1.18451716345300    2.86294712870400   -0.29389132658200
