# Supplementary material for: Mining hydroformylation in complex reaction network via graph theory
Source: RSC Adv. 2021 Jul 1;11(38):23235–40. doi: 10.1039/d1ra03395f (PMC9036754; doi:10.1039/d1ra03395f)
Supplement: RA-011-D1RA03395F-s1656 [file RA-011-D1RA03395F-s1656.xyz]

18
eq2486         -678.483800092549   -678.483800092549
Co     -1.40124884727100   -0.02495213839500   -0.80730355841300
 H      0.03463846834000   -0.75357666966900    2.12100405181600
 C     -2.92110938153600   -0.72001457694200   -1.35542654077000
 O     -3.92618284921700   -1.16643469846600   -1.75660958837500
 C      0.97894113102700   -0.30626249358200    0.25659156231400
 O      0.17332594462400    0.73146692175900   -0.17223329165900
 C      2.17064884612300   -0.55380506105300   -0.28096032192800
 O      3.27746978553400   -0.70484655329900   -0.71058798633700
 C      0.29116504095900   -1.24649666346600    1.18013043084000
 O     -0.99150565553000   -1.49751756142300    0.45402187763000
 C     -1.07173527293500    0.97419550779100   -2.56139561524500
 C     -1.74009173779200    1.80434312789300   -1.65444871807000
 H      0.01107187969000    0.98779163074500   -2.60457343565700
 H      0.80733298776700   -2.19239568880500    1.33745568041000
 H     -1.16716806010500    2.44848472850400   -0.99855583460000
 H     -1.65169417550600   -1.98398548219900    0.97075220476800
 H     -1.58891802953400    0.51172523576900   -3.39442481573600
 H     -2.79743617989700    2.01682543420500   -1.76316890560300
