# Supplementary material for: Mining hydroformylation in complex reaction network via graph theory
Source: RSC Adv. 2021 Jul 1;11(38):23235–40. doi: 10.1039/d1ra03395f (PMC9036754; doi:10.1039/d1ra03395f)
Supplement: RA-011-D1RA03395F-s1657 [file RA-011-D1RA03395F-s1657.xyz]

18
eq2487         -678.453718324313   -678.453718324313
Co     -1.53634794647400   -0.19423249413500   -1.18319523967000
 H      0.05584792356800    0.66485129091600    1.30338984965800
 C     -1.45522538189500   -1.63475314758100   -2.30117545477500
 O     -1.24208559873900   -2.45840009712700   -3.09930841496500
 C      0.82706073053600   -0.67677125642500   -0.16635191697800
 O      0.32763970627600   -0.01446855428600   -1.27109258219600
 C      1.74874156006900   -1.63515397361600   -0.26875951292900
 O      2.65686551599600   -2.40874847465500   -0.34617895291500
 C      0.09825242089500   -0.40555794986100    1.11319895608500
 O     -1.32682120137100   -0.77639746259800    0.88608053978500
 C     -1.82520963647700    1.52662978213300   -2.23268291663900
 C     -1.73503777504200    1.79752549542500   -0.85779251368000
 H     -0.94677552800100    1.61684536173600   -2.85967826243700
 H      0.48825157661900   -0.93872027599500    1.97970192436400
 H     -0.79174344287700    2.12069354922300   -0.43546620878900
 H     -1.44532224122700   -1.73608801189800    0.99720719047000
 H     -2.78535138187500    1.50445231673200   -2.73860414152000
 H     -2.62523540524400    1.97283890138600   -0.25902514748400
