# Supplementary material for: Mining hydroformylation in complex reaction network via graph theory
Source: RSC Adv. 2021 Jul 1;11(38):23235–40. doi: 10.1039/d1ra03395f (PMC9036754; doi:10.1039/d1ra03395f)
Supplement: RA-011-D1RA03395F-s1658 [file RA-011-D1RA03395F-s1658.xyz]

18
eq2488         -678.472595938042   -678.472595938042
Co      0.65329488815600   -0.92002500311400    1.17412728855400
 H     -0.21506667501400    1.74858970162700    3.20123775512600
 C     -0.18701162192200    0.65691008590100    3.21429794382800
 O      0.93384139343300    0.12893683192400    2.60473195773700
 C     -1.10338008049300   -0.45442403266500    1.34218464855600
 O     -1.40532090629000    0.27303448585500    2.42013436783700
 C      0.55459801485200   -2.04326126426900   -0.16271041844400
 O      0.50821541829100   -2.82945630212700   -1.03350056809000
 C     -2.16037505834700   -1.12351747476300   -0.69981102046800
 O     -2.23050381001400   -0.64955885273100    0.65600761394100
 C     -1.38635212074900   -0.26569770390000   -1.67883176666700
 C     -2.91497323405600   -0.26130346747200   -1.67562545596300
 H     -0.85910811048800   -0.77080138463400   -2.47496406911000
 H     -3.40300216661000    0.60597911559100   -1.25187623126100
 H     -3.43932020102000   -0.75227943859100   -2.48160808338800
 H     -0.87852174201100    0.59765565072400   -1.26734313580800
 H     -2.16771398295200   -2.20087218326300   -0.76832803735600
 H     -0.37503910120900    0.24766053271200    4.20839668008200
