# Supplementary material for: Mining hydroformylation in complex reaction network via graph theory
Source: RSC Adv. 2021 Jul 1;11(38):23235–40. doi: 10.1039/d1ra03395f (PMC9036754; doi:10.1039/d1ra03395f)
Supplement: RA-011-D1RA03395F-s1659 [file RA-011-D1RA03395F-s1659.xyz]

18
eq2489         -678.400717946155   -678.400717946155
Co      0.95980837640200   -0.73131986516300    0.82237528756700
 H      0.12125135476100    0.86168619071300   -2.40134989558100
 C     -1.70642533364000    1.26690169358500    2.59820554165600
 O     -2.67533263685500    0.89313682017000    2.02949093648500
 C     -0.15928592127700    0.64646401875100   -1.37716637377100
 O      0.63822636131300   -0.37121068772100   -0.82746967708700
 C     -0.37667645699200    2.82035659599400    0.21531184178000
 O     -0.75430933487100    1.65065219736300    3.19535844907300
 C     -0.66073694762200    1.76157305660500   -0.53389960466200
 O      1.91280805270800   -0.45768012567100    2.77783974564800
 C      1.52648439172800    0.45531703438300    2.01623530400000
 C     -1.66123047137400    0.76583234522500   -1.01517971494700
 H      1.57652706040700    1.52903196493400    2.20063081600700
 H     -2.03578168212000    0.05712690808500   -0.28431618950200
 H     -2.36256491933600    1.04348984336700   -1.79196733909600
 H     -0.36838479215900   -0.56525095707500    1.36118051319100
 H     -1.15300486369100    3.36794968551600    0.74010625512500
 H      0.64341071377600    3.17585127047500    0.31557833544700
