# Supplementary material for: Mining hydroformylation in complex reaction network via graph theory
Source: RSC Adv. 2021 Jul 1;11(38):23235–40. doi: 10.1039/d1ra03395f (PMC9036754; doi:10.1039/d1ra03395f)
Supplement: RA-011-D1RA03395F-s1660 [file RA-011-D1RA03395F-s1660.xyz]

18
eq249          -678.447478716832   -678.447478716832
Co     -0.07541182843900    0.22178559990900   -0.84375734797300
 H      1.00946016224700    1.01612478705300   -0.21341873013200
 C     -1.42928323357500   -0.74770040559900   -1.51309283066400
 O     -2.30965929079500   -1.37683477100000   -1.94047818606800
 C     -0.97159057246500    1.65464171073800   -0.31844700198700
 O     -1.48604179938700    2.64314563655700    0.02467184106900
 C      0.65519824497300   -0.98358714724700    0.22213832099000
 O      1.20450138851600   -1.73339518097000    0.92700967393100
 C     -2.47127057184400   -0.34780730492300    1.57321747140300
 O     -2.04729114587800   -1.38584645873100    1.86901682661800
 C      1.27501984731800   -0.10685521982300   -2.45104861781300
 C      0.55726394522200    1.06433856962200   -2.69110217919600
 H      0.99432683701200   -1.03944684041700   -2.92461180761300
 H      0.98979287760100    2.02805858658700   -2.45546100398200
 H     -0.29738582003300    1.06684132177900   -3.35622969222000
 H      2.26944360161700   -0.06001116696700   -2.02634251217900
 H      0.23723240741200    0.97600639263500    1.96976724163400
 H      0.12292708506800    1.07347540635600    2.69665362737900
