# Supplementary material for: Mining hydroformylation in complex reaction network via graph theory
Source: RSC Adv. 2021 Jul 1;11(38):23235–40. doi: 10.1039/d1ra03395f (PMC9036754; doi:10.1039/d1ra03395f)
Supplement: RA-011-D1RA03395F-s1661 [file RA-011-D1RA03395F-s1661.xyz]

18
eq2490         -678.415106237870   -678.415106237870
Co      0.28597319324800   -0.16939412608600    1.82842185451200
 H     -1.52033207947800    0.46208655143600   -1.54374233304900
 C     -1.84142232717600   -1.12156978828700    0.96686338657000
 O     -1.22204679911100   -1.44341924698100    2.04192505855700
 C     -1.15028518480000    0.84505164601500   -0.60421910879000
 O     -0.74640507340400   -0.20096172875200    0.27579894963500
 C      0.77912775256200    2.70334338954500   -0.64528347954900
 O     -2.89352510323500   -1.27490131717400    0.39068643258300
 C     -0.39750035550400    2.10958706066900   -0.50445870472700
 O      1.99288804512000    0.13461183098800    2.95116041266100
 C      1.79276211528700    0.80075531475700    1.89962869705000
 C     -1.79171475707700    2.10676981248700    0.01741823486200
 H      2.44526562693100    1.58658940235300    1.51931002861000
 H     -1.92436208118800    2.10370282861400    1.09494563882000
 H     -2.58338122173700    2.58759780928700   -0.54132941040500
 H     -0.30795956000800    1.04458464011800    2.30501761931900
 H      0.92933138724000    3.73187900513200   -0.34028985345100
 H      1.61836937347100    2.16359490541300   -1.07088919188000
