# Supplementary material for: Mining hydroformylation in complex reaction network via graph theory
Source: RSC Adv. 2021 Jul 1;11(38):23235–40. doi: 10.1039/d1ra03395f (PMC9036754; doi:10.1039/d1ra03395f)
Supplement: RA-011-D1RA03395F-s1662 [file RA-011-D1RA03395F-s1662.xyz]

18
eq2491         -678.531670298043   -678.531670298043
Co      0.77846665843200   -0.80636565237600   -1.95239541037000
 H      2.43347806833300    0.25438614425700   -0.21605069060500
 C      2.12449420650000   -1.88375902961600   -2.03390209827200
 O      3.07274873210100   -2.57436604249600   -1.98485050938700
 C      1.38163502428200   -0.00163735679900   -0.31114447800000
 O      0.61034869388300    1.26482062493900   -0.15813855106900
 C     -0.50570447968400    1.27363075019800   -0.87966439693300
 O     -0.65607966693100    0.43718073485200   -1.82454059326300
 C      0.87443722145800   -0.97720601888300    0.68962387977400
 O     -0.24812266853600   -0.91369840867800    1.22479711024700
 C     -2.27625477394500    1.54738468478600    0.75855470860100
 C     -1.55557971857400    2.22094277118100   -0.43404652790200
 H     -1.56574149404000    1.35024745578800    1.56134888066400
 H     -2.24283942180100    2.40460838291600   -1.25719088830600
 H     -1.08866974520900    3.15146188715600   -0.11183664432400
 H     -3.07330787664400    2.19717687552000    1.11801843963700
 H     -2.69732904849300    0.58750078175900    0.45465882039600
 H      1.55731814307000   -1.81450259263800    0.89543624276600
