# Supplementary material for: Mining hydroformylation in complex reaction network via graph theory
Source: RSC Adv. 2021 Jul 1;11(38):23235–40. doi: 10.1039/d1ra03395f (PMC9036754; doi:10.1039/d1ra03395f)
Supplement: RA-011-D1RA03395F-s1663 [file RA-011-D1RA03395F-s1663.xyz]

18
eq2492         -678.490677337034   -678.490677337034
Co      0.51486546954100   -2.18881989039900   -1.03188109963100
 H      1.28293763273000    0.51742761359400   -0.07635049777900
 C      2.27542830357200   -2.05184973086300   -1.02812967418700
 O      3.41924351523000   -1.83056577415500   -0.92600444049600
 C      0.34220503625400    1.04498720668400   -0.29204322757500
 O     -0.04675683912300    2.03223691471800    0.31522395723200
 C     -1.02728410705400   -1.87444466035900   -0.14504808193000
 O     -1.94730755867700   -1.59151428733200    0.50769510860100
 C      0.27519259248600   -0.59690010623400   -2.06501883577100
 O     -0.38028136285000    0.47564073629000   -1.30336130934500
 C      1.43389092777000   -0.01735381095900   -2.86840890253700
 C      0.96714737138300    1.13965563676800   -3.76001497279400
 H      1.85754767948300   -0.81889157272400   -3.48068854992600
 H      0.54383611277100    1.94143391840200   -3.15172577906800
 H      1.80343290908200    1.53901762664900   -4.33622696590300
 H      2.22831173861500    0.33529524009500   -2.20213239907900
 H     -0.51506111993100   -0.95182348328800   -2.74160427928200
 H      0.19164324670200    0.79966215337100   -4.45185822628000
