# Supplementary material for: Mining hydroformylation in complex reaction network via graph theory
Source: RSC Adv. 2021 Jul 1;11(38):23235–40. doi: 10.1039/d1ra03395f (PMC9036754; doi:10.1039/d1ra03395f)
Supplement: RA-011-D1RA03395F-s1664 [file RA-011-D1RA03395F-s1664.xyz]

18
eq2493         -678.405824525668   -678.405824525668
Co     -1.11478679324700    1.89096614771200    1.34675251373900
 H      0.37581694608200   -2.00666090852700    0.55343259984700
 C     -1.10739639016400    1.01483987412000    2.86194112235900
 O     -1.11296745828000   -0.30566113532800    3.11755592868600
 C     -1.92034241738800    0.47884987547500    0.37967806343600
 O     -2.07106298984500   -0.83405843276300    0.99072315852300
 C      0.05248338663400    1.60448733887800   -0.22467639681000
 O     -0.44598575820400    2.83736536186700   -0.16474814748000
 C      0.30511285232100   -1.28557972952800    1.38239248761300
 O      1.27725126860100   -0.64717722383000    1.78109823973900
 C     -0.87139756169500    0.52434545413300   -0.76374989568200
 C     -1.11478309728000   -1.18924215178100    1.96282461945700
 H     -1.32139946493400    0.82954694110600   -1.71025117721600
 H     -1.03534047138600    1.52286809600700    3.83304584078900
 H     -1.41465169685400   -2.16271120153400    2.34352627167700
 H     -0.36768219539700   -0.43263990488500   -0.90508222456400
 H     -2.92800842411000    0.76802397242600    0.08409385491300
 H      1.12187345894400    1.43548350217600   -0.10052331130100
