# Supplementary material for: Mining hydroformylation in complex reaction network via graph theory
Source: RSC Adv. 2021 Jul 1;11(38):23235–40. doi: 10.1039/d1ra03395f (PMC9036754; doi:10.1039/d1ra03395f)
Supplement: RA-011-D1RA03395F-s1665 [file RA-011-D1RA03395F-s1665.xyz]

18
eq2494         -678.470532691128   -678.470532691128
Co      1.85783369499400   -0.57801630969000   -0.14273971607200
 H      0.93677962886900    1.83675975027500    0.03423605994000
 C      0.35342968431500   -1.89084612461400   -2.95607900066900
 O      0.80065578638200   -1.38904004078600   -3.89926781017300
 C      1.40900468639900    1.30059347031000   -0.79117586187300
 O      0.71918843045700    0.41428024243500   -1.47137220403000
 C      3.13295921090800   -0.98235285270100   -1.36664546159000
 O      3.95280707823400   -1.24954838218300   -2.14512219498700
 C      2.84300814687600   -0.37646289717800    1.27876177138700
 O      3.45618291192600   -0.19139724164200    2.25706325434600
 C      0.20043022272900   -1.99040892429200    0.40562448319300
 C      0.33795228376200   -0.63139190595400    1.05012538551600
 H      1.05506019706400   -2.21794727343000   -0.32980085832500
 H      0.46954096014300   -0.62691917889700    2.12751828172400
 H     -0.37984284456900    0.10828718980600    0.70616270930600
 H     -0.67143007552300   -2.05950622933600   -0.24034260244300
 H      2.29754829062500    1.75185521279800   -1.23739624676800
 H      0.25768747683500   -2.81009383237400    1.11850106330400
