# Supplementary material for: Mining hydroformylation in complex reaction network via graph theory
Source: RSC Adv. 2021 Jul 1;11(38):23235–40. doi: 10.1039/d1ra03395f (PMC9036754; doi:10.1039/d1ra03395f)
Supplement: RA-011-D1RA03395F-s1666 [file RA-011-D1RA03395F-s1666.xyz]

18
eq2495         -678.381081427165   -678.381081427165
Co      0.70868807033400   -2.43175772115900   -0.73667284713900
 H     -0.88862304027200   -3.14023658623500   -2.51702566819200
 C     -2.16982040109200   -0.36626728427900   -1.20778849267400
 O     -1.26146001929600    0.39802219326000   -0.91066308998300
 C      1.25863989424300   -0.80844798280000   -0.10768878216000
 O      0.72179109911400   -4.03021115504300   -0.93089346791400
 C     -0.77056316523400   -2.12776882155400   -2.15801633981900
 O     -2.02189321961800   -1.60977634992100   -1.77430558429300
 C      0.35740377266800   -1.37426275207400   -2.40602331632000
 O      1.65607539449400    0.19447338904300    0.32000205557200
 C     -0.62904431072900   -2.45095025079300    0.70393481526900
 C      1.12039862286600   -0.60149677364200   -3.15816018958100
 H     -1.03580986974400   -1.45305861859100    0.86249751400700
 H      2.08084515194100   -0.23885439472300   -2.81431731236400
 H      0.78110682819600   -0.30147342208700   -4.14330642663400
 H     -0.08317357545500   -2.80900182996600    1.57507600289700
 H     -1.38271890183500   -3.16313152563800    0.37813398612800
 H     -3.23286243849300   -0.18670411776000   -1.05702368037400
