# Supplementary material for: Mining hydroformylation in complex reaction network via graph theory
Source: RSC Adv. 2021 Jul 1;11(38):23235–40. doi: 10.1039/d1ra03395f (PMC9036754; doi:10.1039/d1ra03395f)
Supplement: RA-011-D1RA03395F-s1667 [file RA-011-D1RA03395F-s1667.xyz]

18
eq2496         -678.365955986688   -678.365955986688
Co      1.59319321848300   -1.09527866072900    0.20386985282000
 H     -1.38693136874400   -0.16340686032400   -3.04255457026300
 C     -2.55864112072700   -0.78720466437900   -0.60895098767300
 O     -1.84545711316600    0.15084400858600   -0.25486686417300
 C      0.92298918440600    0.26167741525900   -0.76231026182500
 O      2.66247279113800   -1.91231660971500   -0.66507996999900
 C     -1.30228169323300   -1.14868443178700   -2.60690431166900
 O     -2.38622336137500   -1.52188634544700   -1.74348950549400
 C     -0.31280465181600   -1.98812104787000   -2.80561441979800
 O      0.66940471203500    1.11658434155200   -1.49766769616800
 C      0.08623995817500   -2.16301515920500    0.59492589059100
 C      0.70984317305700   -2.80136756233600   -2.93417864043800
 H     -0.50817339193300   -1.52970185521700    1.26691251379300
 H      0.72484562821000   -3.56967260831200   -3.69787675436200
 H      1.55976672630300   -2.70347653180700   -2.25350943775800
 H      0.46760857066600   -3.05782411759400    1.08806026465200
 H     -0.46953475988900   -2.41834459074400   -0.30394062227900
 H     -3.41733660948500   -1.16970872390400   -0.05906530347700
