# Supplementary material for: Mining hydroformylation in complex reaction network via graph theory
Source: RSC Adv. 2021 Jul 1;11(38):23235–40. doi: 10.1039/d1ra03395f (PMC9036754; doi:10.1039/d1ra03395f)
Supplement: RA-011-D1RA03395F-s1668 [file RA-011-D1RA03395F-s1668.xyz]

18
eq2497         -678.448150180186   -678.448150180186
Co      1.15115828482300   -0.33218464600100    0.52937296225800
 H     -0.88731658577500    0.05936362369700   -0.95061101294000
 C      2.32010890901300   -1.23642884383100   -0.62515031708800
 O      3.19929403918200   -0.87569548728300   -1.38310896630400
 C      0.15415474371100    0.36694033374300   -0.90160409728700
 O      0.29718379355500    1.42328471547900    0.11452425658700
 C      3.93030908681200    1.79285768978400   -0.94011922723800
 O      2.83206015736600    2.15499482088400   -0.81124809555200
 C      2.04353668739700   -0.47396029325400    2.06361039569600
 O      2.66315861001100   -0.60834216069300    3.04520165461100
 C      0.32741350408200   -2.77180349505000   -0.93077244153600
 C      1.44690026503300   -2.20296216695200   -0.07523387916700
 H      0.13622530175400   -2.12748799432300   -1.79194901522400
 H      1.85164361935900   -2.84876579649000    0.69671720018300
 H      0.96473465075600    2.08977979116200   -0.13303938891800
 H     -0.59769597322000   -2.83993668048100   -0.35384814918900
 H      0.60692813214400    0.61754624079600   -1.85990069738100
 H      0.58899854285700   -3.76935498369700   -1.29479013486500
