# Supplementary material for: Mining hydroformylation in complex reaction network via graph theory
Source: RSC Adv. 2021 Jul 1;11(38):23235–40. doi: 10.1039/d1ra03395f (PMC9036754; doi:10.1039/d1ra03395f)
Supplement: RA-011-D1RA03395F-s1669 [file RA-011-D1RA03395F-s1669.xyz]

18
eq2498         -678.485155954950   -678.485155954950
Co      1.65385282122200    0.09555981795800    0.18265971245300
 H     -0.92427124336900    0.42580466655700    0.30723611126100
 C      1.97108677928600   -0.55980475020900   -1.59454969253200
 O      1.87212220302400   -0.04511039182900   -2.70000633570200
 C     -0.14350276937900    0.36918484948900   -0.44180519327200
 O      0.49897775536400    1.67009536324400   -0.56529176534000
 C      3.35766864338500    0.53241055395100    0.54236716142200
 O      4.46544218347900    0.81312586252000    0.76596643266100
 C      1.10019785162700   -0.40695702706100    1.82085731828100
 O      0.70523817934900   -0.92491589778900    2.79028396444300
 C      0.95936794778200   -2.71492034584800   -0.67657701342100
 C      2.06111801310700   -1.67832131887500   -0.74851975407300
 H      0.00266384963800   -2.29233401038100   -0.98743880693100
 H      3.05408114677000   -2.00036248321100   -0.45560769861400
 H      0.83123347210100    1.81250004732500   -1.47446874753800
 H      0.84881271576600   -3.07019692586500    0.35028607097900
 H     -0.47584286876700   -0.04121560214400   -1.39502591163900
 H      1.19054908848900   -3.56669774035500   -1.32231480577500
