# Supplementary material for: Mining hydroformylation in complex reaction network via graph theory
Source: RSC Adv. 2021 Jul 1;11(38):23235–40. doi: 10.1039/d1ra03395f (PMC9036754; doi:10.1039/d1ra03395f)
Supplement: RA-011-D1RA03395F-s1670 [file RA-011-D1RA03395F-s1670.xyz]

18
eq2499         -678.460618216942   -678.460618216942
Co      1.26919851180900   -0.32903708176100   -1.14800364172100
 H     -0.72679646438300    1.16933198159800   -1.97379027190900
 C      2.26235925474300   -0.34141427859700   -2.58273013570000
 O      2.92003068304300   -0.36701722023400   -3.54349984031400
 C      0.06731356304800    1.15197393938400   -1.23838169560700
 O     -0.25948626222000    0.25543898754700   -0.15725310000700
 C      2.68431238455200    0.32598393198000   -0.03579255681300
 O      3.52136202541300    1.17663176759300   -0.15887332256400
 C      2.05551077148000   -0.65232039223900    0.94067269081000
 O      1.30750531981200   -0.18883573695500    1.87418388001300
 C      0.88201725051800   -2.87190725737500    0.59788716269000
 C      1.93122803608200   -1.87187384695000    0.20944416432400
 H      0.01112319332500   -2.35086177910200    1.00466818652000
 H      2.81156669561100   -2.22497284890600   -0.32295069486100
 H      0.00061661341000    0.44679743973400    0.79214735154900
 H      1.23702243568700   -3.57432146786900    1.35717893488500
 H      0.48232175842900    2.10975692822100   -0.93695995143500
 H      0.57158999849000   -3.44550839862000   -0.27989611321600
