# Supplementary material for: Mining hydroformylation in complex reaction network via graph theory
Source: RSC Adv. 2021 Jul 1;11(38):23235–40. doi: 10.1039/d1ra03395f (PMC9036754; doi:10.1039/d1ra03395f)
Supplement: RA-011-D1RA03395F-s1671 [file RA-011-D1RA03395F-s1671.xyz]

18
eq25           -678.446391560998   -678.446391560998
Co      0.18454141367200    0.28702988149000    0.13915093363100
 H     -0.22072325924600   -0.34121467035800    1.42104081043300
 C      0.63967065280600    0.91270579800700   -1.48154319483000
 O      0.92736040944700    1.28334163560900   -2.54665704549700
 C     -1.54361530139200    0.04599971228800   -0.13151873234800
 O     -2.69450419237100   -0.11273958699900   -0.24318226656800
 C      1.34821454454000   -1.03787499017300    0.24634055078500
 O      2.10541049784600   -1.91457755190100    0.38530516500600
 C      2.13361405905700    3.84034254724600   -1.03340097104100
 O      1.07046948027500    4.26992376374300   -1.20484513484800
 C      0.00431649792300    2.14121275038900    1.17022022030600
 C      1.30262242517400    1.65884139415100    1.32130638569000
 H     -0.23190682830700    2.89719585540600    0.43290603247500
 H      1.59009619577400    1.13657379420100    2.22406006811600
 H      2.11432961903900    2.02798342514700    0.70473404692700
 H     -0.72816103488100    1.99419560672000    1.95289272009000
 H     -1.67417179675500    2.53088665177700   -1.24005691740400
 H     -1.42309969067200    3.04502679936400   -1.71207560722800
