# Supplementary material for: Mining hydroformylation in complex reaction network via graph theory
Source: RSC Adv. 2021 Jul 1;11(38):23235–40. doi: 10.1039/d1ra03395f (PMC9036754; doi:10.1039/d1ra03395f)
Supplement: RA-011-D1RA03395F-s1672 [file RA-011-D1RA03395F-s1672.xyz]

18
eq250          -678.467619173131   -678.467619173131
Co      0.06047954477300   -0.54153366265500    0.31193700617100
 H      0.68924776099600   -1.87476934373900    0.47227782952600
 C     -0.71580349818700    1.07254708276600    0.16941741649300
 O     -1.22884907766300    2.11247159741300    0.10635596224500
 C      0.18862278878300   -1.00078608255100   -1.41484930576700
 O      0.26865101221300   -1.37322614550700   -2.51523731844900
 C      1.55831011654400   -0.03128189135900    1.13452010993000
 O      2.56069210864000    0.25541672732900    1.65356945209800
 C     -1.26884151875500   -1.35609971302700    1.17347683035400
 O     -2.14137565937300   -1.93267393917600    1.68736331987500
 C     -3.00401370628500   -0.46800097521700   -1.45167266420400
 C     -2.64012767700400    0.39666111146200   -2.41000171788000
 H     -2.82064037031200   -1.53302505440300   -1.54714825971800
 H     -2.80122684212800    1.46343913460900   -2.30040861464700
 H     -2.15068534800700    0.05914293056000   -3.31713554309300
 H     -3.47682045630600   -0.13409356528000   -0.53364640600700
 H      0.40554158958100    1.77764058124800   -2.36093654459000
 H     -0.21815838513700    1.49786918210500   -2.64901072620900
