# Supplementary material for: Mining hydroformylation in complex reaction network via graph theory
Source: RSC Adv. 2021 Jul 1;11(38):23235–40. doi: 10.1039/d1ra03395f (PMC9036754; doi:10.1039/d1ra03395f)
Supplement: RA-011-D1RA03395F-s1673 [file RA-011-D1RA03395F-s1673.xyz]

18
eq2500         -678.393532774120   -678.393532774120
Co      0.38001128930100   -0.64340809447900   -1.53203934643400
 H     -2.13598301955700   -0.35177896330500   -3.59657624672100
 C     -0.30123828070600    1.81805315895800    1.17671274029400
 O      0.81833637854400    2.10330835396700    1.05632948206900
 C     -1.69809519041400   -0.18590284304500   -2.61169449276700
 O     -1.10902379990000   -1.42452770096100   -2.08288072028100
 C      2.94919959935700    1.04017429239800   -0.95270655604700
 O      2.10036495642500    0.27235787525400   -1.16418082878000
 C     -2.73716155227500    0.34920971644200   -1.64982730417000
 O     -3.69761095935700    1.04602391889500   -1.99475216824600
 C     -0.44138846591600    0.69267104390000   -2.60802097086800
 C     -0.53146238945600    2.12491328666900   -2.12086549186300
 H      0.10698120641800    0.59781824624700   -3.55410361823400
 H     -1.07083648803400    2.19346921124800   -1.17386975327800
 H      0.46073323609100    2.56230764787100   -1.97982929933300
 H     -0.15007437394200   -0.12802415389600   -0.29206418082400
 H     -2.53984319144700    0.09814065252700   -0.59366705966600
 H     -1.07831513362700    2.73898654039500   -2.84360277224000
