# Supplementary material for: Mining hydroformylation in complex reaction network via graph theory
Source: RSC Adv. 2021 Jul 1;11(38):23235–40. doi: 10.1039/d1ra03395f (PMC9036754; doi:10.1039/d1ra03395f)
Supplement: RA-011-D1RA03395F-s1674 [file RA-011-D1RA03395F-s1674.xyz]

18
eq2501         -678.367830947343   -678.367830947343
Co      0.57496171643700    0.07405309787700   -0.86704741653200
 H     -1.56271159927200   -0.84520791306600   -2.98018399456700
 C     -0.95350310160800    1.50293920954300    1.52916933747000
 O     -0.23184624588500    1.15432374615800    0.68843755114600
 C     -1.49727829090300   -0.15108575454400   -2.13632790393100
 O     -1.00992171570800   -0.83251291432300   -0.93775484845900
 C      2.66280609804900    0.06829022981700   -1.70633386479000
 O      1.80287692791800   -0.81261067487200   -1.96256276597500
 C     -2.86768211320600    0.42920931333900   -1.86670408211000
 O     -3.43092029141000    1.25428893056100   -2.59615979962200
 C     -0.38061906313100    0.87422339183300   -2.34034435720100
 C     -0.63206558686600    2.34693858708000   -2.10141988783200
 H      0.22052439527500    0.68467456300800   -3.22749292433200
 H     -1.23518375105900    2.53297684300000   -1.21032792141400
 H      0.31232367861300    2.88977345284800   -2.00990179518200
 H      2.07010530838500    0.91505052116600   -0.91247420644200
 H     -3.32524239118400    0.05862913258100   -0.93385224496900
 H     -1.19203015295600    2.75983842708000   -2.94635746261000
