# Supplementary material for: Mining hydroformylation in complex reaction network via graph theory
Source: RSC Adv. 2021 Jul 1;11(38):23235–40. doi: 10.1039/d1ra03395f (PMC9036754; doi:10.1039/d1ra03395f)
Supplement: RA-011-D1RA03395F-s1675 [file RA-011-D1RA03395F-s1675.xyz]

18
eq2502         -678.471618105349   -678.471618105349
Co      1.33637141599100   -0.33302469598100    2.00078469765900
 H      2.90495613789500    1.32098626696100   -0.27128069912300
 C     -0.33463002238900   -1.69152915545000    1.72303573659700
 O     -0.74789532767100   -0.71319679262400    2.26491458559900
 C      1.95386030522100    0.85579223004100   -0.55249573330600
 O      1.09833567160600    0.64526876792100    0.56373201385500
 C      2.26859933878000   -0.40225187646000   -1.36905019760000
 O      3.26864865154800   -0.40496407414300   -2.10620127619300
 C      2.99482137132300   -0.89220525750600    1.75300413249400
 O      4.07175649369500   -1.25065527349300    1.49729850626400
 C     -0.12882816563600   -1.16302532272300   -1.54764811542100
 C      1.32552213248700   -1.57644614493200   -1.26868057721900
 H     -0.23170578272100   -0.76485560591500   -2.55973176814100
 H      1.66668636237000   -2.34197563140300   -1.96578097650900
 H      1.38309567357400   -1.99160238470500   -0.25698560903100
 H     -0.44483140815500   -0.39662997736800   -0.83670224560200
 H      1.43015472602900    1.54616783682100   -1.22425053937200
 H     -0.78612180348600   -2.02800823631700   -1.44591088322400
