# Supplementary material for: Mining hydroformylation in complex reaction network via graph theory
Source: RSC Adv. 2021 Jul 1;11(38):23235–40. doi: 10.1039/d1ra03395f (PMC9036754; doi:10.1039/d1ra03395f)
Supplement: RA-011-D1RA03395F-s1676 [file RA-011-D1RA03395F-s1676.xyz]

18
eq2503         -678.538198335203   -678.538198335203
Co      1.03406309676600   -0.31933696390800    1.61356491292900
 H      3.01589052345400    1.50016734753700   -0.63860483850900
 C      0.07336702582000   -1.41377826312300    2.61524871537500
 O     -0.57691352520900   -2.18863307306000    3.19363879305500
 C      2.05409490899500    1.00957730826700   -0.80836885123800
 O      1.34024773755800    0.86730324085400    0.40941832749400
 C      2.31971627605000   -0.29910814320600   -1.56030134102800
 O      3.30592286739100   -0.36871401166500   -2.31161052440500
 C      2.53225693456600   -1.12184308107900    1.95176122212100
 O      3.56471514762200   -1.63875978987900    2.10585864906100
 C     -0.10587063862300   -1.01306794520600   -1.66506158513200
 C      1.34559794938400   -1.44487441308900   -1.39924104640900
 H     -0.22648129638800   -0.67369026512000   -2.69580897537800
 H      1.65499111580000   -2.24289359042900   -2.07427994011100
 H      1.41786958837700   -1.82861958530600   -0.37538642027300
 H     -0.39743401744700   -0.20035930025500   -0.99605868274300
 H      1.45734980132800    1.64851144100400   -1.47099197800400
 H     -0.78058772500300   -1.85403623962600   -1.49572538498000
