# Supplementary material for: Mining hydroformylation in complex reaction network via graph theory
Source: RSC Adv. 2021 Jul 1;11(38):23235–40. doi: 10.1039/d1ra03395f (PMC9036754; doi:10.1039/d1ra03395f)
Supplement: RA-011-D1RA03395F-s1677 [file RA-011-D1RA03395F-s1677.xyz]

18
eq2504         -678.538119389421   -678.538119389421
Co      1.95335102083000   -0.43052439592400    1.58095753899100
 H      2.58310034148900    1.92848946080200   -1.27605256263000
 C      0.25642807124000   -0.52970812555600    1.90524502349800
 O     -0.89679560181500   -0.56846148103400    2.07307400670800
 C      1.92375096745900    1.12845085018400   -0.93653739683300
 O      2.28910127374900    0.74744867956600    0.37901029702100
 C      1.99155550477300   -0.01081802971200   -1.95855127022300
 O      2.26781915310400    0.24521686512100   -3.14153724074200
 C      2.31566119369200   -1.80725129087400    2.62527341098700
 O      2.54111091557000   -2.77344142460600    3.23614053266800
 C      0.09473271378800   -1.45935623744800   -1.25706113395500
 C      1.61653425250700   -1.39670362984900   -1.49266934653000
 H     -0.43973791271400   -1.39850627410500   -2.20617396114400
 H      1.91689697602500   -2.11971184864300   -2.24992189635900
 H      2.13977742099900   -1.62948897977800   -0.56016317377300
 H     -0.24262656633400   -0.63002663014400   -0.63013209020700
 H      0.89407177673300    1.51292578543200   -0.93623481478800
 H     -0.17593573064200   -2.39068862070500   -0.75661487096700
