# Supplementary material for: Mining hydroformylation in complex reaction network via graph theory
Source: RSC Adv. 2021 Jul 1;11(38):23235–40. doi: 10.1039/d1ra03395f (PMC9036754; doi:10.1039/d1ra03395f)
Supplement: RA-011-D1RA03395F-s1678 [file RA-011-D1RA03395F-s1678.xyz]

18
eq2505         -678.434673746774   -678.434673746774
Co     -2.42743563269800   -0.43275931777200   -0.02804994213200
 H      0.85476951494400   -2.30838607520900    0.01537430623100
 C     -1.92155711432500    2.03845970890600    1.41377386303900
 O     -2.35362095910200    1.29535088065300    0.35323724594500
 C     -0.12564315203200    1.81250501487600   -0.87265976545200
 O      0.39381852496200    0.72181511538400   -1.17657822412800
 C      0.70447459969200   -0.45117102797700    1.23472961636900
 O      1.88224755331100   -0.43766613564300    1.61855483320900
 C      0.17982234205400   -1.52413940495300    0.34879526521100
 O     -1.03816033266500   -1.55752177716600    0.01598965378000
 C      0.30375495408800    2.61634066397600    0.33275573584300
 C     -0.73238107464100    2.67169114749000    1.43644576136900
 H      0.51553525622300    3.63733170911700   -0.00267513463300
 H     -0.46671244254000    3.24357964389600    2.31665126389400
 H     -0.90144794056100    2.25355897461700   -1.50761328774300
 H      1.23625613675300    2.19165403666900    0.71729870723300
 H     -0.03686094867400    0.28893046102800    1.56701358155600
 H     -2.60207633406400    2.11033436360400    2.25792074838100
