# Supplementary material for: Mining hydroformylation in complex reaction network via graph theory
Source: RSC Adv. 2021 Jul 1;11(38):23235–40. doi: 10.1039/d1ra03395f (PMC9036754; doi:10.1039/d1ra03395f)
Supplement: RA-011-D1RA03395F-s1679 [file RA-011-D1RA03395F-s1679.xyz]

18
eq2506         -678.455174930442   -678.455174930442
Co     -1.60415775303600   -0.23965671427800    0.72984807202500
 H      0.41112639046300   -1.85177149948100    0.45663954070900
 C     -2.30757779338100    1.68085017986300    0.58034669246600
 O     -2.73227067276000    0.82341160269300   -0.34557966949200
 C      0.19503987216300    3.14954648768400   -0.83222934627300
 O      1.26380356797600    3.75662254505600   -0.91508360092700
 C      1.00201783158900   -0.30758600817300    1.92953225514800
 O      2.10802814544800   -0.01427554521400    1.45422478058700
 C      0.03058368957100   -1.20420220923100    1.24722166964300
 O     -1.09404909027000   -1.52257855893200    1.91846101215100
 C      0.06478142844100    1.70576743704900   -0.38600313984900
 C     -0.90080465501400    1.68038691587400    0.79077103777700
 H      1.04771422227500    1.32111833956600   -0.12041241020000
 H     -0.54233122265900    2.14894166195500    1.70162005528300
 H     -0.76696315557700    3.64042685876800   -1.06740476605500
 H     -0.33271062636400    1.12957947254000   -1.22649650301500
 H      0.64335273389600    0.10354691079500    2.88681480707800
 H     -3.02079996204600    2.16978010496200    1.23869374093500
