# Supplementary material for: Mining hydroformylation in complex reaction network via graph theory
Source: RSC Adv. 2021 Jul 1;11(38):23235–40. doi: 10.1039/d1ra03395f (PMC9036754; doi:10.1039/d1ra03395f)
Supplement: RA-011-D1RA03395F-s1680 [file RA-011-D1RA03395F-s1680.xyz]

18
eq2507         -678.492518758662   -678.492518758662
Co     -1.22704849574800   -0.22833316962800   -0.50654076542400
 H      1.00238766563500   -1.47066589064900   -0.01488509443900
 C     -1.67155650266300    1.92020032645800    1.35874592761700
 O     -1.99319024072900    0.73592472060400    0.82847842229200
 C     -0.27258633670900    2.33388505988700   -1.12632082876400
 O     -0.92780920599800    1.33806829983300   -1.55225375037700
 C      0.16296822430900   -0.71288784151200    1.87377818570800
 O      1.17415215137200   -0.10420118591100    2.26099379231400
 C      0.05522053375200   -1.27867540395600    0.49582892058200
 O     -1.06027424046900   -1.96407944612700    0.15096391203800
 C      0.51952013299600    2.28465008100000    0.13117173815400
 C     -0.57276986016700    2.68852837675800    1.10898560305000
 H      1.32495159500800    3.01371711772200    0.13586044080300
 H     -0.47034543820600    3.62723998341900    1.63129717260600
 H     -0.38060115245700    3.27836152286100   -1.66043433868600
 H      0.92378461894900    1.29042787823300    0.32809525858200
 H     -0.72702604522400   -0.84154924682800    2.50276614110100
 H     -2.39499445294400    2.25929679935500    2.09443349084200
