# Supplementary material for: Mining hydroformylation in complex reaction network via graph theory
Source: RSC Adv. 2021 Jul 1;11(38):23235–40. doi: 10.1039/d1ra03395f (PMC9036754; doi:10.1039/d1ra03395f)
Supplement: RA-011-D1RA03395F-s1681 [file RA-011-D1RA03395F-s1681.xyz]

18
eq251          -678.421865621990   -678.421865621990
Co      0.60013222549200   -0.02805464266500    0.71630985517900
 H      0.53272104412100   -0.69853506256900   -0.57147961510900
 C     -1.13552717173100   -0.45884525756500    0.77166160198700
 O     -2.27339179128800   -0.71415663657100    0.73121983351400
 C      1.01999035070300    1.40704575581800   -0.26361155509500
 O      1.23418713458400    2.31867139432100   -0.95981715210800
 C      1.87817696055000   -1.24294925373500    1.02527426020100
 O      2.69455900831700   -2.06645654691900    1.14527673231600
 C     -1.79043072160500    1.18698772699300   -2.11928337053700
 O     -1.21665930717100    0.26196779338600   -2.51626057469300
 C     -1.26419066126400    2.80130106240300    1.88216265671200
 C     -1.85563671319500    2.79210756695200    0.67914901095100
 H     -0.35269672584500    3.36357807490000    2.06085592928800
 H     -2.75181450394200    2.21213197059600    0.48976729751400
 H     -1.44455842952300    3.33834969910000   -0.16213436243300
 H     -1.66202960169000    2.22895937479700    2.71403963695600
 H      0.68923296857300    0.38650140509100    2.39057393431000
 H      0.56271888620600    1.08130356529700    2.02726011230400
