# Supplementary material for: Mining hydroformylation in complex reaction network via graph theory
Source: RSC Adv. 2021 Jul 1;11(38):23235–40. doi: 10.1039/d1ra03395f (PMC9036754; doi:10.1039/d1ra03395f)
Supplement: RA-011-D1RA03395F-s1682 [file RA-011-D1RA03395F-s1682.xyz]

18
eq252          -678.420698918586   -678.420698918586
Co      0.60452723910200    0.13074967463800    1.32032638144600
 H     -0.37463670071700    0.99079688259100    0.69261568878700
 C     -0.57504165174200    0.25256275217400    2.65598691534200
 O     -1.43627889456200    0.42627043458800    3.42476807503400
 C      1.58466016613300    1.59223100669400    1.05185718164000
 O      2.09957179479000    2.61356416775000    0.81394819582500
 C      0.09932346694300   -0.88315575983200   -0.05611669615400
 O     -0.33613838804000   -1.42824858313400   -0.99314188538300
 C      0.17217943452700    1.89957777724600   -2.04815392000900
 O      1.18568845254900    1.37784431084200   -2.25257713096700
 C     -1.89107361038600    2.71159840740600    0.48823463113900
 C     -2.48999892690300    1.61654838461100   -0.00733703861800
 H     -1.23137673963200    3.31486203174100   -0.12607849788700
 H     -3.11664105088600    0.98244253543000    0.61030117861700
 H     -2.32916403400100    1.30693195212900   -1.03434705521600
 H     -2.01197817332100    3.00478024119300    1.52536872392700
 H      2.01105409863900   -0.76742550113700    1.69854791571500
 H      1.50010646734000   -0.97202272559000    2.27676156886800
