# Supplementary material for: Mining hydroformylation in complex reaction network via graph theory
Source: RSC Adv. 2021 Jul 1;11(38):23235–40. doi: 10.1039/d1ra03395f (PMC9036754; doi:10.1039/d1ra03395f)
Supplement: RA-011-D1RA03395F-s1683 [file RA-011-D1RA03395F-s1683.xyz]

18
eq253          -678.445647690155   -678.445647690155
Co     -0.89198825120500    0.17604480656400    0.05281846720700
 H     -2.19691086533500    0.48684787422600    0.68731374858500
 C      0.68111186905800   -0.25132334927900   -0.70683606367900
 O      1.70608770535100   -0.50526772400500   -1.19396901570000
 C     -1.95171863015100    0.11606084966200   -1.36504176079200
 O     -2.70668336693600    0.10499962013500   -2.25403191610300
 C     -1.01263060077400   -1.10430968008600    1.25861664797300
 O     -1.15581611879900   -1.93791762636700    2.06386345674800
 C      0.12997241022700    0.06002257126200    4.34030871600000
 O     -0.88615010629200    0.53999793140300    4.05236694097000
 C     -0.54226560579400    2.27400949459300   -0.02447816832700
 C     -0.15195465411200    1.79000735284700    1.22265026605000
 H     -1.50953362865800    2.74312885379500   -0.14740405808000
 H      0.89129398920900    1.59662222786700    1.44158889023900
 H     -0.81696908566300    1.87581812509400    2.07009159667100
 H      0.18949468468600    2.46472638568500   -0.79976530196300
 H      2.17740651969300   -0.57952493872100    2.08337863499200
 H      1.50591263907200   -0.47870348062400    1.78473114553300
