# Supplementary material for: Mining hydroformylation in complex reaction network via graph theory
Source: RSC Adv. 2021 Jul 1;11(38):23235–40. doi: 10.1039/d1ra03395f (PMC9036754; doi:10.1039/d1ra03395f)
Supplement: RA-011-D1RA03395F-s1684 [file RA-011-D1RA03395F-s1684.xyz]

18
eq254          -678.446256588735   -678.446256588735
Co     -0.51113410207200   -1.04637167634900    0.06712814434900
 H     -1.87930182674900   -1.25198458134600    0.59181984718400
 C      1.15529944015900   -0.71940606526100   -0.51067592522500
 O      2.25009786146700   -0.53281326764200   -0.85701428556200
 C     -0.49496916824500   -0.16821244537200    1.60122334553800
 O     -0.57813968954000    0.39712032758600    2.61799222367700
 C     -1.47310801625100   -0.42366294481000   -1.28134444642400
 O     -2.17671628742400   -0.05027090975400   -2.13378440590500
 C     -2.99337819315300   -2.72893096740100    2.20598243297200
 O     -3.39325708080300   -3.44378863949300    1.38406629044900
 C     -0.64192326200500   -3.08691496905000   -0.53068449016800
 C      0.00696587791700   -3.01254537718000    0.70005716667000
 H     -0.07381247304600   -3.20279331538900   -1.44513783855700
 H     -0.52002925845600   -3.17948725697900    1.63046874460200
 H      1.08558219811200   -3.08966747733700    0.75898260024500
 H     -1.69706855168300   -3.32213087511800   -0.58494543642000
 H      1.32049044866700   -1.92661221396600    3.28162340495000
 H      1.43479866464900   -1.78687020011400    2.56264659899000
