# Supplementary material for: Mining hydroformylation in complex reaction network via graph theory
Source: RSC Adv. 2021 Jul 1;11(38):23235–40. doi: 10.1039/d1ra03395f (PMC9036754; doi:10.1039/d1ra03395f)
Supplement: RA-011-D1RA03395F-s1685 [file RA-011-D1RA03395F-s1685.xyz]

18
eq255          -678.440453183812   -678.440453183812
Co     -0.43874503584600   -0.46559129173600    0.81834083609100
 H     -1.09386484212700   -1.17329230139000   -0.30049898957700
 C      0.14642828384900    0.48898817334300   -0.56450456558100
 O      0.50581002311500    1.07393956268600   -1.50835915312100
 C     -2.08799441671200   -0.63177236130400    1.46136688626000
 O     -3.18736299109300   -0.75513291304600    1.83408254751900
 C      0.51301271161100   -1.96340803641100    1.03283038723800
 O      1.09952312316500   -2.96732598135400    1.12918629778400
 C     -2.13105244114000    2.67352277755300    0.10790715082100
 O     -2.95872644857800    2.53168420561500    0.90790656536700
 C      0.71565168377600    0.22880148772200    2.50805021254700
 C     -0.13449099795500    1.25077437863200    2.11024778744700
 H      0.44440685425900   -0.41705552514000    3.33278724621800
 H      0.22649222096500    2.05933516563900    1.48749908695800
 H     -1.06852801176700    1.42983634348000    2.62676970400500
 H      1.74893960054000    0.22127408972100    2.18732493076400
 H     -3.35454391883600    0.29455279383500   -1.27463480183400
 H     -2.63822220350800    0.16391530789100   -1.12826858105400
