# Supplementary material for: Mining hydroformylation in complex reaction network via graph theory
Source: RSC Adv. 2021 Jul 1;11(38):23235–40. doi: 10.1039/d1ra03395f (PMC9036754; doi:10.1039/d1ra03395f)
Supplement: RA-011-D1RA03395F-s1686 [file RA-011-D1RA03395F-s1686.xyz]

18
eq256          -678.446865861924   -678.446865861924
Co     -0.30425299049500   -0.35045203887600    1.03449595851300
 H      0.05088058928300   -1.73873001408700    1.42571631255700
 C     -0.73845603352200    1.27401298983300    0.40150828927300
 O     -1.02494210480400    2.30439451871100   -0.05636939574200
 C      1.30081466497200   -0.51888053371700    0.32189837226500
 O      2.37583062962800   -0.68351981807200   -0.10233616493800
 C     -1.75023164922300   -1.23876365048200    0.54483135905700
 O     -2.69078414889500   -1.87570002220200    0.27932302402900
 C     -0.62510822075800   -0.67050494102900   -2.38828894976300
 O     -0.00961072492700    0.29521187053200   -2.57396478905200
 C      0.41933968766000    0.23940058887000    2.94765869700600
 C     -0.93356941390700   -0.07357476573200    3.05474882106500
 H      1.17150322930700   -0.48433151053000    3.23260028415600
 H     -1.68856446803500    0.70225955675300    3.04762419816100
 H     -1.24121974445400   -1.04459644888900    3.41976460516300
 H      0.75106274471800    1.26612113109800    2.85162997933400
 H     -0.74427680290300    2.81224504797400    3.04574892967100
 H     -1.22824836460100    3.00366988273400    2.51775403473100
