# Supplementary material for: Mining hydroformylation in complex reaction network via graph theory
Source: RSC Adv. 2021 Jul 1;11(38):23235–40. doi: 10.1039/d1ra03395f (PMC9036754; doi:10.1039/d1ra03395f)
Supplement: RA-011-D1RA03395F-s1687 [file RA-011-D1RA03395F-s1687.xyz]

18
eq257          -678.439695708345   -678.439695708345
Co      0.19215947663900    0.04730349213200   -0.45083549513400
 H     -0.96482680277600    0.27484165992400    0.49288722560600
 C     -0.79373191130500   -1.40849240086000   -0.56162570214700
 O     -1.48893241753000   -2.34300983009600   -0.60331900600400
 C      0.32429134426800    1.72707461705000    0.05698296181200
 O      0.35135647772000    2.83533143642600    0.41854568250500
 C      1.68734217328900   -0.62979076119400    0.27716988242500
 O      2.66250366806700   -1.06797043702800    0.74058464246600
 C     -3.10363833578800    0.98098719857800   -0.95358604065000
 O     -2.87145988456500    2.11518979070600   -1.03331651265200
 C      1.05453391633500    0.12151860097500   -2.37872184713700
 C     -0.25701456266000    0.60417197808200   -2.45302347684400
 H      1.28184043249800   -0.89803256994800   -2.66336570646800
 H     -0.45560834310200    1.66857489036300   -2.47726851120700
 H     -1.05872682978800   -0.02905198315200   -2.81361080026200
 H      1.88971156972300    0.80873352993700   -2.32742255514600
 H     -0.16259431563900   -0.35460451740600    2.27681728747300
 H     -0.05997352082500   -0.48984117892800    3.00159306446900
