# Supplementary material for: Mining hydroformylation in complex reaction network via graph theory
Source: RSC Adv. 2021 Jul 1;11(38):23235–40. doi: 10.1039/d1ra03395f (PMC9036754; doi:10.1039/d1ra03395f)
Supplement: RA-011-D1RA03395F-s1688 [file RA-011-D1RA03395F-s1688.xyz]

18
eq258          -678.441217411422   -678.441217411422
Co     -0.51281115777600   -0.31989290145700   -0.14314961568800
 H     -1.60764539615200   -0.54950710166900    0.81773244601800
 C     -1.71055694324800   -1.11175236585500   -1.20280562563800
 O     -2.52318565222700   -1.62252203980500   -1.86812743423500
 C     -0.69627706852000    1.31015779612000    0.52367361280200
 O     -0.86541744256700    2.36950159627100    0.98788596685400
 C      0.42705842383600   -1.40288664121300    0.91527200594500
 O      1.00382720684800   -2.11402911738000    1.63932785254400
 C     -2.96403295113900    1.87689223310300   -1.61182476116800
 O     -2.17284171617900    2.23683503669700   -2.38104438409900
 C      1.20969498800000   -0.51209195880500   -1.47077548038000
 C      0.51377490682700    0.63380407194200   -1.81673744711400
 H      1.02867312202900   -1.44858321054200   -1.98159346144600
 H      0.86363962499200    1.60755228052000   -1.49785287725000
 H     -0.21496565739100    0.62844384261900   -2.61470718004500
 H      2.11265352818200   -0.44428674542900   -0.87849432471500
 H      2.41900993538700    1.65570423465700    0.43993307273600
 H      1.91663438378800    1.16959450570800    0.69177272736900
