# Supplementary material for: Mining hydroformylation in complex reaction network via graph theory
Source: RSC Adv. 2021 Jul 1;11(38):23235–40. doi: 10.1039/d1ra03395f (PMC9036754; doi:10.1039/d1ra03395f)
Supplement: RA-011-D1RA03395F-s1689 [file RA-011-D1RA03395F-s1689.xyz]

18
eq259          -678.467674624108   -678.467674624108
Co     -0.48516488276800   -0.47912838932900    0.69627415481100
 H     -1.48871280713700    0.02308184540400    1.66547659360500
 C     -1.05619783528000    0.93671830307100   -0.22535443959000
 O     -1.44515262266500    1.88455118718500   -0.77914310397600
 C      0.59991425241200   -0.16569656941000    2.08664950904800
 O      1.24536969254800    0.02643056203500    3.03662554290500
 C      0.69029661339200   -1.11133872053300   -0.50730425499200
 O      1.42594938719600   -1.53599326938700   -1.29917309446800
 C     -1.45616667193900   -1.96445612513400    0.86110716636100
 O     -2.07599861329000   -2.93576856331900    1.03456275512900
 C      2.62219686323200   -2.73860886634600    1.60874112465500
 C      1.40340301345300   -3.28273244181900    1.73909935625200
 H      3.19722387555300   -2.85135009475700    0.69613978461900
 H      0.81518894355100   -3.15003273886000    2.64107392103000
 H      0.94843089904100   -3.85811274955900    0.93927063879600
 H      3.06316776246000   -2.14721152562200    2.40388620107800
 H      3.09748421237800   -0.27761513494700    0.74987736554700
 H      2.97866363565800    0.38983019592100    0.44846984573500
