# Supplementary material for: Mining hydroformylation in complex reaction network via graph theory
Source: RSC Adv. 2021 Jul 1;11(38):23235–40. doi: 10.1039/d1ra03395f (PMC9036754; doi:10.1039/d1ra03395f)
Supplement: RA-011-D1RA03395F-s1690 [file RA-011-D1RA03395F-s1690.xyz]

18
eq26           -678.421061699276   -678.421061699276
Co      0.76645054862400   -0.02461547719100    0.84300733290900
 H      2.23270933708300   -0.01433452746000    1.13486027788000
 C     -0.92051452253600    0.01879718227300    0.26949069274300
 O     -2.01227368914600    0.04714753644200   -0.13399176735500
 C      1.32982518325000   -1.56502225257900    0.22380197252800
 O      1.81549011112200   -2.54594171247000   -0.18585679519700
 C      1.18558581293400    1.67591183510800    0.93206611316900
 O      1.57644177376500    2.77565434493600    0.96552518735100
 C      0.33423208640400   -1.09729353223600    4.06991613521600
 O      0.19615969149000   -0.60752675886900    3.02915964768500
 C      3.15007957971800   -2.11044938429000    3.14417710592000
 C      3.93223624173300   -1.41948878700400    2.30138715190200
 H      3.02913351398200   -1.81040363786700    4.17968279594200
 H      4.04733587684100   -1.71387957883200    1.26438609336800
 H      4.46123174002700   -0.52748463723100    2.61794098131800
 H      2.60392167862200   -2.98877579918400    2.81551665469500
 H      2.52932990947700    1.25616883705300    3.79454799838600
 H      2.54470701781400    0.74056571340300    3.26023761735800
