# Supplementary material for: Mining hydroformylation in complex reaction network via graph theory
Source: RSC Adv. 2021 Jul 1;11(38):23235–40. doi: 10.1039/d1ra03395f (PMC9036754; doi:10.1039/d1ra03395f)
Supplement: RA-011-D1RA03395F-s1691 [file RA-011-D1RA03395F-s1691.xyz]

18
eq260          -678.461675031947   -678.461675031947
Co     -0.68801296729400    0.42268114680300   -0.81217017455900
 H     -0.77371363538300   -0.58874370063000   -2.41170288184800
 C      0.73365018806600    1.37590682181800   -0.42205649127700
 O      1.67107464104900    1.97302285420000   -0.05752221097900
 C     -1.69221995382900    1.72810725181200   -1.49463227425200
 O     -2.33217360177800    2.58162894603600   -1.96050104746900
 C     -1.82515997649700   -0.28117911712100    0.35976316457500
 O     -2.47713776438300   -0.71997511596900    1.22374420911700
 C      1.18408386747000    1.18099230466500   -3.50875726674800
 O      2.11695239311800    0.54191421734800   -3.24865913640000
 C     -0.17490427729400   -1.47321393572900   -2.00740334927200
 C      0.41945285468400   -1.18767384621700   -0.64125712708300
 H      0.58806903932300   -1.63142616044600   -2.76859656776800
 H      0.14600552407700   -1.89165753777100    0.13832659088800
 H      1.49120997978900   -1.00535286908300   -0.63661576534500
 H     -0.88373576969500   -2.29831496667600   -1.98807894164400
 H      1.11766725642300   -0.36862129529200    2.27166689615600
 H      0.60923539687200   -0.15603135719600    1.77452744569100
