# Supplementary material for: Mining hydroformylation in complex reaction network via graph theory
Source: RSC Adv. 2021 Jul 1;11(38):23235–40. doi: 10.1039/d1ra03395f (PMC9036754; doi:10.1039/d1ra03395f)
Supplement: RA-011-D1RA03395F-s1692 [file RA-011-D1RA03395F-s1692.xyz]

18
eq261          -678.466939971131   -678.466939971131
Co      0.17572217181000   -0.24847531127300    0.40512861362500
 H     -0.34604365190900   -1.05438604699900    1.53313810869200
 C      1.72476419825500   -0.74567399854400    1.14040280813000
 O      2.68804586758500   -1.11501528367100    1.68063795151000
 C     -0.74390782928000   -1.47455702608800   -0.51252713158900
 O     -1.37787425134800   -2.28752073606100   -1.05505202570200
 C      0.74223192814700    0.74495338169200   -0.97447772884100
 O      1.06300555962200    1.39764292973600   -1.88022857244700
 C     -0.79393185803600    1.00266522660500    1.23371172896800
 O     -1.46246736454500    1.77087483091900    1.79911691706600
 C     -3.09247046690500   -1.24373562509100    1.70824551990400
 C     -3.66267925196000   -0.53889463152300    0.72038829897300
 H     -2.86697692820000   -0.79348094716200    2.66896994706600
 H     -3.85497542896700   -0.97811468313900   -0.25206485273100
 H     -3.91896816665800    0.50719831798900    0.84809578993100
 H     -2.80456897612200   -2.28059055358000    1.57149209102400
 H     -2.13862039094500    0.83866701825200   -1.56141369211000
 H     -2.55082571087700    1.29203255697100   -1.14413280807000
