# Supplementary material for: Mining hydroformylation in complex reaction network via graph theory
Source: RSC Adv. 2021 Jul 1;11(38):23235–40. doi: 10.1039/d1ra03395f (PMC9036754; doi:10.1039/d1ra03395f)
Supplement: RA-011-D1RA03395F-s1693 [file RA-011-D1RA03395F-s1693.xyz]

18
eq262          -678.467638768035   -678.467638768035
Co     -0.30073603392700   -0.00498335688100   -0.34931936208500
 H      0.02291382336400   -1.39035852874100    0.06842113456200
 C     -0.72175990774100    1.67930530520700   -0.81202254094600
 O     -1.00774689265800    2.77185742034200   -1.08241271077900
 C     -1.82503557022500   -0.79101093304200   -0.83942440261400
 O     -2.79379770330500   -1.35153767152400   -1.16137590702800
 C      0.09089220280800    0.32236672680000    1.35761728140600
 O      0.40709484268100    0.51129328273400    2.46310835770800
 C      1.13598839690700   -0.28423965642200   -1.38208847353800
 O      2.09565163795800   -0.51700496096900   -1.99925406523000
 C      2.37318765503100    2.77805000610300   -1.20796679006300
 C      2.26516366521800    2.39062611724500    0.07136862196100
 H      1.83036219524900    3.63696664672200   -1.58708088364100
 H      2.78762322465600    1.51734642020900    0.44747718304300
 H      1.63293562780700    2.92235329513900    0.77522971949400
 H      2.99135725736900    2.23136133810100   -1.91179613887600
 H      0.86210619568700    1.87595328678800   -3.19050730406400
 H      0.28014114393400    1.54249541208300   -3.50760634365300
