# Supplementary material for: Mining hydroformylation in complex reaction network via graph theory
Source: RSC Adv. 2021 Jul 1;11(38):23235–40. doi: 10.1039/d1ra03395f (PMC9036754; doi:10.1039/d1ra03395f)
Supplement: RA-011-D1RA03395F-s1694 [file RA-011-D1RA03395F-s1694.xyz]

18
eq263          -678.465623350561   -678.465623350561
Co     -0.12387834138500   -0.49810921104600    0.05861984767000
 H      0.40121033854700    0.86885814935200    0.23426756805400
 C     -0.76003225455700   -2.16088279017300   -0.15513720620300
 O     -1.16945461004800   -3.23901586719200   -0.29489807974100
 C      0.80258187932900   -0.26808509248200   -1.44554018264500
 O      1.42666117724200    0.00304114840500   -2.39241854743800
 C      0.79427084007400   -0.65465088728900    1.57547009999700
 O      1.41741512941900   -0.63339630123700    2.56099375834800
 C     -1.60922604066400    0.48046486508000    0.17019340929400
 O     -2.49357243410900    1.23587123536300    0.25526983767800
 C      0.74040467395500    3.00199610167100    1.08160028534600
 C      0.74906924081900    3.14286693778700   -0.25373938013200
 H      1.63402996419200    2.71825091672600    1.62736350549200
 H     -0.15433445838600    3.38530246522700   -0.80258952641300
 H      1.64949543074100    2.97580473304300   -0.83508239569100
 H     -0.17011208970600    3.12674279105100    1.65739737238300
 H      2.65408904806500    0.88081579970800    0.25877587525800
 H      3.30948001119800    1.21068698559800    0.15139228248600
