# Supplementary material for: Mining hydroformylation in complex reaction network via graph theory
Source: RSC Adv. 2021 Jul 1;11(38):23235–40. doi: 10.1039/d1ra03395f (PMC9036754; doi:10.1039/d1ra03395f)
Supplement: RA-011-D1RA03395F-s1695 [file RA-011-D1RA03395F-s1695.xyz]

18
eq264          -678.476719787887   -678.476719787887
Co     -0.15925078977800    0.26187915896300   -0.28347528685600
 H      0.11937508478400    0.27335487708500   -2.04946430138500
 C     -0.83196650687100   -0.99070193868700    0.77692268135700
 O     -1.31688173417200   -1.72108780678600    1.54468925257300
 C     -0.07390204120400    2.00504815190800    0.01399882076900
 O     -0.11663020894500    3.14588896751300    0.25340335361600
 C      1.55907981323200   -0.12115090352400    0.09777324023000
 O      2.66262273325800   -0.38015796806800    0.35223400332800
 C     -2.53294662234800   -1.66736409765400   -1.55611005662300
 O     -3.45243208605700   -2.36991267827500   -1.11946332837500
 C     -2.10474170658700    0.68018720750200   -0.69490695354700
 C     -2.66318431501400   -0.19269927115600   -1.83838471960500
 H     -2.19416463267600    1.72326781085100   -1.00510764215100
 H     -3.72350424552000    0.03902047104500   -1.97001710206300
 H     -2.13184052886800    0.04132596275500   -2.76598762141800
 H     -2.71163204072500    0.55581422943500    0.20457566981800
 H     -1.53650264992600   -2.10918652174300   -1.73728444053500
 H      0.03297266389300   -0.49508595970000   -1.89746331744200
