# Supplementary material for: Mining hydroformylation in complex reaction network via graph theory
Source: RSC Adv. 2021 Jul 1;11(38):23235–40. doi: 10.1039/d1ra03395f (PMC9036754; doi:10.1039/d1ra03395f)
Supplement: RA-011-D1RA03395F-s1696 [file RA-011-D1RA03395F-s1696.xyz]

18
eq265          -678.447457645134   -678.447457645134
Co     -0.49087110435300   -0.71493145789400    0.66521420876500
 H      0.06818635895400   -0.18041792142600   -0.58628184608800
 C     -1.10890016425900   -1.37006651713500    2.22001624980200
 O     -1.52212885494600   -1.79345053590900    3.22134047307800
 C     -0.14667648792300    0.95903542495300    1.12460636272500
 O      0.09678958345200    2.08168923372200    1.32870132477600
 C      0.82665343257700   -1.84286926914500    0.33274897563500
 O      1.71009238663700   -2.54034655798300    0.02423636828300
 C     -0.38724064762200    0.22438127457300   -2.90669933958400
 O     -0.65579319002500    1.34607500359400   -2.78672443586300
 C     -2.40071183091500   -0.35460502539300   -0.18329220131900
 C     -1.94844676284000   -1.61294884646200   -0.58537116853900
 H     -2.29746088049600    0.50651562635300   -0.83144851429000
 H     -2.30110810711800   -2.51169099807300   -0.09569401097900
 H     -1.47787264018300   -1.74612238496300   -1.55176386575900
 H     -3.11467508001500   -0.25350880627500    0.62428397381300
 H      1.93936652432300    0.68048979924300   -0.92628205733700
 H      2.05919655936800    1.40167433581100   -1.05447256870400
