# Supplementary material for: Mining hydroformylation in complex reaction network via graph theory
Source: RSC Adv. 2021 Jul 1;11(38):23235–40. doi: 10.1039/d1ra03395f (PMC9036754; doi:10.1039/d1ra03395f)
Supplement: RA-011-D1RA03395F-s1697 [file RA-011-D1RA03395F-s1697.xyz]

18
eq266          -678.445855990356   -678.445855990356
Co      0.60205541891700    0.10379477393000   -0.42548601832500
 H      0.16560269842800   -0.55006124762900    0.83291650099500
 C      1.08999709913100    0.89368154751800   -1.96310880587600
 O      1.42787103733100    1.40457850796200   -2.95245514442300
 C     -0.97387509060300    0.86336270835700   -0.16349375071800
 O     -2.04006253396800    1.28434680690700    0.05099230802700
 C      0.60294867720800   -1.59241659784000   -0.94009420937800
 O      0.59554007421900   -2.72836141939700   -1.20393375204500
 C      0.02689521324500    3.79968134169600   -1.14952379191700
 O      1.10660084070000    4.05223591045200   -0.80881018890300
 C      1.89931005747600    1.20684648374000    0.84147287343800
 C      2.57050175185500    0.07998971194000    0.36759091613300
 H      1.45923805577600    1.19495593238600    1.83003507246000
 H      3.26838757422000    0.15787537297000   -0.45704711774400
 H      2.64972901267900   -0.80626496645800    0.98325651581000
 H      2.06217429172200    2.18019636776500    0.39711849030100
 H     -0.09037504058700    2.62937142900700    1.64274883537800
 H     -0.41792055018400    3.27433557256600    1.80187968543800
