# Supplementary material for: Mining hydroformylation in complex reaction network via graph theory
Source: RSC Adv. 2021 Jul 1;11(38):23235–40. doi: 10.1039/d1ra03395f (PMC9036754; doi:10.1039/d1ra03395f)
Supplement: RA-011-D1RA03395F-s1698 [file RA-011-D1RA03395F-s1698.xyz]

18
eq267          -678.408574928953   -678.408574928953
Co     -0.34475532159800    0.53868988934500    0.57120937736300
 H     -1.68323058037600    1.08560158729600    1.84595820727600
 C      1.07692523170200    1.73322022986100    0.60794630519400
 O      1.62431208711300    2.71008444481700    1.11050831143700
 C     -1.38895571478300   -0.61197484874600   -0.38654960860000
 O     -1.99578745524500   -1.29371108077800   -1.10213666555500
 C      0.41279698208100   -0.57401238755100    1.76303004677300
 O      0.89175310464500   -1.27278466403000    2.55694219312300
 C      1.13438009182100    0.85223349891400   -0.53933813214400
 O      1.63817671912600    0.43339021603700   -1.56045599215900
 C     -1.32474880391800    2.11211528227800   -0.09726553476300
 C     -1.93755272767100    2.04717975521800    1.29284835838800
 H     -1.99713357715900    1.87239051674300   -0.91502217545000
 H     -1.56618633352400    2.84134844525700    1.93609211793400
 H     -3.02713168692400    2.03061216039800    1.26316699366500
 H     -0.76161361295600    3.01599889851400   -0.31055942146400
 H     -1.20863974658900    1.06497067885600   -2.89189241209600
 H     -0.49733515727600    0.92386895501700   -2.73474135337300
