# Supplementary material for: Mining hydroformylation in complex reaction network via graph theory
Source: RSC Adv. 2021 Jul 1;11(38):23235–40. doi: 10.1039/d1ra03395f (PMC9036754; doi:10.1039/d1ra03395f)
Supplement: RA-011-D1RA03395F-s1699 [file RA-011-D1RA03395F-s1699.xyz]

18
eq268          -678.444201249122   -678.444201249122
Co      0.23170641066400    0.21883261882200   -0.58707076209900
 H      2.20578082266700    0.49419984179100    1.32786149607700
 C     -0.33862057029100   -0.95619997752400   -1.84722949492600
 O     -0.73609967730900   -1.70720813873000   -2.63987066836500
 C     -1.17179481261200    0.77054186703400    0.30888904594800
 O     -2.10414668133300    1.13982567828400    0.90259244382200
 C      0.60213832144400   -0.99496319800000    0.86708222000100
 O      0.07883231524800   -1.81596956432300    1.58348234687700
 C      1.83033796103600   -0.24264424229700    0.61860200533000
 O      2.22867569082600   -0.28531091266100   -0.63073167679400
 C      0.71093882311700    2.28178025100900   -0.92399242714500
 C      0.66449880921300    1.63582593028300   -2.15110543069900
 H     -0.09289819060100    2.93682333940600   -0.61045224615700
 H      1.56215084336800    1.20042549757800   -2.56951301370700
 H     -0.19142906682000    1.74498408280700   -2.80337218561000
 H      1.64983043044300    2.36937473258000   -0.39084143711800
 H     -2.52638746323600    1.94801876012900   -1.99320203349200
 H     -2.19895971790100    1.28923228030600   -2.09056077069300
