# Supplementary material for: Mining hydroformylation in complex reaction network via graph theory
Source: RSC Adv. 2021 Jul 1;11(38):23235–40. doi: 10.1039/d1ra03395f (PMC9036754; doi:10.1039/d1ra03395f)
Supplement: RA-011-D1RA03395F-s1700 [file RA-011-D1RA03395F-s1700.xyz]

18
eq269          -678.420609872504   -678.420609872504
Co      0.38949524069300   -0.81881891581200   -0.10221731544900
 H     -0.61142381961100   -2.21242342246700    0.12226026809800
 C      0.61975014398900    0.92496503376600   -0.62700111001300
 O     -0.40633715694900    1.51531093034400   -0.28214034362800
 C      1.58103439320700   -0.58261769925500    1.18623566208200
 O      2.48952041395100   -0.46028809893600    1.90893957877000
 C      0.69810620699400   -1.45782204435100   -1.71298901191200
 O      1.04506155594400   -1.93174505993700   -2.72538803527300
 C      1.82265895868100    1.54260790221900   -1.32525865812700
 O      2.13979513617000    2.72430608450100   -1.20359453048100
 C      0.57966267694100    1.05671571981300   -3.94017318484500
 C     -0.61501924157500    0.99339581036300   -3.32860035521600
 H      1.08859405076100    2.00331883513100   -4.08399061008100
 H     -1.12640005622300    0.04861679675200   -3.17452566004200
 H     -1.10200718499300    1.87808287692300   -2.93641623953000
 H      1.07815669194900    0.16467952587900   -4.30363704452300
 H      2.41936086033300    0.81322918177000   -1.89150584786700
 H     -0.38779821245200   -2.03192822359100    0.86569620460400
