# Supplementary material for: Mining hydroformylation in complex reaction network via graph theory
Source: RSC Adv. 2021 Jul 1;11(38):23235–40. doi: 10.1039/d1ra03395f (PMC9036754; doi:10.1039/d1ra03395f)
Supplement: RA-011-D1RA03395F-s1701 [file RA-011-D1RA03395F-s1701.xyz]

18
eq27           -678.440654358478   -678.440654358478
Co      0.61530809795500    0.33018584279600   -0.48798570826200
 H     -0.52191598360100    0.97895375535200   -1.19102494365100
 C      1.67414929583300   -0.57161670582300    0.61186281123300
 O      2.35310067205000   -1.17266201645100    1.34426329621800
 C      0.10891916492800    1.60142546134400    0.61529578118800
 O     -0.30505130921500    2.45011769087500    1.30463011744300
 C     -0.13829285889200   -1.04574506661500   -1.29360270828200
 O     -0.70299435447900   -1.90636383387400   -1.84654293785200
 C     -2.64204758617500   -0.20122356659100    0.54467441708500
 O     -3.07590110797800    0.44953190408500   -0.31218491467000
 C      2.48079874079800    0.90355285729900   -1.56565322722500
 C      1.40970609150200    1.46143893085000   -2.22884467706800
 H      3.04817369357200    1.48026733135200   -0.84619355671400
 H      0.97216217669500    0.97325327733900   -3.09021743133900
 H      1.11479200462200    2.48805004541000   -2.05216348527500
 H      2.90239321239000   -0.03792544102400   -1.89530075990800
 H     -1.45740671593600    0.99767899560000   -2.92984689680800
 H     -1.53187357153500    0.66735661462700   -3.59090737573700
