# Supplementary material for: Mining hydroformylation in complex reaction network via graph theory
Source: RSC Adv. 2021 Jul 1;11(38):23235–40. doi: 10.1039/d1ra03395f (PMC9036754; doi:10.1039/d1ra03395f)
Supplement: RA-011-D1RA03395F-s1702 [file RA-011-D1RA03395F-s1702.xyz]

18
eq270          -678.421281822081   -678.421281822081
Co      0.15402735515700   -0.23371616011800    0.95206513905400
 H      0.89474373645000    0.16704227512800   -0.23433766894800
 C     -0.82304624933600    1.22416502800400    0.58008668302600
 O     -1.46781239031600    2.15630176939700    0.30824913618300
 C     -0.09956001808900   -1.75466111904900    0.04314076971600
 O     -0.27695957648600   -2.71946738047900   -0.58724136768900
 C      1.73096359683400   -0.01405177335100    1.77497375816800
 O      2.79327944530000    0.15387478927800    2.22481656672600
 C     -0.79995919599400    0.47940270302800   -2.47197698896000
 O     -0.96004490881600   -0.59305848456100   -2.88272489208400
 C     -3.24329068712600   -0.79840714253000   -0.47814531271600
 C     -3.32396398914200   -1.03874577522800    0.83812655749600
 H     -2.99084434994000   -1.58148814497100   -1.18437868460400
 H     -3.54577882105100   -0.24653847412700    1.54608009284600
 H     -3.14827820176800   -2.02997253062200    1.24416003097600
 H     -3.39505100996700    0.19824729652700   -0.87936749149200
 H     -1.07138954900100   -0.79862470710900    2.01070468087500
 H     -0.50277427207000   -0.58273286810200    2.52228852431600
