# Supplementary material for: Mining hydroformylation in complex reaction network via graph theory
Source: RSC Adv. 2021 Jul 1;11(38):23235–40. doi: 10.1039/d1ra03395f (PMC9036754; doi:10.1039/d1ra03395f)
Supplement: RA-011-D1RA03395F-s1703 [file RA-011-D1RA03395F-s1703.xyz]

18
eq271          -678.420671680656   -678.420671680656
Co     -0.01279044587200   -0.60109720935800    1.38757731213700
 H     -0.78851702707000   -0.58382863117500    0.16800639019600
 C     -1.05866165160800    0.81125156883400    1.71468195177800
 O     -1.82038310038200    1.69256015119600    1.79601190335500
 C     -0.77276503303900   -2.21362426842200    1.50228950936800
 O     -1.36049358723400   -3.22177668813700    1.45411367915500
 C      1.30151868740900   -0.39803556418000    0.20143088864600
 O      2.07284993183500   -0.27713638866200   -0.66480061004000
 C     -1.49344671285800    1.83450756295400   -1.65199909038100
 O     -0.40098870781900    1.79960966031800   -1.26576716275400
 C     -2.56389245087900   -1.24438455177600   -1.30648907725100
 C     -3.27223315935100   -0.63842880969600   -0.34037191683800
 H     -2.13413655127600   -2.22980909099500   -1.16112712859300
 H     -3.68176611686100    0.35650168873100   -0.47302613224400
 H     -3.43074622082400   -1.11076272260400    0.62362898956900
 H     -2.38082466943700   -0.76374092885700   -2.26117324052100
 H      0.52252889885800   -0.67417781352200    3.00420038686100
 H      1.19900883106000   -0.55005866356200    2.59933288041400
