# Supplementary material for: Mining hydroformylation in complex reaction network via graph theory
Source: RSC Adv. 2021 Jul 1;11(38):23235–40. doi: 10.1039/d1ra03395f (PMC9036754; doi:10.1039/d1ra03395f)
Supplement: RA-011-D1RA03395F-s1704 [file RA-011-D1RA03395F-s1704.xyz]

18
eq272          -678.385740674532   -678.385740674532
Co     -0.34511142106400   -0.51680942608500   -0.13441234903600
 H     -1.26349887697400   -0.90151194047100    1.00041970445400
 C      0.93757430423400    0.02621652435300   -1.28706079700800
 O      1.78922190258000    0.34398064667600   -2.01016854594100
 C     -0.10992137139000    0.94011086547900    1.04772069199600
 O     -0.42974987730000    2.09157005500700    1.30783202666600
 C     -0.25471179518700   -2.30011289331900   -0.38484891552700
 O     -0.21248029102100   -3.45869338935700   -0.44370056484500
 C      0.69433110258300   -0.18672926143500    1.41931760753200
 O      1.50856913465800   -0.70021140984300    2.16296927757700
 C     -2.05132864383500    0.62365149393100   -0.89050825470000
 C     -2.04688641424800   -0.56271129052800   -1.59169268991000
 H     -1.58274372096800    1.51803455200800   -1.28056349611900
 H     -2.68080206529500   -1.38294546019800   -1.27999748532800
 H     -1.57433507067900   -0.64092935080000   -2.56259954564000
 H     -2.68281849569100    0.75512053934100   -0.02248847118300
 H     -0.93580227321300    1.49565732790700   -3.34557730707700
 H     -0.27200223814300    1.18085741258000   -3.44437369571300
