# Supplementary material for: Mining hydroformylation in complex reaction network via graph theory
Source: RSC Adv. 2021 Jul 1;11(38):23235–40. doi: 10.1039/d1ra03395f (PMC9036754; doi:10.1039/d1ra03395f)
Supplement: RA-011-D1RA03395F-s1705 [file RA-011-D1RA03395F-s1705.xyz]

18
eq273          -678.452517594630   -678.452517594630
Co     -0.08441004669400    1.16568121037900    0.26913088394200
 H      1.53701047936400   -2.06860025179100    1.89665411480300
 C     -0.00141610598200    0.58679903690900   -1.40749249942000
 O      0.12043736540400    0.20579168769200   -2.50082543964400
 C     -1.22027014556400    2.55195158474800   -0.04460817565600
 O     -1.91367567535900    3.46322209176900   -0.23624179108600
 C      1.13066499355700   -0.26719713197800    0.67268010367900
 O      2.23214526544700   -0.48063868851000    0.13618621311100
 C      0.83483613502000   -1.22096291748800    1.85616574930400
 O     -0.04006336448100   -1.04525745893600    2.70606349287900
 C      1.52799678371000    2.47569458610400    0.48535135162400
 C      0.97689919783000    2.22730073039700    1.75006165069200
 H      1.31273591008400    3.39893414709200   -0.03944994173900
 H      1.43660423616000    1.51363080702800    2.42317470014000
 H      0.31924930661400    2.94667486313900    2.22291388235400
 H      2.38736857238100    1.91776790926900    0.13608685380700
 H     -1.40143920633100    0.29505584900300    0.94125907169700
 H     -1.04497050223100    0.59608548946100    1.59677685094600
