# Supplementary material for: Mining hydroformylation in complex reaction network via graph theory
Source: RSC Adv. 2021 Jul 1;11(38):23235–40. doi: 10.1039/d1ra03395f (PMC9036754; doi:10.1039/d1ra03395f)
Supplement: RA-011-D1RA03395F-s1706 [file RA-011-D1RA03395F-s1706.xyz]

18
eq274          -678.369084635864   -678.369084635864
Co     -0.43809622710000    0.40206676056600   -0.79664839602900
 H     -0.61208221871200    0.64210903588200    0.68086363799700
 C      0.17729533979900   -0.05369139293100   -2.41890059440000
 O      0.67775012465200   -0.38883477935700   -3.41479343891900
 C     -0.07903823126900   -1.21689871377000   -0.02843560720700
 O      0.89109363426500   -1.75512835678200    0.46412741077700
 C      1.08022656715300    1.29252127293800   -0.29643316962300
 O      2.15817866083700    0.97726446462500    0.16507393890500
 C     -3.54740373367400    1.81165271460700   -1.38895748810200
 O     -4.64200753245800    2.30937876895800   -1.57215492695900
 C     -2.79263880331700    0.56993025078400   -1.13250992612400
 C     -2.09455733705200    2.04879392021700   -1.28597371142100
 H     -2.84390636394600    0.15547979220100   -0.13060386081400
 H     -1.55417724056800    2.26655544164200   -2.20092534374600
 H     -1.72975141863800    2.51272742879900   -0.37517940052800
 H     -2.68691052955600   -0.13383669377800   -1.95117276007500
 H      0.81808205135500    2.35262612356900   -0.55611453807500
 H     -1.07342957439800   -1.72951569966500   -0.13132093224600
