# Supplementary material for: Mining hydroformylation in complex reaction network via graph theory
Source: RSC Adv. 2021 Jul 1;11(38):23235–40. doi: 10.1039/d1ra03395f (PMC9036754; doi:10.1039/d1ra03395f)
Supplement: RA-011-D1RA03395F-s1707 [file RA-011-D1RA03395F-s1707.xyz]

18
eq275          -678.465857746476   -678.465857746476
Co      0.08651835848600    0.39713480794600   -0.18039018073900
 H     -0.45857709926300    1.37544371269200   -1.13907968991400
 C     -1.49584820716400   -0.32037895072500   -0.56728657811000
 O     -2.55019668558800   -0.69356426161600   -0.89709541649700
 C      1.29512614246600    0.37181559131500   -1.48956008161700
 O      2.00836346344500    0.45916913243300   -2.40826350306200
 C      0.75023795265400   -0.79074185851100    0.98780443599200
 O      1.17836383884900   -1.55732635723000    1.74849781057800
 C      0.06768061107100    1.89062874902800    0.79044399066500
 O      0.01437750395500    2.92838352531300    1.31919462006400
 C     -0.39572111674700    3.41821795681000   -2.36376029140300
 C     -1.08411804068700    2.50892000596800   -3.07242108128900
 H      0.67941769101500    3.51804726920000   -2.46592246959700
 H     -2.15366200871000    2.38006581808200   -2.94425890492600
 H     -0.58921921134600    1.84361425397100   -3.77158071009200
 H     -0.88193810128400    4.05538677663100   -1.63296632425300
 H     -2.82391130841400    2.76888459142500   -0.13451499526900
 H     -2.40042570224300    2.33761172964900   -0.56392752674900
