# Supplementary material for: Mining hydroformylation in complex reaction network via graph theory
Source: RSC Adv. 2021 Jul 1;11(38):23235–40. doi: 10.1039/d1ra03395f (PMC9036754; doi:10.1039/d1ra03395f)
Supplement: RA-011-D1RA03395F-s1708 [file RA-011-D1RA03395F-s1708.xyz]

18
eq276          -678.467867767024   -678.467867767024
Co     -0.63918109377600   -0.20190743509000   -0.53270186623500
 H     -0.36568184194400    1.12456262086500   -1.13780187993700
 C      0.69887563647900    0.31588821693000    0.53081248023200
 O      1.59193776163500    0.68511551136700    1.18076073422300
 C     -2.25216576705800    0.52580181985000   -0.28963686785600
 O     -3.28101647125300    1.05507494699500   -0.15863664261600
 C     -0.18052334652700   -0.73455380167200   -2.17400374476800
 O      0.15430731809100   -1.03194748795500   -3.24925541727400
 C     -0.91013769465800   -1.82205485646100    0.18665002886300
 O     -1.05308130144800   -2.87961735419100    0.64609086468600
 C      2.34344999823400   -2.36961860599400    0.11591049431900
 C      1.95599091336600   -2.80900560916500   -1.09017338771000
 H      1.90024086212600   -2.75184255773000    1.02956251243600
 H      2.37912879313200   -2.40754927079200   -2.00426148400700
 H      1.18513389198300   -3.56493647946500   -1.19889096285500
 H      3.09636047032700   -1.59661479197000    0.22432042410900
 H      2.80336501708100   -0.03379614602700   -1.58632075567000
 H      2.32341584682200    0.48192405313000   -1.81681248383400
