# Supplementary material for: Mining hydroformylation in complex reaction network via graph theory
Source: RSC Adv. 2021 Jul 1;11(38):23235–40. doi: 10.1039/d1ra03395f (PMC9036754; doi:10.1039/d1ra03395f)
Supplement: RA-011-D1RA03395F-s1709 [file RA-011-D1RA03395F-s1709.xyz]

18
eq277          -678.446471794529   -678.446471794529
Co      0.31956160467200    0.42438108811400    0.16524369244900
 H      0.54778071887200    0.73825435753500   -1.26277412077800
 C      0.02222102152400   -0.03363651341000    1.87470791964600
 O     -0.20477354482700   -0.31255369729700    2.98090562708900
 C      2.04889792469200    0.08329651626300    0.01623550091600
 O      3.18719052214400   -0.10313060399500   -0.15807181744600
 C     -0.83952611165200   -0.62907568319300   -0.65523958073700
 O     -1.56182572846900   -1.29794495924800   -1.28133014863600
 C     -0.09022225007200    2.37695779612700   -2.90631761480400
 O     -1.16672731379200    2.00717455075300   -3.12866264605900
 C      0.55679285160600    2.52091081873500    0.42875325913000
 C     -0.80399769106800    2.22178253853600    0.38195307797700
 H      1.07305248676100    2.87659531673000   -0.45389505378000
 H     -1.38386276716500    2.16905962306900    1.29528300057800
 H     -1.37894289320100    2.33663577526100   -0.52724649954600
 H      1.05012257723600    2.68281767380100    1.37879847847300
 H     -2.74893522040500    0.55043589232900    0.68801254813500
 H     -3.47585566546200    0.44996626926400    0.58217748331800
