# Supplementary material for: Mining hydroformylation in complex reaction network via graph theory
Source: RSC Adv. 2021 Jul 1;11(38):23235–40. doi: 10.1039/d1ra03395f (PMC9036754; doi:10.1039/d1ra03395f)
Supplement: RA-011-D1RA03395F-s1710 [file RA-011-D1RA03395F-s1710.xyz]

18
eq278          -678.503835558088   -678.503835558088
Co     -0.17877953856700    0.06172601896100   -0.17823135873400
 H      2.81221401618000   -2.68282826907800   -1.93713807807800
 C     -0.78579383381800   -0.19172157982200    1.47256378114300
 O     -1.14152714552800   -0.32833892438400    2.57305943326200
 C      1.01526824346200    1.14381931463100   -0.91238059511100
 O      1.81892765259800    1.86242741847800   -1.35719217245100
 C     -1.63283816391900    0.90569141250000   -0.83403080517800
 O     -2.55473733988600    1.47661022547500   -1.25159829930000
 C      1.45804746308900   -0.74387889510100    0.58382703432800
 O      2.11752561041500   -0.23005314752400    1.48825141822400
 C      1.89050524540900   -2.04501025520000   -0.07945784624400
 C      2.41440545824300   -1.76754886727000   -1.49843529568500
 H      1.04696095145200   -2.73849088219000   -0.11751189144100
 H      1.62284767960100   -1.39326296314700   -2.15349079396900
 H      3.20879924473500   -1.01795622403800   -1.47107608795400
 H      2.68040193938600   -2.48111938136300    0.53589511525600
 H     -0.33605451687900   -1.21133673144900   -1.46827701236900
 H     -0.70549175610700   -1.54064793998200   -0.86106470331400
