# Supplementary material for: Mining hydroformylation in complex reaction network via graph theory
Source: RSC Adv. 2021 Jul 1;11(38):23235–40. doi: 10.1039/d1ra03395f (PMC9036754; doi:10.1039/d1ra03395f)
Supplement: RA-011-D1RA03395F-s1711 [file RA-011-D1RA03395F-s1711.xyz]

18
eq279          -678.427062466452   -678.427062466452
Co      0.94661739832800   -0.47155602508700   -0.45599811231200
 H     -0.07029044003700    0.93035784628400   -3.06463047285300
 C      0.66542646555800   -0.20023218876200    1.33547611079400
 O      0.42938739096200   -0.04193236284900    2.45572649625100
 C      1.79680272086400   -2.04951677362700   -0.46775924849200
 O      2.27860823052000   -3.10050916005100   -0.57964904871000
 C     -0.47899383254800    0.76885529925900   -0.89077687455100
 O     -1.02525297421000    1.54288662485600   -0.10163462274200
 C     -0.87680452829300    0.67127352263400   -2.35626148836400
 O     -1.97160738571100    0.25131822327100   -2.73091667864500
 C      2.00222183984900    1.38065109683300   -0.85576605242500
 C      2.94087042712800    0.39144744046700   -0.61753195358600
 H      1.77173894056900    1.67380471834300   -1.87225077200300
 H      3.38553629454600    0.27222329330200    0.36183010852300
 H      3.42364016359700   -0.10903330146200   -1.44664355877500
 H      1.68846243780100    2.05685835880200   -0.07134329022500
 H      0.95807546047000   -0.77744569430900   -1.90265848198600
 H     -0.32219481766600   -1.22176213095700   -0.51885966921600
