# Supplementary material for: Mining hydroformylation in complex reaction network via graph theory
Source: RSC Adv. 2021 Jul 1;11(38):23235–40. doi: 10.1039/d1ra03395f (PMC9036754; doi:10.1039/d1ra03395f)
Supplement: RA-011-D1RA03395F-s1712 [file RA-011-D1RA03395F-s1712.xyz]

18
eq28           -678.440789325468   -678.440789325468
Co     -0.34216264038300   -0.83392034944200    0.79969626677000
 H      0.13193097809500   -0.87636266528100    2.21056480879000
 C     -0.97675424711300   -0.53910379372900   -0.83507633778100
 O     -1.38890304848500   -0.34084311662000   -1.90657725510300
 C      0.76180299560600    0.52724082158300    0.86770603031000
 O      1.46351588694800    1.45642964108500    0.97892907250100
 C     -1.85454777401800   -1.08449663816200    1.68211813891700
 O     -2.81551272050700   -1.20970038075700    2.33447129204600
 C      2.40025370262600   -0.85158681150800   -1.47679650981800
 O      3.25160029334400   -1.00170851345400   -0.70421114651900
 C      0.90743164592600   -2.66256051343700    1.08840257671400
 C      0.16213439277300   -2.84943512905300   -0.05330405745200
 H      1.92694027095100   -2.30474510924300    1.03932074640100
 H     -0.77471549879300   -3.39070495719600   -0.02697216303600
 H      0.58872021547800   -2.65898337600800   -1.03121160968900
 H      0.58379349086700   -3.07416707943700    2.03518404738300
 H      2.36345169715800   -0.84027709199000    2.76846119178600
 H      3.02248189870300   -0.73257374040200    2.44486492642400
