# Supplementary material for: Mining hydroformylation in complex reaction network via graph theory
Source: RSC Adv. 2021 Jul 1;11(38):23235–40. doi: 10.1039/d1ra03395f (PMC9036754; doi:10.1039/d1ra03395f)
Supplement: RA-011-D1RA03395F-s1713 [file RA-011-D1RA03395F-s1713.xyz]

18
eq280          -678.467550811464   -678.467550811464
Co      0.57905411122600   -0.57301079717600   -0.44546737022500
 H      1.07909090797000   -1.70615496927700    0.36950001323200
 C     -0.06487845400200    0.81003145692300   -1.39293185900900
 O     -0.49988796031000    1.71280435093200   -1.97979611592000
 C     -0.70594106486300   -1.75266981915700   -0.81515286574200
 O     -1.51083458214300   -2.56277882949400   -1.04382275016100
 C      0.68312739602000    0.26002085217700    1.12681143459200
 O      0.81749822698200    0.78985945815100    2.15584422472300
 C      2.16838534726800   -0.80789723076700   -1.23702807281400
 O      3.22819815579700   -0.98839371290300   -1.68446809582300
 C      2.61413496465400    2.31497293401800   -0.50610934103100
 C      2.78773492990000    2.38517008679900   -1.83398510430100
 H      1.82188370014900    2.86256166119700   -0.00585851016200
 H      3.56805049940000    1.81983597421200   -2.33154927526200
 H      2.13958735916800    2.99109932272200   -2.45771754889700
 H      3.24487220905400    1.69058085063200    0.11787643304700
 H      1.34366124579200    0.09665040689400   -3.78640159044000
 H      1.67373392953000    0.74888263806400   -3.65980919989900
