# Supplementary material for: Mining hydroformylation in complex reaction network via graph theory
Source: RSC Adv. 2021 Jul 1;11(38):23235–40. doi: 10.1039/d1ra03395f (PMC9036754; doi:10.1039/d1ra03395f)
Supplement: RA-011-D1RA03395F-s1714 [file RA-011-D1RA03395F-s1714.xyz]

18
eq281          -678.467841028587   -678.467841028587
Co      0.17242559805900   -0.18469109236300   -0.13959569507000
 H      0.79908235319700   -1.40220094449400   -0.70744985029400
 C     -0.60431533910400    1.26822722994800    0.57112421786700
 O     -1.11539926869400    2.19646802434000    1.04651084048100
 C      0.05741545572500    0.21956328195600   -1.87718795455600
 O     -0.01835549621800    0.40524549495400   -3.02449044854800
 C     -1.02324229882700   -1.38593612681800    0.41478600311700
 O     -1.81104474595800   -2.19055317968600    0.71405596555700
 C      1.76738350060900   -0.04652592274400    0.64932659620500
 O      2.82536720685100    0.00313403358200    1.13312305015200
 C     -3.11761197444900    0.02081210212700   -1.75455327272500
 C     -3.48518801696300    0.62510293336400   -0.61556054765400
 H     -2.93578272139100    0.58211534044700   -2.66495164407400
 H     -3.64824729997400    0.06198738931000    0.29745161773700
 H     -3.61166477216800    1.70029290701300   -0.55755562136300
 H     -2.96357877249600   -1.05183521949300   -1.80603008464000
 H     -1.41104226347400    2.98412239577300   -1.57130166823100
 H     -1.61923222509800    2.45003050412000   -2.04098062482100
