# Supplementary material for: Mining hydroformylation in complex reaction network via graph theory
Source: RSC Adv. 2021 Jul 1;11(38):23235–40. doi: 10.1039/d1ra03395f (PMC9036754; doi:10.1039/d1ra03395f)
Supplement: RA-011-D1RA03395F-s1715 [file RA-011-D1RA03395F-s1715.xyz]

18
eq282          -678.427257411541   -678.427257411541
Co     -0.39138803478900   -0.39073434288300    0.96846623578500
 H     -1.64128142355900   -0.10316820489500    1.72900300525500
 C      1.04395035710600   -0.66295567590700   -0.07063820368300
 O      1.94842216785100   -0.87191199437000   -0.77121256389300
 C      0.06516204844300    1.08387148751300    1.82275700007600
 O      0.28773583995200    2.08453110976700    2.37874068562200
 C     -1.62177613156400   -0.72349493078700   -0.24085184327700
 O     -2.46138097034800   -0.90149273384000   -1.03119968113800
 C     -2.48917882969200   -3.25007323787700    1.97528427636900
 O     -3.35024770747200   -2.99435835746700    1.24335811099700
 C     -0.43708717763500   -3.58041593894900   -0.86582385257700
 C      0.32132322611200   -3.89190606708600    0.19546625839800
 H     -0.02033045632700   -3.07619212653100   -1.73128578733600
 H     -0.09628554398300   -4.37078401418400    1.07484220549800
 H      1.37810581319700   -3.64874043859700    0.22791578744100
 H     -1.49992381201500   -3.79477352718100   -0.89482118597400
 H      0.11297381454600   -1.51568899992700    2.25996920793100
 H     -0.32839659825000   -1.96705486179300    1.78843431583800
