# Supplementary material for: Mining hydroformylation in complex reaction network via graph theory
Source: RSC Adv. 2021 Jul 1;11(38):23235–40. doi: 10.1039/d1ra03395f (PMC9036754; doi:10.1039/d1ra03395f)
Supplement: RA-011-D1RA03395F-s1716 [file RA-011-D1RA03395F-s1716.xyz]

18
eq283          -678.446339955755   -678.446339955755
Co     -0.09944150976700    0.22648491393200   -0.40137695317700
 H     -0.48323712877700    0.31758613635900   -1.83182679501300
 C      0.26636513950600   -0.01573211008800    1.34470422244000
 O      0.44172361885300   -0.20211780187500    2.47895939230000
 C     -1.85805528231700    0.09312972845000   -0.29169522714400
 O     -3.02326305743000    0.03155018496800   -0.28450870644400
 C      0.91683917457700   -1.03588401662900   -1.09944939267500
 O      1.58513358463800   -1.83872118707200   -1.62115699764500
 C      3.83454922385000    0.07750467625700    0.26818793160500
 O      3.26518222081500   -0.52474717392600    1.07879496630100
 C     -0.02703722962300    2.35250804816100   -0.39065639360300
 C      1.18801762086400    1.85684301054200   -0.85814797187100
 H     -0.13258960591100    2.67619173862200    0.63802280878800
 H      1.39301295698100    1.80399573234700   -1.91905468173300
 H      2.04723267244400    1.80207751430400   -0.20370315696800
 H     -0.78340487461400    2.69412203059900   -1.08451280261500
 H      1.92538631164800    2.00109448255500    2.15893471749600
 H      1.83540837021300    2.65549544618700    1.82181823621900
