# Supplementary material for: Mining hydroformylation in complex reaction network via graph theory
Source: RSC Adv. 2021 Jul 1;11(38):23235–40. doi: 10.1039/d1ra03395f (PMC9036754; doi:10.1039/d1ra03395f)
Supplement: RA-011-D1RA03395F-s1717 [file RA-011-D1RA03395F-s1717.xyz]

18
eq284          -678.519705711887   -678.519705711887
Co      0.23720953390600    0.14900246042100   -0.57863451307000
 H     -0.46850803018000   -2.34906035944400    0.15949884945200
 C      0.88711294561500    1.15110141867800   -1.89590636115800
 O      1.21074431698800    1.83862942648500   -2.77744854753400
 C     -0.80541346335400    0.61652460218900    0.74556525104900
 O     -1.53012177784500    0.98967579495400    1.58394761114000
 C      1.72350882368500   -0.26788034857800    0.35781590049200
 O      2.66806936424200   -0.57765095656900    0.95600849133600
 C     -0.59336334216700   -1.96078046109200   -0.86223304157100
 O      0.44088647232100   -1.73726498011800   -1.57554871886900
 C     -1.98574189709600   -1.97746269771100   -1.42832944389100
 C     -3.02671641232500   -1.40262066044600   -0.46256186699800
 H     -2.21369313611800   -3.03172575314800   -1.63090540239400
 H     -4.03388857262500   -1.70116060231300   -0.75324499273300
 H     -2.84645568092200   -1.74801731569200    0.56045344315900
 H     -1.98193936563000   -1.44611574838500   -2.38149038988200
 H     -2.98020904664100   -0.31259616519500   -0.46191368734100
 H     -0.98754904332200    0.56650591934100   -1.31693535529100
