# Supplementary material for: Mining hydroformylation in complex reaction network via graph theory
Source: RSC Adv. 2021 Jul 1;11(38):23235–40. doi: 10.1039/d1ra03395f (PMC9036754; doi:10.1039/d1ra03395f)
Supplement: RA-011-D1RA03395F-s1718 [file RA-011-D1RA03395F-s1718.xyz]

18
eq285          -678.513928536634   -678.513928536634
Co      0.21440978398200    0.58314343176600   -1.19926661442600
 H     -0.03542564724100   -2.20439293607600   -0.83630698741300
 C      1.68657437224800    0.24811706792500   -2.11309124621600
 O      2.63094722202400    0.04778644258300   -2.76276478860100
 C     -1.08809216216900    1.70133117844100   -0.82389196323600
 O     -1.95483637474800    2.45418121657700   -0.62263182094400
 C      0.76036563466800    0.19991858939300    0.44289294228200
 O      1.11432174207400   -0.01173506434700    1.53533409528500
 C     -0.86726945864500   -1.51846646385600   -1.05809129131400
 O     -0.97342375309800   -1.02530111581200   -2.21807062867500
 C     -1.95359332193200   -1.41485434492600   -0.02224742189700
 C     -2.78336479655100   -2.70793360270000   -0.07632344546600
 H     -2.57986975768900   -0.54870360860800   -0.24208244285700
 H     -3.24228436365300   -2.81707741798000   -1.06102362474500
 H     -2.15198218140600   -3.58027338629500    0.11378404993800
 H     -1.51338167969600   -1.29376910397500    0.97014038304000
 H     -3.56902712734600   -2.67817829862000    0.67885045076900
 H      0.01986355771500    1.36531098988000   -2.46707241961400
