# Supplementary material for: Mining hydroformylation in complex reaction network via graph theory
Source: RSC Adv. 2021 Jul 1;11(38):23235–40. doi: 10.1039/d1ra03395f (PMC9036754; doi:10.1039/d1ra03395f)
Supplement: RA-011-D1RA03395F-s1719 [file RA-011-D1RA03395F-s1719.xyz]

18
eq286          -678.514364455493   -678.514364455493
Co     -0.24387414780500    0.87306714069900   -1.32892961151500
 H      0.40868100640600   -2.58844137082800    1.02388960754200
 C      0.60907652085200    0.01742496624500   -2.63426351774200
 O      1.08180414439600   -0.55634911092900   -3.52489458834900
 C     -1.64015577105400    1.57472712351600   -0.53348730795400
 O     -2.63469182029400    1.94813928263900   -0.05243314709300
 C      0.85369222584900    0.60515734332100    0.03455555516100
 O      1.53223309033700    0.37772950226400    0.95558432082900
 C     -0.17057128896100   -2.34001150045500    0.11949707616200
 O      0.35264232787200   -2.43691254510700   -0.99913896204100
 C     -1.57651871819000   -1.85310404414900    0.36074241565700
 C     -2.37655826109200   -1.64368128142300   -0.92233954345500
 H     -1.48940220263500   -0.91646491180000    0.92892858363400
 H     -1.81969102859500   -1.01170186100500   -1.61802193849400
 H     -2.55926571929600   -2.59431705226100   -1.42545736412600
 H     -2.07061823598100   -2.56055462998900    1.03470446607100
 H     -3.33079006308300   -1.15918963887000   -0.70832444504900
 H     -1.21206037015900    1.06358616149200   -2.47247437330200
