# Supplementary material for: Mining hydroformylation in complex reaction network via graph theory
Source: RSC Adv. 2021 Jul 1;11(38):23235–40. doi: 10.1039/d1ra03395f (PMC9036754; doi:10.1039/d1ra03395f)
Supplement: RA-011-D1RA03395F-s1720 [file RA-011-D1RA03395F-s1720.xyz]

18
eq287          -678.447307835460   -678.447307835460
Co     -1.13874743957200    0.32316199322600    0.54229066519500
 H      1.71006484984700   -1.90707359176800   -1.02349755973800
 C      0.06657088456300    1.58296398429000    0.34122492578200
 O      0.76206666023200    2.50370733314000    0.20386043180200
 C     -1.82304770506100    0.91612268852200    2.12074783571500
 O     -2.17867326628000    1.21895641509600    3.18370777031000
 C      1.31273866326400   -1.02625214070100   -0.49810995150800
 O      2.02781000715500   -0.24661301588400    0.13291107199700
 C     -0.19785545321300   -0.83050992582800   -0.64184319345000
 O     -0.75075814057300   -1.46488431347100   -1.55492095269200
 C     -3.02492472986400    0.01947397513200   -0.52593363922100
 C     -2.23091817178000    1.23687570095000   -0.83617123739200
 H     -3.98459985052900    0.21981691208100   -0.05599965894100
 H     -1.71829204418000    1.24510413538800   -1.79170486486100
 H     -2.63716168826900    2.19360756535600   -0.53006629539000
 H     -3.06654630500100   -0.69097270317000   -1.34785203320800
 H     -2.49784955774300   -0.67830382824000    0.28771526055000
 H     -0.59434244208700   -0.77951283681600    1.43818952849400
