# Supplementary material for: Mining hydroformylation in complex reaction network via graph theory
Source: RSC Adv. 2021 Jul 1;11(38):23235–40. doi: 10.1039/d1ra03395f (PMC9036754; doi:10.1039/d1ra03395f)
Supplement: RA-011-D1RA03395F-s1721 [file RA-011-D1RA03395F-s1721.xyz]

18
eq288          -678.437089512733   -678.437089512733
Co     -0.98173220116000    0.21711130617900    0.51556063912200
 H      1.40562080719500   -2.20673611157800   -0.78319839522800
 C      0.32371734256200    1.54772216833000    0.51507253362100
 O      0.24833019798100    2.69312136953200    0.08796701545600
 C     -1.71617003671200    0.82530398938800    2.06343929804500
 O     -2.18945417769800    1.30962338423700    3.00544074665900
 C      0.73990288639500   -1.46948458115400   -0.31943378421900
 O      0.49658183429600   -1.46421732881300    0.91290764971400
 C     -0.05501406914500   -0.36831956115700   -1.03948986856700
 O     -0.02351449899500   -0.20907935723800   -2.26149038652200
 C     -2.98339793221000   -0.32530166775700   -0.56970033632300
 C     -2.31921780365400    1.04814264002500   -0.53687504797800
 H     -4.01051702323900   -0.31454990580800   -0.20586420986600
 H     -1.88360469327700    1.38258322515200   -1.47376656431000
 H     -2.88205909883100    1.83962381302000   -0.04878710944700
 H     -2.92022271908400   -0.78374713694000   -1.55596089451400
 H     -2.45890227572300   -1.05197984772200    0.12494684536400
 H      1.24518773219900    1.16585194961200    1.01377997242400
