# Supplementary material for: Mining hydroformylation in complex reaction network via graph theory
Source: RSC Adv. 2021 Jul 1;11(38):23235–40. doi: 10.1039/d1ra03395f (PMC9036754; doi:10.1039/d1ra03395f)
Supplement: RA-011-D1RA03395F-s1722 [file RA-011-D1RA03395F-s1722.xyz]

18
eq289          -678.361919233897   -678.361919233897
Co      0.18588243110300    0.12315176509300   -0.80004557663500
 H      1.06008307331400   -0.55492644799100    0.21541266620500
 C     -1.36363165125200    0.82606471608000   -1.43876094465500
 O     -2.36703023577700    1.29048209276200   -1.78034587377300
 C     -0.03407662947500   -1.57387705957400   -1.02587652644000
 O     -0.27966832840500   -2.73222972268000   -0.92734399275000
 C      0.54932681024100    1.30138682951700    0.41941824293200
 O      0.59194069044400    1.93783492634800    1.43362246549500
 C     -2.53118361048500   -0.97219247377300    0.89161600590000
 O     -3.09755322195300   -1.32810050997700   -0.13454734768200
 C     -2.31969150442900    0.10119959973600    1.88935987690400
 C     -1.58596294423700   -1.30091074975700    1.98054645116100
 H     -1.70801458949000    0.95596507046100    1.62829231609200
 H     -1.89477296713400   -1.98899886158900    2.75661235068500
 H     -0.52621398495300   -1.31210350079700    1.75602490423500
 H     -3.10160112683900    0.30975918693100    2.60818011275700
 H      1.15767109151200    1.59336438393100   -0.61480702631600
 H      0.54802024567000   -1.02658820712800   -2.00931555924400
