# Supplementary material for: Mining hydroformylation in complex reaction network via graph theory
Source: RSC Adv. 2021 Jul 1;11(38):23235–40. doi: 10.1039/d1ra03395f (PMC9036754; doi:10.1039/d1ra03395f)
Supplement: RA-011-D1RA03395F-s1723 [file RA-011-D1RA03395F-s1723.xyz]

18
eq29           -678.467604903473   -678.467604903473
Co     -0.29921412723100   -0.00539695013000   -0.34474223322500
 H      0.02614492906900   -1.38801725107700    0.08058105642000
 C     -0.72339828996400    1.67405190575300   -0.81930621029500
 O     -1.01143248429100    2.76377178444600   -1.09915171039600
 C     -1.82668024690300   -0.79436100480000   -0.82040920248300
 O     -2.79794638359900   -1.35600355555200   -1.13238546904100
 C      0.10027579592500    0.33552640227100    1.35840487559600
 O      0.42116345182000    0.53272530609900    2.46089602854800
 C      1.13509508007800   -0.28890780823000   -1.37705662380500
 O      2.09284930370400   -0.52329249362700   -1.99712666733400
 C      2.34577803809100    2.76856677449400   -1.20536153194400
 C      2.29173636025200    2.37604479376500    0.07569531001200
 H      1.80207191962800    3.63947209746200   -1.55464321610500
 H      2.81359201146500    1.48964175293400    0.42089491034600
 H      1.70531260698000    2.91533907793000    0.81259001233200
 H      2.91160986389800    2.21225101113600   -1.94408774288200
 H      0.52877467946200    2.10678222622600   -3.31313120952600
 H      0.61060925241600    1.38264608078600   -3.44929300055300
