# Supplementary material for: Mining hydroformylation in complex reaction network via graph theory
Source: RSC Adv. 2021 Jul 1;11(38):23235–40. doi: 10.1039/d1ra03395f (PMC9036754; doi:10.1039/d1ra03395f)
Supplement: RA-011-D1RA03395F-s1724 [file RA-011-D1RA03395F-s1724.xyz]

18
eq290          -678.366217387552   -678.366217387552
Co      0.06305506561100    0.11649692885000   -0.99034017487700
 H      1.06900168093400   -0.99689574981900   -0.29851092505500
 C     -1.38543008099900    1.06322917071200   -1.30966448770800
 O     -2.36014668179800    1.67554685678500   -1.47177949324400
 C      0.21590287042800   -1.69787722467100   -0.83943762829800
 O      0.05361293447900   -2.82833587529800   -0.42320635408100
 C      0.63058303505500    1.36505122138700    0.22219840432200
 O      0.38378603440700    1.54014664489600    1.41425817426100
 C     -2.40596062211900   -0.95287324460300    0.77065497972900
 O     -2.84689448921100   -1.36573112936800   -0.29774898469400
 C     -2.45504193220700    0.08778171323000    1.82021814276400
 C     -1.51839190172500   -1.18331489174400    1.93078286750600
 H     -1.92563849186700    1.02018425975100    1.65927115245100
 H     -1.76684170108300   -1.97080434816100    2.63036385867400
 H     -0.45850851620600   -0.97992410157700    1.83089469615500
 H     -3.33087965759400    0.15394229604300    2.45287463327600
 H      1.38702377310500    1.99413709061700   -0.31291626416400
 H     -0.06570777136900   -1.39147857943700   -1.93987005213700
