# Supplementary material for: Mining hydroformylation in complex reaction network via graph theory
Source: RSC Adv. 2021 Jul 1;11(38):23235–40. doi: 10.1039/d1ra03395f (PMC9036754; doi:10.1039/d1ra03395f)
Supplement: RA-011-D1RA03395F-s1725 [file RA-011-D1RA03395F-s1725.xyz]

18
eq291          -678.366587789005   -678.366587789005
Co      0.15503359140400    0.40627368017300   -1.33069800916400
 H      1.57430591557200   -0.05277146406200   -1.23223636261500
 C     -1.57042748575700    1.01058691966300   -1.22523637431900
 O     -2.61245746627600    1.49864743356000   -1.09136174678700
 C      0.19544782499300   -1.25743030951000   -0.63473322460900
 O      0.38355864305100   -1.72518867638200    0.47428497522300
 C      0.80951528445200    1.47766752284200   -0.01871304754700
 O      0.85906564157900    1.33095961049100    1.19376330448000
 C     -2.45508343750900   -1.16830602058500    0.72834700396600
 O     -2.75818173973900   -1.45092744921400   -0.42920262832600
 C     -2.00183689949800   -0.12032401143000    1.67269088616900
 C     -2.24662703876400   -1.62275265100600    2.11204770596400
 H     -0.96616820685200    0.20375173058000    1.65102456975900
 H     -3.10211766070400   -1.84620512866700    2.73603372062400
 H     -1.34997340287100   -2.19854537006900    2.30701037763600
 H     -2.71476558317800    0.63019364264200    1.99356478258400
 H      1.17159724619700    2.40221664305200   -0.52935516870600
 H     -0.08736167824500   -1.86856506447300   -1.52918821944200
