# Supplementary material for: Mining hydroformylation in complex reaction network via graph theory
Source: RSC Adv. 2021 Jul 1;11(38):23235–40. doi: 10.1039/d1ra03395f (PMC9036754; doi:10.1039/d1ra03395f)
Supplement: RA-011-D1RA03395F-s1726 [file RA-011-D1RA03395F-s1726.xyz]

18
eq292          -678.424550601130   -678.424550601130
Co      0.01825868843600    0.05050834912600   -0.60511400871200
 H     -0.37814063451300    0.51149093708600   -1.97059141902700
 C      0.34700271873100   -0.51129437426400    1.07166519524300
 O      0.52585791889300   -0.89695790333800    2.15062090520200
 C     -1.62004957927400   -0.53235083427300   -0.75305704029000
 O     -2.74616698256600   -0.82608891816700   -0.88226065469600
 C      0.65346085677000    1.70274284572200   -0.56038782447700
 O      0.97938601686400    2.82166523222100   -0.58097482902000
 C     -0.08420174981700   -3.35510206548700   -1.16266008820500
 O      0.65583116652900   -3.29906754448800   -0.18709572907700
 C     -1.37961657229900   -3.77785084806500   -1.72833349050500
 C     -0.30347230544700   -2.98690721153100   -2.58251382574800
 H     -2.27134759747500   -3.23773402038100   -1.43275095426600
 H      0.22926321291700   -3.53030859641400   -3.35252526878600
 H     -0.51586986681200   -1.95160582513200   -2.82342022758900
 H     -1.53557890613800   -4.82329563561800   -1.96021477866300
 H      1.28394193147400   -1.20828414410400   -1.09272442980100
 H      1.35042157553900   -0.65046344727400   -1.62990235492300
