# Supplementary material for: Mining hydroformylation in complex reaction network via graph theory
Source: RSC Adv. 2021 Jul 1;11(38):23235–40. doi: 10.1039/d1ra03395f (PMC9036754; doi:10.1039/d1ra03395f)
Supplement: RA-011-D1RA03395F-s1727 [file RA-011-D1RA03395F-s1727.xyz]

18
eq293          -678.421880038645   -678.421880038645
Co      0.58739145809400   -0.04618610981400    0.69404550628000
 H      0.50421327469700   -0.69351698854400   -0.60695623380300
 C     -1.15034609496000   -0.46740786783600    0.77807362573100
 O     -2.29018341010300   -0.71505076389400    0.75433822717100
 C      1.05640651775400    1.38115752226100   -0.27719424805300
 O      1.30307163574500    2.29359528512300   -0.96118967119700
 C      1.81040638032700   -1.31476973599700    1.01348968671000
 O      2.59308076095600   -2.16978732517200    1.13662832797000
 C     -1.27480111352200    0.34783645846300   -2.47406523157600
 O     -1.80477759140100    1.27583097438700   -2.02464778503400
 C     -1.25034489181000    2.83058269708600    1.88978134827000
 C     -1.80236357076700    2.77819102217800    0.66897903849800
 H     -0.33722933574600    3.38792837406600    2.07438438355100
 H     -2.69882898454300    2.20110759944300    0.47329118377000
 H     -1.35462234821500    3.28164770638800   -0.18001481980000
 H     -1.68621884747000    2.30284371749600    2.73218767315000
 H      0.89858992553500    0.49192445420800    2.31582342526500
 H      0.36133918667600    1.00398096968300    2.03400979422600
