# Supplementary material for: Mining hydroformylation in complex reaction network via graph theory
Source: RSC Adv. 2021 Jul 1;11(38):23235–40. doi: 10.1039/d1ra03395f (PMC9036754; doi:10.1039/d1ra03395f)
Supplement: RA-011-D1RA03395F-s1728 [file RA-011-D1RA03395F-s1728.xyz]

18
eq294          -678.467662995578   -678.467662995578
Co      0.34496555134700   -0.35632696627400   -0.09441514900100
 H      1.70677743332300   -0.17962181055100   -0.65184901146800
 C     -1.28173287535700   -0.60361381869500    0.61777304263800
 O     -2.31802147318300   -0.79020553221200    1.10890375754400
 C      1.16568799717300    0.26504525685500    1.36683408900900
 O      1.75416820163700    0.63249414119300    2.30222475497600
 C     -0.04571070291200    0.77780985485900   -1.41720824649600
 O     -0.22878475200700    1.51714978018200   -2.29802443939300
 C      0.70772429799500   -2.05908802251000   -0.49070900293400
 O      1.01216878250700   -3.15948715824300   -0.72196871976500
 C      1.41963929190300   -2.78400381941300    2.72022617749200
 C      0.09695414435300   -2.56601580727900    2.73617784864800
 H      1.85245816653100   -3.59268004626600    2.14133235002500
 H     -0.33605747830500   -1.74312539700100    3.29571577909900
 H     -0.58793982286500   -3.19163824442600    2.17303620503100
 H      2.10563090198300   -2.14249180993300    3.26195224822800
 H      3.68137096036900   -1.46234557923000    0.81664560887800
 H      3.03059709318800   -1.79928811649600    0.92963177400300
