# Supplementary material for: Mining hydroformylation in complex reaction network via graph theory
Source: RSC Adv. 2021 Jul 1;11(38):23235–40. doi: 10.1039/d1ra03395f (PMC9036754; doi:10.1039/d1ra03395f)
Supplement: RA-011-D1RA03395F-s1729 [file RA-011-D1RA03395F-s1729.xyz]

18
eq295          -678.448719661944   -678.448719661944
Co     -0.53334600916400    0.74263509524400    0.01647645158200
 H     -0.88084564430700   -2.34447712866500    2.02760437396900
 C     -0.81367668770600    0.03660549237800   -1.56809149679100
 O     -0.89411758093100   -0.37643607830100   -2.65729168964800
 C      0.08723292054200   -0.91821535963300    0.56961942717100
 O      1.07330058678300   -1.63885877483500    0.41860239351900
 C      0.92981744137100    1.44991345668400    0.66638015501600
 O      1.94423653835000    1.92696245980300    0.99448247081600
 C     -1.05650433388800   -1.39920047590700    1.49284874491000
 O     -2.10037632620300   -0.74299777256700    1.61962909654100
 C     -2.25747570398000    1.91524506417900   -0.35357195023100
 C     -1.50288643711500    2.51451801178100    0.64676343202800
 H     -2.27221726380500    2.31528712058100   -1.35928588047100
 H     -1.69360423113700    2.27243277123900    1.68655198230800
 H     -0.90998143595900    3.39877114115800    0.45009787257000
 H     -3.02629400285300    1.19750909580000   -0.08974362910900
 H     -0.74390115237100    0.83291231690900    3.29779259359300
 H     -0.02896531606300    0.98474096849600    3.16987330860600
