# Supplementary material for: Mining hydroformylation in complex reaction network via graph theory
Source: RSC Adv. 2021 Jul 1;11(38):23235–40. doi: 10.1039/d1ra03395f (PMC9036754; doi:10.1039/d1ra03395f)
Supplement: RA-011-D1RA03395F-s1730 [file RA-011-D1RA03395F-s1730.xyz]

18
eq296          -678.446963414458   -678.446963414458
Co     -0.57658860653900    0.81636750832900    0.49080865035900
 H     -0.30976946396100   -2.90804519051100    1.69172794783600
 C     -1.04845454325000    0.06289909003500   -1.01803420948400
 O     -1.29711354701300   -0.42995811549700   -2.04957024391300
 C      0.15305026887200   -0.90861547895500    0.84757901557800
 O      1.28346558537900   -1.33701714273900    0.58070318718300
 C      1.03448320971800    1.51574490919600    0.78093778237600
 O      2.11002193093600    1.94893789775700    0.89752216910800
 C     -0.79404070514100   -1.93548228730200    1.51489643482100
 O     -1.97387526882600   -1.72085951602100    1.79980505747900
 C     -2.16131243934000    2.19269219917900   -0.07937379150200
 C     -1.16990102694400    2.91243413066300    0.56670202506500
 H     -2.25701407424700    2.23928041634800   -1.15631274609700
 H     -1.22854492267200    3.10802965053300    1.62967804007200
 H     -0.47101908995600    3.51030320076000   -0.00376852144400
 H     -3.00863629568600    1.78957692686400    0.46087293469700
 H     -1.75783751993200    0.43675672276200    1.86997086736500
 H     -1.20651812975200    0.87430248292000    2.20459305685200
