# Supplementary material for: Mining hydroformylation in complex reaction network via graph theory
Source: RSC Adv. 2021 Jul 1;11(38):23235–40. doi: 10.1039/d1ra03395f (PMC9036754; doi:10.1039/d1ra03395f)
Supplement: RA-011-D1RA03395F-s1731 [file RA-011-D1RA03395F-s1731.xyz]

18
eq297          -678.446834462729   -678.446834462729
Co     -0.87588391206100    0.38970525012800   -0.31475595594300
 H     -1.31937643386800    1.28303244628500    0.77922895403900
 C     -0.25980289514800   -0.67292971923500   -1.62383399906800
 O      0.11806787750700   -1.36798717620200   -2.47622808049000
 C     -0.30682754498400    1.95117944788700   -0.91599787727100
 O      0.03112786692900    3.01418742478000   -1.25819833298500
 C     -0.13485274489000   -0.36352194940200    1.10403854974000
 O      0.29586418851500   -0.80552894211300    2.09408152461900
 C     -2.71615008184300    1.53754683261300    2.73776171520100
 O     -3.76561909191800    1.33461164842400    2.28495895165600
 C     -2.74946419475200   -0.61573654680200   -0.20443110627500
 C     -2.87532403199100    0.50702195925200   -1.02240172428300
 H     -2.62406432832500   -1.60342626023300   -0.62985250628100
 H     -3.29640144389800    1.42235124659600   -0.62823785261200
 H     -2.84497401414500    0.41626610541700   -2.10097101086300
 H     -3.07693970911300   -0.58113407809900    0.82523177267200
 H     -2.33957876088300    3.14262043084500    0.43313167142900
 H     -2.84867418193900    3.63805477988700    0.21879266659000
