# Supplementary material for: Mining hydroformylation in complex reaction network via graph theory
Source: RSC Adv. 2021 Jul 1;11(38):23235–40. doi: 10.1039/d1ra03395f (PMC9036754; doi:10.1039/d1ra03395f)
Supplement: RA-011-D1RA03395F-s1732 [file RA-011-D1RA03395F-s1732.xyz]

18
eq298          -678.475605599701   -678.475605599701
Co      1.05855128758500   -0.05914824606000   -0.45430585125000
 H      1.40883326580900    0.45239855307600   -1.82763431618500
 C      0.69158563764300   -0.63421183031700    1.22930011521200
 O     -0.27281614510100   -1.49817099688700    1.50501929196500
 C      2.16478549838100    1.23798459252300    0.03184411316100
 O      2.91497645099000    2.08292281237600    0.33276331922800
 C     -0.61827197240500    0.10825824480800   -0.99677257161400
 O     -1.72815793437300    0.18880991639900   -1.34845747405100
 C      1.74609800531200   -1.61017684702000   -0.95564419360200
 O      2.17754022878800   -2.65551596142100   -1.25392858696800
 C      0.92880176920200   -3.28755564209600    2.58248952031100
 C     -0.17953883535400   -2.26152493565800    2.76795860277700
 H      0.73255879171100   -3.88112898289400    1.68762440644400
 H      0.02484482114500   -1.55861074274000    3.58102267625500
 H     -1.15817023641800   -2.71465195154700    2.89223920363500
 H      0.99052893134500   -3.95005864992000    3.44589853877900
 H      1.89505147487100   -2.79012821059700    2.45417202370500
 H      1.30269467848200   -0.40692421750500    2.12269024867300
