# Supplementary material for: Mining hydroformylation in complex reaction network via graph theory
Source: RSC Adv. 2021 Jul 1;11(38):23235–40. doi: 10.1039/d1ra03395f (PMC9036754; doi:10.1039/d1ra03395f)
Supplement: RA-011-D1RA03395F-s1733 [file RA-011-D1RA03395F-s1733.xyz]

18
eq299          -678.405643571374   -678.405643571374
Co      0.94385094695400    1.19330880839700    0.61563655329400
 H     -0.39054003721900    1.18168499671300   -0.48876144542400
 C      1.61980478204800    2.10982913717100    1.90609954590400
 O      2.32661581814200    2.60379290095500    2.72496795519700
 C      1.94095324257600    1.84271250644100   -0.72727198946900
 O      2.66876229114800    2.21759517732800   -1.55407983810100
 C      1.30524299898400   -0.43378813351200    1.23168684127500
 O      1.62010854361000   -1.49155647838300    1.61362531846100
 C      0.65362444953100   -0.47246266753300   -2.43518213250700
 O      0.17102330853200    0.53485595502700   -2.93696554093000
 C      0.41058002875700   -1.74454956562900   -1.71935015742100
 C      1.87045692075100   -1.22096595232500   -2.04896497820100
 H      0.05213960695100   -2.60275268066700   -2.27239184444800
 H      2.46846451020700   -0.84909871555000   -1.22503967556900
 H      2.43024904132800   -1.74817622970600   -2.81027895434900
 H      0.08154088021000   -1.70857517913200   -0.68743595920500
 H      0.38079380514000    2.33003927697800    1.71615403862000
 H     -0.57573639052300    0.61991191469700    0.04710082825100
