# Supplementary material for: Mining hydroformylation in complex reaction network via graph theory
Source: RSC Adv. 2021 Jul 1;11(38):23235–40. doi: 10.1039/d1ra03395f (PMC9036754; doi:10.1039/d1ra03395f)
Supplement: RA-011-D1RA03395F-s1734 [file RA-011-D1RA03395F-s1734.xyz]

18
eq3            -678.426572551802   -678.426572551802
Co      0.31420033395600   -0.17054482811100   -0.00203110105900
 H      1.45384255625400   -0.81254423713800    0.71151170391900
 C     -0.95621026365600    0.70587455665400   -0.91918867920000
 O     -1.77731928498400    1.29729419412500   -1.48975195694700
 C      1.06140558841000    1.20239322291900    0.79647069916800
 O      1.61090039175800    2.08049237813400    1.33596400931100
 C      0.89315479305900   -1.33714723122500   -1.18761555372000
 O      1.36370780215500   -2.10763284866900   -1.92675963599000
 C     -1.54879696058000    1.70376276572400    3.08994669675100
 O     -1.95771050927900    1.51195151241500    2.02164333342400
 C      0.25494231881200   -1.07918517189900    3.60650177600500
 C      1.16852375211400   -0.09844663097000    3.64849605860900
 H      0.45555755046500   -2.01277022721800    3.09185854946500
 H      0.96843241922600    0.85031654534100    4.13326149209700
 H      2.13408275103300   -0.21105175175200    3.16755626558700
 H     -0.72257254294400   -0.96840702473900    4.06479788209300
 H     -0.86631525906100   -1.25452287383800    0.80918063862600
 H     -0.70414617395400   -0.71031240809500    1.35308124302000
