# Supplementary material for: Mining hydroformylation in complex reaction network via graph theory
Source: RSC Adv. 2021 Jul 1;11(38):23235–40. doi: 10.1039/d1ra03395f (PMC9036754; doi:10.1039/d1ra03395f)
Supplement: RA-011-D1RA03395F-s1735 [file RA-011-D1RA03395F-s1735.xyz]

18
eq30           -678.446423342330   -678.446423342330
Co      0.56719484868900    0.17690238711300    0.23782428416800
 H      0.53200718342900   -1.13085645022900    0.93046576717400
 C      0.52392542683800    1.75382462228600   -0.61510050635500
 O      0.49434989079600    2.79487064176900   -1.13363925406000
 C      0.93246554391500   -0.92407169775200   -1.09694972018000
 O      1.18440054421700   -1.71184699339500   -1.91979234093900
 C     -1.04372756902300    0.16565347670500    0.96493284320300
 O     -2.09044632992400    0.06539030491800    1.47071951646400
 C      1.24757451123200   -2.11432361218700    2.99936973399700
 O      0.42016213126000   -1.71423244977300    3.70677472856300
 C      1.73623129680200    0.98902932491500    1.82793669784100
 C      2.56296698248500    0.25772913550500    0.97782300332700
 H      1.70431724542300    2.06995109174700    1.76816003769900
 H      2.83124279996400   -0.76371787460100    1.21614849910100
 H      3.17121254305800    0.76055179740100    0.23659532014300
 H      1.34208802203900    0.56441011974500    2.74134551223700
 H     -0.76491008907900    2.31129494797300    3.05679905957500
 H     -0.45320027610400    2.41144571219800    2.39167953393500
