# Supplementary material for: Mining hydroformylation in complex reaction network via graph theory
Source: RSC Adv. 2021 Jul 1;11(38):23235–40. doi: 10.1039/d1ra03395f (PMC9036754; doi:10.1039/d1ra03395f)
Supplement: RA-011-D1RA03395F-s1736 [file RA-011-D1RA03395F-s1736.xyz]

18
eq300          -678.445002215348   -678.445002215348
Co      0.65675291225200    0.07965528132200   -0.36215044071100
 H      1.97797859143100   -0.05892074128800    0.29724009763300
 C     -0.96135278030100    0.35771140236400   -1.10015808333500
 O     -2.00957351070200    0.56464748460000   -1.55972256533500
 C      0.17863594706000    0.03097156310300    1.33816797812200
 O     -0.07456149168300   -0.05438881315800    2.47393269767000
 C      1.53855659914700    1.41516750213100   -1.11235163178400
 O      2.18724089210800    2.24978243715300   -1.60621572941000
 C      1.32995952627400   -4.22101535219300   -2.90271903497700
 O      0.20537502069800   -4.43435471944200   -2.71033948482400
 C      1.34741009742100   -1.39247497525300   -1.70629272405900
 C      0.71990284519900   -2.00980307361000   -0.62117979562500
 H      2.42609426015900   -1.32366821111500   -1.74695952297400
 H     -0.29934504011500   -2.36847352065100   -0.70036803841600
 H      1.31038281506500   -2.42392261443600    0.18559642357500
 H      0.82395951798200   -1.25118367795400   -2.64406699124000
 H     -1.30762999110000   -2.33461869867600   -2.65564398940000
 H     -1.42962518853400   -1.67305007995300   -2.96732221426000
