# Supplementary material for: Mining hydroformylation in complex reaction network via graph theory
Source: RSC Adv. 2021 Jul 1;11(38):23235–40. doi: 10.1039/d1ra03395f (PMC9036754; doi:10.1039/d1ra03395f)
Supplement: RA-011-D1RA03395F-s1737 [file RA-011-D1RA03395F-s1737.xyz]

18
eq301          -678.438938707018   -678.438938707018
Co      1.40162690332200    0.26898163990100    0.07612023135700
 H     -1.32443551399400    1.16098831851500    1.43470762082900
 C      0.72994962016700   -0.71492575298600    1.45829698374400
 O     -0.37683487642200   -0.92585240801500    1.94470775018900
 C     -0.26078114918300    0.89446631771200   -0.49785453311300
 O     -0.60969708106700    0.73929438025900   -1.66340343168300
 C      1.44496209779700   -1.03413333975700   -1.20681857669000
 O      1.44696120466500   -1.89329493111200   -1.98364004112400
 C     -1.03610175326900    1.70462817717600    0.53027045268100
 O     -1.22913239374400    2.91335312812100    0.36340480848000
 C      1.74359562132100    1.71151433362200    1.26326765064900
 C      2.30019711158200    2.34741694557200   -0.00181663348600
 H      2.50421832949400    1.35296064218600    1.96356285930000
 H      1.64122486654800    3.12486615986700   -0.38555711533600
 H      3.32082600518300    2.71337433528800    0.10229189054400
 H      0.98435685277600    2.28711448766100    1.77832214853800
 H      2.39196169600900    1.59611024335000   -0.86041503479700
 H      1.65550688388000   -1.19521727625100    1.88142198121500
