# Supplementary material for: Mining hydroformylation in complex reaction network via graph theory
Source: RSC Adv. 2021 Jul 1;11(38):23235–40. doi: 10.1039/d1ra03395f (PMC9036754; doi:10.1039/d1ra03395f)
Supplement: RA-011-D1RA03395F-s1738 [file RA-011-D1RA03395F-s1738.xyz]

18
eq302          -678.467544989184   -678.467544989184
Co     -0.18926743731600    0.32666368701400   -0.62207250594700
 H      0.17056984247100   -0.69491275781600   -1.63418723877500
 C     -0.64965657983600    1.52461261083800    0.63378815519100
 O     -0.95809915943600    2.27559238039700    1.46415932380400
 C      0.34137615154700   -0.96541480405500    0.48466935902100
 O      0.74727344870800   -1.80876071870100    1.17873254854400
 C     -1.74608474071900    0.25661772844900   -1.48947819250900
 O     -2.73661340650300    0.19269695975400   -2.09867304801400
 C      1.16033753025000    1.18814735138500   -1.42411928732500
 O      2.06871031668700    1.67889517780200   -1.96268539249800
 C      2.37988755059500    2.60754532668200    1.30483186204800
 C      2.42035647642600    1.29118690947000    1.55761732794600
 H      2.91207335075600    3.03645109100200    0.46277253899800
 H      1.87398932435300    0.85317530074400    2.38664492663600
 H      2.98530393756500    0.60931744589800    0.93072693118300
 H      1.79432152027100    3.28344215318200    1.91840801907300
 H      0.70022820429400    3.82979720860200   -0.35756616928700
 H      0.18263396114000    3.83484012196300   -0.88904180383800
