# Supplementary material for: Mining hydroformylation in complex reaction network via graph theory
Source: RSC Adv. 2021 Jul 1;11(38):23235–40. doi: 10.1039/d1ra03395f (PMC9036754; doi:10.1039/d1ra03395f)
Supplement: RA-011-D1RA03395F-s1739 [file RA-011-D1RA03395F-s1739.xyz]

18
eq303          -678.383270560161   -678.383270560161
Co     -0.75340680904200   -0.20917014328100   -0.42561828799600
 H     -1.98243550250300   -0.26538834369900    0.44072519056800
 C     -1.62873623895400   -1.45312411255100   -1.45039063436800
 O     -2.30492984401600   -2.14812467086100   -2.08683870458300
 C     -0.80748194518900    1.51543107219000    0.32585434217900
 O     -0.39631358334100    2.26387571866600    1.20218656902300
 C      0.08798413245400   -1.12369547593900    0.88994905765000
 O      0.58858488490900   -1.60643008396300    1.81944921454000
 C     -1.67567014437700    1.40742181319800   -0.82337681927100
 O     -2.46590183967900    1.94741240422700   -1.57899127383000
 C      1.13713204642600   -0.44469697013900   -1.50781684859000
 C      0.49844940553800    0.68184919727500   -1.99953807666800
 H      1.02969570005100   -1.40354421905700   -1.99617943073200
 H      0.81990603065000    1.66535692473400   -1.67481113050200
 H     -0.12075759250800    0.63404521819800   -2.88589393482400
 H      1.94405090171500   -0.34757126677900   -0.79453183885500
 H      2.45604214544500    1.37288615905500    0.37941541745700
 H      1.80102038710300    1.47640029420200    0.71489228129400
