# Supplementary material for: Mining hydroformylation in complex reaction network via graph theory
Source: RSC Adv. 2021 Jul 1;11(38):23235–40. doi: 10.1039/d1ra03395f (PMC9036754; doi:10.1039/d1ra03395f)
Supplement: RA-011-D1RA03395F-s1740 [file RA-011-D1RA03395F-s1740.xyz]

18
eq304          -678.431836625619   -678.431836625619
Co      0.45579479339800   -0.37177561808900   -0.30832788170700
 H      1.77326219679500    0.62208878353800   -0.86939824539300
 C      0.23474182860600   -0.44202063762700    1.43984538209200
 O      0.04302192106500   -0.50014442173000    2.59081154672700
 C      0.84955921479500    1.31702777601600   -0.43416567755800
 O      0.81825963739300    2.50830173436000   -0.37935507542300
 C     -1.01859450956800   -0.33579024088300   -1.27452898498700
 O     -2.02372169112700   -0.32640779623300   -1.86871057632100
 C      3.57930044117900   -0.17107821071000    1.58276059091400
 O      3.39871939293100    0.96785807888500    1.47148942217800
 C      0.99370364738600   -2.11672504420300   -1.39714921683300
 C      1.48363621765800   -2.22914373957000   -0.10049558098100
 H      0.11482020462800   -2.66862121313100   -1.70256934389600
 H      2.49880807131100   -1.93848982096000    0.13930541155500
 H      0.98330437735400   -2.86049819574200    0.62270636404000
 H      1.61795312457400   -1.72239999365900   -2.19045495036400
 H      3.36070306337400   -0.38434378103700   -1.44987670592600
 H      3.86552383711000   -0.92999299175400   -1.47383543173400
