# Supplementary material for: Mining hydroformylation in complex reaction network via graph theory
Source: RSC Adv. 2021 Jul 1;11(38):23235–40. doi: 10.1039/d1ra03395f (PMC9036754; doi:10.1039/d1ra03395f)
Supplement: RA-011-D1RA03395F-s1741 [file RA-011-D1RA03395F-s1741.xyz]

18
eq305          -678.444176008395   -678.444176008395
Co     -0.20492005313900   -0.50526910767600   -0.39492188434600
 H      1.73056342162400   -1.82471930585300   -1.85259330337200
 C     -0.72696346283100   -0.24602741530400    1.32490711791600
 O     -1.05628374206800   -0.05024306472700    2.42178130553800
 C     -0.23339581777800    1.05364841237700   -1.20116084214200
 O     -0.25526313446700    2.08663796114900   -1.73981541977200
 C      1.70823826690000   -0.30689585680300   -0.21118964568200
 O      2.55646898663600    0.48225885606300    0.13280961518000
 C      1.46847256367900   -1.61366325856400   -0.81662602126800
 O      0.63156990233900   -2.36135027036900   -0.13369798274100
 C     -1.44069115097100   -1.24883797653900   -1.98936646473000
 C     -2.07513413316300   -1.51477169432800   -0.78504263622500
 H     -1.78492652039300   -0.44977509014900   -2.63465865707200
 H     -1.90057628489100   -2.45289967303700   -0.27506767171400
 H     -2.90403355472000   -0.90651046938800   -0.44841098413900
 H     -0.78386964761200   -1.98728669755000   -2.43280534147100
 H     -2.63720640018700    1.20154987886600   -0.19273060963400
 H     -3.07447788139700    1.61466279427600   -0.62715825551100
