# Supplementary material for: Mining hydroformylation in complex reaction network via graph theory
Source: RSC Adv. 2021 Jul 1;11(38):23235–40. doi: 10.1039/d1ra03395f (PMC9036754; doi:10.1039/d1ra03395f)
Supplement: RA-011-D1RA03395F-s1742 [file RA-011-D1RA03395F-s1742.xyz]

18
eq306          -678.416530946116   -678.416530946116
Co      0.19926140676800    0.20017120059200   -0.54355854761700
 H     -1.18678463957400    0.79997296383100   -0.52898136945200
 C      1.82044147579000   -0.51926443216800   -0.51689820971900
 O      2.87759052047100   -1.00185486126600   -0.43552171843200
 C      0.54896899843800    1.92357541739200   -0.63243446143200
 O      0.70531213263100    3.07678932708700   -0.64623106574700
 C     -0.82226125883300   -1.23118272376500   -0.38697744625500
 O     -1.55088189263100   -2.12191272501900   -0.21344404948400
 C      0.14094988070100   -0.21103180322800    3.69420000819200
 O      0.40521460804400    0.09655612033500    4.84630956954700
 C     -0.56912058120900    0.13829724233400    2.44289106313500
 C      0.39564723903600   -1.12235779407100    2.55628737593200
 H     -1.62949083609200   -0.06011951693500    2.34799325526000
 H      1.36153411844500   -1.07205739034900    2.06810990724900
 H     -0.07497814999500   -2.09760273304800    2.53519392109500
 H     -0.22301157325600    1.00008887161800    1.88396851455700
 H      2.30176787276600    1.27410753023400    2.31327210961700
 H      2.01426388642500    1.18304372199100    1.63481046565200
