# Supplementary material for: Mining hydroformylation in complex reaction network via graph theory
Source: RSC Adv. 2021 Jul 1;11(38):23235–40. doi: 10.1039/d1ra03395f (PMC9036754; doi:10.1039/d1ra03395f)
Supplement: RA-011-D1RA03395F-s1743 [file RA-011-D1RA03395F-s1743.xyz]

18
eq307          -678.367121257387   -678.367121257387
Co      0.45268765114600    1.16012056094800    0.05701470871900
 H     -0.91330436582200    1.57524220456700   -0.43792658437100
 C      2.18889063342300    0.79165596997700    0.47743776572700
 O      3.29123970497800    0.61724227086600    0.78926657693400
 C      0.96212190058700    2.07849816327000   -1.48991226171300
 O      1.48409098382400    3.05463966280100   -2.01350271336200
 C     -0.41192690121600   -0.24313339696000    0.82277658734800
 O     -1.00600082798000   -1.17509566456000    1.17155272457600
 C      0.38938315506700    0.79054120161600   -1.80004037977900
 O      0.00975179036200   -0.06058710063200   -2.57539621146900
 C      1.64931083726600   -2.09934909105000   -0.76305412936100
 C      2.65588434051500   -1.57418415739500   -1.47880054611400
 H      1.80551186992800   -2.50115851683200    0.23325092635500
 H      2.48431512763200   -1.16740078147200   -2.46948124927800
 H      3.66706784565600   -1.52528031985300   -1.09065185965300
 H      0.63976707610500   -2.12499812691500   -1.15904954446900
 H      0.32053247434400    2.64913210417800    1.05341088910300
 H      0.30861145132800    2.11592008873500    1.62265386612900
