# Supplementary material for: Mining hydroformylation in complex reaction network via graph theory
Source: RSC Adv. 2021 Jul 1;11(38):23235–40. doi: 10.1039/d1ra03395f (PMC9036754; doi:10.1039/d1ra03395f)
Supplement: RA-011-D1RA03395F-s1744 [file RA-011-D1RA03395F-s1744.xyz]

18
eq308          -678.421202150504   -678.421202150504
Co      0.51409126578300   -0.15215468442400   -0.04247247036600
 H      1.60836120066100   -0.02295485455900   -1.06344603022700
 C     -0.66564549496900   -0.32995788629400    1.28612588500900
 O     -1.42994593082200   -0.46542904866800    2.15443709618100
 C      1.09303318544300    1.48787704218000    0.20381540573300
 O      1.56762838330500    2.54550024975100    0.34514720031400
 C      1.02340173126100   -1.82143929677700   -0.21252392747100
 O      1.46597597427200   -2.89700923092000   -0.30821949405900
 C     -1.48598035909700    0.87417533962900   -2.54609238300900
 O     -1.09816247566400    0.14650219449000   -1.73155695190500
 C     -1.55920237677500    2.80978765940400    1.60237421191900
 C     -1.95890601418000    2.48568332253600    0.36438955937200
 H     -0.79901721543800    3.56466204001600    1.76938989425200
 H     -2.70202676164700    1.71336061358000    0.19305075146000
 H     -1.54023285006300    2.97433399923100   -0.50965375299500
 H     -1.96311769946800    2.30905168885400    2.47524508186400
 H      0.96111588625500    1.21326687998000    3.02799584212100
 H      0.43341250245200    1.73465196160200    3.03295831308500
