# Supplementary material for: Mining hydroformylation in complex reaction network via graph theory
Source: RSC Adv. 2021 Jul 1;11(38):23235–40. doi: 10.1039/d1ra03395f (PMC9036754; doi:10.1039/d1ra03395f)
Supplement: RA-011-D1RA03395F-s1745 [file RA-011-D1RA03395F-s1745.xyz]

18
eq309          -678.461588919576   -678.461588919576
Co     -0.66159117865000    0.35321072647500   -0.80337782526400
 H     -0.67946186386900   -0.67224177472600   -2.38516284416700
 C      0.71297829334800    1.37864807374300   -0.41704467765300
 O      1.61228434540100    2.02712370166200   -0.04479097895300
 C     -1.72124267253800    1.59877185894800   -1.51139997929100
 O     -2.40032676072900    2.41334542607200   -1.99216611638100
 C     -1.78198971954800   -0.38649432541600    0.36139926229000
 O     -2.43073440072400   -0.84488979196900    1.21751747919100
 C      1.69098671436200    0.86601463979400   -3.27677077486500
 O      0.89213269933000    1.44659388922400   -3.88377374920200
 C     -0.01896798525100   -1.51137374969700   -1.97771624163900
 C      0.51758986819900   -1.20130523474700   -0.59338367682900
 H      0.77354901904900   -1.59733142225600   -2.72032453813400
 H      0.25094708043000   -1.91766714528800    0.17735349367700
 H      1.57852273014000   -0.96869262682900   -0.55517860907600
 H     -0.66170756744500   -2.38932832449700   -1.98891618889200
 H      0.96007918911900   -0.26196394354100    2.41888937907500
 H      0.59729540646700   -0.13035633748200    1.78492165684100
