# Supplementary material for: Mining hydroformylation in complex reaction network via graph theory
Source: RSC Adv. 2021 Jul 1;11(38):23235–40. doi: 10.1039/d1ra03395f (PMC9036754; doi:10.1039/d1ra03395f)
Supplement: RA-011-D1RA03395F-s1746 [file RA-011-D1RA03395F-s1746.xyz]

18
eq31           -678.440354578408   -678.440354578408
Co      0.51086158134400   -0.02415809731800   -0.30779314689200
 H      1.05897828078100   -0.80855635292400    0.83646661711400
 C     -0.37911220703200    0.75677940327500   -1.63015279058600
 O     -0.96390619969100    1.27322208126200   -2.49671946658600
 C     -0.47779455827300    0.50706625745900    1.04117804371800
 O     -1.12402982038300    0.80130820384100    1.97221656354300
 C      0.74644705686100   -1.60689739616500   -1.04687836050000
 O      0.89713804261300   -2.68694094120400   -1.46683955249800
 C      0.76268079079900    3.44759041179000    2.62166213463300
 O      1.46947568824700    2.79401354215800    1.97497675262200
 C      2.09196824252100    1.46606766396200   -0.85648364825300
 C      2.61343183429800    0.61373428222400    0.09049757635800
 H      1.67621198020800    2.42144828973800   -0.56450029911200
 H      3.21650443878500   -0.23676415970100   -0.19855406987700
 H      2.62080584157200    0.89592667741500    1.13342898895500
 H      2.27968006233100    1.30570558810500   -1.91092174180200
 H     -0.49244363501200    2.99202137284200   -0.00210027616400
 H     -0.50227883240900    3.53658140909800   -0.50542490601100
