# Supplementary material for: Mining hydroformylation in complex reaction network via graph theory
Source: RSC Adv. 2021 Jul 1;11(38):23235–40. doi: 10.1039/d1ra03395f (PMC9036754; doi:10.1039/d1ra03395f)
Supplement: RA-011-D1RA03395F-s1747 [file RA-011-D1RA03395F-s1747.xyz]

18
eq310          -678.461190533074   -678.461190533074
Co     -0.78020288061500    0.29205708794500   -0.85388508704400
 H     -0.69974156691400   -0.81605903695900   -2.37651816552100
 C      0.41531050498800    1.53214433359000   -0.52679674513600
 O      1.21168355688200    2.31898793613200   -0.18610752734400
 C     -2.03856888143800    1.32079937749600   -1.58743630481000
 O     -2.84468676007900    1.99583859349400   -2.08736811619200
 C     -1.71129651127200   -0.53297162281100    0.41690557474000
 O     -2.21713797785800   -1.01759735241300    1.35178912361100
 C      0.96288966181100    1.21988796875900   -3.57896725623200
 O      1.99844657211900    0.80053313511500   -3.26532427605900
 C      0.07697746242700   -1.53484060868000   -1.94341546559900
 C      0.63413566417100   -1.04354647048800   -0.62128033242100
 H      0.83552237685500   -1.58786032246500   -2.72316567708800
 H      0.52634776178300   -1.73217766918400    0.21075467005800
 H      1.64728723203300   -0.65110033396300   -0.67165940297100
 H     -0.44915168800300   -2.48201737406400   -1.84638996098500
 H      0.56858822962100    0.05952449733800    2.31086137555800
 H      1.09394044084700    0.06046150048400    1.78807864421900
