# Supplementary material for: Mining hydroformylation in complex reaction network via graph theory
Source: RSC Adv. 2021 Jul 1;11(38):23235–40. doi: 10.1039/d1ra03395f (PMC9036754; doi:10.1039/d1ra03395f)
Supplement: RA-011-D1RA03395F-s1748 [file RA-011-D1RA03395F-s1748.xyz]

18
eq311          -678.446683168818   -678.446683168818
Co     -0.33015544638500    0.58669340791700    0.53579983790700
 H     -0.10300567688100    0.80597213230900    1.98545270094300
 C     -0.44060082081400    0.27108246948900   -1.23165190813400
 O     -0.44380831097800    0.08227510752800   -2.37969590432500
 C      1.24150625315000    1.39362240002200    0.52458503075900
 O      2.26561478296800    1.94967080040800    0.58418767410000
 C     -0.56853514813300   -1.04654143870500    1.16292502726500
 O     -0.73905829363200   -2.09577575781400    1.64561587051500
 C     -2.81017932146300   -1.75333616592900   -0.98688804000500
 O     -3.80281088408700   -1.34531149064400   -0.54814900185500
 C     -2.29527053998100    1.29638002532600    0.96239739983300
 C     -1.50292173104500    2.36509903219000    0.55134394613900
 H     -2.97842172090700    0.81585499624300    0.27613137634400
 H     -1.05415472748600    3.02669509905000    1.28015240430900
 H     -1.55513894222300    2.73104150328300   -0.46690455491700
 H     -2.46877980737100    1.11319104146800    2.01452640119300
 H     -2.75371344060600    1.37728112689400   -2.17860447503700
 H     -3.26436241039100    1.59167821905300   -1.68558244742500
