# Supplementary material for: Mining hydroformylation in complex reaction network via graph theory
Source: RSC Adv. 2021 Jul 1;11(38):23235–40. doi: 10.1039/d1ra03395f (PMC9036754; doi:10.1039/d1ra03395f)
Supplement: RA-011-D1RA03395F-s1749 [file RA-011-D1RA03395F-s1749.xyz]

18
eq312          -678.445785509788   -678.445785509788
Co      0.21559621130000    0.29864908317000    0.13694199770700
 H     -0.14906122345200   -0.32265784382900    1.43417680208200
 C      0.62991839939700    0.89997555668300   -1.50340912284300
 O      0.89472700580800    1.24900624313600   -2.58197574190600
 C     -1.52457385024300    0.07046396409500   -0.07469418671400
 O     -2.67925162097600   -0.08068964588800   -0.14414280700700
 C      1.37204857992900   -1.03373442242200    0.21862565402900
 O      2.12545498433900   -1.91616849408700    0.34143456879700
 C      2.07063675177600    3.87858893455100   -1.12609554947100
 O      0.97344788011500    4.23123518291800   -1.25353965368000
 C      0.06520354567500    2.15124315600600    1.17645059153100
 C      1.37280038753100    1.67936392829900    1.26881972277900
 H     -0.20952207469700    2.90959237460100    0.45499536732800
 H      1.70490529635800    1.15798655398500    2.15658934528800
 H      2.15317778990200    2.05632453921800    0.61749758803700
 H     -0.63162449246700    1.99547221697900    1.98938313255100
 H     -2.06785690035700    2.88506944859200   -1.40125330022900
 H     -1.41156297801600    2.55513204009100   -1.30512734458000
