# Supplementary material for: Mining hydroformylation in complex reaction network via graph theory
Source: RSC Adv. 2021 Jul 1;11(38):23235–40. doi: 10.1039/d1ra03395f (PMC9036754; doi:10.1039/d1ra03395f)
Supplement: RA-011-D1RA03395F-s1750 [file RA-011-D1RA03395F-s1750.xyz]

18
eq313          -678.376953292351   -678.376953292351
Co     -0.28426405720500   -0.35739600806200    0.85875140818700
 H      0.71677312450800   -1.52216379226000    0.86482534377100
 C     -1.41581250807600    0.96769312188200    0.12219703414400
 O     -2.21734831751400    1.88225895914400    0.28575256179400
 C      1.27790425567300    0.47103839027100    0.73149322052200
 O      2.34701683341700    0.92742273037700    0.68954308819900
 C     -1.36378556958100   -1.75399094547400    0.68186240071000
 O     -2.00619860447100   -2.72113827797100    0.61688565970200
 C     -0.73915572898200    0.23151075510600   -0.92356187299100
 O     -0.47796439599400    0.00734943753700   -2.08399672409700
 C     -0.04579601846800   -0.62543214446000    3.06923467082400
 C     -1.01306811693500    0.32470644376400    2.81216486682200
 H     -0.30247747731300   -1.65960407778000    3.25737172474500
 H     -0.77909852347100    1.38057555761200    2.81479537308600
 H     -2.06523456083600    0.07158199654900    2.79036349656900
 H      0.97518697756400   -0.33684823531700    3.28537514904700
 H      0.57059544774500    3.01299749099800    1.73123616397800
 H     -0.08710588101700    2.91770044096200    1.40005000048100
