# Supplementary material for: Mining hydroformylation in complex reaction network via graph theory
Source: RSC Adv. 2021 Jul 1;11(38):23235–40. doi: 10.1039/d1ra03395f (PMC9036754; doi:10.1039/d1ra03395f)
Supplement: RA-011-D1RA03395F-s1751 [file RA-011-D1RA03395F-s1751.xyz]

18
eq314          -678.465661309397   -678.465661309397
Co      0.06194000221600    0.15616297117300   -0.05924523411900
 H     -1.22825555676800   -0.22494006465200    0.54495178965100
 C      0.50342324859500   -0.16922293088500    1.63628779585200
 O      0.65450564792900   -0.41655619109100    2.76586718640300
 C     -0.37321227470500   -1.29033798313000   -1.00235362025300
 O     -0.75760743931600   -2.25068272272300   -1.54037118716700
 C      1.62998197749900    0.61429109560700   -0.79694094633500
 O      2.64461650872900    0.90934975837100   -1.27966953168000
 C     -0.90633412300500    1.62578275812300   -0.32572106505800
 O     -1.63429096355100    2.53000063375600   -0.43761998684700
 C     -2.77369421140200   -1.65527148027300    1.61899342321200
 C     -3.05122837276000   -0.38589972250300    1.95743851836200
 H     -2.12166283466500   -2.27315405950600    2.22651772334000
 H     -3.67099640598600    0.24548473849100    1.32959003920400
 H     -2.63404337669700    0.06601775295500    2.85065134884600
 H     -3.15584854632200   -2.09401940824600    0.70347227782200
 H     -3.50234581871200   -0.45248447552900   -1.28658922875600
 H     -2.90548801103200   -0.14093125033000   -0.97582833851000
