# Supplementary material for: Mining hydroformylation in complex reaction network via graph theory
Source: RSC Adv. 2021 Jul 1;11(38):23235–40. doi: 10.1039/d1ra03395f (PMC9036754; doi:10.1039/d1ra03395f)
Supplement: RA-011-D1RA03395F-s1752 [file RA-011-D1RA03395F-s1752.xyz]

18
eq315          -678.458269793512   -678.458269793512
Co      0.17200009080200    0.01280096405000    0.00282674458700
 H      2.20793646167700   -1.80558901072700   -1.26721689252400
 C      0.02662086479300    0.10701650958600    1.76242655552400
 O     -0.17335421414000    0.04282447965900    2.91144109734100
 C     -0.19232931447700    1.71891269066200   -0.41015684980900
 O     -0.41112112528100    2.82298479792400   -0.70716836791000
 C     -0.81947086496500   -0.71974523922800   -1.24342332562000
 O     -1.57301590149200   -1.26585035235000   -1.95191615060600
 C      3.62211214413900    0.30901093966300    0.02574391400800
 O      2.49040768985600    0.48962198614800   -0.14092330871700
 C      0.73844957475300   -1.88013234301300    0.35640562925800
 C      1.44415602377300   -2.47806872215300   -0.86821858334100
 H     -0.10533783592600   -2.49987296389900    0.66909298183000
 H      1.94000095387900   -3.41617964351000   -0.59707450036900
 H      0.74376600234300   -2.68977091071000   -1.67924378548600
 H      1.44284375425500   -1.82730017162900    1.19427587830300
 H      1.34266640889200    0.08533659093100   -2.49232275014900
 H      1.85435049701000    0.07208072808900   -3.03083644395800
