# Supplementary material for: Mining hydroformylation in complex reaction network via graph theory
Source: RSC Adv. 2021 Jul 1;11(38):23235–40. doi: 10.1039/d1ra03395f (PMC9036754; doi:10.1039/d1ra03395f)
Supplement: RA-011-D1RA03395F-s1753 [file RA-011-D1RA03395F-s1753.xyz]

18
eq316          -678.501659657425   -678.501659657425
Co      0.36057380876800    0.11396695085200    0.14512109744500
 H      2.46475246147000   -1.89577212314700   -1.29506273106400
 C     -0.12908287283700   -0.10239438151600    1.86115045641800
 O     -0.40787469536400   -0.34904501149100    2.96494137025200
 C     -0.12762107012400    1.82323467643900   -0.08248086209800
 O     -0.43311066750100    2.93050065476800   -0.26033329809100
 C     -0.77160078354400   -0.55285967863100   -1.06306309733900
 O     -1.48852798250700   -1.06479281606900   -1.82720883560200
 C      2.10271711524200    0.39477479257200   -0.12429572411800
 O      3.25390791339700    0.49975247275900   -0.27829782706100
 C      0.96287592057900   -1.85477328105300    0.29231602771900
 C      1.57250415806900   -2.44072817938200   -0.98069702643900
 H      0.07340716055000   -2.41383660811400    0.59103867490700
 H      1.85950741267500   -3.48191726418500   -0.80123320013800
 H      0.86844012013100   -2.42635573410900   -1.81493187807300
 H      1.68011731533600   -1.88292269196800    1.11551298691600
 H      1.30128862097000    0.04051824443300   -2.65144303435600
 H      1.60840727465900   -0.25926969263000   -3.25732125692200
