# Supplementary material for: Mining hydroformylation in complex reaction network via graph theory
Source: RSC Adv. 2021 Jul 1;11(38):23235–40. doi: 10.1039/d1ra03395f (PMC9036754; doi:10.1039/d1ra03395f)
Supplement: RA-011-D1RA03395F-s1754 [file RA-011-D1RA03395F-s1754.xyz]

18
eq317          -678.501454639748   -678.501454639748
Co      0.26137829583500    0.12232027741600   -0.03778766301700
 H      2.29352724590200   -2.05009623591400    1.20869969087900
 C      0.30519429131900   -0.40770045112200    1.66897679534800
 O      0.35128089826200   -0.84119790553600    2.75041642237500
 C     -0.23948245356400    1.81694462659200    0.26724061329900
 O     -0.55639030991600    2.91834561686000    0.46001594398000
 C     -1.15605613357900   -0.35654279365400   -1.01575827231300
 O     -2.02819496861900   -0.76837602340200   -1.67076183712900
 C      1.77918688494900    0.54442631087800   -0.88666072252900
 O      2.77705294946000    0.75677327583600   -1.45104748136400
 C      0.82480038505400   -1.83048357593100   -0.39777798079300
 C      2.20369486106100   -2.21840218438100    0.13363851553900
 H      0.78531531134400   -1.95341257988200   -1.48112067934100
 H      2.37839022358500   -3.28256142355400   -0.05611595959100
 H      3.00028519899200   -1.65857718255900   -0.36053879647900
 H      0.04503236581300   -2.45147857041900    0.04879657187800
 H      0.54848236665100   -0.45684933091200   -3.23081861919800
 H      1.17718379739700   -0.80505152083200   -3.41568469917400
