# Supplementary material for: Mining hydroformylation in complex reaction network via graph theory
Source: RSC Adv. 2021 Jul 1;11(38):23235–40. doi: 10.1039/d1ra03395f (PMC9036754; doi:10.1039/d1ra03395f)
Supplement: RA-011-D1RA03395F-s1755 [file RA-011-D1RA03395F-s1755.xyz]

18
eq318          -678.462197084458   -678.462197084458
Co      0.15036171450600   -0.31607915198400    0.26683801080600
 H      2.48328557064200   -2.07233930889000    0.99807674527500
 C     -0.54570979617000   -0.82375039081200    1.81646199167700
 O     -1.08867134087000   -1.21051150560000    2.77573332035000
 C      0.28194242611000    1.43674197939300    0.55157221896500
 O      0.39242687556500    2.58433705165500    0.72057297242800
 C     -0.67727471180900   -0.27575527993700   -1.28465337427500
 O     -1.30594426659000   -0.31030396074600   -2.27058794785900
 C      2.46844713965000    1.05311673486500   -1.86370590769500
 O      1.79734733964000    1.64964715965000   -2.59565286683700
 C      0.59049298771700   -2.19589633827300   -0.07455504762600
 C      1.99575345369700   -1.65627335523600    0.11883069528800
 H      0.37171313686200   -2.55193349379300   -1.07723739787400
 H      2.61801081866300   -1.77221390766700   -0.76757908180500
 H      2.01754011066000   -0.52918304744800    0.29455416032300
 H      0.26794322858700   -2.91783700542700    0.66900247437000
 H      1.10779619038900   -1.44413657242400   -2.94197437893600
 H      1.82522033265600   -1.56954927780300   -2.80198474419500
