# Supplementary material for: Mining hydroformylation in complex reaction network via graph theory
Source: RSC Adv. 2021 Jul 1;11(38):23235–40. doi: 10.1039/d1ra03395f (PMC9036754; doi:10.1039/d1ra03395f)
Supplement: RA-011-D1RA03395F-s1756 [file RA-011-D1RA03395F-s1756.xyz]

18
eq319          -678.449519894684   -678.449519894684
Co      0.45021965772700   -0.89293712025900   -0.40969859434600
 H     -2.02277497640800   -0.27320837980400    2.27757126845000
 C      1.59177068190900   -1.87966805339100    0.48293099714800
 O      2.44154078791100   -2.45430992554500    1.04114182921700
 C      0.59886446374300    0.72681325778400   -1.06089794477500
 O      0.82237386781000    1.79573050783200   -1.47488648757400
 C     -1.49078525248800   -0.59628353301900    1.37058300924000
 O     -2.01507517445200   -1.31173720698000    0.50371986977700
 C     -0.03325532189500   -0.11668014969200    1.21156512545400
 O      0.46362336595500    0.59946710264800    2.08237561549200
 C     -0.14808897915700   -1.42698296868400   -2.36337754544500
 C      0.29110617958400   -2.56283941670100   -1.69372791686600
 H      0.46491931596600   -0.95248502612400   -3.11930139163800
 H     -0.41546549910600   -3.17087187867300   -1.13980586566700
 H      1.25742090309000   -3.00047655732000   -1.91065647911300
 H     -1.19645710176500   -1.15193951203700   -2.32951182825000
 H      2.61855598189100    0.76911130009000    0.98325673442200
 H      3.11329277283200    0.59180772226300    0.45641696383300
