# Supplementary material for: Mining hydroformylation in complex reaction network via graph theory
Source: RSC Adv. 2021 Jul 1;11(38):23235–40. doi: 10.1039/d1ra03395f (PMC9036754; doi:10.1039/d1ra03395f)
Supplement: RA-011-D1RA03395F-s1757 [file RA-011-D1RA03395F-s1757.xyz]

18
eq32           -678.466489495540   -678.466489495540
Co     -0.13531262636900    0.08067218508700    0.00640792021400
 H     -0.26201038095300   -0.68450159194000    1.26400719133300
 C      0.02651227987000    1.00444785226200   -1.52069235812700
 O      0.14502188847200    1.60469484673800   -2.50797117509300
 C      1.51958687510200    0.23514641537500    0.65869946291100
 O      2.56149048512400    0.27898930998600    1.17907336713100
 C     -0.59205082803100   -1.52713217136300   -0.61002521275700
 O     -0.88244847343100   -2.61365417044600   -0.91417780937100
 C     -1.38394726557600    1.02119158906100    0.86193199103900
 O     -2.17608036178900    1.56594354633600    1.52133041933800
 C     -0.08845839341900   -0.33935943265700    3.60032900087600
 C      0.77937496142800   -1.35985965279000    3.67737151127400
 H     -1.15882096949100   -0.48796719933000    3.69373236435000
 H      1.84552296241000   -1.20394470249900    3.55390603862700
 H      0.44350216723000   -2.37884439221600    3.83274724536600
 H      0.24841038015800    0.67663550366100    3.42047575833700
 H      1.20269095661300   -2.48047907753800    1.44351181840300
 H      1.62571225471700   -2.89507794494000    0.99604029599700
