# Supplementary material for: Mining hydroformylation in complex reaction network via graph theory
Source: RSC Adv. 2021 Jul 1;11(38):23235–40. doi: 10.1039/d1ra03395f (PMC9036754; doi:10.1039/d1ra03395f)
Supplement: RA-011-D1RA03395F-s1758 [file RA-011-D1RA03395F-s1758.xyz]

18
eq320          -678.433838098185   -678.433838098185
Co      1.28038706585000    1.09714586750300   -0.74545094768100
 H     -0.98595223641500    2.81283182776700    2.05739322935100
 C      0.11486426686600   -0.26828991789100   -1.06007390263900
 O      0.00372996020200   -1.41097494199200   -0.65480387175900
 C      2.62611418481300    0.45158838361300   -1.77015661067400
 O      3.51344528652700   -0.06040823651800   -2.31567105237500
 C      0.04016512730600    2.01107639804200    0.25870745786700
 O      0.02805130431100    3.08539821386500   -0.38931246772200
 C     -0.73608775860800    1.86945836948700    1.54759509415900
 O     -1.04160343515900    0.76439392820400    1.99972443104300
 C      2.00767773082000    0.26767655865500    0.84212355321600
 C      2.74266773744900    1.40930094434000    1.53985014939200
 H      2.67004575126100   -0.54952872015700    0.55085718896700
 H      2.04625031451700    2.10000917057000    2.02577013792900
 H      3.41426703274200    1.01967487380300    2.31128293406400
 H      1.18223624103900   -0.14094403152700    1.42244689797000
 H     -0.55922893139400    0.17045837962500   -1.84425736496600
 H      3.35895695394100    1.99050755744300    0.84115611104400
