# Supplementary material for: Mining hydroformylation in complex reaction network via graph theory
Source: RSC Adv. 2021 Jul 1;11(38):23235–40. doi: 10.1039/d1ra03395f (PMC9036754; doi:10.1039/d1ra03395f)
Supplement: RA-011-D1RA03395F-s1759 [file RA-011-D1RA03395F-s1759.xyz]

18
eq321          -678.407848620681   -678.407848620681
Co     -0.27224464744400   -1.09194067994600    0.24076035663700
 H     -1.53867888908800   -0.11024851744200   -0.40217632181900
 C      1.36251875269000   -0.64802446338600   -0.29720704428000
 O      2.43590989754800   -0.32829180369700   -0.62684678553000
 C     -0.52807807035200   -1.74207670485900    1.87565303302200
 O     -0.62681157334800   -2.11753200685900    2.97556198909200
 C     -0.91823989748600    0.49099619543100    0.47584846697500
 O     -1.11562897643900    1.60784911508800    0.85503206587100
 C      0.98745927455800    2.68578755924600   -1.42197354819500
 O      0.29545040368600    1.95271457468500   -1.99614578028600
 C     -0.10212639848300   -0.97406944615800   -3.22906687657900
 C     -1.37360775304200   -0.62863469701500   -2.97761382694200
 H      0.68743869121100   -0.23242759141100   -3.25229681518200
 H     -2.16835123300300   -1.36535756663000   -2.93007542937200
 H     -1.64388948235400    0.40530712390100   -2.79507836663500
 H      0.18703126592200   -2.00671873973400   -3.39528261047600
 H     -0.18814603408800   -2.38810755641800   -0.92104732388500
 H     -0.71476606017300   -2.65550596265800   -0.39294125126400
