# Supplementary material for: Mining hydroformylation in complex reaction network via graph theory
Source: RSC Adv. 2021 Jul 1;11(38):23235–40. doi: 10.1039/d1ra03395f (PMC9036754; doi:10.1039/d1ra03395f)
Supplement: RA-011-D1RA03395F-s1760 [file RA-011-D1RA03395F-s1760.xyz]

18
eq322          -678.426216164461   -678.426216164461
Co     -0.14602672160600   -0.97122406023200    0.39114937386700
 H      0.01453668217100   -0.06625324637600   -0.76694774019700
 C      1.59799665376300   -0.87387655165800    0.15829386520600
 O      2.73456652176300   -0.72559820751100   -0.05544037836700
 C     -0.25148690375400   -1.89143994744800    1.92544065687500
 O     -0.31172325337800   -2.46493383597000    2.93441568567100
 C     -1.37324398984100    0.26390887139600    0.64414825144100
 O     -2.13658544052800    1.14147435339600    0.73578705817800
 C      0.89511501024600    1.89495897640500   -1.80515467779800
 O     -0.02466715403200    2.59926459115600   -1.74669324312300
 C     -0.15586073374100   -0.81845024345700   -3.34955272729700
 C     -1.40575934041100   -0.40955102747500   -3.08434812078700
 H      0.27480615861600   -0.73146218906200   -4.33949063980500
 H     -1.82786439848700   -0.48038275096700   -2.08713715490400
 H     -2.03933865590400    0.02414589355400   -3.84819615456600
 H      0.48309190049700   -1.23471048014800   -2.57758469657500
 H     -0.41663615291100   -2.34018101901600   -0.72961283717000
 H     -1.14568091214700   -2.06197029444000   -0.61397258949600
