# Supplementary material for: Mining hydroformylation in complex reaction network via graph theory
Source: RSC Adv. 2021 Jul 1;11(38):23235–40. doi: 10.1039/d1ra03395f (PMC9036754; doi:10.1039/d1ra03395f)
Supplement: RA-011-D1RA03395F-s1761 [file RA-011-D1RA03395F-s1761.xyz]

18
eq323          -678.461772137408   -678.461772137408
Co      0.31081210229200   -0.40863204757000    0.74688966791000
 H     -1.14310026771800   -0.77461094661400    1.87693231580100
 C      0.35172750658700    1.12026830571200   -0.13280772344100
 O      0.49881717712000    2.13156130403400   -0.69922081857600
 C      1.70484420630400   -1.38394705351100    1.23519122858000
 O      2.68897792046300   -1.93393469194800    1.54191676990600
 C     -0.34474984159200   -1.43964870563600   -0.54763439950400
 O     -0.79903520340300   -2.10443355268500   -1.38996528863400
 C     -2.90875165574400    0.65377318193100   -0.07405368997400
 O     -3.37741582909800   -0.27144375336200    0.44470758734100
 C      0.52274657046300    0.59481284024500    2.41722454140600
 C     -0.80784813622900   -0.07441312947500    2.71373187531600
 H      1.33943512762600    0.29960657181400    3.06884229044600
 H     -1.62508019824400    0.63912361623100    2.80561960482800
 H     -0.76231205510200   -0.72817034849000    3.58266235688200
 H      0.47944554855200    1.67586033190900    2.32005548792000
 H     -1.36703264501300    2.77042964297000    1.84596771007200
 H     -1.67131344779900    2.45206027854600    1.24828404710000
