# Supplementary material for: Mining hydroformylation in complex reaction network via graph theory
Source: RSC Adv. 2021 Jul 1;11(38):23235–40. doi: 10.1039/d1ra03395f (PMC9036754; doi:10.1039/d1ra03395f)
Supplement: RA-011-D1RA03395F-s1762 [file RA-011-D1RA03395F-s1762.xyz]

18
eq324          -678.440372615526   -678.440372615526
Co      0.18833822273500   -0.42674980334500    0.71164356404200
 H     -1.23032148452100   -0.66906900675700    0.32471475780500
 C     -0.12567361008600    0.92820749227400   -0.36150705898700
 O     -0.39152135765900    1.77874020132500   -1.11924692791000
 C      1.93729054478500   -0.18481180504500    0.88584129053400
 O      3.08444352019800   -0.01106035878400    1.00030880295400
 C      0.14519626080100   -2.17173663169600    0.45394850666300
 O      0.04344062001800   -3.31497223058900    0.23538251704800
 C     -3.43118941547300    0.61817236392800   -0.12775507349200
 O     -3.28342716574400    1.48503640506600    0.62988887013900
 C      0.20663862128900   -0.01328393561900    2.91629153583500
 C     -1.10297876251900   -0.11307436500700    2.50701017184100
 H      0.72143080020500   -0.86116968849000    3.34984254793000
 H     -1.67517939364600    0.77658130553100    2.28236112479800
 H     -1.65170134222100   -1.03956239575800    2.61677870052000
 H      0.67634816387800    0.95806438190500    3.01655050577300
 H     -0.23756451738800    2.73682360691700    2.09219283531800
 H     -0.78340282514500    2.74212630804500    1.59009689239900
