# Supplementary material for: Mining hydroformylation in complex reaction network via graph theory
Source: RSC Adv. 2021 Jul 1;11(38):23235–40. doi: 10.1039/d1ra03395f (PMC9036754; doi:10.1039/d1ra03395f)
Supplement: RA-011-D1RA03395F-s1763 [file RA-011-D1RA03395F-s1763.xyz]

18
eq325          -678.373601572982   -678.373601572982
Co     -0.74745512948700   -0.02239150575100   -0.65517449706400
 H     -1.37541791912100   -0.35426553300000   -2.02181504041600
 C      0.17096877139700    0.62858542764300    0.83513318877000
 O      0.28119314143400    0.61139445085600    2.06145070074600
 C     -1.85751663557300    1.31625338832200   -0.94492163915600
 O     -2.62441606758000    2.15701628669600   -1.19504967586400
 C      0.40547051149000   -1.09287532323700   -1.44835148790100
 O      1.11010762976200   -1.81585342595400   -2.03106597814800
 C      0.73242203143900    1.25870829033700   -0.32417733265600
 O      1.47883795324800    1.94419149488700   -0.97737171579600
 C     -2.42510144086000   -0.90198640410300    0.51093437910000
 C     -1.48945655169200   -1.88886498871600    0.29604134394300
 H     -3.30542872559500   -0.83244893769200   -0.11558353082800
 H     -0.72394770410600   -2.08774794603200    1.03521172261700
 H     -1.62031370990700   -2.61028376065800   -0.50104414130800
 H     -2.39944220344900   -0.31594969350200    1.42159044104700
 H      1.72537667926600   -2.10515866698600    0.78882529742700
 H      1.51251846397500   -1.60942077553000    1.29848589390500
