# Supplementary material for: Mining hydroformylation in complex reaction network via graph theory
Source: RSC Adv. 2021 Jul 1;11(38):23235–40. doi: 10.1039/d1ra03395f (PMC9036754; doi:10.1039/d1ra03395f)
Supplement: RA-011-D1RA03395F-s1764 [file RA-011-D1RA03395F-s1764.xyz]

18
eq326          -678.439242787678   -678.439242787678
Co     -0.23881624636900    0.37059328012600   -0.85898418230400
 H     -1.21491412028100    0.58820577394200    0.22914721065600
 C     -1.65254442949600   -0.50550946109300   -1.47030426071300
 O     -2.61691333139600   -1.06214910489000   -1.82334793556900
 C     -0.00361371781600    2.07747736594200   -0.45027757114400
 O      0.11265825376800    3.19711634563400   -0.13899927543700
 C      0.77247568554900   -0.66575629619500    0.19876450597000
 O      1.41243902872800   -1.32510840850900    0.91754001335000
 C     -2.03882408039900   -1.12561304383700    1.92889661574300
 O     -1.84015727089900   -2.14315879166000    1.40938021617100
 C      1.29527138780000   -0.03928576213600   -2.30399763133000
 C      0.34982232794000    0.79570139895700   -2.89201281620200
 H      1.26740086769600   -1.10725255206700   -2.47737068909000
 H      0.52094396294200    1.86132830609700   -2.96509213456800
 H     -0.41523972564600    0.39495976153700   -3.54334022659400
 H      2.21082465916900    0.37097280976300   -1.89788357262100
 H      0.50857990652900    1.21791914043100    2.41685738194900
 H     -0.20216102320800    1.06249275350200    2.26950944494400
