# Supplementary material for: Mining hydroformylation in complex reaction network via graph theory
Source: RSC Adv. 2021 Jul 1;11(38):23235–40. doi: 10.1039/d1ra03395f (PMC9036754; doi:10.1039/d1ra03395f)
Supplement: RA-011-D1RA03395F-s1765 [file RA-011-D1RA03395F-s1765.xyz]

18
eq327          -678.439454177667   -678.439454177667
Co     -0.45732298195300    0.15775581928600   -0.77670798810200
 H     -0.32871396836000    0.27124683834400    0.72489323575700
 C     -1.97004210327700   -0.34864765408200   -1.58895277577500
 O     -2.94876411903300   -0.67726743337700   -2.13091911807800
 C     -0.86410325735000    1.82373976527800   -0.38078713211100
 O     -1.10053616363600    2.91869045403000   -0.05836069243800
 C      0.14668658199700   -1.40816102289700   -0.24646908787200
 O      0.56908836152000   -2.41379246233900    0.16499243118300
 C     -2.75032577143900   -0.20964513471500    1.60772830038600
 O     -2.57644197235100   -1.35134471614400    1.72345700992700
 C      1.44221016956600    0.71087389944700   -1.57926081681400
 C      0.56793653258200    0.39877465374900   -2.62276758532300
 H      2.17308510186600   -0.00771797797600   -1.23041784958900
 H      0.05512145192800    1.18346048196600   -3.16479700724300
 H      0.59864770408700   -0.57581222140600   -3.09362931745600
 H      1.63393132003400    1.73934106898600   -1.30005171606500
 H      1.68890968053600    0.81672002451100    1.08821727829700
 H      2.34786556786000    0.93471913288600    1.41231792453300
