# Supplementary material for: Mining hydroformylation in complex reaction network via graph theory
Source: RSC Adv. 2021 Jul 1;11(38):23235–40. doi: 10.1039/d1ra03395f (PMC9036754; doi:10.1039/d1ra03395f)
Supplement: RA-011-D1RA03395F-s1766 [file RA-011-D1RA03395F-s1766.xyz]

18
eq328          -678.487538950939   -678.487538950939
Co     -0.36405420293700    0.35441981228200    0.41307109172400
 H      1.75975193300800   -1.00115765097100   -2.28233832888600
 C      0.65886921954800    1.32168180067200    1.60417304896100
 O      1.35315065863900    1.92857699724500    2.31232918629000
 C     -0.14922308954300    0.72902610276800   -1.32381733995900
 O     -0.00639196989600    0.95877486004900   -2.46147111065800
 C     -1.62937386898600   -0.79578898177900    0.93031155005900
 O     -2.42653143202700   -1.60611172742000    1.20324232391000
 C      0.82067304688800   -1.09815358625100    0.32874193708100
 O      1.71520745906200   -1.14027305717300    1.16454422092900
 C      0.65782927404500   -2.13268450146900   -0.77263867617000
 C      1.80536265946700   -1.97131676193600   -1.78477664152500
 H     -0.30879736718900   -2.02549527860400   -1.26056463175400
 H      2.76898964472500   -2.05279738993800   -1.27915474889200
 H      1.73301396853500   -2.74892412639900   -2.54517527055500
 H      0.71177901229400   -3.11639043942300   -0.29885639668500
 H      2.70987684149900    0.97797610935300   -0.96470119094800
 H      2.94054942276000    0.49671814848500   -0.44920718053900
