# Supplementary material for: Mining hydroformylation in complex reaction network via graph theory
Source: RSC Adv. 2021 Jul 1;11(38):23235–40. doi: 10.1039/d1ra03395f (PMC9036754; doi:10.1039/d1ra03395f)
Supplement: RA-011-D1RA03395F-s1767 [file RA-011-D1RA03395F-s1767.xyz]

18
eq329          -678.385416693885   -678.385416693885
Co      0.62883400973900    0.02247725891600   -1.18894150954400
 H      1.24213173002900   -0.01658879185400   -2.57484496927500
 C     -0.37755592004600    0.10294738075500    0.28994522850800
 O     -1.00353174750400    0.13937421849000    1.26959625100900
 C      1.02664929889300   -1.75616142587100   -1.20450226195200
 O      1.23177807610100   -2.88730142875500   -1.36323566965800
 C     -0.19200827647700    1.49996642055200   -1.98243150837500
 O     -0.17566573220500    2.71859008327000   -2.10103378418700
 C     -0.81386669867200    0.26752895708000   -2.40428765028500
 O     -1.66330642589300   -0.32296272360500   -3.04183268977300
 C      2.12324084482400    0.98581713045500    0.14275651476200
 C      2.67866492250600    0.84578543237600   -1.11205853495400
 H      1.65353268212100    1.91972072491300    0.42566230418300
 H      3.33375469631400    0.01450836028900   -1.34023076899500
 H      2.65630384508100    1.66685601280300   -1.81619500653500
 H      2.33259988314400    0.26919927583100    0.92618825294300
 H      1.69339635857400   -1.77648617211600    1.38777108852600
 H      1.16729224521200   -1.72558192660700    1.90802710429400
