# Supplementary material for: Mining hydroformylation in complex reaction network via graph theory
Source: RSC Adv. 2021 Jul 1;11(38):23235–40. doi: 10.1039/d1ra03395f (PMC9036754; doi:10.1039/d1ra03395f)
Supplement: RA-011-D1RA03395F-s1768 [file RA-011-D1RA03395F-s1768.xyz]

18
eq33           -678.446544562183   -678.446544562183
Co     -0.92089640480700   -0.43654673027300    0.52128496640600
 H     -1.55828701032700    0.14129539779100   -0.68316477677000
 C     -0.07547660120400   -1.10560038556300    1.95401806054700
 O      0.47208338900800   -1.57889067368300    2.86499436566000
 C     -1.39515965160000    1.16010036862100    1.11395178869800
 O     -1.75588561736100    2.22243221531200    1.43431065155100
 C      0.35227553557000   -0.59033077264200   -0.69396819419100
 O      1.13524592121800   -0.65107787128100   -1.55709854071500
 C     -3.05973333523900   -0.49698804364400   -2.45607726067600
 O     -2.33683170595300   -1.13639198341900   -3.09948347123200
 C     -2.82161995918700   -1.34288590302100    0.82336290350400
 C     -1.97400380878600   -2.26149602667600    0.20700737039900
 H     -3.00029910838200   -1.39086459227500    1.89015073117900
 H     -1.99456596077400   -2.42319271277500   -0.86258868790700
 H     -1.49282365675000   -3.04188529169600    0.78260239583700
 H     -3.52507146903000   -0.76372744382800    0.23858417349700
 H      0.66146180652500   -3.39346672189800   -0.25723497260800
 H      0.35009953047000   -3.51763143290200   -0.91854542956100
