# Supplementary material for: Mining hydroformylation in complex reaction network via graph theory
Source: RSC Adv. 2021 Jul 1;11(38):23235–40. doi: 10.1039/d1ra03395f (PMC9036754; doi:10.1039/d1ra03395f)
Supplement: RA-011-D1RA03395F-s1769 [file RA-011-D1RA03395F-s1769.xyz]

18
eq330          -678.500334667384   -678.500334667384
Co      0.20381934692800    0.32618394226700   -0.10987902978400
 H      2.06135996039700   -2.44998534139000   -2.10506112352900
 C     -0.69499806639800   -0.37571527869800    1.23816723878300
 O     -1.26847964223300   -0.76787137864300    2.17396998599900
 C      1.39494950500800    1.53737288715100   -0.61961195928500
 O      2.17049883845900    2.36422883207600   -0.88585636455100
 C     -1.16864366503200    0.80653345645700   -1.15357861244300
 O     -2.05066548601400    1.06294963700200   -1.86768803597800
 C      1.71951820994300   -0.50350791876400    0.77077860092000
 O      2.35374767998600   -0.17736405855600    1.77051178724400
 C      2.01953687257300   -1.76023496622600   -0.04718041530500
 C      1.90203515136300   -1.51820534868100   -1.56024027289400
 H      1.29120588284800   -2.51865551187700    0.26144237108400
 H      0.90592248842800   -1.15242614057500   -1.83615609188300
 H      2.63731138105500   -0.78509604173100   -1.89826234268000
 H      3.01546937689400   -2.11963738445200    0.22124378245200
 H     -0.82895911540400   -2.77681710794200   -1.07159202566000
 H     -0.91294750894200   -2.11367194790900   -0.74729565009800
