# Supplementary material for: Mining hydroformylation in complex reaction network via graph theory
Source: RSC Adv. 2021 Jul 1;11(38):23235–40. doi: 10.1039/d1ra03395f (PMC9036754; doi:10.1039/d1ra03395f)
Supplement: RA-011-D1RA03395F-s1770 [file RA-011-D1RA03395F-s1770.xyz]

18
eq331          -678.439978651781   -678.439978651781
Co     -0.00635648624300   -0.03715017464900    0.64832864332300
 H     -0.20668835291400    1.32595791463700    1.19807632596400
 C      0.37198772391700   -1.44550882919700   -0.41788645804500
 O      0.58240344703300   -2.27537311437900   -1.20167338959100
 C      1.23969713700100    1.08834220191000   -0.27441455501600
 O      2.43309222678600    1.17270690210700   -0.00383057162400
 C     -1.43132026393600   -0.57371525132500    1.66462389646600
 O     -2.41905355971300   -0.77576348719000    2.23731409430300
 C      0.57746005348700    1.88278648465000   -1.41867517463200
 O      0.98408214367000    2.98320620856400   -1.79284120491900
 C     -0.64479099197000    1.15273826019700   -1.91053902496700
 C     -1.36615704946900    0.56769377714100   -0.70115725541300
 H     -0.30698566542100    0.34641937878900   -2.57300999121900
 H     -1.98706911693000    1.31621799201300   -0.21075363071800
 H     -1.97343237213500   -0.29908111838100   -0.96451087443900
 H     -1.27775208736000    1.82647772183000   -2.48868886029400
 H      1.28104018676800   -0.61700904964900    1.72492410024900
 H      1.07314088170300    0.07886017477700    2.02339122458100
