# Supplementary material for: Mining hydroformylation in complex reaction network via graph theory
Source: RSC Adv. 2021 Jul 1;11(38):23235–40. doi: 10.1039/d1ra03395f (PMC9036754; doi:10.1039/d1ra03395f)
Supplement: RA-011-D1RA03395F-s1771 [file RA-011-D1RA03395F-s1771.xyz]

18
eq332          -678.394768693713   -678.394768693713
Co      0.41180316755400    1.28573681848400    0.17975640455800
 H      1.85729405073200    2.12528918209000   -1.52613835877300
 C      0.65334889425100    2.51845852723100    1.46664029316200
 O     -0.39479223861400    3.19467797402800    1.37829078179900
 C      2.04780711823900    1.60519382990400   -0.55000657018400
 O      3.19652560598200    1.34423438876500   -0.18933821779200
 C      1.12440520468500   -0.05730871969600    1.18960370138200
 O      0.46295785839600   -1.09230500153300    1.33581589591400
 C      0.34889392300000   -0.74111945129700   -1.73044562819400
 O     -0.35349489816300    0.17892320762400   -1.29919644903100
 C      0.44955541126400   -1.95218019528200   -2.54206097893300
 C      1.67508414730100   -1.37025316163100   -1.71785454860300
 H      0.47938581302300   -1.86099358888500   -3.62043075162100
 H      1.98359406737100   -1.88632478368700   -0.81735411463100
 H      2.47927794708900   -0.88959519146300   -2.26250548428100
 H     -0.02585025658400   -2.84723968836000   -2.15986761570800
 H      1.44250085074400    2.73084090104900    2.20373030449500
 H      2.13963808087500    0.07577002391400    1.61090990176800
