# Supplementary material for: Mining hydroformylation in complex reaction network via graph theory
Source: RSC Adv. 2021 Jul 1;11(38):23235–40. doi: 10.1039/d1ra03395f (PMC9036754; doi:10.1039/d1ra03395f)
Supplement: RA-011-D1RA03395F-s1772 [file RA-011-D1RA03395F-s1772.xyz]

18
eq333          -678.421088361103   -678.421088361103
Co     -0.08293443640900   -0.26130218948100    1.34641263340500
 H     -0.65392242345600    0.11780981111300    0.07151022432300
 C     -1.42001912535400    0.79200961782700    1.89376445329600
 O     -2.32001263857900    1.49591213076800    2.12988705516200
 C     -0.54065944451700   -1.91757242665400    0.82561466688000
 O     -0.87973294273400   -2.94624168944800    0.39526595509600
 C      1.38692797133000    0.43838767557500    0.60937909841400
 O      2.27729754894400    0.91564459845500    0.02587111618900
 C      0.02462352017000   -0.07529205288300   -2.39655180072900
 O      0.42207638655500   -1.16126693754200   -2.31255224034400
 C     -2.90214792891500   -0.48670851931200   -1.03674329743700
 C     -3.57929270584700   -0.88965773946200    0.04821888872200
 H     -2.46608174114700   -1.20590737774500   -1.72232271299100
 H     -3.99807818601400   -0.17876127699600    0.75116330565400
 H     -3.70085639448500   -1.94285171171600    0.27582258980300
 H     -2.74429764873800    0.56381526369100   -1.25812297650200
 H      0.48752179221900   -1.02304308109400    2.77041486077000
 H      0.61384931163300   -0.24740479399000    2.90948771320900
