# Supplementary material for: Mining hydroformylation in complex reaction network via graph theory
Source: RSC Adv. 2021 Jul 1;11(38):23235–40. doi: 10.1039/d1ra03395f (PMC9036754; doi:10.1039/d1ra03395f)
Supplement: RA-011-D1RA03395F-s1773 [file RA-011-D1RA03395F-s1773.xyz]

18
eq334          -678.426712266318   -678.426712266318
Co     -0.81050134262200    0.32597703861500   -0.24405973728500
 H     -1.45360616509900    1.55811922794300    0.28882748817600
 C      0.09146616904600   -1.14869424797900   -0.74094901843000
 O      0.71006915566800   -2.08610537304100   -1.04122862247500
 C     -1.79956909423500   -0.28935462427400    1.07762558636900
 O     -2.40871797252000   -0.61972737303200    2.01719974267500
 C      0.56545948025000    1.40908526385900   -0.11194249712300
 O      1.46480704259400    2.12462026757300    0.09219073531200
 C     -2.22850932952200   -3.28376320466700   -0.01497023803500
 O     -1.53353742454800   -3.62833330567800    0.84593440651400
 C      1.20697176858300   -0.77734630159000    2.26272948503800
 C      0.70404943951400   -2.01663844298900    2.36222566163600
 H      0.72733322286900    0.07124201314800    2.73928357418800
 H      1.16379762284000   -2.85982485696000    1.85929372279600
 H     -0.20136595062300   -2.21661271912000    2.92365899979600
 H      2.09752864121200   -0.56812792824900    1.67877780659400
 H     -1.45677113346100    0.72664121340200   -1.83168424841800
 H     -2.01815711199700    0.25440074238700   -1.52356384151000
