# Supplementary material for: Mining hydroformylation in complex reaction network via graph theory
Source: RSC Adv. 2021 Jul 1;11(38):23235–40. doi: 10.1039/d1ra03395f (PMC9036754; doi:10.1039/d1ra03395f)
Supplement: RA-011-D1RA03395F-s1774 [file RA-011-D1RA03395F-s1774.xyz]

18
eq335          -678.421569196046   -678.421569196046
Co      0.87001602574700    0.15640819787000   -0.62992963814800
 H      0.39372278307000    0.71564320075500    0.62023803326000
 C      1.05107394682200    1.90144765890400   -0.98170802176900
 O      1.11335456672700    3.06132484776000   -1.09188988617900
 C     -0.79312618322400   -0.50972372762000   -0.71635343548800
 O     -1.90219943891400   -0.86775667449700   -0.69790503285000
 C      2.03207718542400   -0.64366373213600    0.46387023532200
 O      2.74338510585200   -1.10962516385100    1.26236909766800
 C     -0.54378922118700   -1.19374515191600    2.44449830528600
 O      0.05392687528100   -0.59200473651000    3.23485645044600
 C     -2.11130481591900    1.48138518170900    1.78251332615200
 C     -1.54732693854200    2.30561221063600    0.88751628520600
 H     -2.79181343148700    0.69493959652300    1.47355977362600
 H     -0.84221644067900    3.07531807957400    1.18177047104300
 H     -1.75628132779000    2.21639376701300   -0.17370843741900
 H     -1.88683396128700    1.55904019849300    2.84018183262400
 H      1.06394452813600   -0.51174774299000   -2.19276290855800
 H      1.81391975631000   -0.36574025021700   -1.96369278547600
