# Supplementary material for: Mining hydroformylation in complex reaction network via graph theory
Source: RSC Adv. 2021 Jul 1;11(38):23235–40. doi: 10.1039/d1ra03395f (PMC9036754; doi:10.1039/d1ra03395f)
Supplement: RA-011-D1RA03395F-s1775 [file RA-011-D1RA03395F-s1775.xyz]

18
eq336          -678.422090231034   -678.422090231034
Co      0.66630924427500    0.42532655257700   -0.74935896054200
 H      0.11825575507800    1.73286690123600   -0.44403670097900
 C      1.36512548331200    1.30353864357300   -2.14008157311700
 O      1.76836807515800    1.97262849495500   -3.00561465045000
 C     -1.07464498299100    0.00856116616100   -0.81132818442000
 O     -2.22708711701800   -0.17266759361800   -0.79558234425000
 C      1.43089431031900    0.65922107977400    0.85292594534000
 O      1.85692887407400    0.88356296376200    1.91568893210200
 C     -0.09329883450000   -2.16916607115700    1.41473905823300
 O     -0.80836475952500   -1.78310815130200    2.24035898052000
 C     -1.53807860829600    1.24073545111800    2.26102722786100
 C     -1.33156467343600    2.35122152841100    1.53831421670400
 H     -2.37458319765000    0.58073603143900    2.06127167438400
 H     -0.47517851753200    2.99317852750100    1.71654714284100
 H     -1.99445738899600    2.63187488948000    0.72654877545900
 H     -0.85608929341500    0.94328378121200    3.04967799571600
 H      1.08771868615800   -1.24339742534400   -0.71223025727300
 H      1.44027595934400   -0.98489101029700   -1.37544361333100
