# Supplementary material for: Mining hydroformylation in complex reaction network via graph theory
Source: RSC Adv. 2021 Jul 1;11(38):23235–40. doi: 10.1039/d1ra03395f (PMC9036754; doi:10.1039/d1ra03395f)
Supplement: RA-011-D1RA03395F-s1776 [file RA-011-D1RA03395F-s1776.xyz]

18
eq337          -678.448393942019   -678.448393942019
Co     -0.33200669245600    0.86431272970400    0.51712206489900
 H     -0.93318340032300   -2.82485432790600    1.84286403496000
 C     -0.34364906790400    0.37337142297600   -1.23244190929000
 O     -0.32639523921500    0.02652012030200   -2.33979160938700
 C      0.02071970275400   -0.95257835813700    1.07115932684500
 O      1.13204633541600   -1.49751655978900    1.15250244579500
 C      1.20626821067200    1.63900030349700    0.68861675775400
 O      2.22592228014900    2.17179932026100    0.85603355917500
 C     -1.18572861108400   -1.82136633677200    1.46886126907600
 O     -2.35286506783000   -1.42827492636700    1.36626172776900
 C     -2.34543844234900    1.68985908941800    0.61749851660700
 C     -1.22271243615000    2.63069105059300    0.36419600593200
 H     -3.04044695423900    1.58371281990600   -0.21241616991700
 H     -0.96123713770200    3.30453394675100    1.17161193360100
 H     -1.15698511381400    3.07361622142000   -0.62265234138100
 H     -2.85499340617600    1.83937672040100    1.56576626981900
 H     -2.00747982492500    0.55549142657100    0.76040624003800
 H     -0.20143977316900    0.93965274151500    1.99313953403700
