# Supplementary material for: Mining hydroformylation in complex reaction network via graph theory
Source: RSC Adv. 2021 Jul 1;11(38):23235–40. doi: 10.1039/d1ra03395f (PMC9036754; doi:10.1039/d1ra03395f)
Supplement: RA-011-D1RA03395F-s1777 [file RA-011-D1RA03395F-s1777.xyz]

18
eq338          -678.401512238884   -678.401512238884
Co     -0.64988311004700    0.70983634522000    0.80012024715200
 H     -0.93829146528500   -2.49338192754100    2.52307392272900
 C     -1.11180184578100   -0.09491884284800   -0.80657151912900
 O     -0.60663955629600    0.01083504167100   -1.90965294159900
 C      0.15712499217800   -0.95149424366800    1.14540392300700
 O      1.21211987806300   -1.56608711615000    0.97882867649300
 C      0.88881866041100    1.51455613241400    0.32892365790800
 O      1.41397945214900    1.91455819607400   -0.69272781276100
 C     -0.98426039792700   -1.52548060366300    2.00875772510700
 O     -1.97513030580200   -0.76418589952500    2.09581534975400
 C     -2.00808453351000    2.25571466770300   -0.02327076652200
 C     -1.72576896242700    2.47022949979400    1.30281932614800
 H     -1.41602251519600    2.70117636299700   -0.81396510261900
 H     -2.39639136786500    2.11341318676000    2.07792925227900
 H     -0.92998676950100    3.14541854193400    1.59846173973500
 H     -2.91565352835100    1.73944417746200   -0.31611684840900
 H     -2.03737688245900   -0.69130464627700   -0.62252256251900
 H      1.34364361931500    1.67901853197200    1.35343138958200
