# Supplementary material for: Mining hydroformylation in complex reaction network via graph theory
Source: RSC Adv. 2021 Jul 1;11(38):23235–40. doi: 10.1039/d1ra03395f (PMC9036754; doi:10.1039/d1ra03395f)
Supplement: RA-011-D1RA03395F-s1778 [file RA-011-D1RA03395F-s1778.xyz]

18
eq339          -678.446342776882   -678.446342776882
Co      0.67547112457100   -0.06638606381200   -0.18713397231500
 H      1.69265516003200   -1.09263701000800    0.15056669543000
 C     -0.66649277160800    1.05172152985900   -0.62028339484700
 O     -1.56130293184600    1.72388537770000   -0.93624036376400
 C      0.26401368794800   -0.39679505027400    1.49722111894200
 O      0.05721092210700   -0.63521238839600    2.62133356906000
 C      0.42828593577600   -1.24223608021800   -1.48206835358600
 O      0.32932356902200   -2.04653121551500   -2.32169443708200
 C      0.26675456793700    2.88072781861000    2.46880403430800
 O     -0.75581059791800    2.64058666238200    1.97838821476500
 C      2.23091872216600    1.01967559442800   -1.14523409202600
 C      2.24252666943100    1.31314650782500    0.21668048501300
 H      1.76888605932600    1.69864788400800   -1.85196255496200
 H      2.93281528710000    0.81477440527400    0.88421109059500
 H      1.80042016016200    2.22798098549400    0.58736280099100
 H      2.91615243765000    0.28935093615400   -1.55426958353600
 H      1.05323102320600    3.69265866723300   -0.86659651509100
 H      0.32955956250200    3.57478967512100   -0.75502632323900
