# Supplementary material for: Mining hydroformylation in complex reaction network via graph theory
Source: RSC Adv. 2021 Jul 1;11(38):23235–40. doi: 10.1039/d1ra03395f (PMC9036754; doi:10.1039/d1ra03395f)
Supplement: RA-011-D1RA03395F-s1779 [file RA-011-D1RA03395F-s1779.xyz]

18
eq34           -678.426521266787   -678.426521266787
Co     -0.11889624170200   -0.25416247160800   -0.63851834624400
 H     -1.58216891245600   -0.08640955663200   -0.38992418662600
 C      1.62849761416500   -0.65214143265100   -0.70568701949600
 O      2.74783716738500   -0.96656861098600   -0.71430387759000
 C     -0.11480156624500    0.79285879024600    0.77334075742400
 O     -0.15899022074700    1.47118212413100    1.72150573665400
 C     -0.74163944763600   -1.82815096394600   -1.11581706358400
 O     -1.18714590831100   -2.86080481315000   -1.42657506923900
 C      1.76548878807000    2.63964066681200   -1.95678041166000
 O      2.67570013242400    2.15539061265600   -1.42686609355000
 C      1.84327903138200   -0.10596335083200   -3.88927970581800
 C      1.14084892409300   -1.24508623223600   -3.80266741507700
 H      2.86504423620300   -0.04196630729700   -3.53121249662700
 H      0.10921750657300   -1.30582795857400   -4.13346033605900
 H      1.56887110250100   -2.14461208624000   -3.37290776055100
 H      1.40485028884200    0.79954147241100   -4.29626826832400
 H     -0.29449089273200    1.09098925778000   -1.84673928849500
 H     -0.33251005375300    0.44528459012200   -2.28541733080100
