# Supplementary material for: Mining hydroformylation in complex reaction network via graph theory
Source: RSC Adv. 2021 Jul 1;11(38):23235–40. doi: 10.1039/d1ra03395f (PMC9036754; doi:10.1039/d1ra03395f)
Supplement: RA-011-D1RA03395F-s1780 [file RA-011-D1RA03395F-s1780.xyz]

18
eq340          -678.444667592030   -678.444667592030
Co      0.08345136161900   -0.43610095003300   -0.42303200864600
 H      2.15237222715500   -2.79134114082600   -2.24818305244500
 C     -0.76774669801600   -0.16715635001200    1.14495241392300
 O     -0.97355683225600    0.74726615351700    1.90956947601200
 C      0.97814842743700    1.15947213118100   -0.64928498881200
 O      0.92129081308700    2.20000683624100   -0.02677163344900
 C     -1.32755803851700   -0.03266849168000   -1.48370379023100
 O     -2.22729361081200    0.34448771017100   -2.11447923171400
 C      1.59518202661300   -0.92174243582200    0.62014462539100
 O      2.22569486384700   -0.51509267767200    1.58779529154600
 C      1.93759990241800   -2.20696089959700   -0.15623039782200
 C      1.94424556916900   -1.89268074028100   -1.66815191270900
 H      1.18023916584200   -2.96791596889800    0.06817856215600
 H      0.97082146595900   -1.52127834199700   -2.03744497513200
 H      2.69803523231000   -1.13955438039100   -1.90320919543000
 H      2.90421809317200   -2.58889702772500    0.17739648498000
 H      1.61213466833200    1.02861469875300   -1.56156802982200
 H     -1.15659742749100   -1.22037779543100    1.29773420459400
