# Supplementary material for: Mining hydroformylation in complex reaction network via graph theory
Source: RSC Adv. 2021 Jul 1;11(38):23235–40. doi: 10.1039/d1ra03395f (PMC9036754; doi:10.1039/d1ra03395f)
Supplement: RA-011-D1RA03395F-s1781 [file RA-011-D1RA03395F-s1781.xyz]

18
eq341          -678.498201165013   -678.498201165013
Co      0.67020887326400   -0.18612236433800    0.43802862793300
 H      2.30017724635400   -0.76447036567300    0.17973011018400
 C     -0.50761582611100   -0.24759789805500    1.74550900527600
 O     -1.32878036472100   -0.30070925890200    2.57545773193300
 C      1.17761442409900    1.52572777465200    0.76787240382900
 O      1.50256643874800    2.61234810243700    1.01911694678700
 C      0.24671061137300    0.03796220500500   -1.30588413224200
 O     -0.09240988314300    0.18266572549400   -2.40620461174800
 C      0.21254460939500   -2.09777546156600    0.22547237846700
 O     -0.23104474086800   -2.55582932238600   -0.83249067156800
 C      1.62797873026900   -2.72512622290200    2.32440923438600
 C      0.44022420768500   -3.03560595220000    1.41147152598800
 H      2.56950146732300   -2.74938021797800    1.76985167499500
 H     -0.48713031615200   -2.99078387850200    1.99620297526200
 H      0.51702432401300   -4.04586283865800    1.00285658288200
 H      1.68266631285600   -3.47021583219200    3.11911041645800
 H      1.53032019857800   -1.74265042964600    2.79312227566900
 H      2.24933940473700   -0.68400686001100    0.97264659201800
