# Supplementary material for: Mining hydroformylation in complex reaction network via graph theory
Source: RSC Adv. 2021 Jul 1;11(38):23235–40. doi: 10.1039/d1ra03395f (PMC9036754; doi:10.1039/d1ra03395f)
Supplement: RA-011-D1RA03395F-s1782 [file RA-011-D1RA03395F-s1782.xyz]

18
eq342          -678.465722973746   -678.465722973746
Co     -0.19801242613300   -0.45745237243500    0.02257148818200
 H      0.39857082443600    0.88288460751700    0.17266631725900
 C     -0.92324354317900   -2.08750452328100   -0.15898952219700
 O     -1.39053600548400   -3.14453699533200   -0.27673765517200
 C      0.72299165375500   -0.30060306823000   -1.49336117969800
 O      1.35311018280900   -0.08009130797000   -2.44939667787700
 C      0.73533123577200   -0.64123982354900    1.52870978974300
 O      1.37334635501000   -0.63786736296800    2.50465004241900
 C     -1.62926430289400    0.59632987383700    0.14803321143100
 O     -2.47289924332000    1.39595399505500    0.24343792735100
 C      0.85778038462700    2.96096796987100    1.13548502696800
 C      0.86841842115900    3.14712152892600   -0.19433651020200
 H      1.74537624171900    2.64038141148800    1.67032686560700
 H     -0.03048553736700    3.42556755910500   -0.73351612642800
 H      1.76571062197800    2.98520345132800   -0.78198293671000
 H     -0.05026569346500    3.08296452048600    1.71588861344300
 H      3.34741651989600    0.96299999727900    0.25785980759600
 H      2.62475179142500    0.84548254655000    0.14063012193300
