# Supplementary material for: Mining hydroformylation in complex reaction network via graph theory
Source: RSC Adv. 2021 Jul 1;11(38):23235–40. doi: 10.1039/d1ra03395f (PMC9036754; doi:10.1039/d1ra03395f)
Supplement: RA-011-D1RA03395F-s1783 [file RA-011-D1RA03395F-s1783.xyz]

18
eq343          -678.467681998912   -678.467681998912
Co      0.14048336814900   -0.35775711680000    0.98886973869000
 H      0.78407214961600   -1.48014580355300    1.71320335747200
 C      1.83394853609200   -0.02483027671200    0.54136588199000
 O      2.95173340936800    0.14086173185100    0.25941030945900
 C     -0.67628746393700   -1.72667352423400    0.17359048171500
 O     -1.19676387434700   -2.65901382576600   -0.29095554452100
 C     -0.62379178502000    1.03341462342000    0.14757486754700
 O     -1.11318598976900    1.94994945965900   -0.37126870464200
 C     -0.49584667235200   -0.01401869176400    2.61819981113800
 O     -0.94050660516000    0.14986250074700    3.68267326551400
 C     -3.39569481262500   -0.23350948154900    1.14130723691000
 C     -3.62901955799100   -0.27063306576600   -0.17884075020900
 H     -3.30951115389200    0.70614140308000    1.67739607628600
 H     -3.69464787793700   -1.21180293890700   -0.71362491123100
 H     -3.73713223382700    0.63934302308200   -0.75908317135300
 H     -3.26318867197800   -1.14100091403800    1.72082795944500
 H     -1.09815670492600   -0.39985905902800   -2.37460777469800
 H     -1.75704460977000   -0.30673862468900   -2.04660716615000
