# Supplementary material for: Mining hydroformylation in complex reaction network via graph theory
Source: RSC Adv. 2021 Jul 1;11(38):23235–40. doi: 10.1039/d1ra03395f (PMC9036754; doi:10.1039/d1ra03395f)
Supplement: RA-011-D1RA03395F-s1784 [file RA-011-D1RA03395F-s1784.xyz]

18
eq344          -678.388578037759   -678.388578037759
Co      0.38407957364600    1.36576904948700   -0.06296976856900
 H      2.62870624194500    0.80738546121100    0.98970430528500
 C      0.29251063162000    2.29556311655600    1.51372705211200
 O      1.02540040371300    2.45844982923500    2.49046021664700
 C      2.18966287923800    1.29341198181100    0.10128687528400
 O      2.83943686774900    1.80758803114500   -0.81377907415700
 C      0.02356815043000   -0.12537769486300    0.92475006542700
 O      0.78932503452300   -1.03944594793000    1.24252566980700
 C      0.90732116799600   -0.43135552977700   -2.10234102071300
 O      0.13663348941600    0.49935720785300   -1.83085139524300
 C      2.05996293392600   -1.22329956371400   -1.67116783844400
 C      1.22708631164300   -1.55911956604800   -2.97909570028200
 H      1.94206628339200   -1.83801973856200   -0.78539339429200
 H      1.69979671666000   -1.35862332321100   -3.93201486924800
 H      0.56877631078800   -2.41931637588900   -2.95660135150000
 H      3.04498784180200   -0.79134734743300   -1.79888138877700
 H     -0.71287545373500    2.81659192335700    1.47068971230500
 H     -1.06851063762500   -0.19640644193400    1.14950046974200
