# Supplementary material for: Mining hydroformylation in complex reaction network via graph theory
Source: RSC Adv. 2021 Jul 1;11(38):23235–40. doi: 10.1039/d1ra03395f (PMC9036754; doi:10.1039/d1ra03395f)
Supplement: RA-011-D1RA03395F-s1785 [file RA-011-D1RA03395F-s1785.xyz]

18
eq345          -678.446366749379   -678.446366749379
Co      0.57710704662900    0.44111281135400   -0.21239454783300
 H      1.66114541814500    0.89966650760400   -1.11557187783700
 C     -0.66891137489300   -0.26344581325000    0.88163125646700
 O     -1.42702166292300   -0.76470426293700    1.60660811941500
 C      2.00586689599200   -0.14266167316600    0.64900638924500
 O      2.98834724751800   -0.48138661539100    1.17956573456700
 C      0.04222563847000   -0.24122438412800   -1.74881478503200
 O     -0.27548775851100   -0.64611917412400   -2.79696831490400
 C     -3.09889830914400    1.05412949789600   -1.71071912133500
 O     -3.07741492350800    0.18005884891800   -0.94930204971200
 C      0.59049544938200    2.39249345359300    0.62753554260300
 C     -0.21783346756400    2.38780471350700   -0.50758916094300
 H      1.60916639999800    2.75276720592400    0.57477913955600
 H     -1.29308255870900    2.32836052146600   -0.41113861982900
 H      0.15860642622800    2.74289038892700   -1.45754351993300
 H      0.15296862709100    2.32190706429100    1.61628142172400
 H     -2.12722076291400    2.38088816665700    1.64366806499400
 H     -2.44910780989500    1.71938950222400    1.54949943445800
