# Supplementary material for: Mining hydroformylation in complex reaction network via graph theory
Source: RSC Adv. 2021 Jul 1;11(38):23235–40. doi: 10.1039/d1ra03395f (PMC9036754; doi:10.1039/d1ra03395f)
Supplement: RA-011-D1RA03395F-s1786 [file RA-011-D1RA03395F-s1786.xyz]

18
eq346          -678.446394354405   -678.446394354405
Co      0.30384132835500    0.55740187753800   -0.20533407783200
 H      1.52230610674800    0.93518816375500   -0.96370854440700
 C     -1.17373163097000    0.03017715224700    0.67923332974600
 O     -2.13221967230600   -0.29678511254500    1.24924448851000
 C      1.54389328164200    0.10553321301000    0.97465048217100
 O      2.40395489295500   -0.14939565626500    1.72088582615300
 C      0.12056573243200   -0.38624284921500   -1.68402945237300
 O      0.05975114906500   -0.98487382692600   -2.68469407171000
 C     -2.75489791417900    0.90528143610200   -2.69467878727500
 O     -3.06009154530300    0.22729960602900   -1.80496785319800
 C      0.24256932454300    2.60564687118300    0.33618859076500
 C     -0.53120060489200    2.40991644095300   -0.80785187795200
 H      1.25491214090300    2.97957974485800    0.26001661527000
 H     -1.60870674362500    2.34884092426400   -0.71948569253300
 H     -0.13861579256500    2.62571909134900   -1.79268696933500
 H     -0.22857369645300    2.68155934555600    1.30758110138900
 H      0.02378160467600    1.18322711775000    3.05112350260000
 H     -0.69658743961700    1.28385321973000    3.19704649567600
