# Supplementary material for: Mining hydroformylation in complex reaction network via graph theory
Source: RSC Adv. 2021 Jul 1;11(38):23235–40. doi: 10.1039/d1ra03395f (PMC9036754; doi:10.1039/d1ra03395f)
Supplement: RA-011-D1RA03395F-s1787 [file RA-011-D1RA03395F-s1787.xyz]

18
eq347          -678.420701167125   -678.420701167125
Co      0.66281134032300    0.17153285932200    1.36813477228900
 H     -0.10248406959100    1.20927522087300    0.71545981524400
 C     -0.55509132092500    0.43766127535400    2.64435301849100
 O     -1.42216609884000    0.70940446435100    3.37798782596100
 C      1.91451233609500    1.42429550492300    1.14627342548700
 O      2.63802572946300    2.31775068221800    0.95016800692100
 C      0.06536794359900   -0.74245846136300   -0.04524991221500
 O     -0.40271849004600   -1.20908782908400   -1.00801519809300
 C     -0.07737933431700    2.00137798696900   -2.26768770088400
 O      0.97915147984800    1.79889857318200   -1.83602371065500
 C     -1.99394102359300    2.59751312042500    0.35592880160300
 C     -2.49868226044900    1.43188574051700   -0.07903445157900
 H     -1.63854609373300    3.35442878539000   -0.33463342241000
 H     -2.82704393939800    0.66568432673500    0.61566145368500
 H     -2.56246867180000    1.19905328183500   -1.13592353816600
 H     -1.90531187031500    2.81713278905000    1.41456798037600
 H      1.77631819023300   -1.07256990312700    1.72964682963900
 H      1.41442910327200   -0.94187042821500    2.42935023641600
