# Supplementary material for: Mining hydroformylation in complex reaction network via graph theory
Source: RSC Adv. 2021 Jul 1;11(38):23235–40. doi: 10.1039/d1ra03395f (PMC9036754; doi:10.1039/d1ra03395f)
Supplement: RA-011-D1RA03395F-s1788 [file RA-011-D1RA03395F-s1788.xyz]

18
eq348          -678.420947664566   -678.420947664566
Co      0.64985376422900    0.14185416067400    1.34837096157400
 H     -0.13739638459000    1.15751063570800    0.68581605645700
 C     -0.53887548915400    0.45303321134800    2.64411632853100
 O     -1.38650472815500    0.75092486560000    3.38951216883900
 C      1.89784223971200    1.38223762410500    1.07629524031300
 O      2.62497729169800    2.26508985186000    0.84144098084700
 C     -0.00848383888600   -0.84283318264900    0.00430409716900
 O     -0.52663372604100   -1.38243974202000   -0.89028887675900
 C      0.62723474505400    1.58531208181900   -2.00369690702300
 O      0.44479425818200    2.71294126536400   -1.80448974889200
 C     -2.03816807984100    2.57685386374500    0.38302645036600
 C     -2.44330428358800    1.43050695568100   -0.18589143451800
 H     -1.55115324696800    3.35689330383800   -0.19064849200400
 H     -2.89105451753000    0.63484197570800    0.40034956938100
 H     -2.30551383631400    1.23593115689800   -1.24426346249100
 H     -2.15257794654100    2.74718971432500    1.44800817668600
 H      1.78370584354900   -1.08055495400100    1.72052086107900
 H      1.41604088500200   -0.95538479867000    2.41848226254900
