# Supplementary material for: Mining hydroformylation in complex reaction network via graph theory
Source: RSC Adv. 2021 Jul 1;11(38):23235–40. doi: 10.1039/d1ra03395f (PMC9036754; doi:10.1039/d1ra03395f)
Supplement: RA-011-D1RA03395F-s1789 [file RA-011-D1RA03395F-s1789.xyz]

18
eq349          -678.387804666152   -678.387804666152
Co      0.57907850421400    1.26916300179900    0.56891733217600
 H     -0.79144528229800    1.72572070512300    0.18887300147500
 C      2.24776668786300    0.59081038447500    0.91164595603500
 O      3.30283986473100    0.17372585333500    1.14966982619400
 C      1.02221544182700    2.09942762945200   -1.79552431251200
 O      1.47643955918300    2.91110413554900   -0.96900997028300
 C     -0.32411742592200   -0.05020445739200    1.39863450583300
 O     -0.74557949940200   -1.14933336359200    1.08521877166500
 C      0.18998339131300    0.95568055081900   -1.20442096804000
 O     -0.44345148844000    0.15207212734100   -1.87197492536300
 C      1.74539440206000   -1.81578480263000   -0.90036159637000
 C      2.48326642710700   -1.14204482495600   -1.79831385424100
 H      2.19872699558700   -2.28455468950400   -0.03274989834800
 H      2.01822711893300   -0.68112747396300   -2.66427869656000
 H      3.55813161881900   -1.03847820665300   -1.69665054488000
 H      0.66730183924700   -1.88715565455900   -0.98391927403800
 H      1.23009517245600    2.15303277829400   -2.87040376753000
 H     -0.43693859204100    0.37975135675200    2.43419702370500
