# Supplementary material for: Mining hydroformylation in complex reaction network via graph theory
Source: RSC Adv. 2021 Jul 1;11(38):23235–40. doi: 10.1039/d1ra03395f (PMC9036754; doi:10.1039/d1ra03395f)
Supplement: RA-011-D1RA03395F-s1790 [file RA-011-D1RA03395F-s1790.xyz]

18
eq35           -678.446585357104   -678.446585357104
Co     -0.88806740981800    0.03375870331800   -0.01805695979000
 H     -2.33911208502900   -0.27242757814900    0.03841022083400
 C      0.87727032048200    0.30921017928800   -0.20337277673900
 O      2.02099313162100    0.46595361759900   -0.35124059720500
 C     -1.40686151868200    0.56708412607100   -1.61995958596900
 O     -1.81403698613700    0.92432040118000   -2.65340777807100
 C     -0.85533872516600   -1.65774901223500    0.48732759510800
 O     -0.89491685969200   -2.76599134940400    0.85155216545100
 C      1.89519150086700    2.13584177384900    2.42697484401400
 O      1.66983527532400    2.97136971931700    1.65554631195400
 C     -1.36414249776400    1.84833351959900    0.98920199933100
 C     -1.14573218182000    0.84527144913600    1.93102026619600
 H     -2.37274418663400    2.11179723098500    0.70010207150100
 H     -0.19706734630600    0.75066717363000    2.44528623096200
 H     -1.98059914056200    0.32531075435600    2.38204507905100
 H     -0.59101842175800    2.56569395131600    0.74386010816800
 H      1.67009655151500   -0.64153957724300    2.49378273955300
 H      1.17490948312000   -1.14566578857600    2.26713029197900
