# Supplementary material for: Mining hydroformylation in complex reaction network via graph theory
Source: RSC Adv. 2021 Jul 1;11(38):23235–40. doi: 10.1039/d1ra03395f (PMC9036754; doi:10.1039/d1ra03395f)
Supplement: RA-011-D1RA03395F-s1791 [file RA-011-D1RA03395F-s1791.xyz]

18
eq350          -678.446762120101   -678.446762120101
Co     -0.50056744528800   -0.46653351054500    0.85422070051200
 H      0.08154382662400    0.41236702782800   -0.18565954877400
 C     -1.15191519349500   -1.50259615168300    2.16695049014700
 O     -1.58954723796500   -2.18353131486900    3.00202500258300
 C     -0.84773581945600    1.14699670398800    1.49086277811100
 O     -1.05434115871400    2.24681349157700    1.82091095640200
 C      1.15441375837100   -1.08376436232600    0.79380076446100
 O      2.25735915322200   -1.45140604544300    0.69608040422000
 C     -0.31620045654200    1.95039657035600   -1.99088715462900
 O     -0.98480718750500    1.30916931599600   -2.69050112307500
 C     -2.25074133736000   -0.66369289405700   -0.34273690509800
 C     -1.29902628007100   -1.59416783837000   -0.75969571147600
 H     -2.38026372708500    0.26475413434900   -0.88129274814200
 H     -1.35387441667500   -2.62771908292200   -0.44152166504300
 H     -0.67933601267300   -1.38893815246000   -1.62237678410000
 H     -3.06827441588100   -0.95478793905400    0.30469771784500
 H      1.31332340406200   -0.32545502291300   -1.82888772649400
 H      1.51838964098300   -0.80900255190900   -2.35287151889400
