# Supplementary material for: Mining hydroformylation in complex reaction network via graph theory
Source: RSC Adv. 2021 Jul 1;11(38):23235–40. doi: 10.1039/d1ra03395f (PMC9036754; doi:10.1039/d1ra03395f)
Supplement: RA-011-D1RA03395F-s1792 [file RA-011-D1RA03395F-s1792.xyz]

18
eq351          -678.470348649951   -678.470348649951
Co      0.45760777720700    0.15730441784600   -0.70089651484400
 H     -2.33523566907100    1.18410579798100    0.31411493494700
 C      1.27080674679800   -0.39563138483500    0.79980328654700
 O      1.71609967581500   -0.77172172233200    1.80534441472900
 C     -0.80907192483500    1.69538017700600   -1.17054266383100
 O      0.05406726251800    2.05252691727700   -0.24086323714400
 C     -0.08458085444300   -1.14504601613300   -1.76835901191700
 O     -0.48434161509400   -2.00322627962500   -2.44523716894000
 C     -2.18340722021100    1.26816421563600   -0.77393427498500
 O     -3.07494518818000    1.03063423393700   -1.59913708760900
 C      2.51201078076800    0.80819549714300   -1.22557689991900
 C      1.76437447356100    0.82993735251900   -2.37988013616400
 H      2.56855430198100    1.69092731020300   -0.60162894363400
 H      1.83607661667100    0.03761022106200   -3.11402190200400
 H      1.27347741214500    1.74163671653100   -2.68998672649900
 H      3.18568022477400   -0.01312052033700   -1.01610078331500
 H     -0.69314196557300    2.02436401684700   -2.20414030636500
 H     -0.67001117230800   -0.34576487415400    0.10130082133100
