# Supplementary material for: Mining hydroformylation in complex reaction network via graph theory
Source: RSC Adv. 2021 Jul 1;11(38):23235–40. doi: 10.1039/d1ra03395f (PMC9036754; doi:10.1039/d1ra03395f)
Supplement: RA-011-D1RA03395F-s1793 [file RA-011-D1RA03395F-s1793.xyz]

18
eq352          -678.465711288333   -678.465711288333
Co      0.08212611340300    0.14614736610600   -0.00905904865800
 H     -1.32528980997000   -0.14764925914100    0.31912878715500
 C      0.24643186338900   -1.28504056801800    1.04146239037700
 O      0.22799885905600   -2.21044594029600    1.75032406153800
 C     -0.62303957780100   -0.10313524362100   -1.62185718245800
 O     -1.19320315714300   -0.28599453086600   -2.62274685568500
 C      1.79393207407000    0.50000373304500   -0.40914551527700
 O      2.90469957060900    0.72425704328400   -0.66485474684200
 C     -0.43045772823600    1.62288263440100    0.84775789345700
 O     -0.89031985903600    2.52234113342200    1.43024215335800
 C     -3.03762027434500   -0.54108728714300    1.96217243762400
 C     -3.57243331837200   -0.01731455346700    0.84774498460200
 H     -2.71812778755700    0.08801196853500    2.78584032939200
 H     -3.85486304854400   -0.64228706690900    0.00723281168600
 H     -3.70837410956400    1.05249205827000    0.73318820946300
 H     -2.86202279640300   -1.60703152105600    2.06037113413400
 H     -2.27393715256600   -2.81785462766300   -0.11326551417000
 H     -1.98604041128400   -2.20470591988600   -0.41510536637600
