# Supplementary material for: Mining hydroformylation in complex reaction network via graph theory
Source: RSC Adv. 2021 Jul 1;11(38):23235–40. doi: 10.1039/d1ra03395f (PMC9036754; doi:10.1039/d1ra03395f)
Supplement: RA-011-D1RA03395F-s1794 [file RA-011-D1RA03395F-s1794.xyz]

18
eq353          -678.460829677157   -678.460829677157
Co      0.12514615159700    0.82137591878800   -0.44188631302800
 H     -2.80792404156000    0.92567504639300    1.02777366414100
 C     -0.21146011738000   -0.44950792966000    0.84767030968400
 O     -0.41879067342600   -1.20800082448800    1.69856865286100
 C     -2.73053960682800    1.35495889917600    0.01546657679800
 O     -3.61934253918500    1.22482478244500   -0.83666873203400
 C      1.90767857444100    0.84725674971400   -0.41959705066000
 O      3.06329435456400    0.96897873106500   -0.47914968716700
 C     -1.46022213778700    2.09703258800400   -0.22454852386600
 O     -0.62904094028700    2.26354882933300    0.77427340365800
 C     -1.13888862667500    2.78992167847700   -1.53845902782200
 C      0.31100683395400    2.33014947817800   -1.73645265820300
 H     -1.25364047010000    3.87224798533900   -1.45032796965800
 H      0.54857704428500    1.97591070422600   -2.73742649550500
 H      1.03863495012600    3.05895663338500   -1.38645882267300
 H     -1.80421037707800    2.41725093833100   -2.31766326108600
 H     -0.10986471227900   -0.19526249581000   -1.80185221694800
 H     -0.85572783347300    0.04322133098400   -1.63767044262500
