# Supplementary material for: Mining hydroformylation in complex reaction network via graph theory
Source: RSC Adv. 2021 Jul 1;11(38):23235–40. doi: 10.1039/d1ra03395f (PMC9036754; doi:10.1039/d1ra03395f)
Supplement: RA-011-D1RA03395F-s1795 [file RA-011-D1RA03395F-s1795.xyz]

18
eq354          -678.468979348676   -678.468979348676
Co      0.25818557787200    0.49163095551700   -0.46950661302900
 H     -2.79058176263900    0.69143768028500    0.63299361928700
 C      0.00695785313000   -0.68920141397300    0.74063508262000
 O     -0.21764626076600   -1.51784275132200    1.53390437075500
 C     -2.53736090755800    1.29520932152800   -0.24919576083500
 O     -3.21733398571600    1.31501004183000   -1.28104421038800
 C      1.69309026105400    1.35710998378300    0.19121335343900
 O      2.62422573398800    1.87017468291500    0.66108322143100
 C     -1.32150699434200    2.19396481412100   -0.06388263962500
 O     -1.00579273135200    2.54167785746000    1.09578517408000
 C     -0.71095824732200    2.80496707887500   -1.31437427648400
 C     -0.26474526906200    1.76961556410600   -2.36806311041800
 H      0.10865654076900    3.45499367450300   -1.00739824949900
 H     -1.10169379255600    1.16696138238800   -2.70916094415000
 H      0.16017820128700    2.29669915655000   -3.22219118499700
 H     -1.48730791144400    3.41786556653100   -1.78137745199600
 H      0.60322574223000    1.10247254441000   -2.09973154045000
 H     -0.84490621466800   -0.42420709562400   -0.93409743383700
