# Supplementary material for: Mining hydroformylation in complex reaction network via graph theory
Source: RSC Adv. 2021 Jul 1;11(38):23235–40. doi: 10.1039/d1ra03395f (PMC9036754; doi:10.1039/d1ra03395f)
Supplement: RA-011-D1RA03395F-s1796 [file RA-011-D1RA03395F-s1796.xyz]

18
eq355          -678.443390512676   -678.443390512676
Co     -0.09902701324900    1.09904974986100    0.19547806388000
 H      1.28978037998400   -2.06849864347100    2.07557528883200
 C      0.34993456308900    0.95784160587300   -1.49290051676500
 O      0.66223608350100    0.86375002851600   -2.60574868570800
 C     -1.53850144394300    2.21183547465800    0.02590565923300
 O     -2.52184587971100    2.82009799660400   -0.07602460423500
 C      0.81186662435900   -0.53608372253800    0.54671971375800
 O      1.49288432424000   -1.21286965095400   -0.24129673884700
 C      0.74628743081400   -1.11559167166200    1.97939159414000
 O      0.15935616191800   -0.58945047572800    2.92653172374300
 C      1.42646782359900    2.33676746245800    0.45470066466200
 C      0.88304027861300    2.16075297863900    1.82673096067000
 H      1.29548754665700    3.30458705410500   -0.01388048117000
 H      1.55925726497300    1.66570288443700    2.51932694341200
 H      0.44203709455600    3.05843736082300    2.25255111998600
 H      2.37426062385900    1.85738388513000    0.23686369381300
 H     -1.18273143283100    0.04829904583600    0.36966287301900
 H     -0.04108723146000    1.39992218172200    1.88429979889100
