# Supplementary material for: Mining hydroformylation in complex reaction network via graph theory
Source: RSC Adv. 2021 Jul 1;11(38):23235–40. doi: 10.1039/d1ra03395f (PMC9036754; doi:10.1039/d1ra03395f)
Supplement: RA-011-D1RA03395F-s1797 [file RA-011-D1RA03395F-s1797.xyz]

18
eq356          -678.433267869849   -678.433267869849
Co     -0.25008441165800    0.66283182812700    0.08035386630000
 H      1.00078359410300   -1.57050544013800    2.53094086013800
 C      0.25580326865900    0.88695845680200   -1.56172510421800
 O      0.64586126532500    1.00618267074200   -2.64756773361900
 C     -1.69548325142600    1.80264232010900    0.14207980523700
 O     -2.60070007655300    2.51981187352700    0.22311489913700
 C      1.08557818439400   -0.61393410876300    0.36665185442100
 O      2.08146285216100   -1.13438537298200   -0.12950146164500
 C      0.57868634736800   -0.88801068522800    1.78668513602300
 O     -0.42279582154800   -0.16519320459500    2.02157832402700
 C      1.08460003071900    2.12258315710300    0.58794429829800
 C      1.14981568364200    2.26884066739900    2.10826838216400
 H      0.74608302473400    3.05156583126100    0.12269512936400
 H      1.67035206731100    1.42581176894000    2.57287774722500
 H      1.69739196914300    3.17692228022300    2.38025510368000
 H      2.06378212908900    1.87182975928600    0.17266550023100
 H     -1.13489793536200   -0.48607840372900   -0.45101147484700
 H      0.15346427890100    2.32406014626900    2.55758193918500
