# Supplementary material for: Mining hydroformylation in complex reaction network via graph theory
Source: RSC Adv. 2021 Jul 1;11(38):23235–40. doi: 10.1039/d1ra03395f (PMC9036754; doi:10.1039/d1ra03395f)
Supplement: RA-011-D1RA03395F-s1798 [file RA-011-D1RA03395F-s1798.xyz]

18
eq357          -678.432806652714   -678.432806652714
Co     -0.35326119216800    0.65490590049800    0.28986917013800
 H      1.13274493261200   -1.65177524648600    2.65782713285900
 C     -0.10521211777000    0.62315577776500   -1.48799210398300
 O      0.52165797628800    1.20455318031700   -2.35248651251100
 C     -1.69225787035100    1.89614483827900    0.28356235338400
 O     -2.44576307660600    2.77727125451200    0.29527605110600
 C      1.10603643759300   -0.50690474822600    0.59991487020300
 O      2.18315636733700   -0.88576227362400    0.13402599794300
 C      0.59614398691700   -0.98633715242200    1.97012928024800
 O     -0.52177395884900   -0.48758917388600    2.25084750263400
 C      0.97376727866600    2.06950694320500    0.54242675449800
 C      1.21732546321500    2.23124777751500    2.03850397256500
 H      0.55483849585500    2.96819050883800    0.08453455177100
 H      1.82705803500900    1.41373540011000    2.43528766191300
 H      1.75236407765800    3.16578149300800    2.23355736139600
 H      1.86556644723200    1.78193418075800   -0.01343178379100
 H     -0.78248481647600   -0.26468069701100   -1.70213955001000
 H      0.27979673287100    2.25855558122600    2.60417436068900
