# Supplementary material for: Mining hydroformylation in complex reaction network via graph theory
Source: RSC Adv. 2021 Jul 1;11(38):23235–40. doi: 10.1039/d1ra03395f (PMC9036754; doi:10.1039/d1ra03395f)
Supplement: RA-011-D1RA03395F-s1799 [file RA-011-D1RA03395F-s1799.xyz]

18
eq358          -678.399627607827   -678.399627607827
Co      0.57203796302300   -0.07630149719300    0.65485981071800
 H      0.26124843543000   -0.59121764648600   -0.74043058882900
 C     -0.91360557446900   -0.80615949252100    1.24569574146000
 O     -1.94196475366800   -1.19257411320700    1.62126727640900
 C      1.45119754464000    1.27297090174900   -0.04735548994300
 O      1.93693966202400    2.22377915723400   -0.50413579534800
 C      1.82429304614100   -1.35110075678700    0.89649593102600
 O      2.62991684940100   -2.16847844797900    1.05349527669100
 C     -1.95498304683300    0.78385877379700   -1.71581993790000
 O     -1.27082829024100    1.53868358979300   -2.27080235972800
 C     -1.23610097799700    2.72212660893000    1.77747885489100
 C     -1.94533464161300    2.98380718994500    0.66831152224100
 H     -0.24201491347100    3.12865811417000    1.92848478134400
 H     -2.92437054837000    2.54494149076200    0.50906583227500
 H     -1.55067253073200    3.61633285903900   -0.11935401093600
 H     -1.60733550053400    2.05775486475800    2.55020538518900
 H      0.81668487554200    0.50730175304600    2.04108790160100
 H     -0.44032464703700    0.97552464046200    0.49241409998100
