# Supplementary material for: Mining hydroformylation in complex reaction network via graph theory
Source: RSC Adv. 2021 Jul 1;11(38):23235–40. doi: 10.1039/d1ra03395f (PMC9036754; doi:10.1039/d1ra03395f)
Supplement: RA-011-D1RA03395F-s1800 [file RA-011-D1RA03395F-s1800.xyz]

18
eq359          -678.452392151329   -678.452392151329
Co      0.51151527944000    0.34457753787300    1.03523000505400
 H      0.12746102807700    0.15814161325600   -0.42994567549700
 C     -0.82899566297300   -0.70960719979100    1.48589340754400
 O     -1.74414559469100   -1.36063574525400    1.78082655512600
 C      1.52076051555700    1.71336398805500    0.55229666032700
 O      2.12281975739300    2.65269468070900    0.23442836591900
 C      1.76419946784200   -0.94847130447500    0.85442551252600
 O      2.56323529470600   -1.77585032509300    0.72387155172800
 C     -1.97469296605900    1.34388463762800   -0.90312554523900
 O     -1.95123245404200    1.36502629235500   -2.13753848667700
 C     -0.86493242865600    1.83316072253300    1.30500843121200
 C     -1.36662425590800    2.40746823254300   -0.01810952245200
 H     -0.38126599040100    2.58932889442200    1.92186136804500
 H     -2.15333767891600    3.14740033000800    0.18527874387500
 H     -0.58063115540400    2.91666496033100   -0.57837717287200
 H     -1.69486290541400    1.43642662632200    1.89367657294800
 H      0.88274223992100    0.53118009450300    2.49978543869400
 H     -2.48722953924600    0.52515395361900   -0.36452197910300
