# Supplementary material for: Mining hydroformylation in complex reaction network via graph theory
Source: RSC Adv. 2021 Jul 1;11(38):23235–40. doi: 10.1039/d1ra03395f (PMC9036754; doi:10.1039/d1ra03395f)
Supplement: RA-011-D1RA03395F-s1801 [file RA-011-D1RA03395F-s1801.xyz]

18
eq36           -678.427077658495   -678.427077658495
Co     -0.11924135724300   -0.23287428727600   -0.21003325731600
 H     -0.15314089765900    0.48790353256500    1.09507118520600
 C      0.10722482185300   -1.05102817466100   -1.78755385711200
 O      0.25299027383800   -1.54423722975600   -2.83081986455700
 C      0.41832996387800   -1.48475503540200    0.90609413844100
 O      0.80849705935900   -2.25164577199500    1.69362758115200
 C      0.46961608194300    1.36180777910000   -0.66271187122500
 O      0.87102535851000    2.42645648199700   -0.92005293193100
 C     -2.51423761261300    2.16524046302900    1.19196232066700
 O     -1.76166228519000    3.02001673289100    0.97440804059200
 C     -1.88823939008400    1.16889333841000   -2.98376365286900
 C     -2.42407328905600    2.05927381474000   -2.13651060959600
 H     -0.91785292920400    1.33608356434400   -3.43943134924800
 H     -3.38565926594100    1.88435063631800   -1.66457644582100
 H     -1.90404048918600    2.97352616314500   -1.87246610197400
 H     -2.38984250964600    0.23801643033700   -3.22670819531200
 H     -1.87380175452500    0.04416949569400   -0.51051330048200
 H     -1.88726461169200   -0.53799759499300    0.01391906482000
