# Supplementary material for: Mining hydroformylation in complex reaction network via graph theory
Source: RSC Adv. 2021 Jul 1;11(38):23235–40. doi: 10.1039/d1ra03395f (PMC9036754; doi:10.1039/d1ra03395f)
Supplement: RA-011-D1RA03395F-s1802 [file RA-011-D1RA03395F-s1802.xyz]

18
eq360          -678.461358013631   -678.461358013631
Co      0.47540714271600    0.31731848600300   -0.26417380016600
 H      2.28395948533800   -0.00897235077300    0.14649040669600
 C      0.26373844513500    0.19060256382800   -2.02340591261500
 O      0.04447991827200    0.21201372418700   -3.17068105511600
 C     -0.54328198231300    1.23207004412200    0.83780538883700
 O     -1.26850411133200    1.89208021246600    1.47534211747000
 C     -0.00707362256000   -1.32320827725300    0.23831011025500
 O     -0.30949206839600   -2.39193469338300    0.58796606177500
 C      1.72854881027500    1.00963876901700    2.90145389298600
 O      1.64855396955400   -0.12489646712200    3.12494683133700
 C      1.51929530454300    1.95272383748300   -0.55117328035400
 C      2.65611373646400    1.02580879979400   -0.16667074296300
 H      1.31885484517800    2.75059798253800    0.15894660432300
 H      3.33306074589000    0.82758358006600   -0.99517536890300
 H      3.20076017622900    1.37932601018200    0.70811940838500
 H      1.55685285713000    2.33905840347200   -1.56485214424300
 H     -0.87908338781000    2.72149584573500   -1.41638456784500
 H     -1.01757167674500    3.44684176552500   -1.34280553121400
