# Supplementary material for: Mining hydroformylation in complex reaction network via graph theory
Source: RSC Adv. 2021 Jul 1;11(38):23235–40. doi: 10.1039/d1ra03395f (PMC9036754; doi:10.1039/d1ra03395f)
Supplement: RA-011-D1RA03395F-s1803 [file RA-011-D1RA03395F-s1803.xyz]

18
eq361          -678.445701635224   -678.445701635224
Co      0.39770686898900   -0.06546328743200   -0.11304740956900
 H     -1.62627767349200   -0.75783395572600   -2.41527065244000
 C      1.54356707907600    1.27286124161100   -0.05881108724100
 O      2.26248028613100    2.17996978316600    0.07855737440300
 C     -0.98112866236400   -0.29205732228900    0.94232591977700
 O     -1.83679033405600   -0.37770404225800    1.73345792693900
 C     -0.68381928602100    0.91921889088600   -1.24727020907500
 O     -1.30488821672500    1.96405263711900   -1.34052746932000
 C     -0.66134993829000   -0.26889791930100   -2.21743468694000
 O      0.41648952512700   -0.74567655571200   -2.62733327218600
 C      0.97054295662500   -2.04397397037700    0.41340462091700
 C      2.10899050138900   -1.33155241096100    0.06070846398900
 H      0.44052279177200   -2.63032638915400   -0.32910008507700
 H      2.78433021020900   -0.95821330080100    0.81985412643200
 H      2.46551086609000   -1.34149477314700   -0.96210297192200
 H      0.74500615585400   -2.24982277928900    1.45212247856800
 H      1.26275157778900   -0.00432650237700    2.37960241195300
 H      1.57514353960300   -0.16430725042900    3.03490043468800
