# Supplementary material for: Mining hydroformylation in complex reaction network via graph theory
Source: RSC Adv. 2021 Jul 1;11(38):23235–40. doi: 10.1039/d1ra03395f (PMC9036754; doi:10.1039/d1ra03395f)
Supplement: RA-011-D1RA03395F-s1804 [file RA-011-D1RA03395F-s1804.xyz]

18
eq362          -678.443995465285   -678.443995465285
Co      0.40096215146300    0.00427497422300   -0.31515870202800
 H     -1.16094631749700   -1.12951016940800   -2.29418687233100
 C      1.55641473280900    1.37700874533400   -0.04532817484200
 O      2.27716490408000    2.26477953006100    0.16185698472900
 C     -0.72582000915900   -0.01883122847500    1.02913607677400
 O     -1.47457515112000   -0.03331131640500    1.92219094469100
 C     -0.96107177017700    0.89079374561200   -1.35092611029400
 O     -1.74943530282600    1.80638726805800   -1.31080983015500
 C     -0.51903993049100   -0.26457517666100   -2.13101717549100
 O      0.77866969836200   -0.30444592530400   -2.31781185173900
 C      0.81420828115400   -2.05897597425200    0.12034236944600
 C      2.01768884097700   -1.37112108395800    0.07841856610300
 H      0.42999859092700   -2.53989363253700   -0.77100882784800
 H      2.53005776046800   -1.09209132696700    0.98910526240700
 H      2.56677838012800   -1.29550457119900   -0.85065393499000
 H      0.37911382867700   -2.36094868665900    1.06552785284400
 H      1.29919532912800   -0.70169218205200    2.99566903180100
 H      1.41942423081200   -0.06789089585900    2.62869030482400
