# Supplementary material for: Mining hydroformylation in complex reaction network via graph theory
Source: RSC Adv. 2021 Jul 1;11(38):23235–40. doi: 10.1039/d1ra03395f (PMC9036754; doi:10.1039/d1ra03395f)
Supplement: RA-011-D1RA03395F-s1805 [file RA-011-D1RA03395F-s1805.xyz]

18
eq363          -678.418402727052   -678.418402727052
Co      0.54663305518000   -0.85698694314000   -0.29558566969700
 H     -0.93231167988100   -0.80857045471000   -0.59052424934500
 C      2.31097654071400   -0.85823970124000   -0.06322007542700
 O      3.47149066261300   -0.83637956440000    0.01859333894400
 C      0.10176342259500    0.67178633818300    0.49971710334600
 O     -0.26023366311100    1.66451345300400    0.97885862112700
 C      0.28863143749200   -2.29883953944600   -1.25192962005200
 O      0.04401720389100   -3.21074369734400   -1.93769054620100
 C      1.41724997644300    0.84189959345300   -2.68538799337000
 O      1.59052744825400    1.73494709332600   -1.86391952862400
 C      2.00462564933100   -0.27686886656400   -3.46025441078400
 C      0.49248339743800    0.16949221427800   -3.62268646048800
 H      2.19467730897900   -1.22101341384100   -2.96441370899400
 H      0.20666476019600    0.68142938908800   -4.53272542382200
 H     -0.27023295188900   -0.48278688023700   -3.21545994810000
 H      2.68939058509900   -0.04471446874500   -4.26579812888900
 H     -1.15404071369200    1.83620744313100   -1.93542767392400
 H     -1.52332089169500    1.19806173545000   -1.84972380140600
