# Supplementary material for: Mining hydroformylation in complex reaction network via graph theory
Source: RSC Adv. 2021 Jul 1;11(38):23235–40. doi: 10.1039/d1ra03395f (PMC9036754; doi:10.1039/d1ra03395f)
Supplement: RA-011-D1RA03395F-s1806 [file RA-011-D1RA03395F-s1806.xyz]

18
eq364          -678.389884526452   -678.389884526452
Co      0.64344693665100   -0.78055782083100   -0.48237420080800
 H     -0.72201752024400   -0.28935123928800   -0.74616946580800
 C      2.44689065706300   -0.96490544685800   -0.16340024431100
 O      3.59934930932500   -0.99738034415500   -0.06504994434100
 C      0.69008312912500    1.08817041965900   -0.17372939240300
 O      0.54078128070800    1.85831053479200    0.75536253666100
 C      0.06987857634300   -2.32217502938000   -1.25624787945500
 O     -0.36503801387500   -3.17443998064800   -1.91216327265800
 C      1.00759254446500    0.16485525336300   -2.09500812607700
 O      1.02363068312800    1.48580631091100   -1.48353616311300
 C      2.00656292076100   -0.17631167543800   -3.15846333772800
 C      0.50031367469600    0.00640403241700   -3.48506750390700
 H      2.40518013096300   -1.18270493280800   -3.19460380171600
 H      0.20077426618100    0.91397246529000   -3.99118800233500
 H     -0.07465201102800   -0.87274065880600   -3.74344177955400
 H      2.69225981590000    0.60690287778800   -3.45301011539300
 H     -1.47284685733000    1.52433633734600   -2.09314318797700
 H     -1.97319797487400    1.01500262688300   -2.29634429478400
