# Supplementary material for: Mining hydroformylation in complex reaction network via graph theory
Source: RSC Adv. 2021 Jul 1;11(38):23235–40. doi: 10.1039/d1ra03395f (PMC9036754; doi:10.1039/d1ra03395f)
Supplement: RA-011-D1RA03395F-s1807 [file RA-011-D1RA03395F-s1807.xyz]

18
eq365          -678.446275330470   -678.446275330470
Co     -0.10152715382000    0.21284518481400   -0.38318007767200
 H     -0.51128291384400    0.28011465349700   -1.80787545377100
 C      0.28916321746200   -0.00242183382600    1.35998914354700
 O      0.47906346595100   -0.16942575915500    2.49517467509400
 C     -1.85626086427500    0.06261298852200   -0.24516769234000
 O     -3.02044427079100   -0.01243841586300   -0.21899541657900
 C      0.92328248648400   -1.04321172347400   -1.08107200293400
 O      1.59694138437400   -1.84116087786300   -1.60322105188000
 C      3.82512061735500    0.14738549601300    0.29896817164200
 O      3.28120852503400   -0.51819646333200    1.07669901867100
 C     -0.04461904286100    2.34146223348400   -0.39651035270800
 C      1.16077326838100    1.85003381640100   -0.89169350593100
 H     -0.12372387006200    2.67653534653600    0.63078021207900
 H      1.33635469775900    1.78643849111700   -1.95733391423400
 H      2.03906142989200    1.80685881158700   -0.26190537209800
 H     -0.82254748035200    2.66850979250100   -1.07337116615300
 H      1.95959416216900    2.68707144399800    1.75563585836200
 H      1.88166454707100    2.03836816875800    2.10641212316800
