# Supplementary material for: Mining hydroformylation in complex reaction network via graph theory
Source: RSC Adv. 2021 Jul 1;11(38):23235–40. doi: 10.1039/d1ra03395f (PMC9036754; doi:10.1039/d1ra03395f)
Supplement: RA-011-D1RA03395F-s1808 [file RA-011-D1RA03395F-s1808.xyz]

18
eq366          -678.461700118291   -678.461700118291
Co     -0.08989471232000   -0.49892007405000   -0.16734466213500
 H      1.19545954780700   -1.04002747416200   -1.39547030509700
 C      0.28869558190900    0.00865204488000    1.46575457383400
 O      0.47239716249600    0.28717369709700    2.58759784206400
 C     -0.20260095141000    1.10548344813900   -0.93194557688800
 O     -0.23271167350200    2.15315465826100   -1.44122288232100
 C     -1.62457724032300   -1.22934069050200   -0.70399971997800
 O     -2.65555537995500   -1.72049701776000   -0.94788972081200
 C      3.18191398994300    0.27679962712100    0.41442823991800
 O      3.12395763362100    1.42684366931800    0.28635808600500
 C      0.57165341049300   -2.27869928423700    0.33280402419800
 C      1.38484320847800   -2.06488891369200   -0.92801327441500
 H     -0.14500746332000   -3.09271963409400    0.29409663293300
 H      2.45687839954900   -2.05382658165500   -0.73847376176300
 H      1.12419068157700   -2.76276538341500   -1.72153487475400
 H      1.15738770402600   -2.31315212345700    1.24737584125700
 H      2.63091670350200    0.17202756553100   -2.56416141084000
 H      2.11273460732800    0.70278279617200   -2.55464720884400
