# Supplementary material for: Mining hydroformylation in complex reaction network via graph theory
Source: RSC Adv. 2021 Jul 1;11(38):23235–40. doi: 10.1039/d1ra03395f (PMC9036754; doi:10.1039/d1ra03395f)
Supplement: RA-011-D1RA03395F-s1809 [file RA-011-D1RA03395F-s1809.xyz]

18
eq367          -678.462051384996   -678.462051384996
Co      0.24242767753300   -0.12561822597800    0.75660951280100
 H     -1.17245709122900    0.75405557505100    1.63444311589500
 C     -0.05770555710200    0.74236681941700   -0.77016647542200
 O     -0.27147709426300    1.32420338741000   -1.75617870782500
 C      1.81952943684600    0.56136406087200    1.15936021334400
 O      2.89719757505400    0.92034001327800    1.43412173779900
 C     -0.12886382435100   -1.77203398991300    0.23440953521500
 O     -0.27288051847700   -2.88970966060600   -0.07279964499400
 C     -3.13950812966200   -0.64476408090600    0.19633940548500
 O     -3.30644941061800    0.48098774650800   -0.02681613212500
 C      0.12102515019700   -0.76166887712600    2.60831040710700
 C     -1.02632012694100    0.23535993617400    2.63579199685500
 H     -0.17414850136100   -1.79841909517200    2.74129188271500
 H     -0.85049323397300    1.05982987413700    3.32503721805000
 H     -1.98596438837700   -0.24122640261200    2.83178407946000
 H      0.95422066788500   -0.51383522044400    3.25931521336200
 H     -0.53932605971800    3.20743638615500    1.42826145427300
 H     -0.01863969195000    2.67959359764400    1.38522875125200
