# Supplementary material for: Mining hydroformylation in complex reaction network via graph theory
Source: RSC Adv. 2021 Jul 1;11(38):23235–40. doi: 10.1039/d1ra03395f (PMC9036754; doi:10.1039/d1ra03395f)
Supplement: RA-011-D1RA03395F-s1810 [file RA-011-D1RA03395F-s1810.xyz]

18
eq368          -678.447492409170   -678.447492409170
Co     -0.50909731495300   -0.30167720899700    1.18092776563200
 H      0.17151057632900   -1.59513484801400    1.44362546410800
 C     -1.35408759717900    1.24726806765000    0.81697959758500
 O     -1.91605740177800    2.24697370849700    0.63002857822000
 C      1.10851989382300    0.01783134164800    0.54813282235800
 O      2.20159068719500    0.17306488179100    0.16824087009300
 C     -1.62260922607800   -1.43482012073600    0.41362877880900
 O     -2.32246323712700   -2.23395903823800   -0.07025104273000
 C     -0.57806447547500    0.58213050511600   -2.11154574528600
 O     -0.10927100038300   -0.37972857901500   -2.55646015263900
 C     -0.04144247433000    0.21568714440400    3.18644635436600
 C     -1.27079332407300   -0.44292256909000    3.15920375139200
 H      0.86463306910000   -0.31925311389200    3.43927795705000
 H     -2.19856284103100    0.11489284518100    3.19719842042100
 H     -1.33260435744200   -1.49850424549600    3.38773243361700
 H      0.00654360561800    1.29621895933500    3.24508843366000
 H      1.04626663718900    2.71427150571300    1.09934278311500
 H      0.94615565965000    2.81592260692800    1.82674649580300
