# Supplementary material for: Mining hydroformylation in complex reaction network via graph theory
Source: RSC Adv. 2021 Jul 1;11(38):23235–40. doi: 10.1039/d1ra03395f (PMC9036754; doi:10.1039/d1ra03395f)
Supplement: RA-011-D1RA03395F-s1811 [file RA-011-D1RA03395F-s1811.xyz]

18
eq369          -678.447288812891   -678.447288812891
Co     -0.50233118688400   -0.37447859755600    1.20248834599000
 H      0.14111710979900   -1.65898225741300    1.57674949154100
 C     -1.30121033217100    1.15789494385600    0.70966811297900
 O     -1.83755773354200    2.14913875371200    0.42297701599900
 C      1.12578161743300   -0.16491299230900    0.55053091094000
 O      2.22386729531800   -0.08830000976100    0.16173017382200
 C     -1.64182880141800   -1.53646686899800    0.51309092903300
 O     -2.36266691269400   -2.35420832806200    0.09885626676500
 C     -0.59567272678000   -0.13379632894100   -2.26429710602300
 O     -0.08676122098600    0.90810054592200   -2.23095785787300
 C     -0.05144826844500    0.28699717637100    3.17172818895000
 C     -1.29553929401000   -0.34437169819000    3.17250820912700
 H      0.83720320233700   -0.24871688708700    3.47903872789000
 H     -2.20972621019500    0.23644036653700    3.15362516123100
 H     -1.38677763229900   -1.37694454531100    3.48199645777200
 H      0.02187776804900    1.36740825954300    3.14891901965700
 H      0.84323698927100    3.02521642943900    1.27153194588300
 H      1.16860321627000    2.36824388111400    1.38415957182500
