# Supplementary material for: Mining hydroformylation in complex reaction network via graph theory
Source: RSC Adv. 2021 Jul 1;11(38):23235–40. doi: 10.1039/d1ra03395f (PMC9036754; doi:10.1039/d1ra03395f)
Supplement: RA-011-D1RA03395F-s1812 [file RA-011-D1RA03395F-s1812.xyz]

18
eq37           -678.447280958910   -678.447280958910
Co      1.09048576772100    0.20801744735900    0.41881976138400
 H     -0.29536709351500   -0.28550302804200    0.39435927763400
 C      2.75595548461000    0.87760851031300    0.46489731500900
 O      3.83891094472200    1.30098025810600    0.49041680424300
 C      0.51160929375800    0.85953373971400   -1.12084961434700
 O      0.04500153389600    1.23142814616900   -2.12353598876300
 C      0.44314881337700    0.82296038102500    1.94211473514300
 O     -0.07005017392000    1.17625410421200    2.92896073380600
 C     -1.67165697203900   -2.22457767033700    0.43001708631100
 O     -1.83452771447200   -2.30442970849600   -0.71540270836300
 C      1.65045473305700   -1.70069705571200   -0.30567683391000
 C      1.57561557789600   -1.73829295326100    1.08879680349000
 H      0.83136410076800   -2.05922257803200   -0.91627705053800
 H      2.47064630391400   -1.67124385921000    1.69400239459000
 H      0.69073206657700   -2.12175970433500    1.58200279925000
 H      2.60475819371800   -1.60311652360500   -0.80746603258600
 H     -2.10145502391100    0.80618155028500    0.29708790873100
 H     -2.46245427175300    0.88503258243900   -0.34656314844200
