# Supplementary material for: Mining hydroformylation in complex reaction network via graph theory
Source: RSC Adv. 2021 Jul 1;11(38):23235–40. doi: 10.1039/d1ra03395f (PMC9036754; doi:10.1039/d1ra03395f)
Supplement: RA-011-D1RA03395F-s1813 [file RA-011-D1RA03395F-s1813.xyz]

18
eq370          -678.460584531034   -678.460584531034
Co      0.18368457798900    0.27647801468000   -0.11857559081800
 H     -0.77014615842000    1.46910320999500    0.97828555637400
 C      0.84976094078800    0.89796684907800   -1.62618363087400
 O      1.36469455249000    1.25275253805300   -2.61463908974100
 C     -1.32245859588900   -0.41682838518300   -0.77173684084100
 O     -2.31959776017500   -0.84380662510600   -1.19573075157100
 C      0.76209473364700   -1.09733841168000    0.83678338464100
 O      1.24388038835200   -1.99297130809700    1.41169352271000
 C      1.77822204765200    4.08404234260300   -1.11275726700800
 O      0.65390162277000    4.35491149781900   -1.02357881464800
 C      0.15248362742200    2.00498879593700    1.38197936022800
 C      1.44895428364800    1.40057236018900    0.86894832199400
 H      0.00562865544300    3.03537511813200    1.06229728233600
 H      2.05474932334900    0.91011900272500    1.62504816146000
 H      2.06690417916900    2.06095178702600    0.26557142938300
 H      0.04969072925200    1.91080520489600    2.46134065883600
 H     -1.47659326134200    2.35324850221900   -1.05693197657900
 H     -1.82139019420600    3.00448232280800   -0.96713665219400
