# Supplementary material for: Mining hydroformylation in complex reaction network via graph theory
Source: RSC Adv. 2021 Jul 1;11(38):23235–40. doi: 10.1039/d1ra03395f (PMC9036754; doi:10.1039/d1ra03395f)
Supplement: RA-011-D1RA03395F-s1814 [file RA-011-D1RA03395F-s1814.xyz]

18
eq371          -678.460914218715   -678.460914218715
Co      0.21607398650100    0.28255488088600   -0.07252702080700
 H      0.12696357357900    3.11039686767200    1.11365299434200
 C      0.90857119876400    0.67918529755300   -1.64566983273400
 O      1.44698776508100    0.82442774209700   -2.67229551948800
 C     -1.32635510715200   -0.40283901588300   -0.64441057201700
 O     -2.34899773443200   -0.81883395060100   -1.01615459020400
 C      0.76381208694900   -1.02094192078100    0.99668809955000
 O      1.22543253559800   -1.87938588195400    1.64084111729600
 C      1.06706939534700    3.85549939652300   -1.42500852172600
 O      0.52188137620200    4.72580803952400   -0.88766545198300
 C      0.25928674487600    2.05976890498300    1.36849976632300
 C      1.52681633084100    1.45319264048500    0.78900667413800
 H      0.18464601669000    1.91326473609900    2.44401412623400
 H      2.19744922849300    1.01015367357900    1.51869586671600
 H      2.07634256560800    2.09405979179000    0.10388327740600
 H     -0.68541425153000    1.57136015891600    0.95585355463200
 H     -1.36922307678200    2.33730095982600   -1.09534164916500
 H     -1.88687894267800    2.86988049540100   -1.06738525483900
