# Supplementary material for: Mining hydroformylation in complex reaction network via graph theory
Source: RSC Adv. 2021 Jul 1;11(38):23235–40. doi: 10.1039/d1ra03395f (PMC9036754; doi:10.1039/d1ra03395f)
Supplement: RA-011-D1RA03395F-s1815 [file RA-011-D1RA03395F-s1815.xyz]

18
eq372          -678.440523552625   -678.440523552625
Co      1.16811963058400   -0.58213794759700   -0.36613468107300
 H     -0.95217599267500    1.89161212376300   -2.55692965828500
 C      1.03233528898300   -0.17377814607300    1.40119680246400
 O      0.98854420366400    0.09851252502100    2.52860556973800
 C      1.51941031064500   -2.30054281414800   -0.33461621378000
 O      1.81524732620300   -3.42753681814000   -0.40185011777000
 C     -0.81376796022000    0.44520237644200   -0.89992916015300
 O     -1.30318626630600    1.19895462206700   -0.04788788145500
 C     -0.83543327169700    0.81436383133900   -2.36909278975700
 O     -0.75290261506900   -0.02592792923100   -3.26560224686700
 C      1.88094582656900    1.29425941297100   -0.96370871887100
 C      2.94039553913300    0.43330727275100   -0.64563654801300
 H      1.63730403894700    1.45975301090700   -2.00677537623100
 H      3.44273864873400    0.50034947627600    0.31188714000000
 H      3.47652508233400   -0.08171486383300   -1.43185207639100
 H      1.54784900458400    2.05186739908700   -0.26429539504800
 H      1.33734264228800   -0.97334807535100   -1.78985065899100
 H     -0.58704764497500   -0.65550666930700   -0.67717559882600
