# Supplementary material for: Mining hydroformylation in complex reaction network via graph theory
Source: RSC Adv. 2021 Jul 1;11(38):23235–40. doi: 10.1039/d1ra03395f (PMC9036754; doi:10.1039/d1ra03395f)
Supplement: RA-011-D1RA03395F-s1816 [file RA-011-D1RA03395F-s1816.xyz]

18
eq373          -678.462378912721   -678.462378912721
Co     -0.45476788475900    0.74278944096200    0.74865449662000
 H     -1.65286674352700    1.27910264362200    2.11036874437100
 C      0.83070664246600    1.94116698625800    0.54455016816300
 O      1.65680740743100    2.73222394514700    0.30880583791000
 C     -1.24007129789500   -0.40319622818400   -0.34377312258700
 O     -1.73267915672200   -1.10188910934200   -1.13982783693100
 C      0.43722990714500   -0.41384179436000    1.76285441420800
 O      1.02784656787400   -1.17371263557700    2.41856342947500
 C      1.99819728684400   -0.36171719780100   -1.19886124642100
 O      1.46684994955500   -0.77319601544500   -2.14365253280900
 C     -1.69548822499900    2.09611614285200    0.04646528717900
 C     -2.23148348393600    2.02362646385000    1.46742009187800
 H     -2.38462242543400    1.76423754036300   -0.72526382694300
 H     -2.12569244398900    2.96794025350300    1.99856022597000
 H     -3.25796927292000    1.66341909539000    1.50588131150800
 H     -1.25459206448700    3.04919181525100   -0.23281842480900
 H     -0.11512044945700    1.81664473041800   -2.71765146091600
 H     -0.22701081471100    1.66031550055300   -2.00053494032800
