# Supplementary material for: Mining hydroformylation in complex reaction network via graph theory
Source: RSC Adv. 2021 Jul 1;11(38):23235–40. doi: 10.1039/d1ra03395f (PMC9036754; doi:10.1039/d1ra03395f)
Supplement: RA-011-D1RA03395F-s1817 [file RA-011-D1RA03395F-s1817.xyz]

18
eq374          -678.389870789087   -678.389870789087
Co     -1.10966491219200    0.09420337476100    0.66564232744600
 H     -2.41030131107800    0.43919461340200   -0.38709536176300
 C     -0.24362045604300   -0.01064057622400    2.17088828530900
 O      0.29552742424300   -0.12115119165800    3.19904680247900
 C      0.00521167270000    1.27967417038400   -0.30132251122300
 O      0.91841913240600    1.47936199528700   -1.09839050253400
 C     -0.77986340721300   -1.52852245047700   -0.13697060098300
 O     -0.45078913683900   -2.49390498377900   -0.69020647199600
 C     -0.84874907362900    1.99184296339500    0.62464758648900
 O     -1.42015331313400    2.97321773087200    1.06172406896800
 C     -3.27631929959000    0.23767084480700    0.42380735256900
 C     -2.76583992387100   -0.24228435849700    1.73185864778900
 H     -3.74893890225400    1.21643609236400    0.46759611672700
 H     -2.92232221911900   -1.28642889148100    1.97118807551600
 H     -2.86215015385600    0.44000023322100    2.56856042814700
 H     -3.86237835046400   -0.50078289397800   -0.11875012440700
 H     -1.11440137238600   -3.20753272117400    2.19779857750000
 H     -1.20762667813300   -2.54061636464900    2.50799491084400
