# Supplementary material for: Mining hydroformylation in complex reaction network via graph theory
Source: RSC Adv. 2021 Jul 1;11(38):23235–40. doi: 10.1039/d1ra03395f (PMC9036754; doi:10.1039/d1ra03395f)
Supplement: RA-011-D1RA03395F-s1818 [file RA-011-D1RA03395F-s1818.xyz]

18
eq375          -678.501560350116   -678.501560350116
Co     -0.64107106471800    0.46823839861800    0.80949060304200
 H     -3.49602913544800   -0.61365788784900   -0.33249323046700
 C     -0.06741668766700   -0.12615658586500    2.39576496469100
 O      0.19683051020400   -0.55994144624000    3.44502077591400
 C      0.94927340935400    1.00578882092700    0.17740980098200
 O      1.97902452773100    1.34679317128400   -0.23957093486200
 C     -0.93019239591100   -0.75854310195400   -0.45597958550500
 O     -1.17382009880800   -1.59250883708500   -1.23437343627900
 C     -1.44392669075900    2.06508799471000    0.76086802109600
 O     -2.03661056426200    3.06915998306000    0.77325080520800
 C     -3.63811792344300   -0.01054930786200    0.56649017794100
 C     -2.46835542604800   -0.15589080920000    1.53854040667900
 H     -3.78690975705200    1.02510268270000    0.25472993863100
 H     -2.33208546567500   -1.20181925825600    1.81745153995800
 H     -2.64007983109600    0.42489171993000    2.44746440462300
 H     -4.55773328034400   -0.35076047749100    1.05385974056800
 H     -0.92403287504000   -2.96302106910600    1.17926881259600
 H     -0.79270753145300   -2.85247640375400    1.90082480208700
