# Supplementary material for: Mining hydroformylation in complex reaction network via graph theory
Source: RSC Adv. 2021 Jul 1;11(38):23235–40. doi: 10.1039/d1ra03395f (PMC9036754; doi:10.1039/d1ra03395f)
Supplement: RA-011-D1RA03395F-s1819 [file RA-011-D1RA03395F-s1819.xyz]

18
eq376          -678.501437982644   -678.501437982644
Co     -0.64573095508000    0.45241935517200    0.81704539889900
 H     -3.49088851140800   -0.67183367480100   -0.34129725857300
 C     -0.10505364342100   -0.08992846202700    2.43466702468500
 O      0.13984919380200   -0.47097331061900    3.50845865462000
 C      0.96047485028600    0.97246594788300    0.21149206133300
 O      2.00148491345600    1.30151314343700   -0.18686794060400
 C     -0.92473134858900   -0.76569186500600   -0.46113443698400
 O     -1.16210304804700   -1.57890268933400   -1.26270701150600
 C     -1.44790688303500    2.04815785698800    0.72568434232000
 O     -2.04162491878800    3.05140828912800    0.70818915874900
 C     -3.63927088994500   -0.03939595950200    0.53616009728100
 C     -2.48305875471400   -0.16329194429400    1.52724176365200
 H     -3.77650953167200    0.98706554868800    0.19023900866300
 H     -2.34503804317200   -1.20349392734500    1.82630714540400
 H     -2.67170731897700    0.43299980521900    2.42273403068300
 H     -4.56749964155400   -0.35730879068900    1.02222906827100
 H     -0.57639523762300   -2.62815641926900    1.38827671996300
 H     -1.02825051196700   -3.05731531689100    1.79129978001300
