# Supplementary material for: Mining hydroformylation in complex reaction network via graph theory
Source: RSC Adv. 2021 Jul 1;11(38):23235–40. doi: 10.1039/d1ra03395f (PMC9036754; doi:10.1039/d1ra03395f)
Supplement: RA-011-D1RA03395F-s1820 [file RA-011-D1RA03395F-s1820.xyz]

18
eq377          -678.444363124184   -678.444363124184
Co     -0.22068767758600   -0.54709075906200   -0.97907107274600
 H      0.27227490607500    1.00348711096800    2.52430418568900
 C      1.48595961599800   -0.24059771755500   -1.02335322016500
 O      2.62694122898400   -0.00640732040000   -1.09843349703200
 C     -0.13617572111100    0.87807285524800    0.32678930282700
 O     -0.00572276621200    2.10320267579800    0.18578840489800
 C     -0.08564904817900   -2.04107995639500   -1.89591972781100
 O      0.01652523256500   -3.05945654136500   -2.45631383284000
 C     -0.11750694069100    0.31607340555500    1.75694520953900
 O     -0.51154283090900   -0.82516896712300    2.01927792404800
 C     -2.18345326148400    0.16509871354100   -0.56490447423700
 C     -2.23967547423500   -0.95134564802000   -1.39757053202500
 H     -2.24867771423100    1.16134005101700   -0.98250015360500
 H     -2.50577358975800   -1.91733358245000   -0.98501886297500
 H     -2.35841698360000   -0.82205462018900   -2.46700501297000
 H     -2.43004433689500    0.05271198175700    0.48322686917500
 H     -0.52796584038300    1.27595348570500   -2.85186745249000
 H     -0.34290490345400    1.77913983268800   -2.33410686201400
