# Supplementary material for: Mining hydroformylation in complex reaction network via graph theory
Source: RSC Adv. 2021 Jul 1;11(38):23235–40. doi: 10.1039/d1ra03395f (PMC9036754; doi:10.1039/d1ra03395f)
Supplement: RA-011-D1RA03395F-s1821 [file RA-011-D1RA03395F-s1821.xyz]

18
eq378          -678.450511755123   -678.450511755123
Co     -0.55386153935400   -0.52153266361500   -0.76887663802400
 H      0.37400061416200    0.54324683975100    2.66668943134500
 C      0.30435225728500    0.34168687870200   -2.12399506314100
 O      1.26547399225700    1.13368684420400   -2.11081677402600
 C      0.38010320923700    0.41288792355000    0.41805445097300
 O      1.36456888439600    1.29095194812800    0.39446764404600
 C     -0.07442559425700   -2.18020680020700   -1.26779513323000
 O      0.30834733545700   -3.23988535651500   -1.57069243961000
 C     -0.12378374873200    0.09852800906300    1.79483435847000
 O     -1.10297121528900   -0.66472205620100    1.90389055456300
 C     -2.31373238717400    0.55089667633200   -0.96771952583700
 C     -2.52410931737000   -0.73663761049300   -1.47652277542600
 H     -2.16062456298700    1.40129171166600   -1.62047984728900
 H     -2.97622379424000   -1.49994074887000   -0.85365398309400
 H     -2.52585033444000   -0.92027508260900   -2.54395929286300
 H     -2.58991331727800    0.77784176024100    0.05642691804100
 H     -0.18055749040000    0.09579064071000   -3.08963456976800
 H      1.61671090358800    1.44093608589900   -0.57995011983200
