# Supplementary material for: Mining hydroformylation in complex reaction network via graph theory
Source: RSC Adv. 2021 Jul 1;11(38):23235–40. doi: 10.1039/d1ra03395f (PMC9036754; doi:10.1039/d1ra03395f)
Supplement: RA-011-D1RA03395F-s1822 [file RA-011-D1RA03395F-s1822.xyz]

18
eq379          -678.421098776555   -678.421098776555
Co      0.88663414541200   -0.10868654996300    0.09703771687100
 H      2.28119632589800    0.44314466898700    0.20486623506700
 C     -0.82573809940100   -0.58273732237700   -0.03323631155200
 O     -1.95215898872500   -0.86994088148400   -0.11099059812500
 C      0.98081611693700    0.24732793298300    1.81639683564500
 O      1.08556589874800    0.57143435293700    2.93187672261900
 C      1.18754502045100    0.52027198308000   -1.51078384323100
 O      1.43583059896600    1.01859939589900   -2.53773527747600
 C      2.74037272654800   -2.90881345520100   -0.17791922405200
 O      1.87407107659700   -2.27427497809800    0.25799324419700
 C      0.76581518529200   -2.21033446286700   -2.90068521835000
 C     -0.21240527896400   -2.78426446254700   -2.18525173404900
 H      1.81364680581700   -2.43729321403300   -2.73236180475500
 H     -1.25451772784000   -2.53861476759700   -2.35585928491400
 H     -0.00720615722700   -3.50120152591600   -1.39768117300900
 H      0.54751272251400   -1.48084901775600   -3.67186693114800
 H     -1.58731504701200   -0.18627525232700   -2.69009389602500
 H     -1.13950430145800    0.23456874825900   -3.10425850699200
