# Supplementary material for: Mining hydroformylation in complex reaction network via graph theory
Source: RSC Adv. 2021 Jul 1;11(38):23235–40. doi: 10.1039/d1ra03395f (PMC9036754; doi:10.1039/d1ra03395f)
Supplement: RA-011-D1RA03395F-s1823 [file RA-011-D1RA03395F-s1823.xyz]

18
eq38           -678.425368124397   -678.425368124397
Co      0.53675640573800    1.08238283266600   -0.82702741367000
 H      0.68179081827400    1.16124389213100    0.64312404878200
 C      0.20752118194300    0.83920282051600   -2.57233292963300
 O     -0.02219739691800    0.64471112425800   -3.69525778133600
 C      1.34108328313600   -0.43668964724700   -0.43820511603300
 O      1.84444047159700   -1.42755257937800   -0.08035666496000
 C     -0.96126554397200    1.81252411779200   -0.27937061877200
 O     -1.93822131385100    2.25041537355800    0.18716354300100
 C     -1.02912582171800   -0.81422993983400    1.80538421771800
 O     -0.33241139923100   -0.41704398189800    2.64313622688200
 C      2.53345262999100    0.99440852363500    2.30345424179100
 C      3.42633572765400    1.44525722668700    1.41028922519900
 H      2.37767408555500   -0.06641074029300    2.46392646325400
 H      3.55521658041500    2.50587154891800    1.22333333195200
 H      4.02376692805600    0.76263451928200    0.81465021467000
 H      1.90408078039100    1.66829449847200    2.87419965958500
 H      1.50334269745100    2.58885867225900   -0.91695389298100
 H      2.05374648154200    2.02549636331800   -0.94197578820700
