# Supplementary material for: Mining hydroformylation in complex reaction network via graph theory
Source: RSC Adv. 2021 Jul 1;11(38):23235–40. doi: 10.1039/d1ra03395f (PMC9036754; doi:10.1039/d1ra03395f)
Supplement: RA-011-D1RA03395F-s1824 [file RA-011-D1RA03395F-s1824.xyz]

18
eq380          -678.447379747727   -678.447379747727
Co     -0.07304331891500   -0.26439875812500   -0.57348771667100
 H      1.37407638589000   -0.01108875519800   -0.52394817686400
 C     -1.85199864147200   -0.50765681766500   -0.61466043372100
 O     -3.00220089884500   -0.67798259896600   -0.64188227500600
 C      0.13086098945200    0.44292751098300    1.03308434671100
 O      0.36785710564700    0.90569139991000    2.07769515045300
 C      0.16276167236400    0.72775134172200   -2.01744343751600
 O      0.42093904099700    1.37725931592300   -2.95221242611100
 C      3.52924659980800   -1.05026837101800   -0.36636417634800
 O      3.81584082418100   -0.82457738303800   -1.46702423577400
 C      0.43066362285700   -2.25453629758100   -0.04689011929100
 C      0.43048068723500   -2.13438986220200   -1.43812102469400
 H      1.35780056844100   -2.19641233972600    0.50986779199500
 H     -0.41468775401800   -2.47063463050900   -2.02511432939200
 H      1.35560546083400   -1.98793557938800   -1.98153950286200
 H     -0.41482398315300   -2.68710644578500    0.47266613076800
 H      2.38658717997600    1.85896293486800   -0.36478364627700
 H      2.73138228284100    1.97944860961900    0.28124785384900
