# Supplementary material for: Mining hydroformylation in complex reaction network via graph theory
Source: RSC Adv. 2021 Jul 1;11(38):23235–40. doi: 10.1039/d1ra03395f (PMC9036754; doi:10.1039/d1ra03395f)
Supplement: RA-011-D1RA03395F-s1825 [file RA-011-D1RA03395F-s1825.xyz]

18
eq381          -678.447925192337   -678.447925192337
Co     -0.03990923872500   -0.30275818317000   -0.58160420080900
 H      1.41971496088800   -0.10681207807800   -0.57818396551300
 C     -1.82660531092800   -0.47588234781600   -0.58205503474700
 O     -2.98327589305700   -0.59875073690300   -0.58198716116200
 C      0.22473362353400    0.36560474501900    1.03295997321400
 O      0.49827703325800    0.79843601999000    2.08192794352500
 C      0.19598883056500    0.70225336166100   -2.01551991679000
 O      0.45276907129600    1.35583257864900   -2.94817218544400
 C      3.47506444090900   -1.22854773573800   -0.66100204464400
 O      4.17710106784900   -0.36540002675800   -0.33659663421300
 C      0.37805328076500   -2.32812157790900   -0.10903130561400
 C      0.37985061639300   -2.17208180020500   -1.49532588961300
 H      1.31583126718000   -2.33239340559100    0.43206239429200
 H     -0.47956354261600   -2.45108291868300   -2.09166404415800
 H      1.31922764048500   -2.05268996134200   -2.01968128338500
 H     -0.48104941525400   -2.73502668651700    0.40916388863400
 H      2.02554233173700    2.23682614632500   -0.34993880334100
 H      2.68559705985400    1.91564788087000   -0.24426195703100
