# Supplementary material for: Mining hydroformylation in complex reaction network via graph theory
Source: RSC Adv. 2021 Jul 1;11(38):23235–40. doi: 10.1039/d1ra03395f (PMC9036754; doi:10.1039/d1ra03395f)
Supplement: RA-011-D1RA03395F-s1826 [file RA-011-D1RA03395F-s1826.xyz]

18
eq382          -678.500637053669   -678.500637053669
Co      0.23949938163200    0.35158547123400   -0.43537311189200
 H      1.72304023173800   -1.67012346371200   -2.53609662334000
 C      0.73128661670900    0.43680122796700    1.28800519524000
 O      1.08297474120400    0.42457585409200    2.39909942623100
 C     -0.62678552483300    1.92033688056400   -0.50059304656500
 O     -1.19101921822900    2.93494910947200   -0.55420175780000
 C     -1.17691420621900   -0.67220796974800   -0.80291592736800
 O     -2.05036199884100   -1.41610141312200   -1.01239229235800
 C      1.49181312902100    0.76548471794200   -1.63994377542800
 O      2.35782470169200    0.96089971627000   -2.39623933763600
 C      1.22053371838200   -1.45960848249000   -0.42032341356000
 C      1.22320296967300   -2.22652864997000   -1.74075885220600
 H      0.73812653339500   -2.04304410026800    0.36584904569600
 H      1.75859185800400   -3.17250577475600   -1.60584963717200
 H      0.21234814384200   -2.46068787251400   -2.08012705048600
 H      2.23977429025000   -1.23535260258900   -0.10045933691400
 H      2.28569597992300   -1.92668841928500    2.40319430121200
 H      2.49104986264000   -2.43370389955300    1.90283803672600
