# Supplementary material for: Mining hydroformylation in complex reaction network via graph theory
Source: RSC Adv. 2021 Jul 1;11(38):23235–40. doi: 10.1039/d1ra03395f (PMC9036754; doi:10.1039/d1ra03395f)
Supplement: RA-011-D1RA03395F-s1827 [file RA-011-D1RA03395F-s1827.xyz]

18
eq383          -678.513003126713   -678.513003126713
Co      0.35805700296800    0.83300246921800   -1.38957819306500
 H      2.82371753849400   -1.94535832050400   -0.24393282766500
 C      0.67916668508400   -0.96973121503100    1.07063365574400
 O     -0.37077383344500   -0.46533964705700    1.49536639836300
 C     -0.14209258668300    1.95426113892300   -0.08369280889300
 O     -0.45310484276600    2.68851609078700    0.75975980449400
 C     -1.10000891333400   -0.13895650870600   -1.61349000558800
 O     -1.96753357678600   -0.90225681558100   -1.75355801482200
 C      2.10464495966500    1.00012070034500   -1.37657980480300
 O      3.27043142854100    0.96043341662900   -1.35829175400100
 C      0.76543645208300   -2.30243160304100    0.37512608977900
 C      1.89589573914100   -2.35259512692500   -0.65845311186200
 H     -0.20544381476100   -2.53708353967700   -0.06555833056800
 H      2.08384453028500   -3.37815537579600   -0.97609663527900
 H      1.63593321911500   -1.76503756889600   -1.54020876297400
 H      0.95165585195900   -3.04542687523300    1.16050090972900
 H      1.64618565620700   -0.45474168045400    1.22324860921800
 H      0.77466971420400   -0.10113920947300   -2.49148337553000
