# Supplementary material for: Mining hydroformylation in complex reaction network via graph theory
Source: RSC Adv. 2021 Jul 1;11(38):23235–40. doi: 10.1039/d1ra03395f (PMC9036754; doi:10.1039/d1ra03395f)
Supplement: RA-011-D1RA03395F-s1828 [file RA-011-D1RA03395F-s1828.xyz]

18
eq384          -678.421294938087   -678.421294938087
Co      0.59259889472300    1.56701005435700   -0.89505468389100
 H     -0.81368417378500    1.95306289262000   -1.25580721556700
 C      2.23407368180100    1.18642603331100   -0.30705055234300
 O      3.30824950450100    0.95765005081100    0.08086279643900
 C      0.78148052308900    3.28340839392100   -1.20468813404200
 O      0.82518204280300    4.44148957864000   -1.34107551253300
 C     -0.37600948624900    0.38757759400400   -0.02826772987000
 O     -1.08524765112400   -0.32578212926100    0.56546272611400
 C      0.47530266117000   -0.22477242231400   -3.74782830350800
 O      0.85739359347000    0.57509405279500   -3.00132349311400
 C      1.83064680256600   -2.01576534160000    0.25667206323400
 C      1.62598034229900   -1.90746525922200   -1.06369118984600
 H      2.79262483081200   -1.78305089774000    0.69981652186400
 H      0.65714772307400   -2.12165280573100   -1.50363508945000
 H      2.41599988674800   -1.58622850405300   -1.73496544231800
 H      1.03410679700700   -2.30919583654300    0.93063834150100
 H      1.73464983966800   -0.03071365588500    2.19624372405100
 H      1.08743893457400    0.31471327318000    2.30323973863900
