# Supplementary material for: Mining hydroformylation in complex reaction network via graph theory
Source: RSC Adv. 2021 Jul 1;11(38):23235–40. doi: 10.1039/d1ra03395f (PMC9036754; doi:10.1039/d1ra03395f)
Supplement: RA-011-D1RA03395F-s1829 [file RA-011-D1RA03395F-s1829.xyz]

18
eq385          -678.405227478550   -678.405227478550
Co     -0.63601006245900   -0.97847515743300    0.44729877117600
 H     -0.62280399658000   -2.04090095617200   -0.53867732003600
 C     -0.92205817738900    0.03926898026800   -0.99341647924100
 O     -1.11963266956700    0.64477074423000   -1.97221494220400
 C     -1.98115582489300   -1.94235837821500    1.13217826824300
 O     -2.85145567969300   -2.62885386314000    1.49937789350300
 C      1.04614151780800   -1.53360433189800    0.79440685532000
 O      2.11744521098300   -1.94934823908800    0.97607577115500
 C      0.56048069997900    1.50088162606000    1.23783272924100
 O      1.67844497604700    1.43187442920400    0.76052659744000
 C     -0.48270144656800    0.79408848239000    2.06308520212700
 C     -0.58316603206700    2.32412629221400    1.63562808656200
 H     -1.35148240797900    0.22667974603800    1.68635957722300
 H     -0.45182567531800    3.08430801628600    2.39412599740900
 H     -1.34427930581700    2.53071125953400    0.89170107505300
 H     -0.23145731619600    0.54736315087000    3.08601566603000
 H     -3.37065545119500    1.25055427999300    1.08079062327800
 H     -3.14709516538000    0.74195979462100    0.58693917557700
