# Supplementary material for: Mining hydroformylation in complex reaction network via graph theory
Source: RSC Adv. 2021 Jul 1;11(38):23235–40. doi: 10.1039/d1ra03395f (PMC9036754; doi:10.1039/d1ra03395f)
Supplement: RA-011-D1RA03395F-s1830 [file RA-011-D1RA03395F-s1830.xyz]

18
eq386          -678.498410098194   -678.498410098194
Co      0.56821089810700    0.41594415856000    1.52509098565800
 H     -0.90246037572300    1.43644003895200    1.22339205463200
 C     -0.66141474199400   -0.79967400372100    2.00508315331100
 O     -1.40294910152900   -1.63927107726000    2.32921467747900
 C      1.30205603060100    1.44306945790400    2.80060958175800
 O      1.81588043664900    2.06580199068700    3.64164223033800
 C      1.43316893460500    0.18495577543600   -0.02093578368800
 O      2.02893558462500   -0.01998690554800   -1.00406558617200
 C     -2.09207600383500    0.72958415250600   -0.91715273246600
 O     -3.24384968137100    0.74527351207800   -1.35979589517100
 C     -0.80745799110200    2.31242818580300    0.53132604294000
 C     -1.15656084571200    1.91488319709600   -0.91113737295000
 H      0.16745057747400    2.79100671684300    0.59446014984300
 H     -1.61837074223800    2.74802618565900   -1.43914223421600
 H     -0.24569320561000    1.62503308094900   -1.44301655628400
 H     -1.55154832614500    2.98882663429700    0.95369847681600
 H      1.50119348701200   -0.58494536865800    1.99819327070900
 H     -1.66973198261900   -0.18748774202900   -0.46650023142200
