# Supplementary material for: Mining hydroformylation in complex reaction network via graph theory
Source: RSC Adv. 2021 Jul 1;11(38):23235–40. doi: 10.1039/d1ra03395f (PMC9036754; doi:10.1039/d1ra03395f)
Supplement: RA-011-D1RA03395F-s1831 [file RA-011-D1RA03395F-s1831.xyz]

18
eq387          -678.458882565962   -678.458882565962
Co      0.96859340292100   -0.28137617183100   -0.02888435883200
 H      1.07547410053000    2.25763392042100   -0.42612580288500
 C     -0.22566290891800   -0.72551852366500    1.27220481325200
 O     -0.97977150359200   -1.04182334525200    2.09844215808400
 C      0.50470508457800    1.57861624608300    0.23499234926800
 O     -0.32248421758400    2.01052914804500    1.03153306174000
 C      0.39611269290900   -0.00291016426100   -1.69051320670400
 O      0.01441980790800    0.19884932127200   -2.77691553502600
 C      2.60544927423900    0.24445794130900    0.43050154877300
 O      3.67285884943200    0.61029148307000    0.73624751918200
 C      0.97876133153900   -2.40438426517000   -0.78992726935700
 C      1.97339481190900   -2.29108493426400    0.15833062293500
 H     -0.01745329897600   -2.73911720891200   -0.53273133853000
 H      3.00588545133000   -2.18720328219900   -0.15089813809800
 H      1.79784402617100   -2.53092744006800    1.19862456609400
 H      1.23091779036800   -2.38967881241000   -1.84284595794300
 H      2.96346241955400   -0.71706035860100   -2.05727742617100
 H      3.38628865451800   -1.17144888609100   -2.46670655937800
