# Supplementary material for: Mining hydroformylation in complex reaction network via graph theory
Source: RSC Adv. 2021 Jul 1;11(38):23235–40. doi: 10.1039/d1ra03395f (PMC9036754; doi:10.1039/d1ra03395f)
Supplement: RA-011-D1RA03395F-s1832 [file RA-011-D1RA03395F-s1832.xyz]

18
eq388          -678.430564165572   -678.430564165572
Co      0.71036854792300   -0.54209950957700   -0.14908847772900
 H      0.14789266003200    1.99342505315300    0.53087330855300
 C      1.71028357361100   -0.43403749749100    1.28372671364200
 O      2.47449869164800   -0.34402538843600    2.16655650673500
 C     -0.20969807573200    0.96377044978700    0.39957772421000
 O     -1.36767233105500    0.59346833108000    0.60893708467400
 C      0.94994759319700    0.19946119929300   -1.71649814357400
 O      1.22665791375800    0.69445133150000   -2.74121209046100
 C      2.84011790597200    2.09376679679100   -0.13271827211100
 O      3.82813129558400    1.61319573794300   -0.49990512427500
 C      0.48413024004200   -2.35409483545000   -1.20582880983500
 C      0.81603728843100   -2.63366590715200    0.11731536695900
 H     -0.55366079121500   -2.31722521984400   -1.51676315000300
 H      1.82158625983800   -2.93841421977000    0.37993095586400
 H      0.04086773039000   -2.81734259998900    0.85240768245500
 H      1.22707966459800   -2.43835282881000   -1.98938824186200
 H      3.76194431561600   -1.63037629496100   -1.06748076902700
 H      3.12028328625400   -1.28405993059900   -0.92239121782000
