# Supplementary material for: Mining hydroformylation in complex reaction network via graph theory
Source: RSC Adv. 2021 Jul 1;11(38):23235–40. doi: 10.1039/d1ra03395f (PMC9036754; doi:10.1039/d1ra03395f)
Supplement: RA-011-D1RA03395F-s1833 [file RA-011-D1RA03395F-s1833.xyz]

18
eq389          -678.401728283608   -678.401728283608
Co      0.90203952868800    0.11926698205300   -0.39364286349100
 H      0.48476772787100    0.16442741981800    1.05691952029400
 C      1.01668243746600    1.92036816472200   -0.45016113801200
 O      1.08549466449800    3.07618675759500   -0.46804222607300
 C     -0.77660946534600   -0.11058967903800   -0.88537718474300
 O     -1.87282969410200   -0.31830368290300   -1.19903254065500
 C      2.49802050907200   -0.29696863923800    0.21273721839300
 O      3.52307227839600   -0.62281599554200    0.64706539812900
 C     -1.03650165005900   -1.71857582130700    1.96269816852700
 O     -0.21983104199500   -2.08723099667800    2.69784051874200
 C     -1.59884754426900    1.69512093850900    1.61991608872900
 C     -2.01453644831600    2.52245225072300    0.64935658630800
 H     -2.00548175339000    0.69465342534500    1.72223867923900
 H     -1.59319440290500    3.51402765543700    0.52956530747200
 H     -2.77539550581300    2.21719456640300   -0.06076469420500
 H     -0.81808278446200    1.97574504197600    2.31901298211500
 H      1.35505572174400   -0.02009225549500   -1.83589351605700
 H      0.80670643723600   -1.35136037287700   -0.38101263998000
