# Supplementary material for: Mining hydroformylation in complex reaction network via graph theory
Source: RSC Adv. 2021 Jul 1;11(38):23235–40. doi: 10.1039/d1ra03395f (PMC9036754; doi:10.1039/d1ra03395f)
Supplement: RA-011-D1RA03395F-s1834 [file RA-011-D1RA03395F-s1834.xyz]

18
eq39           -678.427262525280   -678.427262525280
Co      0.55461606704000    1.14403721462000    0.41044209004600
 H     -0.37110308013000    1.47122668233900   -0.70560334234700
 C      1.75725503613600    0.60553781603100    1.62830204326700
 O      2.55995184735900    0.20867032868400    2.37026972663100
 C      1.67086593048900    1.81417196065200   -0.77921944636400
 O      2.38971075443800    2.17118640615600   -1.62521673993000
 C     -0.37786024951100   -0.34713510936800    0.30102414522900
 O     -0.95055136410000   -1.34874084185700    0.12919640818400
 C     -0.21334205057500    0.52220586453300   -3.15386334483900
 O     -0.90219308900100   -0.39829679213100   -3.00226109791100
 C      2.73123704789500   -1.37959036468000   -0.64261176226200
 C      2.05164033996700   -1.36317113019300   -1.79761932327000
 H      2.45393381672100   -2.04394030920200    0.16913902074800
 H      2.31536633645600   -0.67718992633200   -2.59608949417300
 H      1.19742695555300   -2.01087656166300   -1.96137079448300
 H      3.56777033189100   -0.71083798993800   -0.46794983225600
 H      0.03638055326000    2.62151162972800    1.21066354117600
 H     -0.49317043675600    2.08303619391700    1.46231676792000
