# Supplementary material for: Mining hydroformylation in complex reaction network via graph theory
Source: RSC Adv. 2021 Jul 1;11(38):23235–40. doi: 10.1039/d1ra03395f (PMC9036754; doi:10.1039/d1ra03395f)
Supplement: RA-011-D1RA03395F-s1835 [file RA-011-D1RA03395F-s1835.xyz]

18
eq390          -678.367797161370   -678.367797161370
Co     -0.05221541774500    0.09474915149600   -0.81459522118300
 H      0.32549571593700   -1.28530775806800   -1.30237719843500
 C     -0.77043361603000    1.69895230236900   -0.34178401906900
 O     -1.22928851135600    2.71116562393900   -0.01250870409600
 C     -1.49263269236500   -0.90274496003400   -0.08905460767500
 O     -1.89102948279800   -1.28517803877200    0.98520978729700
 C      1.30719041757400   -0.07538294675500    0.37296405819400
 O      2.13524734257800   -0.30263350643000    1.15107041481200
 C     -1.58446542512700   -0.68177212523200   -1.52405876990900
 O     -2.31935812134000   -0.94882864425800   -2.46900742182000
 C     -1.60829131386200    1.91318613883200   -3.38140206176200
 C     -0.69349112262200    2.89297471734000   -3.32098407859500
 H     -2.56018048303900    1.98911948724300   -2.86559734048500
 H      0.26431003131500    2.80402176896700   -3.82330465360600
 H     -0.86990729629600    3.80146944805000   -2.75583381389600
 H     -1.43695816336900    0.98612099739500   -3.91681374528000
 H      0.56421062497900    0.80358373969600   -2.38667295535500
 H      1.23639133501400    0.69029679335400   -2.02288825655900
