# Supplementary material for: Mining hydroformylation in complex reaction network via graph theory
Source: RSC Adv. 2021 Jul 1;11(38):23235–40. doi: 10.1039/d1ra03395f (PMC9036754; doi:10.1039/d1ra03395f)
Supplement: RA-011-D1RA03395F-s1836 [file RA-011-D1RA03395F-s1836.xyz]

18
eq391          -678.446828593022   -678.446828593022
Co      0.54015799126500    0.28112334556100   -0.51457898178000
 H      1.50977887705900    1.39497872761700   -0.66398230723000
 C     -0.58709146241200   -1.10242089108500   -0.31416340412700
 O     -1.30637672487900   -2.01236391791900   -0.22203028756800
 C     -0.27890905766300    1.58367481929200    0.35527158166800
 O     -0.76717653895000    2.49607838004700    0.89568653144700
 C      1.99710810584400   -0.45545770303700    0.15464076099900
 O      2.99099889373400   -0.88674239206800    0.58823239703600
 C     -3.36277322017500    0.56697172211200    0.10388507381600
 O     -3.20804616143700    0.70552375100200   -1.03732346557300
 C      0.86202018681300   -0.09998508344600   -2.57791307354400
 C     -0.17409311218700    0.82427366025700   -2.43823343877900
 H      0.64863184788500   -1.14610226444600   -2.76163690157600
 H      0.01817115258000    1.88368114441700   -2.54826955310100
 H     -1.21006853676800    0.51725437736700   -2.50380319832000
 H      1.86840082095700    0.23207755459600   -2.79513980152800
 H     -0.33246458422300   -0.35000357777300    2.24297465663000
 H     -0.98103634284700   -0.46962813675400    2.58486850491000
