# Supplementary material for: Mining hydroformylation in complex reaction network via graph theory
Source: RSC Adv. 2021 Jul 1;11(38):23235–40. doi: 10.1039/d1ra03395f (PMC9036754; doi:10.1039/d1ra03395f)
Supplement: RA-011-D1RA03395F-s1837 [file RA-011-D1RA03395F-s1837.xyz]

18
eq392          -678.446397493811   -678.446397493811
Co      0.46557465126600    0.19246772772500   -0.27698968998000
 H      0.76499377449800    0.14987748440300    1.17142545541700
 C      0.00857904255000    0.24387692937200   -2.01142662744700
 O     -0.28260988220900    0.32063729758500   -3.13519695008100
 C     -0.97839270365600    0.90964322346700    0.44645909649300
 O     -1.89532962291300    1.36564153053700    1.00507853823100
 C      0.80507047315800   -1.52955684675400   -0.06055552366700
 O      1.06096332207000   -2.64675506113300    0.15812487228100
 C      1.64046776077100    1.75805442085300    2.84203863927400
 O      2.66720860846200    1.21958408315900    2.88234223972700
 C      1.69814361973600    1.91720228388200   -0.46802979819800
 C      2.50164522666700    0.77915068407000   -0.49263650568200
 H      1.55420713292800    2.48995159294000    0.43959046657400
 H      2.86309609764800    0.38279629973900   -1.43313018722300
 H      3.01340425843000    0.44348520176800    0.40024284011100
 H      1.43632753223300    2.42934142279000   -1.38498693820400
 H     -0.60917830881800    3.68053778974300   -0.37316670450000
 H     -0.70955239525000    3.34221217168000   -1.02512480450000
