# Supplementary material for: Mining hydroformylation in complex reaction network via graph theory
Source: RSC Adv. 2021 Jul 1;11(38):23235–40. doi: 10.1039/d1ra03395f (PMC9036754; doi:10.1039/d1ra03395f)
Supplement: RA-011-D1RA03395F-s1838 [file RA-011-D1RA03395F-s1838.xyz]

18
eq393          -678.439327032886   -678.439327032886
Co     -0.52636219892000   -0.40649757419600    0.59119345299700
 H     -1.28530661789800   -0.84470464863100   -0.66609880320100
 C      0.53455971218400    0.32369490636000   -0.61866045742200
 O      1.19757151927200    0.78045583321800   -1.45722851693500
 C     -2.04897116454000   -0.81839974961200    1.39852850390600
 O     -3.05974621825500   -1.11701832506900    1.88872883209500
 C      0.33441526758900   -1.98177714781100    0.81810070006500
 O      0.92405390002300   -2.95608903941100    1.03847853923700
 C     -1.16018825578100    1.46557399319300    0.78857827655900
 O     -1.82554130903900    2.18418874235000    0.06772362441600
 C      0.34704971616000    0.40956232166900    2.22316168982400
 C     -0.49201609844800    1.69936275653700    2.11582850863000
 H      0.18155006183900   -0.16592771618600    3.13126396807100
 H      0.07572374031900    2.63436651706400    2.12847900855300
 H     -1.26947311971700    1.75447866630000    2.88605526652900
 H      1.41098000643100    0.56122912134900    2.05420664878000
 H     -3.24943174657500    0.51920651074200   -0.82163354406200
 H     -3.78213400092200    0.00134070789100   -0.79867215019800
