# Supplementary material for: Mining hydroformylation in complex reaction network via graph theory
Source: RSC Adv. 2021 Jul 1;11(38):23235–40. doi: 10.1039/d1ra03395f (PMC9036754; doi:10.1039/d1ra03395f)
Supplement: RA-011-D1RA03395F-s1839 [file RA-011-D1RA03395F-s1839.xyz]

18
eq394          -678.474442687535   -678.474442687535
Co     -0.26443302754300    0.45695620069600   -0.64782317080600
 H     -2.13028522254700    1.10310417160400    1.21621569606800
 C     -0.46023415855700   -0.96346842027200    0.51492566158100
 O     -0.60564972209000   -1.82394162594200    1.27544596690800
 C     -1.85475648888800    1.39729450085100    0.20047222447500
 O     -2.23469368481300    0.67337903489900   -0.83274078434900
 C      1.25347168817500    1.08815269232400   -0.03036841140900
 O      2.23534964039000    1.58409259372200    0.35210436136500
 C     -1.44594396977100    2.83264007168200    0.01688693188600
 O     -1.38198577674400    3.60637021635000    0.98362979530500
 C     -1.04929037467800    3.14550393771100   -1.40378311806800
 C     -0.11766445110400    2.02163673019400   -1.88725172092400
 H     -0.57412860592100    4.12476661963300   -1.43551265088700
 H     -0.49188680709100    1.54798917084600   -2.79468131465100
 H      0.89536263264800    2.38652914466300   -2.05806004269100
 H     -1.95498306100500    3.16697756948500   -2.01376142633200
 H      0.44620983542500   -0.53257306886800   -2.00910847173900
 H     -0.30977261281800   -0.67687049572300   -2.09099811983800
