# Supplementary material for: Mining hydroformylation in complex reaction network via graph theory
Source: RSC Adv. 2021 Jul 1;11(38):23235–40. doi: 10.1039/d1ra03395f (PMC9036754; doi:10.1039/d1ra03395f)
Supplement: RA-011-D1RA03395F-s1840 [file RA-011-D1RA03395F-s1840.xyz]

18
eq395          -678.458595706897   -678.458595706897
Co     -0.24168696137000   -0.35564426331200   -0.24211118080600
 H      2.50597508804000   -2.99018609577400   -0.03888305863300
 C      0.19663742157700   -0.10501380564500    1.45758269746400
 O      0.44807485279000   -0.02039385840900    2.59191181429100
 C     -0.64716138148000    1.32683860884100   -0.63873611109800
 O     -0.86134977530800    2.43691064328100   -0.92117807582000
 C     -1.11425116247500   -1.15733019614400   -1.54000016552900
 O     -1.71610596907800   -1.74884889276100   -2.34564312967800
 C      3.42334087254500    1.02803476648400   -0.61379051530600
 O      2.47224803246000    1.40047229128900   -0.06437516245000
 C      0.48326252072300   -2.19908513045400    0.08520751720200
 C      2.00002180014600   -2.02146496554300   -0.10354983026500
 H      0.10762645866000   -2.94867670415500   -0.61464126532000
 H      2.23584813094500   -1.59635453275700   -1.08294258311300
 H      2.43194856529300   -1.37095433362000    0.66246040550500
 H      0.24914021312800   -2.56067650988400    1.08953314082600
 H      1.12654633712700   -0.02416271365800   -2.30920338677000
 H      1.65056616620900   -0.01538397825800   -2.83792926812000
