# Supplementary material for: Mining hydroformylation in complex reaction network via graph theory
Source: RSC Adv. 2021 Jul 1;11(38):23235–40. doi: 10.1039/d1ra03395f (PMC9036754; doi:10.1039/d1ra03395f)
Supplement: RA-011-D1RA03395F-s1841 [file RA-011-D1RA03395F-s1841.xyz]

18
eq396          -678.462339014751   -678.462339014751
Co     -0.11248063902600   -0.12232650066600   -0.55786865525400
 H      2.40433746130800   -3.14381179766100   -0.60018727957600
 C     -0.06536969228000    0.32163147954600    1.14253228759900
 O     -0.02193527304500    0.52128856693200    2.29321440845000
 C     -1.07470910845700    1.28751008750800   -1.11744042258400
 O     -1.70898602685600    2.19717883056500   -1.46777581162000
 C     -1.00041835034900   -1.37476928564900   -1.43928692774100
 O     -1.57058036155300   -2.26667225464500   -1.93184329748500
 C      3.50320481399500    0.01962376463600    1.19732546863800
 O      3.24999862586600    0.81680601689000    0.39332255374600
 C      0.92263298643000   -1.73609816314900    0.12137457477300
 C      1.87899482953600   -2.25244086994800   -0.95817485691500
 H      0.21842284448800   -2.50983450350000    0.43581396392800
 H      1.35431438454900   -2.51533759589800   -1.88037312886500
 H      2.63098905502900   -1.50009038496100   -1.21168041287800
 H      1.49690983092100   -1.45898957330800    1.01058973418300
 H      1.45627501445100    0.57648169582300   -1.12672872947200
 H      1.18908081493500    0.21793081698100   -1.76910162657700
