# Supplementary material for: Mining hydroformylation in complex reaction network via graph theory
Source: RSC Adv. 2021 Jul 1;11(38):23235–40. doi: 10.1039/d1ra03395f (PMC9036754; doi:10.1039/d1ra03395f)
Supplement: RA-011-D1RA03395F-s1842 [file RA-011-D1RA03395F-s1842.xyz]

18
eq397          -678.370502896132   -678.370502896132
Co     -0.11116000878400   -0.66573825420200   -0.17622271405700
 H     -0.97514996034700   -2.12472827190800   -0.51439898041700
 C      0.11499717657300    1.10441119676600   -0.37290062774200
 O     -0.96230156685700    1.31411796181600    0.22861670989600
 C      1.68487100172800   -0.91054278313800    0.00018063623400
 O      2.69218461037700   -0.74310941530700   -0.67162120536000
 C     -0.19751202339800   -1.78094612674300   -1.45863588753600
 O     -0.06873133858800   -2.36862281985800   -2.48885328107800
 C      1.10157158746800    2.13424970298400   -0.88381079708800
 O      0.80734691486200    3.31784418827900   -1.05273077853600
 C      1.27572251999000    0.54810223143200   -3.35519209631400
 C     -0.01341230616800    0.93278672225400   -3.37220920167000
 H      2.07923987016900    1.25580825321700   -3.52800095093200
 H     -0.81469618712300    0.21981400109700   -3.21257679673100
 H     -0.30026396949000    1.96382792436600   -3.54560366433100
 H      1.56367414392800   -0.47632947095000   -3.15353026370500
 H      2.09966207524400    1.72168333913200   -1.06321166317500
 H      1.72616811821700   -1.27304314612700    1.06639532910800
