# Supplementary material for: Mining hydroformylation in complex reaction network via graph theory
Source: RSC Adv. 2021 Jul 1;11(38):23235–40. doi: 10.1039/d1ra03395f (PMC9036754; doi:10.1039/d1ra03395f)
Supplement: RA-011-D1RA03395F-s1843 [file RA-011-D1RA03395F-s1843.xyz]

18
eq398          -678.445230991819   -678.445230991819
Co      0.24893981493800    0.09700458092300   -0.87192863751100
 H      0.66648480786100   -1.93276429880600   -2.16740708732400
 C      1.53450747549700    1.39215117090300   -0.70806449158600
 O      1.13511368181600    2.32975372304800   -0.00271683445400
 C      0.38887484892600   -0.65117331014100    0.76085625605800
 O      0.57390421061300   -1.12271630700900    1.80579167568600
 C      1.31478419968500   -1.18123624371500   -1.66278608367900
 O      2.53518610723100   -1.27936403964500   -1.65111031089400
 C      2.86910284405400    1.40756495565600   -1.43336883838900
 O      2.93132668027400    1.68429995363500   -2.63346791425200
 C     -0.10495657042300    0.79806817251000   -2.61167993721200
 C     -1.35667187966200   -0.04875945176900   -2.46300111283100
 H     -0.26059073939200    1.87467162637300   -2.54127428276000
 H     -1.39050849958600   -0.87130946422000   -3.17545541479400
 H     -2.27604833975100    0.53214870026500   -2.49312632481600
 H      0.55635422976900    0.55077429471200   -3.43461866785400
 H      3.75230488975400    1.16482372700400   -0.82962534685200
 H     -1.41589710380900   -0.57435255664200   -1.44132287997700
