# Supplementary material for: Mining hydroformylation in complex reaction network via graph theory
Source: RSC Adv. 2021 Jul 1;11(38):23235–40. doi: 10.1039/d1ra03395f (PMC9036754; doi:10.1039/d1ra03395f)
Supplement: RA-011-D1RA03395F-s1844 [file RA-011-D1RA03395F-s1844.xyz]

18
eq399          -678.448625062495   -678.448625062495
Co      0.26389286464900    1.25934931747000    0.14154997926300
 H     -0.47096559965500   -2.08514085237000    1.53452367214200
 C      1.83269547747000    1.03719293587500   -0.60174001981400
 O      2.82834807395200    0.93947622470400   -1.20388979696100
 C     -1.27852955713900    1.55251658335500   -0.65088296552600
 O     -2.23538321648800    1.77702685532300   -1.28086737607900
 C     -0.04449054050400   -0.55961631244800   -0.07756184311200
 O     -0.04793212158400   -1.40044018070300   -0.97552985576200
 C     -0.35014047318000   -1.00394458538300    1.37215384195000
 O     -0.44001095781200   -0.17504910566300    2.28935874965100
 C      1.18670045394500    2.70070128211900    1.38662370019100
 C     -0.17096710756700    2.98025691673600    1.30231697918400
 H      1.91836439714400    3.29226565216300    0.85130777706400
 H     -0.85357381092100    2.55283985699800    2.02814504186200
 H     -0.53796300447300    3.79581037506300    0.69227432160000
 H      1.55634262738900    2.06392589250600    2.18343001399900
 H      2.28355873466700   -0.01140893271000    1.70964226522900
 H      2.66975695938900   -0.45382838069100    2.16303258496500
