# Supplementary material for: Mining hydroformylation in complex reaction network via graph theory
Source: RSC Adv. 2021 Jul 1;11(38):23235–40. doi: 10.1039/d1ra03395f (PMC9036754; doi:10.1039/d1ra03395f)
Supplement: RA-011-D1RA03395F-s1845 [file RA-011-D1RA03395F-s1845.xyz]

18
eq4            -678.447035884479   -678.447035884479
Co      0.13686930246100   -0.33165496369000   -0.12568908883500
 H     -1.30991738812500   -0.07580349734900   -0.31539252641100
 C      1.89988312364300   -0.56061217283600    0.14095811960800
 O      3.03308068464600   -0.72708452951800    0.33847801487900
 C     -0.16649518874700    1.05510728772100    0.91904817135000
 O     -0.45042378242600    1.97810986055800    1.57600761958900
 C      0.08136181278600   -0.11129515966900   -1.88143892142800
 O     -0.04085399506100    0.02648266670200   -3.03334940735500
 C      1.05226708568900   -0.26240890544700    3.45375842004800
 O      0.01982840724200   -0.41570954867700    3.95801872785700
 C     -0.34193392553400   -1.97678732579700    1.13920332996600
 C     -0.42915507206200   -2.38030205999800   -0.19170055341200
 H      0.53081341694600   -2.23717603834000    1.72580586374900
 H     -1.38869325565400   -2.41365232718700   -0.69156659998600
 H      0.37837996555400   -2.93527004093700   -0.65250474990200
 H     -1.22363088961200   -1.68681447230300    1.69530346213600
 H     -3.34496245671000   -1.42417697194100    0.66642957318900
 H     -2.87434075727200   -0.90120111977400    0.42366838592100
