# Supplementary material for: Mining hydroformylation in complex reaction network via graph theory
Source: RSC Adv. 2021 Jul 1;11(38):23235–40. doi: 10.1039/d1ra03395f (PMC9036754; doi:10.1039/d1ra03395f)
Supplement: RA-011-D1RA03395F-s1846 [file RA-011-D1RA03395F-s1846.xyz]

18
eq40           -678.446661412607   -678.446661412607
Co     -0.45513138794300    0.72297273075400    0.03978260076300
 H     -0.68160625758800   -0.07731739367100    1.26360596769100
 C     -0.13308633533200    1.62857765923800   -1.47658623249800
 O      0.04113730227200    2.20967623259600   -2.46882271424000
 C      1.00555019369900    1.08819273151900    0.96595790155900
 O      1.93276955892900    1.29316360024000    1.64363409419900
 C     -0.70110912248400   -0.90348810342000   -0.60691222250200
 O     -0.86962618475600   -2.00717977632000   -0.94590359896600
 C     -2.42804750399500   -0.62147679197900    2.81332336066800
 O     -3.01614986888100   -1.38802995318000    2.17163119909000
 C     -2.46673840267100    1.43019101601100    0.13061995378500
 C     -1.68063396863300    2.16146656684000    1.01919036026900
 H     -2.73452016679300    1.84732913045300   -0.83199077089200
 H     -1.65524319298500    1.90861850982600    2.07158473637900
 H     -1.31617645585300    3.14431269123600    0.74800404035900
 H     -3.07232495905000    0.59707345838500    0.46224067447800
 H     -2.84956391478700    0.02673366473700   -2.80756730565000
 H     -2.52329551941900    0.10475653483100   -2.14615070681900
