# Supplementary material for: Mining hydroformylation in complex reaction network via graph theory
Source: RSC Adv. 2021 Jul 1;11(38):23235–40. doi: 10.1039/d1ra03395f (PMC9036754; doi:10.1039/d1ra03395f)
Supplement: RA-011-D1RA03395F-s1847 [file RA-011-D1RA03395F-s1847.xyz]

18
eq400          -678.417229160789   -678.417229160789
Co      0.04320452873000   -0.53920517918600    1.48140966177300
 H     -0.49125869100200   -0.40128351649800    0.15464336063700
 C     -0.81247566792800    1.02769990899600    1.73850816762400
 O     -1.41649969771800    2.01882010310800    1.81760122762800
 C     -0.89827284744700   -2.05912027129200    1.46858939889500
 O     -1.56050747011500   -3.01295445919700    1.34886107215900
 C      1.54019276928700   -0.47828633344300    0.50753228751500
 O      2.43672699436000   -0.43076099352000   -0.23439306034400
 C     -2.04759065184300    0.42746088337500   -1.32833342625700
 O     -1.40336956864100    1.43426265196000   -1.58996499682600
 C     -2.28496672230300   -1.01102752623500   -1.59374513946500
 C     -3.11403212115400   -0.20034755341500   -0.51175991593600
 H     -1.56144033312700   -1.73462679086700   -1.23613161571700
 H     -4.14868009696000    0.02060318927900   -0.73928135357800
 H     -2.91712986072500   -0.41046318840600    0.53304308486200
 H     -2.79911061570600   -1.30067763041700   -2.50085092416100
 H      0.31037936332200   -0.73019955096100    3.14972269450500
 H      1.04909160358200   -0.63232444214100    2.86106900954200
