# Supplementary material for: Mining hydroformylation in complex reaction network via graph theory
Source: RSC Adv. 2021 Jul 1;11(38):23235–40. doi: 10.1039/d1ra03395f (PMC9036754; doi:10.1039/d1ra03395f)
Supplement: RA-011-D1RA03395F-s1848 [file RA-011-D1RA03395F-s1848.xyz]

18
eq401          -678.467696230005   -678.467696230005
Co      0.05821357485900   -0.57637161632900    0.30075797900100
 H      0.67523140236500   -1.91928029242700    0.42092611806900
 C     -0.70463447708500    1.04702891515500    0.20609842784300
 O     -1.21105279871400    2.09157382587100    0.17286585361200
 C      0.19191101038600   -0.98084488112700   -1.43931887984900
 O      0.27497522683300   -1.31860044513400   -2.55057703065500
 C      1.55469401565400   -0.10513312160700    1.14858175170500
 O      2.55552126292200    0.15649258555700    1.68360906942600
 C     -1.28104971855800   -1.40724868549500    1.13068900866700
 O     -2.15974741841000   -1.99295096269500    1.62328872917900
 C     -2.99934274320800   -0.44834939685400   -1.47128092470100
 C     -2.63681758615500    0.45460344570200   -2.39411126235300
 H     -2.79843868696100   -1.50652650434800   -1.60165025869300
 H     -2.81680103674900    1.51435955422900   -2.24969626062100
 H     -2.13048369569200    0.15702530890800   -3.30584619847100
 H     -3.48853274906800   -0.15447085900100   -0.54820417742800
 H      0.45190975553300    1.74506157590800   -2.39532292740400
 H     -0.27055295462200    1.63332952807200   -2.52193818737000
