# Supplementary material for: Mining hydroformylation in complex reaction network via graph theory
Source: RSC Adv. 2021 Jul 1;11(38):23235–40. doi: 10.1039/d1ra03395f (PMC9036754; doi:10.1039/d1ra03395f)
Supplement: RA-011-D1RA03395F-s1849 [file RA-011-D1RA03395F-s1849.xyz]

18
eq402          -678.442545967197   -678.442545967197
Co     -0.29304251063300   -0.43887759784300   -0.47786489997400
 H      0.21277799966200    1.20411858100000    2.77763791208600
 C      1.25213429841500   -0.00929352214500   -1.21072044792200
 O      2.22264744519500    0.35700083518000   -1.74591912734900
 C     -0.17716060395200    1.16844970842300    0.49601428184700
 O     -0.34063517340700    2.38129827664900    0.32982999210100
 C     -0.43622763100900   -2.12939363402400   -1.13337936515200
 O     -0.55290612718100   -3.21114618235200   -1.53933070787500
 C      0.08903153151900    0.57550328280700    1.88529463047200
 O      0.13307966983900   -0.67022200575500    1.92602497930400
 C     -2.37209275436000   -0.21365031120800   -0.30165318536400
 C     -1.91650742116400    0.30749647042700   -1.51903511739000
 H     -2.58417754994500    0.45065127774000    0.52854178443700
 H     -2.02752942750400   -0.25692300373300   -2.43694597217500
 H     -1.71583713106300    1.36729186826600   -1.62582727365900
 H     -2.84439308104200   -1.18752877617500   -0.25508011165600
 H     -0.08028468856600   -0.94002182457700   -3.98837215671900
 H     -0.08137294997200   -0.43020844212400   -3.44894801949900
