# Supplementary material for: Mining hydroformylation in complex reaction network via graph theory
Source: RSC Adv. 2021 Jul 1;11(38):23235–40. doi: 10.1039/d1ra03395f (PMC9036754; doi:10.1039/d1ra03395f)
Supplement: RA-011-D1RA03395F-s1850 [file RA-011-D1RA03395F-s1850.xyz]

18
eq403          -678.436362955037   -678.436362955037
Co     -0.14247337767400    1.09980893246800    0.31199087022200
 H      1.37919089282700   -2.08166507890400    2.11046875896900
 C      0.20775488614600    0.86102741512100   -1.44220253781100
 O      0.41412640891100    0.64767186094700   -2.56251906897300
 C     -1.52191968113400    2.27256938106900    0.24160459986500
 O     -2.45858214746200    2.95677568804200    0.28262720447100
 C      0.99173020175900   -0.36927220649600    0.75111663461200
 O      1.99797754939800   -0.70767702898400    0.10193676904000
 C      0.76438692197800   -1.17097645429400    2.04524452405200
 O      0.00620071866900   -0.81657031450700    2.94864327347200
 C      1.53024175360400    2.47693595268700    0.32779385352200
 C      1.09619804513600    2.29936521835800    1.63279041556000
 H      1.21984940257100    3.34037776035000   -0.24633417689100
 H      1.59790182803600    1.60858249523200    2.29799728725800
 H      0.43833963813700    3.01593076432100    2.10670582261400
 H      2.35842668990900    1.89407922407400   -0.05566572941900
 H     -1.15205860862000    0.02866894795300    0.31650953183200
 H     -0.61758792321000    0.90630098689100    1.69517903892300
