# Supplementary material for: Mining hydroformylation in complex reaction network via graph theory
Source: RSC Adv. 2021 Jul 1;11(38):23235–40. doi: 10.1039/d1ra03395f (PMC9036754; doi:10.1039/d1ra03395f)
Supplement: RA-011-D1RA03395F-s1851 [file RA-011-D1RA03395F-s1851.xyz]

18
eq404          -678.433308592717   -678.433308592717
Co     -0.19679076281500    1.10402673608100    0.42426923142500
 H      1.73259327957900   -2.15504108724400    1.58829557930400
 C     -0.00751728625400    1.30491573565600   -1.39346354757100
 O      0.09420720748200    1.37896508576600   -2.54344936514200
 C     -1.70523157999000    1.98616192277500    0.77207384125400
 O     -2.71520233025300    2.47586950181400    1.07625010540500
 C      0.94292295084300   -0.43906649270000    0.42873698625700
 O      1.54185012731900   -0.88985468574500   -0.56285434186800
 C      1.17636454374500   -1.21682498701000    1.73659979851000
 O      0.81510291967300   -0.82951238077100    2.84820503417200
 C      1.71778482603700    1.91500799269800    1.03253038199200
 C      0.78999542928200    2.94241018147300    1.05062936952800
 H      2.37385705828700    1.77115878875600    0.18339617583800
 H      0.32710481224100    3.23259978268900    1.98477659140400
 H      0.69565449171000    3.62509888054400    0.21609765872100
 H      1.97974348366900    1.41402668928700    1.95542502994500
 H     -1.02801885367200   -0.09484132670500    0.23985383378500
 H     -0.42471711791800    0.73683320693100    1.82651470837400
