# Supplementary material for: Mining hydroformylation in complex reaction network via graph theory
Source: RSC Adv. 2021 Jul 1;11(38):23235–40. doi: 10.1039/d1ra03395f (PMC9036754; doi:10.1039/d1ra03395f)
Supplement: RA-011-D1RA03395F-s1852 [file RA-011-D1RA03395F-s1852.xyz]

18
eq405          -678.492710002825   -678.492710002825
Co     -0.21551473519800    0.63969374493200    0.76933910147100
 H     -3.20485437647400    1.36515898607700    0.49756204873600
 C      0.10630596505000   -0.90307458798400    0.04747200450600
 O      0.24426225800500   -1.91935981644300   -0.50812798991800
 C     -2.65235270576200    1.55896862408000   -0.43312309471200
 O     -3.13476090246900    1.37809575264800   -1.55685117223800
 C      1.46406254045000    1.35935044469700    0.83042592508700
 O      2.51359196750300    1.84870117929600    0.78598997917400
 C     -1.27780415612600    2.14918242790400   -0.21025540807100
 O     -0.95520407707400    2.43884976405400    1.02713838936800
 C     -0.55566859328000    2.73529609806900   -1.39293715423900
 C     -0.05821962433400    1.65024860524600   -2.36516599739600
 H      0.27311604174500    3.34258284884800   -1.02382943026700
 H      0.72410834931300    1.04374468096600   -1.90206430850300
 H     -0.87944900497900    0.99534837425900   -2.65867506505800
 H     -1.25601146028100    3.38552881181900   -1.92570219449200
 H      0.35724888400100    2.11431309619900   -3.26000006010200
 H     -1.53817053715800   -0.04408999076200    0.63439583258300
