# Supplementary material for: Mining hydroformylation in complex reaction network via graph theory
Source: RSC Adv. 2021 Jul 1;11(38):23235–40. doi: 10.1039/d1ra03395f (PMC9036754; doi:10.1039/d1ra03395f)
Supplement: RA-011-D1RA03395F-s1853 [file RA-011-D1RA03395F-s1853.xyz]

18
eq406          -678.442609327400   -678.442609327400
Co     -0.61102826203800    1.17740241674700    0.64901227811800
 H      1.74361414144100   -0.98440583780000    0.28035313863900
 C      0.79777825446000    0.86567859020100   -2.24111873931700
 O      1.70822839670600    0.19308003813900   -1.98759914253300
 C     -1.28922469368900    2.42388173974500   -0.47180166267400
 O     -1.66182171391000    3.22499268191000   -1.22496597230000
 C     -0.23272459610700   -0.67769172525600    1.15284763521900
 O     -0.79952399713800   -0.50618188565900   -0.07252805862300
 C      1.21879952036100   -0.91517516784800    1.24556876161300
 O      1.83010063210700   -0.96662997740200    2.32899764353500
 C      1.07903737041300    2.05276933096600    0.72444431718300
 C      0.65697719150500    2.23590268461600    2.16409372853200
 H      1.18787394853900    2.96252574510500    0.14055552985400
 H      1.17197544478700    1.55477837654000    2.83990905272200
 H      0.71466706616700    3.26764934787400    2.50551337429200
 H      1.90208830937400    1.36463205827900    0.55245171876200
 H     -0.85104950437400   -1.00578213062600    1.98888478922500
 H     -0.45606430980900    1.99450725859800    2.28926867899400
