# Supplementary material for: Mining hydroformylation in complex reaction network via graph theory
Source: RSC Adv. 2021 Jul 1;11(38):23235–40. doi: 10.1039/d1ra03395f (PMC9036754; doi:10.1039/d1ra03395f)
Supplement: RA-011-D1RA03395F-s1854 [file RA-011-D1RA03395F-s1854.xyz]

18
eq407          -678.422055583294   -678.422055583294
Co      0.74290924182400    0.52701998140100   -0.71122846981700
 H      0.13503878187300    1.81468791312400   -0.43436364601500
 C      1.49770511433300    1.44078844522200   -2.04678364136900
 O      1.93160373469900    2.13014412091300   -2.88140959063100
 C     -0.97200014859700    0.03183596231800   -0.86627473468300
 O     -2.11263204685500   -0.21132922067500   -0.90476454606900
 C      1.38469948922100    0.74965216976600    0.94563306872200
 O      1.72122932371800    0.95352480302200    2.04411123795100
 C     -0.69478705799600   -1.89624913428400    2.10385442921300
 O      0.05286102101300   -2.23012375160300    1.28237124044400
 C     -1.71106860851900    1.11644350015300    2.21779882038900
 C     -1.48167599010200    2.23783612974600    1.51906596696100
 H     -2.49850219668600    0.42565135099700    1.93725229835700
 H     -0.67606406483000    2.91565393851600    1.78079616787700
 H     -2.07147300883600    2.49282841094500    0.64481948381600
 H     -1.10292037172700    0.84771367059200    3.07445725703600
 H      1.23141793246800   -1.11738241017100   -0.65019061528400
 H      1.58418786934100   -0.85519012047800   -1.31172106214300
