# Supplementary material for: Mining hydroformylation in complex reaction network via graph theory
Source: RSC Adv. 2021 Jul 1;11(38):23235–40. doi: 10.1039/d1ra03395f (PMC9036754; doi:10.1039/d1ra03395f)
Supplement: RA-011-D1RA03395F-s1855 [file RA-011-D1RA03395F-s1855.xyz]

18
eq408          -678.459213465264   -678.459213465264
Co      0.01165861606800    0.05657862923100   -0.04917364381600
 H     -0.35594336576200    3.01185682703400    0.80521597883500
 C      0.29675847722500    0.32324008755000   -1.76465734520300
 O      0.60085328083500    0.47248436144600   -2.88387075436700
 C     -1.45217272053700   -0.94938102674100   -0.16750919026100
 O     -2.43181310756800   -1.57473932966200   -0.24718518070600
 C      1.00828492042700   -0.91666297608100    1.05095649833100
 O      1.75531794508700   -1.54165568945600    1.69582877055800
 C      2.10891338861400    4.60275711209800    0.29319170505300
 O      1.10349792719800    4.88530394799200   -0.21310231409700
 C      0.00752131129700    2.03158509333300    1.10983048607600
 C      1.20561843652900    1.56678989015300    0.29985784096100
 H      0.19254622573900    1.99691357780400    2.18139886590000
 H      2.11019260168500    1.38361553100900    0.87138982301000
 H      1.42196817069800    2.16601175862600   -0.58056036051900
 H     -0.90891996983800    1.37109989940500    0.94735047588900
 H     -1.04800327439400    2.55953438416300   -1.42281312982200
 H     -0.72181517134500    3.21952073821600   -1.52147146215400
