# Supplementary material for: Mining hydroformylation in complex reaction network via graph theory
Source: RSC Adv. 2021 Jul 1;11(38):23235–40. doi: 10.1039/d1ra03395f (PMC9036754; doi:10.1039/d1ra03395f)
Supplement: RA-011-D1RA03395F-s1856 [file RA-011-D1RA03395F-s1856.xyz]

18
eq409          -678.399941423828   -678.399941423828
Co      0.34397997739000    1.22362620768900    0.58429386908500
 H     -1.26114992353200   -0.54704714781600    0.37471379090700
 C      1.90167423156500    1.11674058196000    1.33055827693000
 O      2.98080703673500    1.01218779618400    1.75896110978400
 C      1.84088229314700    1.79204036490000   -2.10614067155800
 O      2.96195399610700    2.17113527666000   -1.76558979808100
 C     -0.62715937776200   -0.42364879191000    1.26704584804600
 O     -0.11881470253500   -1.38612770254100    1.86200309778600
 C      0.75770620625600    1.57310241556100   -1.08893942321900
 O     -0.48129156132000    1.54460966176500   -1.33685156052200
 C      1.46275565944600   -1.52511793743500   -0.90571904533400
 C      2.16163916859400   -1.10253881962200   -1.97112611158700
 H      1.90124895797900   -1.57746409456200    0.08393985346600
 H      1.71743475014800   -1.06770576812700   -2.96079853266500
 H      3.19594993538200   -0.79118669705500   -1.87701131549700
 H      0.42657267945900   -1.83532007135800   -0.98997522631700
 H      1.56426779910100    1.59657836176500   -3.15134705738100
 H     -0.75052239093200    0.58794141361900    1.84153150508100
