# Supplementary material for: Mining hydroformylation in complex reaction network via graph theory
Source: RSC Adv. 2021 Jul 1;11(38):23235–40. doi: 10.1039/d1ra03395f (PMC9036754; doi:10.1039/d1ra03395f)
Supplement: RA-011-D1RA03395F-s1857 [file RA-011-D1RA03395F-s1857.xyz]

18
eq41           -678.447042958905   -678.447042958905
Co     -0.09086490505200    0.23686147804500   -0.39298766151100
 H     -0.53059166704300    0.29835731288300   -1.80925967289400
 C      0.33975030861300    0.02626965091800    1.33866101584400
 O      0.57392701785000   -0.14801173063900    2.46524596975400
 C     -1.84200702646100    0.09409441043300   -0.21702101484900
 O     -3.00562046894200    0.02348359517900   -0.16421683158700
 C      0.91289693822000   -1.02018918929900   -1.12223253588700
 O      1.56240132047600   -1.81635663850200   -1.67603826318100
 C      3.55354402356600    0.15572302848000    0.76574282563000
 O      3.47653740488500   -0.98631775136100    0.93948900783700
 C     -0.02889364850400    2.36799717263900   -0.43687642020900
 C      1.17572184227500    1.87113583858600   -0.92571364010200
 H     -0.10832666100300    2.71470047331900    0.58634529999700
 H      1.34485874253200    1.79301533520600   -1.99181042771600
 H      2.05409548594600    1.82319207268600   -0.29554948018200
 H     -0.80764826692200    2.68669826657200   -1.11691427295500
 H      1.55219285908000    2.57650484360800    2.07804044447400
 H      2.15984890643200    2.27422318495500    1.77842885378400
