# Supplementary material for: Mining hydroformylation in complex reaction network via graph theory
Source: RSC Adv. 2021 Jul 1;11(38):23235–40. doi: 10.1039/d1ra03395f (PMC9036754; doi:10.1039/d1ra03395f)
Supplement: RA-011-D1RA03395F-s1858 [file RA-011-D1RA03395F-s1858.xyz]

18
eq410          -678.465444720071   -678.465444720071
Co     -0.77085029972400    0.07034744544800    0.08706593464200
 H      0.43023010125400    0.92579414095800    0.13384597620700
 C      0.42947256906600   -0.94084985667100   -0.75425763311000
 O      1.29497382163500   -1.50448203463400   -1.29561912616400
 C     -1.28616298693100    1.51908782451800   -0.81412897992500
 O     -1.49062571012200    2.51930734577800   -1.37775464031800
 C     -0.56391641411300    0.31399859952500    1.83800207065700
 O     -0.33327134488800    0.55211293751500    2.95616692846300
 C     -2.22908025714300   -0.97229957646400    0.03533916068500
 O     -3.17198735768300   -1.65023321421300    0.00485851039400
 C      1.78206654672500    2.77139086632200    0.56463507880700
 C      2.20411035022200    2.24502431748400   -0.59629789853700
 H      2.12324704581000    2.38480471834700    1.51909931708500
 H      1.82977875531300    2.60349348869900   -1.54888933921200
 H      2.90186955015900    1.41472092156700   -0.62176692742000
 H      1.05154474701500    3.57242437991400    0.59032383777600
 H      2.81171677952300   -0.08873227918700    1.43039088869100
 H      2.08498160848900   -0.15934804527400    1.30092536509200
