# Supplementary material for: Mining hydroformylation in complex reaction network via graph theory
Source: RSC Adv. 2021 Jul 1;11(38):23235–40. doi: 10.1039/d1ra03395f (PMC9036754; doi:10.1039/d1ra03395f)
Supplement: RA-011-D1RA03395F-s1859 [file RA-011-D1RA03395F-s1859.xyz]

18
eq411          -678.450050697921   -678.450050697921
Co      0.40196237384700   -0.16203731564800   -0.03499367669500
 H     -1.14694125523600    0.41775499790700   -3.33972577420800
 C      1.52833571602300    1.17964855556700    0.00278415177800
 O      2.23469847522200    2.09895741503800    0.14344072283400
 C     -1.03668882175600   -0.47599358409800    0.91630278381100
 O     -1.94955512069400   -0.60003357908600    1.63402082623200
 C     -0.66034819775200    0.86077525785800   -1.16972941805500
 O     -1.31218567462800    1.90363922100200   -1.14277661243000
 C     -0.60031125420600    0.02789244072200   -2.46853251219800
 O      0.04561609262600   -1.03075027509300   -2.50295611512300
 C      1.00467056733500   -2.11569711373400    0.53765388232800
 C      2.12103437827300   -1.39378082670100    0.13612104428700
 H      0.45746771313700   -2.71209633356000   -0.18366854184800
 H      2.82148045663100   -1.00157441827000    0.86241762440800
 H      2.44464393773600   -1.43025356949800   -0.89806046904000
 H      0.80880347908100   -2.30063573591900    1.58629429109800
 H      1.52412662850300   -0.14061321460800    3.09001889064500
 H      1.19197875356100   -0.02074982832400    2.43542481606800
