# Supplementary material for: Mining hydroformylation in complex reaction network via graph theory
Source: RSC Adv. 2021 Jul 1;11(38):23235–40. doi: 10.1039/d1ra03395f (PMC9036754; doi:10.1039/d1ra03395f)
Supplement: RA-011-D1RA03395F-s1860 [file RA-011-D1RA03395F-s1860.xyz]

18
eq412          -678.507401903781   -678.507401903781
Co     -0.42864437098200    0.19073533096900    0.12307955920800
 H      0.56900020257000   -2.45688275211500   -1.11607125312600
 C     -0.97282985714900   -1.28577151719100    0.90815886105800
 O     -1.29932254580600   -2.34173603268200    1.29197807844000
 C     -0.07308231698000    0.39085354451400   -1.60042742538900
 O      0.08495099905900    0.39478115539500   -2.75835402882800
 C     -1.91963695548600    1.19490830907900    0.22618711615100
 O     -2.87667563952200    1.85041055077400    0.29486279170100
 C      1.32066881014400   -0.36204516581700    0.45810232969800
 O      1.68855001501700    0.61226802387800    1.12951017356300
 C      2.11189784354500   -1.59566582946600    0.14428069087900
 C      1.64640981169700   -2.27525885642800   -1.14419542461700
 H      1.95574344507400   -2.26969340264800    0.99558606000100
 H      1.85981425464900   -1.65236151704200   -2.01496868469400
 H      2.15342572407400   -3.23146354459800   -1.27331708149400
 H      3.17384090853700   -1.34161984906200    0.11548666103400
 H      2.83234852737100    0.45279612724500   -1.94666504691500
 H      2.92422235407300    0.80382575468600   -1.29952153430500
