# Supplementary material for: Mining hydroformylation in complex reaction network via graph theory
Source: RSC Adv. 2021 Jul 1;11(38):23235–40. doi: 10.1039/d1ra03395f (PMC9036754; doi:10.1039/d1ra03395f)
Supplement: RA-011-D1RA03395F-s1861 [file RA-011-D1RA03395F-s1861.xyz]

18
eq413          -678.500551186938   -678.500551186938
Co      0.28183686684400    0.55369948301200   -0.43527033197100
 H      0.16442105531100   -2.40778971676000   -1.79833957870900
 C      0.67881238486300    0.72152348464000    1.30579125293600
 O      0.98362243100300    0.71064241210900    2.43062965878400
 C     -0.45974268808100    2.16855261469100   -0.68150644424800
 O     -0.94226605519000    3.21228294937100   -0.84965431327800
 C     -1.17374300016100   -0.40229189853700   -0.83356049246600
 O     -2.07790756749000   -1.10391725870800   -1.05800241207400
 C      1.63098128141800    0.76887290171300   -1.58751521705600
 O      2.55036400041300    0.82787600071900   -2.30261552036200
 C      1.12577741272200   -1.30387748452800   -0.17582495517400
 C      1.16429130290800   -2.19544823741000   -1.41520079330400
 H      0.55230466500300   -1.78033650190800    0.62187078719900
 H      1.74570166261400   -1.74787729171600   -2.22344452857200
 H      1.63237169956800   -3.15265915197800   -1.15944988470600
 H      2.13539063563000   -1.12025168407900    0.19674676400300
 H      2.44142598298900   -3.51838516118800    0.93309157341400
 H      2.31703913936900   -3.15253512510100    1.56596628043500
