# Supplementary material for: Mining hydroformylation in complex reaction network via graph theory
Source: RSC Adv. 2021 Jul 1;11(38):23235–40. doi: 10.1039/d1ra03395f (PMC9036754; doi:10.1039/d1ra03395f)
Supplement: RA-011-D1RA03395F-s1862 [file RA-011-D1RA03395F-s1862.xyz]

18
eq414          -678.386381456808   -678.386381456808
Co     -0.88643057297800    0.17069953368600    1.00976149686100
 H     -1.75128886445800   -0.15790017911100    2.21045861927900
 C     -0.16270567294400    0.64619355845500   -0.55886443306400
 O      0.33224050847000    0.93997518015500   -1.56916535214200
 C     -2.66952628021100    0.65099762399000    0.56624354388100
 O     -3.70972688218000    0.24090813684300    0.08567058114600
 C     -0.74432617731900   -1.64623450580900    0.87541788414300
 O     -0.79399762513200   -2.80403421877900    0.82652048115400
 C     -1.90269931337700    1.73576882411900    1.13099794548300
 O     -1.91345853635400    2.90444724008100    1.49348433751200
 C      1.10420190129200    0.73879563041200    1.77009855632400
 C      0.26803082905500    0.49436937871400    2.84269125574500
 H      1.78286381994800   -0.02365799062500    1.40783427703800
 H     -0.24152526786400    1.31159205324900    3.33626491450600
 H      0.28279547593100   -0.46033235537900    3.35240595969300
 H      1.25498356092900    1.75331385232700    1.42242412143600
 H     -2.23973702484500   -1.11372810891400   -1.48605808968700
 H     -1.70296068423600   -1.33812777769100   -1.94815255143600
