# Supplementary material for: Mining hydroformylation in complex reaction network via graph theory
Source: RSC Adv. 2021 Jul 1;11(38):23235–40. doi: 10.1039/d1ra03395f (PMC9036754; doi:10.1039/d1ra03395f)
Supplement: RA-011-D1RA03395F-s1863 [file RA-011-D1RA03395F-s1863.xyz]

18
eq415          -678.353540664934   -678.353540664934
Co     -0.69826028198700    0.30020030798900   -0.72396036912400
 H     -0.99393286539900   -0.81064699541700   -1.73226248069700
 C     -0.37513636750600    1.32963911307500    0.79542466224200
 O     -0.21172769838500    2.40551359496100    1.36805348162100
 C      0.87669660492100   -0.43260335019700   -1.07135072274200
 O      1.84950122970100   -1.01382289876200   -1.33400481069100
 C     -2.45013339191000    0.04197698355400   -0.58580231670700
 O     -3.58378318321900   -0.21139934212800   -0.54845976447700
 C     -0.44046052982800   -0.06838615259600    1.21476367992000
 O     -0.37680120708000   -1.04261342183100    1.91437192414600
 C     -2.09297386397600   -3.05147010080000    0.12416533094800
 C     -0.86433032171700   -3.14527674633500   -0.40371737226800
 H     -2.23191138335300   -2.77590101959400    1.16389182104200
 H     -0.70485547168700   -3.38842715680800   -1.44887103159400
 H      0.01682355798700   -2.95043034264700    0.19846126422700
 H     -2.98434228328800   -3.21732703155400   -0.47048181117600
 H     -1.09241052502400    1.61712762566700   -1.93115184410900
 H     -0.33982632108300    1.48907562090100   -2.06727633521300
