# Supplementary material for: Mining hydroformylation in complex reaction network via graph theory
Source: RSC Adv. 2021 Jul 1;11(38):23235–40. doi: 10.1039/d1ra03395f (PMC9036754; doi:10.1039/d1ra03395f)
Supplement: RA-011-D1RA03395F-s1864 [file RA-011-D1RA03395F-s1864.xyz]

18
eq416          -678.444990340508   -678.444990340508
Co     -0.21710524262800    0.01878133762800   -0.88947822584900
 H     -2.32156890977200    1.14394749880500    1.33779758436200
 C      1.07157982834100    1.10002397555000   -1.42043481250500
 O      1.98262595684300    1.74253896578000   -1.76068463508600
 C     -0.16403224777400    0.88243042902000    0.75037701261600
 O      0.53973504098200    1.00331885212500    1.74341070632600
 C     -0.16556173668000   -1.50027753199400   -0.02387863968000
 O     -0.03200271733700   -2.53022466024400    0.51120852810800
 C     -1.57683905519100    1.47083602217300    0.59683431478600
 O     -1.88232853199800    2.19485880102900   -0.36524471258000
 C     -1.41875217911900   -1.02887311402400   -2.28438136002900
 C     -0.88759070638000    0.10067467485000   -2.89482248451200
 H     -2.40090604354100   -0.99498777365300   -1.82673647552000
 H     -0.05993403860600    0.01899980989300   -3.58757064899400
 H     -1.44065712072300    1.03375422176600   -2.89697247333400
 H     -1.01141787091500   -2.01147731527700   -2.48596968146800
 H     -3.81254949385900    0.70110060037400   -2.08007795764800
 H     -3.43698668285400    1.18797017226100   -1.66190728892900
