# Supplementary material for: Mining hydroformylation in complex reaction network via graph theory
Source: RSC Adv. 2021 Jul 1;11(38):23235–40. doi: 10.1039/d1ra03395f (PMC9036754; doi:10.1039/d1ra03395f)
Supplement: RA-011-D1RA03395F-s1865 [file RA-011-D1RA03395F-s1865.xyz]

18
eq417          -678.454044745441   -678.454044745441
Co     -0.25853204517500    0.25226855379500   -0.66021535908400
 H     -2.66896302588900    0.75013569605300    0.25065580543600
 C      1.25456025082500    0.58394601695200   -1.57079582356400
 O      2.23502412604900    0.82940197839400   -2.14964259722600
 C     -0.43610452174000    1.94004051603800   -0.16014500686000
 O     -0.54863769756100    3.03309165459200    0.23890959900300
 C      0.44059581584600   -1.13034853644700    0.24633295161700
 O      0.89731487061700   -1.99675680291600    0.87223102572600
 C     -1.86022696812100    0.02408149496600    0.47318465013500
 O     -2.03379911442100   -0.83282965685300    1.34128117840000
 C     -1.77859921858300   -0.80034887635400   -1.92409361001600
 C     -0.97063142075600   -0.08547006780300   -2.77993495052400
 H     -2.74780897357100   -0.40886708385300   -1.64056815121100
 H     -0.15727334959900   -0.57655912131400   -3.29919853367100
 H     -1.26225039257500    0.89498149055000   -3.13448590192300
 H     -1.60074379254200   -1.84937793604200   -1.72629143459400
 H     -3.20330960512500    1.90461482516300   -1.96225897421900
 H     -2.53490668886500    2.00139082113600   -1.65349611738900
