# Supplementary material for: Mining hydroformylation in complex reaction network via graph theory
Source: RSC Adv. 2021 Jul 1;11(38):23235–40. doi: 10.1039/d1ra03395f (PMC9036754; doi:10.1039/d1ra03395f)
Supplement: RA-011-D1RA03395F-s1866 [file RA-011-D1RA03395F-s1866.xyz]

18
eq418          -678.398926224150   -678.398926224150
Co      0.21243939267500    0.39900206340900   -1.15665751693400
 H     -2.33187234659300    0.44004800716900    0.87592666099500
 C      1.77710330410200    0.38220720950300   -2.04757211100100
 O      2.82371870243700    0.33799544598700   -2.55906785931700
 C     -0.07221454916300    2.11829577225800   -0.87062836517100
 O     -0.31209560942200    3.23778376640300   -0.62866969440600
 C     -0.17794571338800   -0.47338966694300    0.16990702469700
 O     -0.87030228297300   -1.03856405381300    1.13959559375300
 C     -2.16698915840200   -0.48312027105600    1.44314860290200
 O     -2.90316796436400   -1.02953993723700    2.22296910838700
 C     -1.25435117996300   -0.85162522872100   -2.13778228540300
 C     -0.98299641420000    0.25053049120400   -2.94313268841300
 H     -2.16408169692400   -0.87685773079100   -1.54825975296100
 H     -0.29045700210500    0.16807724171800   -3.76967147158900
 H     -1.65988730789100    1.09533261988500   -2.96476275102500
 H     -0.76556082490700   -1.80142689406100   -2.30871247348200
 H     -3.40831763471100    1.26041338334000   -1.13547850918200
 H     -2.68731346540900    1.39823274783000   -1.01968276179500
