# Supplementary material for: Mining hydroformylation in complex reaction network via graph theory
Source: RSC Adv. 2021 Jul 1;11(38):23235–40. doi: 10.1039/d1ra03395f (PMC9036754; doi:10.1039/d1ra03395f)
Supplement: RA-011-D1RA03395F-s1867 [file RA-011-D1RA03395F-s1867.xyz]

18
eq419          -678.422380993801   -678.422380993801
Co      0.80442943335300    0.20552941408300   -0.44351443550500
 H     -0.34411932588300    1.13168752413700   -0.56502333969400
 C      2.15859958146500   -1.01841334252800   -0.41926761642200
 O      3.01187456922500   -1.79802816291100   -0.49124048020600
 C      0.94309254848800    0.99025797473300    1.17936435088900
 O      0.96541337876500    1.54451988134200    2.19822250874200
 C     -0.57534524886200   -0.84318477621100   -0.67150556412800
 O     -1.54769932764700   -1.47364759702800   -0.80975174154000
 C      1.28138743250800    0.69278455091200   -2.35850438982100
 O      1.89761372202900    1.51189551581500   -1.56112244148100
 C      1.65588623967300   -0.20366670735000   -3.48542793305400
 C      0.39893865532600    0.75377135250000   -3.54679234630900
 H      1.45877341219900   -1.26514430914000   -3.42042017140300
 H      0.46517683367800    1.63149367423800   -4.17717975637000
 H     -0.57163900641400    0.27701979637700   -3.51513523989700
 H      2.52769044124700    0.07073543906000   -4.06626406354300
 H     -0.81812058169500   -2.20848917513300   -3.11380769927700
 H     -0.49296120950300   -2.09592732263100   -3.77020781670500
