# Supplementary material for: Mining hydroformylation in complex reaction network via graph theory
Source: RSC Adv. 2021 Jul 1;11(38):23235–40. doi: 10.1039/d1ra03395f (PMC9036754; doi:10.1039/d1ra03395f)
Supplement: RA-011-D1RA03395F-s1868 [file RA-011-D1RA03395F-s1868.xyz]

18
eq42           -678.446701016018   -678.446701016018
Co      0.35238037478400    0.41001884583200    0.27289234239400
 H      1.25179558770300   -0.32031006794400   -0.65434470843600
 C     -0.77690131969700    1.28630121834500    1.36308920314600
 O     -1.48928537825600    1.86526845637400    2.07703256555300
 C      0.13202365566600   -1.24855643633300    0.85348623326700
 O      0.04462761284600   -2.36188971930100    1.19000360185700
 C     -0.33684570702400    0.87715037749600   -1.28147410989500
 O     -0.76046203917400    1.14601673958400   -2.33591771497000
 C      1.47301471192900    3.41411550722300   -2.30643124622100
 O      2.13241039855900    2.64514558891100   -2.86873687826400
 C      1.95335445045400    1.78871728903500    0.43881467986600
 C      2.05860932397100    0.84666342888500    1.46125878262600
 H      2.55606714045800    1.67746965386400   -0.45199551595800
 H      1.71968053524300    1.07461293226500    2.46422742125900
 H      2.73717828863100    0.00994384680200    1.35988712419600
 H      1.52502764021700    2.76715788048600    0.61961089807400
 H     -0.81273861027100    3.73496452277600    0.09066802743700
 H     -0.30259637475800    3.70710310827400   -0.44754335115400
