# Supplementary material for: Mining hydroformylation in complex reaction network via graph theory
Source: RSC Adv. 2021 Jul 1;11(38):23235–40. doi: 10.1039/d1ra03395f (PMC9036754; doi:10.1039/d1ra03395f)
Supplement: RA-011-D1RA03395F-s1869 [file RA-011-D1RA03395F-s1869.xyz]

18
eq420          -678.421108059188   -678.421108059188
Co     -0.08938078137300   -0.28703447555600    1.36778297863800
 H     -0.72082746019800    0.12475220416100    0.13117346082300
 C     -1.43077477921900    0.70482558029200    2.01499487655200
 O     -2.33705314242200    1.37082213851300    2.32438068661100
 C     -0.53325960912100   -1.93201479998300    0.80695908359400
 O     -0.87794936049800   -2.95058068509100    0.35646318175000
 C      1.32680902833000    0.48628374056400    0.60269646508900
 O      2.18094016965800    1.01372676152500    0.00807650461500
 C      0.02220740719300   -0.04140664986700   -2.41387651050900
 O      0.41016369169800   -1.12596841174200   -2.28113609969900
 C     -2.87813844550400   -0.57136729634500   -1.11189632927000
 C     -3.56127255759000   -0.75372008242600    0.02739961088100
 H     -2.38325578138500   -1.40112589706700   -1.60621920447500
 H     -4.03775252457800    0.07256844031200    0.54203732674600
 H     -3.62981741839500   -1.73150057538600    0.49225598976200
 H     -2.77304515015300    0.40814538104900   -1.56615916416000
 H      0.55941195357300   -1.08599181241300    2.73552864962300
 H      0.67725567464000   -0.31284425943800    2.89605802635200
