# Supplementary material for: Mining hydroformylation in complex reaction network via graph theory
Source: RSC Adv. 2021 Jul 1;11(38):23235–40. doi: 10.1039/d1ra03395f (PMC9036754; doi:10.1039/d1ra03395f)
Supplement: RA-011-D1RA03395F-s1870 [file RA-011-D1RA03395F-s1870.xyz]

18
eq421          -678.420507153413   -678.420507153413
Co     -0.13209168116900   -0.26510977086600    1.47001471125200
 H     -1.00455255642200   -0.27083466582500    0.31591626434900
 C     -1.48162116348900    0.69253823191400    2.14495371498200
 O     -2.44035986379000    1.28783526018200    2.44369068646700
 C     -0.48649864552800   -2.01244246449400    1.35318787624000
 O     -0.82388090023700   -3.11540205695300    1.17429401565500
 C      0.89675398317000    0.56728622183800    0.27925719964400
 O      1.46713697801500    1.09706485810600   -0.59150356935600
 C      0.34032026150000   -1.94691259198700   -1.75326821453100
 O     -0.36231300185800   -1.30525821941100   -2.41608112633900
 C     -2.84502646734900    0.24740949277000   -1.02530812457800
 C     -3.14055637541900   -0.96299076946800   -0.52453619523200
 H     -2.32433270132500    0.35764189752400   -1.96909549791700
 H     -3.62360773780900   -1.07449725392500    0.44053575373100
 H     -2.87333414610600   -1.87518458915200   -1.04687139182400
 H     -3.08484771850300    1.15560643589500   -0.48274285548800
 H      0.67482497355100   -0.06198269089800    2.96805102094200
 H      1.16824767743700   -0.52719802414100    2.54602526488300
