# Supplementary material for: Mining hydroformylation in complex reaction network via graph theory
Source: RSC Adv. 2021 Jul 1;11(38):23235–40. doi: 10.1039/d1ra03395f (PMC9036754; doi:10.1039/d1ra03395f)
Supplement: RA-011-D1RA03395F-s1871 [file RA-011-D1RA03395F-s1871.xyz]

18
eq422          -678.401029468610   -678.401029468610
Co     -0.04784917968000   -0.15737423045000    1.25298644138900
 H     -0.35673921957600    0.08698361609000   -0.20494951211800
 C     -1.49901268042400    0.78189997412700    1.77432031161100
 O     -2.43540177827100    1.38408141183300    2.09346619572800
 C     -0.74131563793900   -1.77320285560100    1.11995470498000
 O     -1.14315029824500   -2.85452595963800    1.00521608280600
 C      1.13406538325500    1.13026461481700    1.06477954548200
 O      1.93922104468700    1.94597321568500    0.88751806345300
 C      0.87088911765800   -1.12600871669600   -2.08399215537100
 O      0.11859177753800   -2.01061718570100   -2.07485862548400
 C     -2.81881787767400   -0.45101180938900   -0.98744196577600
 C     -3.66850278251300   -0.90104439786200   -0.05188441555000
 H     -2.22840358060200   -1.13192390156400   -1.58976873200500
 H     -4.24405029468800   -0.22152134338500    0.56666273215900
 H     -3.79473108078200   -1.96293560764700    0.12772701342800
 H     -2.66287997523100    0.60889546793900   -1.15883228254400
 H      0.35575683990400   -0.41818053913000    2.69291813850200
 H      1.14659113724700   -0.94218245232900    0.89269799221200
