# Supplementary material for: Mining hydroformylation in complex reaction network via graph theory
Source: RSC Adv. 2021 Jul 1;11(38):23235–40. doi: 10.1039/d1ra03395f (PMC9036754; doi:10.1039/d1ra03395f)
Supplement: RA-011-D1RA03395F-s1872 [file RA-011-D1RA03395F-s1872.xyz]

18
eq423          -678.399931233673   -678.399931233673
Co     -0.57451197447600    0.05891846909400    1.53642304992000
 H     -1.92563047203300    0.75751290488400    1.46737828650600
 C     -0.21435950919100    0.79882487178800    3.14215587327000
 O      0.00187261031400    1.28021091268800    4.17316216296500
 C     -1.36778161474200   -1.45602377234200    1.94304760227700
 O     -1.90777183470200   -2.47041677464800    2.10685126808900
 C      0.08476087399000    1.21080384865600    0.38451308751100
 O      0.47849298940100    1.91348186072500   -0.45131207326700
 C      0.67600235435900   -1.88588974619300   -1.22734014937900
 O      0.21697986288500   -2.86657600859100   -0.81117717072200
 C     -2.22689603944800   -0.25775666690200   -1.82948097337100
 C     -2.90435899514400   -1.13306023464300   -1.07025102624800
 H     -1.71034785249300   -0.55841650203300   -2.73374379172300
 H     -3.39085193427800   -0.81344179062700   -0.15440944885600
 H     -2.96394390926400   -2.18643507968900   -1.31926841864900
 H     -2.15163863443000    0.78703114612700   -1.54579365354500
 H      0.74708402942000   -0.69149021120300    1.48168725428300
 H     -0.94283903552500   -0.49970792599700    0.23407765385800
