# Supplementary material for: Mining hydroformylation in complex reaction network via graph theory
Source: RSC Adv. 2021 Jul 1;11(38):23235–40. doi: 10.1039/d1ra03395f (PMC9036754; doi:10.1039/d1ra03395f)
Supplement: RA-011-D1RA03395F-s1873 [file RA-011-D1RA03395F-s1873.xyz]

18
eq424          -678.411339036141   -678.411339036141
Co      0.77779588638400    0.08728285672900    1.02953001091000
 H      2.19065437477400    0.28964999661600    1.35743323402500
 C     -0.98224629642300   -0.16212433777600    1.31217226251900
 O     -2.09509256660400   -0.33645990775700    1.59281329677400
 C      0.92966010129800    1.47958088043800   -0.10060315147900
 O      1.10408728860700    2.41258407735600   -0.76900911909900
 C      1.22946242456400   -1.32484855703100    0.00306142079500
 O      1.56784181208200   -2.24852729761000   -0.60965146086600
 C     -1.13630164604000   -0.22720372700700   -1.97282659819600
 O     -1.88688265152600    0.65218943803200   -1.89637949881500
 C     -1.34090433263300    2.97479969660500    1.53443600258100
 C     -2.00179993438600    2.77490201402800    0.38437376763600
 H     -0.43099143333000    3.56396535307900    1.57360761724200
 H     -2.89407002074000    2.16064855415600    0.34091287441900
 H     -1.65620043844200    3.20103884544500   -0.55065171526400
 H     -1.66929567499900    2.52550141265000    2.46540098300600
 H      1.01434605754700   -0.71861534534300    2.22922074483500
 H      0.74472000107400    1.06554403692500    2.11712356010900
