# Supplementary material for: Mining hydroformylation in complex reaction network via graph theory
Source: RSC Adv. 2021 Jul 1;11(38):23235–40. doi: 10.1039/d1ra03395f (PMC9036754; doi:10.1039/d1ra03395f)
Supplement: RA-011-D1RA03395F-s1874 [file RA-011-D1RA03395F-s1874.xyz]

18
eq425          -678.393768557297   -678.393768557297
Co      0.55265006040100   -0.14754644104100    0.84646659178000
 H      0.59984964805300    1.52948560164000   -0.03693810492900
 C     -1.09921704366600   -0.21024833776000    1.51813653419700
 O     -2.16929138515300   -0.31332067682900    1.96472939966100
 C      1.25505975854700    1.77033942233500    0.84495263079300
 O      2.01252811580900    2.73717463676900    0.80833024925900
 C      0.78324334939100   -1.80380449651100    0.52583042214700
 O      0.96812230189100   -2.93393049361500    0.28714187075600
 C     -0.69508922899200    0.23317142755900   -1.71638470659600
 O     -1.66970148975900   -0.37916177164700   -1.85678374767300
 C     -1.51026242256700    2.98236580211700    1.39904605870000
 C     -1.86745905440100    2.61172214613900    0.15931073360200
 H     -0.73228760931000    3.71896350351100    1.56693656634500
 H     -2.63925612964900    1.86787394267100   -0.01047733291700
 H     -1.39098349407900    3.03631754839100   -0.71859853755700
 H     -1.97891843624400    2.54898778829900    2.27593174415900
 H      1.95901095252700   -0.32690968929600    0.32685476973500
 H      1.08678505843000    1.24842807680200    1.85647908966700
