# Supplementary material for: Mining hydroformylation in complex reaction network via graph theory
Source: RSC Adv. 2021 Jul 1;11(38):23235–40. doi: 10.1039/d1ra03395f (PMC9036754; doi:10.1039/d1ra03395f)
Supplement: RA-011-D1RA03395F-s1875 [file RA-011-D1RA03395F-s1875.xyz]

18
eq426          -678.398653357442   -678.398653357442
Co     -0.11344418324600    0.62545218908000    1.03017326317200
 H      1.15831399983200    1.27826254721500    1.46844704985500
 C     -1.27213948075200   -0.41900683740100    0.17208513827100
 O     -1.99744615463400   -1.09494477344300   -0.43802633528000
 C      0.85739981972400    1.04095735460600   -0.50454941269600
 O      1.57020599561000    0.34205147508100   -1.20178633666300
 C      0.90536313156200   -0.70605464071000    1.67293242150700
 O      1.80210376234500   -1.49110674080500    1.48638383303000
 C     -1.55186707077000    1.19257429181800   -2.99113891943500
 O     -1.68488146933900    1.78434297705900   -2.00104770551200
 C     -0.55566850381400    2.56708705410600    1.79676397527600
 C     -1.72653370034900    2.00918023426300    1.30281182932900
 H      0.00507063959800    3.28527511803500    1.21206546784800
 H     -2.42478551147900    1.51614226498600    1.96916701696000
 H     -2.08552963187600    2.26170441513300    0.31420095203100
 H     -0.32802391235800    2.52639616061500    2.85491613238100
 H      0.28092684786200   -0.64782167416200    2.64556870488600
 H      0.62571837328100    2.09941657407500   -0.74800284387400
