# Supplementary material for: Mining hydroformylation in complex reaction network via graph theory
Source: RSC Adv. 2021 Jul 1;11(38):23235–40. doi: 10.1039/d1ra03395f (PMC9036754; doi:10.1039/d1ra03395f)
Supplement: RA-011-D1RA03395F-s1876 [file RA-011-D1RA03395F-s1876.xyz]

18
eq427          -678.461934016407   -678.461934016407
Co     -0.85385131337600   -0.45861886058300    0.19590060813200
 H     -2.31925584531400    0.71526509659800    0.17057856858600
 C      0.03178744043900   -0.63974801986800    1.70874341981700
 O      0.63291992974600   -0.86714950060400    2.68547558886300
 C      0.22020354217600    0.72751316286600   -0.58814842677400
 O      0.91408482393400    1.51238923926100   -1.09658140507700
 C     -0.99173030679900   -1.64017550530600   -1.11472447042000
 O     -1.05166857165800   -2.49918301897200   -1.90447983499200
 C     -0.72684179592600    2.59461764721000    1.80409298306700
 O     -1.84913785966200    2.80777117474300    2.00682959675800
 C     -3.04242400744000   -0.00282392583200    0.68686358303000
 C     -2.39510286023300   -1.33008959450700    1.03910700690500
 H     -3.36999608327500    0.55319442608900    1.56425215530600
 H     -2.81216314205900   -2.19325221125400    0.52968207060800
 H     -2.29930419842500   -1.52234917985600    2.10380406977000
 H     -3.85309658643400   -0.11054577243800   -0.03102962583800
 H     -2.18557890713900    0.58299970259100    3.40154358584400
 H     -1.85280453899500   -0.01007727356200    3.69610813329400
