# Supplementary material for: Mining hydroformylation in complex reaction network via graph theory
Source: RSC Adv. 2021 Jul 1;11(38):23235–40. doi: 10.1039/d1ra03395f (PMC9036754; doi:10.1039/d1ra03395f)
Supplement: RA-011-D1RA03395F-s1877 [file RA-011-D1RA03395F-s1877.xyz]

18
eq428          -678.420975113067   -678.420975113067
Co     -1.53816750260200   -0.69024680060100    0.46135983346500
 H     -1.98341236482900    0.49198541229700    1.28090950862300
 C     -0.75863153552300   -2.06352333444100   -0.37036185662800
 O     -0.18286668834500   -2.95079405294900   -0.85771123582800
 C     -1.72462285214500   -1.39197398926900    2.05826297371600
 O     -1.73806229241800   -1.75992228034800    3.16687332672000
 C     -0.80848128043300    0.66734126606700   -0.37542268944700
 O     -0.27243504451200    1.61055681011900   -0.80877328837300
 C     -4.63673890103600   -0.29038090675400   -0.63158980466400
 O     -3.63864172420800   -0.87471428141200   -0.55330033302900
 C      1.30811151149800   -0.11117641838300    1.92979337117500
 C      1.58936753577100   -1.42266541050000    1.89951853904100
 H      0.64649982533600    0.31180495290900    2.67750081351700
 H      2.23137470412700   -1.84941816859200    1.13608114174400
 H      1.16265097418500   -2.11034986821200    2.62146496168300
 H      1.70766390038500    0.57391705383000    1.19001072854100
 H      1.72578608852800   -0.84625129010500   -0.83234342736500
 H      1.73135266422000   -0.31863130426300   -1.35292355702200
