# Supplementary material for: Mining hydroformylation in complex reaction network via graph theory
Source: RSC Adv. 2021 Jul 1;11(38):23235–40. doi: 10.1039/d1ra03395f (PMC9036754; doi:10.1039/d1ra03395f)
Supplement: RA-011-D1RA03395F-s1878 [file RA-011-D1RA03395F-s1878.xyz]

18
eq429          -678.390202730925   -678.390202730925
Co      0.55126798317800   -0.98965409939600   -0.54483979636500
 H     -0.86776896286000   -1.33269000327200   -0.77122177864200
 C      2.19414427156100   -0.20090258929700   -0.26928975750700
 O      3.22192767040600    0.32064856966400   -0.17096249959200
 C     -0.41676742796600    0.61778831518200   -0.29494264739200
 O     -0.91526535726900    1.24107412870900    0.62230090224600
 C      0.92961587003100   -2.62659686902800   -1.24237681079900
 O      1.06133334145000   -3.60582076693000   -1.84956707521500
 C      0.29441242977300   -0.08700552247800   -2.20176243714900
 O     -0.42043656086600    1.04730312519500   -1.63599619975700
 C      1.29455105744400    0.12971272930600   -3.29734467808400
 C     -0.06237352751600   -0.57704414245900   -3.56001105431600
 H      2.18950374684700   -0.48045119629200   -3.31198305394300
 H     -0.82611516749400   -0.01785578932000   -4.08379014976300
 H     -0.04692212274400   -1.63925639854100   -3.76302714838300
 H      1.42175802150600    1.14256733621200   -3.65388883815100
 H      1.44250342267300    2.42601462562500   -1.54226735262200
 H      2.17362285969400    2.53536227745200   -1.46660780040200
