# Supplementary material for: Mining hydroformylation in complex reaction network via graph theory
Source: RSC Adv. 2021 Jul 1;11(38):23235–40. doi: 10.1039/d1ra03395f (PMC9036754; doi:10.1039/d1ra03395f)
Supplement: RA-011-D1RA03395F-s1879 [file RA-011-D1RA03395F-s1879.xyz]

18
eq43           -678.426748470175   -678.426748470175
Co      0.35487196954600   -0.31771120341300   -0.39516158698000
 H     -0.34153775481500   -1.62983479926700   -0.28008666746400
 C      1.14735000552000    1.28697222569300   -0.34169055073500
 O      1.63128881699800    2.34372821382400   -0.30212744021000
 C      1.59107645042700   -1.34004125351200    0.33024647730300
 O      2.34054251842400   -2.07268646104900    0.84243404429700
 C     -1.27478932370800    0.13693117974000    0.08881161244500
 O     -2.36751331292700    0.35767471129900    0.43292402071500
 C     -0.87299996492400    2.02694000643700   -2.85264118176800
 O     -1.63062018309500    2.50379092578700   -2.11642379325500
 C     -2.23572357885400   -1.83431731191800   -2.25952551839800
 C     -2.52684898602300   -0.70177136642800   -2.91590147835000
 H     -1.47758635066500   -2.52271840781200   -2.61666347413200
 H     -3.26001102337200    0.00007841151600   -2.53328547847000
 H     -2.02319633182500   -0.43899945293800   -3.84067429847000
 H     -2.72029855807200   -2.08639879213000   -1.32278896665900
 H      0.07698446963900   -0.37231472575300   -2.17149348995200
 H      0.77587739260900   -0.72136758707100   -2.10046270032200
