# Supplementary material for: Mining hydroformylation in complex reaction network via graph theory
Source: RSC Adv. 2021 Jul 1;11(38):23235–40. doi: 10.1039/d1ra03395f (PMC9036754; doi:10.1039/d1ra03395f)
Supplement: RA-011-D1RA03395F-s1880 [file RA-011-D1RA03395F-s1880.xyz]

18
eq430          -678.376661684242   -678.376661684242
Co     -0.54406198569900    0.09054953251100   -0.40032527733900
 H      0.25775288742300    0.40084071908900    0.85905444876800
 C     -2.11972330976400   -0.47085723339500   -1.29905322227600
 O     -2.70239250526700   -0.69551944271200   -2.35393761397900
 C     -0.98199088865000    1.77495702132000   -0.07092511587900
 O     -1.16991436305000    2.89381946987100    0.18570660359500
 C      0.13685643159600   -1.49401836185600    0.00623170911500
 O      0.67079874153700   -2.48027785633200    0.31443053103200
 C     -2.29989161413800   -0.49913072184800    0.13192978348800
 O     -2.95398633109300   -0.70145251450900    1.13115651441400
 C      1.29241392643100    0.68269192414800   -1.51431500350100
 C      0.29507476015000    0.34390584702000   -2.40696827141100
 H      2.05049029199600   -0.03120371557100   -1.21902281545800
 H     -0.34137047546300    1.09573475145800   -2.85540070089900
 H      0.23429984879000   -0.64758034594400   -2.83658317201200
 H      1.47624619056600    1.71237967659300   -1.23538142289300
 H      2.10212695232100    0.92130382571000    1.00481776794500
 H      2.82450357688600    1.06679094001100    1.10707035050200
