# Supplementary material for: Mining hydroformylation in complex reaction network via graph theory
Source: RSC Adv. 2021 Jul 1;11(38):23235–40. doi: 10.1039/d1ra03395f (PMC9036754; doi:10.1039/d1ra03395f)
Supplement: RA-011-D1RA03395F-s1881 [file RA-011-D1RA03395F-s1881.xyz]

18
eq431          -678.389166055033   -678.389166055033
Co      0.45695330723300   -0.34083011060700   -0.40473256121300
 H     -0.62639997776200    0.65359965513900   -0.23452745928900
 C      2.05521666841800   -1.22193909070500   -0.62357022029400
 O      3.08539448531200   -1.69502896416500   -0.85606112215800
 C      1.30816977897700    1.28894185256700    0.04693784614700
 O      1.69908182705700    1.84412918726400    1.05586543222100
 C     -0.85513231255300   -1.40901319241100   -1.08142458280500
 O     -1.74292008839800   -1.92525319710600   -1.62002967578300
 C      0.80215042925400    0.70522015431800   -1.96173995323400
 O      1.45499038273500    1.79918485286400   -1.25191671847900
 C      1.34048820631400    0.30867556898700   -3.30263507617100
 C     -0.03736821259900    1.00741073929800   -3.15358823080700
 H      1.34092758821000   -0.73284431475000   -3.59501127911700
 H     -0.11661256836300    2.04675833472100   -3.44151912460300
 H     -0.91937763699600    0.40785087252200   -3.33747985810800
 H      2.17351228084600    0.88965729386600   -3.67531232790300
 H      0.96607559545700   -2.50273473759300   -2.86381007090700
 H      0.83384179482200   -3.22059117393300   -2.73702319323200
