# Supplementary material for: Mining hydroformylation in complex reaction network via graph theory
Source: RSC Adv. 2021 Jul 1;11(38):23235–40. doi: 10.1039/d1ra03395f (PMC9036754; doi:10.1039/d1ra03395f)
Supplement: RA-011-D1RA03395F-s1882 [file RA-011-D1RA03395F-s1882.xyz]

18
eq432          -678.465047202246   -678.465047202246
Co     -0.21899882732400    0.65110588652900   -0.11920267658200
 H     -0.48388780703400   -1.79434394282200   -2.24972088973900
 C      1.37299311246900    0.95787910368400   -0.82511564190700
 O      2.41519591825900    1.07046757975800   -1.33795045779600
 C     -0.75725639047000    2.36015851226800   -0.09964851488600
 O     -1.11042358035700    3.46711842366600   -0.16108956740500
 C     -1.75157515954100   -0.04171752628800   -0.65484657215500
 O     -2.71292564962300   -0.56621776942800   -1.05996203166400
 C     -0.31414585401700    1.22142518125800   -3.41287788505900
 O     -1.03810052306700    0.41456703557200   -3.82483460804200
 C      0.48474706764300   -1.81765977463400   -1.74496327785300
 C      0.38703844836300   -1.28197620229600   -0.31730813873600
 H      1.18389074067000   -1.23027562408100   -2.34665488790400
 H     -0.31911228450300   -1.86984833871800    0.27598570490400
 H      1.35559322941900   -1.32894186344300    0.18857265747100
 H      0.83688256939000   -2.85392605120300   -1.74232841299200
 H     -0.42268451199000    0.30222937477900    1.64385504467500
 H      0.32311269907100    0.54201963470800    1.59816522644700
