# Supplementary material for: Mining hydroformylation in complex reaction network via graph theory
Source: RSC Adv. 2021 Jul 1;11(38):23235–40. doi: 10.1039/d1ra03395f (PMC9036754; doi:10.1039/d1ra03395f)
Supplement: RA-011-D1RA03395F-s1883 [file RA-011-D1RA03395F-s1883.xyz]

18
eq433          -678.461637029660   -678.461637029660
Co      0.50549274971500    0.24566574716900   -0.32475498517200
 H      1.69669290037900    0.72427493157900   -1.70707368387100
 C     -0.43913426438600   -0.81087163336500   -1.40272328006000
 O     -1.05846273798700   -1.48724966042800   -2.12083710759000
 C     -0.76610787110100    1.39472822580900    0.07670169756400
 O     -1.58852226639000    2.13141427232900    0.46278023058800
 C      1.22154535544000   -0.97078804009200    0.74726301932600
 O      1.64963970195500   -1.70377684550200    1.55032663439300
 C      0.44123792011000    1.38883544153600    3.16204289805200
 O     -0.38876531363400    0.58328481930900    3.23178066103800
 C      1.82313196678600    1.53217121916400    0.35478128813800
 C      2.40545876677900    1.30972050548200   -1.02812054428200
 H      2.45615706170600    1.21487365238700    1.17765577717700
 H      2.54356063786200    2.24071383541500   -1.57646319280600
 H      3.32413730319700    0.72770930928900   -1.00417303136500
 H      1.43648960752800    2.53254896388100    0.53362226112900
 H      0.22400464566900    2.86258223858500   -1.78890984599900
 H      0.51806242393200    3.53231125337500   -1.65984037758300
