# Supplementary material for: Mining hydroformylation in complex reaction network via graph theory
Source: RSC Adv. 2021 Jul 1;11(38):23235–40. doi: 10.1039/d1ra03395f (PMC9036754; doi:10.1039/d1ra03395f)
Supplement: RA-011-D1RA03395F-s1884 [file RA-011-D1RA03395F-s1884.xyz]

18
eq434          -678.490922575090   -678.490922575090
Co     -0.30782760037100    0.24266214241700   -0.39307102599700
 H     -1.84429118658600    1.38093646724200    1.39420536084500
 C     -0.38814758779200   -1.33143557485700    0.29760053482800
 O     -0.48256094250500   -2.19980185377200    1.10669023671600
 C     -1.67857853167100    1.48361338266200    0.32217845961500
 O     -2.18216532269200    0.59392233301000   -0.53429322391500
 C      1.26308497286000    0.74494736133700    0.26082366012400
 O      2.26186543824100    1.12350389036600    0.71962056010400
 C     -1.30942379153600    2.84997647821400   -0.17589869912800
 O     -1.01189684232400    3.75406364571500    0.62281044155500
 C     -1.25770265865900    3.00928297014600   -1.68001955019400
 C     -0.08218423801700    2.21646526475000   -2.27854607543200
 H     -1.13961632971800    4.06742977963200   -1.90782957109400
 H     -0.02155434418100    2.37882108154700   -3.35504857938400
 H      0.86864503817200    2.51450319680800   -1.83369615012600
 H     -2.19026659701300    2.63802577093700   -2.10908169266500
 H     -0.22252437850800    1.12085645519200   -2.18256539192300
 H     -0.32016926464500   -1.44923374751000   -0.91828788803800
