# Supplementary material for: Mining hydroformylation in complex reaction network via graph theory
Source: RSC Adv. 2021 Jul 1;11(38):23235–40. doi: 10.1039/d1ra03395f (PMC9036754; doi:10.1039/d1ra03395f)
Supplement: RA-011-D1RA03395F-s1885 [file RA-011-D1RA03395F-s1885.xyz]

18
eq435          -678.416252040615   -678.416252040615
Co     -1.35828529719300   -1.08799437982900    0.27194288523400
 H     -0.68738973912600   -1.88527332784600   -0.74074515896200
 C     -1.18937593320200    0.18060510598800   -0.98269646625700
 O     -1.05631551133300    0.95307484975100   -1.84372255748600
 C     -2.64112281497400   -2.32819867596500    0.09566315308300
 O     -3.43822842946100   -3.16338913007700   -0.06258281136500
 C      0.11050463525400   -1.50423947039400    1.21130835184900
 O      1.08438946038500   -1.82149908156300    1.76499869271800
 C      0.66054865417700    1.64121192569200    1.18046447251700
 O      1.54605705861800    1.31572240421300    0.40398043900300
 C      0.08723900695300    1.53387383202100    2.54304842225600
 C     -0.58822405449200    2.40768044143900    1.40629868208600
 H     -0.40366475520300    0.61288905381600    2.83536520165500
 H     -0.53324013942400    3.48398025672400    1.50381180548300
 H     -1.51122608165700    2.04539236254500    0.96888367998200
 H      0.56876954865000    2.05841679906000    3.35792712097800
 H     -1.98479318016200   -0.40136487528200    1.71577770188900
 H     -2.35890923412100    0.00215778548500    1.13830993322500
