# Supplementary material for: Mining hydroformylation in complex reaction network via graph theory
Source: RSC Adv. 2021 Jul 1;11(38):23235–40. doi: 10.1039/d1ra03395f (PMC9036754; doi:10.1039/d1ra03395f)
Supplement: RA-011-D1RA03395F-s1886 [file RA-011-D1RA03395F-s1886.xyz]

18
eq436          -678.511371538982   -678.511371538982
Co      0.93635685558800   -0.13114582978500   -0.06579625301400
 H      0.37002834707200   -0.41217469462800   -1.43313736389800
 C     -0.28361556549100   -1.35123303241300    0.24978421986500
 O     -1.15811688365900   -2.10836726336900    0.39445242538300
 C      1.74008423654900    1.09633494426700   -1.06088076127300
 O      2.20849374489500    1.89823810521300   -1.75760475244900
 C      1.52058580713500    0.26093686912400    1.56504425182500
 O      1.84406933849500    0.56076348996900    2.64353770024000
 C     -1.48213213088300    1.76640873013300   -0.44549400204000
 O     -1.14847447488200    2.24021708645100   -1.53874971271800
 C     -1.51805025933000    1.48921660009600    2.06754985772000
 C     -1.06823897184000    2.35132653190000    0.88736478562300
 H     -1.12327192217400    1.87913325689700    3.00645518467700
 H     -1.49189439026700    3.35804983766800    0.95603527355100
 H      0.01839245110700    2.48304783531200    0.87601070061000
 H     -2.60768539345500    1.45479280630900    2.13461022189900
 H     -1.16060281978400    0.46191662790000    1.95994101599900
 H     -2.13114501784800    0.87244608848700   -0.39815856087700
