# Supplementary material for: Mining hydroformylation in complex reaction network via graph theory
Source: RSC Adv. 2021 Jul 1;11(38):23235–40. doi: 10.1039/d1ra03395f (PMC9036754; doi:10.1039/d1ra03395f)
Supplement: RA-011-D1RA03395F-s1887 [file RA-011-D1RA03395F-s1887.xyz]

18
eq437          -678.499099400133   -678.499099400133
Co      0.70247324948000    0.07378837283500    0.55440117799100
 H      1.56435271631400   -0.84096278065100   -0.16205987258200
 C     -0.58717108981900   -1.01834920232300   -0.03799500681000
 O     -1.36524442113100   -1.77817577267800   -0.46266275786000
 C      1.36806077510900    1.27753983431600   -0.60595262883800
 O      1.83869608777900    2.00403618765400   -1.38460786530800
 C      1.65468740589900   -0.43644520646000    1.97836783535100
 O      2.30454660188300   -0.81163260290000    2.87216509914700
 C     -1.90985577262100    1.80021465112800   -0.57479654667500
 O     -1.59172582265700    2.12974290001800   -1.72109091406000
 C     -0.93302051231000    1.63616952104300    1.73726948991000
 C     -1.53013194020000    2.56286660632200    0.67323482008300
 H     -0.92474751281900    2.10148793311000    2.72318172780800
 H     -2.44456065373100    3.01809169362600    1.06753922222200
 H     -0.83469721991800    3.36035882116600    0.40853170978700
 H     -1.47822212410400    0.69536490804100    1.82436397819500
 H      0.15783153659200    1.49522910276300    1.54674538027400
 H     -2.52648835250600    0.90058302252200   -0.39567061749700
