# Supplementary material for: Mining hydroformylation in complex reaction network via graph theory
Source: RSC Adv. 2021 Jul 1;11(38):23235–40. doi: 10.1039/d1ra03395f (PMC9036754; doi:10.1039/d1ra03395f)
Supplement: RA-011-D1RA03395F-s1888 [file RA-011-D1RA03395F-s1888.xyz]

18
eq438          -678.462459556397   -678.462459556397
Co     -0.46615915205200    0.73653382304400    0.74839382792600
 H     -1.64423919857600    1.29790818717300    2.10562173617800
 C      0.84299345192500    1.89773270089000    0.51027209942400
 O      1.69493862926100    2.65201382706600    0.24270089658900
 C     -1.23114089504300   -0.40812091419400   -0.35767187340600
 O     -1.68787549067300   -1.10893154080100   -1.17402674969600
 C      0.38636620881400   -0.42903607102200    1.79233598038300
 O      0.93988025211400   -1.19062651790900    2.47618953349600
 C      1.89912589830000   -0.75882402221100   -1.04462156593900
 O      1.83665654878900   -0.20924210747100   -2.06342275710400
 C     -1.68801106276800    2.10022310678200    0.03655008735600
 C     -2.21250875697400    2.05103379447600    1.46102888776200
 H     -2.38447392821800    1.76443113554700   -0.72639601504800
 H     -2.08100372389400    2.99605610121100    1.98486337019200
 H     -3.24558768869200    1.71211626605700    1.51245951433900
 H     -1.23404991676700    3.04182444033400   -0.25934979418400
 H     -0.28071831515500    1.60881543517800   -2.05873129506700
 H     -0.39891936191300    1.75531393331900   -2.77645526766400
