# Supplementary material for: Mining hydroformylation in complex reaction network via graph theory
Source: RSC Adv. 2021 Jul 1;11(38):23235–40. doi: 10.1039/d1ra03395f (PMC9036754; doi:10.1039/d1ra03395f)
Supplement: RA-011-D1RA03395F-s1889 [file RA-011-D1RA03395F-s1889.xyz]

18
eq439          -678.461812227613   -678.461812227613
Co     -0.20231789790200    0.72182620334700    0.89352967463200
 H     -2.87003434007400    2.18327871474000    0.19089818218600
 C      1.17083990266000    1.80060690862800    1.20034121627100
 O      2.10853019790800    2.48988194772400    1.29823517984900
 C     -0.33645534818700   -0.57428722762100   -0.29165775909500
 O     -0.32170242044900   -1.39270784739600   -1.12690602409200
 C     -0.11517167928700   -0.29064785758800    2.35465738745600
 O     -0.07749500862600   -0.95675978926400    3.30952387531000
 C      2.01094541236100    0.95417835682700   -1.84287073691300
 O      1.27434963988600    1.23587697467000   -2.69368189808500
 C     -0.80389691525900    1.99355201212500   -0.47492975072300
 C     -1.85675244145900    2.28034898308800    0.57885011951300
 H     -1.18101406204500    1.53923754980100   -1.38781823429700
 H     -1.83696326344200    1.51473210269700    1.42593988171200
 H     -1.71290712965300    3.24485991739900    1.06080927505600
 H     -0.14742721100300    2.82715642086900   -0.70732714108200
 H     -2.95858298094100   -0.10079613013100   -0.33113648814600
 H     -3.09867095600500    0.03888433755200   -1.04671614402700
