# Supplementary material for: Mining hydroformylation in complex reaction network via graph theory
Source: RSC Adv. 2021 Jul 1;11(38):23235–40. doi: 10.1039/d1ra03395f (PMC9036754; doi:10.1039/d1ra03395f)
Supplement: RA-011-D1RA03395F-s1890 [file RA-011-D1RA03395F-s1890.xyz]

18
eq44           -678.466264463783   -678.466264463783
Co     -0.19521522742600    0.18032249609300   -0.01171519306800
 H     -0.05485867294400   -0.23445132605900   -1.41842255699300
 C     -0.37777303906900    0.68583692690400    1.69809297992600
 O     -0.48987890884100    1.01065439469300    2.80771867953900
 C     -1.10499365636100   -1.34959011993500   -0.04543401280900
 O     -1.65189148722100   -2.36864997908800   -0.19694273044300
 C     -0.89389807166600    1.56989713164200   -0.87704947779300
 O     -1.32054056717600    2.42572723815600   -1.54342245995600
 C      1.57479273603000   -0.00920565425500   -0.14342396408700
 O      2.70962994161200   -0.17770411854800   -0.34910310633400
 C      1.05970862983300   -1.95703234684800   -2.83245364268800
 C     -0.08661582185200   -1.54744115065600   -3.39841711417300
 H      2.01470011529800   -1.51301495151100   -3.09125893654400
 H     -1.04236331785200   -1.97120819659200   -3.10915664293500
 H     -0.10352862112100   -0.75870685124700   -4.14253893282100
 H      1.06714767754600   -2.71984387125500   -2.06092195111100
 H      1.20252679080600    0.86959615754800   -2.85529318641000
 H      1.53732825133300    1.52501693789100   -2.94787659618200
