# Supplementary material for: Mining hydroformylation in complex reaction network via graph theory
Source: RSC Adv. 2021 Jul 1;11(38):23235–40. doi: 10.1039/d1ra03395f (PMC9036754; doi:10.1039/d1ra03395f)
Supplement: RA-011-D1RA03395F-s1891 [file RA-011-D1RA03395F-s1891.xyz]

18
eq440          -678.457678956598   -678.457678956598
Co      0.32292994690400   -1.52153078728100    0.00099788282800
 H      1.48353455379900    0.81658556187800    1.10874070052300
 C     -0.98864818715700   -0.46218137966000   -0.32462040935800
 O     -1.86967681363000    0.25838443623000   -0.59915798728600
 C      2.31872240501400    0.14315458959300    0.87371340549800
 O      2.92825651570900    0.21392337615400   -0.20611084309500
 C      0.12301469241500   -1.85477167682500    1.71286397800800
 O     -0.03464144448700   -2.05717222742300    2.85515862706100
 C      1.07852688765700    1.90440660282000   -1.74129887800100
 O      0.74307561042300    2.28869289152500   -0.69826079714300
 C      1.80939039261600   -2.41291708308000   -1.29152219435600
 C      0.78051547413900   -1.49543812704100   -1.86555022679200
 H      1.75446100653600   -3.43869831256500   -1.64734705784000
 H      1.14675434160400   -0.54199836982900   -2.23169637966500
 H      0.02466111056300   -1.94536273131900   -2.50300666115200
 H      2.81627148507800   -2.00425611088400   -1.33139297896300
 H      1.67388609786500   -2.56463276365700   -0.12149910942900
 H      2.62660095671400   -0.56522801517400    1.65497250583100
