# Supplementary material for: Mining hydroformylation in complex reaction network via graph theory
Source: RSC Adv. 2021 Jul 1;11(38):23235–40. doi: 10.1039/d1ra03395f (PMC9036754; doi:10.1039/d1ra03395f)
Supplement: RA-011-D1RA03395F-s1892 [file RA-011-D1RA03395F-s1892.xyz]

18
eq441          -678.466028413377   -678.466028413377
Co     -0.11569576004600   -0.50854729867800    0.13254805419500
 H      0.44681004480500    0.81704984047700    0.44641628345300
 C     -0.80619545440100   -2.11903244095600   -0.24447041913200
 O     -1.25279896698100   -3.16177769763600   -0.49469556233000
 C      0.84830497608800   -0.17505256241300   -1.33155507173700
 O      1.50078361590200    0.15957470697700   -2.23764869252900
 C      0.80182990123200   -0.84957775952100    1.61796620207700
 O      1.43708513369700   -0.95932542867700    2.58932332174800
 C     -1.57618937734600    0.49906042156100    0.29129192214100
 O     -2.44460361014500    1.26931755428400    0.40458801029100
 C      0.68062278067500    3.10488962781300    0.92150015693800
 C      0.76278671523900    3.10197683711000   -0.41842706395700
 H      1.56396174940100    3.01190522859600    1.54435055369900
 H     -0.12562101534000    3.15606201492500   -1.03871218483900
 H      1.71368026742900    2.99918491791400   -0.92946204285200
 H     -0.27557055328700    3.16758431210600    1.42972158851800
 H      2.64088712941800    1.08704204553600    0.54732122623500
 H      3.29801992837800    0.97622766020100    0.22188224185200
