# Supplementary material for: Mining hydroformylation in complex reaction network via graph theory
Source: RSC Adv. 2021 Jul 1;11(38):23235–40. doi: 10.1039/d1ra03395f (PMC9036754; doi:10.1039/d1ra03395f)
Supplement: RA-011-D1RA03395F-s1893 [file RA-011-D1RA03395F-s1893.xyz]

18
eq442          -678.506370924069   -678.506370924069
Co      0.07043342645500    0.06117344292000    0.26754569990400
 H      2.36485104957200   -1.86000335671000   -2.87166763203700
 C     -0.98580275350900   -1.14079099866200   -0.49329109732700
 O     -1.65789822838200   -1.92903086308200   -1.03070446675200
 C      1.55743057468800    0.95160268988600   -0.08641425136000
 O      2.54563922891300    1.50237248618300   -0.37502636538100
 C     -1.02144707956500    1.46013717398000   -0.04819845763900
 O     -1.70783422654000    2.35331965036100   -0.33592155447800
 C      1.26675679684700   -1.50767672508100    0.42597582114900
 O      1.24931201120200   -2.12138522461600    1.49430417087100
 C      2.18830460771300   -1.89917220440400   -0.71596971477300
 C      1.60869899260700   -1.65963137941500   -2.11204265946800
 H      2.47224467895100   -2.94431105813600   -0.57386836954400
 H      0.75290655257000   -2.31158891190900   -2.29892197121300
 H      1.27317392197700   -0.62547004382400   -2.22638540931100
 H      3.09421428283500   -1.29402631174800   -0.58680077745900
 H     -0.44678613938300   -0.23810639103400    2.01091326580300
 H      0.12648351288200    0.28066835478700    2.09018561140800
