# Supplementary material for: Mining hydroformylation in complex reaction network via graph theory
Source: RSC Adv. 2021 Jul 1;11(38):23235–40. doi: 10.1039/d1ra03395f (PMC9036754; doi:10.1039/d1ra03395f)
Supplement: RA-011-D1RA03395F-s1894 [file RA-011-D1RA03395F-s1894.xyz]

18
eq443          -678.502739446851   -678.502739446851
Co      0.24561507440300    0.19494004317800    0.37142261304700
 H      1.31548814175500   -2.48844974019800   -3.02644631745800
 C     -1.39798837645900   -0.31947677154200   -0.06810566412600
 O     -2.44059585982200   -0.77029404745300   -0.34258454421300
 C      0.48142170392600    1.48202419437500    1.57136794208900
 O      0.66919190347400    2.25840199950000    2.42497409859900
 C      0.67683107915700    1.09827715783900   -1.10016176905600
 O      0.98561254308500    1.66365533922700   -2.07203750275400
 C      1.53809520783400   -1.11644464702700    0.10561618092300
 O      2.05676754784400   -1.86729613066900    1.09296257027400
 C      2.08608443588100   -1.58787290672700   -1.20918238184200
 C      0.92343129431000   -2.06938383955400   -2.09964610306600
 H      2.81260024713000   -2.38699493428700   -1.05007689936800
 H      0.33985290344400   -2.83534791049300   -1.58365361191000
 H      0.25123128308700   -1.24520191598600   -2.34434511318000
 H      2.58709381174200   -0.74527677116100   -1.69456945353100
 H      1.69244758859200   -1.60850940212400    1.95961142485400
 H     -0.07249931953300   -0.57866938738600    1.59856637314100
