# Supplementary material for: Mining hydroformylation in complex reaction network via graph theory
Source: RSC Adv. 2021 Jul 1;11(38):23235–40. doi: 10.1039/d1ra03395f (PMC9036754; doi:10.1039/d1ra03395f)
Supplement: RA-011-D1RA03395F-s1895 [file RA-011-D1RA03395F-s1895.xyz]

18
eq444          -678.416056264573   -678.416056264573
Co      0.07534183324500   -1.16497630941000   -0.45966292888700
 H     -1.30172647392800   -1.39447909203800   -1.03609377472000
 C      1.71114061546000   -0.83967560793300    0.14072808045900
 O      2.79974441623900   -0.58027572664600    0.46568254655700
 C     -0.84692578481700    0.12635171661800    0.30270484480900
 O     -1.50013411637900    0.99356899024100    0.72234589771000
 C      0.37419107636400   -2.47146596605100   -1.60894597640500
 O      0.51525464814200   -3.27395201722000   -2.44001801000300
 C      1.25582214428300    1.08041653840900   -3.91693139974000
 O      1.48276217791900    2.09288267877200   -4.56074878567900
 C      1.80240267133100   -0.09964436702800   -3.20907563029700
 C      0.25046409037100    0.24043393658100   -3.22604135572600
 H      2.34856388983200    0.06407060966200   -2.28752452624600
 H     -0.39311469570900   -0.41506944478400   -3.79956925647300
 H     -0.19687361747100    0.61789677250800   -2.31349795057500
 H      2.11944472911500   -0.96634545194900   -3.77594450897300
 H      1.72460959029200    1.88910672972600   -0.96991652048800
 H      0.99802435369900    2.00434974072400   -1.06506892112600
