# Supplementary material for: Mining hydroformylation in complex reaction network via graph theory
Source: RSC Adv. 2021 Jul 1;11(38):23235–40. doi: 10.1039/d1ra03395f (PMC9036754; doi:10.1039/d1ra03395f)
Supplement: RA-011-D1RA03395F-s1896 [file RA-011-D1RA03395F-s1896.xyz]

18
eq445          -678.416633394080   -678.416633394080
Co      0.14578174775400   -1.14595722989300   -0.75976322534700
 H     -0.83329823340800   -1.89866325295700   -1.62320191638300
 C      1.26033728947600   -0.33611444952200    0.35911776167600
 O      1.98926995154500    0.19521456479800    1.09654685230800
 C     -1.37601899230800   -0.36470541357500   -0.35106854504600
 O     -2.41954486209900    0.10050982039800   -0.12227809179600
 C      1.05655814608200   -2.59441987889300   -1.16835346790200
 O      1.59452741170200   -3.58335781665400   -1.46859541850800
 C      1.05892784748200    1.09569365363500   -3.92581287863100
 O      1.46965937334400    1.83203850651900   -4.80979010860000
 C      1.17448299198800   -0.21367793562300   -3.24987333498700
 C      0.17111630494400    0.93811562524200   -2.75560216001600
 H      2.07114305768900   -0.40399223544600   -2.67220026240200
 H     -0.88414703260200    0.76279631303100   -2.92397170118000
 H      0.41127255189600    1.48608643992500   -1.85220842348200
 H      0.72463885547600   -1.08503812409500   -3.70892802544400
 H      2.73899075579200    1.38653724538200   -1.22870929501100
 H      2.86529438324600    1.73212789793100   -1.87288593506800
