# Supplementary material for: Mining hydroformylation in complex reaction network via graph theory
Source: RSC Adv. 2021 Jul 1;11(38):23235–40. doi: 10.1039/d1ra03395f (PMC9036754; doi:10.1039/d1ra03395f)
Supplement: RA-011-D1RA03395F-s1897 [file RA-011-D1RA03395F-s1897.xyz]

18
eq446          -678.523444526207   -678.523444526207
Co     -0.13589219226300    0.46639386926400   -1.54206002698200
 H     -0.95816828383700   -3.51933876581100   -1.49813952244300
 C      1.60312469363800    0.62118669006300   -1.72331269516700
 O      2.75243537899400    0.73700811740700   -1.89898265287400
 C     -1.65229816881500    1.15345471282600   -2.08166506419800
 O     -2.64888435338600    1.61236039404700   -2.48799479285000
 C     -0.27609541095300    0.82905687173600    0.18822081170300
 O     -0.37778623657000    1.13654190303400    1.31255733197200
 C     -0.79865074840500   -2.51259650450600   -1.09410972075900
 O     -0.41189162801200   -1.62294137595800   -1.87160650578500
 C     -1.10590145974600   -2.25717622607400    0.34998675006300
 C     -2.46742090749500   -1.53490601577500    0.46454703797200
 H     -0.31946589092000   -1.61953843439700    0.76145347091700
 H     -3.28616300285600   -2.18476245248700    0.15051316137100
 H     -2.63457401778900   -1.22613977251200    1.49639075092100
 H     -1.12405229783800   -3.19511561141600    0.90459348394300
 H     -2.47754729724500   -0.64210968104000   -0.16335351098800
 H      0.03316351205400    0.55772585496900   -3.02890108089100
