# Supplementary material for: Mining hydroformylation in complex reaction network via graph theory
Source: RSC Adv. 2021 Jul 1;11(38):23235–40. doi: 10.1039/d1ra03395f (PMC9036754; doi:10.1039/d1ra03395f)
Supplement: RA-011-D1RA03395F-s1898 [file RA-011-D1RA03395F-s1898.xyz]

18
eq447          -678.445525860084   -678.445525860084
Co      1.02709519628700   -0.62151060793400    0.67322227964800
 H      1.62481945661300   -0.64128037707700   -1.44790052770900
 C     -0.57984423405100   -0.19260746495100    1.50002582351000
 O     -1.50417965462300    0.48860471227600    1.09792317447200
 C      1.87214327393200    0.92226887129000    1.12330029115200
 O      2.30553216001200    1.96390580022700    1.39794731661400
 C      0.68798691374500   -0.15226135410000   -1.02353359998400
 O     -0.13440166526200    0.43589120998500   -1.68148550453200
 C      0.07547785486000   -2.25471653233700    0.37931245862900
 O     -0.71318238866800   -2.67379938158000   -0.46492587818900
 C      1.91590977317100   -2.48172510190800    2.07211161014900
 C      0.63338073112900   -3.12504976963800    1.51224091079500
 H      2.68285827029700   -2.37338487041000    1.29483444656200
 H     -0.13524753925100   -3.18620068311500    2.28972976680900
 H      0.81510000801800   -4.13552091355200    1.14154768484900
 H      2.35184919464700   -3.08259648059300    2.86946411912900
 H      1.71624134587600   -1.49775634637800    2.53325582098100
 H     -0.56164297905600   -0.62969380563400    2.52920887363900
