# Supplementary material for: Mining hydroformylation in complex reaction network via graph theory
Source: RSC Adv. 2021 Jul 1;11(38):23235–40. doi: 10.1039/d1ra03395f (PMC9036754; doi:10.1039/d1ra03395f)
Supplement: RA-011-D1RA03395F-s1899 [file RA-011-D1RA03395F-s1899.xyz]

18
eq448          -678.421238538691   -678.421238538691
Co      0.69747448968300    0.08475201662000    1.18730201817000
 H      0.07660184426100    0.90900218044400    0.16962959089400
 C     -0.38503876188200    1.03898295683200    2.25377850179000
 O     -1.13610342182000    1.69989813813100    2.85245561948600
 C      2.17143058779000    0.82207967894000    0.50181067518200
 O      3.06403521009000    1.37036899324100   -0.01181179226900
 C     -0.08374924610000   -1.21238184616500    0.24053368165700
 O     -0.65078822793400   -1.96288866912000   -0.44971487595300
 C      0.53103566618100    3.59816463286600   -0.23737108842700
 O      0.45918578132100    3.81145277023900    0.90030717249900
 C     -2.31901530101600    2.28309051024600   -0.31907976011900
 C     -2.39979889729100    0.94657465436600   -0.39611112895100
 H     -2.07097415120200    2.88327795124900   -1.18713187505700
 H     -2.62927923684600    0.34237778764100    0.47586508859500
 H     -2.21370292972300    0.41466528883400   -1.32255700737200
 H     -2.47573109523400    2.80386509487300    0.61972249705800
 H      1.57551886081600   -0.50123574696400    2.53635700195000
 H      1.25368177871900   -1.16213840292300    2.22697991295900
