# Supplementary material for: Mining hydroformylation in complex reaction network via graph theory
Source: RSC Adv. 2021 Jul 1;11(38):23235–40. doi: 10.1039/d1ra03395f (PMC9036754; doi:10.1039/d1ra03395f)
Supplement: RA-011-D1RA03395F-s1900 [file RA-011-D1RA03395F-s1900.xyz]

18
eq449          -678.421435062131   -678.421435062131
Co      0.56156604749200    0.13272925874100    1.43009681360200
 H     -0.58097949028300    0.93846626667600    1.04798905220000
 C      0.28430765604200    0.97558552351300    2.97788290983800
 O      0.02062581194400    1.57994162541000    3.94032797672600
 C      1.28949960266300    0.95812939448600    0.01257454894600
 O      1.65771635202500    1.52117355298900   -0.93947261207700
 C     -0.56167976148000   -1.19826992221600    1.02858949024200
 O     -1.38232581269400   -1.96968114198900    0.72433060362200
 C      0.02646195315500    3.70530093201400    1.10964614714100
 O     -0.99377104228400    3.81965285489200    1.64838631503100
 C     -1.71436548081000    2.20079982699400   -1.13113069887800
 C     -1.85475272952000    0.86714162167800   -1.11589342442600
 H     -0.85234532876000    2.67084347220100   -1.59340947324100
 H     -2.69533538064900    0.38563499775700   -0.62836727374000
 H     -1.11425151277300    0.21504864067700   -1.56801010330300
 H     -2.44042489404400    2.85079748660600   -0.65635161754600
 H      2.10224319382600   -0.39922890080000    1.94074940531200
 H      1.71259376596600   -1.08415750028200    1.81302617263100
