# Supplementary material for: Mining hydroformylation in complex reaction network via graph theory
Source: RSC Adv. 2021 Jul 1;11(38):23235–40. doi: 10.1039/d1ra03395f (PMC9036754; doi:10.1039/d1ra03395f)
Supplement: RA-011-D1RA03395F-s1901 [file RA-011-D1RA03395F-s1901.xyz]

18
eq45           -678.446733199745   -678.446733199745
Co     -0.61492588986700    0.48746917522100    0.91707439773400
 H     -2.02804359415500    0.03478088748300    0.89136067877300
 C      1.10913066437400    0.98992732951300    0.95130430832200
 O      2.21889500576300    1.33908123826800    0.97992040203100
 C     -0.60598808269200   -0.61880404439500   -0.45855785608200
 O     -0.67275183481400   -1.37906760325000   -1.34165762962000
 C     -0.76661388087100   -0.18002202918700    2.54942204736300
 O     -0.94021110017100   -0.62864590029800    3.61212205675400
 C      1.22740608000000    1.83031550832200   -2.17543141878600
 O      1.69405100866900    0.78004059483500   -2.31885158869400
 C     -1.37151777238400    2.25372934488900    0.00449661726200
 C     -1.35329747382200    2.43128400373500    1.38616782789800
 H     -2.28642823202500    1.96803746470600   -0.49627203869600
 H     -0.55461317807500    2.98577463687000    1.86330268073500
 H     -2.25547773534400    2.28699775563300    1.96587312079200
 H     -0.58988787035000    2.66340636946800   -0.62328767549400
 H     -1.42849271719500    1.46659672999600   -2.69444492643900
 H     -1.73595989868900    0.79832011560400   -2.60280038838700
