# Supplementary material for: Mining hydroformylation in complex reaction network via graph theory
Source: RSC Adv. 2021 Jul 1;11(38):23235–40. doi: 10.1039/d1ra03395f (PMC9036754; doi:10.1039/d1ra03395f)
Supplement: RA-011-D1RA03395F-s1902 [file RA-011-D1RA03395F-s1902.xyz]

18
eq450          -678.467628588928   -678.467628588928
Co      0.61845058515000    1.42042667544300   -1.16321572504100
 H     -0.71017117569700    1.68439557860700   -1.76633241491900
 C      2.25208509431800    1.11836412828200   -0.47987865354800
 O      3.32086546436300    0.92904056254300   -0.06692959240900
 C      0.56578918001000    3.18620313342000   -0.91979865493100
 O      0.47749367766800    4.33681773826700   -0.76277658400900
 C     -0.38804831069300    0.41048174147600   -0.07955442414800
 O     -1.09341615859900   -0.25292218189100    0.56722937901800
 C      0.90347844928700    0.68883707702800   -2.76258148638500
 O      1.03811000499500    0.16909360930600   -3.79675117980600
 C      1.79106747981800   -2.04128628672300    0.31865831571800
 C      1.59070662308200   -1.97561823390700   -1.00562644866600
 H      2.77027835976000   -1.86882526595400    0.75194215615400
 H      0.60804961766800   -2.12461627939500   -1.44057843220000
 H      2.39910628467700   -1.74996290459300   -1.69363347603900
 H      0.97575224221400   -2.24640925774100    1.00358683446400
 H      1.58877455924400    0.01050736000500    2.05754018691100
 H      1.26956276988600    0.66727787712700    2.18824876519100
