# Supplementary material for: Mining hydroformylation in complex reaction network via graph theory
Source: RSC Adv. 2021 Jul 1;11(38):23235–40. doi: 10.1039/d1ra03395f (PMC9036754; doi:10.1039/d1ra03395f)
Supplement: RA-011-D1RA03395F-s1903 [file RA-011-D1RA03395F-s1903.xyz]

18
eq451          -678.468403932285   -678.468403932285
Co      1.32363226220200   -0.19377229876300    0.11250669231500
 H     -1.11308976338800   -0.87952072457500   -0.42846479967100
 C      1.07556032032500    0.33465216048100    1.80101544933300
 O      0.89007144604700    0.67359530536900    2.89837895038800
 C     -0.61030145463900    0.04548342626100   -0.06894862864000
 O     -1.26885417862700    1.05522717037100    0.16158386273700
 C      1.38590445347400    1.06268489754600   -1.14880420460000
 O      1.40058175760300    1.89290319297800   -1.96501542315800
 C      3.11785533500300   -0.43845325990200    0.23066393084900
 O      4.26318727306100   -0.62537151931800    0.28217944774100
 C      1.13244997441200   -1.98624212790500   -0.99571966832400
 C      0.93818130289000   -2.25715660672700    0.36307245902800
 H      0.29732437022600   -1.84468718147300   -1.67098664451200
 H      1.73226934032000   -2.69955234552900    0.95164311302900
 H     -0.05602317656200   -2.33949036898200    0.78427399512100
 H      2.07495032233400   -2.22658412873400   -1.47043160927000
 H      2.85936042157500   -0.52464046435800   -2.66646600380000
 H      3.58573576257900   -0.63123045925100   -2.77242987216700
