# Supplementary material for: Mining hydroformylation in complex reaction network via graph theory
Source: RSC Adv. 2021 Jul 1;11(38):23235–40. doi: 10.1039/d1ra03395f (PMC9036754; doi:10.1039/d1ra03395f)
Supplement: RA-011-D1RA03395F-s1904 [file RA-011-D1RA03395F-s1904.xyz]

18
eq452          -678.462080758035   -678.462080758035
Co     -0.27675319704300    0.61175804398500   -0.46642002916400
 H     -0.09548052127000   -0.84912423759800   -1.64029572888300
 C      0.87118772352900    1.92628229464500   -0.74503671872300
 O      1.64245034564100    2.80084557385400   -0.81314261666600
 C     -1.68283006768300    1.25389542491900   -1.35085550646500
 O     -2.60304029518300    1.65524438704500   -1.94145990471800
 C     -1.07715275766400    0.18068760516500    1.04829960987900
 O     -1.53703971506100   -0.04978140239900    2.09747666938200
 C      0.88401684454700    0.76845937379900   -3.72911722115800
 O     -0.09568204307000    0.29131686895900   -4.12592571079800
 C      0.81138914238500   -1.30001373550700   -1.12033199748200
 C      1.23877570087100   -0.49854516582900    0.09800519243600
 H      1.57974077060100   -1.32288860170500   -1.89179908954100
 H      1.12866390472500   -1.01690871566500    1.04589881007000
 H      2.22175612055900   -0.04333066217800    0.02042018483100
 H      0.47811588503100   -2.30509197360700   -0.86652851535200
 H     -2.06622556742700   -1.59349437843900   -0.82309569838900
 H     -2.19154907634300   -2.30724706000200   -0.98601665850000
