# Supplementary material for: Mining hydroformylation in complex reaction network via graph theory
Source: RSC Adv. 2021 Jul 1;11(38):23235–40. doi: 10.1039/d1ra03395f (PMC9036754; doi:10.1039/d1ra03395f)
Supplement: RA-011-D1RA03395F-s1905 [file RA-011-D1RA03395F-s1905.xyz]

18
eq453          -678.472107076193   -678.472107076193
Co      0.40768242051700    0.55554922582600   -0.61873128772500
 H     -3.68236405972600    0.78078614017300    0.19276655244100
 C      0.34234301090800   -0.95029683852200    0.16527994048200
 O      0.23591852749100   -1.99072480760100    0.69294545025700
 C     -2.75157327460100    1.34254484911500    0.34482531784200
 O     -2.19836914530200    1.46120979128000    1.44086999387000
 C      2.04154916620900    1.08845748874600   -0.15365887376700
 O      3.11986278363600    1.39798306125300    0.16287610678500
 C     -2.19778945193700    1.98954501449600   -0.92043449189200
 O     -2.89801568819600    2.00791803439300   -1.94145781427900
 C     -0.81479463194700    2.58811529492200   -0.83421088736700
 C     -0.00845274505400    2.32102003703700   -2.12358959653400
 H     -0.34043606465900    2.25704772629200    0.11247196898200
 H     -0.65124451428900    2.54547895930900   -2.97483305852500
 H      0.88923752398700    2.93280546940500   -2.16653937130800
 H     -0.90509164146000    3.67033422861600   -0.71088286418200
 H      0.26912132403300    1.24853622022600   -2.31648713303200
 H     -0.90289770672100   -0.10777085135500   -0.99561854575000
