# Supplementary material for: Mining hydroformylation in complex reaction network via graph theory
Source: RSC Adv. 2021 Jul 1;11(38):23235–40. doi: 10.1039/d1ra03395f (PMC9036754; doi:10.1039/d1ra03395f)
Supplement: RA-011-D1RA03395F-s1906 [file RA-011-D1RA03395F-s1906.xyz]

18
eq454          -678.499538937788   -678.499538937788
Co     -0.15973698165500    0.01374570434200    0.40973527545900
 H     -3.47912163355900    2.03667875330800    0.35783612332100
 C      1.12905345278100   -0.86560700951800   -0.27331438850600
 O      1.99033874153600   -1.42944289060800   -0.83691703815100
 C     -2.43269426655400    1.84813629454600    0.10752375431100
 O     -1.85367887335200    0.84585474791700    0.55843036331300
 C      0.69184845255700    0.87175516252900    1.71025756463300
 O      1.31062631766800    1.45283990547200    2.51299404951100
 C     -1.76695146645900    2.89672084021000   -0.77198431378200
 O     -2.43417627044400    3.91902981853000   -0.99709615024700
 C     -0.40634033191300    2.61555043801400   -1.33199457978200
 C     -0.53904282536500    1.68172890165500   -2.55509191989000
 H      0.21520503174700    2.11632674851200   -0.58044434782400
 H     -1.07732710553600    0.76696439486200   -2.29406820814400
 H     -1.05893223562200    2.18731536518600   -3.37002142313400
 H      0.06213998805800    3.55731003486400   -1.61383921552500
 H      0.45499650595300    1.38443188940800   -2.89047212042200
 H     -0.69152066686600   -0.76080005539500   -0.78594201879900
