# Supplementary material for: Mining hydroformylation in complex reaction network via graph theory
Source: RSC Adv. 2021 Jul 1;11(38):23235–40. doi: 10.1039/d1ra03395f (PMC9036754; doi:10.1039/d1ra03395f)
Supplement: RA-011-D1RA03395F-s1907 [file RA-011-D1RA03395F-s1907.xyz]

18
eq455          -678.405331662330   -678.405331662330
Co     -0.67556124560700   -0.98903445530100    0.53182574069600
 H     -1.32640675710600   -2.15293776013400   -0.03853597766000
 C     -1.16785086991100   -0.21983966666800   -1.00502544251300
 O     -1.53047729785200    0.24259768757600   -2.01465282638800
 C     -1.87787824322800   -1.21429715900500    1.83385520547500
 O     -2.69679094521600   -1.39091347336400    2.64823656566500
 C      0.78096730627300   -2.04463674150200    0.52649141739100
 O      1.67199850260500   -2.79670305227900    0.48732385902300
 C      0.43480482492500    2.30083522542100    1.96652406787900
 O      1.07863648703900    3.21008143337100    2.45737045103900
 C      0.50762326217900    0.88700646926400    1.47390889212000
 C     -0.83222931164300    1.78838278437800    1.46032368827800
 H      1.05062754177400    0.73992868607700    0.54540560570900
 H     -1.61151704385300    1.50967513643600    2.15827487503300
 H     -1.19155110395400    2.11136993267100    0.49141226624700
 H      0.62311067123300    0.12766827488400    2.24177580863000
 H     -3.64165160297700    1.28987354349400    0.55119560913600
 H     -3.28912098096700    0.64398901044800    0.45232374211700
