# Supplementary material for: Mining hydroformylation in complex reaction network via graph theory
Source: RSC Adv. 2021 Jul 1;11(38):23235–40. doi: 10.1039/d1ra03395f (PMC9036754; doi:10.1039/d1ra03395f)
Supplement: RA-011-D1RA03395F-s1908 [file RA-011-D1RA03395F-s1908.xyz]

18
eq456          -678.443172319019   -678.443172319019
Co     -0.23234358366100   -0.54852583909500   -0.93465404714600
 H      0.80634963548000    0.23094683360700    2.20033021340200
 C      1.42620248639600   -0.08262588342700   -1.16233177031300
 O      2.51662775162400    0.26185546999800   -1.39484137250300
 C     -0.21426588575300    0.88160958759300    0.33586309057300
 O     -0.09009392699000    2.10884169056700    0.29846055284900
 C     -0.04801558783500   -2.15253989110100   -1.64248040463200
 O      0.07899388883700   -3.23998551189300   -2.04347719551300
 C     -0.13335472360200    0.08922709703300    1.64375802221500
 O     -1.00938333376000   -0.70041415355800    2.02076860287500
 C     -2.18734565927200    0.25755517698000   -0.66312860837400
 C     -2.23796161572000   -0.96972709281300   -1.32956906575700
 H     -2.19847099674000    1.18714921509500   -1.21719359725000
 H     -2.54734252786300   -1.85813469880000   -0.79126610129600
 H     -2.31568266965900   -0.99519353506400   -2.41026490759300
 H     -2.49356114472200    0.29984249221600    0.37494175179900
 H     -0.35997447870700    1.51897907021100   -2.77719250862700
 H     -0.27287373315300    2.03568497216200   -2.24745545944900
