# Supplementary material for: Mining hydroformylation in complex reaction network via graph theory
Source: RSC Adv. 2021 Jul 1;11(38):23235–40. doi: 10.1039/d1ra03395f (PMC9036754; doi:10.1039/d1ra03395f)
Supplement: RA-011-D1RA03395F-s1909 [file RA-011-D1RA03395F-s1909.xyz]

18
eq457          -678.422671893161   -678.422671893161
Co      0.60211555924500    0.98266381109600    0.05684905741500
 H      1.02273611568400   -0.77125502201300   -1.99310334591000
 C      0.63985197140400    2.70903440936400    0.58136027138200
 O      0.57529870169600    3.83513772453700    0.85456999072500
 C     -0.10100189514000    0.22553318558700    1.48532204479200
 O     -0.58054799963200   -0.29402917428400    2.40914978816900
 C     -0.75999249957300    0.10453924045100   -1.05847092101000
 O     -1.91211311719300   -0.24561643777500   -0.97961826842200
 C      0.47647440137900    0.14246024538500   -1.77181878664600
 O      1.05198699789800    1.35052580296900   -1.81395053834100
 C      0.04112289531400   -2.71882073705600   -0.01042055054700
 C      1.30438383677300   -2.48197504054700    0.37329317421900
 H     -0.21157404854000   -2.92525418522700   -1.04526364798500
 H      1.55020469856900   -2.26388796454600    1.40742314747000
 H      2.12758990446300   -2.48826986388300   -0.33421163287600
 H     -0.78278840921600   -2.68602972181800    0.69330184382900
 H      2.55517839728500    0.66890567326500    0.40678647408900
 H      2.27986273729700   -0.03920985202100    0.34283781355300
