# Supplementary material for: Mining hydroformylation in complex reaction network via graph theory
Source: RSC Adv. 2021 Jul 1;11(38):23235–40. doi: 10.1039/d1ra03395f (PMC9036754; doi:10.1039/d1ra03395f)
Supplement: RA-011-D1RA03395F-s1910 [file RA-011-D1RA03395F-s1910.xyz]

18
eq458          -678.443621265157   -678.443621265157
Co      0.33179599740400    0.02456927292500    0.41607228999200
 H     -0.62988323214900   -1.18524125388000   -1.68497954112300
 C      1.49427055750900    1.34930109099400    0.34946425814300
 O      2.28284783482000    2.20953219385300    0.39013804744600
 C     -1.24351576060600   -0.24002431751900    1.15120986541100
 O     -2.25459010566200   -0.42217811141400    1.70806034895800
 C     -0.66814216881700    0.89170652905400   -1.19123661840800
 O     -1.28951063965000    1.90727800412400   -1.27562376109200
 C     -0.03202497831900   -0.28728229742100   -1.58164571453700
 O      1.06323424611700   -0.13655388232100   -2.46821972588000
 C      0.74982437268200   -2.06777713673600    0.79124783530800
 C      1.93978794156500   -1.42130734421300    0.49640501019200
 H      0.22017508455000   -2.62896859332600    0.03168541106600
 H      2.59697452651700   -1.08767107135500    1.28822282551100
 H      2.38343638733200   -1.50853213000200   -0.48905051019300
 H      0.46950079429300   -2.24858246918400    1.82053783615400
 H      0.56966841296600    0.31967918234000    1.86969067895500
 H      1.89493897685100   -0.36349557192800   -2.01794262120400
