# Supplementary material for: Mining hydroformylation in complex reaction network via graph theory
Source: RSC Adv. 2021 Jul 1;11(38):23235–40. doi: 10.1039/d1ra03395f (PMC9036754; doi:10.1039/d1ra03395f)
Supplement: RA-011-D1RA03395F-s1911 [file RA-011-D1RA03395F-s1911.xyz]

18
eq459          -678.400081948644   -678.400081948644
Co      0.67409142365600    0.00176919428400    0.55784415992300
 H      0.16993454877900   -0.72569064662300   -0.67872346784100
 C     -0.62641910576700   -0.74969142019500    1.47235983407900
 O     -1.54182208191200   -1.16093942901400    2.05528970640900
 C      1.30830166874400    1.25328615518000   -0.49857880825200
 O      1.63264083621100    2.13053037419900   -1.18668480988500
 C      2.06490014559400   -1.12468664566800    0.78499503825400
 O      2.96163185670100   -1.84077244596100    0.94206859200900
 C     -2.41979005363000    0.51495170456400   -1.18190416798100
 O     -1.96382613957600    1.24682069808200   -1.95781775369200
 C     -1.94757939579200    2.42366129818600    1.65516489770800
 C     -1.21178319967200    3.20963839917700    0.85340751563100
 H     -1.50386306384000    1.93687408357900    2.51753204075400
 H     -1.62625689347400    3.67828347439400   -0.03185980257400
 H     -0.15796539092200    3.37658872259100    1.05143212220300
 H     -2.99447992406300    2.22059766373300    1.46017739792800
 H      1.07341064755700    0.81663363474100    1.78021620788800
 H     -0.42634292734200    0.96205317427000    0.44604552859400
