# Supplementary material for: Mining hydroformylation in complex reaction network via graph theory
Source: RSC Adv. 2021 Jul 1;11(38):23235–40. doi: 10.1039/d1ra03395f (PMC9036754; doi:10.1039/d1ra03395f)
Supplement: RA-011-D1RA03395F-s1912 [file RA-011-D1RA03395F-s1912.xyz]

18
eq46           -678.440683571726   -678.440683571726
Co     -0.03278286798700   -0.91863561403600    0.33166607171000
 H     -0.26907905702100   -0.05738666413600    1.52241962751200
 C      0.16555293470000   -1.72469101878900   -1.23965110482400
 O      0.30257084761700   -2.24954835255600   -2.27130270916800
 C      1.14826365099200    0.35924247256500    0.10089773058600
 O      1.88012876874700    1.26429351782800   -0.01341814220600
 C     -1.79432304879800   -0.83581444091000    0.42048717538200
 O     -2.95094031752100   -0.70947669115500    0.52443340207300
 C      1.12177811434500    1.09796551753300    3.37927048547600
 O      2.16588170827800    0.60425857702900    3.26912015894200
 C      0.74428880407900   -2.02659967589900    2.11237362772700
 C      0.44211459287000   -2.96269252945500    1.15164176305200
 H      1.75587769072800   -1.66053066329300    2.22948425788000
 H     -0.51003791811000   -3.47732690881100    1.15109373153100
 H      1.22106716919500   -3.36079776733200    0.51289030283100
 H      0.04274324482000   -1.80085128116800    2.90534863318700
 H      2.82974861624800   -1.65112626333100    0.16822314631800
 H      3.34163904496700   -2.13711202210000    0.40031915345700
