# Supplementary material for: Mining hydroformylation in complex reaction network via graph theory
Source: RSC Adv. 2021 Jul 1;11(38):23235–40. doi: 10.1039/d1ra03395f (PMC9036754; doi:10.1039/d1ra03395f)
Supplement: RA-011-D1RA03395F-s1913 [file RA-011-D1RA03395F-s1913.xyz]

18
eq460          -678.422615711545   -678.422615711545
Co      0.06664831097700   -0.48464376696400    0.45946681655300
 H      1.33539172806800   -1.10752298080400    0.11264861072800
 C     -0.56755845496500   -2.13801083149500    0.18464504785800
 O     -0.92749523413400   -3.22774459240000   -0.01940238924000
 C      0.39124264865000    0.55330486134100   -0.95969283662500
 O      0.65803483269100    1.22608173988000   -1.87515276907000
 C      0.94902406082900   -0.00476570562800    1.93499534594200
 O      1.57194703306800    0.33867190056300    2.86018592799700
 C     -2.53084330956600    1.88083515888000   -0.98356378188600
 O     -2.43344338251600    2.93992836613700   -1.44103130460000
 C     -0.85395646254200    2.84423118265800    1.77579018657200
 C      0.11451741953300    3.11140607379600    0.88747487433600
 H     -0.64886561440000    2.29202327878800    2.68688790930500
 H     -0.08464044288500    3.64623284653100   -0.03452995271400
 H      1.13506098322300    2.78176540441100    1.04946567841800
 H     -1.88015415376600    3.15720692112400    1.61579746181900
 H     -1.36930935699200    0.02924829120600    1.25723609765200
 H     -1.46081765400200    0.33165984148200    0.52974330809500
