# Supplementary material for: Mining hydroformylation in complex reaction network via graph theory
Source: RSC Adv. 2021 Jul 1;11(38):23235–40. doi: 10.1039/d1ra03395f (PMC9036754; doi:10.1039/d1ra03395f)
Supplement: RA-011-D1RA03395F-s1914 [file RA-011-D1RA03395F-s1914.xyz]

18
eq461          -678.421948426556   -678.421948426556
Co     -0.09732873706600   -0.23724816479200   -0.08791539789300
 H      0.90904695331200   -1.28753454075900   -0.05003492340900
 C     -0.86712719605400   -1.20654522418300    1.20625947032300
 O     -1.31355573570700   -1.82623637369500    2.08770432658200
 C     -0.21078280939700   -0.68561979948000   -1.81800352721800
 O     -0.22919501883200   -1.01323058825400   -2.93612358429000
 C      1.26472138060300    0.80441161476400    0.42638655499800
 O      2.17237417104200    1.43379109127800    0.80219257835100
 C     -0.05042906614500    2.74026633368900   -2.01126449052100
 O     -0.08314528398000    3.42896049324100   -1.07861769362900
 C     -0.98730745576100    1.79991214746000    2.64753949379200
 C     -0.82456370164700    2.92118652227600    1.92894604223600
 H     -0.14044834399800    1.27622513366700    3.07807177669400
 H     -1.66383546262100    3.43174247719300    1.46945106641500
 H      0.15761481952600    3.34486510529400    1.75375720923500
 H     -1.96450488891400    1.35356377318300    2.80002244686000
 H     -1.13913121233600    1.11633454881800    0.22913226512900
 H     -1.46761946075900    0.77506343979000   -0.40653938248100
