# Supplementary material for: Mining hydroformylation in complex reaction network via graph theory
Source: RSC Adv. 2021 Jul 1;11(38):23235–40. doi: 10.1039/d1ra03395f (PMC9036754; doi:10.1039/d1ra03395f)
Supplement: RA-011-D1RA03395F-s1915 [file RA-011-D1RA03395F-s1915.xyz]

18
eq462          -678.373694279376   -678.373694279376
Co     -0.12117147499600    0.23482330342300   -0.55239842945600
 H      0.99479772435100    1.07748264045000    0.09301086504800
 C     -1.58299447929100   -0.80760437244800   -1.06363309686600
 O     -2.16751946879700   -1.37524977090700   -1.98645083094700
 C     -0.85758433562000    1.82025735920400   -0.32755901990300
 O     -1.26805912191400    2.89699314453400   -0.15331948350000
 C      0.91878365443500   -0.95666173929600    0.22669965659800
 O      1.65985984408700   -1.67967840852100    0.76146088308500
 C     -1.70176017344600   -0.59421135624800    0.35136242168600
 O     -2.17186679597100   -0.66351858139000    1.45802603412900
 C      1.07935965440000   -0.18866275493300   -2.35707345908100
 C      0.35554846743400    0.96282728669000   -2.58319849812100
 H      0.69115966487800   -1.14944262865400   -2.67107133343500
 H      0.81786936508100    1.93456678047000   -2.46078898561600
 H     -0.60696027975900    0.91595103604100   -3.07699641631700
 H      2.11848638362900   -0.13323915433700   -2.05655744693800
 H      0.10003759919200    0.86975971059800    2.10992125173500
 H     -0.03075409311100    0.79854102087700    2.83705098108500
