# Supplementary material for: Mining hydroformylation in complex reaction network via graph theory
Source: RSC Adv. 2021 Jul 1;11(38):23235–40. doi: 10.1039/d1ra03395f (PMC9036754; doi:10.1039/d1ra03395f)
Supplement: RA-011-D1RA03395F-s1916 [file RA-011-D1RA03395F-s1916.xyz]

18
eq463          -678.446542122726   -678.446542122726
Co      0.23316875902200   -0.32698056314300    0.40312454985100
 H     -1.10332078285200    0.03055912705200    0.92963372086000
 C      1.83994265684100   -0.70256124358900   -0.29835409331600
 O      2.90055267043100   -0.92021389344900   -0.72435140028500
 C      0.10472982996900    1.38513780822800   -0.01306428486000
 O     -0.06664536392000    2.51459402699600   -0.25130534531600
 C     -0.78663067933000   -1.52000068512300   -0.41068123515400
 O     -1.52279181178900   -2.28476987178000   -0.89498446016900
 C     -2.16651766967100    0.67012919802000    2.99236823237800
 O     -1.78829018649200    1.76391417860500    3.07000310999300
 C      1.04771577630700   -0.18688121171200    2.36917870749500
 C      0.41492599132400   -1.41940394752300    2.22464803015400
 H      0.55600930377300    0.65164447545300    2.84368586299000
 H      0.99041700626700   -2.31268841252500    2.01716551895700
 H     -0.59492205273300   -1.56577739298800    2.58686954340400
 H      2.12443997881100   -0.10550703658900    2.29044827889700
 H      2.05438245267900    2.50420968319000    1.86065579525100
 H      2.47725732928600    2.07981417638600    1.42394879102400
