# Supplementary material for: Mining hydroformylation in complex reaction network via graph theory
Source: RSC Adv. 2021 Jul 1;11(38):23235–40. doi: 10.1039/d1ra03395f (PMC9036754; doi:10.1039/d1ra03395f)
Supplement: RA-011-D1RA03395F-s1917 [file RA-011-D1RA03395F-s1917.xyz]

18
eq464          -678.400888570927   -678.400888570927
Co      0.88435525976400    0.10791982746300   -0.45390731090100
 H      0.51663419332600    0.13415851572200    1.00858460947300
 C      1.04921137655600    1.90470323380100   -0.48240020784700
 O      1.14866017791400    3.05847083755200   -0.48361242781700
 C     -0.81657742881700   -0.06695440379200   -0.88063915667800
 O     -1.93172981642200   -0.23991440673900   -1.14688388267600
 C      2.48399618396700   -0.36436402010700    0.10102322606600
 O      3.50977001784800   -0.72735908973900    0.50253719880300
 C     -0.30485354900100   -1.73789402447400    2.40888308067300
 O     -1.34525603804400   -1.83896308581900    1.90302614054000
 C     -1.56088159470000    1.61394923410400    1.72654673623200
 C     -1.87006098118300    2.56715817141000    0.83507602690300
 H     -2.07460825569600    0.65890335244900    1.73196468327100
 H     -1.34755566083900    3.51667528526700    0.81404326725100
 H     -2.64436668469000    2.41104319860500    0.09166906656200
 H     -0.76912519574000    1.74460381923200    2.45660197963700
 H      1.28406505794600   -0.00907506727500   -1.91397280105300
 H      0.74885195209000   -1.35955561813600   -0.47511656368200
