# Supplementary material for: Mining hydroformylation in complex reaction network via graph theory
Source: RSC Adv. 2021 Jul 1;11(38):23235–40. doi: 10.1039/d1ra03395f (PMC9036754; doi:10.1039/d1ra03395f)
Supplement: RA-011-D1RA03395F-s1918 [file RA-011-D1RA03395F-s1918.xyz]

18
eq465          -678.462629803449   -678.462629803449
Co     -0.09937503213500    0.47053342398800   -0.51402939672400
 H     -0.10319129978200    3.02212866015000    1.32620148460100
 C      1.15022410429600    0.60822291764800   -1.75046478051400
 O      2.05274930524000    0.67430184190500   -2.48734236499700
 C     -1.27449621847100   -0.46073427886900   -1.50487194523100
 O     -2.02534531655900   -1.07188476000700   -2.14932663278000
 C     -0.14518784994600   -0.55023388088200    0.93170860891600
 O     -0.06363980978400   -1.20793916920500    1.89287074376100
 C      0.70290235634400    3.86173295799200   -1.62500913397400
 O      0.04631763139100    4.46663725103100   -0.88463463055500
 C      0.58851801114800    2.27282210751100    1.72039992917200
 C      1.26639708264800    1.49506478331300    0.58886023446400
 H      1.34090244311700    2.79765664323900    2.31850267109800
 H      2.01560399160300    0.79834860400600    0.97235997833300
 H      1.79028814080800    2.19328339159000   -0.07101810870600
 H      0.02304361603500    1.61897096526900    2.38919185831200
 H     -1.01820963459800    1.99217707308000   -0.69732666793500
 H     -1.34303782939000    1.68376428434700   -0.05139478357000
