# Supplementary material for: Mining hydroformylation in complex reaction network via graph theory
Source: RSC Adv. 2021 Jul 1;11(38):23235–40. doi: 10.1039/d1ra03395f (PMC9036754; doi:10.1039/d1ra03395f)
Supplement: RA-011-D1RA03395F-s1919 [file RA-011-D1RA03395F-s1919.xyz]

18
eq466          -678.448784386635   -678.448784386635
Co      0.23860899251700    1.26796957805300    0.13998207273000
 H     -0.54069442173700   -2.03428286929300    1.61738472804300
 C      1.79178784001500    0.98000375344800   -0.61377277741900
 O      2.78591834600600    0.82658623614500   -1.20692132705300
 C     -1.32105524531000    1.57920915417000   -0.60808607621300
 O     -2.29349473043100    1.81081818227800   -1.21155995747800
 C     -0.11250467652200   -0.54764606133900   -0.02885653038500
 O     -0.16938233454100   -1.40584723704800   -0.90895845629100
 C     -0.36890050416800   -0.96237972267700    1.43915559680600
 O     -0.36807524730100   -0.12411175943600    2.35241962446500
 C      1.24147549752900    2.70749523667800    1.32172849377500
 C     -0.11349802630400    3.01154017284000    1.29344608812900
 H      1.95931850155000    3.27953388620000    0.74777405451500
 H     -0.77164877342500    2.60614919766800    2.05379157965200
 H     -0.49173209867600    3.82656770801900    0.68971787942300
 H      1.63508845578600    2.07348774742500    2.10917754225000
 H      2.73019276865200   -0.51606219800600    1.62268555980100
 H      2.27829885562800   -0.11709746278300    2.05477897509300
