# Supplementary material for: Mining hydroformylation in complex reaction network via graph theory
Source: RSC Adv. 2021 Jul 1;11(38):23235–40. doi: 10.1039/d1ra03395f (PMC9036754; doi:10.1039/d1ra03395f)
Supplement: RA-011-D1RA03395F-s1920 [file RA-011-D1RA03395F-s1920.xyz]

18
eq467          -678.478360757792   -678.478360757792
Co     -1.37714200303200    0.88621163801800    0.62333420221500
 H      0.76567064228500   -0.10843524756000   -1.29243024113700
 C     -0.16938779138700    2.10095015139700    0.41319585146300
 O      0.61370948124500    2.94572412438700    0.22060437949500
 C     -1.09794567881900    0.35374702918100    2.28583374596600
 O     -0.89305921611000    0.00704794758800    3.38115964441100
 C      0.79663028297200   -0.62167135833900   -0.32128375865600
 O      1.71850844421700   -0.48600646111100    0.49355899249700
 C     -0.31920419086500   -1.61626722964400   -0.08318554265700
 O     -1.08006347771500   -1.97093997251300   -0.99594792911400
 C     -3.02505397377500    0.25395487015300   -0.62267864724600
 C     -2.01417673744300    1.21769560082200   -1.15332772156000
 H     -4.01951213570000    0.67119966045100   -0.48758540776000
 H     -1.36243158258100    0.83952816703300   -1.93669690452300
 H     -2.35632843413500    2.23216559109100   -1.33320262672400
 H     -3.03338352125900   -0.69995693308700   -1.14441907455000
 H     -2.76085935323400   -0.11452322262700    0.47390719734700
 H     -0.35043648377500   -2.05475600794000    0.92371194395800
