# Supplementary material for: Mining hydroformylation in complex reaction network via graph theory
Source: RSC Adv. 2021 Jul 1;11(38):23235–40. doi: 10.1039/d1ra03395f (PMC9036754; doi:10.1039/d1ra03395f)
Supplement: RA-011-D1RA03395F-s1921 [file RA-011-D1RA03395F-s1921.xyz]

18
eq468          -678.422015575535   -678.422015575535
Co      0.70782232024600    0.99474453383300   -0.67823447923900
 H      0.75237010356600    1.87999397108900   -1.83345949478200
 C      1.54622235732900   -0.14389839832400   -1.77152938375900
 O      2.07334264570300   -0.85524898427300   -2.53039536440300
 C     -1.06930912611100    1.16918132378200   -0.86722778750900
 O     -2.20778027467900    1.37432470311800   -1.01062639878100
 C      1.51900471251800    2.36417650200400    0.13561919750500
 O      1.99507278939900    3.29332921778300    0.65587405080800
 C     -1.42509236783300   -1.86401392169700   -0.13450103882500
 O     -0.53453830941800   -2.39500506811000    0.38510502256100
 C     -1.65372935842500    0.34397512434500    2.30449519707700
 C     -0.97226875429600    1.49719458960500    2.38520423898000
 H     -2.54082955231300    0.25601237223100    1.68616515484000
 H     -0.06859342141500    1.58753333279400    2.97899789509600
 H     -1.28294061045500    2.37845434317400    1.83445767987700
 H     -1.32967542241800   -0.54530110107800    2.83465612567800
 H      0.39977437130600    0.20082700063900    0.81969971563100
 H      1.05167666797900   -0.16277400198800    0.54912319361700
