# Supplementary material for: Mining hydroformylation in complex reaction network via graph theory
Source: RSC Adv. 2021 Jul 1;11(38):23235–40. doi: 10.1039/d1ra03395f (PMC9036754; doi:10.1039/d1ra03395f)
Supplement: RA-011-D1RA03395F-s1922 [file RA-011-D1RA03395F-s1922.xyz]

18
eq469          -678.494060061902   -678.494060061902
Co      1.15741942942900   -0.26414161726400   -0.57345107265900
 H     -0.48804384385400    1.59655616056500   -1.34142651069500
 C      1.08593410464500    0.17074821099600    1.12631822598700
 O      1.01302204888300    0.52159679516200    2.23477747458100
 C      0.75374769837300   -2.04021610062200   -0.47138260055400
 O      0.54264352945900   -3.17913888021400   -0.41458973006400
 C     -1.64460797922500   -0.21916809087900   -0.88424668439500
 O     -2.44421997157000    0.29849191353200   -0.09315590523700
 C     -0.48004901726900    0.51251122510200   -1.45725941771900
 O      0.28808965254500   -0.06964488425900   -2.35877367827200
 C      2.12275581320600    1.38733806913900   -0.86835666132300
 C      3.14666332643500    0.39200508505700   -1.35260872259700
 H      1.63414726833300    1.95284011135600   -1.65597836943600
 H      4.08132436082100    0.42652079954300   -0.79785837297300
 H      3.29594306524700    0.44411105377700   -2.42830006608800
 H      2.41126478712000    2.00422665855500   -0.02334671439800
 H      2.80105004692600   -0.70014486895200   -1.20286610127800
 H     -1.73484052779000   -1.26680285364600   -1.21714270219100
