# Supplementary material for: Mining hydroformylation in complex reaction network via graph theory
Source: RSC Adv. 2021 Jul 1;11(38):23235–40. doi: 10.1039/d1ra03395f (PMC9036754; doi:10.1039/d1ra03395f)
Supplement: RA-011-D1RA03395F-s1923 [file RA-011-D1RA03395F-s1923.xyz]

18
eq47           -678.446348017921   -678.446348017921
Co     -1.09312466719800   -0.26383541632700   -0.01022874228300
 H     -1.52114037368800   -1.01338780136000    1.19696493174000
 C     -0.45037631080100    0.53604449933100   -1.49099238344500
 O     -0.00520663829100    0.99144060987800   -2.46340088457100
 C     -1.22519180999100   -1.90162926211400   -0.66165519264500
 O     -1.35521406055000   -2.99915342530200   -1.03591057448500
 C      0.15733610280300    0.20812125934300    1.14066664399200
 O      0.94444547623100    0.50366894648900    1.95109349516600
 C     -0.16807292445500    3.55652658838600    0.80264026459600
 O      0.35204575357800    3.18053945308100   -0.16305364008800
 C     -3.13937350899100    0.23880502095500   -0.28335592218000
 C     -2.55736081354100    1.15647018419300    0.58837723759900
 H     -3.27733006840400    0.48226831225700   -1.33037738509400
 H     -2.67374861262500    1.05519133361800    1.65902615073900
 H     -2.25037761550200    2.12868134576000    0.22866445344500
 H     -3.72045898966600   -0.58998509548900    0.09837664737400
 H     -2.66838110535600    2.53340012497400   -1.98178767517000
 H     -1.99664187469000    2.84136207726500   -1.91897851578900
