# Supplementary material for: Mining hydroformylation in complex reaction network via graph theory
Source: RSC Adv. 2021 Jul 1;11(38):23235–40. doi: 10.1039/d1ra03395f (PMC9036754; doi:10.1039/d1ra03395f)
Supplement: RA-011-D1RA03395F-s1924 [file RA-011-D1RA03395F-s1924.xyz]

18
eq470          -678.465576931471   -678.465576931471
Co     -0.13363042584100   -0.49533009044300    0.05668111628600
 H      0.40440400849800    0.87565353348500    0.13385369363500
 C     -0.77878850501100   -2.16544648001300   -0.03346944328800
 O     -1.19382815140600   -3.24900896883900   -0.09070441594600
 C      0.62404803269100   -0.30581474668000   -1.54088085524600
 O      1.15441359666800   -0.06123814567400   -2.55057770315200
 C      0.96727890490300   -0.59703488493800    1.45233067949400
 O      1.71012817797100   -0.53518923206400    2.34908125721100
 C     -1.60212267252400    0.47702116943500    0.33080476085300
 O     -2.47419268548500    1.22909807103900    0.51562578666600
 C      0.81596007879500    2.96699554929500    1.13372366131600
 C      0.68256397630100    3.16456504684300   -0.18748796474700
 H      1.77476283311600    2.72051629825300    1.57674846213100
 H     -0.28440383121100    3.36689897286000   -0.63508721448100
 H      1.52980008229500    3.08922657728800   -0.86104520515500
 H     -0.03887177819400    3.00382382582500    1.80030904945000
 H      2.70475079929800    1.04577887209500   -0.25770529014100
 H      3.23582506412400    1.04604661180500    0.25973814834700
