# Supplementary material for: Mining hydroformylation in complex reaction network via graph theory
Source: RSC Adv. 2021 Jul 1;11(38):23235–40. doi: 10.1039/d1ra03395f (PMC9036754; doi:10.1039/d1ra03395f)
Supplement: RA-011-D1RA03395F-s1925 [file RA-011-D1RA03395F-s1925.xyz]

18
eq471          -678.467573944982   -678.467573944982
Co      1.63058922786800   -0.52863038126700   -0.02770151445900
 H      2.59390380388400   -1.65364059668400   -0.09594745160100
 C      0.48419779576400    0.84773122129600    0.10257079418800
 O     -0.24191368461800    1.74751621179100    0.21147670278500
 C      1.56913149851000   -0.84384305566500   -1.78992953400700
 O      1.60278175964800   -1.07533333377900   -2.93062327157400
 C      0.77385471206400   -1.67211576824600    1.03986938876100
 O      0.24008474965300   -2.45876644344500    1.71258793875700
 C      3.09400966973900    0.34511543302600    0.49257347417400
 O      4.07999545684800    0.89856582183700    0.77409059358200
 C      2.41190901189700    2.27636855550700   -2.02605346777500
 C      1.27910887860400    2.31330459316700   -2.74280126605400
 H      2.53404972684200    2.86498746961000   -1.12253868756500
 H      1.15533969086300    1.70711839033900   -3.63346592453200
 H      0.44082537103100    2.93344179397300   -2.44428828270600
 H      3.24313198980100    1.63925155960700   -2.30942331805000
 H     -1.12691017233100    0.05022085553300   -2.24200934618000
 H     -0.79661856433100    0.70027230689700   -2.37845242174400
