# Supplementary material for: Mining hydroformylation in complex reaction network via graph theory
Source: RSC Adv. 2021 Jul 1;11(38):23235–40. doi: 10.1039/d1ra03395f (PMC9036754; doi:10.1039/d1ra03395f)
Supplement: RA-011-D1RA03395F-s1926 [file RA-011-D1RA03395F-s1926.xyz]

18
eq472          -678.513697619526   -678.513697619526
Co      0.29239770926900    0.20721227738200    1.91477763658000
 H      0.34272253413000    2.87046167660500   -0.78615168960200
 C     -1.35319454944500   -0.44220260786400    2.00983451425800
 O     -2.44310267695800   -0.81431803402400    2.16380078640000
 C      1.69438634751300    1.06335486955000    2.53885725608300
 O      2.57556064657600    1.66801181306000    3.00358136041800
 C      1.02499679642900   -0.86198591451600    0.69463184237700
 O      1.51096922513600   -1.53177144311300   -0.12309326709400
 C     -1.14955172086400    0.60598099487400   -1.22181621645200
 O     -1.59179075951200   -0.52587899306400   -0.98521379162200
 C     -0.34862085028200    2.61096236310000    0.01981315570200
 C     -1.57880782838900    1.86180625343100   -0.51094009036200
 H     -0.64298802690100    3.51992885225800    0.54391769890100
 H     -2.26844245499100    1.60617522540700    0.29472605599200
 H     -2.11144343070600    2.49508154757900   -1.22812477033900
 H      0.19635846872500    1.98282038243100    0.73722587313500
 H     -0.32709646421200    1.10785086337200    2.95490819356100
 H     -0.35757001431100    0.74641786305700   -1.97977031679500
