# Supplementary material for: Mining hydroformylation in complex reaction network via graph theory
Source: RSC Adv. 2021 Jul 1;11(38):23235–40. doi: 10.1039/d1ra03395f (PMC9036754; doi:10.1039/d1ra03395f)
Supplement: RA-011-D1RA03395F-s1927 [file RA-011-D1RA03395F-s1927.xyz]

18
eq473          -678.480272401214   -678.480272401214
Co      0.08393414803500    0.50551871118100    1.51363588488300
 H      1.02345385543900    1.58086948936900   -0.68568758058900
 C     -0.06707730204200   -0.75906935385500    2.78573608812000
 O     -0.16018591020700   -1.58526910022000    3.59678196085400
 C      1.12973671457600    1.60130603398300    2.42126028006200
 O      1.87029372206900    2.34487825956500    2.93241449167800
 C      0.40205998827200   -0.63180338622200    0.19753362985100
 O      0.69945025596100   -1.31570624930800   -0.70074209328200
 C     -1.66865415547100    0.98669540737400   -1.21467358054400
 O     -2.71216109455700    0.44694454897400   -0.82064021663600
 C      0.29553086472200    1.91248510452400    0.06032707260500
 C     -1.06545957873400    2.22057631516200   -0.60032819307300
 H      0.67983821295000    2.84539910042000    0.47645702483900
 H     -1.76209601445300    2.64256818472400    0.12485446210800
 H     -0.90326728084400    2.95492183039000   -1.39905129509200
 H     -1.53473464166100    1.21032965590800    1.95518337911100
 H     -1.75566284488200    0.66509364876100    1.44216752140500
 H     -1.09021598797700    0.54416978878900   -2.04426460518300
