# Supplementary material for: Mining hydroformylation in complex reaction network via graph theory
Source: RSC Adv. 2021 Jul 1;11(38):23235–40. doi: 10.1039/d1ra03395f (PMC9036754; doi:10.1039/d1ra03395f)
Supplement: RA-011-D1RA03395F-s1928 [file RA-011-D1RA03395F-s1928.xyz]

18
eq474          -678.460578712770   -678.460578712770
Co     -0.62158123727000    0.58665084820000    0.51594980174200
 H      0.23555627672900    1.17747429058500    2.08779718787300
 C      0.04129330053700   -0.79451602902000   -0.34977797598600
 O      0.38553422099600   -1.74090630802500   -0.94524905134900
 C     -2.30157871393000    1.14786667240900    0.52153916933400
 O     -3.43889816454700    1.41217364705900    0.48557847460600
 C      0.13902317296100    1.87884996242900   -0.44758524463000
 O      0.66464855540100    2.72032952825200   -1.05712630820800
 C      1.40198806560800   -2.85380364722900    1.93566880773100
 O      2.22050561638300   -2.03255247386700    1.90988682067600
 C     -0.13099012629300    0.31573854448600    2.73753840488600
 C     -1.08613609466500   -0.60713274664200    1.99784651548700
 H      0.78690879142800   -0.17966020620000    3.04916496678500
 H     -2.11338822350200   -0.57523386006100    2.34861182662400
 H     -0.75623607339300   -1.63893057283800    1.90284147534700
 H     -0.60751756868400    0.81804579841200    3.57750080206400
 H      2.76553367524700    0.88545564524200    1.25998419517800
 H      2.17507295267300    0.56011554778900    0.94916622884100
