# Supplementary material for: Mining hydroformylation in complex reaction network via graph theory
Source: RSC Adv. 2021 Jul 1;11(38):23235–40. doi: 10.1039/d1ra03395f (PMC9036754; doi:10.1039/d1ra03395f)
Supplement: RA-011-D1RA03395F-s1929 [file RA-011-D1RA03395F-s1929.xyz]

18
eq475          -678.461802769717   -678.461802769717
Co     -0.07080366851400    0.11055493679000   -0.12921620856900
 H      1.23240054226200    0.87846396182500   -1.24473092517400
 C      0.20184793981800    0.08235583044600    1.61339158581900
 O      0.26532408028700    0.07835678818300    2.78005492724400
 C     -1.63289699392200    0.11314891106700   -0.96321457297500
 O     -2.70950988435400    0.14903540209600   -1.41554209034000
 C      0.47007922405000   -1.54306354180800   -0.50568686598000
 O      0.84903507563100   -2.61751766132700   -0.75008770459900
 C      3.34027665268200   -0.18814329374300    0.54905403230500
 O      3.58796245766900   -0.27179442711400   -0.58064226825900
 C     -0.20478372943500    2.06350577465800   -0.03351351007100
 C      0.97297060442000    1.95912337765400   -0.98675322918900
 H      0.02643724757100    2.50184172721500    0.93318030319100
 H      0.76587302008000    2.40584896793800   -1.95734190133400
 H      1.89226016469700    2.35993691568400   -0.56253036074900
 H     -1.09668530494400    2.51631359453200   -0.45579734255100
 H      2.04157384170100    2.51845717361400    1.80454859388100
 H      2.36046093624600    1.85495691599300    1.70816073357900
