# Supplementary material for: Mining hydroformylation in complex reaction network via graph theory
Source: RSC Adv. 2021 Jul 1;11(38):23235–40. doi: 10.1039/d1ra03395f (PMC9036754; doi:10.1039/d1ra03395f)
Supplement: RA-011-D1RA03395F-s1930 [file RA-011-D1RA03395F-s1930.xyz]

18
eq476          -678.446825728690   -678.446825728690
Co     -0.02537197047200    0.16398434778500   -0.07510379678400
 H      1.35146322136100    0.10904305331000    0.46665039143500
 C     -0.35556104048700    0.06735401419900    1.65783089533200
 O     -0.50030849072300    0.01274643881200    2.81442973357500
 C     -1.70866847753400    0.15425925626700   -0.69828284311100
 O     -2.79544871526500    0.16865166378200   -1.11202220036600
 C      0.66629963442500   -1.20790840986200   -0.95196078432000
 O      1.21007674859700   -2.08230068341600   -1.50053469501200
 C      3.70118198694300    0.41620151058300    0.02812852264900
 O      3.72375280484600    1.52815920660900   -0.30472275697200
 C      0.26737217404500    2.26756701221300   -0.20890286686300
 C      0.60399666208500    1.68378261315800   -1.42962365289800
 H      1.04024090593200    2.52274225691400    0.50389193835700
 H     -0.08816443138400    1.69460838512100   -2.26208373638800
 H      1.63905020129400    1.49092254694500   -1.67481008469300
 H     -0.69622094119200    2.73947959023700   -0.06340576790600
 H      1.98783092323400    1.31719758945000    2.14760300748600
 H      2.27030101028600    1.92489096160400    2.46625189269900
