# Supplementary material for: Mining hydroformylation in complex reaction network via graph theory
Source: RSC Adv. 2021 Jul 1;11(38):23235–40. doi: 10.1039/d1ra03395f (PMC9036754; doi:10.1039/d1ra03395f)
Supplement: RA-011-D1RA03395F-s1931 [file RA-011-D1RA03395F-s1931.xyz]

18
eq477          -678.458583839340   -678.458583839340
Co      0.40033603004300   -0.06123758916900    0.58172338848700
 H     -1.77979994616800    0.21246249168900    2.45204653442800
 C      0.45118433004700    0.71051480918300   -1.01831291073100
 O      0.46409854110200    1.22485608341900   -2.06322345929900
 C      1.69943680109600    0.85282176130800    1.36352215378000
 O      2.57416000406100    1.38183356353100    1.92310064319000
 C     -0.41176958652700   -1.54763518660300    0.11224143415700
 O     -0.90117825402900   -2.57383650944300   -0.15057829501800
 C     -3.19249422130900    0.24869258174900    0.32972175361400
 O     -2.74136016134100    0.57717224138300   -0.68607689763500
 C      0.15379633790800   -0.82347392710100    2.42658679382200
 C     -0.86719442250900    0.14399450293200    3.05132261464300
 H     -0.23873561688000   -1.84264641074300    2.43552614022100
 H     -0.45951962541100    1.15244550305900    3.15800659542300
 H     -1.15901818924000   -0.20855984772900    4.04610026131700
 H      1.08278414113900   -0.84255141984900    3.00073411458600
 H     -0.74817063235300    2.04678182683000    0.91425413762700
 H     -1.23638865012600    2.56662736944300    1.12764856064400
