# Supplementary material for: Mining hydroformylation in complex reaction network via graph theory
Source: RSC Adv. 2021 Jul 1;11(38):23235–40. doi: 10.1039/d1ra03395f (PMC9036754; doi:10.1039/d1ra03395f)
Supplement: RA-011-D1RA03395F-s1932 [file RA-011-D1RA03395F-s1932.xyz]

18
eq478          -678.462667033243   -678.462667033243
Co      0.41561870549000    0.36170503417700    0.60015669816000
 H     -1.91097960061000   -0.95349421917300    2.35082407292500
 C      0.56091551183300    0.91337296946600   -1.10603964451400
 O      0.62548589399800    1.25583188393000   -2.21563268329300
 C      2.11514139737800    0.49453110835000    1.08287192151600
 O      3.21720095097900    0.47429908408600    1.46689523320700
 C     -0.43585084068400   -1.13822701421000    0.24915116973500
 O     -0.91462348895700   -2.19187672316500    0.08320229128200
 C     -3.52134300852100    0.13504321612500    0.27871343099900
 O     -3.02465234977300    1.17145162442100    0.12044505420800
 C      0.15295018982800   -0.23457855252000    2.51672885857000
 C     -1.32446275785900   -0.22504015404300    2.91694438894400
 H      0.60214620947300   -1.21806205538400    2.67121449528200
 H     -1.76982479329400    0.76132644507500    2.75841602523400
 H     -1.42766146368000   -0.46952331524600    3.97930621437100
 H      0.70055311027600    0.48947691319200    3.12670742963700
 H     -0.81414043134400    1.63783704770200    0.91933101551900
 H     -0.15630635505500    1.95418855110200    1.20510759145000
