# Supplementary material for: Mining hydroformylation in complex reaction network via graph theory
Source: RSC Adv. 2021 Jul 1;11(38):23235–40. doi: 10.1039/d1ra03395f (PMC9036754; doi:10.1039/d1ra03395f)
Supplement: RA-011-D1RA03395F-s1933 [file RA-011-D1RA03395F-s1933.xyz]

18
eq479          -678.462316209653   -678.462316209653
Co      0.37284719306900    0.30325690302600    0.46950117905900
 H     -1.75907202461600    1.05845842446900    2.64478827917000
 C      1.02653764693600    0.97946846681800   -1.06175159290300
 O      1.46010128744100    1.40469112982800   -2.05355599591800
 C      1.69615801103000    0.81486913305500    1.52860485058900
 O      2.55544528537200    1.05601474738300    2.28135428910600
 C     -0.09031525928700   -1.26526572570000   -0.17549399047300
 O     -0.38966535648900   -2.34326811125100   -0.51319881774000
 C     -3.40913172921600   -0.88529578090200    1.13107796467200
 O     -3.22608083155000   -0.02672891121700    0.37254523912900
 C     -0.31658182230500   -0.51466600811100    2.19915521145000
 C     -0.89854387979500    0.56999566760600    3.11092512481700
 H     -1.09174905135400   -1.25380653270600    1.97618076692000
 H     -0.16569777352800    1.34684340797200    3.34367918865400
 H     -1.23636892588900    0.12748675390300    4.05367403912400
 H      0.49563531654700   -1.05588431337600    2.69014619669100
 H     -1.19085275523900    1.19118411052700    0.31489998391600
 H     -0.74249845166600    1.71090848253100    0.69181164700100
