# Supplementary material for: Mining hydroformylation in complex reaction network via graph theory
Source: RSC Adv. 2021 Jul 1;11(38):23235–40. doi: 10.1039/d1ra03395f (PMC9036754; doi:10.1039/d1ra03395f)
Supplement: RA-011-D1RA03395F-s1934 [file RA-011-D1RA03395F-s1934.xyz]

18
eq48           -678.428559432104   -678.428559432104
Co      0.52592618572100   -0.16807340212100   -0.79584857710800
 H      0.01544587615300   -1.56620154727000   -0.87176026918400
 C      0.96028316699700    1.56307788416500   -0.57646953891900
 O      1.17461522016300    2.69617006588800   -0.43338850282700
 C     -1.05860789617600    0.06439497685300   -1.51591809175900
 O     -2.15856865435300    0.17831603468200   -1.89171942347700
 C      0.90786573022200   -0.79936443199500    0.80298030520900
 O      1.04612205426500   -1.26009452267900    1.86678964811000
 C      1.44170203589300    1.74358687526700    2.55325520006000
 O      0.90798793253700    2.07001418006800    3.52814523472900
 C     -1.73853249466100    0.71271755251000    1.74826391234000
 C     -1.69933193784100    1.95306323193900    1.23895421866300
 H     -2.08334293080400   -0.13055246288600    1.15968256691600
 H     -1.33959542841100    2.79716563396700    1.81647813640000
 H     -2.01929936994900    2.15664085685200    0.22238924708700
 H     -1.40956587222700    0.49884270568800    2.75911571778500
 H      1.49938249023600   -0.46467015281300   -2.23008880676500
 H      1.98804290661100   -0.67152771862000   -1.63743731250200
