# Supplementary material for: Mining hydroformylation in complex reaction network via graph theory
Source: RSC Adv. 2021 Jul 1;11(38):23235–40. doi: 10.1039/d1ra03395f (PMC9036754; doi:10.1039/d1ra03395f)
Supplement: RA-011-D1RA03395F-s1935 [file RA-011-D1RA03395F-s1935.xyz]

18
eq480          -678.421141807614   -678.421141807614
Co      0.43974876157500   -0.19553512696700    0.22711296571600
 H      1.48661822277800   -1.12177483032100   -0.32226336807200
 C     -0.75001609673400    0.85785605971400    1.04135426091100
 O     -1.50861902119600    1.55633815958000    1.58277447072900
 C     -0.30223333199900   -1.77917565408000    0.39111512999900
 O     -0.70402709114400   -2.86827291710000    0.51957776236400
 C      1.90482356882500    0.70928270318800    0.55630024537000
 O      2.91877037647100    1.22049039861300    0.82579710324500
 C     -0.70811558684100    0.10180265910600   -2.93921672187900
 O     -0.19938295770400    0.40445477086300   -1.94309736370500
 C     -3.08730543011900   -0.57835264085100   -0.68468781781700
 C     -3.44090577701400   -0.94050028454300    0.55685801841300
 H     -2.77462616696700   -1.31319095638800   -1.41971814854800
 H     -3.73493263144600   -0.20521678477200    1.29749670018400
 H     -3.41506226972700   -1.97830784910700    0.86974238789200
 H     -3.08902820060300    0.46257888961400   -0.99212332562800
 H     -1.91678931903700   -1.21893419366400    2.80866337044200
 H     -1.19465613447300   -1.12597310177500    2.95083386324200
