# Supplementary material for: Mining hydroformylation in complex reaction network via graph theory
Source: RSC Adv. 2021 Jul 1;11(38):23235–40. doi: 10.1039/d1ra03395f (PMC9036754; doi:10.1039/d1ra03395f)
Supplement: RA-011-D1RA03395F-s1936 [file RA-011-D1RA03395F-s1936.xyz]

18
eq481          -678.441909841211   -678.441909841211
Co      0.45106567110000    0.33326183747700   -0.25494623815100
 H     -0.79930673240900   -0.43727707722000   -0.13629344127000
 C     -0.10712539209100    0.38547350864300   -1.95424644669100
 O     -0.51661245827900    0.40714146915900   -3.04701461976600
 C     -0.36739861896000    1.29182486805500    0.99072223237400
 O     -0.95666182350600    1.89616547201100    1.79943000403000
 C      1.18248718209000   -1.18075067020100    0.32094135573500
 O      1.61688071725800   -2.19674359025800    0.70008303819500
 C      2.31535707617600    0.95857014993500    2.61724344507300
 O      1.78395278982800    0.35209182871800    3.44765169429300
 C      1.77437752657500    2.06164153525100   -0.46685638486900
 C      2.52075230765600    0.91234942481200   -0.65657122888100
 H      1.81842327391900    2.58418529520400    0.47999775049400
 H      2.69865642814000    0.51491980491100   -1.64695892697900
 H      3.14880877916000    0.54330138210900    0.14352795932500
 H      1.35155603560200    2.60308789095000   -1.30177867018100
 H     -0.99542655934700    3.54779645946800   -1.32311557961500
 H     -0.91516761532800    2.87110864684600   -1.02775752449300
