# Supplementary material for: Mining hydroformylation in complex reaction network via graph theory
Source: RSC Adv. 2021 Jul 1;11(38):23235–40. doi: 10.1039/d1ra03395f (PMC9036754; doi:10.1039/d1ra03395f)
Supplement: RA-011-D1RA03395F-s1937 [file RA-011-D1RA03395F-s1937.xyz]

18
eq482          -678.476542181014   -678.476542181014
Co      0.20347968394000   -0.18844724957000    0.45332155728500
 H      1.64753547069500    2.11620885869700    0.45303608807800
 C      0.18208188183700   -1.99889413014200    0.30721476006100
 O      0.09462065836100   -3.14366326619300    0.14059606639600
 C      1.06554027455100    1.50307401223100   -0.23791674146600
 O      1.60286179065600    0.41239448538300   -0.76980502995300
 C     -1.18809846831200    0.38455216356500    1.41411523843400
 O     -2.14635149356100    0.76379655583000    1.95246811515500
 C     -0.10800726542800    2.16650119934700   -0.88697412288000
 O     -0.41060161401000    3.34276146324300   -0.63315007224600
 C     -0.90685289353000    1.23744385612400   -1.77534209055600
 C     -1.00220546830400   -0.15417759984800   -1.13730032182400
 H     -0.38799179087300    1.16901908365800   -2.73466630978300
 H     -2.01828179137000   -0.41956992743900   -0.84611982398400
 H     -0.58793232497500   -0.91977402322800   -1.79097949750200
 H     -1.88884041874100    1.68026779146100   -1.93908529715700
 H      1.55152320714200   -0.44300879360100    1.65597676497000
 H      1.22081841619300    0.20932151234700    1.91328801098200
