# Supplementary material for: Mining hydroformylation in complex reaction network via graph theory
Source: RSC Adv. 2021 Jul 1;11(38):23235–40. doi: 10.1039/d1ra03395f (PMC9036754; doi:10.1039/d1ra03395f)
Supplement: RA-011-D1RA03395F-s1938 [file RA-011-D1RA03395F-s1938.xyz]

18
eq483          -678.450904151884   -678.450904151884
Co     -0.50546587764400   -0.59876145419300    1.07471943894700
 H      2.47597792949700    1.57582305747200   -1.38413425521300
 C      1.05995919593100   -1.03169695020800    0.40479446367300
 O      2.11635790831600   -1.16617525806900   -0.07979820625500
 C      1.49370616464800    1.29438392717600   -1.78968207327200
 O      1.34957322382600    0.63031395706100   -2.81942433205300
 C     -1.58159476095300    0.72953322655900    1.56341904135500
 O     -2.20902649716200    1.67587724732200    1.82765032431200
 C      0.30918255557500    1.79612450197800   -0.96718196241700
 O      0.53877637569700    2.61101026254000   -0.05967047400700
 C     -1.03680839640400    1.21159947905800   -1.28613370448000
 C     -1.06859509153500   -0.24861380658900   -0.77979041277700
 H     -1.18831836042100    1.22083848338600   -2.36883837009400
 H     -2.10448185963100   -0.60842419409400   -0.73976675172400
 H     -0.51288834586200   -0.87807709900100   -1.47834686685900
 H     -1.80159078174700    1.82207067940100   -0.80688888734400
 H      0.10537056994000   -1.36635024254200    2.47645866417600
 H     -0.51683609777400   -0.95166982536000    2.75129165794500
