# Supplementary material for: Mining hydroformylation in complex reaction network via graph theory
Source: RSC Adv. 2021 Jul 1;11(38):23235–40. doi: 10.1039/d1ra03395f (PMC9036754; doi:10.1039/d1ra03395f)
Supplement: RA-011-D1RA03395F-s1939 [file RA-011-D1RA03395F-s1939.xyz]

18
eq484          -678.519965831703   -678.519965831703
Co      0.06336407258900    0.34529557271900   -0.90108570753800
 H     -0.32664657831600   -1.22457539127400    1.32479008631300
 C      0.44508555446300    0.26038271442600   -2.63149265543800
 O      0.58793624739800    0.20402613647200   -3.78559424324000
 C     -0.91003238930800    1.39649584712500    0.09541135013700
 O     -1.63873062391300    2.08419964446200    0.70012430896500
 C      1.69166531167300    0.56959111922800   -0.17067694217400
 O      2.74030738426700    0.68939732457500    0.31303240524600
 C     -0.64376172950300   -1.53968990493800    0.32076103199400
 O      0.23866491634100   -1.81592262023600   -0.54841941084900
 C     -2.11066377642200   -1.81855475826000    0.12337329007900
 C     -2.46330600468700   -2.19888612859800   -1.31301627987900
 H     -2.67986951002800   -0.94797220019100    0.46235373625300
 H     -2.31148092595300   -1.34978778151700   -1.98263080821800
 H     -1.81978091710800   -3.00779512927900   -1.66214391650200
 H     -2.36134962727600   -2.63555811665100    0.81204925573100
 H     -3.50629364411100   -2.50943473374100   -1.37976922963500
 H     -1.28117607155200    0.29789197903500   -1.53892904534300
