# Supplementary material for: Mining hydroformylation in complex reaction network via graph theory
Source: RSC Adv. 2021 Jul 1;11(38):23235–40. doi: 10.1039/d1ra03395f (PMC9036754; doi:10.1039/d1ra03395f)
Supplement: RA-011-D1RA03395F-s1940 [file RA-011-D1RA03395F-s1940.xyz]

18
eq485          -678.438542974911   -678.438542974911
Co     -0.24581105639900    0.97476048643000   -0.30849382169900
 H     -0.75469293968400   -2.29662138593600    0.47690570453000
 C     -0.69240393482800   -0.25155355092700   -1.53623067819000
 O     -0.98674399771400   -0.98673311138800   -2.39461638458900
 C     -0.07325386825500   -0.27518942597400    1.04536637208800
 O      0.78447251895900   -0.23039181136900    1.91862293215400
 C      1.48650952994600    1.49575851724000   -0.15351351689000
 O      2.58822615350400    1.85456368437100   -0.05553170399700
 C     -1.12287175357500   -1.38863657052300    0.97966409787900
 O     -2.26997898238600   -1.29688505956900    1.41540321628100
 C     -2.09330900972400    1.70342724975800    0.23944315111600
 C     -1.07969143045800    2.51114923766700    0.77640374464000
 H     -2.61255287261200    2.00112493843000   -0.66612122084400
 H     -0.77547272824300    2.40592683032900    1.81024459005200
 H     -0.79965155418500    3.44177585331900    0.29291736964000
 H     -2.60119064193300    0.96714633541600    0.85212313145700
 H     -2.00173180594500    0.59654461243900    3.00622792649600
 H     -1.42945626490000    0.94118057463400    3.32992274624900
