# Supplementary material for: Mining hydroformylation in complex reaction network via graph theory
Source: RSC Adv. 2021 Jul 1;11(38):23235–40. doi: 10.1039/d1ra03395f (PMC9036754; doi:10.1039/d1ra03395f)
Supplement: RA-011-D1RA03395F-s1941 [file RA-011-D1RA03395F-s1941.xyz]

18
eq486          -678.497171984125   -678.497171984125
Co      0.54250176906100    0.74237759577700    1.60372809782700
 H     -1.36255164625400   -0.63569372751000    0.49346508962100
 C      0.16092816780000   -0.30115410876800    3.00404101747700
 O     -0.03361073275400   -0.97505392189000    3.93681035422700
 C      0.60917851683800    2.52438294112800    1.80224669442900
 O      0.73356827957500    3.67267232750000    1.96232021790900
 C      1.43568429288600    0.06539577683000    0.20177389881500
 O      2.08030217452000   -0.35801409541500   -0.67278950992700
 C     -1.01521388666600    2.43544609291200   -0.92055015183800
 O     -0.14383389144000    2.96599624764100   -1.61466914980100
 C     -1.66408154970400    0.40650336289200    0.41064946867300
 C     -1.38294427485800    0.97069639907500   -0.98880676716500
 H     -1.20429853535700    1.04077563250900    1.21166178933700
 H     -0.57289070905800    0.43792651885400   -1.48754039208800
 H     -2.27443423368800    0.87416692852600   -1.61613048456200
 H     -2.71827369510100    0.47429122664000    0.68417992400600
 H      1.85656280013800    0.80170464991800    2.20757054597200
 H     -1.58180989474600    3.02748814292700   -0.17699641181900
