# Supplementary material for: Mining hydroformylation in complex reaction network via graph theory
Source: RSC Adv. 2021 Jul 1;11(38):23235–40. doi: 10.1039/d1ra03395f (PMC9036754; doi:10.1039/d1ra03395f)
Supplement: RA-011-D1RA03395F-s1942 [file RA-011-D1RA03395F-s1942.xyz]

18
eq487          -678.441263638105   -678.441263638105
Co      0.29411729098800    1.50865770697600   -0.34557748994500
 H     -0.35455209767400   -1.55484683353600    1.95323460805300
 C      1.38070205056600    1.03952479848600   -1.73021511169400
 O      2.09153472193900    0.76184593671400   -2.60761869695700
 C     -1.49386342592400    1.45989785467800   -0.56165338230800
 O     -2.63778655589900    1.53677040614600   -0.76291001034400
 C      0.34274410707400   -0.19842760758500    0.35544590032100
 O      1.22229975489700   -1.01643870524600    0.07625406808100
 C     -0.66251925470400   -0.62686696090300    1.44942613002700
 O     -1.69026884349800   -0.01961162851500    1.73802670835800
 C      1.69502401909900    2.36064426713700    0.88309172853000
 C      0.40489497045200    2.54242204715200    1.41358073953500
 H      2.18303132598400    3.16171109651700    0.33761933298900
 H      0.03378900683600    1.93206044130400    2.22726231220100
 H     -0.11607231080700    3.48511846452700    1.27826875268700
 H      2.35228100470600    1.58667197705600    1.26125012828200
 H      1.74615186226200   -0.07024730198200    2.74212901111400
 H      1.31819557269000    0.37304758537900    3.15627234255200
