# Supplementary material for: Mining hydroformylation in complex reaction network via graph theory
Source: RSC Adv. 2021 Jul 1;11(38):23235–40. doi: 10.1039/d1ra03395f (PMC9036754; doi:10.1039/d1ra03395f)
Supplement: RA-011-D1RA03395F-s1943 [file RA-011-D1RA03395F-s1943.xyz]

18
eq488          -678.424840270329   -678.424840270329
Co     -0.32241021227700    0.01963848444000   -0.63231512759100
 H      0.45625985829300   -0.26203326060100   -2.23620263047700
 C      0.10828584595100   -0.96601169254200    0.76828019160700
 O      0.29352305669700   -1.66822380982600    1.67927396534700
 C     -1.82749243378100    0.67398316546400   -1.26221539401800
 O     -2.87232324191300    1.01399759545500   -1.65601987860400
 C      0.57623604081700    1.51660721833900   -0.22654874894300
 O      1.15489206747800    2.48316678349000    0.05635525515100
 C      0.62094455399600   -3.22878536006600   -1.54211570844800
 O      1.76870165888600   -2.90884546625600   -1.25868522266500
 C     -0.65183869982200   -3.83877800651300   -1.10284005863700
 C     -0.47029054322500   -3.19687974512000   -2.54281303977500
 H     -1.26256255012900   -3.29446693170800   -0.39142187451600
 H     -0.42927043585500   -3.86821611907700   -3.39064302785400
 H     -0.96742775342900   -2.25167426313300   -2.72980615525000
 H     -0.72867855345300   -4.91608816334100   -1.03729604248800
 H     -1.19068345926400   -1.17281687202900   -0.81864835605000
 H      0.95311469283700   -0.63547756136000   -1.75857897014500
