# Supplementary material for: Mining hydroformylation in complex reaction network via graph theory
Source: RSC Adv. 2021 Jul 1;11(38):23235–40. doi: 10.1039/d1ra03395f (PMC9036754; doi:10.1039/d1ra03395f)
Supplement: RA-011-D1RA03395F-s1944 [file RA-011-D1RA03395F-s1944.xyz]

18
eq489          -678.418213266291   -678.418213266291
Co     -0.68073602631800   -0.28294007458200    0.00474624720100
 H      2.09006150960400   -1.14134713580200   -1.69207522017100
 C      0.80007160140700   -0.70728988716000    0.88988477500100
 O      1.72872730347300   -1.02647725154300    1.50712696808500
 C     -2.36217797695000   -0.42688557075100   -0.47860286819600
 O     -3.47393106322200   -0.61636699994700   -0.77249071371100
 C     -0.11642604341600    1.07494493685700   -0.98958792660600
 O      0.26639946564700    1.92193493457800   -1.69118208316200
 C      0.26689071678500   -3.06749080941700   -1.43032548826800
 O      1.26396979365000   -3.24282940582600   -0.74207528395100
 C     -1.13843090101900   -3.42311757661900   -1.71788708957700
 C     -0.36022113926900   -2.31481227013600   -2.54200689854600
 H     -1.89863716827900   -3.08755181066500   -1.02282537514700
 H     -0.07345506931100   -2.54537662952600   -3.56013922330600
 H     -0.63140335256400   -1.27789918045300   -2.37610263891000
 H     -1.35665073734300   -4.35757989146900   -2.21806395176300
 H     -1.13181902439400   -1.49323149218500    0.78554098773700
 H      2.01674800332400   -0.48658788977400   -2.03617504002300
