# Supplementary material for: Mining hydroformylation in complex reaction network via graph theory
Source: RSC Adv. 2021 Jul 1;11(38):23235–40. doi: 10.1039/d1ra03395f (PMC9036754; doi:10.1039/d1ra03395f)
Supplement: RA-011-D1RA03395F-s1945 [file RA-011-D1RA03395F-s1945.xyz]

18
eq49           -678.427296624200   -678.427296624200
Co      0.34778080647900    0.02078610895700   -0.51304788842200
 H      1.33907890260100    0.47518263886600   -1.53366906107700
 C     -0.70588385637200   -0.35054058488600    0.89042559204900
 O     -1.37016916851900   -0.53044012433000    1.82743614932300
 C     -0.04156726003400    1.72680208615600   -0.67046717783600
 O     -0.28099646617500    2.86138024723900   -0.80532089303000
 C      1.74046333795400   -0.97160307079300   -0.09774960825900
 O      2.70068755041300   -1.58357102758500    0.15472887084900
 C     -2.20557318055800   -2.67133365745100   -0.53215812102300
 O     -2.85598605219300   -2.71317001140700   -1.49059606289700
 C     -3.28099815262800    0.68753195859900   -0.56472301478700
 C     -2.99109795303100    0.64715250502200   -1.87370680516600
 H     -2.98963668986600    1.52993351817100    0.05385658211200
 H     -3.26373743320200   -0.20172624963100   -2.49116162664200
 H     -2.45734349720000    1.45766482006400   -2.35870689582800
 H     -3.80068048582200   -0.12479548712400   -0.06803182651300
 H     -0.27498039041900   -1.08832020736500   -1.78871864920100
 H     -0.78488982496600   -0.49249377107500   -1.81245731199900
