# Supplementary material for: Mining hydroformylation in complex reaction network via graph theory
Source: RSC Adv. 2021 Jul 1;11(38):23235–40. doi: 10.1039/d1ra03395f (PMC9036754; doi:10.1039/d1ra03395f)
Supplement: RA-011-D1RA03395F-s1946 [file RA-011-D1RA03395F-s1946.xyz]

18
eq490          -678.461210377420   -678.461210377420
Co     -0.21574417468900   -0.44593291480800   -0.41734898534100
 H      0.92221895257200   -1.07901893588000   -1.75828548478600
 C      0.44314412120600    0.34329122002000    1.00459806547900
 O      0.81128286765200    0.81552273075800    2.01062560226300
 C     -0.61412116869100    1.00563501594400   -1.37184081043200
 O     -0.84313399331200    1.95693886357800   -2.00394890697100
 C     -1.75724368658200   -1.31983245235900   -0.51031096149200
 O     -2.77134182197600   -1.89692293112500   -0.45356922001700
 C      3.89499490040800    0.36566698737800    0.95927408786800
 O      3.45381761301400   -0.69713967863600    0.81162679554600
 C      0.63290540825500   -2.10691077863200    0.19103246726300
 C      1.28787719625300   -1.98981475442700   -1.17283544197500
 H     -0.01899377935000   -2.96542482272800    0.31879352127400
 H      2.36296203961400   -1.83879279149200   -1.10306633918900
 H      1.04496061178600   -2.82488774312400   -1.82715914436400
 H      1.31434942413300   -2.00707118434000    1.02960748346600
 H      2.65954684540100    0.97033865222300   -1.83859063829300
 H      2.14319985421200    0.79243584715900   -1.33489024792400
