# Supplementary material for: Mining hydroformylation in complex reaction network via graph theory
Source: RSC Adv. 2021 Jul 1;11(38):23235–40. doi: 10.1039/d1ra03395f (PMC9036754; doi:10.1039/d1ra03395f)
Supplement: RA-011-D1RA03395F-s1947 [file RA-011-D1RA03395F-s1947.xyz]

18
eq491          -678.429037173154   -678.429037173154
Co      1.11453727992900   -0.29583954245500    0.22202656894000
 H     -0.99667599841000    1.91468776149100    1.26873598820200
 C      0.36200841531000   -0.64186365365500    1.88332570632500
 O      0.05467963988100   -0.03596673482100    2.90527331028500
 C     -0.58031945828500    0.28516075808600   -0.14616279134800
 O     -1.32926592802100   -0.57187020621400   -0.61862969566100
 C      1.75953950817000   -0.12835484702600   -1.50072529557100
 O      2.07656330756200    0.07869181961200   -2.59496034507200
 C     -0.89896092355700    1.72250041912100    0.19050940067000
 O     -0.93325348293800    2.61504012831300   -0.66015183511900
 C      1.95107762262100    1.24951270893600    0.96764511817400
 C      2.36527980278800    2.34860588634200    0.00080338907800
 H      2.82079324828500    0.71391912707700    1.39350979453000
 H      1.50743590166100    2.74118854665200   -0.55155308977800
 H      2.80194766463100    3.18562929818100    0.55568287441300
 H      1.35138384497400    1.62704879018000    1.79892702467000
 H      3.11029155073900    2.00308441002700   -0.72020357361700
 H      0.19134242972200   -1.75952926873200    1.80281646219100
