# Supplementary material for: Mining hydroformylation in complex reaction network via graph theory
Source: RSC Adv. 2021 Jul 1;11(38):23235–40. doi: 10.1039/d1ra03395f (PMC9036754; doi:10.1039/d1ra03395f)
Supplement: RA-011-D1RA03395F-s1948 [file RA-011-D1RA03395F-s1948.xyz]

18
eq492          -678.353417066524   -678.353417066524
Co      0.14919826264200   -0.28112499196600    0.96742419933200
 H      1.07868160711000   -1.47737778998500    0.78675364328400
 C     -1.07011874292500    1.11890959717900    0.76629790735700
 O     -1.73254300544400    2.05142094658700    1.21782328895800
 C     -0.91564537724900   -1.70190356197700    1.01619154489500
 O     -1.51503110889800   -2.69734660075000    0.97309326671800
 C      1.64334087183100    0.38588274928800    0.27810070005100
 O      2.64315815796900    0.69263524977500   -0.23052577711900
 C     -0.89179874601900    0.48276866649800   -0.52877913921700
 O     -1.03277960772100    0.29184740087700   -1.70813245808700
 C      1.45870888093500   -2.81868697629200   -1.27185721101000
 C      0.70894007157000   -2.08658826856200   -2.10781145071400
 H      2.49885160095200   -2.57564821372800   -1.08155482182800
 H     -0.34138669541900   -2.30024370019200   -2.27066178300000
 H      1.10767782628700   -1.21875687123800   -2.62109871294900
 H      1.04450539062600   -3.66142044111600   -0.72836074272700
 H      0.80319691204500   -0.45532316751400    2.65770476428300
 H      0.28693665612800    0.12967066640500    2.71174428724900
