# Supplementary material for: Mining hydroformylation in complex reaction network via graph theory
Source: RSC Adv. 2021 Jul 1;11(38):23235–40. doi: 10.1039/d1ra03395f (PMC9036754; doi:10.1039/d1ra03395f)
Supplement: RA-011-D1RA03395F-s1949 [file RA-011-D1RA03395F-s1949.xyz]

18
eq493          -678.446696326318   -678.446696326318
Co      0.47085827742000    0.24320272811500   -0.21753862289200
 H      0.80048689778300    0.12158604075500    1.21959321548700
 C     -0.02282111969900    0.37056728679900   -1.93749993799800
 O     -0.33829352609900    0.49622247302300   -3.05025634568200
 C     -0.93064157119500    0.98671728725800    0.56151963119900
 O     -1.81164560308300    1.47628137799700    1.14900212264000
 C      0.78374574192900   -1.49076292098300   -0.08616539821500
 O      1.02367038739900   -2.62127598750600    0.07511706788700
 C      1.79288813158600    1.56809537560300    2.95395080784400
 O      2.81383009651000    1.01898383498100    2.90824376377200
 C      1.71177419914100    1.96816271692700   -0.34103464800200
 C      2.50325779031600    0.82759089645900   -0.46423467042800
 H      1.60999846249300    2.48568846928500    0.60484987279100
 H      2.82642653994000    0.48807016494800   -1.44034157227000
 H      3.04392244619400    0.43261410309600    0.38612653568400
 H      1.42074594359200    2.53431519788600   -1.21606696875500
 H     -0.77782532988800    3.41164561614100   -0.87457170808400
 H     -0.91575917674700    3.13044357507700   -1.54663472621600
