# Supplementary material for: Mining hydroformylation in complex reaction network via graph theory
Source: RSC Adv. 2021 Jul 1;11(38):23235–40. doi: 10.1039/d1ra03395f (PMC9036754; doi:10.1039/d1ra03395f)
Supplement: RA-011-D1RA03395F-s1950 [file RA-011-D1RA03395F-s1950.xyz]

18
eq494          -678.446545925688   -678.446545925688
Co      0.34490415305800    0.41257173245900    0.17936780601700
 H      0.54110781776900    0.70287395914500   -1.25857993123700
 C      0.08822792495100   -0.01915387791700    1.90113043617400
 O     -0.11695469255700   -0.28033687141100    3.01619430178600
 C      2.07255325410200    0.08511134477800   -0.00335894248400
 O      3.20842253613400   -0.09475444664300   -0.20024320237600
 C     -0.84303136065600   -0.64606112126200   -0.58928005814200
 O     -1.59561499171800   -1.31377474905700   -1.18038722615600
 C     -0.12184466627100    2.32914730518000   -2.90652307625300
 O     -1.20289707584400    1.95921372123200   -3.10596842572900
 C      0.55328633671100    2.51995668935600    0.40935203595400
 C     -0.80172095541100    2.19582537492300    0.38648187654900
 H      1.05049600196400    2.87056587195900   -0.48632330450900
 H     -1.37108841939300    2.13575213679400    1.30528384988300
 H     -1.39093081398800    2.28670475466200   -0.51622224310900
 H      1.05903607655600    2.70088902222100    1.34936811854500
 H     -3.00558980377700    0.46111959480700    0.86131576822200
 H     -3.31741079941200    0.75627631734500    0.25692532217100
