# Supplementary material for: Mining hydroformylation in complex reaction network via graph theory
Source: RSC Adv. 2021 Jul 1;11(38):23235–40. doi: 10.1039/d1ra03395f (PMC9036754; doi:10.1039/d1ra03395f)
Supplement: RA-011-D1RA03395F-s1951 [file RA-011-D1RA03395F-s1951.xyz]

18
eq495          -678.467653451780   -678.467653451780
Co      0.15936198573700   -0.24273468238900    0.18425284159000
 H     -0.12621489370400   -1.31251169836400    1.17039984929800
 C      0.52029181371400    1.01672954560800   -1.04457846948200
 O      0.76585666617500    1.80873168507500   -1.85762536745100
 C      0.28008842639700    0.71958611047700    1.68968261449900
 O      0.37852986797000    1.27946752234300    2.70597877377400
 C     -1.47696388280700   -0.68171911276500   -0.37410262418100
 O     -2.55579118110100   -0.98721804729100   -0.68890140679600
 C      1.57740110529300   -1.27515690265900   -0.12936046322800
 O      2.52156867356200   -1.94326736917500   -0.27030665983700
 C      2.77901323116300    2.66738745072100    0.71431413627400
 C      3.25240063273800    1.41788456114300    0.60059056665600
 H      2.42486322043900    3.05266848044400    1.66412844899100
 H      3.58931455235900    1.02025890019100   -0.35129311342400
 H      3.29721176131100    0.74713491122500    1.45224685565900
 H      2.71380853728400    3.32793646822000   -0.14350236106600
 H     -0.50518034127500    3.23756309387100    0.57706127513600
 H      0.21990774911700    3.35310955458400    0.47080481237000
