# Supplementary material for: Mining hydroformylation in complex reaction network via graph theory
Source: RSC Adv. 2021 Jul 1;11(38):23235–40. doi: 10.1039/d1ra03395f (PMC9036754; doi:10.1039/d1ra03395f)
Supplement: RA-011-D1RA03395F-s1952 [file RA-011-D1RA03395F-s1952.xyz]

18
eq496          -678.424423504961   -678.424423504961
Co      0.70044291361500   -0.25145880163500    0.94296739536500
 H      0.97898409653700   -0.43271322914900   -0.49312908854300
 C      0.25444132108200    0.16358901472800    2.62875488077400
 O     -0.05468680701600    0.45958424119400    3.70986284057000
 C      1.83266814402900    1.02573173068900    0.52125718023700
 O      2.56093126815200    1.85121256684100    0.13350046835700
 C     -0.85128254960000   -0.66515284057600    0.23179143553600
 O     -1.83046940218900   -0.91622516982900   -0.35412217526600
 C      0.13034405909700    0.03525479164400   -3.19292826418500
 O      0.41333941903000    0.95711263481800   -2.54845967480000
 C      2.49285593859800   -2.01480695070000   -1.74414842237200
 C      1.32931710721800   -2.68335886475000   -1.74272165113800
 H      3.00094834267600   -1.75802674559100   -0.82015273401900
 H      0.80165936900100   -2.91481617226900   -2.65990077301300
 H      0.85422778899800   -2.98868766035200   -0.81555618766500
 H      2.95811699012200   -1.68103242638300   -2.66431806765300
 H      1.24705718189200   -1.91950809891200    1.22463277836300
 H      1.91873985041200   -1.50573814626400    1.28765363589100
