# Supplementary material for: Mining hydroformylation in complex reaction network via graph theory
Source: RSC Adv. 2021 Jul 1;11(38):23235–40. doi: 10.1039/d1ra03395f (PMC9036754; doi:10.1039/d1ra03395f)
Supplement: RA-011-D1RA03395F-s1953 [file RA-011-D1RA03395F-s1953.xyz]

18
eq497          -678.440887729265   -678.440887729265
Co     -1.02591721731300    0.22861447512700    0.52820471954200
 H      1.50845417451700   -2.17923925798200   -0.45411217385000
 C      0.30098320537400    1.54164409547000    0.49193512632000
 O      1.35707634075900    1.43345571909200    1.11574379316000
 C     -1.81796268796700    0.89967800045800    2.02560277149400
 O     -2.30366329368000    1.41809092838100    2.94243118238600
 C      0.73358545118400   -1.48900650942400   -0.10428196634600
 O      0.29215268064400   -1.50714228743800    1.06964647671200
 C      0.02018313270400   -0.40754594446500   -0.92795979556200
 O      0.16137043912700   -0.26126849470300   -2.14371456674000
 C     -2.95914352005900   -0.32815711926200   -0.65590120262800
 C     -2.28052325152900    1.03962808142600   -0.63636726446900
 H     -4.00841616708900   -0.29076497491000   -0.36514342638300
 H     -1.80308752725800    1.32263958642300   -1.57211674693400
 H     -2.87594811306500    1.85087377886200   -0.22235004827700
 H     -2.83704948241600   -0.82739794278900   -1.61630216016200
 H     -2.49293011998000   -1.03002192888100    0.10118635412200
 H      0.06637022695600    2.42158814191700   -0.13195296896600
