# Supplementary material for: Mining hydroformylation in complex reaction network via graph theory
Source: RSC Adv. 2021 Jul 1;11(38):23235–40. doi: 10.1039/d1ra03395f (PMC9036754; doi:10.1039/d1ra03395f)
Supplement: RA-011-D1RA03395F-s1954 [file RA-011-D1RA03395F-s1954.xyz]

18
eq498          -678.389759396751   -678.389759396751
Co      0.70823440640300   -1.04899200044500   -0.31245790702300
 H     -0.76321189775400   -0.91725343788300   -0.36197431001600
 C      2.52650567285200   -0.75316983680600   -0.26742798916000
 O      3.64714054190700   -0.47720377710100   -0.34912055888100
 C      0.34160311789200    0.76737129175700    0.08070837515600
 O      0.15586522731400    1.47274844476900    1.05246264405800
 C      0.46943423741300   -2.67961931846100   -1.08260299572800
 O      0.21034406767900   -3.61234201721100   -1.72125965499400
 C      0.57522609524200   -0.03006437415200   -1.91520550276000
 O      0.37499809368000    1.24551106901600   -1.24540810039300
 C      1.44519629035800   -0.12264417335800   -3.13184299160200
 C     -0.09494842168700   -0.30313020685900   -3.21500967283200
 H      2.05658401774000   -1.00670928441800   -3.26550012262300
 H     -0.67270265136300    0.50896740971000   -3.63578418496700
 H     -0.47681720766300   -1.29445352733000   -3.41817056704500
 H      1.87345340859400    0.79863541389600   -3.50272015629000
 H      0.37801727648800    2.61890332994600   -3.00817936461600
 H      0.46406927285400    2.73663872517700   -3.73808511600100
