# Supplementary material for: Mining hydroformylation in complex reaction network via graph theory
Source: RSC Adv. 2021 Jul 1;11(38):23235–40. doi: 10.1039/d1ra03395f (PMC9036754; doi:10.1039/d1ra03395f)
Supplement: RA-011-D1RA03395F-s1955 [file RA-011-D1RA03395F-s1955.xyz]

18
eq499          -678.446380697328   -678.446380697328
Co      0.30091023744800    0.57317100393500   -0.21134442544000
 H      1.49235373139100    0.96850249445300   -1.00282131756700
 C     -1.14551400813200    0.02974601249600    0.71689331238400
 O     -2.08350889347200   -0.30725140082700    1.31403826095900
 C      1.58677058431200    0.13471111738700    0.92446971262700
 O      2.47955832039800   -0.11696658265200    1.63211763678300
 C      0.09283657548000   -0.38549535516100   -1.67799466719200
 O      0.01556194413100   -0.99265437190100   -2.67224244185100
 C     -2.83629321109600    0.83777134985700   -2.62663475535600
 O     -3.09266366592200    0.16504198597200   -1.71770664896700
 C      0.20835166021600    2.62270824615300    0.31758332852000
 C     -0.57509909783600    2.40498755576500   -0.81616414182200
 H      1.21282342104600    3.01438793723300    0.22802166793100
 H     -1.65008489285500    2.32497287182900   -0.71426750463100
 H     -0.19857270040800    2.62098318621800   -1.80721897967200
 H     -0.25606997481200    2.70238071548000    1.29223357452700
 H      0.08253226453600    1.23419621941400    2.87971203319000
 H     -0.48294177303400    1.23073377376900    3.35985846125900
