# Supplementary material for: Mining hydroformylation in complex reaction network via graph theory
Source: RSC Adv. 2021 Jul 1;11(38):23235–40. doi: 10.1039/d1ra03395f (PMC9036754; doi:10.1039/d1ra03395f)
Supplement: RA-011-D1RA03395F-s1956 [file RA-011-D1RA03395F-s1956.xyz]

18
eq5            -678.446839413384   -678.446839413384
Co     -0.23372032971300   -0.54672511345200    0.08470719393500
 H     -1.58633439978900   -0.58295721628900   -0.52438086397400
 C      1.39357343846300   -0.43496044308200    0.85164425488100
 O      2.44664152633300   -0.37300774802800    1.33869831604500
 C     -0.55095464901100    1.16414852322900   -0.20474735927300
 O     -0.82724012808000    2.27832271098400   -0.41841028036200
 C     -1.12360172674600   -1.38277685296200    1.36606008208200
 O     -1.76325382199300   -1.94508623183600    2.16358552187800
 C      2.29949559200100    1.65682291385100   -1.39938731217600
 O      1.96062776418700    1.80233285437900   -2.49798183071000
 C      0.51557556404200   -1.14342843333800   -1.81246205806400
 C      0.12765303057300   -2.27518982197200   -1.09703803579400
 H      1.56482252977300   -0.88305222180800   -1.87353571457700
 H     -0.83623332901300   -2.73515534813800   -1.26913992499300
 H      0.86890183653500   -2.87997910157300   -0.59089945574900
 H     -0.13448882876000   -0.69809485624700   -2.55391105979900
 H      0.97271486679900   -3.10956556349400    1.61569080386700
 H      1.69760673756700   -3.21913788785000    1.72920508215800
