# Supplementary material for: Mining hydroformylation in complex reaction network via graph theory
Source: RSC Adv. 2021 Jul 1;11(38):23235–40. doi: 10.1039/d1ra03395f (PMC9036754; doi:10.1039/d1ra03395f)
Supplement: RA-011-D1RA03395F-s1957 [file RA-011-D1RA03395F-s1957.xyz]

18
eq50           -678.446424027647   -678.446424027647
Co     -0.88911312326200    0.26033643598700    1.05122371414700
 H     -1.29517351399300   -0.13092377033100    2.42410761163000
 C     -0.23240660686800    0.75124789525500   -0.54895987671400
 O      0.24268269144400    1.10257088799200   -1.55111073601800
 C     -0.01430809187800    1.44306387389800    2.02816077415000
 O      0.52168114926900    2.20787559681400    2.72778811925200
 C     -0.49765581690600   -1.46124312040900    1.03370795268000
 O     -0.28883007371600   -2.60915606740300    1.07344660849200
 C     -2.08528430421300   -1.94923932385200   -1.97399283738000
 O     -0.95910625302900   -1.76894278324200   -2.17956387443700
 C     -2.96000093742800    0.02179546128500    0.60545658699400
 C     -2.71276167729000    1.35542594418700    0.91989517298900
 H     -3.35863849367300   -0.65605250918200    1.34869396850400
 H     -2.59552901677700    2.09429855342900    0.13646883601300
 H     -2.91827689094100    1.73254831005500    1.91280560149600
 H     -3.04749839804800   -0.29935694031500   -0.42404830155500
 H     -2.30716689703400    1.25606108303700   -2.18936754803300
 H     -3.02554170892300    1.14283387432900   -2.04401747301400
