# Supplementary material for: Mining hydroformylation in complex reaction network via graph theory
Source: RSC Adv. 2021 Jul 1;11(38):23235–40. doi: 10.1039/d1ra03395f (PMC9036754; doi:10.1039/d1ra03395f)
Supplement: RA-011-D1RA03395F-s1958 [file RA-011-D1RA03395F-s1958.xyz]

18
eq500          -678.447372897442   -678.447372897442
Co     -0.55637996193200   -0.59622405078000    0.70168317738700
 H     -0.09035993721500    0.15370792153900   -0.47492349719700
 C     -1.07552272053900   -1.47620225831200    2.17871887964000
 O     -1.41997217717000   -2.05213751836400    3.12863729579400
 C     -0.50008604119100    1.06173906381700    1.30616492600600
 O     -0.44043755907600    2.18717090811600    1.60956332111200
 C      0.93763236156400   -1.46037035783600    0.31078415166600
 O      1.92488772720400   -1.97777865214100   -0.03391007647100
 C     -0.63175675203200    0.83001765242300   -2.68815676390600
 O      0.00478571371300    0.03222108704600   -3.23868002426000
 C     -2.46219104900200   -0.49242280592200   -0.21601847500300
 C     -1.81327110118400   -1.65595979562100   -0.63497948938700
 H     -2.45349760412700    0.39574586272000   -0.83589181393100
 H     -2.04663609042400   -2.61382117260200   -0.18765868587700
 H     -1.29973299171600   -1.69346220302100   -1.58747061594100
 H     -3.21163807608200   -0.52563215826200    0.56435048814700
 H      1.73533347551200    1.18316954974900   -0.68599929216800
 H      2.24724187825700    0.97914130502400   -1.18309557708100
