# Supplementary material for: Mining hydroformylation in complex reaction network via graph theory
Source: RSC Adv. 2021 Jul 1;11(38):23235–40. doi: 10.1039/d1ra03395f (PMC9036754; doi:10.1039/d1ra03395f)
Supplement: RA-011-D1RA03395F-s1959 [file RA-011-D1RA03395F-s1959.xyz]

18
eq501          -678.454159526501   -678.454159526501
Co     -0.07873459228300    0.87691199397900   -1.12803937536900
 H      0.15522953619600   -0.19599289674900   -2.10276207847200
 C     -0.51764906448600    2.18537241345500    0.10252684084200
 O     -0.83712132659700    3.00399304217300    0.85541043910100
 C     -1.66292971330800   -0.08057586083600   -0.82592468424900
 O     -2.46100209810500    0.18845821855400    0.08444221450100
 C      1.11042559390300   -0.12219849155400   -0.26746653422700
 O      1.84871468833900   -0.87401517350300    0.22525992269900
 C     -2.05369227250200   -1.27260340633100   -1.72151065776300
 O     -1.39508861454300   -1.66369672021100   -2.68387717437100
 C     -1.05786870920400    1.69600157107900   -2.59075187729700
 C      0.31542818903200    2.27977449297600   -2.83721535060700
 H     -1.82856450716500    2.39940906648500   -2.28970510763200
 H      0.75066021326300    1.93900087174000   -3.77376247497200
 H      0.34553193326000    3.36373168514500   -2.74372064074200
 H     -1.40166063697000    0.99460426682200   -3.34279234836400
 H     -3.00242252797300   -1.74229519938100   -1.42195301953600
 H      1.09533773056800    1.92791231525700   -2.05579668095100
