# Supplementary material for: Mining hydroformylation in complex reaction network via graph theory
Source: RSC Adv. 2021 Jul 1;11(38):23235–40. doi: 10.1039/d1ra03395f (PMC9036754; doi:10.1039/d1ra03395f)
Supplement: RA-011-D1RA03395F-s1960 [file RA-011-D1RA03395F-s1960.xyz]

18
eq502          -678.501401344057   -678.501401344057
Co      0.48858095865300    0.29608117622700   -0.33560127433900
 H      1.42149019526400   -1.65069893389200   -2.74011689308700
 C      1.47897333607900    0.51176303591300    1.13935416625900
 O      2.17822737812400    0.55664533802400    2.07084933800800
 C     -0.58053915851500    1.71464329968100   -0.09355002655600
 O     -1.27973361131400    2.62942301354500    0.06475373118100
 C     -0.82813027450000   -0.91613190169600   -0.31620243737000
 O     -1.64199687744000   -1.75097403284400   -0.30776772718200
 C      1.20475282049500    0.81875898846700   -1.88758294820700
 O      1.72989557180300    1.08541018271100   -2.89390540876800
 C      1.72941646337600   -1.33155794148900   -0.59797151076600
 C      1.40308220455300   -2.21175844280400   -1.80353317219900
 H      1.65500451066500   -1.90622045202500    0.32639830237800
 H      2.14517090538500   -3.01357503177300   -1.87741373259000
 H      0.41997721123600   -2.67745637081500   -1.71066504213300
 H      2.74076136103100   -0.92575827467300   -0.67286527665700
 H      0.09687374085100   -1.73596538709700    2.12037898359600
 H      0.38887447424400   -2.41454793593300    2.04915277081400
