# Supplementary material for: Mining hydroformylation in complex reaction network via graph theory
Source: RSC Adv. 2021 Jul 1;11(38):23235–40. doi: 10.1039/d1ra03395f (PMC9036754; doi:10.1039/d1ra03395f)
Supplement: RA-011-D1RA03395F-s1961 [file RA-011-D1RA03395F-s1961.xyz]

18
eq503          -678.460615962822   -678.460615962822
Co      0.21809681115200    0.31181260614100   -0.13335596396100
 H     -0.72312415085300    1.51936185964800    0.95863129782100
 C      0.95695704523400    0.88791326028800   -1.62065452817400
 O      1.52972123745700    1.20657032054800   -2.59011445979800
 C     -1.29942578431000   -0.30966587929200   -0.83321347344200
 O     -2.30514356881000   -0.68053121154500   -1.28817712270900
 C      0.71110805518900   -1.08357365942200    0.84176966862900
 O      1.13761572328500   -1.99882890253300    1.42920738013800
 C      1.70208670159600    4.12112458855700   -1.08845335770000
 O      0.56064164886800    4.11030803753700   -1.29297618399200
 C      0.20400051931800    2.02026097850000    1.39206500624100
 C      1.49392051690200    1.39781557463300    0.88156539921500
 H      0.08680274568900    3.06347025298700    1.10309354732000
 H      2.08373617782500    0.88631709373300    1.63619741923400
 H      2.12813894552800    2.05929067641800    0.29597120044600
 H      0.08239048554300    1.89883154809500    2.46675110392800
 H     -1.49348081235200    2.58586935487600   -1.02410613121600
 H     -2.16957860532000    2.66850631692700   -0.72952373829800
