# Supplementary material for: Mining hydroformylation in complex reaction network via graph theory
Source: RSC Adv. 2021 Jul 1;11(38):23235–40. doi: 10.1039/d1ra03395f (PMC9036754; doi:10.1039/d1ra03395f)
Supplement: RA-011-D1RA03395F-s1962 [file RA-011-D1RA03395F-s1962.xyz]

18
eq504          -678.444982073574   -678.444982073574
Co      0.24782296342100    0.08312333620000   -0.88673628814700
 H      1.15253619006700   -1.31401438370200   -2.77305668414900
 C      1.57379061874000    1.34569882227000   -0.72500893292900
 O      1.30270916395800    2.30113135954800    0.02452902171800
 C      0.37957160911300   -0.68767885126900    0.75944613356400
 O      0.51871762940400   -1.11711413335800    1.82649781083700
 C      1.32604770423400   -1.21074134460700   -1.68782855769000
 O      2.09045627109900   -1.93883665303600   -1.06898836228500
 C      2.87615438879400    1.38582516386600   -1.51886834113300
 O      3.05862574159500    0.67519006405200   -2.50980977725200
 C     -0.18731992828200    0.91689475918900   -2.54102598058500
 C     -1.34232977896500   -0.05864123047600   -2.44625252278200
 H     -0.45158424932800    1.96262488272100   -2.38357486473300
 H     -1.31262667513200   -0.83131274375000   -3.21162840849800
 H     -2.31758878415600    0.42239297762200   -2.41214815582900
 H      0.49453546516600    0.78290236178600   -3.37349105227700
 H      3.61890729691800    2.11653780110400   -1.16748233773900
 H     -1.32621496884500   -0.66439695509300   -1.45887893353200
