# Supplementary material for: Mining hydroformylation in complex reaction network via graph theory
Source: RSC Adv. 2021 Jul 1;11(38):23235–40. doi: 10.1039/d1ra03395f (PMC9036754; doi:10.1039/d1ra03395f)
Supplement: RA-011-D1RA03395F-s1963 [file RA-011-D1RA03395F-s1963.xyz]

18
eq505          -678.483180359514   -678.483180359514
Co     -0.10321310455200    1.15407618083800    0.21908429216800
 H      0.69405662758300   -1.85072167388400   -0.28893555788300
 C      1.05072760166300    0.84997316992900   -1.03361666748000
 O      1.83618335748800    0.69980060844500   -1.88241803028800
 C     -1.29933963592200    2.16419620123900   -0.72298937080700
 O     -2.03690156767700    2.80148952519100   -1.35308497450100
 C      0.03944567464000   -0.52381697746300    1.32303095425000
 O     -1.18957889512400   -0.38828541376600    0.84697002880500
 C      1.03017217970400   -1.40956170314900    0.66378913653400
 O      2.16122245466900   -1.61289919816000    1.13264700225200
 C      1.38446514746900    2.17888457785800    0.97795104972600
 C      0.34764287375300    2.44134075960800    2.03524974080000
 H      1.69768149097100    3.03788524953400    0.39315050356500
 H      0.60958868918400    2.01407776257800    3.00156636755300
 H      0.08423236259900    3.49348515031900    2.11918889016400
 H      2.20988726528500    1.53804555101800    1.27701946489800
 H      0.25406165171000   -0.27179508102200    2.36576291065300
 H     -0.66063097465300    1.94575885502600    1.78952133083600
