# Supplementary material for: Mining hydroformylation in complex reaction network via graph theory
Source: RSC Adv. 2021 Jul 1;11(38):23235–40. doi: 10.1039/d1ra03395f (PMC9036754; doi:10.1039/d1ra03395f)
Supplement: RA-011-D1RA03395F-s1964 [file RA-011-D1RA03395F-s1964.xyz]

18
eq506          -678.482926072514   -678.482926072514
Co     -0.73264830195300    1.00270281133200    0.37266417139500
 H      1.37340070422400   -1.39728335362400    0.03277647877300
 C      0.87613739273000    1.32960654593800   -0.45743366571600
 O      1.27441259421400    0.98568947681400   -1.55303431218100
 C     -1.62011227930200    2.04580158868900   -0.78871069759100
 O     -2.17485858617400    2.67753751626400   -1.58950512195500
 C     -0.34637783922400   -0.73360903475500    1.20763519639700
 O     -1.17962637747500   -0.79025115610800    0.14774468108100
 C      1.08181006472900   -1.07217221264000    1.04225492230700
 O      1.91439747181600   -0.93280484216200    1.95940757028300
 C      1.60025202779000    2.13933290430800    0.61246922696700
 C      0.77597980971000    2.20785988749300    1.91185051453800
 H      1.77256785585500    3.13368089216900    0.19423591313400
 H      0.91181435952700    1.30785813305100    2.51040377674400
 H      1.07737447791200    3.06381782472600    2.51374009346700
 H      2.56608998117100    1.66633968167600    0.80100328654600
 H     -0.75200904830300   -0.76640422869700    2.22156764393100
 H     -0.30890110846300    2.39423110965200    1.72481739310900
