# Supplementary material for: Mining hydroformylation in complex reaction network via graph theory
Source: RSC Adv. 2021 Jul 1;11(38):23235–40. doi: 10.1039/d1ra03395f (PMC9036754; doi:10.1039/d1ra03395f)
Supplement: RA-011-D1RA03395F-s1965 [file RA-011-D1RA03395F-s1965.xyz]

18
eq507          -678.457494704535   -678.457494704535
Co     -0.11362153401600   -0.10578641586700   -0.17846860334900
 H      2.56562397060600   -2.92526002864100    0.20984589735900
 C      0.17336855898300   -0.17971352165700    1.56398546267000
 O      0.29872669672200   -0.34194359555900    2.71339695385400
 C     -0.77186869602900    1.55011978689800   -0.25893947785600
 O     -1.20396447174800    2.63032629953500   -0.31747975228000
 C     -1.05699308612600   -0.77793341411300   -1.49395746319400
 O     -1.72254397127400   -1.30985039325300   -2.29331697492200
 C      3.11358394715000    1.28100296329500   -0.70874303656500
 O      1.99531970029100    1.04572251574200   -0.90128955531100
 C      0.63775922071000   -1.98364442940400   -0.10875268540400
 C      2.15922495671300   -1.91640741344500    0.08383506279100
 H      0.42494815922900   -2.53371334451600   -1.02934204220100
 H      2.64212125332400   -1.47998975050900   -0.79324529997500
 H      2.44786882527400   -1.32928952501700    0.96113223342500
 H      0.15800685610500   -2.53316968310400    0.70576563979900
 H      1.29727470798700   -0.77902748944700   -2.59978273785600
 H      1.70584611600900   -1.23336223143100   -3.02093177857000
