# Supplementary material for: Mining hydroformylation in complex reaction network via graph theory
Source: RSC Adv. 2021 Jul 1;11(38):23235–40. doi: 10.1039/d1ra03395f (PMC9036754; doi:10.1039/d1ra03395f)
Supplement: RA-011-D1RA03395F-s1966 [file RA-011-D1RA03395F-s1966.xyz]

18
eq508          -678.467685701549   -678.467685701549
Co      0.39229543056400    0.61027234973700   -0.14651838734400
 H      1.44886954614100    1.05112473945700    0.79532044774500
 C     -0.85292909148700    0.04596951465300   -1.31187462460000
 O     -1.63486057510900   -0.33397325291800   -2.08177912453700
 C      1.72032144308900    0.81100564431400   -1.31739518997200
 O      2.59314097935500    1.00511438070600   -2.06456063069900
 C      0.32630200271000   -0.76694929062600    0.98491388392000
 O      0.30502798866900   -1.63394352662300    1.76217780729200
 C     -0.33740712759800    2.15328556663600    0.39534436079100
 O     -0.74005819775700    3.18303250863200    0.76083301661800
 C     -0.32863967913000    2.85041281487300   -2.77991358071200
 C     -1.63457528969200    3.02390589431400   -2.52950908638400
 H      0.02102173663900    2.10802816945300   -3.49000731707500
 H     -1.97704856121000    3.75555103344100   -1.80577430355600
 H     -2.39044884254200    2.42471966116300   -3.02524026751800
 H      0.43058474851000    3.43176727653400   -2.26739655662700
 H     -3.14829715498400    1.34163332969000   -0.07157028219300
 H     -2.94683127542000    1.83035567893900   -0.59213706116500
