# Supplementary material for: Mining hydroformylation in complex reaction network via graph theory
Source: RSC Adv. 2021 Jul 1;11(38):23235–40. doi: 10.1039/d1ra03395f (PMC9036754; doi:10.1039/d1ra03395f)
Supplement: RA-011-D1RA03395F-s1967 [file RA-011-D1RA03395F-s1967.xyz]

18
eq509          -678.467642133831   -678.467642133831
Co     -0.28890299767100   -0.00741265615500   -0.32709379757200
 H      0.05696129306100   -1.38122516504100    0.11065625379400
 C     -0.73422637844100    1.66335101329800   -0.81386700732600
 O     -1.03352449596100    2.74835075057000   -1.09988339671900
 C     -1.80877295091600   -0.82014464998400   -0.78676734413200
 O     -2.77428531191400   -1.39753488343500   -1.08790550203600
 C      0.11558629862700    0.35275175570700    1.37009657263000
 O      0.44005935746600    0.56318418661000    2.46928684039300
 C      1.13993372869300   -0.28729513473800   -1.37052293819200
 O      2.09584241003300   -0.52032032063700   -1.99335358420400
 C      2.35533696265300    2.78795231447800   -1.24226792954300
 C      2.25910159390700    2.41165981345700    0.04132217793000
 H      1.81300492831200    3.64682349694600   -1.62242985606600
 H      2.78185956951900    1.53918924183500    0.41891007357500
 H      1.63674147050600    2.95169630390400    0.74759103872700
 H      2.96310872907200    2.23262824798700   -1.94823419817300
 H      0.33281664037500    1.46088082317000   -3.55949551322700
 H      0.77570091348400    1.89630501190600   -3.15367451421000
