# Supplementary material for: Mining hydroformylation in complex reaction network via graph theory
Source: RSC Adv. 2021 Jul 1;11(38):23235–40. doi: 10.1039/d1ra03395f (PMC9036754; doi:10.1039/d1ra03395f)
Supplement: RA-011-D1RA03395F-s1968 [file RA-011-D1RA03395F-s1968.xyz]

18
eq51           -678.446905944938   -678.446905944938
Co     -0.01060689553600   -0.40890846796700   -0.17634020716500
 H      1.46174022869100   -0.34654859034800   -0.04784044963300
 C     -1.78875491321800   -0.45521762002600   -0.41906905340800
 O     -2.93984044251000   -0.52113855609000   -0.57167602539400
 C      0.21925814155300    1.28697473184900    0.26584348280200
 O      0.44918786011500    2.38731653834000    0.57841900561100
 C      0.53888699925100   -1.01706973971200   -1.74187982727300
 O      0.98180004548700   -1.41962075326100   -2.74340442118800
 C      3.27899241083800   -1.87527238576200    0.59951490194300
 O      3.40216668325500   -1.37756966241800    1.64017264592700
 C      0.00423026580300   -2.23602984258200    0.91315964333100
 C      0.01172406734200   -1.16864922919000    1.81010988004200
 H      0.91758197451100   -2.74959641473200    0.63919071846400
 H     -0.90440062762800   -0.85436127686000    2.29430412260300
 H      0.93480660519500   -0.82889034047400    2.26186746870100
 H     -0.91392012637000   -2.76814131016600    0.70063311465900
 H     -1.06049370361400   -3.14065510260300   -1.51715483234500
 H     -1.78305402001500   -3.26006916446900   -1.63460255591400
