# Supplementary material for: Mining hydroformylation in complex reaction network via graph theory
Source: RSC Adv. 2021 Jul 1;11(38):23235–40. doi: 10.1039/d1ra03395f (PMC9036754; doi:10.1039/d1ra03395f)
Supplement: RA-011-D1RA03395F-s1969 [file RA-011-D1RA03395F-s1969.xyz]

18
eq510          -678.397303706978   -678.397303706978
Co     -0.23539445220100    0.58690618195800   -0.40624770141300
 H     -0.51447546144500   -1.78976352983400   -2.35955733686900
 C      1.50086845854400    0.93001816568200   -0.64587070270700
 O      2.64814472064200    1.03577195749100   -0.79473306245500
 C     -0.83743739179600    2.25495005881500   -1.03224341555000
 O     -1.22146102105600    3.41645877504500   -0.98376750874000
 C     -1.84413874720700   -0.18764205555200   -0.40121608723000
 O     -2.83380459951500   -0.79607758252600   -0.39296758283500
 C     -0.59953809645900    1.29100258429900   -2.16899023864100
 O     -0.56186000810100    0.92443558467300   -3.31266408980000
 C      0.46816497285800   -1.84775432654000   -1.88434689877500
 C      0.41333348050000   -1.36884211469600   -0.43336745498300
 H      1.14451643240500   -1.23062851504700   -2.48138246795400
 H     -0.26517554075600   -1.98160333669200    0.16682528035500
 H      1.39458360176500   -1.42706556092200    0.04608084777700
 H      0.81345125669100   -2.88486015649000   -1.94223573633700
 H     -0.25040294043200    1.00201872994500    1.41226131547900
 H      0.01096853292900    0.27473877967800    1.42449791145300
