# Supplementary material for: Mining hydroformylation in complex reaction network via graph theory
Source: RSC Adv. 2021 Jul 1;11(38):23235–40. doi: 10.1039/d1ra03395f (PMC9036754; doi:10.1039/d1ra03395f)
Supplement: RA-011-D1RA03395F-s1970 [file RA-011-D1RA03395F-s1970.xyz]

18
eq511          -678.432979821797   -678.432979821797
Co      1.10937791130000    1.43399977808600   -0.66787193240300
 H     -1.96579854041100    2.08407114281000    1.80867453710900
 C      0.64108236684600   -0.31703629802500   -0.75069269539700
 O      1.03281926658800   -1.35867840913400   -0.25521308735400
 C      2.67024279109200    1.24842746756400   -1.59860691203500
 O      3.67327830814900    1.08367682891200   -2.15660617688600
 C     -0.40811090464600    1.98354274904500    0.21289468718100
 O     -0.56674593357100    3.15692031027200   -0.18917173860500
 C     -1.36356687159300    1.37477691160200    1.22175469730000
 O     -1.44770503721400    0.15261406583800    1.35876845848400
 C      1.89144657725000    1.37703486297100    1.10974603002200
 C      3.10723063959600    0.47293235262300    1.21102473738400
 H      1.14298241229400    1.06019039785200    1.83811425935300
 H      3.42179565573100    0.39460657449700    2.25738300985700
 H      2.85021235436100   -0.53465667332700    0.87197230742000
 H      2.12521982214000    2.44310686017500    1.24935820273600
 H     -0.16317877078900   -0.28477722048400   -1.53803719612700
 H      3.95540454887400    0.84862292360300    0.63368977910700
