# Supplementary material for: Mining hydroformylation in complex reaction network via graph theory
Source: RSC Adv. 2021 Jul 1;11(38):23235–40. doi: 10.1039/d1ra03395f (PMC9036754; doi:10.1039/d1ra03395f)
Supplement: RA-011-D1RA03395F-s1971 [file RA-011-D1RA03395F-s1971.xyz]

18
eq512          -678.446699876508   -678.446699876508
Co     -0.47326382351800   -1.40597578597200   -0.15704785569500
 H      0.19807564739200   -2.70802661401800   -0.39290443021500
 C     -1.24169796110700    0.19582510268100    0.11110983008400
 O     -1.75921791778600    1.22437170150700    0.27973848588700
 C      0.90196168598500   -1.29726073302500    0.94485817250300
 O      1.84234511702600   -1.29139323504100    1.63624814207900
 C     -0.18614827647800   -1.30868523981300   -1.90137534043900
 O      0.02400427646900   -1.31766337603600   -3.04870678146600
 C     -1.42745332210400   -0.06934740338200    3.33399803527300
 O     -0.41966947358300    0.50148383742000    3.31788083149700
 C     -1.82926881202200   -2.54210868361000    1.01909945596400
 C     -2.32202210845100   -2.45401319686800   -0.28135620124500
 H     -1.28836537839300   -3.42262450557600    1.33856101727600
 H     -3.09616575336900   -1.73945387698700   -0.53263265266200
 H     -2.16999401728500   -3.26667036018400   -0.97935996821400
 H     -2.21005631409600   -1.90043873583800    1.80429921411500
 H     -0.48602687363500   -2.75989193560900    3.42007566245500
 H      0.23510602517200   -2.65938668312700    3.28141194356800
