# Supplementary material for: Mining hydroformylation in complex reaction network via graph theory
Source: RSC Adv. 2021 Jul 1;11(38):23235–40. doi: 10.1039/d1ra03395f (PMC9036754; doi:10.1039/d1ra03395f)
Supplement: RA-011-D1RA03395F-s1972 [file RA-011-D1RA03395F-s1972.xyz]

18
eq513          -678.447457505738   -678.447457505738
Co     -0.68759626936100   -1.49508427365200    0.27229323152600
 H      0.23468937482500   -2.32428000225800   -0.54407989172300
 C     -1.77939068106600   -0.43901996092500    1.24051719902700
 O     -2.51896388000200    0.21414939137900    1.85469834401300
 C      0.61099373788600   -1.81298715627300    1.42753822822900
 O      1.48987275356200   -2.07986997349000    2.14789483438400
 C     -0.46927708306900   -0.46964491181000   -1.14694984520800
 O     -0.28831056646600    0.15943227832700   -2.11338826541700
 C      0.72297972143500    1.39561712084700    1.41401929546900
 O      1.76445550230400    1.27192581112900    0.92098003816400
 C     -1.74695054356400   -3.29274960207700    0.67157678732600
 C     -2.25405083137800   -2.71457090683500   -0.49199010122300
 H     -1.01987123852700   -4.09236210278300    0.61707332328900
 H     -3.16834165535800   -2.13417439757500   -0.46816830095900
 H     -1.92448984127400   -3.05835706588600   -1.46337801460500
 H     -2.25827256811700   -3.17421052068700    1.61892049035700
 H     -1.46181083661300   -1.97496665694600    3.37322118712900
 H     -0.95352237501600   -2.20010679398100    3.86311902099200
