# Supplementary material for: Mining hydroformylation in complex reaction network via graph theory
Source: RSC Adv. 2021 Jul 1;11(38):23235–40. doi: 10.1039/d1ra03395f (PMC9036754; doi:10.1039/d1ra03395f)
Supplement: RA-011-D1RA03395F-s1973 [file RA-011-D1RA03395F-s1973.xyz]

18
eq514          -678.466063294990   -678.466063294990
Co     -0.11139981771400   -0.49792638689300   -0.00519990117800
 H      0.42457931999800    0.87449271871300   -0.04756882625000
 C     -0.76764328651200   -2.16535573549100    0.03693229886100
 O     -1.19091599547200   -3.24661113034100    0.07049784890500
 C      0.78721967955600   -0.50148545350300   -1.54146513971700
 O      1.40740790165200   -0.39378419810000   -2.52253337795600
 C      0.87377913727200   -0.46028928143500    1.48103610940000
 O      1.53886056373500   -0.30728262016000    2.42616402055500
 C     -1.58932925524200    0.49209761027900    0.06788394744800
 O     -2.47214822090300    1.25211969237000    0.12673754522300
 C      0.79972714954000    2.93715259497400    1.26643997783700
 C      0.63759620814500    3.19641993038100   -0.04079618019500
 H      1.78127955832900    2.77151770144800    1.69731770693700
 H     -0.34840218839900    3.32789497862000   -0.47338389939700
 H      1.48249942803400    3.25148446547500   -0.71846389361200
 H     -0.05074532254200    2.84086690997300    1.93308279864500
 H      2.62058822168400    1.16573149719400    0.01007938056600
 H      3.27514442356500    1.03951868610000   -0.31482189229900
