# Supplementary material for: Mining hydroformylation in complex reaction network via graph theory
Source: RSC Adv. 2021 Jul 1;11(38):23235–40. doi: 10.1039/d1ra03395f (PMC9036754; doi:10.1039/d1ra03395f)
Supplement: RA-011-D1RA03395F-s1974 [file RA-011-D1RA03395F-s1974.xyz]

18
eq515          -678.468040358056   -678.468040358056
Co      0.35486599818100    0.03854801856800   -0.08257722520300
 H      0.39508329155700   -1.44144102168200   -0.17127709963200
 C      0.35461103508500    1.82973237188800   -0.02311524565700
 O      0.38038689594700    2.99141533557000   -0.01008933405500
 C     -0.05000056098500   -0.15487837886100   -1.81076097437400
 O     -0.28093704057100   -0.33190526614500   -2.93849459473400
 C     -0.90387405637200   -0.31803880753400    1.13433547294900
 O     -1.71461206771100   -0.61414813415500    1.91580928963300
 C      2.06517534053600   -0.22630513971900    0.35476091862600
 O      3.18168902455300   -0.44690842424000    0.60248988350800
 C      3.13689295622100    1.85700465552800   -1.80511491069200
 C      2.19766366391300    1.87652217342000   -2.76214751293400
 H      3.92417454023000    1.11117724932500   -1.79529738263600
 H      1.39774880531600    2.60963481621400   -2.75779872112300
 H      2.18685698398800    1.14628551352900   -3.56366771281300
 H      3.13233008425000    2.57318666787900   -0.99000314067700
 H      2.65271683406600   -0.84082731045700   -2.29760440555300
 H      2.55669919337000   -1.56748968518600   -2.40951289878000
