# Supplementary material for: Mining hydroformylation in complex reaction network via graph theory
Source: RSC Adv. 2021 Jul 1;11(38):23235–40. doi: 10.1039/d1ra03395f (PMC9036754; doi:10.1039/d1ra03395f)
Supplement: RA-011-D1RA03395F-s1975 [file RA-011-D1RA03395F-s1975.xyz]

18
eq516          -678.466167290119   -678.466167290119
Co      0.09273006042100   -0.03493797772900    0.73645580198400
 H      2.45184076210800   -2.40088417827900   -2.53264075533200
 C     -0.91697252191900   -0.65191259187700   -0.67181117305900
 O     -1.07158986771600   -0.29634713948300   -1.82418561760100
 C      1.21927751023900    1.05523838097200   -0.19816961388400
 O      1.42555132640000    1.33853528833400   -1.36520222297600
 C     -1.11788486083200    1.22327974424500    1.19937552445700
 O     -1.88918413746400    2.07463250628200    1.36703774332000
 C      1.26843390174300   -1.44265851023700    0.53769527916400
 O      0.97331409631900   -1.88035170215700    1.67449557693100
 C      2.27225821425600   -1.98170322037100   -0.41799956979800
 C      1.70268363461700   -2.00770294255000   -1.84566121380000
 H      2.61952456588800   -2.96238804342100   -0.08582535854000
 H      0.81472780342300   -2.64142722479600   -1.90257803949800
 H      1.42610949773600   -1.00404148978500   -2.17020866631300
 H      3.11956933346000   -1.28542086990600   -0.39346572120100
 H     -1.48573739138000   -1.50133835404300   -0.21343201279100
 H      1.84602928253200    1.47750865430400    0.63983188134500
