# Supplementary material for: Mining hydroformylation in complex reaction network via graph theory
Source: RSC Adv. 2021 Jul 1;11(38):23235–40. doi: 10.1039/d1ra03395f (PMC9036754; doi:10.1039/d1ra03395f)
Supplement: RA-011-D1RA03395F-s1976 [file RA-011-D1RA03395F-s1976.xyz]

18
eq517          -678.503706225023   -678.503706225023
Co      0.07348673362000    0.07141064487500    0.12256551509700
 H      3.19963682469200   -2.55048081714300   -0.09726845038900
 C      0.25971866885800   -0.41241254634800    1.81599016527300
 O      0.39201884362200   -0.64794230286800    2.95080907734800
 C      0.23485770622400    1.69931288676000   -0.53315518440800
 O      0.35887922138700    2.80424349331300   -0.88528063756200
 C     -1.68441117950600   -0.22733665459500   -0.13840701750100
 O     -2.80930234017700   -0.44721075996300   -0.33771484863300
 C      1.89004960092000   -0.16270580344700   -0.09858000593000
 O      2.99138752541600    0.26689926479400    0.18392262839800
 C      1.57469720100500   -1.41095694422700   -0.95562821781800
 C      2.12599702777800   -2.65723412380300   -0.25688984106000
 H      2.01419681696900   -1.24276134700900   -1.94043528302000
 H      1.64107943327600   -2.78815033951200    0.71380733875500
 H      1.93519936536200   -3.54452411107900   -0.86150351861500
 H      0.48867174643000   -1.54253565370200   -1.12729734492400
 H     -0.10375013995000    0.09034614986400   -2.70156421076500
 H      0.16826815391300   -0.21988070642800   -3.31965832180100
