# Supplementary material for: Mining hydroformylation in complex reaction network via graph theory
Source: RSC Adv. 2021 Jul 1;11(38):23235–40. doi: 10.1039/d1ra03395f (PMC9036754; doi:10.1039/d1ra03395f)
Supplement: RA-011-D1RA03395F-s1977 [file RA-011-D1RA03395F-s1977.xyz]

18
eq518          -678.507323173272   -678.507323173272
Co     -0.15006491718000    0.11919187584600    0.41931268133100
 H      2.17115332061400   -3.36366462734200   -1.26611626452500
 C      0.16824252879300   -1.00855198600100    1.74733806675000
 O      0.32480377029300   -1.85667532296400    2.53578717934100
 C     -0.74444948008700   -0.30343233329100   -1.18081775428600
 O     -1.13008889472200   -0.73245711624000   -2.19884522551500
 C     -1.59170449505600    0.99515257150800    1.04643008039200
 O     -2.51882456397800    1.57595171982100    1.43825010338200
 C      1.59488190548300   -0.13654796319300   -0.18595768457100
 O      2.05295725175900    0.97391014442200    0.11917862432100
 C      2.29721446485900   -1.22971138005500   -0.92895788259000
 C      1.71791826210500   -2.61086249095200   -0.62115041936300
 H      3.36922611138300   -1.17116463572800   -0.72749354965500
 H      1.89812475989500   -2.88850636730900    0.41893445547900
 H      0.63814673910100   -2.62027907251900   -0.79051898338700
 H      2.15051605032900   -0.99406747483300   -1.99076997488900
 H      1.14728483970500    0.93040339365900   -2.91881083541300
 H      1.35534355655800    1.39939139467300   -2.38208077444000
