# Supplementary material for: Mining hydroformylation in complex reaction network via graph theory
Source: RSC Adv. 2021 Jul 1;11(38):23235–40. doi: 10.1039/d1ra03395f (PMC9036754; doi:10.1039/d1ra03395f)
Supplement: RA-011-D1RA03395F-s1978 [file RA-011-D1RA03395F-s1978.xyz]

18
eq519          -678.389522965412   -678.389522965412
Co      0.47289606890800   -0.33066314158500   -0.38159309579400
 H     -0.61978224246200    0.65537200012200   -0.21517348298000
 C      2.07083076851300   -1.20199202670900   -0.61376492624000
 O      3.09511685573800   -1.67825236984200   -0.86720758820600
 C      1.29919033838100    1.31768536230000    0.04822780154300
 O      1.68331541510100    1.88795832006200    1.05134244588400
 C     -0.83784217233000   -1.41145783556400   -1.03730384702200
 O     -1.72845319083100   -1.93339592915400   -1.56629633913700
 C      0.80656174826000    0.70021464707400   -1.95229729834400
 O      1.43053190571100    1.81884495171300   -1.25488951599900
 C      1.36360119552700    0.29232873245800   -3.28138680677700
 C     -0.03243827712300    0.95996930732500   -3.15430178123100
 H      1.39322670847400   -0.75458134349500   -3.54803361558800
 H     -0.13536458711100    1.99147191135600   -3.46238273005200
 H     -0.89848012345100    0.33565291046900   -3.33233479091300
 H      2.18259482020200    0.88980418373400   -3.65896481539300
 H      1.16220670312200   -2.86083884524500   -2.73315591884900
 H      0.51127961332500   -2.77492710475400   -3.07806187062900
