# Supplementary material for: Mining hydroformylation in complex reaction network via graph theory
Source: RSC Adv. 2021 Jul 1;11(38):23235–40. doi: 10.1039/d1ra03395f (PMC9036754; doi:10.1039/d1ra03395f)
Supplement: RA-011-D1RA03395F-s1979 [file RA-011-D1RA03395F-s1979.xyz]

18
eq52           -678.446828647148   -678.446828647148
Co     -0.63447077063300    1.05158094003500   -0.40785012173300
 H     -2.05048840784600    1.00947570441600    0.02717410524400
 C      1.10221273752700    1.03820365392200   -0.87017325576700
 O      2.21791689278300    1.00645824445600   -1.19496598410800
 C     -0.72522873329300   -0.45643761300100    0.49791976318800
 O     -0.86623936030800   -1.43839651252100    1.11445198087300
 C     -0.75040208868100    2.59557711473200    0.45002665068300
 O     -0.91081646860500    3.60544118279800    1.01163228303900
 C     -0.38787419260300   -2.63934632501500   -1.94825767070000
 O      0.67922703093700   -2.21655292588900   -1.78374723527100
 C     -1.41435782185500    1.80816992411900   -2.23403829517600
 C     -1.23952303661100    0.43036112320900   -2.35048964096700
 H     -2.38887262317200    2.21947506976000   -2.00462468221900
 H     -0.37607879310800    0.03620089857700   -2.87160112403000
 H     -2.07026008930800   -0.24977603601500   -2.21270240230200
 H     -0.68489386896900    2.49235607597900   -2.64917223035300
 H     -3.67669044751500    0.54469452244600   -0.88364585137700
 H     -4.18129915323600    0.51024864369800   -1.42962989159800
