# Supplementary material for: Mining hydroformylation in complex reaction network via graph theory
Source: RSC Adv. 2021 Jul 1;11(38):23235–40. doi: 10.1039/d1ra03395f (PMC9036754; doi:10.1039/d1ra03395f)
Supplement: RA-011-D1RA03395F-s1980 [file RA-011-D1RA03395F-s1980.xyz]

18
eq520          -678.438576850916   -678.438576850916
Co     -0.38684774872600   -0.54065146511200    0.29564107157400
 H     -0.60597051141200   -1.12597347740800   -1.10516673171400
 C      0.99911381897000    0.20666659307500   -0.51184124268600
 O      1.90260750074500    0.66466120133200   -1.08302983150600
 C     -2.06155976905200   -1.09037330768600    0.44458514904800
 O     -3.14957043702800   -1.49831868570900    0.46506003562500
 C      0.43329674019900   -1.97304095253800    1.04137340784100
 O      0.95945611510900   -2.82199412339900    1.63201515602600
 C     -1.21040417798300    1.25538054749300    0.09232451996500
 O     -1.92960337473700    1.72739065142300   -0.76613257311400
 C     -0.19719602848000    0.47905045841600    2.03218918223700
 C     -0.67907694139000    1.79692166621900    1.39273082790300
 H     -0.88662558707900    0.07626101593700    2.77228452675700
 H      0.16235710953800    2.45859728692100    1.15872884324300
 H     -1.42177053544500    2.36625373563900    1.95684926659700
 H      0.81580497014500    0.50674757488800    2.42763402848100
 H     -3.37939722442000    0.93023648128100    1.96397223067500
 H     -3.05788072527900    0.62523067493400    2.55881568048600
