# Supplementary material for: Mining hydroformylation in complex reaction network via graph theory
Source: RSC Adv. 2021 Jul 1;11(38):23235–40. doi: 10.1039/d1ra03395f (PMC9036754; doi:10.1039/d1ra03395f)
Supplement: RA-011-D1RA03395F-s1981 [file RA-011-D1RA03395F-s1981.xyz]

18
eq521          -678.431617535467   -678.431617535467
Co     -0.42776049447100    0.54626063128900    0.57984106522300
 H      1.63972431055700   -2.36343654023100    1.19750393857200
 C     -0.50097577770900    1.29290477249300   -0.98480948720900
 O     -0.24482316711200    2.10922948093500   -1.82525678081200
 C     -1.82615838361100    1.45118681074200    1.32671329658300
 O     -2.61178789189400    2.12892466017400    1.84373218269900
 C      1.20437218890900   -0.30694767488800    0.15217742463200
 O      2.21540625391500   -0.18566635726900   -0.53971940555700
 C      0.97374629793000   -1.49914565294200    1.09245662044500
 O     -0.10398084256500   -1.39259378918800    1.72298463345300
 C      0.82768257371000    1.58590866890900    1.72006853746900
 C      1.45361802846800    2.71487109108800    0.91444542083200
 H      1.59054613495200    0.91461538875700    2.12936017122900
 H      2.14166285449400    3.29447748904500    1.53872326582600
 H      2.01210887602800    2.32072100210300    0.06198267859900
 H      0.23790246352800    1.95585373418200    2.56346115001100
 H     -1.16190284826500    0.30186748711700   -1.15464387836800
 H      0.69032262215800    3.39290234204800    0.52486623743100
