# Supplementary material for: Mining hydroformylation in complex reaction network via graph theory
Source: RSC Adv. 2021 Jul 1;11(38):23235–40. doi: 10.1039/d1ra03395f (PMC9036754; doi:10.1039/d1ra03395f)
Supplement: RA-011-D1RA03395F-s1982 [file RA-011-D1RA03395F-s1982.xyz]

18
eq522          -678.394654807547   -678.394654807547
Co      0.17486568225000   -0.44553433721400   -0.83339998919800
 H     -0.36706450273700   -0.76699233507100    0.54822353375600
 C      1.68283183501700   -0.77827664874200   -0.03559729963500
 O      2.68515761493500   -1.02529996256300    0.49332310705100
 C      0.71044403721100    1.41068734961000   -0.55160330978800
 O      0.61836750723700    2.20005658670000    0.36153343020800
 C     -0.19401894687200   -2.09445163496700   -1.53712279842800
 O     -0.35279998930200   -3.10896026719400   -2.07163578173200
 C      0.98840055784700    0.31255676587000   -2.42417011189500
 O      1.17262832309500    1.66215155606100   -1.82233953096200
 C      2.07099132368300   -0.15611180777100   -3.34995606693300
 C      0.69505993829500    0.27547570476400   -3.89451731613700
 H      2.32868635343300   -1.20747718160500   -3.34944037397300
 H      0.64842749139100    1.22803262390100   -4.40562803186900
 H      0.01787519151200   -0.48229243983400   -4.26709755991100
 H      2.89746129762800    0.52200843039100   -3.51686952568900
 H     -1.39455017154100    0.12205910431100   -0.80547799527800
 H     -1.16377199512000    0.23556222359200   -1.57580255529200
