# Supplementary material for: Mining hydroformylation in complex reaction network via graph theory
Source: RSC Adv. 2021 Jul 1;11(38):23235–40. doi: 10.1039/d1ra03395f (PMC9036754; doi:10.1039/d1ra03395f)
Supplement: RA-011-D1RA03395F-s1983 [file RA-011-D1RA03395F-s1983.xyz]

18
eq523          -678.467778612516   -678.467778612516
Co     -0.01672607747400    0.46807235596000    0.01409993375500
 H      0.07472258828200    1.77414641893700   -0.68089221572900
 C     -0.09676777264000   -1.09787298530200    0.88872705104500
 O     -0.13177930984200   -2.09990742188700    1.47481517255500
 C     -1.47337292750500    0.33818371022600   -1.01596437074600
 O     -2.42746050068500    0.32397839897700   -1.68414545172700
 C      1.56997989274400    0.24226588980200   -0.76721420643500
 O      2.59214917242400    0.13197965665200   -1.31419758120900
 C     -0.22971471461400    1.53186555798500    1.42954243129000
 O     -0.42098001903600    2.25444405271400    2.32313818224700
 C     -3.00702428212300   -0.09623307068300    1.84668871869300
 C     -3.36461395285600   -1.21893616898800    1.20663632127000
 H     -3.25728334973600    0.88479688840100    1.45655982813900
 H     -3.08788561426800   -2.19839377238500    1.58018235887200
 H     -3.91860601162000   -1.18579760071900    0.27490943197800
 H     -2.43318257480600   -0.12416038640500    2.76743231808900
 H     -2.04842741857300   -2.31702579013600   -1.03996641044600
 H     -1.54356767792000   -2.81781631424200   -0.83092054831000
