# Supplementary material for: Mining hydroformylation in complex reaction network via graph theory
Source: RSC Adv. 2021 Jul 1;11(38):23235–40. doi: 10.1039/d1ra03395f (PMC9036754; doi:10.1039/d1ra03395f)
Supplement: RA-011-D1RA03395F-s1984 [file RA-011-D1RA03395F-s1984.xyz]

18
eq524          -678.468584929490   -678.468584929490
Co      1.64573489551600   -0.24454742773300    0.22899058169700
 H     -0.63139292220500   -0.87998145094100   -0.81667787290700
 C      1.00970125641600    0.31305223836400    1.79962117493700
 O      0.56748152799600    0.67507670538200    2.81333103918000
 C     -0.18571426194700    0.04804149619000   -0.39374093552200
 O     -0.83662518581100    1.08790398472400   -0.36413857074200
 C      2.06794326184800    0.97948749618100   -0.99564891429300
 O      2.32939776091300    1.78785462351300   -1.79178551156800
 C      3.34863826314700   -0.53971189984000    0.77688748803800
 O      4.44008752022400   -0.76122829884400    1.10757422700800
 C      1.67134472146900   -2.03684997753300   -0.89656665249000
 C      1.17335222116700   -2.30225508027400    0.38361757717600
 H      1.00209390074900   -1.88462906267600   -1.73294019323600
 H      1.80021629375800   -2.75958181327400    1.13859054356900
 H      0.10687807771500   -2.36070970592700    0.56429162027400
 H      2.69204801919500   -2.28680283967300   -1.15797678125200
 H      0.04872785823400   -0.25101534139100   -3.08254719828100
 H      0.77888256044500   -0.16625897875700   -3.18283057519800
