# Supplementary material for: Mining hydroformylation in complex reaction network via graph theory
Source: RSC Adv. 2021 Jul 1;11(38):23235–40. doi: 10.1039/d1ra03395f (PMC9036754; doi:10.1039/d1ra03395f)
Supplement: RA-011-D1RA03395F-s1985 [file RA-011-D1RA03395F-s1985.xyz]

18
eq525          -678.442224674867   -678.442224674867
Co     -0.15271027864800   -0.06305269283700   -1.25705045402900
 H      0.89898663941100   -1.22634226045500    1.66070702854400
 C      1.43993683743100    0.73086352899100   -1.51881991816700
 O      2.47405736175000    1.22315804940000   -1.69766615231500
 C     -0.12288251881900    0.44106006062300    0.64482214113100
 O     -0.22933590420200    1.61491676520900    1.02087708804900
 C      0.13198071724700   -1.77118367012400   -1.22726972413300
 O      0.28288358959600   -2.92548218203100   -1.26338264908900
 C     -0.09385593874700   -0.75409015824800    1.55779386770200
 O     -1.11812413522700   -1.27817119460700    2.01855177508300
 C     -2.07528580195600    0.96622637283900   -1.42084022646100
 C     -2.05692129239800   -0.48163344603400   -1.06411754304000
 H     -2.55236113658900    1.17891290870600   -2.37307576095200
 H     -2.32853916711000   -0.74719765932700   -0.04680128608700
 H     -2.42528506684500   -1.16991017746200   -1.81528479128300
 H     -2.41453814473600    1.60656740482500   -0.61034182820300
 H     -0.99772548357400    1.40840599158100   -1.60202123874000
 H     -0.17277638168400   -0.42850264133200   -2.74581313273700
