# Supplementary material for: Mining hydroformylation in complex reaction network via graph theory
Source: RSC Adv. 2021 Jul 1;11(38):23235–40. doi: 10.1039/d1ra03395f (PMC9036754; doi:10.1039/d1ra03395f)
Supplement: RA-011-D1RA03395F-s1986 [file RA-011-D1RA03395F-s1986.xyz]

18
eq526          -678.516382018247   -678.516382018247
Co      0.00680342638900    0.34357698647300   -1.27684420797800
 H      2.50927870721300   -1.19234907084200    1.40681654550600
 C      0.00300147331500   -1.46166257147300    0.45069131499700
 O     -1.03617795062700   -1.40380671377300   -0.25412804053700
 C      1.08059572229000    1.20200159304600   -0.15026915644900
 O      1.81005244915100    1.79702932614500    0.53988556039400
 C     -1.44919828373100    1.33678799705300   -1.13977032153700
 O     -2.42778674093400    1.96506355648900   -1.10590974905900
 C      1.18404297776900   -0.32726594354700   -2.38130655953200
 O      1.93472348886100   -0.77133498688000   -3.15881638087800
 C      1.16275652107000   -2.37636209494600    0.16738643469200
 C      2.51302471266600   -1.70022920825500    0.43771422616200
 H      1.08564864990900   -2.74352395524200   -0.85757625196300
 H      3.31688737553200   -2.43561129429400    0.43702907136600
 H      2.73611497969100   -0.95629794302200   -0.32871035841300
 H      1.04619174529100   -3.23589246365900    0.83879449132700
 H      0.05730182694900   -0.88322950568800    1.38778113749800
 H     -0.78257987078400   -0.07881337803800   -2.47905591327000
