# Supplementary material for: Mining hydroformylation in complex reaction network via graph theory
Source: RSC Adv. 2021 Jul 1;11(38):23235–40. doi: 10.1039/d1ra03395f (PMC9036754; doi:10.1039/d1ra03395f)
Supplement: RA-011-D1RA03395F-s1987 [file RA-011-D1RA03395F-s1987.xyz]

18
eq527          -678.515353150236   -678.515353150236
Co      0.38986412424700    0.37331617229400   -1.79417720939000
 H      2.65550503380500   -2.16819973042500    1.22305272841200
 C      0.04668799385800   -1.21007140404700    1.34647562771100
 O     -0.81742790943500   -0.33910671683800    1.17598722289700
 C      1.03565588796300    1.48421128972800   -0.56922620833700
 O      1.47860083656900    2.15129488259200    0.27695083087000
 C     -1.35688053268000    0.56372802662700   -1.51350550089300
 O     -2.50870322704000    0.63100266340200   -1.38736567588200
 C      1.85322045808200   -0.20879646451100   -2.56193526691100
 O      2.78911638873900   -0.66960132067300   -3.08422427641500
 C      0.71175011920100   -1.98237406685700    0.24056718796800
 C      2.23587609586100   -1.77788302679600    0.29320492408600
 H      0.30101287615100   -1.65760505634100   -0.72114639424900
 H      2.71078099717800   -2.29116383820200   -0.54408129286900
 H      2.48810433561100   -0.71667896142000    0.22425749306700
 H      0.48151327543400   -3.04542761719000    0.36487003404700
 H      0.40524452595000   -1.44147519457000    2.36384175135500
 H     -0.14924006949300   -0.61708930724500   -2.79983413317800
