# Supplementary material for: Mining hydroformylation in complex reaction network via graph theory
Source: RSC Adv. 2021 Jul 1;11(38):23235–40. doi: 10.1039/d1ra03395f (PMC9036754; doi:10.1039/d1ra03395f)
Supplement: RA-011-D1RA03395F-s1988 [file RA-011-D1RA03395F-s1988.xyz]

18
eq528          -678.462236675758   -678.462236675758
Co      0.41122443555700    0.59404881912500   -0.67989184034700
 H      0.29444914020300    0.17173761740900    3.04469458911200
 C      0.86358676626800    2.18648037104700   -1.38595633254900
 O      1.14126978246700    3.22452223153000   -1.81996704945000
 C     -1.10967210336100    0.23980418255900   -1.48245073385900
 O     -2.13402766712600   -0.04374158138400   -1.94961972820300
 C      1.80024112727000    0.25109859862300    0.34467940757300
 O      2.69037808698000   -0.02566795597300    1.03641722288300
 C     -0.46133190420600   -0.34615636569400    2.42457145268500
 O     -0.44844915174200   -1.57870472458900    2.32055035770900
 C     -1.41331731252500    0.57042643738000    1.70629056311800
 C     -0.62087322069400    1.53738080785900    0.81476321422200
 H     -2.12158911620000   -0.02599294570500    1.12940285166600
 H      0.10509764413300    2.10542213506700    1.40481499376900
 H     -1.29799210137900    2.25196568355400    0.34260728683300
 H     -1.96887000182900    1.14528678522100    2.45887134957200
 H      1.14509113604900   -0.13308324793500   -1.79884668327300
 H      0.08531347443600   -0.75132108859900   -0.16750725671200
