# Supplementary material for: Mining hydroformylation in complex reaction network via graph theory
Source: RSC Adv. 2021 Jul 1;11(38):23235–40. doi: 10.1039/d1ra03395f (PMC9036754; doi:10.1039/d1ra03395f)
Supplement: RA-011-D1RA03395F-s1989 [file RA-011-D1RA03395F-s1989.xyz]

18
eq529          -678.416657634599   -678.416657634599
Co      0.10872028069300   -0.23159058815500   -0.21449734537600
 H      1.38424641945900   -0.92875213117400   -0.15789415740000
 C     -0.52153676260700   -1.84376141662400   -0.69201814377200
 O     -0.85391353520300   -2.92753539366400   -0.96996416185800
 C      0.99072563079600    0.83371375140700   -1.35315006406000
 O      1.63572391153700    1.52757157739800   -2.03655572769800
 C      0.48784642217100    0.03735849909700    1.51901895727500
 O      0.84970566325500    0.19000582765000    2.61881077292300
 C     -2.64090831708100    1.36350249479600   -0.46322496211200
 O     -1.67206601836200    0.73195570023200   -0.38117294821000
 C     -0.79470423852600    3.06345973014400    1.73109960809100
 C      0.14494164557400    3.14339349242300    0.77742581747900
 H     -0.56524696452800    2.66592473650100    2.71362328345000
 H     -0.07463502817300    3.52114221640900   -0.21601417344100
 H      1.16304495515700    2.81704809844000    0.95768285544900
 H     -1.81796347057500    3.37831678316800    1.55297923032300
 H     -2.12913359843000    0.77548170178900    2.39445737706600
 H     -2.23006404387100    0.05267290963800    2.26035801308000
