# Supplementary material for: Mining hydroformylation in complex reaction network via graph theory
Source: RSC Adv. 2021 Jul 1;11(38):23235–40. doi: 10.1039/d1ra03395f (PMC9036754; doi:10.1039/d1ra03395f)
Supplement: RA-011-D1RA03395F-s1990 [file RA-011-D1RA03395F-s1990.xyz]

18
eq53           -678.427026336779   -678.427026336779
Co     -0.01824857135100    0.04317535971800   -0.45194581039900
 H      1.11360128277500   -0.93217973476400   -0.39829377414100
 C     -1.29939654927300    1.27666478127900   -0.21994424939500
 O     -2.08947344483900    2.10631982924600   -0.02099928316100
 C     -0.76734742458500   -1.29997471366500    0.40039925511700
 O     -1.21591429340300   -2.20722649800500    0.98050239391800
 C      1.37464054917100    1.10784036888300   -0.31630332666200
 O      2.32024497581300    1.78566709723900   -0.22570551429800
 C     -3.12204655351800   -0.26464337514600   -2.18748343136600
 O     -2.83150655600600   -0.77855927156100   -3.18491498593300
 C     -1.22651577668400    2.23915074141200   -3.34179208826200
 C     -0.05576909466300    2.65654929751400   -2.83765488666900
 H     -2.17121478283300    2.59999325997200   -2.94912034504800
 H      0.89145365483500    2.27958290929300   -3.20921217080100
 H     -0.01082515555400    3.36891868224300   -2.02063222741200
 H     -1.27066317992000    1.50851014378700   -4.14235940202100
 H     -0.23393547489700   -0.66505620794900   -2.11966473282700
 H     -0.06248978359900    0.07905951956900   -2.27251400808200
