# Supplementary material for: Mining hydroformylation in complex reaction network via graph theory
Source: RSC Adv. 2021 Jul 1;11(38):23235–40. doi: 10.1039/d1ra03395f (PMC9036754; doi:10.1039/d1ra03395f)
Supplement: RA-011-D1RA03395F-s1991 [file RA-011-D1RA03395F-s1991.xyz]

18
eq530          -678.412288634962   -678.412288634962
Co     -0.81699324509900    0.63311615178600   -1.03742429948600
 H     -1.20740996511900   -0.51925578100200   -1.84149771476300
 C     -0.40597194851600    2.32783112478900   -0.59451480920300
 O     -0.15403859486800    3.43937230064100   -0.37905928636400
 C      0.61669897451200   -0.29625870000000   -0.47347526919200
 O      1.55478586256700   -0.92342952643600   -0.20207190979300
 C     -2.11895850266900    0.21152284254400    0.13017299397400
 O     -3.01575679513300   -0.07620329066300    0.80849491952200
 C     -0.43850653408300   -1.30232931891900    2.28590916540800
 O     -0.53991173476600   -2.33502037174900    2.79959958337500
 C     -2.00956674838400   -2.88892508982500   -0.32408138320700
 C     -0.72083109355000   -3.13394789263800   -0.60207324824000
 H     -2.45394846562000   -3.15811607787300    0.62767471264900
 H     -0.28845734669200   -2.84116783679900   -1.55307785368900
 H     -0.05987297594900   -3.61390693533100    0.11104340798400
 H     -2.65132532407600   -2.39009413530200   -1.04284917768400
 H     -1.86040214743600    1.13127384984500   -1.93484436740200
 H     -0.12739771798200    0.81076737442300   -2.31613215854100
