# Supplementary material for: Mining hydroformylation in complex reaction network via graph theory
Source: RSC Adv. 2021 Jul 1;11(38):23235–40. doi: 10.1039/d1ra03395f (PMC9036754; doi:10.1039/d1ra03395f)
Supplement: RA-011-D1RA03395F-s1992 [file RA-011-D1RA03395F-s1992.xyz]

18
eq531          -678.392697842852   -678.392697842852
Co     -0.50002692701400    0.53552039500300   -0.82384873493400
 H     -2.09344847512900   -0.26525463136100   -0.18992318313200
 C     -0.28428857272700    1.81827458890600    0.39758285500700
 O     -0.08168565793100    2.63910635610600    1.19603722042300
 C      1.09444545573400   -0.04380092711300   -0.98450051777500
 O      2.16212937863800   -0.50857961051800   -1.10339419697500
 C     -2.42701513761700    0.14779009336300   -1.18885540358100
 O     -3.40164395817800   -0.33007190371500   -1.76389646955000
 C     -0.48561472595000   -0.80568682726600    2.04948488200400
 O      0.41721383463000   -1.52166938762600    2.17465034468400
 C     -2.01977436667500   -2.86251397437600    0.04638559842800
 C     -0.87010424137100   -2.90487487371300   -0.64458464002300
 H     -2.04538057693100   -3.01479417335800    1.12013716642700
 H     -0.85529178656300   -2.74461669484600   -1.71681002513900
 H      0.08621385304100   -3.08088147628700   -0.16334655557200
 H     -2.96403575407100   -2.65610728674200   -0.44679069409300
 H     -2.00126521568600    1.15803987114400   -1.56895154404000
 H     -0.42829142903000   -0.48465085010600   -1.92758279682100
