# Supplementary material for: Mining hydroformylation in complex reaction network via graph theory
Source: RSC Adv. 2021 Jul 1;11(38):23235–40. doi: 10.1039/d1ra03395f (PMC9036754; doi:10.1039/d1ra03395f)
Supplement: RA-011-D1RA03395F-s1993 [file RA-011-D1RA03395F-s1993.xyz]

18
eq532          -678.446785923447   -678.446785923447
Co      0.47812030093000   -0.22768018758900    0.31405211392500
 H     -0.48025780665600    0.65369935293900    1.01902236478000
 C      1.61136198640700   -1.26491479430800   -0.61433678301800
 O      2.35426150986200   -1.94380527712900   -1.19715384564600
 C      1.03383248986000    1.36249423465000   -0.22147674676700
 O      1.35481858235800    2.44247411644700   -0.52448862249200
 C     -1.08003583037600   -0.87461075365400   -0.21580675887700
 O     -2.15004394154200   -1.24968365498600   -0.49122719548200
 C     -2.15861751668200    0.90739482333300    2.71202075175200
 O     -1.61758608844600    0.45365519778700    3.63354295193300
 C      1.53931382495600   -0.30747246002700    2.15292964803000
 C      0.65536303408400   -1.38468783287500    2.09262130629600
 H      1.27385030106300    0.58356258229600    2.70617694081500
 H      0.99988235735700   -2.37321861089200    1.81605471287900
 H     -0.29578564658500   -1.33853104918200    2.60437053294900
 H      2.58928672546400   -0.43430735711900    1.92071482174700
 H      0.09920937591700    2.41369524117600    2.12977803107100
 H      0.50744954992600    2.83715484465000    2.58219509826000
