# Supplementary material for: Mining hydroformylation in complex reaction network via graph theory
Source: RSC Adv. 2021 Jul 1;11(38):23235–40. doi: 10.1039/d1ra03395f (PMC9036754; doi:10.1039/d1ra03395f)
Supplement: RA-011-D1RA03395F-s1994 [file RA-011-D1RA03395F-s1994.xyz]

18
eq533          -678.448737355868   -678.448737355868
Co     -0.30676016514100    0.12469472045500   -1.07790336059400
 H     -2.08751191388600    2.58236646953700    1.03466215600500
 C      1.14009435273900    1.06492819705800   -1.41152373896100
 O      2.16719262046800    1.58918169269900   -1.59486098929200
 C     -0.48433493908500    1.08210917565000    0.50390112215900
 O      0.04940758202000    1.15780349128300    1.61012741228100
 C     -0.48084006471200   -1.34531401633500   -0.14510312061200
 O     -0.48681822147700   -2.33864711746500    0.46950204763200
 C     -1.70510712203100    1.98008515174000    0.19716949043000
 O     -2.21981411550600    1.99981171344000   -0.93048313688000
 C     -1.36402937489500   -0.88720567769400   -2.60295335436900
 C     -0.62142087117300    0.13831871038300   -3.17399507222100
 H     -2.38479623525200   -0.70277594565000   -2.28641212270800
 H      0.28870838778100   -0.06773351780600   -3.72259601878100
 H     -1.06400234268200    1.12123384283800   -3.29105177646900
 H     -1.05884361858800   -1.92172133287700   -2.69668445703300
 H     -3.46851262587900   -0.22871434629500   -0.22087398437200
 H     -3.14690308391300   -0.81502624489700    0.10054765382000
