# Supplementary material for: Mining hydroformylation in complex reaction network via graph theory
Source: RSC Adv. 2021 Jul 1;11(38):23235–40. doi: 10.1039/d1ra03395f (PMC9036754; doi:10.1039/d1ra03395f)
Supplement: RA-011-D1RA03395F-s1995 [file RA-011-D1RA03395F-s1995.xyz]

18
eq534          -678.440497911104   -678.440497911104
Co     -0.18483540739800    0.03210529400100    0.47783913355500
 H      0.98846062556700   -0.54802756097500    1.18138733730600
 C      0.76977781835900    0.49485060017700   -0.97718913939500
 O      1.41663968854500    0.77344954034300   -1.90572765300000
 C      0.14358838955100    1.20173748715400    1.75885211175600
 O      0.39093852210900    1.93899952727800    2.63084160062900
 C     -0.52937220245200   -1.70099693645200    0.38208564413200
 O     -0.72936054632300   -2.85118415565700    0.35141210375100
 C     -1.44955347796400   -1.12454829009200    3.46284426382100
 O     -0.43498455607600   -1.59752665371200    3.76309458440700
 C     -2.29806478911600    0.39229995209000    0.70613886922600
 C     -1.87392844552100    0.88014738150900   -0.52772983948600
 H     -2.42553053662500    1.05044313840800    1.55503711866400
 H     -2.01758087310600    0.29457041618700   -1.42668006553900
 H     -1.65368904132500    1.93187993084900   -0.65562006114100
 H     -2.79100229116700   -0.56735490886400    0.78890823242900
 H      2.27507183415100   -2.19293270901800   -0.78255108308200
 H      2.17859190382900   -1.82494136504000   -0.14498512227000
