# Supplementary material for: Mining hydroformylation in complex reaction network via graph theory
Source: RSC Adv. 2021 Jul 1;11(38):23235–40. doi: 10.1039/d1ra03395f (PMC9036754; doi:10.1039/d1ra03395f)
Supplement: RA-011-D1RA03395F-s1996 [file RA-011-D1RA03395F-s1996.xyz]

18
eq535          -678.467694077900   -678.467694077900
Co      0.05001386947600   -0.52060433721200    0.33057028358000
 H      0.68158480524900   -1.84851929159800    0.52180145175100
 C     -0.72857622496400    1.08880467992500    0.15274950726700
 O     -1.24385028524700    2.12599135201900    0.06639320189900
 C      0.19849471016800   -1.01005003054900   -1.38651397765400
 O      0.29237431746400   -1.40252029368300   -2.47880078969900
 C      1.53526801609200    0.00842227510000    1.16348244104300
 O      2.52964177858100    0.30775464457800    1.69075828341000
 C     -1.28903375917700   -1.32554217347800    1.18670379307100
 O     -2.16716812040400   -1.89644014687800    1.69729561347800
 C     -3.00134161430200   -0.49456704681000   -1.47944475520800
 C     -2.61705991507400    0.36950595043100   -2.43032395382200
 H     -2.80069594161200   -1.55751396927000   -1.56286085791700
 H     -2.79726839236700    1.43459181607700   -2.33231242803300
 H     -2.09093994783500    0.03516836746700   -3.31757246103900
 H     -3.50890836227200   -0.16224063244600   -0.57963793008300
 H     -0.25242021102600    1.66273212197400   -2.57492274168400
 H      0.47488766053300    1.57472468875900   -2.45849385040000
