# Supplementary material for: Mining hydroformylation in complex reaction network via graph theory
Source: RSC Adv. 2021 Jul 1;11(38):23235–40. doi: 10.1039/d1ra03395f (PMC9036754; doi:10.1039/d1ra03395f)
Supplement: RA-011-D1RA03395F-s1997 [file RA-011-D1RA03395F-s1997.xyz]

18
eq536          -678.409516859108   -678.409516859108
Co      0.81731607425800    1.19182799221500    0.07469844092200
 H      1.46356113010700   -0.95911556531000   -1.58918855385800
 C      0.04790478042400    2.63349309135900    0.75914851921100
 O     -0.57640724503600    3.51843079581500    1.18521344144500
 C      0.66585628018200    0.24663024512300    1.57549668706300
 O     -0.09142111860500   -0.34788492578200    2.31916161863500
 C     -0.34882211962800    0.24517717784500   -1.05666663148700
 O     -1.51700222165800   -0.04154528175200   -1.15394475286200
 C      1.00454043282600    0.00258325879000   -1.42942658196600
 O      1.60408471346500    1.21380938216500   -1.95627819130300
 C     -0.25249383632200   -2.62177397380400    0.07173844920200
 C      1.06480113741900   -2.74721826947900    0.29506386220400
 H     -0.72163906863300   -3.01703309035400   -0.82264870127000
 H      1.52222247442700   -2.33523694704600    1.18846791846100
 H      1.72043488689300   -3.25844039340600   -0.40302164335300
 H     -0.88989957922200   -2.09063084884800    0.76968281831600
 H      2.57258218464000    1.13049177709000   -2.00218003494200
 H      1.79316934217300    0.34088766886100    1.77871924946600
