# Supplementary material for: Mining hydroformylation in complex reaction network via graph theory
Source: RSC Adv. 2021 Jul 1;11(38):23235–40. doi: 10.1039/d1ra03395f (PMC9036754; doi:10.1039/d1ra03395f)
Supplement: RA-011-D1RA03395F-s1998 [file RA-011-D1RA03395F-s1998.xyz]

18
eq537          -678.501491711815   -678.501491711815
Co      0.13345090177000    0.33079170990500   -0.00006254306000
 H     -1.40357788567700    1.64133009090400    2.53249796569200
 C      0.75809567173200    2.00515707709900   -0.08818548992000
 O      1.10329516319700    3.11782779939500   -0.13657704900700
 C     -0.77521982336300   -0.33187067258800   -1.39235164937200
 O     -1.45587095553200   -0.70556676259800   -2.26165477710800
 C     -0.13942206877900   -0.44300532944600    1.58808295179100
 O     -0.39887252889400   -0.91072919005200    2.62409102533000
 C      1.70307521017400   -0.45543267161900   -0.36591489089900
 O      2.72422796701300   -0.95604571540000   -0.60536429386700
 C     -1.67678114683500    1.23598894184500    0.40089256653100
 C     -1.68595479505100    2.16275361842300    1.61567158810900
 H     -2.39639490338100    0.42367091429700    0.52567001591200
 H     -1.00534301045400    3.00665221752900    1.48705714531400
 H     -2.69399710297600    2.56688903348700    1.75545209011800
 H     -1.93269910641300    1.78834096236400   -0.50457368792300
 H     -0.64795831712400    2.24993122263600   -2.38893457145000
 H     -1.16477977093900    2.78253833127800   -2.37605578067100
