# Supplementary material for: Mining hydroformylation in complex reaction network via graph theory
Source: RSC Adv. 2021 Jul 1;11(38):23235–40. doi: 10.1039/d1ra03395f (PMC9036754; doi:10.1039/d1ra03395f)
Supplement: RA-011-D1RA03395F-s1999 [file RA-011-D1RA03395F-s1999.xyz]

18
eq538          -678.418016407906   -678.418016407906
Co      0.55098339980600    0.05955936643500    1.57566007191100
 H     -0.62198045208900    0.83412159160600    1.24354501819700
 C     -0.34990548233800   -0.00104102961700    3.11120968823200
 O     -1.03701030490100    0.02953760286200    4.05396939612700
 C      1.45314235731700    1.57778895626400    1.21892067542600
 O      1.94054874706700    2.60706811095200    0.97928748237400
 C      0.01854803457600   -0.93694765712000    0.17017464930500
 O     -0.41636628930700   -1.51983812906300   -0.73835484201300
 C     -0.70725832393700    1.92408092447500   -1.17619004408600
 O      0.29942352505700    1.60521948287400   -1.79381917863900
 C     -1.36005768635900    2.88817438008400   -0.26036001379600
 C     -2.10248519593700    1.59528790439900   -0.80348478126900
 H     -1.67431790450500    3.84931212457200   -0.64578057782700
 H     -2.27856356715800    0.79029534686300   -0.09884909360400
 H     -2.88785794012600    1.73509461018500   -1.53476799048800
 H     -1.06961828128000    2.89193206629700    0.78433527209700
 H      2.08940194998700   -0.64812295471600    1.75286847815300
 H      1.61815636397200   -1.11161470800500    2.20260002202100
