# Supplementary material for: Mining hydroformylation in complex reaction network via graph theory
Source: RSC Adv. 2021 Jul 1;11(38):23235–40. doi: 10.1039/d1ra03395f (PMC9036754; doi:10.1039/d1ra03395f)
Supplement: RA-011-D1RA03395F-s2000 [file RA-011-D1RA03395F-s2000.xyz]

18
eq539          -678.501370486378   -678.501370486378
Co      0.19462595886800    0.11601100900700   -0.20714315038800
 H      1.97806347279100   -1.73554750778700   -2.24418461236400
 C      0.23331438313500   -0.27389963230900    1.53798761831100
 O      0.29349842868400   -0.62935479389500    2.64646462694600
 C     -0.37113345525400    1.80958080300200   -0.04142135461300
 O     -0.72985235388900    2.91006940025000    0.06323990247100
 C     -1.20295316147900   -0.49829752766000   -1.13973659854700
 O     -2.07776482874000   -0.98429572752500   -1.73789344011800
 C      1.71686314701700    0.52814183313900   -1.05261456083000
 O      2.72387801502600    0.73447755297400   -1.60293941439200
 C      0.85379369945800   -1.83223019556400   -0.37583169926900
 C      1.15387443253800   -2.29710979675400   -1.80000222837100
 H      0.07679608687500   -2.44992931842800    0.08008649426600
 H      1.44260510287200   -3.35320489476700   -1.78211233009000
 H      0.28752074894000   -2.19743543639500   -2.45707024772000
 H      1.75081020041400   -1.89169985445600    0.24260895787100
 H      3.47433651120900   -0.70219281822800    1.18959757931700
 H      2.95240482151500   -0.17500276507200    1.21467630003600
