# Supplementary material for: Mining hydroformylation in complex reaction network via graph theory
Source: RSC Adv. 2021 Jul 1;11(38):23235–40. doi: 10.1039/d1ra03395f (PMC9036754; doi:10.1039/d1ra03395f)
Supplement: RA-011-D1RA03395F-s2001 [file RA-011-D1RA03395F-s2001.xyz]

18
eq54           -678.467223189524   -678.467223189524
Co     -0.07005314650000    0.42866711647600   -0.14070661839500
 H      1.03168161560400    1.37964585109800   -0.41822656193700
 C     -1.45400080705700   -0.67321683200600    0.14774302491000
 O     -2.37846454800800   -1.35812861714500    0.30494204030800
 C      0.04788762504700    0.23657117699200   -1.91344989370600
 O      0.16269333711500    0.16804639494500   -3.07051898005000
 C      1.20476348731500   -0.33355573285700    0.85251879531900
 O      2.08996757965500   -0.76638421751800    1.47279896027400
 C     -0.80887256278500    1.93405230375600    0.47483510484200
 O     -1.24260852074100    2.95020271757900    0.84376727333100
 C      0.35895733954900    3.44951530585100   -2.13131388759800
 C     -0.92144289059800    3.34879304747400   -2.51692761934400
 H      1.15852969848600    2.97082612487100   -2.68633792080900
 H     -1.72300693540100    3.79975632591400   -1.94233857403400
 H     -1.20474388675400    2.78683393976900   -3.40012438959500
 H      0.63926675139800    3.98397622460600   -1.22997625037700
 H     -3.18347032483400    1.22988575065700   -1.77344138683400
 H     -2.46061573092400    1.35582561190600   -1.65833001245100
