# Supplementary material for: Mining hydroformylation in complex reaction network via graph theory
Source: RSC Adv. 2021 Jul 1;11(38):23235–40. doi: 10.1039/d1ra03395f (PMC9036754; doi:10.1039/d1ra03395f)
Supplement: RA-011-D1RA03395F-s2002 [file RA-011-D1RA03395F-s2002.xyz]

18
eq540          -678.445318589212   -678.445318589212
Co      0.23485587185200   -1.03839770838500   -0.59649854090800
 H      2.72172015310700    0.14945944129800   -0.68359880508900
 C     -1.20002577205300   -1.41846954544200   -1.65299625073800
 O     -2.13093287487700   -1.66840829777100   -2.30084410953800
 C      0.63992310670800    0.80184995282400   -1.11355770933500
 O      0.14628774223700    1.90326589043000   -1.14344527965600
 C     -0.50762987692000   -0.46463546108600    0.89002761152700
 O     -1.00712515531900   -0.10706246737500    1.87900681003800
 C      1.83864781132800    0.00788428525400   -1.30281557209700
 O      1.65129250434000   -1.08139720467400   -2.03145295614400
 C      1.40202858943100   -2.43110825473600    0.53767370105900
 C      0.50407096150200   -3.13303617471400   -0.25628393126000
 H      1.23965573309300   -2.30944605703000    1.60100628280300
 H      0.80413722425400   -3.47373571363400   -1.23897804655600
 H     -0.40782757979300   -3.54170338486200    0.16130280748000
 H      2.39857978715400   -2.22713817955500    0.16511555863900
 H     -0.22201883714900    0.25194144011900   -3.84546018305900
 H      0.29662510212500   -0.22688331696400   -3.60737514249500
