# Supplementary material for: Mining hydroformylation in complex reaction network via graph theory
Source: RSC Adv. 2021 Jul 1;11(38):23235–40. doi: 10.1039/d1ra03395f (PMC9036754; doi:10.1039/d1ra03395f)
Supplement: RA-011-D1RA03395F-s2003 [file RA-011-D1RA03395F-s2003.xyz]

18
eq541          -678.491365390542   -678.491365390542
Co      0.13761478575300   -1.30700416394800   -0.71955750423300
 H      2.17100694939100    0.33474552463600   -0.61486036954400
 C     -1.37391331840000   -1.54882193205200   -1.68333159114800
 O     -2.38825942767900   -1.72484728888100   -2.23602267027000
 C      0.54378908574200    1.21395230337400   -1.83693605768000
 O      0.42670364152900    2.34206063912500   -1.33108351128700
 C     -0.49304316010300   -0.55668422706800    0.71685992898800
 O     -0.88110239682100   -0.04389614651500    1.68962052726500
 C      1.32618226850700    0.12510299880900   -1.25493026027200
 O      1.56596450938400   -1.02422496414000   -2.11370421772000
 C      1.44066321137400   -2.48565796482900    0.39345878763200
 C      0.49504936162600   -3.30136919760400   -0.24304038907900
 H      1.37620100030000   -2.28193698301600    1.45486142550100
 H      0.73074937072000   -3.76393096501300   -1.19479626126000
 H     -0.34441216513700   -3.71278262365200    0.30264445077200
 H      2.40253543597900   -2.30430517419600   -0.07383816996500
 H     -0.01304342519900    0.93586117233400   -2.75743983741700
 H      1.27957876403600   -0.90328176366000   -3.03707803562400
