# Supplementary material for: Mining hydroformylation in complex reaction network via graph theory
Source: RSC Adv. 2021 Jul 1;11(38):23235–40. doi: 10.1039/d1ra03395f (PMC9036754; doi:10.1039/d1ra03395f)
Supplement: RA-011-D1RA03395F-s2004 [file RA-011-D1RA03395F-s2004.xyz]

18
eq542          -678.426796444481   -678.426796444481
Co      1.47659915782500   -0.25163731748400   -0.56460440088100
 H      2.07125854406000    2.02814207885600   -1.42991902330800
 C     -0.50095352516200   -1.70025279596800    1.67860830175200
 O     -1.07280268216900   -0.84282237184700    2.20494574621700
 C      1.36351995456600    1.65283477292400   -0.66196566629900
 O      0.65585679472400    2.42371345211000   -0.01994686459300
 C     -0.19392084098100   -0.20688159553900   -1.10955462733100
 O     -1.32693554989000   -0.17778904840400   -1.39704403147500
 C      2.09760886729800    0.04146317586800    1.05338900003500
 O      2.43765202119300    0.22951803241600    2.15629262365700
 C      1.25207694223700   -2.37186727624700   -1.09474142069100
 C      2.25337065271300   -2.26534034501600   -0.14903375873700
 H      0.26509838635200   -2.69918709136600   -0.79455168371600
 H      3.29514137366000   -2.19270230964200   -0.43473647816400
 H      2.04277660680300   -2.50859418758000    0.88437357098300
 H      1.47520159291700   -2.38796495921200   -2.15409321642100
 H      3.00024667666400   -0.15219480160300   -1.61791621223900
 H      2.43700079602200   -0.20059274479600   -2.15145081239500
