# Supplementary material for: Mining hydroformylation in complex reaction network via graph theory
Source: RSC Adv. 2021 Jul 1;11(38):23235–40. doi: 10.1039/d1ra03395f (PMC9036754; doi:10.1039/d1ra03395f)
Supplement: RA-011-D1RA03395F-s2005 [file RA-011-D1RA03395F-s2005.xyz]

18
eq543          -678.420758359972   -678.420758359972
Co      0.61586919297100    0.04867753428600    1.26532057960100
 H     -0.41807213944100    0.70042158716500    0.49406301050800
 C     -0.68533687412400    0.05041461684300    2.48791330862300
 O     -1.61894628009800    0.13591946443100    3.18391624859000
 C      1.39472629916800    1.64254274897800    1.03181562159600
 O      1.77736130949300    2.72486608046700    0.82485574145400
 C      0.47422091454200   -1.07985902403300   -0.10588130125500
 O      0.28769550539100   -1.72769284503000   -1.05940926254700
 C     -0.34202486989200    1.47632808842400   -2.32841221115400
 O      0.77586644949400    1.61305233472300   -2.05494854666200
 C     -1.67227885807900    2.83490001654700    0.54124559968400
 C     -2.49954373712600    1.85268950269100    0.14950237309600
 H     -1.13375902402100    3.44984598032700   -0.17217408597500
 H     -3.00723015261100    1.22328693184100    0.87242603253600
 H     -2.66182135704500    1.63086565234900   -0.89894941266100
 H     -1.48026407986300    3.02766466386600    1.59162980019900
 H      2.09240991683600   -0.59726398688700    1.83397944534400
 H      1.56591073416000   -0.83675135756900    2.38407129108200
