# Supplementary material for: Mining hydroformylation in complex reaction network via graph theory
Source: RSC Adv. 2021 Jul 1;11(38):23235–40. doi: 10.1039/d1ra03395f (PMC9036754; doi:10.1039/d1ra03395f)
Supplement: RA-011-D1RA03395F-s2006 [file RA-011-D1RA03395F-s2006.xyz]

18
eq544          -678.526807781448   -678.526807781448
Co     -0.03140963165600    0.58630365373000   -1.01036104087500
 H     -0.32708359577600   -2.69838238892700    1.33325088937000
 C      0.76649892199300    0.06541401186000   -2.48104376489800
 O      1.19540790074300   -0.30096118648600   -3.50769440274100
 C     -1.39975256139300    1.61603969270800   -0.63759976726900
 O     -2.37126059170000    2.24928429865900   -0.47246183689400
 C      1.28905010877900    1.48077288837700   -0.19665839342100
 O      2.14443329880100    2.05499052822200    0.34350525787200
 C     -0.47397558065600   -2.05066502678600    0.46065469967800
 O      0.09550177792300   -0.94408973229700    0.45156255342500
 C     -1.39813161724600   -2.50688645397300   -0.62352812265300
 C     -2.78408712621100   -1.86169816694500   -0.39063153211700
 H     -1.47676165599300   -3.59410868627800   -0.62140703171700
 H     -3.44726073209700   -2.11029718722700   -1.21905611464600
 H     -3.23350191101700   -2.21174502292400    0.54086360632900
 H     -1.00465808568900   -2.17013710406400   -1.58548277554400
 H     -2.68735010982300   -0.77587436180800   -0.34569527578400
 H     -1.14172712042800   -0.02885618247400   -1.80007972219700
