# Supplementary material for: Mining hydroformylation in complex reaction network via graph theory
Source: RSC Adv. 2021 Jul 1;11(38):23235–40. doi: 10.1039/d1ra03395f (PMC9036754; doi:10.1039/d1ra03395f)
Supplement: RA-011-D1RA03395F-s2007 [file RA-011-D1RA03395F-s2007.xyz]

18
eq545          -678.446859281474   -678.446859281474
Co     -0.51545445944700   -0.85267621133700    0.17389202376600
 H      0.09933931106700   -1.71732668232400    1.20629590197200
 C     -1.18169117019900    0.22293499576600   -1.09978360500000
 O     -1.63298045541700    0.91302045914900   -1.91989986637200
 C      0.18816032801100    0.33456800525300    1.28017137124500
 O      0.66096564418900    1.04591267402000    2.07490459238900
 C      0.50540950194800   -1.89125599310000   -0.82534746150200
 O      1.19132251263800   -2.62100784865700   -1.42439509365800
 C      0.06450166894400   -2.46321690102400    3.48322986067000
 O     -1.00654493637000   -2.90384254868600    3.56399784677800
 C     -2.38920159613300   -1.05900919263700    1.16952277189800
 C     -2.19978368956700   -2.14065068912700    0.30994874313700
 H     -2.18584643567600   -1.16055707416600    2.22644836662900
 H     -2.66990531591100   -2.16736473707000   -0.66501114971500
 H     -1.84050243391200   -3.08470330158900    0.69734193211400
 H     -3.01373408067600   -0.22209979833900    0.88353882268800
 H      0.26925677077400   -3.89503040792200    0.98727525306900
 H     -0.05116844384000   -4.55895447117900    1.07176725108600
