# Supplementary material for: Mining hydroformylation in complex reaction network via graph theory
Source: RSC Adv. 2021 Jul 1;11(38):23235–40. doi: 10.1039/d1ra03395f (PMC9036754; doi:10.1039/d1ra03395f)
Supplement: RA-011-D1RA03395F-s2008 [file RA-011-D1RA03395F-s2008.xyz]

18
eq546          -678.526005384866   -678.526005384866
Co      0.04846503148500    0.54733999695700   -0.66670062373300
 H     -0.35924863521500   -3.20997876480800   -2.06336623700600
 C      1.33103994155500    1.39536708347300   -1.54074600153500
 O      2.10302738737800    2.01725005610900   -2.15786926677100
 C     -1.49699275158800    1.05989516666600   -0.05219272166900
 O     -2.54896275162700    1.44907013984700    0.29450976166200
 C      0.84927891840500    0.15861005826400    0.88125189303600
 O      1.33189588536000   -0.13442840281200    1.90032963815000
 C     -0.62742545975500   -2.22527909306400   -1.66370983328300
 O      0.29219544010900   -1.42506023413600   -1.41090265376000
 C     -2.06550070095800   -1.91877591174400   -1.38549225855600
 C     -2.32188152145900   -2.07576912506700    0.13189180972600
 H     -2.71568615617400   -2.58209449239100   -1.95521113792800
 H     -3.31916073965500   -1.70929497086800    0.37463008768300
 H     -2.23850791053800   -3.11914987130300    0.44142652473800
 H     -2.25746475397100   -0.88394159173900   -1.68026493472100
 H     -1.59896942719600   -1.48506635611600    0.69815314901200
 H     -0.69217010763200    0.94040988610900   -1.90759996916100
