# Supplementary material for: Mining hydroformylation in complex reaction network via graph theory
Source: RSC Adv. 2021 Jul 1;11(38):23235–40. doi: 10.1039/d1ra03395f (PMC9036754; doi:10.1039/d1ra03395f)
Supplement: RA-011-D1RA03395F-s2009 [file RA-011-D1RA03395F-s2009.xyz]

18
eq547          -678.381148046615   -678.381148046615
Co      0.08698476996400    1.09894228106200    0.66926255794500
 H     -0.95538034522300    0.09256921625200   -3.00917966429400
 C      1.68869314664600    1.50012129377700    0.13245347838100
 O      2.81966041025700    1.60795004888300   -0.17282966846200
 C     -0.83275692375100   -0.10821030336200    1.51109460980500
 O     -1.30795271881900   -1.02273820097000    2.07811603512800
 C     -0.86223410851200    1.17021241492400   -0.94731094962600
 O     -1.72613974258300    1.97845030984400   -1.36935978438700
 C     -0.55543602210900    0.08469113162300   -1.99480279569300
 O      0.22782991162700   -0.88262068302100   -1.71658193662700
 C      1.20934816788200   -2.60038160444900    0.39544243269600
 C      2.08434687927500   -1.61098299017000    0.65889742844100
 H      1.30723321459100   -3.22827970107300   -0.48357659447100
 H      1.98169467339900   -0.98823246797800    1.53922509196200
 H      2.92317761674500   -1.39399133241900    0.00471842314500
 H      0.37551253532600   -2.79906858240400    1.05962591713100
 H      0.59642044167300   -0.89815057236000   -0.75674516204200
 H      0.81778634130900    1.10417183537900    2.00558649488000
