# Supplementary material for: Mining hydroformylation in complex reaction network via graph theory
Source: RSC Adv. 2021 Jul 1;11(38):23235–40. doi: 10.1039/d1ra03395f (PMC9036754; doi:10.1039/d1ra03395f)
Supplement: RA-011-D1RA03395F-s2010 [file RA-011-D1RA03395F-s2010.xyz]

18
eq548          -678.447337121739   -678.447337121739
Co     -0.63779098633700   -0.68825952502000    1.15434870479300
 H     -0.89736911116900    0.31330045815800    2.21871367086300
 C     -0.36864284307900   -1.91714130999300   -0.13113180795200
 O     -0.16910420452100   -2.72763033577400   -0.94088849845100
 C     -1.91757789668500   -1.49500884977700    2.06892940198400
 O     -2.75153803537100   -1.97912025329600    2.72458661015900
 C     -0.95284518683500    0.76981419004300    0.20742890967000
 O     -1.15247633052900    1.77551346374400   -0.35073119909700
 C     -3.50850819576600   -1.07633690828400   -0.77171799305100
 O     -2.92881066774600   -0.87192031269200   -1.75549718666600
 C      1.42700361122900   -0.31204125118600    1.47250207858300
 C      1.00789040051000   -1.32691468193300    2.33380871590300
 H      1.50431988590500    0.70874867064900    1.82345343610700
 H      1.20144803896800   -2.36642352540700    2.09846542448200
 H      0.75622279141500   -1.10464849345500    3.36218108864000
 H      1.95087640013600   -0.54580462659100    0.55381675085500
 H      1.02499227568600    0.16012280266100   -1.46135599930200
 H      1.23265707217500   -0.34069212246500   -1.96756310168600
