# Supplementary material for: Mining hydroformylation in complex reaction network via graph theory
Source: RSC Adv. 2021 Jul 1;11(38):23235–40. doi: 10.1039/d1ra03395f (PMC9036754; doi:10.1039/d1ra03395f)
Supplement: RA-011-D1RA03395F-s2011 [file RA-011-D1RA03395F-s2011.xyz]

18
eq549          -678.469704529883   -678.469704529883
Co      1.23487326132900    0.10921685456900   -0.14428885147700
 H     -1.03795106871300    1.18988504093700    0.62379314389500
 C      1.47246157611300    0.57086120069100    1.55414147917500
 O      1.60639712162700    0.84970505000800    2.67915216383300
 C     -0.66887553698600    0.18891916697700    0.33403088506200
 O     -1.43503584562000   -0.77442259849100    0.32774852207100
 C      0.74280707176300    1.18600919157300   -1.46833780110000
 O      0.39215412793300    1.87141173104100   -2.34504629231500
 C      2.99857208994900    0.14901062098900   -0.56024998558600
 O      4.13003683939200    0.21710660386900   -0.81713302173200
 C      0.88001147053500   -1.74816511356500   -1.17113929020500
 C      1.20506448083200   -2.02351715715400    0.15241279480800
 H     -0.15981782927800   -1.70416194853400   -1.46479934054500
 H      2.20481754376600   -2.33142602215200    0.43367417637700
 H      0.41450540124500   -2.18949402686600    0.87130500180600
 H      1.61658032466200   -1.83417473117900   -1.96070428875500
 H      3.45741280243300   -2.91995644893500   -1.32454096390000
 H      3.97478193788800   -2.38896274631300   -1.32196728500000
