# Supplementary material for: Mining hydroformylation in complex reaction network via graph theory
Source: RSC Adv. 2021 Jul 1;11(38):23235–40. doi: 10.1039/d1ra03395f (PMC9036754; doi:10.1039/d1ra03395f)
Supplement: RA-011-D1RA03395F-s2012 [file RA-011-D1RA03395F-s2012.xyz]

18
eq55           -678.440385107268   -678.440385107268
Co      0.07119614040100   -0.40705541073400    0.44423321404800
 H      0.86750380497600   -1.66526561556600    0.36529586366800
 C     -0.71114497755000    1.15808940962500    0.73025162757300
 O     -1.22537879193500    2.18822709248700    0.91781983913200
 C      1.64406375406000    0.15286500685900   -0.11530596955900
 O      2.73131288468300    0.45363448986500   -0.42327199842700
 C     -0.36862632291500   -1.19610245918000    1.95975340974100
 O     -0.59282679082200   -1.75513622483400    2.96083265967500
 C      0.51467051841700    2.66177914741600   -1.86216382984300
 O     -0.45898307202800    2.34811815835200   -2.40930868644200
 C     -0.81004818362500   -1.79494473267400   -1.06031614974700
 C     -1.49969290091400   -0.60454618791000   -1.13328403698500
 H     -1.19309931760900   -2.62378872566300   -0.47979871823000
 H     -1.24784652670800    0.13782421355100   -1.87930259688500
 H     -2.44042522328000   -0.48058312840700   -0.61124515667200
 H     -0.00736462279400   -2.01130284599600   -1.75258958482100
 H      1.03935109230400   -0.21039539436400   -2.60195620130500
 H      0.69615670781100   -0.29340335790800   -3.25463991603100
