# Supplementary material for: Mining hydroformylation in complex reaction network via graph theory
Source: RSC Adv. 2021 Jul 1;11(38):23235–40. doi: 10.1039/d1ra03395f (PMC9036754; doi:10.1039/d1ra03395f)
Supplement: RA-011-D1RA03395F-s2013 [file RA-011-D1RA03395F-s2013.xyz]

18
eq550          -678.440526912755   -678.440526912755
Co      0.40678434149900    0.28965119101800   -0.25535910919200
 H     -0.87980405272400   -0.42321075568400   -0.16744473280500
 C     -0.10687396109700    0.35465130348900   -1.96591284198900
 O     -0.49033481938400    0.39144846974500   -3.06798467215900
 C     -0.40017694225700    1.24130871837100    1.00371213130100
 O     -0.98824905101800    1.83764441173300    1.81891064974100
 C      1.07849829624300   -1.26128475549000    0.31009827941600
 O      1.46636715288300   -2.30228915898100    0.66749948725600
 C      2.06909774303100    0.48890578931000    2.92070628125000
 O      2.31481797901000    1.60279017033800    2.70660763629900
 C      1.76726780854600    1.98792457761900   -0.47778084819000
 C      2.50235200540000    0.81762457782100   -0.55632969734800
 H      1.75134110677300    2.56906265445400    0.43501920611000
 H      2.73344033628200    0.36808077339300   -1.51282865493400
 H      3.07897343032200    0.47425727636700    0.29253330424100
 H      1.41594463158300    2.48747235490100   -1.36995828623500
 H     -0.90196702550700    3.62689525829900   -1.10186616007200
 H     -0.81286038830400    2.89721538107500   -0.99556355536200
