# Supplementary material for: Mining hydroformylation in complex reaction network via graph theory
Source: RSC Adv. 2021 Jul 1;11(38):23235–40. doi: 10.1039/d1ra03395f (PMC9036754; doi:10.1039/d1ra03395f)
Supplement: RA-011-D1RA03395F-s2014 [file RA-011-D1RA03395F-s2014.xyz]

18
eq551          -678.446995392346   -678.446995392346
Co     -0.51976367397100    0.34162152186000    0.00181586676100
 H     -1.47570683961300   -0.79318902310500    0.03685219056800
 C      0.62752424170500    1.71954510631100   -0.10592931316000
 O      1.34104262752200    2.63591576519100   -0.17533039709000
 C     -0.98180290537200    0.23860163494100   -1.69870524942500
 O     -1.32601583172100    0.11852447104200   -2.80711540051200
 C      0.46104172239000   -0.92691326917400    0.74548058627400
 O      1.03854785882100   -1.80834879528100    1.24795330105400
 C      2.56087503414100    0.93355989827600    2.40038682319900
 O      1.65343653274700    1.36604110654700    2.97924049533100
 C     -1.44316444794100    0.98649295304600    1.80281917078700
 C     -2.12264867600900    1.54044569217600    0.71762746399100
 H     -1.81991281247800    0.09502967541300    2.28738161336600
 H     -1.93585437913200    2.56313770930800    0.41290288516800
 H     -3.03124869104200    1.08482394394100    0.34730974152900
 H     -0.71438929569300    1.56275103855300    2.35807192778500
 H      1.96041875201300   -0.20244120632800   -1.35892823084700
 H      2.68814979802200   -0.08209246321200   -1.44840981002000
