# Supplementary material for: Mining hydroformylation in complex reaction network via graph theory
Source: RSC Adv. 2021 Jul 1;11(38):23235–40. doi: 10.1039/d1ra03395f (PMC9036754; doi:10.1039/d1ra03395f)
Supplement: RA-011-D1RA03395F-s2015 [file RA-011-D1RA03395F-s2015.xyz]

18
eq552          -678.469452869085   -678.469452869085
Co      0.69026395967100    0.32197106308400    0.25656401102200
 H      1.73807602891100   -2.05635525460300    0.66223535786700
 C      0.75576425227200   -0.45320747864800   -1.34046447702700
 O      0.83563849563200   -0.95914713829900   -2.38880495667600
 C     -0.11505106365100   -0.32084480825500    1.70373365917900
 O     -0.61344952336600   -0.74063046070100    2.67157683880200
 C     -0.66301982897700    1.44648041396800   -0.18148129432700
 O     -1.56084166144200    2.12447328004200   -0.47191641625100
 C      2.07005614986500   -1.00265065945800    0.70542374542300
 O      3.23025002412800   -0.73249931156400    1.01532348889300
 C      1.85103163775900    1.83830799050800    1.24495426796300
 C      2.22397878437500    1.78154788902000   -0.09326463702000
 H      2.43328848247500    1.30289176509000    1.98205741701500
 H      1.84419733178700    2.49589041611600   -0.81428002463000
 H      3.09391612672900    1.20664268960300   -0.38000910966400
 H      1.17056335349500    2.59909545176400    1.60643318681200
 H      0.68563043640800    4.17583291370000   -0.15794175930300
 H      0.14517493830500    4.17805170989500    0.34965041074200
