# Supplementary material for: Mining hydroformylation in complex reaction network via graph theory
Source: RSC Adv. 2021 Jul 1;11(38):23235–40. doi: 10.1039/d1ra03395f (PMC9036754; doi:10.1039/d1ra03395f)
Supplement: RA-011-D1RA03395F-s2016 [file RA-011-D1RA03395F-s2016.xyz]

18
eq553          -678.467607213353   -678.467607213353
Co     -0.29972654702200    0.00022296026000   -0.33567225355700
 H      0.02565750904000   -1.38455723623600    0.08289656035100
 C     -0.72313667794800    1.68311316355900   -0.80010388604500
 O     -1.00907671855800    2.77524793726700   -1.07239846008700
 C     -1.83107857894100   -0.78412140713900   -0.80586183570300
 O     -2.80504793599100   -1.34298929509500   -1.11464356406000
 C      0.11202471811700    0.33319772542100    1.36567596782300
 O      0.44138858047300    0.52557850620300    2.46667362490100
 C      1.12684211888700   -0.28425596753500   -1.38088130581500
 O      2.08015019189100   -0.52143417060400   -2.00620512838000
 C      2.36114732554400    2.77400616557700   -1.22956166411000
 C      2.28879072949500    2.38097644092900    0.05056020915800
 H      1.82055941174400    3.64425266913400   -1.58571523946700
 H      2.80953953442900    1.49734743760500    0.40421226007300
 H      1.68860835518300    2.91792880068400    0.77804151731500
 H      2.94484715658600    2.22101144949000   -1.95714922839800
 H      0.71603378210300    1.99495640942200   -3.19977231392500
 H      0.37881880576200    1.41035856095500   -3.50772788441200
