# Supplementary material for: Mining hydroformylation in complex reaction network via graph theory
Source: RSC Adv. 2021 Jul 1;11(38):23235–40. doi: 10.1039/d1ra03395f (PMC9036754; doi:10.1039/d1ra03395f)
Supplement: RA-011-D1RA03395F-s2017 [file RA-011-D1RA03395F-s2017.xyz]

18
eq554          -678.421093964144   -678.421093964144
Co     -0.01051489365600   -0.55226209088600    1.38306811954300
 H     -0.73329215673700   -0.52527848986100    0.13110994376500
 C     -1.17856695757400    0.74527099492500    1.76992221774000
 O     -2.00502637214100    1.55576493617500    1.91778790180000
 C     -0.71193583744700   -2.19267120141900    1.45545112743600
 O     -1.24987455514700   -3.22592465522300    1.37805908185900
 C      1.34626477153400   -0.31267836337200    0.24379745389600
 O      2.16162830450200   -0.17680842499500   -0.57797807621300
 C     -0.61654865855800    1.58484961050500   -1.49776188137200
 O     -1.63549168424100    2.10919193862800   -1.32028655842300
 C     -2.49775621793000   -1.28599313023500   -1.34363831748100
 C     -3.23938060653100   -0.70825840118900   -0.38572502298700
 H     -2.08614771004900   -2.28167474002000   -1.21832705934900
 H     -3.62274827290600    0.30044148569500   -0.49033123178900
 H     -3.44666399202100   -1.21720390711200    0.55003614409900
 H     -2.26223289878200   -0.77302053675100   -2.26965278703600
 H      0.78385969037000   -0.91717367824800    2.85625428062100
 H      0.92868896194300   -0.13900204550200    2.74473419681600
