# Supplementary material for: Mining hydroformylation in complex reaction network via graph theory
Source: RSC Adv. 2021 Jul 1;11(38):23235–40. doi: 10.1039/d1ra03395f (PMC9036754; doi:10.1039/d1ra03395f)
Supplement: RA-011-D1RA03395F-s2018 [file RA-011-D1RA03395F-s2018.xyz]

18
eq555          -678.447688732526   -678.447688732526
Co     -0.82076825434400    0.55222906124500   -0.46388849897900
 H     -0.20800047463800    1.57168238007200    0.42003137019800
 C     -1.42638138212500   -0.70622450850100   -1.60181585508200
 O     -1.76630589651700   -1.52011096949100   -2.35874138835500
 C     -0.31645580216600    1.77533902502100   -1.63276051970800
 O      0.01333184366500    2.64233592424700   -2.34151546174300
 C      0.30571188017100   -0.42768922583700    0.47827464440700
 O      1.04469134055600   -1.01531676471700    1.16475248201600
 C     -4.59649418594300   -0.96310380525500   -0.87500814638800
 O     -5.73001372355500   -0.85122231385400   -0.67145488932900
 C     -2.40459439798700    0.45439774955200    0.94018982941300
 C     -2.68992175543600    1.43857281635600   -0.00573879125400
 H     -2.83020014413500   -0.53759613087400    0.85671361687200
 H     -2.51138463349400    2.48217983246100    0.21699501894600
 H     -3.34461862562300    1.23430872402400   -0.84408301941400
 H     -2.00002167807100    0.72409285906800    1.90671292066900
 H     -0.89860020453000    2.76539815459200    1.81441767381800
 H     -1.40884734262400    3.00704009187100    2.29923637380100
