# Supplementary material for: Mining hydroformylation in complex reaction network via graph theory
Source: RSC Adv. 2021 Jul 1;11(38):23235–40. doi: 10.1039/d1ra03395f (PMC9036754; doi:10.1039/d1ra03395f)
Supplement: RA-011-D1RA03395F-s2019 [file RA-011-D1RA03395F-s2019.xyz]

18
eq556          -678.468058604554   -678.468058604554
Co      0.43930269364700   -0.07674124284900   -0.06802608782900
 H      0.54864766105200   -1.54156146209600   -0.27263947052400
 C      0.35440772888500    1.70315943561300    0.12754034264800
 O      0.32552072360900    2.86059474894000    0.22627540830200
 C     -0.06116356623100   -0.16473064210200   -1.77920696089900
 O     -0.35187255811000   -0.27283694322000   -2.90186710583100
 C     -0.72299522415100   -0.59204522346500    1.18805753637100
 O     -1.46831543038600   -0.99028913929600    1.98908827242400
 C      2.18410772469300   -0.27830577722700    0.25154554554500
 O      3.32266231657900   -0.45629736127300    0.42090125540100
 C      3.03251795800000    1.98969398934800   -1.80988179872100
 C      2.03865124459900    2.02660328687200   -2.70950139073900
 H      3.05402757073600    2.66300972049800   -0.95923169624300
 H      2.00234963183600    1.33729765483500   -3.54589675417500
 H      1.21963049848700    2.73300015741200   -2.62247157715800
 H      3.84011866920900    1.26937012207800   -1.88262647158300
 H      2.65591146894500   -0.69700245264300   -2.47060911329300
 H      2.55396181013000   -1.42135423746000   -2.59151552784800
