# Supplementary material for: Mining hydroformylation in complex reaction network via graph theory
Source: RSC Adv. 2021 Jul 1;11(38):23235–40. doi: 10.1039/d1ra03395f (PMC9036754; doi:10.1039/d1ra03395f)
Supplement: RA-011-D1RA03395F-s2020 [file RA-011-D1RA03395F-s2020.xyz]

18
eq557          -678.448706474820   -678.448706474820
Co      0.26363198654900    1.26214514128200    0.12702142448700
 H     -0.44514220878400   -2.09580497708400    1.50630813874400
 C      1.83551944474500    1.03964484933900   -0.60942058366200
 O      2.83975211197000    0.93643664872000   -1.19705740982800
 C     -1.28825742874800    1.55142973525300   -0.64624488220900
 O     -2.25487047613500    1.77254830257300   -1.26269126395600
 C     -0.04183438644800   -0.55619044125000   -0.09553467236700
 O     -0.04666319439600   -1.39393044752900   -0.99687491113800
 C     -0.33727638888900   -1.01177352155400    1.35257531768500
 O     -0.43337300251700   -0.19246652086700    2.27768073427400
 C      1.19614599359700    2.70476761319900    1.36174687780300
 C     -0.16686832778600    2.96646430888600    1.31095210049000
 H      1.90621632046000    3.31337498340100    0.81635133197300
 H     -0.82790252965200    2.51946073385600    2.04508467074000
 H     -0.55826950638800    3.78491147934600    0.72039732420100
 H      1.59384890377600    2.06171111864700    2.13931030515000
 H      2.59548632562400   -0.15086482292900    1.67508890457000
 H      2.27955956229200   -0.24993064093900    2.33919366288100
