# Supplementary material for: Mining hydroformylation in complex reaction network via graph theory
Source: RSC Adv. 2021 Jul 1;11(38):23235–40. doi: 10.1039/d1ra03395f (PMC9036754; doi:10.1039/d1ra03395f)
Supplement: RA-011-D1RA03395F-s2021 [file RA-011-D1RA03395F-s2021.xyz]

18
eq558          -678.468317294372   -678.468317294372
Co      0.10170966100500    1.10970757523200    0.09505448994400
 H     -0.50281587247000   -1.43365754592700    1.88617879739400
 C      1.29508143332000    1.59989995711900   -1.22596295960300
 O      2.04973435068600    1.87552855219000   -2.05907051730200
 C     -1.46977463629300    1.52625024039600   -0.62557940736800
 O     -2.53811722962200    1.77986574102500   -1.00690024421800
 C      1.07930958950000   -0.62119115583000    0.62077603667300
 O      0.33962893059200   -0.78855278542200   -0.45629420497300
 C      0.52663142844000   -1.04795182915800    1.93894390724000
 O      1.16409557206300   -0.97058005766800    2.99978748262900
 C      1.25313331276300    1.99018000617300    1.66456518178900
 C      0.28166229067300    2.88060298200500    1.20843462364600
 H      2.28036157742700    2.06734260318600    1.32850618747300
 H     -0.64341961192200    2.99646578740200    1.75755976215700
 H      0.53326664062700    3.67136992477300    0.51234124395100
 H      1.09183188502600    1.40212479211300    2.55817631764800
 H      2.16086320999500   -0.49924282177300    0.54233763372200
 H     -0.89347933254000    0.72377157652000    1.12503273902800
