# Supplementary material for: Mining hydroformylation in complex reaction network via graph theory
Source: RSC Adv. 2021 Jul 1;11(38):23235–40. doi: 10.1039/d1ra03395f (PMC9036754; doi:10.1039/d1ra03395f)
Supplement: RA-011-D1RA03395F-s2022 [file RA-011-D1RA03395F-s2022.xyz]

18
eq559          -678.467316489366   -678.467316489366
Co      0.46506215705300    1.07387352899600    0.66832722643500
 H     -0.38929440129500   -1.42681321959700    0.74513960282700
 C      0.37619645204100    1.32321856846500   -1.10266906046300
 O      0.31769390252000    1.48415676849000   -2.25072330963100
 C     -1.36593783957400    1.19082009959500    0.84339663274300
 O     -2.10531911585000    1.99778170255700    0.30817084075400
 C      1.73396400665600   -1.30353359578400    0.13375784808200
 O      1.69766185280000   -2.06168133280200   -0.84466954592900
 C      0.54139972653400   -0.88622106350600    0.91345197403800
 O      0.73745083249200   -0.20405835947500    2.05527017747900
 C      0.81603455295000    2.54340237841500    2.13728178221300
 C      0.85933753729500    3.17126984923300    0.90602013220300
 H      1.71455671414000    2.16601345701200    2.61117012496500
 H     -0.00679267040900    3.68563431767300    0.50983017649000
 H      1.80638036398600    3.33937683839000    0.40405036574700
 H     -0.07605496978500    2.55957315498900    2.75097491265400
 H      2.67481207436300   -0.83627530564300    0.48276583466100
 H     -1.68744797664700    0.44539575532600    1.59234135457900
