# Supplementary material for: Mining hydroformylation in complex reaction network via graph theory
Source: RSC Adv. 2021 Jul 1;11(38):23235–40. doi: 10.1039/d1ra03395f (PMC9036754; doi:10.1039/d1ra03395f)
Supplement: RA-011-D1RA03395F-s2023 [file RA-011-D1RA03395F-s2023.xyz]

18
eq56           -678.428539468591   -678.428539468591
Co     -0.81360288177300    0.41750360433700   -0.28680182701300
 H     -1.42153173965800    1.63373712735400    0.32144800636700
 C      0.04085048765300   -1.06544816460500   -0.83933146672400
 O      0.64167229167700   -2.00806590184400   -1.15806549780100
 C     -1.84724143321600   -0.26293931708400    0.96550198406200
 O     -2.47908856535500   -0.64598809696200    1.86980145787100
 C      0.59409976710900    1.44698286902100   -0.08494192954400
 O      1.51382071574300    2.12186689552400    0.16457815385200
 C     -1.73674374836000   -3.33717301244200    0.41609466795100
 O     -1.64017619542100   -4.19186968893700    1.19105640476600
 C      1.15055642600000   -0.80947243947700    2.18367993165500
 C      0.64953332768600   -2.04407873490200    2.33475395912000
 H      0.67886905771700    0.05520677882400    2.63824035027300
 H      1.10925273614000   -2.90445648604900    1.86089387855900
 H     -0.24246651622100   -2.22109869018000    2.92551819485900
 H      2.03332603590500   -0.62214319675700    1.58106778120900
 H     -1.41935884433500    0.95232004591700   -1.84876452055300
 H     -1.99102390332800    0.46067379760700   -1.59538052308800
