# Supplementary material for: Mining hydroformylation in complex reaction network via graph theory
Source: RSC Adv. 2021 Jul 1;11(38):23235–40. doi: 10.1039/d1ra03395f (PMC9036754; doi:10.1039/d1ra03395f)
Supplement: RA-011-D1RA03395F-s2024 [file RA-011-D1RA03395F-s2024.xyz]

18
eq560          -678.446386477090   -678.446386477090
Co      0.58910426570200    0.44962421384100   -0.18983208009600
 H      1.67891066598500    0.90557408174900   -1.08737333500300
 C     -0.66178290276800   -0.24913208666800    0.90195409303500
 O     -1.42333780327600   -0.74359491864500    1.62805032030100
 C      2.01408321368000   -0.09163037743100    0.70451252362100
 O      2.99395062257900   -0.40205693433200    1.25679599079700
 C      0.08598292764000   -0.27228205211600   -1.71898176236200
 O     -0.21060617438900   -0.70332567093000   -2.76285642088500
 C     -3.07819311686400    0.97438704636200   -1.72833038232200
 O     -3.04876062600500    0.09560766744000   -0.97272221445400
 C      0.56027765499400    2.41953757820400    0.60850101970700
 C     -0.23129751698300    2.37867766705800   -0.53747369151800
 H      1.57391419494000    2.79456634613000    0.56210727678500
 H     -1.30693312033400    2.30257859788400   -0.45648442022500
 H      0.15346863229900    2.71916231698500   -1.48943176887000
 H      0.11014729687400    2.36265448868900    1.59239890304200
 H     -2.47664999216800    1.72403997773700    1.58195045198600
 H     -2.17132770049200    2.39753881746400    1.52574860213400
