# Supplementary material for: Mining hydroformylation in complex reaction network via graph theory
Source: RSC Adv. 2021 Jul 1;11(38):23235–40. doi: 10.1039/d1ra03395f (PMC9036754; doi:10.1039/d1ra03395f)
Supplement: RA-011-D1RA03395F-s2025 [file RA-011-D1RA03395F-s2025.xyz]

18
eq561          -678.465794085913   -678.465794085913
Co     -0.19722660948700   -0.46506615475500    0.08388719536500
 H      0.40368316993600    0.86652789056800    0.28366248199300
 C     -0.92920396115500   -2.08429997808400   -0.15803194901200
 O     -1.40089135086700   -3.13395617202400   -0.31696066400100
 C      0.70915887960700   -0.24614134778100   -1.43496199621200
 O      1.32795449863000    0.01654501992000   -2.38757181399300
 C      0.75181266806600   -0.71694313300100    1.56880098507800
 O      1.40350721546500   -0.76165825705900    2.53472332906800
 C     -1.62537110843500    0.58779572482900    0.25069893774800
 O     -2.46682492741900    1.38649665082100    0.36971882352700
 C      0.86172116805700    3.00794900894000    1.04810311657900
 C      0.86167975381400    3.12513872417300   -0.28957204314500
 H      1.75434499203300    2.71648748902000    1.59145843112400
 H     -0.04170030745400    3.37581127518300   -0.83490788471400
 H      1.75311210516400    2.92953247795800   -0.87577271491500
 H     -0.04086207094000    3.16233735486000    1.62927554414100
 H      3.34711691213300    0.96682041898600    0.13418222686200
 H      2.62608647745700    0.84318498705500    0.25520651829500
