# Supplementary material for: Mining hydroformylation in complex reaction network via graph theory
Source: RSC Adv. 2021 Jul 1;11(38):23235–40. doi: 10.1039/d1ra03395f (PMC9036754; doi:10.1039/d1ra03395f)
Supplement: RA-011-D1RA03395F-s2026 [file RA-011-D1RA03395F-s2026.xyz]

18
eq562          -678.466091483429   -678.466091483429
Co      0.09733776210600   -0.57512793438600    0.24318466845600
 H      0.91535928051800    0.65518183967100    0.21089758556900
 C     -0.90575625657600   -2.06141897003200    0.26297733996600
 O     -1.56626335801000   -3.01676482579000    0.27286245829600
 C      1.18089017380000   -0.90312127875100   -1.12960488473300
 O      1.92997929709500   -1.01683921191900   -2.01514299112300
 C      0.81907575531700   -0.60451810609600    1.87394494859600
 O      1.33415668125400   -0.50943362961800    2.91529518269600
 C     -1.15374112806000    0.66922026555700   -0.00551465669300
 O     -1.88062530275500    1.56748459480600   -0.16228735064400
 C      1.18104046261500    2.66243159898100    1.48266006381100
 C      1.13719522275200    3.27818091487100    0.29171569274000
 H      2.10968817556900    2.29085248931800    1.90212460164200
 H      0.19919799067200    3.61688649510700   -0.13487019364300
 H      2.02992559391700    3.42451049036800   -0.30526262290200
 H      0.27958446632400    2.48536453495000    2.06078576679000
 H      1.02153187020400    1.75714153444200   -2.32519486595000
 H      0.36952081784500    1.85653117817400   -1.98663221907300
