# Supplementary material for: Mining hydroformylation in complex reaction network via graph theory
Source: RSC Adv. 2021 Jul 1;11(38):23235–40. doi: 10.1039/d1ra03395f (PMC9036754; doi:10.1039/d1ra03395f)
Supplement: RA-011-D1RA03395F-s2027 [file RA-011-D1RA03395F-s2027.xyz]

18
eq563          -678.465701136682   -678.465701136682
Co      0.17577051833900   -0.60725245564000    0.20052507481900
 H      0.67868591106400    0.77885652089600    0.18089042459000
 C     -0.43777209820100   -2.29163131676700    0.22106995417000
 O     -0.84113093549900   -3.38095074182800    0.23397346510100
 C      1.20052268920200   -0.61261778358900   -1.25175777456100
 O      1.89864054254700   -0.49784250910300   -2.17900017211600
 C      1.03007309824800   -0.48556844931000    1.76054722197600
 O      1.60864271567800   -0.26830957821300    2.74938494258900
 C     -1.33937042970500    0.32868504306200    0.12814832441100
 O     -2.25748277305600    1.04652634263200    0.09621801663900
 C      0.66778333158700    3.00592528650600    1.10674454449600
 C      1.85423395706100    2.73370915166100    0.54063957436100
 H      0.48961622110100    2.82668398542200    2.16139891584600
 H      2.02099350384400    2.87530267081100   -0.52183724401500
 H      2.67801328029200    2.32932889839500    1.11861886972000
 H     -0.16972137492900    3.37032678822200    0.52142587879200
 H     -0.25772080315400    2.53098833459800   -1.87447866281600
 H      0.09832015016500    1.89440179187700   -1.74057283022300
