# Supplementary material for: Mining hydroformylation in complex reaction network via graph theory
Source: RSC Adv. 2021 Jul 1;11(38):23235–40. doi: 10.1039/d1ra03395f (PMC9036754; doi:10.1039/d1ra03395f)
Supplement: RA-011-D1RA03395F-s2028 [file RA-011-D1RA03395F-s2028.xyz]

18
eq564          -678.448604900587   -678.448604900587
Co      0.73600787984500    0.54347440648500   -0.55542940350300
 H      0.76050503346000   -0.05124319956600    3.08900495343900
 C      1.37653065354400   -1.00040319377600   -1.09969805488500
 O      1.70282462216200   -2.03114060823200   -1.54036756991700
 C     -0.86453860288700    1.20471366873300   -0.80507687825800
 O     -1.94702219052700    1.56288901915800   -1.05912373484700
 C      0.08731344540700   -0.32835251168600    0.95040151886100
 O     -0.80825874389300   -1.11402094389300    1.25774250854100
 C      1.02647291439800    0.21112820589400    2.05415672476500
 O      2.01020395989900    0.91136349975100    1.77407982410300
 C      1.47160755263400    2.38738046474500   -1.28072783598300
 C      2.44028841254900    1.41057026258000   -1.47203608835800
 H      1.46504286347000    2.96759855001400   -0.36433237871200
 H      2.62991981937500    0.99438521105000   -2.45314771775600
 H      3.17991477038600    1.22870610389200   -0.70040500134900
 H      0.88465638832200    2.76744985246000   -2.10718915488500
 H      0.18258824981200    2.99751696062600    1.74507286019100
 H     -0.32943844038300    2.78613248760300    1.25113384718400
