# Supplementary material for: Mining hydroformylation in complex reaction network via graph theory
Source: RSC Adv. 2021 Jul 1;11(38):23235–40. doi: 10.1039/d1ra03395f (PMC9036754; doi:10.1039/d1ra03395f)
Supplement: RA-011-D1RA03395F-s2029 [file RA-011-D1RA03395F-s2029.xyz]

18
eq565          -678.386176731874   -678.386176731874
Co      0.75745145480400    0.57661335067200    0.28758373784700
 H      1.06578032251000    0.77207701427900    1.75281592444700
 C      0.43920014422600    0.10847166510900   -1.42858249988500
 O      0.24795333835300   -0.16366752911300   -2.54133972927200
 C     -0.74955292324100    1.46940418914400    0.71170312073700
 O     -1.71314412736200    1.99470480129600    1.09054449305200
 C      0.45802184329000   -1.15457203907400    1.00408471068300
 O     -0.42220388613500   -1.88003602737500    1.42537926139700
 C      1.83588362366000   -0.92122622150300    0.68066808870700
 O      2.96620063001700   -1.38865648040300    0.66582209081300
 C      1.64780844383300    2.58054036856000   -0.19987911105700
 C      2.63987627785300    1.62832862702200   -0.11353869920600
 H      1.41051847167700    3.20747078617800    0.65030210462100
 H      3.02336881442000    1.13161022376100   -0.99594512945000
 H      3.20071983511000    1.48554773327800    0.79979987541300
 H      1.21946888408500    2.85642561529500   -1.15475494415100
 H     -1.00936179860700    2.82542397524400   -1.70423226502400
 H     -1.01337076093800    2.31968818345700   -2.24637261100600
