# Supplementary material for: Mining hydroformylation in complex reaction network via graph theory
Source: RSC Adv. 2021 Jul 1;11(38):23235–40. doi: 10.1039/d1ra03395f (PMC9036754; doi:10.1039/d1ra03395f)
Supplement: RA-011-D1RA03395F-s2030 [file RA-011-D1RA03395F-s2030.xyz]

18
eq566          -678.411337420999   -678.411337420999
Co      0.80591870305500    0.07689978878900    1.04766590844500
 H      2.24716650650200    0.20118406832600    1.27806818156600
 C     -0.93359415316300   -0.13898293018200    1.47148318068100
 O     -2.01161225364500   -0.30042557970100    1.86837867794800
 C      0.95301079841300    1.52990055892300   -0.00669067981800
 O      1.14806353369100    2.49665750967200   -0.61815689728400
 C      1.11005106252500   -1.28119042352700   -0.09157763838900
 O      1.34389900140000   -2.17277726969700   -0.79583179163600
 C     -1.70483670894500    0.02230567882500   -1.53324481436500
 O     -1.07552716686500    0.63614167129100   -2.28862585398200
 C     -1.42513749261400    2.96918560776500    1.46611527866000
 C     -2.05462664123400    2.67934765524900    0.31726697538800
 H     -0.55285050070000    3.61310451111800    1.48925436603500
 H     -2.91331143349700    2.01640909745600    0.29539452766600
 H     -1.71715725713000    3.08584166963700   -0.63022234939100
 H     -1.74505583566500    2.54652248299200    2.41199473841600
 H      1.10567569482100   -0.80801870401400    2.17552169980500
 H      0.88470709426800    0.99780259662200    2.18417072139600
