# Supplementary material for: Mining hydroformylation in complex reaction network via graph theory
Source: RSC Adv. 2021 Jul 1;11(38):23235–40. doi: 10.1039/d1ra03395f (PMC9036754; doi:10.1039/d1ra03395f)
Supplement: RA-011-D1RA03395F-s2031 [file RA-011-D1RA03395F-s2031.xyz]

18
eq567          -678.441472537858   -678.441472537858
Co      0.42906118227900    0.53625915340400    0.83854000560300
 H      1.68797801515800    1.19688078407400    1.98268558950000
 C     -0.98019690856900    0.02295137440400   -0.32989141404100
 O     -1.07620349220900   -1.06820154195600   -0.87270464206500
 C      1.38024377709700    1.31481135451900   -0.48732779579100
 O      1.88887485287600    1.87519367955500   -1.36627925009500
 C      1.08079700571700   -1.18200779324300    0.87977011469800
 O      1.41269444118800   -2.28678093586100    0.95521268882600
 C     -1.98959002109000    1.17802663563100   -0.54613341793300
 O     -2.56147744861700    1.34212222750300   -1.62324455112100
 C     -0.57963552992800    2.24381493769500    1.11316364936400
 C     -2.02726942142500    2.06384261399200    0.66599052266100
 H     -0.10334349910000    3.06407270838000    0.57110758985400
 H     -2.58314435812200    1.53762310846300    1.45000000274300
 H     -2.53458651726700    2.99970055432400    0.43238860589700
 H     -0.50785906751900    2.43448052373700    2.18332900137100
 H     -0.63395140301800    0.04523940516600    1.75140472590900
 H      1.16239134375000    0.85187919973200    2.44295280574100
