# Supplementary material for: Mining hydroformylation in complex reaction network via graph theory
Source: RSC Adv. 2021 Jul 1;11(38):23235–40. doi: 10.1039/d1ra03395f (PMC9036754; doi:10.1039/d1ra03395f)
Supplement: RA-011-D1RA03395F-s2032 [file RA-011-D1RA03395F-s2032.xyz]

18
eq568          -678.491021013316   -678.491021013316
Co     -0.72525022930800    0.07610037430700    0.16159175971200
 H     -1.92901738234400    2.01494427873200    1.55210709149500
 C      0.15003240306700   -1.25711971846900   -0.43288132230900
 O      0.89753318276800   -2.08062518691400   -0.83283125592800
 C     -1.79482534291900    1.80944346642300    0.48806583001100
 O     -2.45558679840000    0.83532210379600   -0.09206539276900
 C      0.57258618120700    0.81545282856300    1.07317214104200
 O      1.47345431593000    1.28175052973700    1.64293488446900
 C     -1.18714097551800    2.93157482204500   -0.32065838720900
 O     -0.69111972567400    3.89459033642500    0.28760492636400
 C     -1.16243165164500    2.78328320884700   -1.81892016970900
 C      0.06804413347400    1.95803192468400   -2.24909179197000
 H     -1.10626213017000    3.77988293271000   -2.25506027595100
 H      0.16843092939800    1.97149492988200   -3.33439622596600
 H      0.98131372705900    2.36051238240100   -1.80449547491000
 H     -2.07057701350100    2.27948047676700   -2.15481753340100
 H     -0.03536271541600    0.91323902142200   -1.93793462369900
 H     -1.19913507495900   -1.22881966753100   -0.61673277339600
