# Supplementary material for: Mining hydroformylation in complex reaction network via graph theory
Source: RSC Adv. 2021 Jul 1;11(38):23235–40. doi: 10.1039/d1ra03395f (PMC9036754; doi:10.1039/d1ra03395f)
Supplement: RA-011-D1RA03395F-s2033 [file RA-011-D1RA03395F-s2033.xyz]

18
eq569          -678.438471318819   -678.438471318819
Co     -0.00352700349300   -0.16860660591400   -1.19260002760800
 H     -2.80519152351400    1.65848509702700    0.14583271472100
 C      1.48214853845700    0.82990509467600   -1.16035030023100
 O      2.43132133593600    1.50435452391900   -1.13544836704300
 C     -0.72185358136000    0.91420322515000    0.12479925554500
 O     -0.45495538669700    0.92952416263700    1.32324688295300
 C     -0.14296208277400   -1.57176328573300   -0.07641718179900
 O     -0.22756759801700   -2.49237375839900    0.63131150806600
 C     -1.85181596490600    1.83778248002900   -0.37426957240300
 O     -1.71619517352700    2.71181110092200   -1.22763917924900
 C     -1.61534276646800   -0.45577792549200   -2.48388810523000
 C     -0.71775865356700    0.47183332995800   -3.02668769624600
 H     -2.53656296447800   -0.11967921571800   -2.01889139123600
 H      0.02870025563500    0.14626886514400   -3.74611384660900
 H     -0.90800453176500    1.53579127041300   -2.98500183994700
 H     -1.60624999728000   -1.49559348272800   -2.79088113716600
 H     -3.00308736329100   -0.78938139847700    0.73654824622900
 H     -2.86538729009900   -0.91338851132500    0.01791878730000
