# Supplementary material for: Mining hydroformylation in complex reaction network via graph theory
Source: RSC Adv. 2021 Jul 1;11(38):23235–40. doi: 10.1039/d1ra03395f (PMC9036754; doi:10.1039/d1ra03395f)
Supplement: RA-011-D1RA03395F-s2034 [file RA-011-D1RA03395F-s2034.xyz]

18
eq57           -678.446399842428   -678.446399842428
Co     -0.56253143976500    0.47012657424700   -0.39980824977500
 H     -0.66181669805600   -0.03824162992100   -1.78855753943500
 C     -0.44245492029700    0.92179208851000    1.33171715919500
 O     -0.35963439544500    1.18294523128600    2.46286549943000
 C     -2.14932157540500   -0.30404202682200   -0.38760211149200
 O     -3.20052749284100   -0.80498485501500   -0.46451603753700
 C      0.96599246179100   -0.39580668768100   -0.57508289004100
 O      1.96995446021400   -0.95637025444400   -0.77441463356000
 C      0.15967943619400    4.25290574040900    1.43703343828200
 O     -0.99778527564500    4.21303676000100    1.49709526800200
 C     -1.25307944902700    2.33598890654200   -1.15724752497900
 C      0.13797272078800    2.29896683076200   -1.23120825512800
 H     -1.76280692275100    2.84467733796500   -0.34925239705400
 H      0.62811737189600    2.05379321135500   -2.16424315638800
 H      0.75913844780800    2.77878845960000   -0.48384045105700
 H     -1.84800098610100    2.11612377773800   -2.03403476569700
 H     -0.71517590942600    1.35577192455100   -4.03629197203400
 H     -0.71303400103900    0.81306765479600   -3.52701997487700
