# Supplementary material for: Mining hydroformylation in complex reaction network via graph theory
Source: RSC Adv. 2021 Jul 1;11(38):23235–40. doi: 10.1039/d1ra03395f (PMC9036754; doi:10.1039/d1ra03395f)
Supplement: RA-011-D1RA03395F-s2035 [file RA-011-D1RA03395F-s2035.xyz]

18
eq570          -678.482493064642   -678.482493064642
Co     -0.71024395779300    0.99737572179500    0.40637109349100
 H      1.28278889936900   -1.44411804746600   -0.14421369419100
 C      0.89434922415000    1.34917751949400   -0.41984263111900
 O      1.27046084149900    1.09313824820600   -1.54698739160900
 C     -1.59427457024500    2.13464402774300   -0.66504515500800
 O     -2.14982287907700    2.83242281363300   -1.40835836028800
 C     -0.35603737009000   -0.79409692356000    1.14362269292100
 O     -1.22688440546800   -0.76260367811600    0.11182680816100
 C      1.04783253501700   -1.18648517114600    0.89981288063700
 O      1.92025752067000   -1.15983477532300    1.78792734381000
 C      1.66496038011600    2.00702855586500    0.72079713197700
 C      0.71912053943200    2.42072691570100    1.86142423359900
 H      2.21331003850300    2.86355208312500    0.32657332935700
 H      1.28898157750400    2.66810157148800    2.75557049379700
 H      0.10995010562800    3.28592911776500    1.59738720309600
 H      2.38524477979000    1.26526710250700    1.07767508908200
 H     -0.72837206077200   -0.88469328895500    2.16648903007700
 H      0.07808200052400    1.57640175138300    2.19285697343900
