# Supplementary material for: Mining hydroformylation in complex reaction network via graph theory
Source: RSC Adv. 2021 Jul 1;11(38):23235–40. doi: 10.1039/d1ra03395f (PMC9036754; doi:10.1039/d1ra03395f)
Supplement: RA-011-D1RA03395F-s2036 [file RA-011-D1RA03395F-s2036.xyz]

18
eq571          -678.466005158019   -678.466005158019
Co     -0.16988109137600    0.08746552913500    0.01562876617300
 H      0.01346944525100   -0.66643160705100    1.26894491995000
 C     -0.39654495470400    1.00443705132800   -1.50753782112900
 O     -0.53820532079800    1.60166050166300   -2.49379023692400
 C      1.43905877031700    0.64845111847800    0.54294395547700
 O      2.47152633944300    0.94387081455400    0.99638599951600
 C     -0.26645684173700   -1.59421414977600   -0.55801157502200
 O     -0.30907696690300   -2.72931458473200   -0.82045659152400
 C     -1.51929619939400    0.67614464558600    1.01846160117500
 O     -2.34538780402500    0.98658134454600    1.78105458115700
 C      0.62857805715200   -0.52571874267600    3.63514194535400
 C     -0.23218059555200   -1.53623711895300    3.43456376643100
 H      0.27982685441900    0.48624786940900    3.81182422423000
 H      0.11305656081300   -2.54200799811100    3.21965754516100
 H     -1.30503664235500   -1.37694264011200    3.44790447647700
 H      1.70157807163500   -0.67345907868500    3.58241890946600
 H      1.71626289795700   -2.08659691822400    1.45291921282400
 H      2.43740533190800   -2.20703512358700    1.32864415105500
