# Supplementary material for: Mining hydroformylation in complex reaction network via graph theory
Source: RSC Adv. 2021 Jul 1;11(38):23235–40. doi: 10.1039/d1ra03395f (PMC9036754; doi:10.1039/d1ra03395f)
Supplement: RA-011-D1RA03395F-s2037 [file RA-011-D1RA03395F-s2037.xyz]

18
eq572          -678.467593197960   -678.467593197960
Co     -0.06858264026500   -0.56979189237500   -0.11967958632800
 H      0.03532602266800   -2.04508268500100   -0.22439839016500
 C     -0.17869693691300    1.21060052285000    0.05511746357800
 O     -0.24192874739800    2.36042576238600    0.20867253715300
 C      1.59021211729600   -0.77712909238700    0.51144563917700
 O      2.65024500424400   -0.96731914126800    0.95451277595400
 C     -0.35691316296400   -0.74227710325100   -1.87349917044100
 O     -0.53649322939900   -0.92691311956600   -3.00909922279100
 C     -1.36739212049500   -1.01264013141900    1.02407706805600
 O     -2.17021367549400   -1.35650763218600    1.79499790388900
 C      0.40698262757900    0.82819971341900    3.16907624251200
 C      0.59430818310700   -0.41034951639200    3.64605402490900
 H     -0.58327792179400    1.26706241794000    3.10137800972400
 H      1.58060860849500   -0.85887563353900    3.68615976177100
 H     -0.23680619305700   -1.02484075118900    3.97344509100000
 H      1.23607676677000    1.43092998590100    2.81265421565600
 H      0.36070706312800   -2.89200995732700    2.04996982249400
 H      1.00453414655200   -3.01658083380700    2.39581364369000
