# Supplementary material for: Mining hydroformylation in complex reaction network via graph theory
Source: RSC Adv. 2021 Jul 1;11(38):23235–40. doi: 10.1039/d1ra03395f (PMC9036754; doi:10.1039/d1ra03395f)
Supplement: RA-011-D1RA03395F-s2038 [file RA-011-D1RA03395F-s2038.xyz]

18
eq573          -678.416385877456   -678.416385877456
Co      0.50406885521900   -1.40459228303000    0.22713376252200
 H      1.46158252820800    0.95290646194700   -0.88345556175500
 C      1.21927846656600   -1.55838250958600    1.77817580887200
 O      1.71799917430300   -1.65132959912200    2.83569027091500
 C      1.70001033974700    1.16224271658700    0.16847870727100
 O      0.98296240349100    1.89358895973200    0.86587347465600
 C     -0.95014113920600   -0.38381470917200    0.44713706326900
 O     -1.07254263974300   -0.62052439921700   -0.79293445331900
 C      0.15433789428200   -0.50494387109900   -3.48788216190600
 O      0.92270618860100    0.20135774135900   -2.98016202183700
 C      2.32294451659100   -1.91953153285200   -0.81346047645700
 C      1.29475981851500   -2.78270030114600   -1.13003350640400
 H      3.07785663863000   -2.18577185728600   -0.08488454295300
 H      0.67126823428900   -2.61837026998200   -2.00262845728200
 H      1.19588729589200   -3.74064146926000   -0.63321239134100
 H      2.53577096617000   -1.05481354084700   -1.43369425378800
 H     -1.63106206845700    0.25601338917000    1.00573771875000
 H      2.62994755856300    0.72026694733300    0.55910459721000
