# Supplementary material for: Mining hydroformylation in complex reaction network via graph theory
Source: RSC Adv. 2021 Jul 1;11(38):23235–40. doi: 10.1039/d1ra03395f (PMC9036754; doi:10.1039/d1ra03395f)
Supplement: RA-011-D1RA03395F-s2039 [file RA-011-D1RA03395F-s2039.xyz]

18
eq574          -678.431344103841   -678.431344103841
Co      0.97646800286100   -0.48807203568200    0.29866483600700
 H      0.65403728131800    0.14752112754600   -1.00292778545100
 C      0.93232333615400   -1.40844857412300    1.85033109583200
 O      0.82223329943600   -2.05066059798900    2.81255874435800
 C      1.20769434347000    1.23007776865700    0.81989362408200
 O      1.35773939283600    2.35614388343500    1.05048561281500
 C     -0.89759087707000   -0.42045835091400    0.06740366550500
 O     -1.59207736962700    0.44507468947700    0.59211631124400
 C      0.51769295980800   -0.20548015160300   -3.27750814055800
 O      1.63291457610300   -0.07675083676100   -3.57391663206800
 C      2.62214370844300   -1.69584752058900   -0.74460873374500
 C      1.17152155433600   -2.12664151128200   -0.70669224070700
 H      3.29823712428100   -2.40876264393800   -0.27537039685600
 H      0.64363847008600   -2.10152519588800   -1.65720306528300
 H      0.97035593723400   -3.05268128085000   -0.17402836952600
 H      2.96142171951900   -1.42620453884700   -1.74329259910600
 H     -1.32931780577800   -1.22359967507900   -0.55017362473500
 H      2.78819937824000   -0.73272468204700   -0.14074872549500
