# Supplementary material for: Mining hydroformylation in complex reaction network via graph theory
Source: RSC Adv. 2021 Jul 1;11(38):23235–40. doi: 10.1039/d1ra03395f (PMC9036754; doi:10.1039/d1ra03395f)
Supplement: RA-011-D1RA03395F-s2040 [file RA-011-D1RA03395F-s2040.xyz]

18
eq575          -678.488981715236   -678.488981715236
Co      0.57010879426900   -0.60065157764500   -0.79268880751400
 H     -0.52705503853200    1.57701416736400   -1.74948732722200
 C      0.87411700242300   -0.22278593687700    0.91402839595600
 O      1.08645677213500    0.06153931996100    2.02161138786200
 C      1.61069942093100   -2.06107409334500   -1.21852852145500
 O      2.28450853069900   -2.96286250232300   -1.49271219296500
 C     -1.98165603210300    0.48860789325200   -0.50463257454300
 O     -2.38677036146900    1.44846648379000    0.16849263063000
 C     -0.85316607691700    0.58024660443200   -1.45681917047900
 O     -0.57084317580500   -0.47522620791100   -2.25790662089200
 C      1.93371393299100    0.75714712691400   -1.18098306594800
 C      3.35489824626300    0.41339983470200   -0.78357110300400
 H      1.78508846174700    0.78645168317300   -2.26407139791400
 H      4.02087892841100    1.22891949520000   -1.08538306121700
 H      3.70525647751800   -0.49713967367100   -1.27430640236700
 H      1.58682455044600    1.68489346394100   -0.72338303714600
 H      3.45671440775400    0.28588575284900    0.29689215701800
 H     -2.40753104905100   -0.52514304685200   -0.39619889811700
