# Supplementary material for: Mining hydroformylation in complex reaction network via graph theory
Source: RSC Adv. 2021 Jul 1;11(38):23235–40. doi: 10.1039/d1ra03395f (PMC9036754; doi:10.1039/d1ra03395f)
Supplement: RA-011-D1RA03395F-s2041 [file RA-011-D1RA03395F-s2041.xyz]

18
eq576          -678.398070077011   -678.398070077011
Co     -1.08257658051400   -1.15317963129300    0.22470005028000
 H     -0.46330570881000   -2.04885869163800   -0.82650273845100
 C     -1.38354316922700    0.07547920704700   -1.00585474978700
 O     -1.53290238250100    0.91844376340500   -1.78613604193600
 C     -2.63759394957500   -2.06486225117500    0.22370032380200
 O     -3.65057504101200   -2.62513711721000    0.24656518534600
 C     -0.16139648857900   -1.95661109818400    1.48576484926000
 O      0.49400009994300   -2.41026029586200    2.32915089201400
 C      0.38955790612200    1.97548005524600    1.09531841236800
 O      1.18452068220200    1.92055050348300    0.16549893179900
 C      0.08033090918600    1.61992704229600    2.49761682693900
 C     -0.94217955425400    2.40696808235800    1.57518765489900
 H     -0.16571073858700    0.58759967321700    2.71756195435600
 H     -1.11441896679500    3.45405045835300    1.78729339838100
 H     -1.81309082678500    1.85499687172000    1.23948015075100
 H      0.56013616155300    2.16027179507200    3.30307943708500
 H     -1.65389327763100   -0.24122528961300    1.29426990690600
 H      0.19937411895500   -0.43058720143300    0.20133910384800
