# Supplementary material for: Mining hydroformylation in complex reaction network via graph theory
Source: RSC Adv. 2021 Jul 1;11(38):23235–40. doi: 10.1039/d1ra03395f (PMC9036754; doi:10.1039/d1ra03395f)
Supplement: RA-011-D1RA03395F-s2042 [file RA-011-D1RA03395F-s2042.xyz]

18
eq577          -678.421652694643   -678.421652694643
Co     -0.78292587968800   -0.89188441130000   -0.33564515653700
 H     -0.50654633920900   -2.05138838376000    0.50486633703000
 C     -0.67884989780600   -2.04441481612500   -1.71290912064300
 O     -0.58361382744900   -2.85576473932100   -2.54305267205100
 C     -2.32766087689300   -0.88566031926100    0.57351224905600
 O     -3.29289672839400   -0.91819822981700    1.22553855297400
 C      0.75514822799600   -0.34232869839300    0.37144711455900
 O      1.75756581366600   -0.03730862487800    0.89014375814700
 C     -1.11248100142800    1.91080364844800    1.72235451508800
 O     -1.59773982013200    2.26091009251100    0.65193162640300
 C     -1.13883410429700    0.95827633999700    2.85641157411200
 C     -0.05996641044900    2.11208515541900    2.73779112307500
 H     -1.91559268601500    1.05662579877500    3.60391909746800
 H      0.95178553950300    1.81382221935800    2.48811090784200
 H     -0.13724565834100    2.94794618731400    3.42071803680000
 H     -0.79992819181000   -0.05734620721200    2.68777080224600
 H     -0.97404273043400    0.36156022628700   -1.51716118949300
 H     -1.24944223513900    0.70531063770700   -0.85771400816900
