# Supplementary material for: Mining hydroformylation in complex reaction network via graph theory
Source: RSC Adv. 2021 Jul 1;11(38):23235–40. doi: 10.1039/d1ra03395f (PMC9036754; doi:10.1039/d1ra03395f)
Supplement: RA-011-D1RA03395F-s2043 [file RA-011-D1RA03395F-s2043.xyz]

18
eq578          -678.506428021008   -678.506428021008
Co     -0.36159310319100    0.32668794143600    0.04791804111600
 H      1.54791067106900   -3.10314925041800    0.50791923293600
 C     -0.99064667342500   -1.28799713318300   -0.31691223657700
 O     -1.39690991358200   -2.32472207106200   -0.67125226412400
 C      0.67206508264200    1.43267020668600   -0.85602258726000
 O      1.37644773392100    2.06768046583100   -1.53923701564900
 C     -1.91113107246600    1.22955184607700   -0.05651847977600
 O     -2.91321741879900    1.81327748581800   -0.13283429413100
 C      1.20918274959800   -0.42310203272700    0.74750097735700
 O      1.02214606512800   -0.17221479527900    1.94685079037400
 C      2.39255559821900   -1.12192198566900    0.15581721465400
 C      1.98451212451400   -2.53036862437900   -0.31280566996500
 H      3.19027315982100   -1.17519731391600    0.89925806287300
 H      1.25653739824800   -2.47574541520100   -1.12222704885200
 H      2.86252304181300   -3.05942521842600   -0.68324385942000
 H      2.73567018585900   -0.54385291624300   -0.70620083204800
 H      1.29399776585900   -0.88686557603300   -2.93625629096400
 H      0.78035781468600   -0.68722528375200   -2.43804189814600
