# Supplementary material for: Mining hydroformylation in complex reaction network via graph theory
Source: RSC Adv. 2021 Jul 1;11(38):23235–40. doi: 10.1039/d1ra03395f (PMC9036754; doi:10.1039/d1ra03395f)
Supplement: RA-011-D1RA03395F-s2044 [file RA-011-D1RA03395F-s2044.xyz]

18
eq579          -678.443454543964   -678.443454543964
Co      0.45167364851200   -1.06345164294400    0.01700970493200
 H      1.11099736198300   -1.72125817045900    1.51542194336500
 C     -0.85541217993400    1.24535035862600    1.36391316085200
 O     -0.39701317757100    0.78624114543300    2.41491887566000
 C     -1.13670195062500   -1.85384071253900    0.14141837448900
 O     -2.17873721890600   -2.36902963768300    0.20301551949100
 C      1.78678731465400    0.06504237072400   -0.31043914688700
 O      2.65407147669200    0.80536545378900   -0.54455379666400
 C     -0.61857488159000    0.56704077421500    0.00621364869100
 O     -1.12309552446300    1.10375682303400   -0.98959190908900
 C      1.43963423384000   -2.74809131598700   -0.75605205663900
 C      0.80528149725800   -2.02991457009900   -1.78775783088400
 H      2.50392948570600   -2.63962706802400   -0.58590700062500
 H     -0.14345965364800   -2.35689566667500   -2.19521849342700
 H      1.36626332256700   -1.36208745428600   -2.42988663313600
 H      0.98417519107000   -3.64240778080700   -0.34838757626500
 H      0.73379439624300   -1.07260918835600    1.78038021787900
 H     -1.45972038739600    2.16513097532500    1.33185450372800
