# Supplementary material for: Mining hydroformylation in complex reaction network via graph theory
Source: RSC Adv. 2021 Jul 1;11(38):23235–40. doi: 10.1039/d1ra03395f (PMC9036754; doi:10.1039/d1ra03395f)
Supplement: RA-011-D1RA03395F-s2045 [file RA-011-D1RA03395F-s2045.xyz]

18
eq58           -678.446803615492   -678.446803615492
Co      0.69295701091900   -0.21762785970900    0.43083542221600
 H     -0.70002586100200    0.15691726502800    0.76531688532200
 C      2.35848595426100   -0.68075528530900   -0.05437352934000
 O      3.44454271821200   -0.97699216462700   -0.34628770683000
 C      0.49611680431500    1.23149329423300   -0.56265194616900
 O      0.30361075224300    2.20067571585800   -1.18300176562700
 C     -0.19119333261000   -1.70389197036600    0.06126779459800
 O     -0.84981033180600   -2.64734832846800   -0.13218917964400
 C     -2.57067629490500   -0.10121189700900    2.26853131121900
 O     -2.06593597190900    0.14386122331200    3.28481839656700
 C      1.23102578634900    0.74009718867700    2.24844839541200
 C      1.04474020565900   -0.62092929786300    2.49007407029800
 H      2.22338118459100    1.15328067391200    2.11823870482300
 H      0.11703934046900   -0.97773937947600    2.91517557207300
 H      1.88856785883300   -1.29590621287600    2.55880339216500
 H      0.44351825127500    1.44547766072700    2.47822733398600
 H     -1.31307303118700    2.19511887577600    1.24768258162500
 H     -1.25062808972500    2.84935755885800    1.59210230829300
