# Supplementary material for: Mining hydroformylation in complex reaction network via graph theory
Source: RSC Adv. 2021 Jul 1;11(38):23235–40. doi: 10.1039/d1ra03395f (PMC9036754; doi:10.1039/d1ra03395f)
Supplement: RA-011-D1RA03395F-s2046 [file RA-011-D1RA03395F-s2046.xyz]

18
eq580          -678.498492839583   -678.498492839583
Co     -0.34493199033800   -0.13881476924900    1.10839130238500
 H      2.06772814589200    1.41842479438700   -0.53941084340200
 C      0.76804758489900   -1.34441309839200    0.26689336847600
 O      0.81891166006400   -1.69264571878800   -0.90241427511000
 C      1.21232457087700    1.95795773694700   -0.10804488136400
 O      0.68420908891000    1.24117710815600    0.99966844599800
 C     -1.49681863233800   -1.41911034344000    1.54047878257500
 O     -2.28808828057300   -2.24630120891700    1.74196537274100
 C      0.17307155654300    2.13807491268300   -1.21494717459500
 O      0.09902005036800    3.20527372188000   -1.84132449091400
 C     -0.69630966696500    0.94335971123200   -1.53635693941200
 C     -1.48254973300000    0.36943753268000   -0.36629446568900
 H     -0.05887116582600    0.14917805912900   -1.94194030422500
 H     -2.13628938113300    1.10936541509400    0.11058048328400
 H     -2.05860343388400   -0.49192125850300   -0.70571963344200
 H     -1.39089369772800    1.24867481376200   -2.32273293309700
 H      1.51213604584700   -1.67219343534800    1.02537651693200
 H      1.54120513265200    2.94228201856400    0.22450896290100
