# Supplementary material for: Mining hydroformylation in complex reaction network via graph theory
Source: RSC Adv. 2021 Jul 1;11(38):23235–40. doi: 10.1039/d1ra03395f (PMC9036754; doi:10.1039/d1ra03395f)
Supplement: RA-011-D1RA03395F-s2047 [file RA-011-D1RA03395F-s2047.xyz]

18
eq581          -678.502622090142   -678.502622090142
Co      0.66306504654000    0.66169173641800    1.55278631263700
 H     -1.21399427098400   -0.61825052535700    0.45353865643200
 C      0.23769642166200   -0.17646582657200    3.07414361141900
 O      0.01297823990300   -0.71969598052500    4.08217054675200
 C      0.87332051281300    2.45110984299400    1.57708428922800
 O      1.12318953925200    3.58763279137400    1.62488954333500
 C      1.44295573456600   -0.23106275418300    0.21709032292100
 O      2.00570071761500   -0.79337863318000   -0.63978573657000
 C     -1.48820037888200    2.56513933046600   -0.86838025213900
 O     -1.72821110479400    3.19244076477000    0.17080332658100
 C     -1.55590245628700    0.41448868644500    0.43936863445400
 C     -1.37537619912500    1.06139968352100   -0.92768578294000
 H     -1.09395739863500    1.06175239649500    1.22640475137500
 H     -0.39537996307000    0.82565982887000   -1.35654963135800
 H     -2.11757079224500    0.69244079880500   -1.64326302732800
 H     -2.59732983493500    0.43294457325000    0.76354866613900
 H      1.99875979262100    0.66764653009800    2.11440765012900
 H     -1.32696065483000    3.09441474585600   -1.81960764997600
