# Supplementary material for: Mining hydroformylation in complex reaction network via graph theory
Source: RSC Adv. 2021 Jul 1;11(38):23235–40. doi: 10.1039/d1ra03395f (PMC9036754; doi:10.1039/d1ra03395f)
Supplement: RA-011-D1RA03395F-s2048 [file RA-011-D1RA03395F-s2048.xyz]

18
eq582          -678.467741573452   -678.467741573452
Co      1.42553435944700   -0.19677100691600    0.17918961252200
 H     -0.94418981323300   -0.80962142154200   -0.66124987199800
 C      1.04485678474600    0.30955589991200    1.85282129413600
 O      0.76823575801200    0.63280067219700    2.93518628239900
 C     -0.47833643977000    0.08051882875800   -0.18331284970000
 O     -1.15420530970600    1.07722440111900    0.05373789101900
 C      1.61021225151500    1.11582029406300   -1.00883707035400
 O      1.70222141749500    2.00267833418600   -1.75762563907300
 C      3.19995519576900   -0.48405300442000    0.41922641770900
 O      4.33551516409400   -0.69902939077500    0.53869457678800
 C      1.30097255670600   -1.99959051344600   -0.92423737927000
 C      0.95109104747500   -2.24580498334200    0.40741030755600
 H      0.55166627226300   -1.83249869351700   -1.68819187051700
 H      1.65999880377600   -2.70429908423900    1.08541600052800
 H     -0.08622950485700   -2.29036436560900    0.71550221670300
 H      2.27816599129900   -2.28294349828500   -1.29474717600100
 H      2.38512916395700   -0.67930820260300   -3.49964900520900
 H      2.47820206985300   -0.57646959805900   -2.77128269083800
