# Supplementary material for: Mining hydroformylation in complex reaction network via graph theory
Source: RSC Adv. 2021 Jul 1;11(38):23235–40. doi: 10.1039/d1ra03395f (PMC9036754; doi:10.1039/d1ra03395f)
Supplement: RA-011-D1RA03395F-s2049 [file RA-011-D1RA03395F-s2049.xyz]

18
eq583          -678.355153827711   -678.355153827711
Co     -0.39096027105100    0.36202672046900    0.53941840914700
 H      0.80058978999500    1.10928241474900   -0.06506095782300
 C     -1.59662666929500   -0.68071881293600   -0.61516437930800
 O     -1.73977898380400   -0.90743449107400   -1.78836386308200
 C     -1.09368007279700    1.87263917897500   -0.07690457861500
 O     -1.45180503485100    2.87003509049300   -0.55436920164000
 C      0.86981833210500   -0.88890911265100    0.41407318948400
 O      1.74757872909800   -1.63529558829200    0.26715737105800
 C     -1.90139438540300   -0.70358231445600    0.81156467222700
 O     -2.74335341520900   -1.23716813498500    1.53044872661600
 C      1.25639948088900   -0.27260938643800   -2.71623151511200
 C      0.66382217807400    0.92977016052400   -2.72482356339700
 H      0.67837127453500   -1.17851841903800   -2.86295340059300
 H      1.21906661042100    1.84495841998300   -2.54818027412900
 H     -0.40565275422200    1.02231628515500   -2.88187270795000
 H      2.31935201398800   -0.38435001306100   -2.53292078315500
 H      0.31341231873600    1.11082388907300    2.04707899770400
 H     -0.31792700663200    0.72966762905500    2.30558895176200
