# Supplementary material for: Mining hydroformylation in complex reaction network via graph theory
Source: RSC Adv. 2021 Jul 1;11(38):23235–40. doi: 10.1039/d1ra03395f (PMC9036754; doi:10.1039/d1ra03395f)
Supplement: RA-011-D1RA03395F-s2050 [file RA-011-D1RA03395F-s2050.xyz]

18
eq584          -678.463385185301   -678.463385185301
Co     -0.10268865617300   -0.28297117933600   -0.70586062059800
 H      2.57484797748400   -3.05771429961400    0.08607198619600
 C      0.32765117207400    0.02755705804000    0.97375633617100
 O      0.53847602479700    0.13105780659200    2.11838220852700
 C     -0.69139659315300    1.37728158943600   -1.07319610962000
 O     -1.04622206677800    2.46372929720100   -1.28853136825000
 C     -1.52898471439700   -1.20849993547200   -1.21028043415300
 O     -2.44581977766700   -1.89240252309100   -1.44170349214100
 C      3.08962625754900    1.21816470075400   -0.53992944636100
 O      3.31986248797800    1.24928662345700    0.59533873326400
 C      0.66424311183900   -2.11119289318700   -0.29482145102200
 C      2.17296221613100   -2.04762344081300   -0.04554619663100
 H      0.46385526198700   -2.71544565042400   -1.18403447273100
 H      2.69334422214700   -1.59096130647600   -0.89294253689600
 H      2.41994328616500   -1.47171653087000    0.84965621596200
 H      0.13929651945500   -2.56218398091700    0.55007509697500
 H      1.32785310522000   -0.01993770697100   -1.75244042981900
 H      0.83383137524800   -0.42834729876800   -2.21028217651800
