# Supplementary material for: Mining hydroformylation in complex reaction network via graph theory
Source: RSC Adv. 2021 Jul 1;11(38):23235–40. doi: 10.1039/d1ra03395f (PMC9036754; doi:10.1039/d1ra03395f)
Supplement: RA-011-D1RA03395F-s2051 [file RA-011-D1RA03395F-s2051.xyz]

18
eq585          -678.444185858742   -678.444185858742
Co     -0.09505277073000   -0.28903942643600   -0.76268867469400
 H      2.65980136634400   -3.04205335471900    0.02267591986500
 C      0.14961426426500   -0.02974691351700    1.00590254486200
 O      0.39958406356600    0.05961861638200    2.13602752421100
 C     -0.47936565915200    1.37004229841000   -1.33615502185000
 O     -0.61350625583700    2.43990868105100   -1.76629186720000
 C     -1.65148021637500   -1.17861138551300   -0.92260071124400
 O     -2.58248464778400   -1.85327460955100   -1.08588653947300
 C      3.30491760403800    1.21356456049100   -0.39099093161300
 O      3.04732704614700    1.34955884799400    0.73225206500400
 C      0.77010529303200   -2.10717756174100   -0.47048575214300
 C      2.25876668132400   -2.03540146697600   -0.13749843014100
 H      0.61112927590900   -2.66468294342000   -1.39350668368200
 H      2.81454892459300   -1.56888160808900   -0.95453809546600
 H      2.44450225265800   -1.45422736073700    0.77033049800700
 H      0.21631086715400   -2.60097764022800    0.33333956217700
 H      1.27849875516200    0.08143153258600   -1.08710139986800
 H      0.21746436560700   -0.61196993646800   -2.15907216438900
