# Supplementary material for: Mining hydroformylation in complex reaction network via graph theory
Source: RSC Adv. 2021 Jul 1;11(38):23235–40. doi: 10.1039/d1ra03395f (PMC9036754; doi:10.1039/d1ra03395f)
Supplement: RA-011-D1RA03395F-s2052 [file RA-011-D1RA03395F-s2052.xyz]

18
eq586          -678.454967888248   -678.454967888248
Co      0.33856004256000    1.08076201728100    0.54722287157200
 H     -1.26121417237800    0.56097656280500    2.58572819972300
 C      0.86049205331700    0.25702820766200   -0.96737930760300
 O      1.20289146956700   -0.26474697121800   -1.94979294171000
 C     -1.17601678299800    1.74460212275400   -0.08714908178800
 O     -2.15922443068600    2.21005184525800   -0.50639284465700
 C      1.48726038768200    0.30345688069900    1.65039757226200
 O      2.26310744479400   -0.16084314923300    2.38591944509500
 C     -0.95791117598600    0.05153418294100    1.65223801482400
 O     -1.40566945819400   -1.05070388906300    1.34898203089800
 C      1.49569700787500    2.81813479498800    0.25359939923200
 C      0.77228647327700    2.93223709688300    1.45563398606000
 H      1.14649116916900    3.30557541293400   -0.64799908186000
 H      1.25747321239700    2.76362188574600    2.40958114435700
 H     -0.13180378298300    3.52705896562300    1.50114951653400
 H      2.54093375755300    2.53453870195500    0.26541445070300
 H      1.27891398813000   -2.25147148842700    0.43350057850300
 H      0.55743599596700   -2.09987963531200    0.53323311936000
