# Supplementary material for: Mining hydroformylation in complex reaction network via graph theory
Source: RSC Adv. 2021 Jul 1;11(38):23235–40. doi: 10.1039/d1ra03395f (PMC9036754; doi:10.1039/d1ra03395f)
Supplement: RA-011-D1RA03395F-s2053 [file RA-011-D1RA03395F-s2053.xyz]

18
eq587          -678.435514345714   -678.435514345714
Co     -0.77273882042400   -0.31949346122800    0.37842063510800
 H      2.53378301680100   -1.27049751689000   -0.89635599787400
 C     -0.24200667588700    1.41497071070400    0.68085912424300
 O     -0.78293223887200    2.47579319145600    0.41436916047900
 C     -1.80036797598900   -0.42441767388000    1.88460086584100
 O     -2.44560530306400   -0.42881549959600    2.84773220045100
 C      1.59435718621200   -0.98185022992900   -0.40958988507000
 O      1.35975185048000   -1.22122921599400    0.79903856897800
 C      0.41957485604700   -0.27171050385100   -1.09872867015800
 O      0.46808729263500    0.07509008075400   -2.28159037955700
 C     -3.39469390821500    0.83438623175400   -0.25120877410600
 C     -2.24076887394000    0.01102782136700   -0.79196096803500
 H     -3.01629091275100    1.80224787232300    0.08975561190000
 H     -2.50733364562300   -1.04374245486700   -0.99270276640700
 H     -1.82056882938800    0.46028711282300   -1.69191397245600
 H     -4.12580338774900    1.02564852069100   -1.04351003296800
 H     -3.91556063334900    0.34042113087900    0.57381197035000
 H      0.72465127395300    1.35755223079900    1.23352141271900
