# Supplementary material for: Mining hydroformylation in complex reaction network via graph theory
Source: RSC Adv. 2021 Jul 1;11(38):23235–40. doi: 10.1039/d1ra03395f (PMC9036754; doi:10.1039/d1ra03395f)
Supplement: RA-011-D1RA03395F-s2054 [file RA-011-D1RA03395F-s2054.xyz]

18
eq588          -678.433947334167   -678.433947334167
Co      1.46203229548800    1.13460236487500   -0.52748255806700
 H     -1.59589975975600    1.21813292065800    1.37928185642300
 C      0.06107164616100    0.11379535498700   -1.18750458118000
 O     -0.38875986424300   -0.96355532173900   -0.81177519277700
 C      2.70477570252000    0.35217184151900   -1.59384238035000
 O      3.46903961039500   -0.26261002590700   -2.21388101110100
 C      0.11663257216700    2.08331441669400    0.31915217186000
 O      0.08706517216900    3.08748706723900   -0.42061346658900
 C     -0.67871592869200    1.80215271005200    1.55001218764600
 O     -0.26361730261700    2.06867965219300    2.68455399747800
 C      1.92311124279700    0.09646122874000    0.99721787343800
 C      2.74528418078300    1.29025381372900    1.47046832028300
 H      2.48342765706100   -0.80296042868700    0.75159344587700
 H      2.27040125122700    1.80299725920300    2.30638364129100
 H      3.77532252295600    1.02691213729500    1.71154554088400
 H      1.05944376009800   -0.15382318861500    1.60745593171400
 H     -0.37071266439600    0.66140121139300   -2.06049944063200
 H      2.84608450195600    2.06396161121400    0.65511463099100
