# Supplementary material for: Mining hydroformylation in complex reaction network via graph theory
Source: RSC Adv. 2021 Jul 1;11(38):23235–40. doi: 10.1039/d1ra03395f (PMC9036754; doi:10.1039/d1ra03395f)
Supplement: RA-011-D1RA03395F-s2055 [file RA-011-D1RA03395F-s2055.xyz]

18
eq589          -678.447675834485   -678.447675834485
Co      0.74092107492300    0.51562655717700   -0.21647387695600
 H      0.03892400076100   -0.59521640866700    0.47577420161100
 C      1.56454011213800    1.85677034618900   -1.09469019279500
 O      2.13632874995400    2.71101920967500   -1.63644001629100
 C     -0.64101306021400    1.35772429705400    0.49288629983700
 O     -1.56632806978300    1.85377823373800    1.00318470947700
 C      0.55548509229300   -0.64123323401600   -1.53605133330800
 O      0.40938898667000   -1.45001701273500   -2.36488618954200
 C     -1.13804637183200    2.08848485908300   -2.59829206413700
 O     -2.07573591417400    1.41066104178600   -2.53352717091300
 C      1.98791862303300    0.64370836307100    1.49553333845800
 C      2.52822013995400   -0.28254861462400    0.60244883970100
 H      1.39148095335000    0.31420689995700    2.33623045139300
 H      3.34561304685100   -0.00635908658300   -0.05251878673600
 H      2.35612460823900   -1.34162903171800    0.74017283470800
 H      2.38212028767300    1.65134379205100    1.55037885717500
 H      0.97910177311400    3.41213144455900    1.26512656335200
 H      1.00957455461200    3.94969657989100    0.75520195363400
