# Supplementary material for: Mining hydroformylation in complex reaction network via graph theory
Source: RSC Adv. 2021 Jul 1;11(38):23235–40. doi: 10.1039/d1ra03395f (PMC9036754; doi:10.1039/d1ra03395f)
Supplement: RA-011-D1RA03395F-s2056 [file RA-011-D1RA03395F-s2056.xyz]

18
eq59           -678.440641421537   -678.440641421537
Co     -0.06259120823300    0.10607855860100   -0.73663021493400
 H     -0.91078279703700   -0.52430963368900    0.31247592147100
 C      1.12766022222100    0.92306746747000   -1.77044946715000
 O      1.90605239704000    1.46732391395200   -2.44630534740700
 C     -0.51905537078400    1.48553658136100    0.24926274046800
 O     -0.82533173722300    2.34797319408400    0.97739816861300
 C      0.83930391705400   -1.35214016024600   -0.31703541244200
 O      1.39431316849900   -2.31749849421300    0.03609160679100
 C     -3.17089110571300   -0.17243733497900    1.47624265547900
 O     -3.70827934420300    0.58230760938400    0.77783055943100
 C     -1.97686662707600   -0.52761599918700   -1.70154417353200
 C     -1.04838232001500   -0.37613249033000   -2.70447984209200
 H     -2.66854489448200    0.26999992096700   -1.46496017653200
 H     -0.48911750450400   -1.22250908470900   -3.08189198433600
 H     -1.01317036477900    0.53981443262600   -3.28188254184200
 H     -2.18607256995400   -1.50332931536900   -1.28181994324700
 H     -2.28509761286200    2.46385947660200   -2.31210475133200
 H     -1.63743799916100    2.34340632374000   -1.96872904733800
