# Supplementary material for: Mining hydroformylation in complex reaction network via graph theory
Source: RSC Adv. 2021 Jul 1;11(38):23235–40. doi: 10.1039/d1ra03395f (PMC9036754; doi:10.1039/d1ra03395f)
Supplement: RA-011-D1RA03395F-s2057 [file RA-011-D1RA03395F-s2057.xyz]

18
eq590          -678.447291361093   -678.447291361093
Co      0.69232079490100    0.48727765268900   -0.16825634961000
 H      0.08322155104100   -0.64471359888400    0.57438068820700
 C      1.40452141036700    1.84684644909100   -1.10392783182700
 O      1.89621207221000    2.72038469146300   -1.69329875838100
 C     -0.69906821618100    1.26831537356400    0.59786208110500
 O     -1.61256605597000    1.71859390931600    1.16633486234900
 C      0.50243415801000   -0.70359381459200   -1.45740872115200
 O      0.35839601362800   -1.53668416736300   -2.26186990546600
 C     -1.71202754737900    1.76903331662200   -2.31151441561300
 O     -0.98196662588800    1.72748458217900   -3.21190364662600
 C      2.01193923007400    0.70221072738800    1.48089628043700
 C      2.55800186818500   -0.20246199853000    0.56917792814800
 H      1.47778426386500    0.34849441357500    2.35306151134300
 H      3.32557990566400    0.11067135778000   -0.12807921030800
 H      2.45174175207200   -1.26785500704900    0.72371488066300
 H      2.34844463039800    1.73137597288000    1.50762170844500
 H      0.79406218472300    3.38873685171200    1.18078929541300
 H      1.10558719785400    3.98403152404300    0.86647802151700
