# Supplementary material for: Mining hydroformylation in complex reaction network via graph theory
Source: RSC Adv. 2021 Jul 1;11(38):23235–40. doi: 10.1039/d1ra03395f (PMC9036754; doi:10.1039/d1ra03395f)
Supplement: RA-011-D1RA03395F-s2058 [file RA-011-D1RA03395F-s2058.xyz]

18
eq591          -678.462692170622   -678.462692170622
Co      0.04747091015300    0.06778734677500   -0.42035380580400
 H      0.77376376291200   -2.46139723346700   -2.02922855281400
 C      0.39267924469200    0.36922738040000    1.27532061648900
 O      0.59878198366500    0.47804280086700    2.42043505336300
 C     -0.62443178215400    1.69412108048200   -0.78358964712200
 O     -1.06790319102500    2.74623475601900   -1.00442928297800
 C     -1.22518454215400   -0.89673794873300   -1.19125076103600
 O     -2.04927955118000   -1.60631848651500   -1.61538343716400
 C      3.62516966085400    0.17253361568700    0.13801630023800
 O      3.73002502423000   -0.54519441663100    1.04166886211900
 C      0.77064464760900   -1.77622983122500    0.05205767696300
 C      1.44646915633300   -2.40710066736900   -1.16906161619300
 H     -0.04786166508100   -2.39813230265200    0.42152609396800
 H      2.32520617118000   -1.83149602683200   -1.47473049127900
 H      1.77878337870300   -3.42314127967600   -0.93251592038300
 H      1.49557460382500   -1.69218264999300    0.86457193735100
 H      1.61761733422300    0.42163392837500   -1.23579355684100
 H      1.16315606311600    0.16643026398500   -1.82354762648800
