# Supplementary material for: Mining hydroformylation in complex reaction network via graph theory
Source: RSC Adv. 2021 Jul 1;11(38):23235–40. doi: 10.1039/d1ra03395f (PMC9036754; doi:10.1039/d1ra03395f)
Supplement: RA-011-D1RA03395F-s2059 [file RA-011-D1RA03395F-s2059.xyz]

18
eq592          -678.494987947181   -678.494987947181
Co     -0.17851290294200    0.43720486759700    0.01734222797800
 H      0.29670057431500   -1.88196673646700   -2.02091563371800
 C     -0.22751106621300    0.58936861129000    1.76977836064300
 O     -0.19172020159300    0.73885990393600    2.92418624244200
 C      0.21005212245400    1.00139739266500   -1.60798713537600
 O      0.51421770271000    1.41282553813000   -2.65298977404300
 C     -1.54337327916000   -0.65699792267700   -0.30812607230600
 O     -2.40516075550800   -1.40694957957700   -0.53274056416100
 C      3.32305438205000    0.43973012903600   -0.64170599532500
 O      3.72191645307600    0.11675132822300    0.39763355252700
 C      1.34466351325500   -2.14666806199300   -0.12736619701600
 C      1.30164117374500   -2.11583509613400   -1.65873680904100
 H      0.58561653277200   -2.81703886157100    0.28127599986500
 H      1.98148364020300   -1.35529815491400   -2.05374346079900
 H      1.59137768489500   -3.08170375144900   -2.07600510751100
 H      2.32385577041500   -2.46259619869100    0.23921651117400
 H      1.16721639696000   -1.14424156588100    0.29627860056000
 H      0.93516346846100    1.41123848799300    0.28831709647800
