# Supplementary material for: Mining hydroformylation in complex reaction network via graph theory
Source: RSC Adv. 2021 Jul 1;11(38):23235–40. doi: 10.1039/d1ra03395f (PMC9036754; doi:10.1039/d1ra03395f)
Supplement: RA-011-D1RA03395F-s2060 [file RA-011-D1RA03395F-s2060.xyz]

18
eq593          -678.423253691989   -678.423253691989
Co     -0.28367616430900   -0.88884199069500    0.06074015712500
 H      2.05843651883200   -1.15760964782500   -2.29590678010700
 C      0.61853013466800   -0.50570706403600    1.57192202071100
 O      1.17276290965200   -0.33200424699400    2.57659529368400
 C     -2.01507601973500   -0.68260796501200   -0.07807492646100
 O     -3.17698975870400   -0.63696857535700   -0.17618608498600
 C      0.24121017913400    0.48278539450300   -1.02262698669100
 O      0.51185720103700    1.36508830502600   -1.72244567158700
 C     -0.15654395960600   -2.30955990625100   -1.40347940380500
 O      0.96094132029500   -2.30143489285100   -0.74904228709100
 C     -1.17865099851700   -3.28813802914200   -1.84255486352800
 C     -0.60937190474100   -2.18053091710700   -2.81617051927400
 H     -2.20701954206500   -3.17687580879100   -1.52677104388200
 H      0.07959103026500   -2.48936693583300   -3.59178360606200
 H     -1.28577748896000   -1.38188850679900   -3.09132444627100
 H     -0.84872583918900   -4.30792149334100   -1.99625453039000
 H     -0.82421207253800   -1.95007471835700    0.93970838700900
 H      2.15169434626400   -0.75924700555500   -2.91858553169800
