# Supplementary material for: Mining hydroformylation in complex reaction network via graph theory
Source: RSC Adv. 2021 Jul 1;11(38):23235–40. doi: 10.1039/d1ra03395f (PMC9036754; doi:10.1039/d1ra03395f)
Supplement: RA-011-D1RA03395F-s2061 [file RA-011-D1RA03395F-s2061.xyz]

18
eq594          -678.430806192401   -678.430806192401
Co      1.10530149370300    1.44856196298200   -0.79331534306600
 H     -1.79186432104300    1.70971677307300    1.96280547151300
 C      0.76458767145100   -0.27222244035100   -0.97406757673300
 O      0.97351820885800   -1.40075612561900   -0.60405361112700
 C      2.70139631502400    1.42203504984600   -1.66774638571100
 O      3.78389634152700    1.33714342946500   -2.07615686698200
 C     -0.38558239675500    1.78359152718500    0.23909971403800
 O     -0.84238652217800    2.86042344317000   -0.19840330613800
 C     -1.03085556097800    1.11130282983000    1.43897826790500
 O     -0.71229466713800   -0.02404733909000    1.79573050555400
 C      2.04338800280800    1.68672136107000    0.92318995413600
 C      2.58343083964600    0.35426971817200    1.42607361872400
 H      1.39176465950500    2.14187481609200    1.67545161383300
 H      3.12955628254700    0.50029334390700    2.36410471790800
 H      1.76732154295600   -0.34674602867100    1.60982049489000
 H      2.83487398116800    2.40933709333500    0.69450809459000
 H      0.13025832891100    0.00853736712800   -1.90270536777700
 H      3.25967639598700   -0.11066215662600    0.70386697157900
