# Supplementary material for: Mining hydroformylation in complex reaction network via graph theory
Source: RSC Adv. 2021 Jul 1;11(38):23235–40. doi: 10.1039/d1ra03395f (PMC9036754; doi:10.1039/d1ra03395f)
Supplement: RA-011-D1RA03395F-s2062 [file RA-011-D1RA03395F-s2062.xyz]

18
eq595          -678.524962788441   -678.524962788441
Co      0.42370631736400    0.45595234765300    0.41314928614600
 H      0.86001488814000   -2.39156890629900   -2.95300383661200
 C     -0.91873719727300   -0.71597565703600    0.43673883392000
 O     -1.81722584868300   -1.44810429450300    0.32499456734600
 C     -0.51538791348300    1.87648248127700    0.97019552821000
 O     -1.11933899537400    2.79487315854400    1.35542453854400
 C      1.51856850357300    1.30552234162700   -0.67656656152800
 O      2.16739853466100    1.80579573879200   -1.50878071067000
 C      1.63421160430700   -1.08770271315800    0.18668935546000
 O      1.18583547646200   -2.20013749946400    1.01019698303600
 C      1.90803589645100   -1.63574937171500   -1.20188864285100
 C      0.62875337126000   -1.94402115860200   -1.98475487008600
 H      2.50116214601600   -2.54890200204400   -1.08834010786100
 H      0.00020445121600   -2.63685100527900   -1.42158035200100
 H      0.06241478898600   -1.02198010509100   -2.15588033971600
 H      2.51421999956900   -0.91313233775100   -1.75555206128400
 H      1.16448442614700   -1.95180002591000    1.94957688894700
 H      2.55236076028300   -0.66462066143500    0.63309334331700
