# Supplementary material for: Mining hydroformylation in complex reaction network via graph theory
Source: RSC Adv. 2021 Jul 1;11(38):23235–40. doi: 10.1039/d1ra03395f (PMC9036754; doi:10.1039/d1ra03395f)
Supplement: RA-011-D1RA03395F-s2063 [file RA-011-D1RA03395F-s2063.xyz]

18
eq596          -678.417246021693   -678.417246021693
Co     -0.23406916737300    0.50074969718400   -0.50354846431900
 H      0.20770715534700    1.35934690761100    0.65423907710600
 C     -0.74061695579400   -0.50443930484300   -1.87978319431600
 O     -1.13748961884500   -1.15514042378900   -2.76010106955600
 C     -0.30357900047400    2.11101588813700   -1.20658857553000
 O     -0.32541760708800    3.20498399923800   -1.60667207885500
 C      0.45589431296400   -0.69252205750100    0.59230987668500
 O      0.93647659427600   -1.42044382056500    1.36391152682800
 C     -4.12525796373800    0.55520700127400    0.69436286782400
 O     -5.17464984148000    0.71496820459400    1.29749547370700
 C     -2.75514153629400   -0.01091426276900    0.71493673154700
 C     -3.32438268649400    0.83996315045400   -0.51264882700900
 H     -2.62717604390700   -1.07580596857800    0.56227123864800
 H     -2.94582655720000    1.84521577916000   -0.65114494124600
 H     -3.53188081330500    0.30078583264000   -1.42905797969000
 H     -2.02775298527200    0.45439706103300    1.37112400955800
 H     -1.63976703828000    2.63683745071700    1.23758892834900
 H     -2.29594368383300    2.96210776599500    1.36362276015100
