# Supplementary material for: Mining hydroformylation in complex reaction network via graph theory
Source: RSC Adv. 2021 Jul 1;11(38):23235–40. doi: 10.1039/d1ra03395f (PMC9036754; doi:10.1039/d1ra03395f)
Supplement: RA-011-D1RA03395F-s2064 [file RA-011-D1RA03395F-s2064.xyz]

18
eq597          -678.457716981294   -678.457716981294
Co     -0.27762687510100   -0.14808775168500    0.40949217339100
 H      0.73742957831100   -1.66403972384900    2.31483981515800
 C      0.51457995170300    0.44267827320000   -1.07559398382500
 O      1.06252606101900    0.81205590156800   -2.03677394515600
 C      0.49323804589200    1.04686332100100    1.46006735006100
 O      0.99458153210800    1.82786629883500    2.16759750499400
 C     -0.55423973416800   -1.77610182669700   -0.22230067970800
 O     -0.74208626909700   -2.85565008491000   -0.62380380754500
 C     -0.23863797230700   -1.18285237889200    2.12130959499200
 O     -1.16898393367500   -1.30699023269200    2.91450329598200
 C     -2.38514268285700    0.34635187921600    0.89706358660800
 C     -2.11790131122200    0.95880876007700   -0.30521850744000
 H     -2.30011964802300    0.87643398810400    1.83677714653100
 H     -2.37557227880600    0.48301783126400   -1.24381065451600
 H     -1.81486494246500    1.99807086584300   -0.34727146244000
 H     -2.85723551029300   -0.62611657364300    0.94853152815600
 H      2.72061489978500   -1.49694419461200    0.80243585772100
 H      2.08460770424500   -1.15239366557600    0.62011322342900
