# Supplementary material for: Mining hydroformylation in complex reaction network via graph theory
Source: RSC Adv. 2021 Jul 1;11(38):23235–40. doi: 10.1039/d1ra03395f (PMC9036754; doi:10.1039/d1ra03395f)
Supplement: RA-011-D1RA03395F-s2065 [file RA-011-D1RA03395F-s2065.xyz]

18
eq598          -678.439447848672   -678.439447848672
Co     -0.30723693191100    0.23537422722600    0.83914704882300
 H      1.11112094635400   -1.84336683384400    2.05219285675800
 C      0.84743701807000    0.33745636928200   -0.47812687419100
 O      1.54805904326200    0.44296537373200   -1.40609346911300
 C      0.09335440621600    1.81498275458900    1.64139332371500
 O      0.34794471974900    2.80328496430900    2.19512411359400
 C     -0.56086472728800   -1.61358810247800    0.55513144135400
 O     -0.99560907682900   -2.43290843525700   -0.23020943360500
 C      0.07809283057300   -1.52779746112500    1.89530195076400
 O     -0.54102847549700   -0.76640309599600    2.73813640384200
 C     -2.47440069053500    0.48078257112400    0.87795292916800
 C     -2.00786282708800    0.73580930333900   -0.39767728798800
 H     -2.65537325230400    1.27825650205000    1.58683857768200
 H     -2.01521247229400   -0.04208970193700   -1.15217731916600
 H     -1.81841696459100    1.74824954941500   -0.73392723017900
 H     -2.85635293393600   -0.49639312419900    1.14712625854000
 H      1.76768903365000   -2.49880272593400   -0.45246241100900
 H      2.21382696941700   -2.07284144612200   -0.03971284322500
