# Supplementary material for: Mining hydroformylation in complex reaction network via graph theory
Source: RSC Adv. 2021 Jul 1;11(38):23235–40. doi: 10.1039/d1ra03395f (PMC9036754; doi:10.1039/d1ra03395f)
Supplement: RA-011-D1RA03395F-s2066 [file RA-011-D1RA03395F-s2066.xyz]

18
eq599          -678.390857306717   -678.390857306717
Co     -0.11105463215400    0.48911740168400   -0.55316871599200
 H     -0.44278981178900   -1.15218466615600   -0.82357871617600
 C      0.81927685594600    1.95978143111500   -0.51314805997000
 O      1.47647491072400    2.92099861488800   -0.45624838680800
 C     -1.53724483172000    1.01282167428400   -1.68717927306000
 O     -2.67024797471800    1.46303081121300   -1.83923801634600
 C     -0.90691426738500    0.43256655357600    1.10347064354400
 O     -1.52983025730200    0.46614402441700    2.08220376589700
 C     -0.36011273231800    0.65353540017500   -2.44446283720700
 O      0.23659234726700    0.30743074529500   -3.44763917048600
 C      0.68841592192800   -1.53368740588000   -0.69358952382500
 C      1.62844646406900   -0.46275330569500   -0.28581086263000
 H      0.87795569790000   -1.93829753602800   -1.68612530137400
 H      1.97151189256600   -0.45944489397000    0.74111939195500
 H      2.36756881259100   -0.16741752047600   -1.02132164967200
 H      0.52741812051100   -2.30131097231600    0.06040529541800
 H     -2.07750838399100   -1.60962738140800   -2.06394538503100
 H     -1.72761493498200   -1.87863933527900   -2.66166812750200
