# Supplementary material for: Mining hydroformylation in complex reaction network via graph theory
Source: RSC Adv. 2021 Jul 1;11(38):23235–40. doi: 10.1039/d1ra03395f (PMC9036754; doi:10.1039/d1ra03395f)
Supplement: RA-011-D1RA03395F-s2067 [file RA-011-D1RA03395F-s2067.xyz]

18
eq6            -678.467948283170   -678.467948283170
Co     -0.00454413806500    0.37928146754200   -0.16948236366500
 H     -0.07445475300600    1.57185086985400   -1.04736226693300
 C      0.08290513508400   -1.04194986801700    0.92229539664000
 O      0.14174429853100   -1.94903973584400    1.64524642690400
 C     -1.23165048856800   -0.19929868688100   -1.33189093532300
 O     -2.04965216093500   -0.50493770072000   -2.10287190962800
 C      1.69919516088100    0.41545061444000   -0.69871934225400
 O      2.79694210828600    0.47847701112600   -1.08194455894200
 C     -0.62101237898100    1.55394859133900    1.02253227207900
 O     -1.07238434371900    2.33487510032800    1.75997532213500
 C     -2.84884831213900   -0.68164387791000    2.11110809657300
 C     -3.41650012567600   -0.22017649310400    0.98744213356800
 H     -2.46284765883100   -0.00846238706200    2.86935637861500
 H     -3.77950503162500   -0.89182852876000    0.21761094760600
 H     -3.51258723584200    0.84316500041300    0.79485792892800
 H     -2.73177482001000   -1.74447424959400    2.29346512372300
 H     -2.12921667172100   -2.72229347449000   -0.49328471972000
 H     -2.00634913391100   -2.81935423372900    0.23109703300000
