# Supplementary material for: Mining hydroformylation in complex reaction network via graph theory
Source: RSC Adv. 2021 Jul 1;11(38):23235–40. doi: 10.1039/d1ra03395f (PMC9036754; doi:10.1039/d1ra03395f)
Supplement: RA-011-D1RA03395F-s2068 [file RA-011-D1RA03395F-s2068.xyz]

18
eq60           -678.447299273223   -678.447299273223
Co     -0.14307258840200    0.80624163427100   -1.57650611959700
 H     -1.40047523586400    1.55505368253300   -1.32787460681800
 C      1.39486781354600   -0.08678537395800   -1.83840004663800
 O      2.39686690881800   -0.64194113887200   -2.03860612594000
 C     -1.22942059980900   -0.48055153753800   -1.04269214499600
 O     -2.00767993827400   -1.28037680235500   -0.69976862746100
 C      0.42850339954300    2.05781775642100   -0.46631428912100
 O      0.74496701122500    2.91771151203700    0.25489036962900
 C      0.94158356709900   -0.56939345204700    1.42100047777000
 O      1.05258731641300   -1.62053938876800    0.94294801331500
 C     -0.71860061769500    0.76215825991600   -3.62048979838300
 C      0.01533360789600    1.92312793367600   -3.37374583648700
 H     -0.25261023605100   -0.10279610923800   -4.07619135221700
 H     -0.48865571703000    2.86401750693800   -3.19790856317800
 H      1.06443278183100    1.97979432334600   -3.63760635777500
 H     -1.80036044546400    0.78936115749500   -3.63628960766800
 H      0.33384730206600   -2.45284282375000   -3.16594852704700
 H     -0.26987435649100   -2.13080380087900   -2.87959038858500
