# Supplementary material for: Mining hydroformylation in complex reaction network via graph theory
Source: RSC Adv. 2021 Jul 1;11(38):23235–40. doi: 10.1039/d1ra03395f (PMC9036754; doi:10.1039/d1ra03395f)
Supplement: RA-011-D1RA03395F-s2069 [file RA-011-D1RA03395F-s2069.xyz]

18
eq600          -678.385109327639   -678.385109327639
Co     -1.30697848579000    0.28334159064900    0.94617579383500
 H     -1.97066942140300    0.04993733171600    2.28801521728300
 C     -0.80726206519400    0.69726406142600   -0.72341077800400
 O     -0.45878750257800    0.94263490985800   -1.80541187643000
 C     -3.02529057178400    1.09582089567300    0.82750051835900
 O     -4.17987788398400    0.88994190716900    0.50974018431200
 C     -1.57650356634300   -1.50966287280500    0.76317050933300
 O     -1.89543330919600   -2.62442466432200    0.71411980193400
 C     -1.99261246867100    1.98312597859200    1.30297047010300
 O     -1.73336900209500    3.10664511551600    1.71574514349900
 C      0.85260828145500    0.61132532743000    1.34597833713700
 C      0.23869057350300    0.24561312523900    2.52568505453900
 H      1.39109909001600   -0.11452931889000    0.75055861532600
 H     -0.08817319035500    0.99914557325100    3.22973394490800
 H      0.27248630814600   -0.77849468494100    2.87555338488900
 H      0.99757626614400    1.65922320340300    1.11393669852500
 H      0.86760280610600   -1.77854115932600   -1.16817814745800
 H      0.72162733576300   -1.71532044394100   -0.44384932425700
