# Supplementary material for: Mining hydroformylation in complex reaction network via graph theory
Source: RSC Adv. 2021 Jul 1;11(38):23235–40. doi: 10.1039/d1ra03395f (PMC9036754; doi:10.1039/d1ra03395f)
Supplement: RA-011-D1RA03395F-s2070 [file RA-011-D1RA03395F-s2070.xyz]

18
eq601          -678.386057931890   -678.386057931890
Co     -1.29325281265200    0.35773839830600    0.95041558436000
 H     -1.97335717884900    0.57710401270500    2.28094879371600
 C     -0.61487123695000    0.29779806557100   -0.72498500684900
 O     -0.15385303590000    0.26661469930500   -1.79008648697600
 C     -2.92446345798200    1.17902762964000    0.43181635042800
 O     -4.04207380715900    0.92187932621300    0.02779567165500
 C     -1.77214798618400   -1.35555198429400    1.23510532818800
 O     -2.17858479282200   -2.41690946186800    1.47359946802900
 C     -1.92581729860400    2.13164534989000    0.82141216083300
 O     -1.65862741451400    3.31585581058000    0.97087951752100
 C      0.50533211955200    1.22409337751000    1.85866473071000
 C      0.62068626409200   -0.14056654986600    2.01047691582200
 H      0.98323417650100    1.74202589197800    1.03645552166000
 H      0.31216151697300   -0.61935626385700    2.93113879031200
 H      1.19039825490000   -0.73496347432900    1.30814901155300
 H      0.10679309196900    1.84489591800900    2.64919338813500
 H      0.82025299649200   -2.26377389380600   -0.61793211975500
 H      0.30492379486000   -2.28451097594500   -0.08501407144800
