# Supplementary material for: Mining hydroformylation in complex reaction network via graph theory
Source: RSC Adv. 2021 Jul 1;11(38):23235–40. doi: 10.1039/d1ra03395f (PMC9036754; doi:10.1039/d1ra03395f)
Supplement: RA-011-D1RA03395F-s2071 [file RA-011-D1RA03395F-s2071.xyz]

18
eq602          -678.446440740439   -678.446440740439
Co     -0.15121508158900   -0.38096111126000   -0.32937003696500
 H     -1.57232976448700   -0.29231082209700   -0.74772744700500
 C      1.57282759948100   -0.43608828324600    0.17189667828700
 O      2.69115774125300   -0.49160299235800    0.48898520811900
 C     -0.76933328247800    0.85465301832900    0.77172387791800
 O     -1.23688773746300    1.68761037152400    1.44136212282700
 C      0.04722325061700    0.04291980994500   -2.03764880269600
 O      0.10323751569700    0.30989905820500   -3.17169639809300
 C      0.97382746264100   -0.88240600106200    3.28892533238400
 O      1.07919125910100    0.26340662855800    3.42157092585500
 C     -0.75468890818100   -2.17616419436900    0.63678583816500
 C     -0.29624449912100   -2.48222497197400   -0.64300330027600
 H     -0.12217195244200   -2.32082761603900    1.50412435737200
 H     -0.99886851254800   -2.62619355728400   -1.45321128220600
 H      0.70351036132300   -2.87002775687100   -0.79504583948100
 H     -1.81661514776200   -2.08034261413600    0.82152651423800
 H     -1.73949180373200   -0.98131955211000    2.68489591970900
 H     -2.15105141238900   -0.51826873355900    3.09094417328700
