# Supplementary material for: Mining hydroformylation in complex reaction network via graph theory
Source: RSC Adv. 2021 Jul 1;11(38):23235–40. doi: 10.1039/d1ra03395f (PMC9036754; doi:10.1039/d1ra03395f)
Supplement: RA-011-D1RA03395F-s2072 [file RA-011-D1RA03395F-s2072.xyz]

18
eq603          -678.416212131685   -678.416212131685
Co      1.02672397138800   -2.20825567784200   -1.12641123193500
 H      1.39769921566000    0.94255464722000   -0.12849975498400
 C      2.61834111276300   -1.66177380478400   -0.59315346257300
 O      3.58489164246900   -1.12294414231300   -0.21714559090400
 C      0.31194846939000    1.04656698143500   -0.25862205725200
 O     -0.40856879393900    1.75254865520600    0.43000624939800
 C     -0.78032647290800   -2.31397433396900   -0.97923323530500
 O     -1.93357084247600   -2.26553853534800   -0.85693945439900
 C      0.79033155957800   -0.53915031661100   -1.98158606674200
 O     -0.17638483538700    0.30440289564700   -1.30349461263500
 C      1.79905300660200    0.20539892514700   -2.83937479531200
 C      0.62187932889600   -0.54512486728800   -3.48112943779200
 H      2.78868683255000   -0.21650989832800   -2.95384714277800
 H     -0.19398436742900    0.04339964124100   -3.88004387805300
 H      0.83708514412400   -1.46172942100500   -4.01531920955300
 H      1.75605510203200    1.28769693734500   -2.84363202515000
 H     -0.54262164910700    2.08744134687300   -2.75400309333700
 H     -0.27824687623800    2.56818469761700   -3.25514937639100
