# Supplementary material for: Mining hydroformylation in complex reaction network via graph theory
Source: RSC Adv. 2021 Jul 1;11(38):23235–40. doi: 10.1039/d1ra03395f (PMC9036754; doi:10.1039/d1ra03395f)
Supplement: RA-011-D1RA03395F-s2073 [file RA-011-D1RA03395F-s2073.xyz]

18
eq604          -678.444139707072   -678.444139707072
Co     -0.89577823260800    0.63959573217700    0.32423285991800
 H     -1.38214862502200   -0.81271769316200    2.62256028352400
 C      0.26305360276000    1.87755575342400   -0.32476198888900
 O      1.01426145523800    2.64677308509700   -0.76511951866600
 C      0.34548973723600   -0.52581062437900    1.23102630182600
 O      1.31236733060400   -1.22566537190700    1.04079406185700
 C     -1.09598677365300   -0.61478521688500   -0.88643419132000
 O     -1.23208698333300   -1.44618216970600   -1.69170165065800
 C     -0.65069110833100   -0.11380316215800    2.21837934176300
 O     -0.79336121428800    1.18703336163500    2.30915076712500
 C     -3.03535427309500    0.81704926411100    0.35544448698200
 C     -2.49585682049600    2.07339270805600    0.12044955061000
 H     -3.49773999589500    0.25258351182000   -0.44513593883500
 H     -2.27228271981000    2.73241940622700    0.94892173149700
 H     -2.49422719249400    2.49985609555100   -0.87393830590000
 H     -3.25313249547500    0.49970041813100    1.36804682605000
 H     -1.90219942080900    1.27466151164400   -3.06987460072500
 H     -1.53812245679000    1.40391589842200   -2.43639867849100
