# Supplementary material for: Mining hydroformylation in complex reaction network via graph theory
Source: RSC Adv. 2021 Jul 1;11(38):23235–40. doi: 10.1039/d1ra03395f (PMC9036754; doi:10.1039/d1ra03395f)
Supplement: RA-011-D1RA03395F-s2074 [file RA-011-D1RA03395F-s2074.xyz]

18
eq605          -678.501444168186   -678.501444168186
Co     -0.23939695615200    0.61240981229700    0.09009247611500
 H      0.75589332330700   -2.42421504903700   -0.60517742480200
 C      0.23194313598200    1.98732765525400    1.14129521719600
 O      0.54742940383200    2.87608333680000    1.82045460707200
 C      1.42835470646500    0.01937566133400   -0.16987584686200
 O      2.49013784088500   -0.41399337899600   -0.38029877079000
 C     -1.31072200818800   -0.21104755853400    1.26203220578500
 O     -2.03230389606000   -0.80557226000400    1.95857734363100
 C     -1.03855652918200    1.57484143777500   -1.18882145455800
 O     -1.58051936892500    2.10527609381400   -2.07414592351500
 C     -0.33139616888700   -2.34031935864700   -0.65728578461300
 C     -0.77366444775200   -0.95861163926800   -1.13704761098000
 H     -0.73383878573500   -2.58032094700200    0.32880829503800
 H     -0.33306528030500   -0.73174307233800   -2.10905892398200
 H     -1.86096037323500   -0.90845687730700   -1.22924432370200
 H     -0.69007719476200   -3.09865094011600   -1.36104180781400
 H      1.13792069582400    0.93189755483100   -2.69652585292300
 H      1.34164007537500    0.42373296406500   -3.19773265141200
