# Supplementary material for: Mining hydroformylation in complex reaction network via graph theory
Source: RSC Adv. 2021 Jul 1;11(38):23235–40. doi: 10.1039/d1ra03395f (PMC9036754; doi:10.1039/d1ra03395f)
Supplement: RA-011-D1RA03395F-s2075 [file RA-011-D1RA03395F-s2075.xyz]

18
eq606          -678.515486147370   -678.515486147370
Co     -0.26026828853900    0.58487156365000   -1.39742975084300
 H     -1.44459970776200   -1.43069819072900    2.23942784035000
 C     -0.33669268523600    0.48378226896800   -3.15460461904100
 O     -0.47395968376700    0.45494033901300   -4.31150005084500
 C     -0.72984876388300    1.30509224361600    0.13086034885600
 O     -1.12262737408200    1.79742392140900    1.11319204628000
 C      1.42796806537600    0.11259493991700   -1.03770947781100
 O      2.51249687421300   -0.22071196791200   -0.79205222032500
 C     -1.06390334205000   -1.62170151432900    1.22354802557800
 O      0.15632742893700   -1.66883283640400    1.01496431109900
 C     -2.11330499218500   -1.77243551467100    0.15102158722700
 C     -1.53535490920200   -2.15307960288900   -1.20773104530100
 H     -2.64473820744500   -0.81364284996200    0.08932396092400
 H     -0.70178362804800   -1.48621498954900   -1.46498191660000
 H     -1.12310721427800   -3.16313874934200   -1.19435064973100
 H     -2.85121461887500   -2.50398837685900    0.49551220206500
 H     -2.28937701942000   -2.07344874258400   -1.99101356733700
 H     -1.69208024519600    0.96829163201700   -1.66833979864900
