# Supplementary material for: Mining hydroformylation in complex reaction network via graph theory
Source: RSC Adv. 2021 Jul 1;11(38):23235–40. doi: 10.1039/d1ra03395f (PMC9036754; doi:10.1039/d1ra03395f)
Supplement: RA-011-D1RA03395F-s2076 [file RA-011-D1RA03395F-s2076.xyz]

18
eq607          -678.513828129988   -678.513828129988
Co      0.25125965235300    0.73572519053600   -1.52499513006400
 H      2.33725015116200   -2.97972237510800   -0.42559065002600
 C      1.63973745311500   -0.92874373147500    1.31387814036300
 O      1.31844620696200    0.21807536972700    1.65440964603200
 C     -0.72820723842300    1.33446775838400   -0.15366178837400
 O     -1.38494471715000    1.69377137096700    0.73465186591900
 C     -0.79847343204100   -0.49257530170300   -2.21020585485100
 O     -1.38373582424200   -1.40125632279400   -2.64970777109800
 C      1.84096737254600    1.39770911155900   -1.13146201530100
 O      2.93758482522700    1.70885858501200   -0.89710344273700
 C      0.73900347409100   -1.89334229783800    0.59166734084600
 C      1.43482258721200   -2.41693595426900   -0.67631390970400
 H     -0.20332147965400   -1.39580223281200    0.35736733187400
 H      0.76166207479500   -3.06837791801300   -1.23533151236000
 H      1.71679523367900   -1.58881259293600   -1.33134731545400
 H      0.52151725274200   -2.73122820028200    1.26249436053400
 H      2.66183249359600   -1.29865847396900    1.50700100236400
 H      1.08848512398200    0.18492834457400   -2.65203845568400
