# Supplementary material for: Mining hydroformylation in complex reaction network via graph theory
Source: RSC Adv. 2021 Jul 1;11(38):23235–40. doi: 10.1039/d1ra03395f (PMC9036754; doi:10.1039/d1ra03395f)
Supplement: RA-011-D1RA03395F-s2077 [file RA-011-D1RA03395F-s2077.xyz]

18
eq608          -678.446031131337   -678.446031131337
Co      0.00245148759500    0.99506862573000    0.06592956996500
 H     -0.66266183697700   -1.63066881079800    0.54406446074500
 C      0.77383358077400    1.11714010569200   -1.50575206441700
 O      1.32358256312500    1.22038195146400   -2.52660814772200
 C     -1.67300826579900    1.49578215215700   -0.41194105006400
 O     -2.76533707939800    1.79956046463100   -0.66541903257000
 C      1.23091461468600   -0.46026768464900    0.53387660624300
 O      2.37238116380600   -0.83579257808200    0.39521961003100
 C     -0.10199301104800   -0.81376194098500    0.99089277357200
 O     -0.67571929863900    0.11473683757900    1.74271400865700
 C      1.44345010802100    2.15918236062500    1.20431854061100
 C      0.29876945027300    2.91541326500300    1.01648626215100
 H      2.31304113567700    2.27597113418000    0.56903370098800
 H     -0.46398406628400    2.93677590527000    1.78525040749900
 H      0.24009395631400    3.65531211684900    0.22777438922700
 H      1.58425829155000    1.61321316919600    2.12714839108500
 H      1.79592756941800   -0.21656613741400    3.44156624429100
 H      1.07370283589500   -0.07954739215300    3.32933240118600
