# Supplementary material for: Mining hydroformylation in complex reaction network via graph theory
Source: RSC Adv. 2021 Jul 1;11(38):23235–40. doi: 10.1039/d1ra03395f (PMC9036754; doi:10.1039/d1ra03395f)
Supplement: RA-011-D1RA03395F-s2078 [file RA-011-D1RA03395F-s2078.xyz]

18
eq609          -678.489217146486   -678.489217146486
Co     -0.05509412119400    1.17501452478400    0.32722041834200
 H     -0.46364327549800   -1.41271165994100    0.43738679267600
 C      0.86935717589200    1.10760963091000   -1.14863732995000
 O      1.51693405337300    1.05071279953000   -2.11629260716800
 C     -1.73961876980400    1.41990644182600   -0.31033436101800
 O     -2.80256571877000    1.60802787029100   -0.74868095218000
 C      1.58904395963700   -0.96349801693500    1.12553722228600
 O      2.26856324223400   -1.73634749649900    0.43054626295700
 C      0.17488853698500   -0.66656742824200    0.88773602602300
 O     -0.50508641178600    0.06286931145900    1.95049956654200
 C      1.39085189236900    2.32750623672400    1.27234144333800
 C      0.23071647563700    3.09250376588200    1.05360765282900
 H      2.27570490374300    2.45769038093800    0.66252920767700
 H     -0.49216796850800    3.23248781965800    1.84948331440400
 H      0.18419755779900    3.79767945972100    0.23379896842600
 H      1.57637774960600    1.89543895240300    2.25239558730200
 H      2.05042332376700   -0.39439361450600    1.95910672814000
 H      0.04082059349300    0.20800456630400    2.74564313087100
