# Supplementary material for: Mining hydroformylation in complex reaction network via graph theory
Source: RSC Adv. 2021 Jul 1;11(38):23235–40. doi: 10.1039/d1ra03395f (PMC9036754; doi:10.1039/d1ra03395f)
Supplement: RA-011-D1RA03395F-s2079 [file RA-011-D1RA03395F-s2079.xyz]

18
eq61           -678.446851447296   -678.446851447296
Co      0.28194675348000   -0.46635797697400    0.32508176773000
 H     -0.71327259993900   -1.26586825005200    1.07463356189900
 C      1.42730655974000    0.53969027368700   -0.62311231525700
 O      2.18642562672900    1.18091447237700   -1.22722977123800
 C     -0.50703349115400   -1.33318597932200   -0.99701494909600
 O     -1.06389746016600   -1.94653314461500   -1.81876763905900
 C     -0.58352041122200    0.77717666793800    1.23814450871000
 O     -1.19258480411200    1.52401193438500    1.89575244356700
 C     -1.47722698559200   -2.09972774408700    3.18555348965300
 O     -0.52215413801600   -2.63160125836600    3.57647096235100
 C      1.72205835181000   -0.93733200272500    1.82040042818100
 C      1.68580644958900   -1.96228144839500    0.87496359006800
 H      2.49409576801900   -0.17878950606300    1.79107061055900
 H      1.12427127538900   -2.86533662772800    1.07392074503100
 H      2.42651545283100   -2.02021494225200    0.08730887037500
 H      1.19568403537500   -1.04250962802900    2.75887190278200
 H     -0.89497651741500   -4.10623981659900    0.77794667487100
 H     -1.01996024812700   -3.38177958277000    0.67683102908900
