# Supplementary material for: Mining hydroformylation in complex reaction network via graph theory
Source: RSC Adv. 2021 Jul 1;11(38):23235–40. doi: 10.1039/d1ra03395f (PMC9036754; doi:10.1039/d1ra03395f)
Supplement: RA-011-D1RA03395F-s2080 [file RA-011-D1RA03395F-s2080.xyz]

18
eq610          -678.462385283087   -678.462385283087
Co     -0.03447459071900   -0.26727538388000   -0.38622622411900
 H     -1.38425366229600   -1.23681251110800    0.47416388072100
 C     -0.55332627627700    0.06808088411700   -2.04990473213400
 O     -0.84746377570500    0.39478189415500   -3.13214771880500
 C      1.14132525079300    0.66310412267200    0.52588238769100
 O      1.91805181448800    1.36409206042600    1.05136384501600
 C      0.92825515065600   -1.74411506103200   -0.64423224804500
 O      1.54936305164800   -2.71956316769800   -0.78452971967300
 C     -0.23358757006700    0.70633130653900    3.36085280472100
 O      0.61949755532000    0.44156098301500    4.09642670044300
 C     -2.01792467136900   -0.32523753383000    0.74413460291000
 C     -1.41838333370600    0.97365932162600    0.24035861378200
 H     -2.06833497849100   -0.35789861394000    1.83124231196100
 H     -1.99548233384100    1.48700960265600   -0.52242192750800
 H     -1.10916519260200    1.65751680173200    1.02516946671900
 H     -2.98335413378600   -0.54484538522500    0.29229551976300
 H      0.23835187405300   -1.73475054135500    2.00824288191700
 H      0.02607243677200   -2.24266809067300    2.50728759046600
