# Supplementary material for: Mining hydroformylation in complex reaction network via graph theory
Source: RSC Adv. 2021 Jul 1;11(38):23235–40. doi: 10.1039/d1ra03395f (PMC9036754; doi:10.1039/d1ra03395f)
Supplement: RA-011-D1RA03395F-s2081 [file RA-011-D1RA03395F-s2081.xyz]

18
eq611          -678.384853227347   -678.384853227347
Co      0.14084008455900    0.38190819235800    0.67633972467300
 H     -2.08612802073400   -0.97092432602200    2.39850113967600
 C     -0.38506954478500    1.03730098647000   -1.02412526489700
 O     -0.22699099721700    1.49513773971700   -2.14689401768900
 C      1.97115504524300    0.40106990766100    0.76681551666000
 O      3.12930142193600    0.35919980016200    0.77599010215500
 C     -0.20181602507800   -1.30257677676800    0.39822019928900
 O     -0.38559674119800   -2.45124618848200    0.31841205469900
 C     -1.58354226433400    0.69453461066100   -0.18082501240700
 O     -2.77225389225400    0.55744289725800   -0.02982967170800
 C     -0.05193684963800   -0.21897504671000    2.62269689407000
 C     -1.53254815200800   -0.24554761525800    2.99984468942900
 H      0.43497947213500   -1.17909105558000    2.80423515596700
 H     -2.00274170939900    0.72780995520300    2.83197948912300
 H     -1.66228356716600   -0.50773858572300    4.05496785840000
 H      0.50058973134100    0.54093140543500    3.18259917658300
 H     -0.36434839194900    1.80143842539400    1.53252982090900
 H      0.16855728003700    2.09758751810600    1.02288570829900
