# Supplementary material for: Mining hydroformylation in complex reaction network via graph theory
Source: RSC Adv. 2021 Jul 1;11(38):23235–40. doi: 10.1039/d1ra03395f (PMC9036754; doi:10.1039/d1ra03395f)
Supplement: RA-011-D1RA03395F-s2082 [file RA-011-D1RA03395F-s2082.xyz]

18
eq612          -678.447240949368   -678.447240949368
Co     -1.24189288702200    0.27279574327000    0.52697713509500
 H     -1.97239582452600    1.48229450171600    0.07216070235000
 C     -0.32019451837700   -1.16880533504100    1.07798458147200
 O      0.25141395803400   -2.10586846691200    1.46224238321200
 C     -1.21216689939000    0.07330186488300   -1.22804661755100
 O     -1.24812858621500   -0.00255666439700   -2.39240972660700
 C      2.02668423475900    0.39741173745500   -0.65271409428300
 O      1.93187236125300   -0.65108811007300   -1.13986560200700
 C     -0.31799601451600    1.54651092981600    1.33325504228800
 O      0.23574082776800    2.43241203312000    1.85125661211200
 C     -2.76301201303900    0.06493537231400    1.99090116082000
 C     -3.14339019339700   -0.61734898125200    0.83431832744200
 H     -3.13992301684000    1.05941821204000    2.18898901957100
 H     -3.02217689010400   -1.69090686671600    0.75908427675300
 H     -3.81805191623600   -0.15917801814100    0.12293395485100
 H     -2.34143559345600   -0.46881608521800    2.83396434058900
 H     -1.71689255296800   -2.52791120730200   -0.99428451222400
 H     -1.40859502613400   -3.14301124044100   -0.71731602038600
