# Supplementary material for: Mining hydroformylation in complex reaction network via graph theory
Source: RSC Adv. 2021 Jul 1;11(38):23235–40. doi: 10.1039/d1ra03395f (PMC9036754; doi:10.1039/d1ra03395f)
Supplement: RA-011-D1RA03395F-s2083 [file RA-011-D1RA03395F-s2083.xyz]

18
eq613          -678.437032826642   -678.437032826642
Co     -0.41432114235600    0.10803676182900    0.22777888290600
 H      0.87870139629100    0.21460879285000    0.87520244538400
 C     -0.93465418080200   -1.19928061511600    1.38518610337600
 O     -1.18981773535100   -1.94921473480800    2.23274935181900
 C      0.36024972064500   -0.92843941936800   -1.07630388650000
 O      0.94350297500800   -1.55597061633300   -1.85153753851500
 C      0.35109169377100    1.67717535619400   -0.61157451808000
 O      1.01627490202900    1.70796718252700   -1.64521139450300
 C      0.00601695479300    2.95830359752800    0.17706374383800
 O     -0.22659154023300    4.03268345337700   -0.38189508195700
 C     -0.90972221120800    1.33313055275500    1.73716562896900
 C     -0.12284269836800    2.63953461513300    1.63683464289800
 H     -0.74787582128700    0.86836445668100    2.70948528746100
 H     -0.59883615994800    3.46388600151900    2.16830688126900
 H      0.88245526393400    2.48584308720000    2.04472921550200
 H     -1.98192630195900    1.50173323784300    1.59868448227900
 H     -2.08254209699300    0.07998350512500   -0.44683735002800
 H     -1.76438006672500    0.73156277456700   -0.73886266494200
