# Supplementary material for: Mining hydroformylation in complex reaction network via graph theory
Source: RSC Adv. 2021 Jul 1;11(38):23235–40. doi: 10.1039/d1ra03395f (PMC9036754; doi:10.1039/d1ra03395f)
Supplement: RA-011-D1RA03395F-s2084 [file RA-011-D1RA03395F-s2084.xyz]

18
eq614          -678.512990497931   -678.512990497931
Co     -0.10038607413700    0.80524911255300   -1.33415117905400
 H      0.10396746816900   -2.57189845076000   -1.82216744598300
 C      1.48353630525100    0.07144949215200   -1.19539648591400
 O      2.49238838854200   -0.51299900250800   -1.15683947331100
 C     -1.66911157363200    1.06847608462500   -2.12372555675900
 O     -2.68107675038700    1.17765127894200   -2.68153494001100
 C     -0.44180088928400    1.26551259753700    0.34716604676400
 O     -0.67693391574900    1.49633763183400    1.46476878621500
 C     -0.87762119965900   -2.22857862586200   -1.45365873419400
 O     -1.79190318768100   -1.97916517718900   -2.25074247125300
 C     -1.00535800584100   -2.10862845285700    0.04510482642400
 C     -2.31508183533400   -1.46134096996800    0.48827721379400
 H     -0.13632297908000   -1.55141109997500    0.41283644364600
 H     -3.16671743492400   -2.08095843649400    0.20673288097700
 H     -2.32026809158300   -1.30417457039800    1.56794461437000
 H     -0.90277945382900   -3.11748621081300    0.46290738957100
 H     -2.44865061905700   -0.49467366702300   -0.00192553896600
 H      0.16805153676600    0.32574203958700   -2.73745915040600
