# Supplementary material for: Mining hydroformylation in complex reaction network via graph theory
Source: RSC Adv. 2021 Jul 1;11(38):23235–40. doi: 10.1039/d1ra03395f (PMC9036754; doi:10.1039/d1ra03395f)
Supplement: RA-011-D1RA03395F-s2085 [file RA-011-D1RA03395F-s2085.xyz]

18
eq615          -678.512713350726   -678.512713350726
Co     -0.59853818191800    0.79713113706200   -1.21934193515700
 H      0.66277851807900   -3.37683563132200   -0.75488780846600
 C      0.91206224228600    0.01047988479800   -1.63946119761200
 O      1.90592245665600   -0.49599330190000   -1.97752574220500
 C     -1.98069671992800    1.79971760881900   -1.65222667732100
 O     -2.88280749577100    2.44242124859800   -2.01125009372600
 C     -0.34672460088300    1.19428319089300    0.49338209294300
 O     -0.19134211517600    1.40093472663500    1.62983071759700
 C     -0.27574726985400   -2.83562057640200   -0.95752114877800
 O     -0.71580534372700   -2.75348748782000   -2.11107410840700
 C     -0.93380075076800   -2.20074250312200    0.24328963436500
 C     -2.19781154947900   -1.42605164240600   -0.11830700424500
 H     -0.18562853469800   -1.55053776813600    0.71420394057800
 H     -2.99349467923800   -2.10076756721100   -0.43666959136400
 H     -2.54898314321000   -0.82463226058800    0.72116286627800
 H     -1.14161987144200   -2.98948781881500    0.97435749567200
 H     -2.00616467058500   -0.77019077291500   -0.98096218729500
 H     -0.76766660178500    0.47848310719700   -2.67886202695200
