# Supplementary material for: Mining hydroformylation in complex reaction network via graph theory
Source: RSC Adv. 2021 Jul 1;11(38):23235–40. doi: 10.1039/d1ra03395f (PMC9036754; doi:10.1039/d1ra03395f)
Supplement: RA-011-D1RA03395F-s2086 [file RA-011-D1RA03395F-s2086.xyz]

18
eq616          -678.400538031766   -678.400538031766
Co      0.56650139554500   -0.18080890509300    0.95549176368900
 H      0.17372844084700   -1.47836873022300    1.52873237406000
 C     -0.08895515639500    0.36174427721600    2.49509161872700
 O     -0.55618731639200    0.68846282095400    3.50562234868900
 C      1.26663612239500    1.37670776025100    0.35932047559800
 O      1.74717190598800    2.36961289917100    0.00821981038200
 C      0.79157521023900   -1.20001232043200   -0.45749060036100
 O      0.88369486188700   -1.89302213143500   -1.38366586124900
 C     -1.46331610970100    1.00329575729600   -2.04555212400000
 O     -0.39634676156200    1.42588963983900   -2.21563749211500
 C     -2.23806148911500    2.24617944322900    0.96794996630300
 C     -1.28697158566300    3.17660773736700    0.80057034614900
 H     -2.56154869094900    1.93476246947200    1.95493058191800
 H     -0.94192375439900    3.46894847290400   -0.18581376017500
 H     -0.80724842688700    3.65712009982600    1.64659748495200
 H     -2.69897641038900    1.74031146529700    0.12650430064400
 H      1.91326319894900   -0.52996518243500    1.55390491133100
 H     -0.83825248319300    0.00244241630800    0.42618808662000
