# Supplementary material for: Mining hydroformylation in complex reaction network via graph theory
Source: RSC Adv. 2021 Jul 1;11(38):23235–40. doi: 10.1039/d1ra03395f (PMC9036754; doi:10.1039/d1ra03395f)
Supplement: RA-011-D1RA03395F-s2087 [file RA-011-D1RA03395F-s2087.xyz]

18
eq617          -678.468084585906   -678.468084585906
Co      0.43756044255000   -0.10276529876700   -0.09206193180600
 H      0.56221980064800   -1.56599369174700   -0.30132371683700
 C      0.33968634979700    1.67760143426100    0.10480314719900
 O      0.29779990325200    2.83385744712600    0.20875109508700
 C     -0.07879540836600   -0.18776487623600   -1.79786777352000
 O     -0.38650691981400   -0.29100500804500   -2.91664592024200
 C     -0.72845028743500   -0.62754553324900    1.15899326680000
 O     -1.47501446012100   -1.03008846283400    1.95636274418700
 C      2.17742716642700   -0.29042945646100    0.26357085955600
 O      3.31170473562400   -0.45766873658600    0.46774072663300
 C      3.00542699690400    2.00907801697600   -1.78419013266200
 C      2.02597453171800    2.03597592622700   -2.69974405030100
 H      3.03980741518300    2.72237660286200   -0.96728232268500
 H      1.98132072437400    1.30698226629500   -3.50121887619000
 H      1.22958174936600    2.77185752595700   -2.65992905807700
 H      3.78492753840100    1.25609977681000   -1.81240679184300
 H      3.01864213433200   -1.13903036173000   -2.67775652724100
 H      2.42415850856600   -0.82997293703600   -2.35986033206300
