# Supplementary material for: Mining hydroformylation in complex reaction network via graph theory
Source: RSC Adv. 2021 Jul 1;11(38):23235–40. doi: 10.1039/d1ra03395f (PMC9036754; doi:10.1039/d1ra03395f)
Supplement: RA-011-D1RA03395F-s2088 [file RA-011-D1RA03395F-s2088.xyz]

18
eq618          -678.444917345514   -678.444917345514
Co      1.22684840793700   -0.76016879674300    0.43510401956400
 H     -0.71108148719800    0.64401228303900   -1.83721333540500
 C      0.70300098493200    0.88668819512800    0.79744344254500
 O      0.35137591716200    1.98601313459100    0.97399413688700
 C      2.87099249286300   -0.61792154391700    1.20964427928900
 O      3.92849631407300   -0.51078120289700    1.67656443876200
 C     -0.55661743797100   -0.94410951068200   -0.30346113105500
 O     -1.48687460452000   -1.44862187027600    0.33381118813800
 C     -0.74376178610000   -0.45432051540400   -1.72638557480100
 O     -0.82773319122900   -1.20646094682200   -2.70313252548900
 C      2.18750900604700   -0.77423092455300   -1.44543464790000
 C      1.87159079605900   -2.08943630527100   -1.09342103990500
 H      3.19204023636800   -0.38912746102900   -1.31945463592000
 H      1.00211339971800   -2.57554428193500   -1.52058672834000
 H      2.62830060098600   -2.74340077693300   -0.67809743751200
 H      1.57750388374500   -0.22422316750400   -2.14898459372900
 H      0.62934412366800   -1.74219920577600    1.76062226468100
 H      0.89458737511300   -2.27520722951800    1.23397145666500
