# Supplementary material for: Mining hydroformylation in complex reaction network via graph theory
Source: RSC Adv. 2021 Jul 1;11(38):23235–40. doi: 10.1039/d1ra03395f (PMC9036754; doi:10.1039/d1ra03395f)
Supplement: RA-011-D1RA03395F-s2089 [file RA-011-D1RA03395F-s2089.xyz]

18
eq619          -678.417680577992   -678.417680577992
Co      0.53040020947400   -1.08746568686200   -0.48895838100200
 H     -0.06608762022500   -2.34900113441000   -1.06417599643900
 C      1.19314392124000    0.45973474963200    0.09633730666000
 O      1.57563483329100    1.50280003690700    0.43969060554900
 C     -1.18990990551800   -0.80781064262300   -0.28907377092200
 O     -2.34534848146500   -0.65711286744600   -0.26049798537600
 C      1.95080428662700   -1.86477638592700   -1.21627323921100
 O      2.80810780526200   -2.42575917503500   -1.76236002510700
 C      1.07316156341000    0.61977779361600   -3.23542643880600
 O      2.29206370691600    0.69899685674500   -3.15776719730000
 C     -0.10301786533200   -0.17947800138200   -3.64250178879200
 C     -0.23799284198700    1.25709395059500   -2.98029245891200
 H     -0.37717076758700   -1.03503558041000   -3.03478589331800
 H     -0.55350365844000    2.07510581355600   -3.61492764400800
 H     -0.60728723561900    1.30652616941600   -1.96292084271300
 H     -0.33591739429900   -0.27330624432600   -4.69539874693800
 H      3.65449818676200    0.41732885037300   -1.41255078790900
 H      3.95741280546300    0.24557522778000   -0.75569489122700
