# Supplementary material for: Mining hydroformylation in complex reaction network via graph theory
Source: RSC Adv. 2021 Jul 1;11(38):23235–40. doi: 10.1039/d1ra03395f (PMC9036754; doi:10.1039/d1ra03395f)
Supplement: RA-011-D1RA03395F-s2090 [file RA-011-D1RA03395F-s2090.xyz]

18
eq62           -678.467625876416   -678.467625876416
Co     -0.90234747867100   -0.55725183061100   -0.24198204908100
 H     -1.60512606351200   -0.61374525332700   -1.54614468014000
 C     -0.06101500980900   -0.54460385245000    1.34438542766400
 O      0.48126272762000   -0.56889988669800    2.37103490941800
 C     -2.57988762239600   -0.58728704134300    0.36138170317900
 O     -3.69182126932400   -0.58593393341700    0.70782578244800
 C     -0.30978944224200    0.97825282424200   -0.94754656844100
 O      0.06543569608200    1.94545817766200   -1.47651678505800
 C     -0.10147470502800   -2.00389178552500   -0.90781340455300
 O      0.44268900193000   -2.91201274521800   -1.39439542996800
 C      2.72670553467700    0.85353679344600    0.32249159280900
 C      2.63242457753400   -0.28093670629000   -0.38640991504900
 H      2.60195370990500    1.82366137586100   -0.14565396277500
 H      2.73432809482700   -1.25479724866600    0.08141138168900
 H      2.43010029148800   -0.26986681039200   -1.45228269318500
 H      2.90481451537700    0.83847024335600    1.39229576529100
 H      0.70965056602800    2.19191437694200    1.56277511839800
 H     -0.01589796279400    2.32625930309400    1.48664302827700
