# Supplementary material for: Mining hydroformylation in complex reaction network via graph theory
Source: RSC Adv. 2021 Jul 1;11(38):23235–40. doi: 10.1039/d1ra03395f (PMC9036754; doi:10.1039/d1ra03395f)
Supplement: RA-011-D1RA03395F-s2091 [file RA-011-D1RA03395F-s2091.xyz]

18
eq620          -678.501465127149   -678.501465127149
Co      0.42436657298700    0.11192533170300    0.11596221829000
 H      0.67869225630900   -0.72317596896700   -2.99947827446700
 C      0.33039597273200    1.60344663660500    1.10768256996800
 O      0.27969263935900    2.57039313744200    1.75044870844400
 C     -0.64110328550600    0.65672101942400   -1.21281660835700
 O     -1.33089855412900    0.92699820473500   -2.11309855972200
 C     -0.29186421147300   -1.00009547737600    1.32085473834300
 O     -0.74453022081900   -1.80564075461800    2.03115209966100
 C      2.20092506364200    0.15511405625500   -0.08638090658500
 O      3.35527677068500    0.12527870805400   -0.24930091508900
 C      0.53627506142200   -1.61553803034500   -1.00774296877600
 C      1.19198451494100   -1.46050070847800   -2.37899181299200
 H     -0.49063428706700   -1.97488272632600   -1.10550138239200
 H      2.23828109507500   -1.15984035673600   -2.29609666734700
 H      1.16260002395300   -2.42105726950600   -2.90376734090000
 H      1.09435687675400   -2.32467358186200   -0.39455526192300
 H      2.44425830797800   -2.65190531705000    1.40898088150300
 H      2.31260661288500   -1.93448656861300    1.54636132718800
