# Supplementary material for: Mining hydroformylation in complex reaction network via graph theory
Source: RSC Adv. 2021 Jul 1;11(38):23235–40. doi: 10.1039/d1ra03395f (PMC9036754; doi:10.1039/d1ra03395f)
Supplement: RA-011-D1RA03395F-s2092 [file RA-011-D1RA03395F-s2092.xyz]

18
eq621          -678.410510968015   -678.410510968015
Co      0.78787495644400   -0.01707314406900   -0.70178954439000
 H     -0.66907004151200   -0.26557191198100   -0.71170644904900
 C      2.47119491442100    0.61672818054900   -1.01774480808200
 O      3.51172249289600    1.01675435424500   -1.32858370880700
 C      0.01618571681600    1.64164285061000   -1.25655420751300
 O     -0.33068978248700    2.67296968788100   -0.71567767074200
 C      1.00338083864100   -1.82514200730600   -0.61362190507300
 O      1.02996930097200   -2.97798373868300   -0.73278259206700
 C      0.45984028400700    0.00910376171100   -2.58554029494400
 O     -0.03886845483300    1.38859706851800   -2.62392639974800
 C      1.31583131690700   -0.46820383650300   -3.72163513128300
 C     -0.13144406241700   -0.98086724359800   -3.53114454315600
 H      2.13038882542100   -1.14832226515100   -3.50437220343800
 H     -0.88517701468200   -0.60456495859900   -4.20958587461200
 H     -0.27664352257400   -2.00099013264100   -3.20139199344900
 H      1.50066766468700    0.23611574255900   -4.52156001873600
 H      0.27469614372000    0.24297593401900    0.93444242246000
 H      1.04913197142700    0.36702538876100    1.00559674679900
