# Supplementary material for: Mining hydroformylation in complex reaction network via graph theory
Source: RSC Adv. 2021 Jul 1;11(38):23235–40. doi: 10.1039/d1ra03395f (PMC9036754; doi:10.1039/d1ra03395f)
Supplement: RA-011-D1RA03395F-s2093 [file RA-011-D1RA03395F-s2093.xyz]

18
eq622          -678.413424020822   -678.413424020822
Co      0.90345639936100   -0.28392582882300   -0.69299286007100
 H     -0.53426133035600   -0.54096673128900   -0.46834035623000
 C      2.62026782538300    0.20892991138900   -0.81805603564100
 O      3.72395446342800    0.55381076185500   -0.92774004524800
 C      0.11982395944300    1.32410410699000   -1.10589506465400
 O     -0.31862661050700    2.40003602162900   -0.47801591875000
 C      0.98675912510800   -2.04581238280000   -0.54173675577000
 O      0.94948431915200   -3.20578639456000   -0.47802023191200
 C      0.53922487647100   -0.09991567755800   -2.60732605559000
 O     -0.05660436436700    1.30436410900100   -2.40934223917700
 C      1.27788153164800   -0.27545092405300   -3.90058001592100
 C     -0.11757471747700   -0.89933163901300   -3.68769779321400
 H      2.15054400842600   -0.91521701375100   -3.89016514849600
 H     -0.94180374754700   -0.44053998740800   -4.21765479329500
 H     -0.20480347044600   -1.96623999645200   -3.53303260226700
 H      1.33575629246500    0.57599331200900   -4.56580464437900
 H     -0.16333417809700    2.31956695651300    0.47985912632900
 H      0.94884716575200   -0.11042487335400    0.80496325844900
