# Supplementary material for: Mining hydroformylation in complex reaction network via graph theory
Source: RSC Adv. 2021 Jul 1;11(38):23235–40. doi: 10.1039/d1ra03395f (PMC9036754; doi:10.1039/d1ra03395f)
Supplement: RA-011-D1RA03395F-s2094 [file RA-011-D1RA03395F-s2094.xyz]

18
eq623          -678.420376959141   -678.420376959141
Co      0.34817770704100    0.27104107642900   -0.17859659048400
 H      0.63600567465800   -0.12770609104400   -1.59788258651900
 C      0.14306299106900    0.51897969148000    1.57556986173400
 O      0.04797315755200    0.61586304133600    2.73167799363300
 C      2.05518859981900    0.63861473827900   -0.35041411261200
 O      3.20516076716200    0.76888486992700   -0.50677244078000
 C     -0.78916768830200   -1.03766780814500   -0.44653944083100
 O     -1.44455652323100   -1.97947223394800   -0.66503043126500
 C     -0.99888016401000    2.66336290559800   -1.97966079830600
 O     -0.72126317008600    2.12813500177100   -0.98963663232000
 C      2.78361140164800   -2.32944366479100   -1.14893682735100
 C      1.59309613483500   -2.93512511802800   -1.25753774662600
 H      3.31825428580400   -2.29400009063500   -0.20580104460000
 H      1.03794751932900   -2.93454781089000   -2.18905074060200
 H      1.12038142061200   -3.41562381947800   -0.40763372756400
 H      3.23790164169200   -1.81503203175000   -1.98827474196600
 H      1.51180052679800   -1.81018111358400    1.30559245716500
 H      1.65294074925600   -2.16512166904000    1.94391112574700
