# Supplementary material for: Mining hydroformylation in complex reaction network via graph theory
Source: RSC Adv. 2021 Jul 1;11(38):23235–40. doi: 10.1039/d1ra03395f (PMC9036754; doi:10.1039/d1ra03395f)
Supplement: RA-011-D1RA03395F-s2095 [file RA-011-D1RA03395F-s2095.xyz]

18
eq624          -678.445421829202   -678.445421829202
Co     -0.23307949258200   -0.55586634255500   -0.34028047422800
 H      0.72225441985300   -0.75882033969000    2.23841165375700
 C      1.05545497989800    0.18820758397300   -1.26332631720400
 O      1.91302857019000    0.69490185083300   -1.86793114023600
 C     -0.07376662988500    0.88313706672200    0.95843765950900
 O      0.11263156431500    2.07528372591100    1.06657248619600
 C      0.04771187706200   -2.25362193159100   -0.88810030876100
 O      0.20305400208300   -3.35553692256000   -1.22274374217200
 C     -0.14061943684600   -0.37591485132100    1.69690953453300
 O     -1.16510401500100   -1.13776324563900    1.37509926485600
 C     -2.01717237095900    0.62839883917600   -0.77829895754500
 C     -2.08681719461900   -0.56728690819900   -1.47083566373300
 H     -1.66658714339800    1.53781753718000   -1.24940806181900
 H     -2.64280730166300   -1.39927549630000   -1.05694837465000
 H     -1.79019343027100   -0.62984175727100   -2.51107585154300
 H     -2.52960965490100    0.72780703867300    0.17090805105400
 H     -0.39569887394900    1.53763677804500   -3.09812488916300
 H     -0.82517597440900    1.08528237428400   -3.49899767356700
