# Supplementary material for: Mining hydroformylation in complex reaction network via graph theory
Source: RSC Adv. 2021 Jul 1;11(38):23235–40. doi: 10.1039/d1ra03395f (PMC9036754; doi:10.1039/d1ra03395f)
Supplement: RA-011-D1RA03395F-s2096 [file RA-011-D1RA03395F-s2096.xyz]

18
eq625          -678.468853442763   -678.468853442763
Co     -0.21194961299000    0.11232436039100    0.63505515193200
 H      2.19534652077200    2.11346118454100   -0.20192062235800
 C      0.43591119974600   -1.38199466629400   -0.07595706907200
 O      0.80337338922200   -2.36478852442600   -0.57942113384200
 C      1.62966396838500    1.62430843532700   -1.01223743680500
 O      2.16993201664900    1.20337821003700   -2.04448974591300
 C     -1.45314222555000   -0.21812337956000    1.92128406468400
 O     -2.34128832464500   -0.45260983777700    2.63100770709600
 C      0.17274172540300    1.51576953110700   -0.73973082148400
 O     -0.32530677884600    2.09682915139600    0.33819866174900
 C     -0.81655060985500    0.92928149504700   -1.73368951563800
 C     -1.61350622834600    0.03438775015700   -0.78094754189200
 H     -0.28252486022800    0.35788405910200   -2.49256763401200
 H     -2.48893037194000    0.52161646470500   -0.35679653170100
 H     -1.84339060828400   -0.96299939405200   -1.14639931272100
 H     -1.41426335746400    1.70888753810800   -2.20935124911900
 H      0.91100406749000    0.57158131793100    1.96796844635100
 H      1.39617794477000    0.30861229615600    1.41867187666300
