# Supplementary material for: Mining hydroformylation in complex reaction network via graph theory
Source: RSC Adv. 2021 Jul 1;11(38):23235–40. doi: 10.1039/d1ra03395f (PMC9036754; doi:10.1039/d1ra03395f)
Supplement: RA-011-D1RA03395F-s2097 [file RA-011-D1RA03395F-s2097.xyz]

18
eq626          -678.465991230741   -678.465991230741
Co     -0.34529423073400    0.33017176038500    0.57931424473300
 H      2.54002120784000    0.47590751409800   -1.34643488604900
 C      0.33492918975300   -1.29635494758600    0.57699203081700
 O      0.80847733652300   -2.36106372888400    0.62346253439100
 C      1.67274112060800    1.15544377224900   -1.29796693194900
 O      1.11607016290100    1.56265692207700   -2.32971446749800
 C     -1.82353744976600    0.50454208167400    1.59073824651600
 O     -2.73181332406000    0.62631514908200    2.30392570678600
 C      1.26213624855900    1.48186600653600    0.09559570330200
 O      0.21821420438200    2.23480354031000    0.37149944857000
 C     -1.64516244976500    0.84272392698900   -1.22825912615700
 C     -1.11325590912500   -0.39605416009700   -1.46953289267400
 H     -1.12984551142700    1.73481103065700   -1.55973077231300
 H     -1.67286360038200   -1.29821935332400   -1.25181753970300
 H     -0.21116130614600   -0.49623217824200   -2.05859617671300
 H     -2.64593552518300    0.95527997922200   -0.83025664652400
 H      0.25481255040600    0.32839737529800    1.91569928418400
 H      2.03476513987700    1.33281130146200    0.85375953424200
