# Supplementary material for: Mining hydroformylation in complex reaction network via graph theory
Source: RSC Adv. 2021 Jul 1;11(38):23235–40. doi: 10.1039/d1ra03395f (PMC9036754; doi:10.1039/d1ra03395f)
Supplement: RA-011-D1RA03395F-s2098 [file RA-011-D1RA03395F-s2098.xyz]

18
eq627          -678.443418680246   -678.443418680246
Co     -0.35733671754900   -0.76335386801300   -0.49750747911400
 H      0.33334310047500    1.53867726160700    2.30266697336700
 C      1.19752386816500   -0.62828242283900   -1.32162967123900
 O      2.19034528364300   -0.49435111853900   -1.91956278501200
 C     -0.13357736779700    1.00703949184400    0.10587561230600
 O     -0.24909406309800    2.16665069825600   -0.30831592047400
 C     -0.60970256976800   -2.54361410330300   -0.75201500131900
 O     -0.79930271292600   -3.68128620682000   -0.88920384741600
 C      0.15299239205500    0.72597737024700    1.58529077638500
 O      0.14554758132700   -0.47637095782500    1.91387398082200
 C     -2.42390795777400   -0.40880398865900   -0.34021522398700
 C     -1.97777167558800   -0.18217156362100   -1.64722761563200
 H     -2.58433460065900    0.43054862218200    0.32738400949600
 H     -2.11414995506100   -0.92297671284800   -2.42638052060700
 H     -1.74542230173800    0.82269155434400   -1.97599093047200
 H     -2.93216124340000   -1.32649372940700   -0.07045323876000
 H      0.24032359752100    1.34296819067600   -3.23166528866000
 H      0.15418923701100    1.71769648326300   -2.59465663416500
