# Supplementary material for: Mining hydroformylation in complex reaction network via graph theory
Source: RSC Adv. 2021 Jul 1;11(38):23235–40. doi: 10.1039/d1ra03395f (PMC9036754; doi:10.1039/d1ra03395f)
Supplement: RA-011-D1RA03395F-s2099 [file RA-011-D1RA03395F-s2099.xyz]

18
eq628          -678.541818613879   -678.541818613879
Co      0.31409333027200   -1.11899194781300   -0.17549697042300
 H      0.56987915511200    0.71685646639300    1.92166584497600
 C      1.09455471936500   -0.59246842661900   -1.63491927412800
 O      1.58233900220700   -0.14718261265100   -2.60072677965500
 C     -0.60864758088900    0.78502571200900    0.08907917498100
 O     -0.03005059910000    2.01171628577000   -0.24566520640100
 C      0.57957024267300   -2.86114948172400   -0.31376842267500
 O      0.71250100280000   -4.01100733977100   -0.43057744555900
 C     -0.16452445275600    0.21625531410900    1.29736660764900
 O     -0.53216287470500   -1.05006378883100    1.53415324247500
 C     -1.97002349726700    0.48696266910600   -0.51059804664700
 C     -1.95352630400500    0.20665975711300   -2.02043130659800
 H     -2.59020716608800    1.36745282250000   -0.30457084334100
 H     -2.96750027641500    0.22726328469500   -2.42114597465200
 H     -1.36078462125100    0.94630607864600   -2.57083421425400
 H     -2.40843901105600   -0.35783067423300    0.02090037624800
 H     -1.52261210067300   -0.77674726898700   -2.22129700095900
 H     -0.25695507340100    2.27548815085900   -1.15286656556400
