# Supplementary material for: Mining hydroformylation in complex reaction network via graph theory
Source: RSC Adv. 2021 Jul 1;11(38):23235–40. doi: 10.1039/d1ra03395f (PMC9036754; doi:10.1039/d1ra03395f)
Supplement: RA-011-D1RA03395F-s2100 [file RA-011-D1RA03395F-s2100.xyz]

18
eq629          -678.489579716132   -678.489579716132
Co      0.07123042387700    0.89689770194400   -0.06849731575600
 H      0.03862981707300   -2.14058275488900   -0.24666325755400
 C      1.52333548673400    0.91567832448800   -1.07380057713400
 O      2.49496952248200    0.93575667112200   -1.71258638004200
 C     -1.08046934586300    2.14619864970100   -0.77169013655000
 O     -1.75194164742900    2.99564718613300   -1.18508222443900
 C      0.27283941430100   -0.56163321781500    1.23955563780800
 O     -0.99802011493900   -0.13648365433700    1.06563728847000
 C      0.73653331662700   -1.77164635919500    0.52565636638000
 O      1.83504014112800   -2.30768493109500    0.73465892368600
 C      1.06525531200300    2.21972976930900    1.00137938207300
 C      0.12297497311800    2.56279202921100    2.14591117812000
 H      1.32064900494400    3.08869651858900    0.39254918577800
 H      0.61828428563800    3.28056486851400    2.80926608354700
 H     -0.80478491834200    3.01654296481200    1.79035208351200
 H      1.97341503324000    1.72018570675800    1.34422694516500
 H      0.81448688580900   -0.27971528292700    2.14304177920400
 H     -0.14272439160000    1.68098935380500    2.72997210895800
