# Supplementary material for: Mining hydroformylation in complex reaction network via graph theory
Source: RSC Adv. 2021 Jul 1;11(38):23235–40. doi: 10.1039/d1ra03395f (PMC9036754; doi:10.1039/d1ra03395f)
Supplement: RA-011-D1RA03395F-s2101 [file RA-011-D1RA03395F-s2101.xyz]

18
eq63           -678.447624614977   -678.447624614977
Co     -0.14744644547400   -1.00463730360700    0.15242478561800
 H     -1.07781259156900   -1.24520335380900    1.27945575506800
 C      0.96548983409800   -0.63414951771300   -1.20500081901000
 O      1.69498159973400   -0.41509555936400   -2.08389091291700
 C      0.56621537256200   -0.03497213675500    1.44664007731400
 O      0.97660813444200    0.56053713323700    2.36245925829700
 C     -1.67752534559000   -0.55947484848100   -0.60601007868100
 O     -2.72413444533300   -0.29567591694500   -1.05125413072600
 C     -3.47007539900900   -2.72440425410800    1.07556660509800
 O     -3.85691221407600   -1.84967206086600    1.72886449994600
 C     -0.26693409764800   -3.10810449381100   -0.17749978488400
 C      0.84733763754400   -2.84124865525200    0.61548672014100
 H     -0.16252509474500   -3.27449619253400   -1.24251913053800
 H      0.79631076370300   -2.95647234048100    1.68969321305900
 H      1.84022538205100   -2.80184371116700    0.18527661510600
 H     -1.19694068725100   -3.43488823898200    0.27032278175600
 H     -1.12137698294100   -2.63958237049300    2.65600745092900
 H     -1.16508883892600   -3.31595903384900    2.96238106576600
