# Supplementary material for: Mining hydroformylation in complex reaction network via graph theory
Source: RSC Adv. 2021 Jul 1;11(38):23235–40. doi: 10.1039/d1ra03395f (PMC9036754; doi:10.1039/d1ra03395f)
Supplement: RA-011-D1RA03395F-s2102 [file RA-011-D1RA03395F-s2102.xyz]

18
eq630          -678.519418479823   -678.519418479823
Co      0.15934850654400   -0.09643294974100   -1.56723148038500
 H      1.90444805972100    0.02559142491100    1.08731221031600
 C      0.40565531090900   -1.99044891177800   -0.39958882270200
 O      0.40474695875900   -2.19138841018900   -1.66470164788900
 C      1.91932197815200    0.28543608942500   -1.68170498290500
 O      3.05385696413000    0.53112006766500   -1.72189283598600
 C     -0.28304798444800    0.90493548463900   -0.20458368251000
 O     -0.64385101647700    1.57290536927200    0.68443448163800
 C     -0.34125934066200    0.12156253351100   -3.26713766140100
 O     -0.74155981421000    0.26578676962000   -4.34889518812500
 C      1.66175347300600   -2.03296581712000    0.43184890610500
 C      1.69591153994100   -0.95475572775700    1.52093508514800
 H      2.52878877664400   -1.96828975682000   -0.22904996441100
 H      0.73334791720100   -0.89179573934700    2.03722250398200
 H      2.46965235219700   -1.17156566822400    2.25733490855000
 H      1.68100780139100   -3.02409808132800    0.90098577305800
 H     -0.54771512887000   -2.01208688543400    0.14573209870500
 H     -1.30972514397300   -0.29542946166400   -1.44730785889600
