# Supplementary material for: Mining hydroformylation in complex reaction network via graph theory
Source: RSC Adv. 2021 Jul 1;11(38):23235–40. doi: 10.1039/d1ra03395f (PMC9036754; doi:10.1039/d1ra03395f)
Supplement: RA-011-D1RA03395F-s2103 [file RA-011-D1RA03395F-s2103.xyz]

18
eq631          -678.466000494514   -678.466000494514
Co      0.06855513983200    0.92617089683700   -0.10222410261500
 H     -1.06449471383500    0.31788269226700   -0.82252208543300
 C      1.45035929539200    1.66317163363700    0.77025748102200
 O      2.34256667959700    2.14253587157600    1.33914448568400
 C      0.05950989738300    1.86357958651900   -1.61445087560300
 O     -0.04081808972100    2.41259916587800   -2.63804521616000
 C     -1.27769467488900    1.22792460514900    1.02866632070500
 O     -2.23230505438500    1.35435031559000    1.68564481113700
 C      0.55764279287300   -0.78234333484000   -0.22242311933500
 O      0.74944643091200   -1.92474594877400   -0.35831137879500
 C     -2.47468623140800   -1.10086983073000   -2.00845120770200
 C     -2.99178107673100   -1.16750709081700   -0.77115307712500
 H     -2.80704104486600   -0.35598792807400   -2.72359178636100
 H     -2.62979886917900   -1.88798015588500   -0.04555147360000
 H     -3.75683599449100   -0.47520107563900   -0.43700316990200
 H     -1.68174043545100   -1.76889943764800   -2.32698278557600
 H     -3.26679901459100    2.16977405711300   -1.33889029467800
 H     -2.74711611679800    1.64090512918000   -1.34739164654100
