# Supplementary material for: Mining hydroformylation in complex reaction network via graph theory
Source: RSC Adv. 2021 Jul 1;11(38):23235–40. doi: 10.1039/d1ra03395f (PMC9036754; doi:10.1039/d1ra03395f)
Supplement: RA-011-D1RA03395F-s2104 [file RA-011-D1RA03395F-s2104.xyz]

18
eq632          -678.364919241685   -678.364919241685
Co      0.45864565703400   -0.42470959859800   -0.71061997501700
 H     -0.90363839884500   -0.90670009839100   -0.28291261883100
 C      2.06562102190600    0.34730657441200   -1.03767272974600
 O      3.08724674423100    0.85505168241500   -1.24473217339900
 C     -0.09606531380700    0.79669281375700    0.57463386428300
 O     -0.66893309618100    1.84387264220600    0.85483573132200
 C      0.69599266940400   -2.16431631131700   -1.14932143467900
 O      0.74615920492600   -3.31093233722000   -1.31567946920700
 C      0.54766000858900   -0.34235636364500    1.18944713967700
 O      0.95197816081200   -1.00650295822800    2.11521444886000
 C     -2.93651458387900    1.04982363642800   -1.00187381660700
 C     -3.02488079885100   -0.28675946971700   -1.08837101049600
 H     -2.53808781375300    1.64762218002800   -1.81590522730700
 H     -3.39157237935400   -0.88729056880500   -0.26347142439800
 H     -2.71740021899200   -0.82279556228800   -1.98108876719900
 H     -3.20779654449400    1.58434081792800   -0.10069543357800
 H     -0.14365012848200   -0.11080280667700   -2.45548598992300
 H     -0.43726030122500    0.46300072296100   -2.02603392356600
