# Supplementary material for: Mining hydroformylation in complex reaction network via graph theory
Source: RSC Adv. 2021 Jul 1;11(38):23235–40. doi: 10.1039/d1ra03395f (PMC9036754; doi:10.1039/d1ra03395f)
Supplement: RA-011-D1RA03395F-s2105 [file RA-011-D1RA03395F-s2105.xyz]

18
eq633          -678.464658459305   -678.464658459305
Co      0.17526550234000   -0.05962922264200   -1.41580007947700
 H     -0.13766581450000    2.73895863660300    0.29484177699200
 C      0.32653623159900   -1.03036498269700    0.05046050800800
 O      0.39620542447500   -1.68298679752300    1.01251435290700
 C     -1.28942694034700    1.34896023441800   -0.97279242043800
 O     -0.65585858783400    1.64679507672900   -2.08108540082700
 C      0.34150256883200   -0.93795255359900   -2.97147057723300
 O      0.37945252410900   -1.54945581585200   -3.95972371323300
 C     -0.94286683316900    1.99115180642300    0.33039334450400
 O     -1.54736155450000    1.73011237043800    1.37898612356300
 C      1.90138719933200    1.12302807489700   -0.71295465065500
 C      2.17677242887600    0.65100183369900   -1.97743519316000
 H      1.48102660700800    2.11152207792700   -0.60810815559700
 H      2.79703690184600   -0.22396246906900   -2.12456672976300
 H      1.94758830699500    1.26652435607500   -2.83799099293200
 H      2.31122354756600    0.65873771379200    0.17451810405600
 H     -2.27659296806000    0.88607845056300   -1.01216488959500
 H     -1.08020488206200   -0.82224271356800   -1.47736360669900
