# Supplementary material for: Mining hydroformylation in complex reaction network via graph theory
Source: RSC Adv. 2021 Jul 1;11(38):23235–40. doi: 10.1039/d1ra03395f (PMC9036754; doi:10.1039/d1ra03395f)
Supplement: RA-011-D1RA03395F-s2106 [file RA-011-D1RA03395F-s2106.xyz]

18
eq634          -678.423013436704   -678.423013436704
Co      0.74182841421200    0.18781778250400   -0.54163433261100
 H     -0.28330420748100    1.25457815477700   -0.54316853421800
 C      1.96935921927200   -1.16055250209700   -0.61899715913400
 O      2.76289510716500   -1.99521378190500   -0.73971547078700
 C      0.96136295205500    0.78518111550500    1.14436874291900
 O      1.03760845751700    1.22092750304700    2.21732749383300
 C     -0.73564554320800   -0.65655945330200   -0.94992463485800
 O     -1.75247223299700   -1.13603705662700   -1.26323212051800
 C      1.20537465995800    0.78056600611400   -2.43193893435600
 O      1.98251661575300    1.41518873159400   -1.60792219148300
 C      1.36348940492000   -0.04897327538100   -3.65788952716100
 C      0.28813341285900    1.10496420061000   -3.55050337277800
 H      0.98129959307100   -1.05972394445600   -3.68253198303600
 H      0.47251472650900    2.02144264925300   -4.09636965027600
 H     -0.74689339313600    0.79355819619800   -3.50378621093800
 H      2.24103159220000    0.12958556333900   -4.26673970735600
 H      0.72742820533200   -2.92618687371100   -2.42175252759600
 H      0.00246456393200   -2.80736928519600   -2.52316805536700
