# Supplementary material for: Mining hydroformylation in complex reaction network via graph theory
Source: RSC Adv. 2021 Jul 1;11(38):23235–40. doi: 10.1039/d1ra03395f (PMC9036754; doi:10.1039/d1ra03395f)
Supplement: RA-011-D1RA03395F-s2107 [file RA-011-D1RA03395F-s2107.xyz]

18
eq635          -678.449038675292   -678.449038675292
Co      1.37927414154600    0.70525675652800   -0.37401832807000
 H     -1.96367467100600    2.28092738983300    0.98788744291400
 C      0.43273522515100   -0.79008665223300   -0.10726161770000
 O     -0.08091985446700   -1.82884910759900   -0.05353988721800
 C      2.24472100118900    1.97105281092100   -1.30131378758200
 O      2.80060104513000    2.76076232310100   -1.94045010133900
 C     -0.04425398332300    1.89121893350500   -0.04878195674400
 O     -0.13587906596500    3.02418913701800   -0.54449337961400
 C     -1.20038307961200    1.49544067917900    0.88831877933800
 O     -1.26720386050100    0.42372226161100    1.49073591574400
 C      1.88114031863300    1.21554429481200    1.45578468540500
 C      3.01965957656800    0.27444971795400    1.14912842078700
 H      1.17749978992700    0.86578696346600    2.20345391717800
 H      3.99299359593000    0.76141857044600    1.14924140305500
 H      3.01561755342300   -0.61191030632200    1.78110772816300
 H      2.14357868528900    2.26206495507400    1.57508745444800
 H      1.36165517676500    0.08702734307400   -1.77361146382500
 H      2.94882500134600   -0.16864144548700    0.07990574219500
