# Supplementary material for: Mining hydroformylation in complex reaction network via graph theory
Source: RSC Adv. 2021 Jul 1;11(38):23235–40. doi: 10.1039/d1ra03395f (PMC9036754; doi:10.1039/d1ra03395f)
Supplement: RA-011-D1RA03395F-s2108 [file RA-011-D1RA03395F-s2108.xyz]

18
eq636          -678.467831774207   -678.467831774207
Co     -0.37774502022200    0.99308075522000    0.47058769748000
 H     -0.95174855711800    2.35230611718700    0.61463117964000
 C     -1.01852076791000    0.84188221105000    2.12817099327100
 O     -1.49743176928300    0.76196447876400    3.18728728285800
 C     -1.62049201612400    0.91184947347500   -0.81029828954300
 O     -2.46953786654400    0.90870361291300   -1.60786049269600
 C      0.31169829964900   -0.65783176768700    0.32862488424900
 O      0.75831440272500   -1.72742524307600    0.25510063914200
 C      1.10406240793300    1.93367382447200    0.14538655810600
 O      2.04022142435400    2.59237552580300   -0.06787462785400
 C     -2.31300965914900   -2.13934720238300    1.34977013120800
 C     -3.21246352542600   -1.28054924430600    0.84888215755900
 H     -1.91867765383200   -2.02675873056500    2.35431354279700
 H     -3.59082792158700   -1.38022012903000   -0.16255330136000
 H     -3.57882660086700   -0.43859418803600    1.42679727247800
 H     -1.92825680840100   -2.96470692804100    0.76108588470200
 H     -1.73202679150800   -1.69787218572900   -1.75943678103500
 H     -1.22527212697800   -2.18894096102700   -1.53318376785400
