# Supplementary material for: Mining hydroformylation in complex reaction network via graph theory
Source: RSC Adv. 2021 Jul 1;11(38):23235–40. doi: 10.1039/d1ra03395f (PMC9036754; doi:10.1039/d1ra03395f)
Supplement: RA-011-D1RA03395F-s2109 [file RA-011-D1RA03395F-s2109.xyz]

18
eq637          -678.422407136571   -678.422407136571
Co     -0.96196435810800   -0.15106644295800   -0.54840177722000
 H     -1.61801833605200   -1.41827777354100   -1.57969145665800
 C     -0.38060807306800   -1.11509519269400    0.80891669395300
 O     -0.06997144014400   -1.71905402933300    1.75509451450200
 C     -1.69259934694400    1.45361767509100   -0.60676904887700
 O     -2.20400061036700    2.50066034871600   -0.57528037737400
 C      0.60129976464000    0.21789889440400   -1.36264177906000
 O      1.60281714493600    0.48939313115600   -1.88214854644600
 C      1.20751975580300   -2.89724386825300   -1.27768230363900
 O      2.12695906957600   -2.46515351485300   -0.59705739150300
 C     -0.04059808067700   -3.69099353963200   -1.33643802551500
 C      0.54404826206100   -2.93218203827400   -2.60186400796400
 H     -0.93168314661400   -3.28804412339400   -0.86728697919100
 H      0.97447167392000   -3.53763182109600   -3.38872307631300
 H      0.02386010846700   -2.04774803287800   -2.95062221024800
 H      0.01984092710700   -4.77140827107500   -1.33197830389300
 H     -2.20014788469300   -0.36390860032900    0.25204474730000
 H     -1.79224553803700   -0.76466680542500   -1.99171149523400
