# Supplementary material for: Mining hydroformylation in complex reaction network via graph theory
Source: RSC Adv. 2021 Jul 1;11(38):23235–40. doi: 10.1039/d1ra03395f (PMC9036754; doi:10.1039/d1ra03395f)
Supplement: RA-011-D1RA03395F-s2110 [file RA-011-D1RA03395F-s2110.xyz]

18
eq638          -678.385370096191   -678.385370096191
Co     -1.31443177741900    0.26886568288300    0.97398843276300
 H     -1.91831090213200   -0.02035966968500    2.33420975508300
 C     -0.90429717785700    0.73956424545100   -0.70355226575700
 O     -0.60921852873600    1.01815423238400   -1.79378376660100
 C     -3.06523623012800    1.01754018514900    0.95535371692700
 O     -4.22639134764400    0.77655918738600    0.69069498360800
 C     -1.50371684013900   -1.53020753469800    0.75335693035600
 O     -1.75568785145400   -2.66092398124000    0.68538241731100
 C     -2.04242142245400    1.93443695609100    1.39732863344100
 O     -1.80547472135500    3.05908543287900    1.81996627650500
 C      0.85072979102900    0.63866113632600    1.28279361947900
 C      0.29272013642000    0.26207576918700    2.48699539187600
 H      1.36947535905800   -0.07967275990600    0.66160811320100
 H     -0.01779282424800    1.00942462376500    3.20492391104400
 H      0.35938920994000   -0.76129115736100    2.83411413851900
 H      0.97183829185600    1.68895341707600    1.04800464483400
 H      0.77377456943500   -1.49255508392600   -1.26081646132000
 H      0.85178545955200   -1.82526480603400   -0.60253492339800
