# Supplementary material for: Mining hydroformylation in complex reaction network via graph theory
Source: RSC Adv. 2021 Jul 1;11(38):23235–40. doi: 10.1039/d1ra03395f (PMC9036754; doi:10.1039/d1ra03395f)
Supplement: RA-011-D1RA03395F-s2111 [file RA-011-D1RA03395F-s2111.xyz]

18
eq639          -678.386030908788   -678.386030908788
Co     -1.29659077724600    0.20058310402300    1.02395858912900
 H     -1.81746479205400   -0.35760498524000    2.32692369791800
 C     -0.85789659934300    1.04277417540200   -0.51490957574600
 O     -0.55143071058700    1.58881531924400   -1.49260913152600
 C     -3.12132487054800    0.72089570240800    0.97772497459700
 O     -4.20255386238800    0.38825219997200    0.53195271023700
 C     -1.35987821387900   -1.52727582890900    0.51633945301200
 O     -1.50148133141400   -2.65166079098600    0.26317427390000
 C     -2.30686201841000    1.63240987772600    1.72759349249500
 O     -2.28210110178500    2.66211226574500    2.38720006554600
 C      0.81419699146000   -0.19683314152300    1.67961845985800
 C      0.37919618485000    1.00679958842000    2.18960499792500
 H      0.75521880608800   -1.10040185822600    2.27299100148500
 H      0.60603124122700    1.94359908691700    1.69599330645400
 H     -0.03084206185900    1.07804713840100    3.18761129669200
 H      1.39458457942800   -0.23887457361000    0.76698639219500
 H      0.99728553912200   -0.91144266777500   -1.68124226526200
 H      0.68864619107700   -1.23714873628400   -1.09087819103300
