# Supplementary material for: Mining hydroformylation in complex reaction network via graph theory
Source: RSC Adv. 2021 Jul 1;11(38):23235–40. doi: 10.1039/d1ra03395f (PMC9036754; doi:10.1039/d1ra03395f)
Supplement: RA-011-D1RA03395F-s2112 [file RA-011-D1RA03395F-s2112.xyz]

18
eq64           -678.446718384524   -678.446718384524
Co     -0.04177837424300   -0.18002351938700    0.51891250443900
 H     -1.41990500980200   -0.64967394510800    0.23366416930500
 C      1.60443531798800    0.51272517836800    0.74374765535300
 O      2.64164262529600    1.02418822785600    0.86933974759300
 C      0.23587472980400   -1.17771356697200   -0.91130176930300
 O      0.35601070149300   -1.87347849248700   -1.84111114613300
 C     -0.92771725930000    1.34716121676100    0.47147017617600
 O     -1.57321659838200    2.31901875604800    0.44920835808700
 C      3.06828782143900   -2.18526671811100    0.11660506937700
 O      2.84857916560100   -3.16463173785800    0.69666422501900
 C     -0.02828956908000   -1.77797452383500    1.92876896071600
 C     -0.42374934080900   -0.60690150603300    2.57030934738500
 H      0.98680654663900   -2.13933768742000    2.01371652904300
 H     -1.47237081823500   -0.40245825572300    2.74001321742300
 H      0.28259313419800   -0.03538158572900    3.16016798189900
 H     -0.76335514123900   -2.49644880725700    1.59125254988800
 H      2.39648936630400   -1.18398002154300    3.28784532399700
 H      2.70670470414400   -0.59131021099500    2.96781223548500
