# Supplementary material for: Mining hydroformylation in complex reaction network via graph theory
Source: RSC Adv. 2021 Jul 1;11(38):23235–40. doi: 10.1039/d1ra03395f (PMC9036754; doi:10.1039/d1ra03395f)
Supplement: RA-011-D1RA03395F-s2113 [file RA-011-D1RA03395F-s2113.xyz]

18
eq640          -678.461036986488   -678.461036986488
Co     -0.29730729897400    0.45780438529400    1.15525824195400
 H     -1.72031586335100    1.41596660783500    1.98946930076800
 C      1.14380114219800    1.46790772547000    0.99738163145100
 O      2.09531765229000    2.11051551314300    0.77798682257100
 C     -0.90684868664600   -0.88090904011300    0.17876112485000
 O     -1.24778146206700   -1.72207772319300   -0.55820384024500
 C      0.16208638719200   -0.45102996969400    2.61372700480300
 O      0.46551568838800   -1.04781929154700    3.56677556334700
 C      1.42912462019500    0.00124966838700   -1.83133666012200
 O      0.76769068069300    0.67350886501200   -2.50649279757700
 C     -1.14921910211800    1.65364992597800   -0.14231036409900
 C     -2.01057229300000    2.00624928225200    1.05891814187600
 H     -1.67778724057600    1.17843777293700   -0.96320205609200
 H     -1.89667476200100    3.04749507861200    1.35574253219400
 H     -3.05889231599000    1.75756254198300    0.90216408208800
 H     -0.53942688808800    2.46701427543800   -0.52396901622000
 H     -1.51335945870900    2.93432853630400   -2.72924637758900
 H     -1.00007730095100    2.43936742334000   -2.93168271843400
