# Supplementary material for: Mining hydroformylation in complex reaction network via graph theory
Source: RSC Adv. 2021 Jul 1;11(38):23235–40. doi: 10.1039/d1ra03395f (PMC9036754; doi:10.1039/d1ra03395f)
Supplement: RA-011-D1RA03395F-s2114 [file RA-011-D1RA03395F-s2114.xyz]

18
eq641          -678.444037814569   -678.444037814569
Co      0.27932571593500    0.02175772236300   -0.91966309154600
 H      0.68015309854800   -1.87077727232900   -2.39034875492300
 C      1.49465262249200    1.34353966393800   -0.58758725280300
 O      0.95903163787300    2.20234550854300    0.12417825062000
 C      0.48681694678300   -0.89475009757900    0.61928655950600
 O      0.70905728491400   -1.47657899764200    1.59808320337200
 C      1.34414951242800   -1.12944219117000   -1.88726703470600
 O      2.56190791674200   -1.16913015140700   -2.00435339203600
 C      2.88171070512500    1.44938406735800   -1.19174619409500
 O      3.90170118827900    1.57690406922700   -0.51693850903200
 C     -0.13754233306300    0.87603611414500   -2.57626810656700
 C     -1.37753695433600   -0.00063765842800   -2.47551651073300
 H     -0.31489220973200    1.93688514767400   -2.39674631642200
 H     -1.42415445359600   -0.74920404928900   -3.26458869915300
 H     -2.30309802416700    0.56862825976700   -2.42401549902000
 H      0.47376911512500    0.71845339262700   -3.46003911311200
 H      2.88711244953800    1.38879016994000   -2.28946671150000
 H     -1.39995356110400   -0.62261846466500   -1.51130906128800
