# Supplementary material for: Mining hydroformylation in complex reaction network via graph theory
Source: RSC Adv. 2021 Jul 1;11(38):23235–40. doi: 10.1039/d1ra03395f (PMC9036754; doi:10.1039/d1ra03395f)
Supplement: RA-011-D1RA03395F-s2115 [file RA-011-D1RA03395F-s2115.xyz]

18
eq642          -678.423475500646   -678.423475500646
Co     -1.70550766904900   -0.95572897330600    0.19170917849300
 H     -2.85504325497900   -0.01407321251200    0.33799735105600
 C     -1.29571490559600    0.32493687029500   -0.94109123011400
 O     -1.03007585096000    1.24509578209200   -1.60828613315300
 C     -1.96538869905300   -0.93503707555800    1.93024636572200
 O     -2.12413118095400   -0.81134533647200    3.07999360974400
 C     -0.14990850905100   -1.84744635006800    0.16321272251200
 O      0.90062412322900   -2.34461647211500    0.19117463203500
 C      0.79728377008400    2.34925767139400    2.22633422212700
 O      1.50966624160200    3.18778049537600    2.75560137691000
 C      0.69322237438300    1.00198862609800    1.61458538718000
 C     -0.55332774220400    1.97000473556000    1.74894641297200
 H      1.09795318642100    0.84433229041400    0.62115200116500
 H     -1.31217499123400    1.70511335541500    2.47538061371600
 H     -0.93648681696300    2.41913626911200    0.84054760734000
 H      0.71812459516800    0.12929829821300    2.25759525250200
 H     -2.81354143684500   -2.27893112732300   -0.20631603481700
 H     -2.66884004027700   -1.94671997084300   -0.91074978744700
