# Supplementary material for: Mining hydroformylation in complex reaction network via graph theory
Source: RSC Adv. 2021 Jul 1;11(38):23235–40. doi: 10.1039/d1ra03395f (PMC9036754; doi:10.1039/d1ra03395f)
Supplement: RA-011-D1RA03395F-s2116 [file RA-011-D1RA03395F-s2116.xyz]

18
eq643          -678.411079143461   -678.411079143461
Co     -0.85985079831600    0.59420403610800   -1.00984460558700
 H     -1.23300692719600   -0.54475523925600   -1.84132963853200
 C     -0.47543299781900    2.28122346807100   -0.51381174924700
 O     -0.24023047830200    3.38856220818000   -0.26187016255400
 C      0.59915825036900   -0.31985768455700   -0.48767454995200
 O      1.55367581579500   -0.93231824096900   -0.24160339211700
 C     -2.15444705854900    0.12018884409900    0.14567210890400
 O     -3.04585182607800   -0.19794236689800    0.81726959737200
 C     -0.48373685920400   -2.01633919070200    2.50472251818800
 O     -0.32164027538500   -0.87845731952000    2.34548667905200
 C     -1.97043008571500   -2.96032164296700   -0.32447577681000
 C     -0.67803229719100   -3.16877642993500   -0.61430860318200
 H     -2.39147034722000   -3.22401094669800    0.63953382213500
 H     -0.26591305786500   -2.88136675138000   -1.57595009620800
 H      0.00583262479000   -3.61116936770500    0.10174518375600
 H     -2.63862155722200   -2.49881594852200   -1.04405200372400
 H     -1.91339929876400    1.10109458780100   -1.89003056297600
 H     -0.18446712897800    0.82408667234500   -2.28768546316300
