# Supplementary material for: Mining hydroformylation in complex reaction network via graph theory
Source: RSC Adv. 2021 Jul 1;11(38):23235–40. doi: 10.1039/d1ra03395f (PMC9036754; doi:10.1039/d1ra03395f)
Supplement: RA-011-D1RA03395F-s2117 [file RA-011-D1RA03395F-s2117.xyz]

18
eq644          -678.446661395189   -678.446661395189
Co     -0.62070576255400   -1.30616337998400    0.00682324259400
 H     -1.27812322309700   -1.57013000862700   -1.29700794675100
 C     -1.09373150063100    0.32609781333500   -0.48429834586000
 O     -1.44611938853100    1.36529178609000   -0.88057431805100
 C      0.23783718541400   -0.96429314054000    1.54723398360800
 O      0.79144362128500   -0.75742628277300    2.54961447492300
 C      0.66759579641600   -2.15227015718000   -0.85661205407500
 O      1.47200111094900   -2.72881130552700   -1.47508029166300
 C     -1.70319860136900    1.39361786973900    2.51918524434800
 O     -2.30633572932200    0.58113835696600    3.08643964763100
 C     -1.66463972591300   -3.02242300852100    0.71615300066300
 C     -2.47586917429600   -1.90055035023500    0.87247371197600
 H     -1.78597701943000   -3.68082125262500   -0.13393001940700
 H     -2.56714533959500   -1.42297079728600    1.83887820754500
 H     -3.24096143342800   -1.66824478049000    0.14337655909500
 H     -1.11531606072500   -3.42029307023200    1.55979067092500
 H      1.27900247455600   -3.68790436400600    2.10298763650500
 H      1.14238549049100   -3.60510365156300    1.37844415675100
