# Supplementary material for: Mining hydroformylation in complex reaction network via graph theory
Source: RSC Adv. 2021 Jul 1;11(38):23235–40. doi: 10.1039/d1ra03395f (PMC9036754; doi:10.1039/d1ra03395f)
Supplement: RA-011-D1RA03395F-s2118 [file RA-011-D1RA03395F-s2118.xyz]

18
eq645          -678.467608947615   -678.467608947615
Co     -0.27089025494200   -0.03372882167800   -0.36964301892500
 H      0.08272339286400   -1.42675714723300   -0.00431733245800
 C     -0.72966222762100    1.65741578744900   -0.76725557387600
 O     -1.03932536906600    2.75329144526400   -0.99472621728100
 C     -1.78834073721800   -0.83017803311200   -0.86296929643900
 O     -2.75211054983800   -1.39679355341700   -1.18932254563900
 C      0.14487492659200    0.24458955215900    1.34072643575700
 O      0.47759771413900    0.40359479830000    2.44602969232300
 C      1.15606930787000   -0.25131535489700   -1.43105391613900
 O      2.11093749510000   -0.44598666267800   -2.06842523895300
 C      2.31947290821800    2.83326005741300   -1.17985995796500
 C      2.27402933075200    2.38533497618800    0.08336211333100
 H      1.73902626452800    3.69296493308300   -1.49650887694900
 H      2.83375939259700    1.51053162922900    0.39714661789100
 H      1.65807464126100    2.86670665382800    0.83615373913700
 H      2.92031231219900    2.33576489376700   -1.93325760837000
 H      0.74355213588600    2.01907567591800   -3.20741283335000
 H      0.24624107749100    1.52306932030100   -3.44629880643000
