# Supplementary material for: Mining hydroformylation in complex reaction network via graph theory
Source: RSC Adv. 2021 Jul 1;11(38):23235–40. doi: 10.1039/d1ra03395f (PMC9036754; doi:10.1039/d1ra03395f)
Supplement: RA-011-D1RA03395F-s2119 [file RA-011-D1RA03395F-s2119.xyz]

18
eq646          -678.467730204295   -678.467730204295
Co      1.40638274010800   -0.19863670483000    0.15983631981400
 H     -0.97146289779900   -0.84406645671500   -0.63045868764900
 C      1.06233193161100    0.31635198367300    1.83908892925600
 O      0.80989807300900    0.64492815910000    2.92566376986900
 C     -0.50874917650500    0.05100489870200   -0.15872979132400
 O     -1.19439272562200    1.03595685910400    0.09850536868000
 C      1.54271655347700    1.11007368613600   -1.03974230293100
 O      1.60257260241300    1.99380189780400   -1.79522448837500
 C      3.19052952337900   -0.46027080708100    0.35578522302400
 O      4.33174364234900   -0.65855731316400    0.44583842161700
 C      1.28117000880200   -2.01225381731400   -0.92504814742300
 C      0.96024589670700   -2.24866255802600    0.41610033741200
 H      0.51508074931500   -1.86304808898100   -1.67627632827800
 H      1.68790409949200   -2.69300854304600    1.08363259220300
 H     -0.07000002103100   -2.30282735540400    0.74555565507500
 H      2.25375342748700   -2.29373971753700   -1.30932641257100
 H      2.49283913173000   -0.62999630523900   -2.70831679923500
 H      2.63623220991700   -0.52920514968000   -3.42883261275500
