# Supplementary material for: Mining hydroformylation in complex reaction network via graph theory
Source: RSC Adv. 2021 Jul 1;11(38):23235–40. doi: 10.1039/d1ra03395f (PMC9036754; doi:10.1039/d1ra03395f)
Supplement: RA-011-D1RA03395F-s2120 [file RA-011-D1RA03395F-s2120.xyz]

18
eq647          -678.462158657835   -678.462158657835
Co      0.12699487341900    0.57703367957000    0.03705167693000
 H      1.81706940042300    1.20695143576300   -0.49981227385100
 C      0.11584529088000   -0.69031199830200   -1.21443981615000
 O      0.12913273315300   -1.50960743222100   -2.04202211270500
 C     -1.19800617869800    1.57834308247700   -0.56613831003100
 O     -2.11679616002000    2.23282561091100   -0.87119136862200
 C      0.13667733768000   -0.43867661456200    1.48172870410500
 O      0.04838706913100   -1.05231723543700    2.47179845935500
 C      3.17002254859900   -1.01742792167700    0.57783541507100
 O      3.37622284792800   -1.03662023199800   -0.56321443258900
 C      0.65651559616200    2.08349645237300    1.17605700285100
 C      1.87562493464200    2.04390298017100    0.26911983685100
 H      0.85661477509800    1.84932260156400    2.21755792025900
 H      1.97458405707800    2.94078683235300   -0.34017694639200
 H      2.79457822626100    1.83770898636400    0.81633052157300
 H      0.05808976709300    2.98599177699900    1.09353773860200
 H      0.83323084958200    1.81998560942200   -2.43613442891000
 H      1.34983061909000    2.03676062223100   -2.92382916738600
