# Supplementary material for: Mining hydroformylation in complex reaction network via graph theory
Source: RSC Adv. 2021 Jul 1;11(38):23235–40. doi: 10.1039/d1ra03395f (PMC9036754; doi:10.1039/d1ra03395f)
Supplement: RA-011-D1RA03395F-s2121 [file RA-011-D1RA03395F-s2121.xyz]

18
eq648          -678.462539700458   -678.462539700458
Co      0.12987210934300    0.56422086271300   -0.01701019431900
 H      1.81392157472900    1.20117348740400   -0.56721871680200
 C      0.08928988159900   -0.66778686515800   -1.30669313962600
 O      0.07704833323400   -1.46007166500700   -2.15898597493400
 C     -1.20862906883800    1.58355607919700   -0.55906870132700
 O     -2.13493415787300    2.24666132346600   -0.81935876357700
 C      0.16770162494900   -0.49401553994600    1.39217871985500
 O      0.11138783161200   -1.14383502734800    2.36248830871300
 C      3.04034904350000   -1.18455731710500   -0.04052549659600
 O      3.56428698517300   -0.72418416072300    0.88618037337800
 C      0.68887064560800    2.03572759253600    1.15400356799200
 C      1.87100270798100    2.04279043853700    0.19929937333000
 H      0.93240461949300    1.76450817891300    2.17727850526200
 H      1.91330334283300    2.94489454397100   -0.40833982328700
 H      2.81696272028500    1.86314670150100    0.70776559750200
 H      0.07816320137900    2.93338107923700    1.12979315895100
 H      0.77252683473800    1.85932833872200   -2.47740480946800
 H      1.28109035777700    2.08321018510000   -2.97032356607900
