# Supplementary material for: Mining hydroformylation in complex reaction network via graph theory
Source: RSC Adv. 2021 Jul 1;11(38):23235–40. doi: 10.1039/d1ra03395f (PMC9036754; doi:10.1039/d1ra03395f)
Supplement: RA-011-D1RA03395F-s2122 [file RA-011-D1RA03395F-s2122.xyz]

18
eq649          -678.460555309444   -678.460555309444
Co      0.18612823780500    0.26980825600000   -0.06348618288100
 H      0.05026004342900    3.07608226369900    0.98344446912300
 C      0.74697211444600    0.83247838094500   -1.63499441153300
 O      1.19582986864300    1.15094250139600   -2.66711053295300
 C     -1.35024627853400   -0.46526105883800   -0.58612743433900
 O     -2.36748783342200   -0.91990324221700   -0.92503910104200
 C      0.84189013768900   -1.05439060808700    0.91203530297600
 O      1.37118328053700   -1.91885210395800    1.49286916011100
 C      1.68678451040400    4.04982961520200   -1.32550340482800
 O      0.55840148119700    4.28717021326300   -1.19935277647900
 C      0.23281106606100    2.06878301799500    1.35387446523600
 C      1.49955444691500    1.44748944171300    0.78855159946300
 H      0.20703736974400    2.04015956172400    2.44166718221700
 H      2.15553921951300    0.99687763683000    1.52745947411700
 H      2.07417005994600    2.08390644585900    0.11997381703900
 H     -0.70698705710900    1.49865293409300    1.05107012442800
 H     -1.56558732445200    2.28541271719700   -0.97792391224200
 H     -1.91178965083600    2.93566684329300   -0.88673077472800
