# Supplementary material for: Mining hydroformylation in complex reaction network via graph theory
Source: RSC Adv. 2021 Jul 1;11(38):23235–40. doi: 10.1039/d1ra03395f (PMC9036754; doi:10.1039/d1ra03395f)
Supplement: RA-011-D1RA03395F-s2123 [file RA-011-D1RA03395F-s2123.xyz]

18
eq65           -678.467718854946   -678.467718854946
Co      0.02484703208300    0.70340904139400   -0.04411534932800
 H      1.45993743816000    0.45071216779500    0.22834277010600
 C     -1.70491554394600    1.00461078649700   -0.42275388713000
 O     -2.81834911175600    1.19100562103600   -0.69507225157500
 C     -0.07737178092700    0.37744038588500    1.71156269227400
 O     -0.08646684887900    0.12410221940200    2.84861160820100
 C      0.22146636220300   -0.76801526542400   -1.03266168443000
 O      0.37083532389300   -1.76137012106200   -1.62262467449200
 C      0.67464801674700    2.28324855834200   -0.55603245355800
 O      1.14296476775900    3.30580384401400   -0.85792624418100
 C     -2.15865205498100   -1.97207082960500    0.80481882106100
 C     -2.95165322295600   -1.24497128307900    1.60505463858100
 H     -2.38852341199300   -2.11726749389900   -0.24579356434300
 H     -2.70630629632700   -1.08119009922100    2.64841419397400
 H     -3.85058470120400   -0.76753893854600    1.23146268928000
 H     -1.24279535210600   -2.42430479455800    1.17091855605100
 H     -2.39152069246800    1.50471561223700    2.39378057472400
 H     -2.97711219756400    1.78351261410500    2.03511185625400
