# Supplementary material for: Mining hydroformylation in complex reaction network via graph theory
Source: RSC Adv. 2021 Jul 1;11(38):23235–40. doi: 10.1039/d1ra03395f (PMC9036754; doi:10.1039/d1ra03395f)
Supplement: RA-011-D1RA03395F-s2124 [file RA-011-D1RA03395F-s2124.xyz]

18
eq650          -678.462100831442   -678.462100831442
Co      0.47957275479500    0.64047871569500   -0.40402213943700
 H      0.90196472273900    3.37456863184000    0.91813454975900
 C      1.74999563974900    0.93186677533200   -1.59276559396000
 O      2.64685333129900    1.03882573359200   -2.33381449181500
 C     -0.90529132836300    0.43130866207600   -1.50543138255000
 O     -1.82231333824500    0.31718446249900   -2.21422211408000
 C      0.24622623219300   -0.78676537426600    0.61408306404700
 O      0.18927098786600   -1.75591080140900    1.26457088415800
 C      0.25371992931400    3.76508197612000   -1.90011944594500
 O     -0.89608323661500    3.76019276795700   -1.74860438063600
 C      0.57376937702100    2.35579514027900    1.12114254580900
 C      1.69638569409500    1.34209674631200    0.96443336636800
 H      0.08065111985500    2.28963707678900    2.08960872632000
 H      1.86567060693100    0.71237442749000    1.83278715586300
 H      2.63292310442600    1.75598371693400    0.60180416676300
 H     -0.26957220380700    2.18515427673100    0.37854805263100
 H     -2.52124222204500    1.41663098871500    1.17278831320400
 H     -1.99803747924900    0.89034889338900    1.14575578716400
