# Supplementary material for: Mining hydroformylation in complex reaction network via graph theory
Source: RSC Adv. 2021 Jul 1;11(38):23235–40. doi: 10.1039/d1ra03395f (PMC9036754; doi:10.1039/d1ra03395f)
Supplement: RA-011-D1RA03395F-s2125 [file RA-011-D1RA03395F-s2125.xyz]

18
eq651          -678.409669895053   -678.409669895053
Co     -0.71454117503400   -1.65656879436000   -0.02117899735500
 H     -2.38833996351300   -1.37303225044500    1.99503925618600
 C     -0.67047134023100   -0.47875631574300   -1.41895137095600
 O     -0.26824826449300   -0.99765561997100   -2.45234885725400
 C     -2.37490598956200   -1.13910015680900    0.92835263605400
 O     -2.48140675386000   -2.14380052792200    0.04503304477300
 C      0.81280974662800   -1.05120312395300    0.57009007767600
 O      1.79474791641500   -0.59912029500000    1.02195759881100
 C     -0.90489228027000    1.76304695094500    1.29217118517500
 O     -1.50078125277600    1.92095393027800    0.23205047147600
 C     -0.87407722904600    1.10772116649900    2.62050118977200
 C      0.27044927946800    2.08412302409500    2.12072959391100
 H     -1.54549199442000    1.45853550799900    3.39403559902100
 H      1.22086075544600    1.63152374343300    1.86418282366400
 H      0.33560937064500    3.06247759634300    2.57874881974000
 H     -0.63175668279800    0.05302460806100    2.67116760585100
 H     -1.08225633993000    0.53608685871800   -1.31127718358800
 H     -2.69057460900100   -0.13521042641000    0.63773005497900
