# Supplementary material for: Mining hydroformylation in complex reaction network via graph theory
Source: RSC Adv. 2021 Jul 1;11(38):23235–40. doi: 10.1039/d1ra03395f (PMC9036754; doi:10.1039/d1ra03395f)
Supplement: RA-011-D1RA03395F-s2126 [file RA-011-D1RA03395F-s2126.xyz]

18
eq652          -678.525875924108   -678.525875924108
Co     -0.04866885798300    0.54773277072300   -1.08402505246400
 H      0.02441110298300   -3.45064193437500   -0.57214269167600
 C      0.97463569623500    1.03429156778400   -2.44025639413700
 O      1.56065252491800    1.37972084323500   -3.38924563419400
 C     -1.58857185500500    1.11275746165300   -0.49887502375000
 O     -2.65037343033600    1.50743796084300   -0.19072900283300
 C      0.96038767411500    0.96843020498700    0.32712657861000
 O      1.58905280329000    1.21077881689200    1.27800631087500
 C     -0.27553871273900   -2.40345795880000   -0.44889355346700
 O      0.42057712764400   -1.52513570158100   -0.99088209828200
 C     -1.53538418086500   -2.09778554331600    0.29735287419600
 C     -2.68859001240000   -1.96596221256200   -0.72552932225400
 H     -1.40754197573500   -1.14727649612000    0.82098709949500
 H     -2.41602791072300   -1.25225142951300   -1.50550868427300
 H     -2.91314531956900   -2.92634245347800   -1.19312538444600
 H     -1.75226384051500   -2.88386477379700    1.02070252251000
 H     -3.58222386200000   -1.59537289723200   -0.22365821668400
 H     -0.95745528277000    0.28604534802200   -2.24316710131700
