# Supplementary material for: Mining hydroformylation in complex reaction network via graph theory
Source: RSC Adv. 2021 Jul 1;11(38):23235–40. doi: 10.1039/d1ra03395f (PMC9036754; doi:10.1039/d1ra03395f)
Supplement: RA-011-D1RA03395F-s2127 [file RA-011-D1RA03395F-s2127.xyz]

18
eq653          -678.426760094516   -678.426760094516
Co     -0.39231954894000    0.48022824910700   -0.08043933382300
 H     -1.57069976528700    1.18563609619100   -0.66964135319200
 C      1.16930063588200   -0.22420174788800    0.43433110955500
 O      2.19992728129600   -0.67235964020100    0.73708469961000
 C     -0.25756718041800    2.06182499452600    0.68225288326000
 O     -0.19335335291300    3.13378361779300    1.13544956867300
 C     -0.46751867667800   -0.20914407203500   -1.69585216972100
 O     -0.54383319077300   -0.64014468673400   -2.77754443811500
 C     -0.01221119372900    0.08189463726100    3.43143505625400
 O     -0.09340160589400   -1.07393255791800    3.47151231688900
 C     -0.15572815740300   -3.11689714858700    1.11718721455400
 C     -0.25361078468500   -3.07192610606900   -0.21960622709500
 H      0.80517693531700   -3.09204210271700    1.61828280341500
 H     -1.21558848520500   -3.06496228932400   -0.72156090276000
 H      0.62650596427400   -3.01350277366500   -0.85162052301300
 H     -1.03402907719700   -3.14761212075500    1.75236858969900
 H     -1.40379504035400   -0.81957478427100    0.70616221001200
 H     -1.64517766954100   -0.17731688315400    1.07523633674900
