# Supplementary material for: Mining hydroformylation in complex reaction network via graph theory
Source: RSC Adv. 2021 Jul 1;11(38):23235–40. doi: 10.1039/d1ra03395f (PMC9036754; doi:10.1039/d1ra03395f)
Supplement: RA-011-D1RA03395F-s2128 [file RA-011-D1RA03395F-s2128.xyz]

18
eq654          -678.409425420661   -678.409425420661
Co     -0.08917998149600    0.35871630116900    0.52302659588300
 H     -1.74648419818900    1.32121632736700    3.03874668928400
 C      0.32992777282500    0.95461465506300   -1.13678598474300
 O      0.60368452887500    1.33381886163200   -2.19849553194400
 C      1.54010087069900    0.50270809211100    1.32508977200100
 O      2.55011581821200    0.45502783347900    1.89301376560100
 C     -0.29139769260800   -1.45039716129700    0.04151936471600
 O      0.35988433013400   -2.47114696161800    0.00208943611100
 C     -1.50553207838000   -0.66955846279700   -0.10051630625100
 O     -2.68670788241300   -0.75712207476900   -0.41572105844400
 C     -0.71518332486900   -0.44598749246100    2.30703394141500
 C     -0.89741882376600    0.69064385290000    3.31279571421400
 H     -1.65240875937700   -0.99779954697000    2.19823041428400
 H     -0.01096592448600    1.32875215453300    3.38075707455900
 H     -1.09019809875900    0.27760775866100    4.30761304804900
 H      0.05279585870600   -1.15371628050700    2.62885011974800
 H     -1.16942963443600    1.80402489692500    0.86796302111500
 H     -0.49143590121700    2.13685909041800    1.02913348768400
