# Supplementary material for: Mining hydroformylation in complex reaction network via graph theory
Source: RSC Adv. 2021 Jul 1;11(38):23235–40. doi: 10.1039/d1ra03395f (PMC9036754; doi:10.1039/d1ra03395f)
Supplement: RA-011-D1RA03395F-s2129 [file RA-011-D1RA03395F-s2129.xyz]

18
eq655          -678.375702843695   -678.375702843695
Co     -0.24462686637200   -0.26072145367700   -0.13994623123300
 H      0.65616719975600   -0.75831359405500    0.99958026015400
 C     -1.82543385879800    0.23592070010000   -1.04627974365300
 O     -2.35808967564100    0.75710571044200   -2.02238191548000
 C     -0.09558480228900    1.14942502368700    0.92138694863500
 O      0.08075596140200    2.02503878054800    1.66741684405300
 C     -0.21683685829300   -2.01150878351900   -0.40983289842300
 O     -0.11818720313300   -3.16238181090900   -0.54748846219400
 C     -2.14392396373400   -0.35048083218600    0.23387671145500
 O     -2.91000472955300   -0.72450788364000    1.09264355153000
 C      1.73826379293900    0.25561957758300   -1.06801411697500
 C      0.78542283792400    0.15171469111400   -2.05766049140700
 H      2.38339837640700   -0.57267505963400   -0.80757724669700
 H      0.26956942578900    1.02137909929300   -2.44055835906600
 H      0.65694743568200   -0.76411218278200   -2.62076003351800
 H      1.99869771946900    1.22514413128000   -0.66002459066300
 H      0.11138830353600    3.03817827762400   -1.20678646394500
 H     -0.54069096052600    2.70810912429000   -1.33910866945700
