# Supplementary material for: Mining hydroformylation in complex reaction network via graph theory
Source: RSC Adv. 2021 Jul 1;11(38):23235–40. doi: 10.1039/d1ra03395f (PMC9036754; doi:10.1039/d1ra03395f)
Supplement: RA-011-D1RA03395F-s2130 [file RA-011-D1RA03395F-s2130.xyz]

18
eq656          -678.390854838029   -678.390854838029
Co     -0.07055095205500    0.48125932787500   -0.75859730646500
 H     -0.28768239996400   -1.15141896421600   -1.22227068548500
 C      0.80065201633300    1.96127213996500   -0.47839418766700
 O      1.41308326596800    2.92716232957700   -0.25176032819000
 C     -1.30569788003300    1.00712563985600   -2.09046720530300
 O     -2.42870865549600    1.37820560924000   -2.42606059137700
 C     -1.14026651506300    0.32390437369800    0.73213549803000
 O     -1.92204360109900    0.30073083259900    1.58923679723200
 C      0.00534996548400    0.75615348950500   -2.65150648844400
 O      0.77986480851000    0.50840582683700   -3.55666075902300
 C      0.78540849846000   -1.52512242301300   -0.85651480361300
 C      1.60071176505600   -0.46315086417700   -0.21175180214700
 H      1.20092272185400   -1.89163865259900   -1.79318692237300
 H      1.72883362365900   -0.51727011156200    0.86222052109100
 H      2.47158651511000   -0.12610283491700   -0.76164384379600
 H      0.47818307237200   -2.32172687394300   -0.18177283201600
 H     -2.39676436823100   -2.05567624416300   -0.90698194284100
 H     -2.48253868371400   -1.39004896111600   -1.22594804686700
