# Supplementary material for: Mining hydroformylation in complex reaction network via graph theory
Source: RSC Adv. 2021 Jul 1;11(38):23235–40. doi: 10.1039/d1ra03395f (PMC9036754; doi:10.1039/d1ra03395f)
Supplement: RA-011-D1RA03395F-s2131 [file RA-011-D1RA03395F-s2131.xyz]

18
eq657          -678.444098065515   -678.444098065515
Co     -0.86477676016700    0.64574162289200    0.33037185821900
 H     -1.41246767442600   -0.81856960707100    2.60830884424500
 C      0.30200126666200    1.88404728944300   -0.30028994867200
 O      1.05627529792400    2.65359507824300   -0.73547644620300
 C      0.34823969438100   -0.53144386907000    1.25709000780500
 O      1.31492006520700   -1.23674061764700    1.08597579817300
 C     -1.04094765732000   -0.60022509332300   -0.89184474358100
 O     -1.15834933715400   -1.42756041443100   -1.70437753115500
 C     -0.66888236424800   -0.12113688899200    2.22416624823500
 O     -0.80563704772100    1.17972573719100    2.32089600195400
 C     -3.00644981248600    0.83525397143600    0.30509180517300
 C     -2.45455185122200    2.09302639598800    0.11430550081400
 H     -3.44501850785500    0.29028475273000   -0.52214918343900
 H     -2.25074374035600    2.73130215134200    0.96374290772900
 H     -2.41944976637300    2.54070318091200   -0.86972554249000
 H     -3.25579936542000    0.49547882568400    1.30301952913800
 H     -2.22347998660100    1.13441951025600   -2.88352434109100
 H     -1.61867863909100    1.41767048253000   -2.55993942719200
