# Supplementary material for: Mining hydroformylation in complex reaction network via graph theory
Source: RSC Adv. 2021 Jul 1;11(38):23235–40. doi: 10.1039/d1ra03395f (PMC9036754; doi:10.1039/d1ra03395f)
Supplement: RA-011-D1RA03395F-s2132 [file RA-011-D1RA03395F-s2132.xyz]

18
eq658          -678.367703514414   -678.367703514414
Co      0.66138233933400    0.20893800576100    0.67136963942700
 H      1.78552682094200    0.09046313696000   -0.33244198089300
 C     -0.79929230413600    0.13049327637900    1.75871854553100
 O     -1.71511886500800    0.03472053560700    2.46251030706300
 C      1.10810886716700    1.97303966149100    0.70545056192300
 O      1.39609409792500    3.08804385053700    0.57568936040400
 C      0.11056249259500   -1.27671787128400   -0.31511031185200
 O     -0.00594291244300   -2.49028292875300   -0.42540889801700
 C     -0.20861560939500   -0.03719225411700   -0.99228851051300
 O     -0.64993869694000    0.59697311663200   -1.92563786837900
 C     -1.89726525225300    3.07591423581100    1.26782147703700
 C     -2.02234149908400    2.48629297776400    0.06899826835200
 H     -1.20234932735600    3.89363632699400    1.42422598228000
 H     -2.70700836190400    1.65916963914900   -0.09196228916300
 H     -1.43411632562100    2.79067442936400   -0.78905441032200
 H     -2.47503809207900    2.74759319465200    2.12473142559400
 H      1.73291595357000   -0.74832017660500    1.75212978353800
 H      1.78721962589100   -0.05353116677600    2.10122314912400
