# Supplementary material for: Mining hydroformylation in complex reaction network via graph theory
Source: RSC Adv. 2021 Jul 1;11(38):23235–40. doi: 10.1039/d1ra03395f (PMC9036754; doi:10.1039/d1ra03395f)
Supplement: RA-011-D1RA03395F-s2133 [file RA-011-D1RA03395F-s2133.xyz]

18
eq659          -678.438256236794   -678.438256236794
Co     -0.29515309003800    0.94559888953500   -0.21628793453600
 H     -2.07072031485500   -1.66488972980700    0.52326619008700
 C     -0.19302413279700   -0.14219828924700   -1.62822763716400
 O     -0.13655338955000   -0.85811943866500   -2.54787299328900
 C     -0.19429122798800   -0.53671246942000    0.88667941445500
 O      0.79280101387600   -1.14729484677400    1.26983148055300
 C      1.22994658181100    1.58877231889600    0.49313114174400
 O      2.20517226004700    2.03006609663100    0.94789316459100
 C     -1.62217212713700   -0.97228012334600    1.25199500427200
 O     -2.21880450138900   -0.58128696106300    2.25413717828700
 C     -2.29066565937200    1.49494869282200   -0.30437956515400
 C     -1.65631321155800    2.17279603479900    0.74734583132200
 H     -2.41459142862900    1.97322724895800   -1.27137682940500
 H     -1.78819333494200    1.83725943422000    1.76916897050100
 H     -1.30846585413600    3.19252198539800    0.62207895014300
 H     -2.96084588985000    0.66692305899300   -0.11085448191900
 H      0.37333312302300    0.83549582242700    3.28067268704200
 H     -0.13106345495500    1.33251967997400    3.06153708485100
