# Supplementary material for: Mining hydroformylation in complex reaction network via graph theory
Source: RSC Adv. 2021 Jul 1;11(38):23235–40. doi: 10.1039/d1ra03395f (PMC9036754; doi:10.1039/d1ra03395f)
Supplement: RA-011-D1RA03395F-s2134 [file RA-011-D1RA03395F-s2134.xyz]

18
eq66           -678.447407370703   -678.447407370703
Co     -0.10320491228700   -0.37469726900300    0.29815670876800
 H      1.34593001645500   -0.23802551418300    0.08533940961100
 C     -1.88257049359200   -0.52492954049900    0.49118769833200
 O     -3.03276479798500   -0.62595852798900    0.63062486395900
 C      0.15268391880700   -1.33274212881300   -1.16394297257700
 O      0.42097044243800   -1.95166576284400   -2.11623634685400
 C      0.07467438142700    1.38579433549900    0.26748787628600
 O      0.29046672342700    2.53220168890500    0.25096220013800
 C      3.50374282509300   -0.81386067260500    0.96161932631400
 O      3.69939501901600    0.20500262942000    1.47975234151100
 C      0.35624310754500   -0.63903944538900    2.35137321728200
 C      0.42579323807000   -1.87319294260000    1.70217102647600
 H      1.25208183989800   -0.06340078378600    2.54756788455200
 H     -0.39251718259200   -2.57940588781400    1.76227780586500
 H      1.37870305284200   -2.27167560881500    1.37587634659000
 H     -0.51743432644900   -0.36375998664300    2.92840679604100
 H      2.82751669177900    1.25171958409200   -1.45155754773300
 H      2.31022896285200    0.71944275558300   -1.44686733652000
