# Supplementary material for: Mining hydroformylation in complex reaction network via graph theory
Source: RSC Adv. 2021 Jul 1;11(38):23235–40. doi: 10.1039/d1ra03395f (PMC9036754; doi:10.1039/d1ra03395f)
Supplement: RA-011-D1RA03395F-s2135 [file RA-011-D1RA03395F-s2135.xyz]

18
eq660          -678.421089169239   -678.421089169239
Co      0.48095480693000    0.55855117092500    0.88485372331400
 H      1.60888389241900    1.12066841663100    1.75692360604700
 C     -0.99092174558900   -0.01582256360400   -0.29814593076600
 O     -1.14554806792700   -1.10756108549300   -0.84295000559500
 C      1.36523745469500    1.33379782341300   -0.38529342582400
 O      1.95677659077300    1.89520578164600   -1.21346475525900
 C      1.29844926694100   -1.09107985420700    0.82087835253500
 O      1.81875914004400   -2.11989603238900    0.76537744917300
 C     -2.00989057876600    1.13444764834800   -0.47801932649500
 O     -2.71148256350700    1.25898353517200   -1.48372462028400
 C     -0.45107216928100    2.33650872278000    1.00167934739300
 C     -1.92762614498900    2.09455259488200    0.68230636213100
 H     -0.03365593935500    3.10092972345100    0.34631075249100
 H     -2.41958346486500    1.62409157096600    1.54282344151600
 H     -2.45816807548900    3.01664963178800    0.44336380611800
 H     -0.27583411278500    2.63491440973100    2.03302984062900
 H     -0.63043741930500    0.04079720739200    2.01584190577500
 H     -0.01005791875300    0.35416928808300    2.44917370821400
