# Supplementary material for: Mining hydroformylation in complex reaction network via graph theory
Source: RSC Adv. 2021 Jul 1;11(38):23235–40. doi: 10.1039/d1ra03395f (PMC9036754; doi:10.1039/d1ra03395f)
Supplement: RA-011-D1RA03395F-s2136 [file RA-011-D1RA03395F-s2136.xyz]

18
eq661          -678.422995421635   -678.422995421635
Co      0.36846636483100    0.47699765062400    1.08914940623000
 H      2.22313867686000    1.77981162873000    0.52739002459100
 C     -0.92214346636900    0.00195130985000   -0.17858377008200
 O     -1.08925648650100   -1.13639135835700   -0.58199066547300
 C      1.40739013164800    1.36918411978800   -0.12781555294800
 O      1.36044808249300    1.58353848184100   -1.33023980469900
 C      1.31272054809700   -1.07684000579600    0.87924323715300
 O      1.93321527603000   -2.03258563939800    0.67236493207800
 C     -1.81224442546800    1.22036213420700   -0.57391231661100
 O     -2.29360384614800    1.34697441112300   -1.69250198056500
 C     -0.50376825632100    2.25089912306900    1.20741602712400
 C     -1.90262306156200    2.16959574800900    0.59909771808500
 H      0.06421606996700    3.04872508871800    0.72514468672700
 H     -2.60515742395200    1.72697852896900    1.31700479515200
 H     -2.30271922410500    3.12879218835200    0.27131356706600
 H     -0.51753184373800    2.45055924937300    2.28587947455300
 H     -0.83392395049700    0.25335935103300    2.42612882465300
 H     -0.42184021407300   -0.39200402061100    2.52587562808700
