# Supplementary material for: Mining hydroformylation in complex reaction network via graph theory
Source: RSC Adv. 2021 Jul 1;11(38):23235–40. doi: 10.1039/d1ra03395f (PMC9036754; doi:10.1039/d1ra03395f)
Supplement: RA-011-D1RA03395F-s2137 [file RA-011-D1RA03395F-s2137.xyz]

18
eq662          -678.416098158077   -678.416098158077
Co      0.29478673402800   -0.72018475302200    1.10431213989400
 H      0.67394627961000   -1.01596062792800   -0.27159717463000
 C      0.01732821080100    0.90184172052700    0.39705675527100
 O     -0.14640307289000    1.92240324588300   -0.13929491583400
 C     -0.75285014863400   -2.15110466411600    0.84213059282700
 O     -1.41172970937100   -3.07925216513500    0.59395838296800
 C      2.01100680123000   -1.08774604211300    1.50019727921700
 O      3.13610671150600   -1.34251441713700    1.65491271112500
 C     -3.13212230312100    0.76890378730500   -1.01281846806600
 O     -3.37728368078600    1.90143990962100   -1.39900329968300
 C     -2.51653543689200   -0.54709970009900   -1.29918203955100
 C     -3.19076552624800   -0.21260999219900    0.09627035174500
 H     -1.43437326415500   -0.61860909999400   -1.32615151033000
 H     -4.12444162827200   -0.70820154290200    0.32969354474600
 H     -2.52713649658900   -0.07174514081800    0.94266061760000
 H     -3.02924646271800   -1.25326390731900   -1.93966804674300
 H     -0.64335676655200   -0.28752844138200    2.46644298092700
 H      0.07733067365400   -0.41119886802200    2.78659963139700
