# Supplementary material for: Mining hydroformylation in complex reaction network via graph theory
Source: RSC Adv. 2021 Jul 1;11(38):23235–40. doi: 10.1039/d1ra03395f (PMC9036754; doi:10.1039/d1ra03395f)
Supplement: RA-011-D1RA03395F-s2138 [file RA-011-D1RA03395F-s2138.xyz]

18
eq663          -678.447376098538   -678.447376098538
Co      1.29857435205000   -0.71300661933100   -1.02290694289400
 H     -0.92130800056600   -0.56237369689400   -0.46081046479900
 C      1.67823138159800   -0.82436541892300    0.66307920314800
 O      1.92655410456200   -0.86327944669900    1.79901606337900
 C      1.45994128965000    1.19240552707600   -0.79173863439700
 O      2.05977082780300    1.93850406417800   -0.03265719658200
 C      1.10094991175900   -2.48238670608400   -1.25274525356300
 O      0.94618273805900   -3.62691850980200   -1.39536591681600
 C      0.10233517203500    0.86619843424100   -2.71317171501400
 O      0.70353192962000    1.81714648085900   -1.84651753780600
 C      0.97363149464500   -0.35500215025100   -3.18873919686200
 C      0.61685797883000    0.84665240883600   -4.09950024574700
 H      0.47407681850300   -1.27672543193700   -3.44595322918600
 H      1.41998577072500    1.53909418269300   -4.30709070063900
 H     -0.06638317575700    0.63967108900700   -4.90936854483600
 H      2.04322496784100   -0.41271648042300   -2.94514592156300
 H     -1.65628607533700   -0.48440907191700   -0.57509975948700
 H     -0.94087993805900    0.66470507559900   -2.51286218204500
