# Supplementary material for: Mining hydroformylation in complex reaction network via graph theory
Source: RSC Adv. 2021 Jul 1;11(38):23235–40. doi: 10.1039/d1ra03395f (PMC9036754; doi:10.1039/d1ra03395f)
Supplement: RA-011-D1RA03395F-s2139 [file RA-011-D1RA03395F-s2139.xyz]

18
eq664          -678.501459351122   -678.501459351122
Co      0.36153109491800    0.07042111589200    0.13804423580500
 H      2.20516439226700   -1.01180198795900   -2.33063387083900
 C      0.16227423066100    1.54371355560600    1.13967061029700
 O      0.04231536905700    2.50015406055900    1.78895144635000
 C     -0.78490513794800    0.52332186826700   -1.15746605308500
 O     -1.52161570117200    0.73442047111800   -2.03615797970400
 C     -0.21591103319900   -1.10511803020500    1.35643765602500
 O     -0.57181197493200   -1.95076633383900    2.07539952254800
 C      2.12168204213300    0.27245064600400   -0.11214701600000
 O      3.26872914314800    0.34878665648900   -0.30704791659000
 C      0.59179536201800   -1.63653855379600   -0.99899221091900
 C      1.19401716424100   -1.41981400029800   -2.38625578664900
 H     -0.40174442030800   -2.08469474725100   -1.07161124423300
 H      1.25101627250600   -2.38003198868600   -2.90941815940800
 H      0.59163381787600   -0.74177548262100   -2.99420976014300
 H      1.22618048893600   -2.29603017011200   -0.40491510872000
 H      2.45204429953300   -1.84979406244400    1.52818580241200
 H      2.77828580022200   -2.43882268718900    1.21587767520700
