# Supplementary material for: Mining hydroformylation in complex reaction network via graph theory
Source: RSC Adv. 2021 Jul 1;11(38):23235–40. doi: 10.1039/d1ra03395f (PMC9036754; doi:10.1039/d1ra03395f)
Supplement: RA-011-D1RA03395F-s2140 [file RA-011-D1RA03395F-s2140.xyz]

18
eq665          -678.497289780336   -678.497289780336
Co      0.98188776010900    0.54751817926600   -1.25943772293100
 H     -0.66349994849300    2.64427485919600    0.33419879524200
 C      0.21172453988100   -1.00621008648900   -0.87967469361700
 O     -0.32504600453400   -1.98999821742200   -0.57213482734000
 C      1.37402348341200    0.74681692001100   -3.03319423149600
 O      1.55758490130300    0.90952913039400   -4.16503848251100
 C      1.10635487587200    1.37443840929700    0.51154945680100
 O      1.70403404425700    2.09338992800500   -0.46638072484900
 C     -0.23327752490000    1.85121500571600    0.96537411945600
 O     -0.81789210593700    1.39665778814300    1.95781768122500
 C      1.95172239249100    0.56644091241300    1.45989496025900
 C      2.68261802075300    1.50812414817600    2.42559554102600
 H      2.68014778519500   -0.02051908427200    0.88753241407000
 H      1.95588432362700    2.07018157571500    3.01733157443400
 H      3.32152025084700    0.94238869218800    3.10456582136900
 H      1.30381520006500   -0.11907963525400    2.00995050996300
 H     -0.38110248052000    0.88995465786300   -1.54175216058200
 H      3.29548708265900    2.21425144187200    1.86098293666900
