# Supplementary material for: Mining hydroformylation in complex reaction network via graph theory
Source: RSC Adv. 2021 Jul 1;11(38):23235–40. doi: 10.1039/d1ra03395f (PMC9036754; doi:10.1039/d1ra03395f)
Supplement: RA-011-D1RA03395F-s2141 [file RA-011-D1RA03395F-s2141.xyz]

18
eq666          -678.421737240231   -678.421737240231
Co     -0.37462024558400    0.56220429059800   -0.87811119709200
 H     -1.40498522425300    0.70538682342300    0.20569941661300
 C      0.79626292805800    0.23318567743000   -2.17992419641400
 O      1.57915882035000    0.00182915967900   -3.01121562846700
 C     -1.78405713019200    1.10664315191100   -1.78258768925500
 O     -2.77620021144600    1.40457651507000   -2.31848022700900
 C      0.17741515747300   -0.59934297549300    0.31038709948500
 O      0.46561564130000   -1.39920243345800    1.11131272841800
 C      1.10293849441800    3.63386739649400   -0.12377218262200
 O      0.42122136959700    2.76382803362500   -0.46790888637500
 C      2.79292061602100    1.12019736582700    1.20293450583900
 C      3.09133480262800    0.75923481319900   -0.05354612129000
 H      2.48493261004500    0.39068847130800    1.94286476920600
 H      3.37875770435700    1.48485562327400   -0.80737749286200
 H      3.04758936958200   -0.27822266907100   -0.36715613124500
 H      2.82633622394600    2.15615750546000    1.52323889707000
 H     -0.08719549289400    1.62161103309900    1.87253578522900
 H      0.26719315416100    1.78065045350000    2.50516496943800
