# Supplementary material for: Mining hydroformylation in complex reaction network via graph theory
Source: RSC Adv. 2021 Jul 1;11(38):23235–40. doi: 10.1039/d1ra03395f (PMC9036754; doi:10.1039/d1ra03395f)
Supplement: RA-011-D1RA03395F-s2142 [file RA-011-D1RA03395F-s2142.xyz]

18
eq667          -678.534875219723   -678.534875219723
Co      0.51081750556700    0.52955845427500    0.22129564456900
 H      0.22265235433100   -3.37082414492100   -1.88539234146400
 C     -0.53452211602300    0.24105056001000   -1.14926592823800
 O     -1.15121123961500    0.11826875824800   -2.14045917435200
 C     -0.73320988036100    1.06083751807600    1.39266572458300
 O     -1.55199910617600    1.34775136728900    2.17073163347300
 C      1.62749130252000    1.92540565068100    0.18882454748600
 O      2.33220745983500    2.84333509917300    0.02578770657500
 C      1.87666450002900   -0.66918160212700   -0.42474862358000
 O      1.69090342105500   -1.05218079955700    0.97161363475100
 C      1.62385101696200   -1.78241321235500   -1.42969984646400
 C      0.49037232354000   -2.74130203887700   -1.03747862931000
 H      2.54564279915400   -2.35695065646200   -1.57012764342600
 H      0.79287417740200   -3.41242909756400   -0.22518306880200
 H     -0.41008398042600   -2.20319890272700   -0.73046332442400
 H      1.39591810458400   -1.30527460292600   -2.38545271070300
 H      1.15719163808000   -1.86292570160100    1.05887044415900
 H      2.86512092918100   -0.23144631901900   -0.51780620249700
