# Supplementary material for: Mining hydroformylation in complex reaction network via graph theory
Source: RSC Adv. 2021 Jul 1;11(38):23235–40. doi: 10.1039/d1ra03395f (PMC9036754; doi:10.1039/d1ra03395f)
Supplement: RA-011-D1RA03395F-s2143 [file RA-011-D1RA03395F-s2143.xyz]

18
eq668          -678.426883295110   -678.426883295110
Co      0.31161776019900   -0.13689553908700    0.52767906004000
 H      1.43604206613500    0.83715601623400    0.43065794143500
 C     -0.91576898422200   -1.43876080714400    0.54460167550300
 O     -1.71604747211000   -2.28257096559300    0.52635486477500
 C      1.42194549311500   -0.69422206523200    1.77371119198500
 O      2.22662576440600   -1.02088292581200    2.55270976144700
 C      0.44727627389200    0.12279808828300   -1.20928137918700
 O      0.62140785782900    0.32771822290600   -2.34426139730500
 C     -2.73988174346100    0.67189159803200   -1.22519801132500
 O     -3.25592306004100    0.96762334760900   -0.22974702420900
 C      0.39478244278200    3.26888858906800   -0.47019889656300
 C     -0.83511282893200    3.22706245601900   -1.00336005779600
 H      1.27084106440800    2.98940624736800   -1.04475637144000
 H     -1.71397426562700    3.48195331541400   -0.42016471765000
 H     -0.99424299594200    2.91571821609100   -2.03026117548200
 H      0.55981887202000    3.54392731382800    0.56592411408900
 H     -0.72250625195400    1.30077688309400    0.88231346772100
 H     -0.64594947109900    0.98033876831200    1.59181005965400
