# Supplementary material for: Mining hydroformylation in complex reaction network via graph theory
Source: RSC Adv. 2021 Jul 1;11(38):23235–40. doi: 10.1039/d1ra03395f (PMC9036754; doi:10.1039/d1ra03395f)
Supplement: RA-011-D1RA03395F-s2144 [file RA-011-D1RA03395F-s2144.xyz]

18
eq669          -678.421610934968   -678.421610934968
Co     -0.39046275697200   -0.33187420748300   -0.23471167089500
 H     -0.48762297920200   -1.66300368465800   -0.92211370840400
 C     -0.22024838833000    1.12150130254800    0.79367027457300
 O     -0.09317727876900    2.01866614391400    1.52477539219100
 C     -1.88494173990500   -0.97707069935300    0.41889736435700
 O     -2.79594531725000   -1.51814782300700    0.91089801005700
 C      1.29620540902500   -0.79003781970100   -0.37921627486700
 O      2.38453084544200   -1.21467712791600   -0.38917254362200
 C     -1.18117912124300    0.57256946171900   -3.30488130797900
 O     -0.94045585954400    0.72393646448900   -2.18142992641300
 C      1.10181510239700   -1.03317113942600    2.83983624986400
 C     -0.19413262923300   -1.12535196048800    3.17292000383800
 H      1.63258395538200   -1.87116594322800    2.40199859192800
 H     -0.73809005441500   -0.28038261522200    3.58156255683300
 H     -0.75294355154400   -2.04104599401500    3.01509563480200
 H      1.65750479309200   -0.11003942874500    2.96601283767900
 H      0.16539102454900   -3.62166480610800    1.23315046609000
 H      0.05389966449700   -2.96986198188900    0.89455623842700
