# Supplementary material for: Mining hydroformylation in complex reaction network via graph theory
Source: RSC Adv. 2021 Jul 1;11(38):23235–40. doi: 10.1039/d1ra03395f (PMC9036754; doi:10.1039/d1ra03395f)
Supplement: RA-011-D1RA03395F-s2145 [file RA-011-D1RA03395F-s2145.xyz]

18
eq67           -678.467689112721   -678.467689112721
Co     -0.14133571691700    0.50566736162000   -0.24960213955100
 H      0.05918339079000    1.81951673910100   -0.90713124202100
 C     -0.43888493721400   -1.08089131972200    0.53999327872200
 O     -0.66273408884500   -2.10056186489200    1.04860701039000
 C      1.49076344227900    0.88977954497000    0.38106083994400
 O      2.53367348216300    1.21520978381200    0.78408604856200
 C     -0.25590903435400   -0.02952624059400   -1.94687705380900
 O     -0.30228557310800   -0.33469238197600   -3.06987985072500
 C     -1.45200147518000    1.40386121952100    0.55609319521600
 O     -2.26343208633800    2.03350374708900    1.10643911666100
 C      1.07086566295700   -0.41806853010600    3.38703011408500
 C      0.09837892306200    0.49958491614400    3.28452101104000
 H      2.11627115478200   -0.14401648166000    3.29593619945800
 H     -0.95021492218800    0.22895735507900    3.35482408774500
 H      0.32091628131700    1.54639217772800    3.10605826853400
 H      0.84531834532800   -1.46761152831700    3.54123082524000
 H      2.34338289682200   -1.84172827117400    0.64044922541900
 H      2.21398557392400   -1.72412223790000    1.36141850810200
