# Supplementary material for: Mining hydroformylation in complex reaction network via graph theory
Source: RSC Adv. 2021 Jul 1;11(38):23235–40. doi: 10.1039/d1ra03395f (PMC9036754; doi:10.1039/d1ra03395f)
Supplement: RA-011-D1RA03395F-s2146 [file RA-011-D1RA03395F-s2146.xyz]

18
eq670          -678.494505037958   -678.494505037958
Co     -0.09176368210700    0.53033156770600   -0.00826916847400
 H      1.41236355224300   -3.20683839400200   -1.95998922481000
 C     -0.14849156587700    0.73473034638100    1.73993615955100
 O     -0.11133479089100    0.90835006274100    2.89049335750600
 C      0.38689438900400    0.98648932154300   -1.64116660383300
 O      0.76774439989000    1.31836627570700   -2.68987236151100
 C     -1.52910048699300   -0.46979286968300   -0.32414218216500
 O     -2.44162983922900   -1.15901521961500   -0.54255398390600
 C      3.51571189681300    0.17604454202500    0.27433652280100
 O      3.54665477678700    0.09151593641100   -0.88247453542100
 C      1.23947780854100   -2.17367222712200   -0.05424559728400
 C      1.20116364255800   -2.20394236550000   -1.58507142909400
 H      0.43488815985700   -2.77041496816100    0.38099212203700
 H      0.21802988806900   -1.90719451718300   -1.96101621908200
 H      1.94183409722500   -1.51924190109800   -2.00581148720700
 H      2.19345115114200   -2.54416631600400    0.32857738986700
 H      1.12927229796200   -1.14385407589300    0.32457028153900
 H      1.08551551487500    1.43038513127500    0.24941880188900
