# Supplementary material for: Mining hydroformylation in complex reaction network via graph theory
Source: RSC Adv. 2021 Jul 1;11(38):23235–40. doi: 10.1039/d1ra03395f (PMC9036754; doi:10.1039/d1ra03395f)
Supplement: RA-011-D1RA03395F-s2147 [file RA-011-D1RA03395F-s2147.xyz]

18
eq671          -678.399680081838   -678.399680081838
Co      0.44329323201800    1.31643517743500    0.60005997120100
 H     -0.89836166334100   -0.67420269306100    0.64597202742200
 C      2.11378479362200    1.43359080980200    1.05338926267000
 O      3.25310803161500    1.49154613831800    1.29056706011300
 C      1.34660499760000    1.61591739070700   -2.38042561264300
 O      2.52012466600500    1.98384911144800   -2.32893174876900
 C     -0.13621436855900   -0.45045194022300    1.40865227563100
 O      0.62509635175800   -1.31942815684400    1.86460050086700
 C      0.50186449303800    1.52203545474600   -1.14230123665600
 O     -0.75742392199000    1.40446835620100   -1.13304085713700
 C      1.17978567238100   -1.46134461173100   -1.60530562729300
 C      2.30645349670200   -1.14220902820300   -0.94857809633100
 H      0.35312371483100   -1.94429105316700   -1.09550473435900
 H      3.13391678947100   -0.63969996105200   -1.43767257317600
 H      2.41311659956400   -1.36186792362100    0.10761333720500
 H      1.05004376607600   -1.25617023041000   -2.66362523898200
 H      0.85011069087300    1.32099335601400   -3.31572904838500
 H     -0.32049260642100    0.52263485333900    2.02980894753500
