# Supplementary material for: Mining hydroformylation in complex reaction network via graph theory
Source: RSC Adv. 2021 Jul 1;11(38):23235–40. doi: 10.1039/d1ra03395f (PMC9036754; doi:10.1039/d1ra03395f)
Supplement: RA-011-D1RA03395F-s2148 [file RA-011-D1RA03395F-s2148.xyz]

18
eq672          -678.448552832687   -678.448552832687
Co      0.53362071321800   -0.81999213841600   -0.35656451672500
 H     -0.93335769672400    0.81342823046200    2.94000155272200
 C      0.43814951621800   -2.20800148472200    0.72235121693600
 O      0.30841720668500   -3.12464624875600    1.43537652563400
 C     -0.82255996064300    0.11026325656400   -0.98883252823900
 O     -1.76206606598500    0.68452976423300   -1.37955754377700
 C     -0.93076249513000    0.16373965944400    2.05185360633000
 O     -1.87952828772200   -0.56234982344500    1.75042706560700
 C      0.35708482253000    0.23782023477100    1.21861793069800
 O      1.24360721348500    1.00210296602100    1.62046212795800
 C      0.67784397934600   -1.36323194629100   -2.46666773713100
 C      1.24011952920900   -2.37809445667700   -1.71164173141700
 H      1.28592988327500   -0.56532987529700   -2.87341909081600
 H      0.69211021220000   -3.29558960632200   -1.53941855992000
 H      2.30307367300400   -2.40200777774600   -1.50819148145300
 H     -0.31260955494700   -1.48262555640000   -2.88679576430500
 H      2.33575923154600   -0.34366187894100   -0.35329475514000
 H      2.01695375355400    0.22615684390200   -0.76700895760800
