# Supplementary material for: Mining hydroformylation in complex reaction network via graph theory
Source: RSC Adv. 2021 Jul 1;11(38):23235–40. doi: 10.1039/d1ra03395f (PMC9036754; doi:10.1039/d1ra03395f)
Supplement: RA-011-D1RA03395F-s2149 [file RA-011-D1RA03395F-s2149.xyz]

18
eq673          -678.460175188480   -678.460175188480
Co      0.02037813722100   -0.30935473963300   -0.36724440552000
 H     -1.37424446616200   -1.22725917376400    0.48952620257200
 C     -0.50809410237100    0.08817825979200   -2.01368614756000
 O     -0.80202338032400    0.45691571581800   -3.08253513144400
 C      1.28699142103600    0.52881597668000    0.52557265971600
 O      2.14558981803700    1.16257758922600    1.00124348331500
 C      0.89123074178100   -1.83437859799100   -0.67032911497800
 O      1.44748037449300   -2.84423557867700   -0.83696663955500
 C     -0.79823479082600    0.41437398892200    3.80319658447400
 O      0.13882105111800    0.94211387130200    3.37141104382900
 C     -1.97283195032100   -0.29265921680300    0.75351182228400
 C     -1.28421744674000    0.98558275870800    0.30610132538800
 H     -2.08945954312300   -0.36602261200600    1.83501492073200
 H     -1.83321677560700    1.56730397512100   -0.42776933922700
 H     -0.92295548449500    1.62367423400000    1.10755712655900
 H     -2.92769385558400   -0.44520691097300    0.25436925471300
 H      0.29529677856900   -1.68563477590300    2.04342921349100
 H      0.06235008826100   -2.18181407561800    2.54555517705600
