# Supplementary material for: Mining hydroformylation in complex reaction network via graph theory
Source: RSC Adv. 2021 Jul 1;11(38):23235–40. doi: 10.1039/d1ra03395f (PMC9036754; doi:10.1039/d1ra03395f)
Supplement: RA-011-D1RA03395F-s2150 [file RA-011-D1RA03395F-s2150.xyz]

18
eq674          -678.488372993971   -678.488372993971
Co     -0.22047096330400    0.78812881335400   -0.60087930310500
 H      0.60927470789600   -0.35378954022200    2.68916018352700
 C     -0.68373296141600    0.62151309702100   -2.35947602701200
 O     -1.01190792521500    0.45848891358200   -3.45780907616400
 C     -1.46831545247000    1.67288004010700    0.28143977499200
 O     -2.31229010713000    2.20487299631100    0.88273129961300
 C      1.21072717097200    0.33529648089000    0.70239358306600
 O      1.47292458684400   -0.00007811401400   -0.57459983923700
 C      0.67863273643500   -0.70296821585700    1.64330996216100
 O      0.32602007901200   -1.84528423025100    1.32895355917000
 C      1.96073261558300    1.49314412336500    1.33212257768100
 C      1.04691118953600    2.49876537843400    2.04452560838500
 H      2.53183896614200    1.98911116460100    0.54493981979100
 H      0.34205416828700    1.99385825632400    2.71162159461400
 H      1.63333819159400    3.20314938112400    2.63553505265200
 H      2.68183415815900    1.08635416465000    2.05015069227200
 H     -1.15419704182100   -0.25433177026500   -0.30698727027000
 H      0.46632907997000    3.07282260523700    1.31675487889900
