# Supplementary material for: Mining hydroformylation in complex reaction network via graph theory
Source: RSC Adv. 2021 Jul 1;11(38):23235–40. doi: 10.1039/d1ra03395f (PMC9036754; doi:10.1039/d1ra03395f)
Supplement: RA-011-D1RA03395F-s2151 [file RA-011-D1RA03395F-s2151.xyz]

18
eq675          -678.445340794139   -678.445340794139
Co     -0.23698508083400   -0.54626138338400   -0.35158679397500
 H      0.72247494137800   -0.88808442657100    2.20979056463300
 C      1.06130199550100    0.22868332397900   -1.23450897492500
 O      1.92377723361600    0.75906258972600   -1.81137898614900
 C     -0.04969890944700    0.82706012479200    1.01318220657200
 O      0.15408800525100    2.00961299430600    1.17767703958300
 C      0.01893558602800   -2.22051939200400   -0.98035476543700
 O      0.15743397237500   -3.30635212712900   -1.37053769775000
 C     -0.13518246652400   -0.46487011139800    1.69049801953000
 O     -1.17483555489300   -1.19148234661400    1.33913790969400
 C     -1.98540012229700    0.68537288860200   -0.74979460625000
 C     -2.10803221528000   -0.50215741792800   -1.45042082025500
 H     -1.60950406577300    1.58622916720800   -1.21905992253000
 H     -2.67842218046100   -1.31949054296300   -1.02712927738000
 H     -1.84086590144100   -0.56442784243500   -2.49783821417200
 H     -2.48402948586500    0.79760481240800    0.20531779869400
 H     -0.88442130852200    1.48080448660200   -3.33300719916700
 H     -0.36313054791000    0.95376020248000   -3.34971908543500
