# Supplementary material for: Mining hydroformylation in complex reaction network via graph theory
Source: RSC Adv. 2021 Jul 1;11(38):23235–40. doi: 10.1039/d1ra03395f (PMC9036754; doi:10.1039/d1ra03395f)
Supplement: RA-011-D1RA03395F-s2152 [file RA-011-D1RA03395F-s2152.xyz]

18
eq676          -678.434762303225   -678.434762303225
Co     -0.32746937246300   -0.43461398004300    0.23519873429400
 H     -0.10307596096100   -1.96199618545700    0.20826535241400
 C     -0.08608813477800   -0.18923897941500   -1.54384438011000
 O      0.05051863108200    0.03307340880900   -2.67108938170000
 C     -2.02360591077000   -0.91257476926700    0.15994100757800
 O     -3.11429569757000   -1.31433705676200    0.13290207647600
 C      1.37444144005300   -0.41832616802600    0.71610778105900
 O      2.48121132484500   -0.48357579241700    1.06663103888100
 C     -0.64201805430800    1.46576723635500    0.65051572819300
 O     -0.89056832352500    2.45892222021400   -0.01970504156200
 C     -0.66888406311300   -0.22452226659800    2.23027020977700
 C     -0.55494323323100    1.31000085987000    2.15375120396600
 H     -1.66549327129500   -0.56754579325200    2.50324244685600
 H      0.43611816207400    1.65402515020100    2.46930782917700
 H     -1.31510284649000    1.87302366347200    2.70052288041800
 H      0.06355187867800   -0.73515665966300    2.85082844591400
 H     -3.25338046329800    1.49188220090800    1.20442597339600
 H     -3.45418291116100    0.99823878692200    1.72076164222600
