# Supplementary material for: Mining hydroformylation in complex reaction network via graph theory
Source: RSC Adv. 2021 Jul 1;11(38):23235–40. doi: 10.1039/d1ra03395f (PMC9036754; doi:10.1039/d1ra03395f)
Supplement: RA-011-D1RA03395F-s2153 [file RA-011-D1RA03395F-s2153.xyz]

18
eq677          -678.458252462919   -678.458252462919
Co      0.08846287586000   -0.77066437843300   -0.74066582649800
 H     -3.50701959398200    3.18149862620700   -0.85348894503900
 C      1.81902729735600   -0.64657565523400   -0.34347119687400
 O      2.95977204600000   -0.55382247448300   -0.12290690857900
 C     -1.70850209099100    1.90056678132800   -0.95145482948700
 O     -1.34996488818900    2.24581270093000    0.18540025981900
 C      0.04085311243800   -2.35306413986400   -1.42018970046800
 O     -0.06340743210200   -3.41556565296900   -1.90316289726000
 C     -2.97854763975800    2.50162470682000   -1.53540238464100
 O     -3.37029306667600    2.23308465024300   -2.67289858885900
 C     -1.68050688622400   -0.50964242236900   -1.45859989173000
 C     -1.03510514092200    0.84673644590100   -1.76848942626400
 H     -2.44736549215000   -0.49509900938700   -0.68465920949400
 H      0.07779320160600    0.88808671395800   -1.49467141042900
 H     -1.07730507175300    1.05936284057000   -2.83414623137800
 H     -2.01584614404000   -1.04293333608500   -2.34134645286200
 H     -0.40601315912300    0.11095560970500    0.80638585176600
 H     -0.58032367856000   -0.64696704074500    0.89523653827600
