# Supplementary material for: Mining hydroformylation in complex reaction network via graph theory
Source: RSC Adv. 2021 Jul 1;11(38):23235–40. doi: 10.1039/d1ra03395f (PMC9036754; doi:10.1039/d1ra03395f)
Supplement: RA-011-D1RA03395F-s2154 [file RA-011-D1RA03395F-s2154.xyz]

18
eq678          -678.524312489315   -678.524312489315
Co      0.06790111313100    0.57301180284300    0.43200906385000
 H     -2.80981593353800    2.20721286395300    1.12733990141500
 C      0.22053376974000   -1.15515424006600    0.14757381959800
 O      0.30679536967600   -2.29359533915000   -0.08706597291000
 C     -2.76811297275000    2.14592267931400    0.02861524723600
 O     -3.75664889859000    2.26515077473400   -0.69483865023000
 C      1.47967278794700    0.77337853281900    1.44980875704800
 O      2.42119951695700    0.96411270116200    2.10234963996100
 C     -1.35721780632400    1.91473704314300   -0.50274772828800
 O     -0.40082602351200    2.34525291262700    0.43013079254800
 C     -1.10400319385200    2.34737043384100   -1.94270064935600
 C      0.25427726506900    1.83313413529500   -2.42086590658800
 H     -1.13055321293400    3.43867172037300   -1.96255710506600
 H      1.05326654114200    2.23572443655500   -1.79412553304100
 H      0.29170810307100    0.73700025773400   -2.36102454198400
 H     -1.91557262793000    1.97881661710400   -2.57344691430700
 H      0.43948261873400    2.11843905783900   -3.45642902671500
 H     -1.33740058310200    0.70935265380000   -0.56643378725700
