# Supplementary material for: Mining hydroformylation in complex reaction network via graph theory
Source: RSC Adv. 2021 Jul 1;11(38):23235–40. doi: 10.1039/d1ra03395f (PMC9036754; doi:10.1039/d1ra03395f)
Supplement: RA-011-D1RA03395F-s2155 [file RA-011-D1RA03395F-s2155.xyz]

18
eq679          -678.407709518904   -678.407709518904
Co      0.36193597903900    0.44802043961900    0.04819814008400
 H      1.42646117961500    0.82181896788700   -1.56760180836700
 C     -0.49847945054900   -0.90576723565600   -0.76519139095000
 O     -1.01836045641600   -1.78196786700400   -1.32206433050700
 C     -0.88353156057800    1.77325351920300   -0.05740180316000
 O     -1.68518321589500    2.60420053163500    0.05699185334800
 C      1.33219084346800   -0.66635976818300    1.16757852340100
 O      2.31123690349400   -1.37963613228200    1.36751752542600
 C      0.21503644560900   -0.04753784053100    1.85468565215500
 O     -0.48899772792100    0.17506940975700    2.81474417127000
 C      1.84459213859500    1.68694902563900    0.43036523628700
 C      2.27930504181300    1.26303753350300   -0.96497277239700
 H      2.55431829307900    1.44209912633500    1.21552790152800
 H      2.59112072056400    2.10825848022900   -1.57975838217400
 H      3.05010084503100    0.49681155089900   -0.92756799800000
 H      1.50181725873600    2.71527066998600    0.52206745811400
 H      0.44567452301300    3.09459824066500   -2.05290536294000
 H      0.66538082685400    3.60002958421200   -1.55615419445600
