# Supplementary material for: Mining hydroformylation in complex reaction network via graph theory
Source: RSC Adv. 2021 Jul 1;11(38):23235–40. doi: 10.1039/d1ra03395f (PMC9036754; doi:10.1039/d1ra03395f)
Supplement: RA-011-D1RA03395F-s2156 [file RA-011-D1RA03395F-s2156.xyz]

18
eq68           -678.467951130410   -678.467951130410
Co     -0.21263531538500    0.12014094310500    0.16776261208600
 H     -0.10318224271600   -0.82003933757300   -0.97404552682800
 C     -0.32604378802600    1.30732006478900    1.50628458447900
 O     -0.38933821085600    2.10100964730300    2.35249742574500
 C     -1.34676878872700    0.91230944232800   -0.96120681575400
 O     -2.05736862738000    1.40704566053000   -1.73997679185400
 C     -0.75446551896300   -1.35971745859900    1.01174058764200
 O     -1.09886442564200   -2.35597732437600    1.50601711134100
 C      1.52845381413300    0.30092951387600   -0.18002451331500
 O      2.65376302778100    0.40691070348500   -0.46171952828200
 C      1.34060442622900    3.47113973468000   -0.32758130954500
 C      0.07320828604200    3.75158908117400   -0.66438568379000
 H      1.66363194407800    3.45410927792700    0.70825252277100
 H     -0.25444599228000    3.74136963849500   -1.69784467607400
 H     -0.67831918802600    3.97366482806800    0.08611882644900
 H      2.08651310799400    3.22720146565100   -1.07603953089700
 H      0.88045116814000    1.65909466805400   -2.40423528248600
 H      0.77738115014100    1.53490224025200   -3.12796921585900
