# Supplementary material for: Mining hydroformylation in complex reaction network via graph theory
Source: RSC Adv. 2021 Jul 1;11(38):23235–40. doi: 10.1039/d1ra03395f (PMC9036754; doi:10.1039/d1ra03395f)
Supplement: RA-011-D1RA03395F-s2157 [file RA-011-D1RA03395F-s2157.xyz]

18
eq680          -678.499843865314   -678.499843865314
Co     -0.35243733336200   -0.13806015678000    1.31069817995900
 H     -1.02367296728300   -2.09308356547300   -0.83599248368800
 C     -0.59753524153600    1.33664692049100    2.35920825278700
 O     -0.80321151322400    2.28223806097400    3.00118159280000
 C     -1.32007819002200   -1.57587074175500    1.76916831024800
 O     -1.96024112642200   -2.50819522112700    2.05982684417600
 C      0.64332368399200    0.11684108101400   -0.15669294056100
 O      1.26720113714500    0.28617588921600   -1.12816366376800
 C     -1.80905290552300    0.45734002097500    0.15458555256100
 O     -2.07265556382900    1.65742171440600    0.10070771359000
 C     -1.67701387671500   -1.50562008882700   -1.48428126984700
 C     -2.57493807834400   -0.56539749599200   -0.67226153156000
 H     -2.29405050690100   -2.19467200879200   -2.06186083481400
 H     -3.24428998489500   -0.00617457868500   -1.32921853194100
 H     -3.19155662148400   -1.14878639323500    0.01882690258000
 H     -1.04916045416100   -0.94095324327400   -2.17691547616300
 H      1.03440024690300   -1.02112925757000    1.92709601891900
 H      0.94923021029500   -0.45115163444800    2.47060689767200
