# Supplementary material for: Mining hydroformylation in complex reaction network via graph theory
Source: RSC Adv. 2021 Jul 1;11(38):23235–40. doi: 10.1039/d1ra03395f (PMC9036754; doi:10.1039/d1ra03395f)
Supplement: RA-011-D1RA03395F-s2158 [file RA-011-D1RA03395F-s2158.xyz]

18
eq681          -678.506749118377   -678.506749118377
Co     -0.23474593424500    0.28075093504400    0.06340209754300
 H      1.36543706474500   -2.75369369960900   -0.57559687285400
 C     -0.91791568773200   -1.35363981703000    0.08777514856300
 O     -1.31485586288200   -2.44793312608500   -0.00718736527700
 C      0.92735000317200    1.08996742398800   -0.98429100631900
 O      1.71002925674800    1.50135486810500   -1.74918068687000
 C     -1.70838167070600    1.19273248206400   -0.40685054991500
 O     -2.65874857297300    1.77185339212000   -0.74218901077100
 C      1.24123579695900   -0.40932716855100    1.00688918259500
 O      1.05087456263300    0.06879643091100    2.13301194258200
 C      2.41982989157500   -1.24249109314500    0.58801561485400
 C      2.17440849718600   -2.03089269787200   -0.69878585568800
 H      2.69972253719100   -1.89352386597500    1.42014209381800
 H      1.90285884150900   -1.36330293325300   -1.51837850256300
 H      3.07557543231300   -2.57271988663700   -0.98748681728400
 H      3.24438222717500   -0.53405659074700    0.43934578986000
 H     -0.17312241486400   -0.93614667245900   -2.44608223359300
 H     -0.05325275789800   -1.28964765129100   -3.08884112628700
