# Supplementary material for: Mining hydroformylation in complex reaction network via graph theory
Source: RSC Adv. 2021 Jul 1;11(38):23235–40. doi: 10.1039/d1ra03395f (PMC9036754; doi:10.1039/d1ra03395f)
Supplement: RA-011-D1RA03395F-s2159 [file RA-011-D1RA03395F-s2159.xyz]

18
eq682          -678.466391151242   -678.466391151242
Co      0.09064467701000   -0.18008492614800   -1.43801545167400
 H      0.01627334648900    2.92844130109400   -0.49373110292400
 C      0.11430341726500   -1.06993175725700    0.08699912629200
 O      0.08058049193400   -1.67620382385000    1.08067687236100
 C     -1.29626789432700    1.25279717039600   -0.99732232812100
 O     -0.95008863694600    1.31598445655100   -2.26895741044700
 C      0.60504935422300   -1.12466655267300   -2.87727809456700
 O      0.86639629782200   -1.76327299640200   -3.81211110465700
 C     -0.72014254297100    2.24046680538500   -0.04329169758100
 O     -1.02667508104900    2.30031406258700    1.15501242551500
 C      1.95568271750200    0.76991902948800   -0.50846544901700
 C      1.88379753802800    1.13854592994900   -1.82693424888100
 H      1.55055031501200    1.38292763637200    0.28554707478400
 H      2.48643515722500    0.63613150615800   -2.57211361080600
 H      1.35330633550000    2.02525543090600   -2.14881675102700
 H      2.59328817826800   -0.05129557696200   -0.20470694483300
 H     -2.21928849651800    0.75743921423600   -0.69526326489200
 H     -1.07982551197000   -1.03649083322900   -1.63097023910500
