# Supplementary material for: Mining hydroformylation in complex reaction network via graph theory
Source: RSC Adv. 2021 Jul 1;11(38):23235–40. doi: 10.1039/d1ra03395f (PMC9036754; doi:10.1039/d1ra03395f)
Supplement: RA-011-D1RA03395F-s2160 [file RA-011-D1RA03395F-s2160.xyz]

18
eq683          -678.465612750331   -678.465612750331
Co     -0.18248145438400   -0.46660707863400    0.02462850328900
 H      0.38627528211900    0.88590756965000    0.17460916430900
 C     -0.87246614369100   -2.11167503254700   -0.15864017835300
 O     -1.31620664821000   -3.17868119579200   -0.27755865624800
 C      0.75834700554900   -0.30141061678200   -1.47824559657200
 O      1.39695731156200   -0.07514591010400   -2.42727276058700
 C      0.72242412578600   -0.62050022569300    1.55027122914000
 O      1.34005878300000   -0.59525076067300    2.53919972211500
 C     -1.63423671770700    0.56247872126000    0.11907730433700
 O     -2.49359016763500    1.34709993376800    0.19488323981000
 C      0.86267580385400    2.97015222011300    1.14719670858700
 C      0.82222649870900    3.13373043291700   -0.18495556736600
 H      1.75583807022500    2.61023372493600    1.64689497484000
 H     -0.08333210601000    3.45315359502800   -0.68886163991600
 H      1.68128368920500    2.91211453989100   -0.80943855221500
 H     -0.00925373028100    3.15070795275000    1.76614537373600
 H      2.65332160396600    0.78702217286300    0.21160607196400
 H      3.31025629860800    1.11323193669300    0.10239918281600
