# Supplementary material for: Mining hydroformylation in complex reaction network via graph theory
Source: RSC Adv. 2021 Jul 1;11(38):23235–40. doi: 10.1039/d1ra03395f (PMC9036754; doi:10.1039/d1ra03395f)
Supplement: RA-011-D1RA03395F-s2161 [file RA-011-D1RA03395F-s2161.xyz]

18
eq684          -678.474502088641   -678.474502088641
Co      0.06679446317500   -0.00967888168200    0.70474452547400
 H      2.32830887372000   -2.66350274441400   -2.39299775210900
 C     -0.80442264410500   -0.46168687603600   -0.86182666218200
 O     -1.72052630201600   -1.26874419586100   -0.75940358055200
 C      1.25201292069200    1.04019599160600   -0.23063289786700
 O      1.37121710724000    1.28812919452900   -1.42815687324200
 C     -1.11464588987800    1.29145233400500    1.14950660220600
 O     -1.86741963435500    2.16028011261600    1.30725755281700
 C      1.23821062856500   -1.41756771177600    0.61842880266600
 O      1.03384729866000   -1.64091995473000    1.83512452347700
 C      2.16011755406500   -2.13937410784800   -0.29900433390900
 C      1.64019534456900   -2.12547723186600   -1.74131164859400
 H      2.33366317455900   -3.15088557209500    0.07504740512600
 H      0.65894724376100   -2.59987846178300   -1.80612256438900
 H      1.55626993791400   -1.09989701538700   -2.10635101150000
 H      3.11310951875100   -1.59667239396900   -0.25192028564100
 H     -0.45364429563100    0.00502975658100   -1.80123427485600
 H      1.95864591013900    1.46727808759700    0.52256431550800
