# Supplementary material for: Mining hydroformylation in complex reaction network via graph theory
Source: RSC Adv. 2021 Jul 1;11(38):23235–40. doi: 10.1039/d1ra03395f (PMC9036754; doi:10.1039/d1ra03395f)
Supplement: RA-011-D1RA03395F-s2162 [file RA-011-D1RA03395F-s2162.xyz]

18
eq685          -678.500552887155   -678.500552887155
Co     -0.93598957456500    1.11433295865100    0.67108828349500
 H     -3.64589476599000   -0.65767341442400    0.26667068166800
 C     -1.70525805121700    1.49133868811700    2.23936138952200
 O     -2.21306125788900    1.64211337171000    3.27840111333100
 C      0.66415238350700    0.30606738419300    0.73882712001400
 O      1.64119709127800   -0.32547094349400    0.80651666160300
 C     -1.87384711471400    0.89834535656400   -0.83506645672000
 O     -2.49120794894600    0.66195667622200   -1.79587739395100
 C     -0.36410740518300    2.77663079817400    0.31868033323700
 O     -0.00302138965200    3.85730022833700    0.08994616538800
 C     -3.13503318515000   -0.93422126222800    1.19093751823400
 C     -1.61949028368800   -0.78284744016700    1.07442720077500
 H     -3.54632263401800   -0.32392141206600    1.99720198466800
 H     -1.22994008725500   -1.41336584408700    0.27251966757800
 H     -1.13054264493700   -1.08155715557500    2.00404847177600
 H     -3.37699558248400   -1.98031896074600    1.40666091629200
 H     -1.47836834057100   -3.57451427183000    1.20580008374700
 H     -1.36022948897400   -3.45445717080600    1.92787386623900
