# Supplementary material for: Mining hydroformylation in complex reaction network via graph theory
Source: RSC Adv. 2021 Jul 1;11(38):23235–40. doi: 10.1039/d1ra03395f (PMC9036754; doi:10.1039/d1ra03395f)
Supplement: RA-011-D1RA03395F-s2163 [file RA-011-D1RA03395F-s2163.xyz]

18
eq686          -678.416801165252   -678.416801165252
Co      0.15249505834600   -1.07443388961100   -0.66764058428800
 H     -1.21202743557000   -1.36242560120100   -1.24097224716500
 C      1.73801335175000   -0.79642370806900    0.08302624697700
 O      2.78878294215300   -0.60378190196000    0.54711018365300
 C     -0.85518815451100    0.12319593782700    0.13297025799400
 O     -1.58342677871200    0.88947241608800    0.62228521066500
 C      0.42394947849600   -2.59817911092800   -1.50783309592400
 O      0.53805599046200   -3.59055602228200   -2.10680170391300
 C      1.25044906749300    0.87161952690300   -4.12231641022400
 O      1.49297750298700    1.58680984704700   -5.08194270681400
 C      1.77506169376700   -0.03777053784700   -3.08266589434200
 C      0.23202893333900    0.37108167264300   -3.17043196462200
 H      2.36788548058500    0.38677628594300   -2.28142328339100
 H     -0.46752798177000   -0.38869254884000   -3.49618728829300
 H     -0.15868864494600    1.06333333579300   -2.43404147869500
 H      2.03217155367500   -1.05587434331000   -3.34937273780500
 H      1.20114250625400    1.76246782205300   -0.77707773303400
 H      1.50283698419600    2.35657454995600   -1.10426294654100
