# Supplementary material for: Mining hydroformylation in complex reaction network via graph theory
Source: RSC Adv. 2021 Jul 1;11(38):23235–40. doi: 10.1039/d1ra03395f (PMC9036754; doi:10.1039/d1ra03395f)
Supplement: RA-011-D1RA03395F-s2164 [file RA-011-D1RA03395F-s2164.xyz]

18
eq687          -678.423127226993   -678.423127226993
Co     -0.28673782825200    0.73952107996800    2.00120584599900
 H     -1.60407037687500    1.35866143444800    1.62213938124300
 C      1.20121643895400   -0.07336182893200    2.56958306318400
 O      2.17924266498200   -0.60702563020300    2.89743023272300
 C     -0.28050133015000    2.22112181836900    2.96063016585000
 O     -0.37745052996500    3.21021046376400    3.56969838642900
 C     -1.22783588895100   -0.64862154842500    1.49887503326700
 O     -1.93768487895600   -1.51413423714100    1.16370830993100
 C      0.02013911764600    1.76397373234900   -0.36405401734300
 O      1.08093618893300    1.55604403049000    0.23841910110600
 C     -0.98993907358000    2.74965077448600   -0.79407935676200
 C     -0.98256242789700    1.25216029345500   -1.32136438226300
 H     -0.68354568737200    3.53013102788100   -1.47913468002900
 H     -1.76612304656500    0.59732909907700   -0.96324685916400
 H     -0.66657205187800    1.07002559917400   -2.34087250039800
 H     -1.77509697590300    3.02043965103700   -0.10071906951300
 H      0.94141701772300   -0.72749700905500   -0.41042090284300
 H      0.61995161794900   -1.32872076137800   -0.70683351930200
