# Supplementary material for: Mining hydroformylation in complex reaction network via graph theory
Source: RSC Adv. 2021 Jul 1;11(38):23235–40. doi: 10.1039/d1ra03395f (PMC9036754; doi:10.1039/d1ra03395f)
Supplement: RA-011-D1RA03395F-s2165 [file RA-011-D1RA03395F-s2165.xyz]

18
eq688          -678.419446006940   -678.419446006940
Co     -0.18308706900900    0.76932511240700    1.79621618483700
 H     -1.40923511219000    0.69753550190400    2.63546741319000
 C      1.09032334999400   -0.02600201136300    2.85642999902000
 O      1.92746450838800   -0.53378563426100    3.47559500416000
 C     -0.30094411089700    2.43205104516400    2.42628764343500
 O     -0.44245163604900    3.52089358050000    2.80373332998300
 C     -1.07487320356100   -0.61866570838800    1.14053412364500
 O     -1.74348769750400   -1.47948763853500    0.73625210230200
 C     -0.22443620197400    1.56390526545100   -0.05922172105100
 O      1.01372073368400    1.26315688459100    0.25559683580100
 C     -0.92836715219400    2.75144675135500   -0.61426673814200
 C     -1.10767446928400    1.31797533351600   -1.23395337999700
 H     -0.32851617566400    3.46882451426200   -1.16045949844500
 H     -2.07053122375400    0.84433878106400   -1.09857914646300
 H     -0.61743416271400    1.10619075853600   -2.17581884230200
 H     -1.78081998065400    3.15934052849600   -0.08808520188500
 H      0.96089713557500   -0.72475767655500   -0.67050927904900
 H      0.68423541766000   -1.34237739880200   -0.98425459687700
