# Supplementary material for: Mining hydroformylation in complex reaction network via graph theory
Source: RSC Adv. 2021 Jul 1;11(38):23235–40. doi: 10.1039/d1ra03395f (PMC9036754; doi:10.1039/d1ra03395f)
Supplement: RA-011-D1RA03395F-s2166 [file RA-011-D1RA03395F-s2166.xyz]

18
eq689          -678.492132264718   -678.492132264718
Co     -1.29657284491900    0.31945173133600    0.62008013130700
 H      0.41618319401400   -0.83631771973600   -1.87740879978500
 C     -0.47276647119600    1.87417754574000    0.65539496749800
 O      0.10524424432200    2.88398144827800    0.60820440554800
 C     -1.42604695534800   -0.01839086044400    2.40841597843600
 O     -1.52006936129400   -0.23837720507000    3.54236684527900
 C      0.90367888832800   -0.68840733177800   -0.90335098820900
 O      2.05194077933700   -0.23481486972400   -0.80247464291300
 C      0.09929545027800   -1.09130470264000    0.28927375478500
 O     -1.10546708596800   -1.61657500482200    0.16258702004200
 C     -3.13733188695500    0.65915553292500   -0.60390728139600
 C     -1.76120053174500    0.70788140782800   -1.22228691410900
 H     -3.67181400202200    1.60400289472700   -0.66646147425800
 H     -1.52717301314200   -0.15392609483800   -1.83718770656400
 H     -1.46746758268300    1.64670434396100   -1.68056828356000
 H     -3.72629275209800   -0.17493176379600   -0.97847663494100
 H     -3.10731227326400    0.44667537058000    0.52878427471600
 H      0.67870647524100   -1.25331637523500    1.20156345153600
