# Supplementary material for: Mining hydroformylation in complex reaction network via graph theory
Source: RSC Adv. 2021 Jul 1;11(38):23235–40. doi: 10.1039/d1ra03395f (PMC9036754; doi:10.1039/d1ra03395f)
Supplement: RA-011-D1RA03395F-s2167 [file RA-011-D1RA03395F-s2167.xyz]

18
eq69           -678.426834370322   -678.426834370322
Co      0.13978656707100   -0.21302189751200   -0.70974043927300
 H     -0.21892687977000   -0.74600229912300   -2.05908362524900
 C      0.56324861516000    0.66607066437200    0.78973130376800
 O      0.84788219158700    1.26128059790200    1.74867180343400
 C     -1.58850252336700    0.12261973726800   -0.75411355704700
 O     -2.72891402029400    0.34806898278300   -0.84070604275900
 C      1.58405731174800    0.14456716505200   -1.64147279333300
 O      2.52452281907400    0.37532080406800   -2.29326868881700
 C     -0.55767903901500   -1.87756765332200    2.79695616321700
 O     -1.42308333145000   -1.33221252163900    2.25202278295800
 C      2.52069540839000   -1.72620593577100    1.88344031522600
 C      3.15141659877000   -1.28487414392100    0.78526083828500
 H      2.12035485390300   -2.73205817012700    1.94650339790400
 H      3.53053725012400   -0.27058811430500    0.71598004719300
 H      3.28630735681100   -1.91503519118500   -0.08783443679100
 H      2.36528832716000   -1.08627028776800    2.74487314209500
 H     -0.07379724543600   -1.94580004315300   -0.15910485061800
 H      0.69839352681000   -1.85165685925100   -0.12341966981600
