# Supplementary material for: Mining hydroformylation in complex reaction network via graph theory
Source: RSC Adv. 2021 Jul 1;11(38):23235–40. doi: 10.1039/d1ra03395f (PMC9036754; doi:10.1039/d1ra03395f)
Supplement: RA-011-D1RA03395F-s2168 [file RA-011-D1RA03395F-s2168.xyz]

18
eq690          -678.447530468368   -678.447530468368
Co     -0.21587520113000   -0.50974804931000   -1.18898325698400
 H     -1.76543634977700   -0.97828950284700   -0.60783059398400
 C      1.03512887374600    0.24898523551700   -2.11966839009900
 O      1.84393202776900    0.77048821788000   -2.76879193615600
 C     -0.44563203578700    0.00880697864600    1.75288496366900
 O     -1.02968894235300   -1.07758420434600    1.83515398139500
 C      0.47451721678000   -2.04381867713800   -0.54347507356800
 O      0.92301783653400   -3.04879067928400   -0.18044579608800
 C      0.12596141504800    0.54383525676000    0.42547815937800
 O      0.68193721790300    1.65381513671200    0.50678174839000
 C     -1.43802139569000    0.86502353729000   -1.83523030246800
 C     -2.32929457410400   -0.04062358721400   -1.05185913934600
 H     -1.56738500702300    0.85986545866800   -2.91037909605800
 H     -2.72804045543600    0.41227109375700   -0.14675417560400
 H     -3.09486647222400   -0.53085608236500   -1.64660163503000
 H     -1.23345249534100    1.84219692227400   -1.41230716311800
 H     -0.44242076158800   -1.32516389199100   -2.46791561933200
 H     -0.30687700753000    0.67413183188300    2.62021051516100
