# Supplementary material for: Mining hydroformylation in complex reaction network via graph theory
Source: RSC Adv. 2021 Jul 1;11(38):23235–40. doi: 10.1039/d1ra03395f (PMC9036754; doi:10.1039/d1ra03395f)
Supplement: RA-011-D1RA03395F-s2169 [file RA-011-D1RA03395F-s2169.xyz]

18
eq691          -678.461482286342   -678.461482286342
Co      0.33493430747100   -0.05614598413200   -1.39772066728900
 H     -0.16547902445900    2.55180433986400    0.45261549812500
 C     -0.07065614012700   -0.72980518613700    0.19209458821300
 O     -0.25526883792900   -1.26400441635600    1.21182357115800
 C     -1.23943704580600    1.36497074798500   -1.05528952629700
 O     -0.43220377477700    1.73501019974700   -1.99682841495400
 C     -0.31298794095000   -0.83346161739700   -2.88238728630600
 O     -0.68511663876100   -1.35348583285100   -3.85396072282400
 C     -1.07909882733900    1.95425722435500    0.31776858799500
 O     -1.92178310484700    1.80211698879700    1.20675570358800
 C      2.07317419067400    0.92170348142300   -0.71847633173700
 C      2.17609595097000    0.69106356986100   -2.09016157700400
 H      1.73293880657100    1.88582669638500   -0.36198214905500
 H      2.77745145781900   -0.12336683873400   -2.47182059667900
 H      1.87387651851900    1.45786236471300   -2.79117582918500
 H      2.59743720447200    0.29440032212900   -0.00861484559700
 H     -2.17885908902000    0.85387740641700   -1.27472125684700
 H      1.07900164994200   -1.30634738949300   -1.38766094532500
