# Supplementary material for: Mining hydroformylation in complex reaction network via graph theory
Source: RSC Adv. 2021 Jul 1;11(38):23235–40. doi: 10.1039/d1ra03395f (PMC9036754; doi:10.1039/d1ra03395f)
Supplement: RA-011-D1RA03395F-s2170 [file RA-011-D1RA03395F-s2170.xyz]

18
eq692          -678.415972130880   -678.415972130880
Co      1.13485261904700   -1.94812832941800   -1.16109233170100
 H      0.49300767485800    1.03314015585400   -0.33462883909700
 C      2.63683069209300   -1.07480752625100   -0.86900062313800
 O      3.53427257164000   -0.36391509235100   -0.62993258907300
 C     -0.54763385568700    0.98125884586200   -0.68021042975700
 O     -1.47566581337500    1.61047928539600   -0.19563978582700
 C     -0.55177281473300   -2.35140834617200   -0.62874921339700
 O     -1.62870868855600   -2.51075470973300   -0.22382574387500
 C      0.48964583875500   -0.52463301245100   -2.20845663163800
 O     -0.72067160613500    0.11325232068500   -1.72963092685300
 C      1.26866349795800    0.31422911256700   -3.20247804696200
 C      0.41161623481500   -0.86721718004200   -3.68087541729400
 H      2.34493665898100    0.21160905168800   -3.24494731337900
 H     -0.52645532406300   -0.64862487060900   -4.17276109887900
 H      0.92798466802700   -1.75166740584300   -4.03338144967300
 H      0.89593156253000    1.31109933640700   -3.40054102973800
 H      2.01302916286500    2.43561579649700   -1.42281623510700
 H      2.51912846896800    1.93366629813400   -1.21861047020300
