# Supplementary material for: Mining hydroformylation in complex reaction network via graph theory
Source: RSC Adv. 2021 Jul 1;11(38):23235–40. doi: 10.1039/d1ra03395f (PMC9036754; doi:10.1039/d1ra03395f)
Supplement: RA-011-D1RA03395F-s2171 [file RA-011-D1RA03395F-s2171.xyz]

18
eq693          -678.468769726050   -678.468769726050
Co      1.40358832185100   -0.55694947469300   -0.31971810573800
 H     -1.17424771820400   -0.77329059261600   -0.15048217544100
 C      1.58752972759400    0.26345802809800    1.25134649036300
 O      1.68667693970500    0.79218160488900    2.28377686689800
 C     -0.44692108944200    0.06802833101700   -0.18411215029300
 O     -0.84249464284100    1.22862692999100   -0.13626027923900
 C      1.38045608363300    0.32976781993700   -1.86530815056200
 O      1.34370347871100    0.90164348055300   -2.87863852146800
 C      3.12498359793600   -1.11185640637400   -0.44569125830900
 O      4.22468701804100   -1.47699326749400   -0.52640673440300
 C      0.65995030445700   -2.41348440431800   -1.00871463755600
 C      0.75526156913300   -2.44146101961300    0.38660843903000
 H     -0.28225335479800   -2.20524715163600   -1.50080688035800
 H      1.58335003906900   -2.94020574029000    0.87460047447900
 H     -0.11059964510900   -2.25553523433300    1.01018022042900
 H      1.41272093402200   -2.89004884554500   -1.62424158168100
 H      3.63493426416000    2.20047704817000   -0.38731266872100
 H      3.08746994092900    1.69873356174600   -0.38076830102600
