# Supplementary material for: Mining hydroformylation in complex reaction network via graph theory
Source: RSC Adv. 2021 Jul 1;11(38):23235–40. doi: 10.1039/d1ra03395f (PMC9036754; doi:10.1039/d1ra03395f)
Supplement: RA-011-D1RA03395F-s2172 [file RA-011-D1RA03395F-s2172.xyz]

18
eq694          -678.469326421634   -678.469326421634
Co      1.61020021059600   -0.68368261479500   -0.35319104316800
 H     -0.96189292349000   -0.57662618180100   -0.06852024719600
 C      2.00601095670800    0.08422304170200    1.20666989272300
 O      2.23713968120900    0.58748747753400    2.23041152519000
 C     -0.13572041430400    0.16692288823600   -0.10816959715900
 O     -0.38795694266700    1.36450840500300   -0.00090466693100
 C      1.64036277752000    0.23482095822800   -1.87974546149800
 O      1.63466858152200    0.83644125757800   -2.87632249559200
 C      3.23397010307300   -1.45485351907300   -0.58229452643500
 O      4.27082688441400   -1.95789192189900   -0.72925158514100
 C      0.59101178161800   -2.41900398169400   -1.01790645093900
 C      0.74931216606100   -2.47830137107800    0.36995947214300
 H     -0.33589177738100   -2.07824327355800   -1.46291049441600
 H      1.52680191902000   -3.08861970757700    0.81184092109400
 H     -0.05112609753500   -2.18671261741000    1.03900061869000
 H      1.24278197882100   -2.98301247077200   -1.67309759296600
 H      2.44329243110000    2.58316398325900   -0.30458737011000
 H      1.71500445257100    2.46722431559800   -0.20292985189300
