# Supplementary material for: Mining hydroformylation in complex reaction network via graph theory
Source: RSC Adv. 2021 Jul 1;11(38):23235–40. doi: 10.1039/d1ra03395f (PMC9036754; doi:10.1039/d1ra03395f)
Supplement: RA-011-D1RA03395F-s2173 [file RA-011-D1RA03395F-s2173.xyz]

18
eq695          -678.416850449642   -678.416850449642
Co      0.11921563105300   -0.38153304580900   -0.01685003290700
 H      1.40409518769800   -0.99292233725300    0.28887939829800
 C     -0.23980261915400   -1.98011527539900   -0.75396247549200
 O     -0.39028660597400   -3.04903034971800   -1.19742513337700
 C      1.15196650146500    0.81931733497900   -0.85198364031800
 O      1.88203839565500    1.60028711756100   -1.32349859390000
 C      0.05536415037600   -0.24548193897800    1.77160271220300
 O      0.13789749739700   -0.17833936269900    2.93436879473700
 C     -2.60750756404700    1.07842912558100   -0.76470725573600
 O     -1.64943615170500    0.48180015236500   -0.49718773258700
 C      0.12848445305300    2.88363942259300    1.52781430442900
 C     -0.65977796865000    3.31078373410100    0.53023964572300
 H      1.16796238592400    2.62645296037700    1.35816433157000
 H     -1.70339241611100    3.55841807297400    0.69579419164400
 H     -0.28017452812600    3.41728248785500   -0.48080926451100
 H     -0.24343311180000    2.75932169072300    2.53898666170100
 H     -2.15078969873700    1.47851828079600    2.03108281333600
 H     -2.65764058705100    0.98307991943100    2.25045550641800
