# Supplementary material for: Mining hydroformylation in complex reaction network via graph theory
Source: RSC Adv. 2021 Jul 1;11(38):23235–40. doi: 10.1039/d1ra03395f (PMC9036754; doi:10.1039/d1ra03395f)
Supplement: RA-011-D1RA03395F-s2174 [file RA-011-D1RA03395F-s2174.xyz]

18
eq696          -678.528571907616   -678.528571907616
Co      0.25171921319100   -0.41944357679900    0.08360412461900
 H      1.57672439301200   -1.05781254119800    0.04380272514500
 C     -0.25159673059700   -1.79544568199200   -0.96587025394400
 O     -0.52629617259100   -2.69989145368100   -1.64970407118900
 C      1.19062631277600    0.90263640866200   -0.64676086422300
 O      1.89798866013600    1.72336863525200   -1.09530847139000
 C      0.39036205606000   -0.70025404334000    1.84212791441900
 O      0.53097986740100   -0.86709785587600    2.99135869821400
 C     -2.06067343222500    1.46042204691500    0.31204992266600
 O     -1.59257807560400    0.31651995774700    0.15678253870000
 C     -0.43582074207200    2.68409798756200    1.78424823330900
 C     -1.23401861943800    2.69951953422600    0.46159744480500
 H      0.30997007474200    1.89008396220100    1.76780127788400
 H     -1.88741494942900    3.57052972243000    0.42066255996200
 H     -0.53215982250300    2.75477360681200   -0.37575407019400
 H      0.07960580503000    3.63633376657200    1.90606825685500
 H     -1.09169610902200    2.52519617261700    2.64287927422300
 H     -3.15093877757600    1.54637134135700    0.36137899139300
