# Supplementary material for: Mining hydroformylation in complex reaction network via graph theory
Source: RSC Adv. 2021 Jul 1;11(38):23235–40. doi: 10.1039/d1ra03395f (PMC9036754; doi:10.1039/d1ra03395f)
Supplement: RA-011-D1RA03395F-s2175 [file RA-011-D1RA03395F-s2175.xyz]

18
eq697          -678.425607600387   -678.425607600387
Co      1.46543264157100   -0.22543412923300   -0.55802080588700
 H      2.09556627439900    2.03046700376400   -1.45289456890400
 C     -0.85960826341000   -0.92453962938800    2.00265879206300
 O     -0.46283805898000   -1.98312184250600    1.73606653992200
 C      1.38517435069100    1.67836003065800   -0.67644655909900
 O      0.69594639367800    2.47038573947700   -0.04050960940100
 C     -0.20850145465800   -0.16230171234500   -1.08959658135800
 O     -1.34285092376200   -0.12058367937300   -1.37052154372000
 C      2.09703067790500    0.07015852539200    1.05511932877600
 O      2.44558610476000    0.26105342714300    2.15496919333400
 C      1.20466954977200   -2.34661913112000   -1.06694132731200
 C      2.21159042160600   -2.24795255836900   -0.12578050796900
 H      0.21415602647600   -2.66261204366800   -0.76691898747500
 H      3.25232623874900   -2.19098410084500   -0.41871487077400
 H      2.00775628576900   -2.48430781359000    0.91035066877800
 H      1.42516696205700   -2.37182870236400   -2.12666765203500
 H      2.98432924076300   -0.16371346066200   -1.61875633777600
 H      2.41786330145000   -0.20858125550000   -2.14934412476300
