# Supplementary material for: Mining hydroformylation in complex reaction network via graph theory
Source: RSC Adv. 2021 Jul 1;11(38):23235–40. doi: 10.1039/d1ra03395f (PMC9036754; doi:10.1039/d1ra03395f)
Supplement: RA-011-D1RA03395F-s2176 [file RA-011-D1RA03395F-s2176.xyz]

18
eq698          -678.420940213208   -678.420940213208
Co      0.65946318603400    0.14664159667900    1.34207340273500
 H     -0.13686048552800    1.16085661509500    0.68847734726300
 C     -0.54374431190400    0.42244404195900    2.63205664636500
 O     -1.40113672467400    0.69751724660700    3.37506336098200
 C      1.89318053404300    1.40674729493000    1.09578779057900
 O      2.61027761555400    2.30205078039700    0.87786899234100
 C      0.02666368367000   -0.82718439513300   -0.02196826901800
 O     -0.47586863857600   -1.36073410646700   -0.92899433425200
 C      0.63058071831400    1.64410996704500   -1.98459376930800
 O      0.42704625653300    2.76529183365600   -1.76999584425800
 C     -2.06439014730400    2.55148773237900    0.39414761521400
 C     -2.44479416677900    1.40548115419000   -0.19219474126200
 H     -1.58425000567800    3.34592181209100   -0.16543716473800
 H     -2.88544208944200    0.59570672189400    0.37992546684400
 H     -2.29319280231500    1.22549774550000   -1.25130533466400
 H     -2.19205461509300    2.70742982159700    1.45980425861000
 H      1.80298072205500   -1.06935776161500    1.70536522768600
 H      1.43632422084900   -0.95000011138300    2.40488358094300
