# Supplementary material for: Mining hydroformylation in complex reaction network via graph theory
Source: RSC Adv. 2021 Jul 1;11(38):23235–40. doi: 10.1039/d1ra03395f (PMC9036754; doi:10.1039/d1ra03395f)
Supplement: RA-011-D1RA03395F-s2177 [file RA-011-D1RA03395F-s2177.xyz]

18
eq699          -678.506742806512   -678.506742806512
Co      0.99418848988700    0.75158010837200   -0.00306163993900
 H      0.90539629568900   -3.58154487521300   -1.22756434685700
 C      0.29252479838100   -0.16461161419500    1.34101874668100
 O     -0.24297886993700   -0.82335832875200    2.14307891800900
 C      0.82591453224300    0.64607035722700   -1.75335039141500
 O      0.62973669696800    0.46621795483600   -2.89187940241500
 C      0.15440944496700    2.31624974167400    0.26046914838700
 O     -0.41618048632100    3.31628006982600    0.41993044803300
 C      2.29879864238100   -0.59714623225200   -0.13989697656000
 O      3.29401594898000   -0.00450200936400    0.29850763396400
 C      2.27472852693000   -2.00021599623100   -0.67754889622800
 C      0.86522382060500   -2.57817982373500   -0.80241026991000
 H      2.91535910996200   -2.62131400597600   -0.04571295685000
 H      0.37155097153200   -2.63725579890600    0.16954160483700
 H      0.24521912027100   -1.95887346865700   -1.45276350605700
 H      2.74887855061300   -1.94977404405600   -1.66542905635300
 H     -1.43660604003800   -0.49324298625700   -0.69260693053200
 H     -1.96949834325000   -1.00829871883700   -0.74661028440900
