# Supplementary material for: Mining hydroformylation in complex reaction network via graph theory
Source: RSC Adv. 2021 Jul 1;11(38):23235–40. doi: 10.1039/d1ra03395f (PMC9036754; doi:10.1039/d1ra03395f)
Supplement: RA-011-D1RA03395F-s2178 [file RA-011-D1RA03395F-s2178.xyz]

18
eq7            -678.467708200472   -678.467708200472
Co     -0.74965876591500   -0.08707562361300   -0.35848299704100
 H     -2.15716602749100   -0.51105829681300   -0.16539332504000
 C      0.94753746144100    0.46064257241200   -0.56222969245500
 O      2.04025638639000    0.83613834350200   -0.67735782123500
 C     -1.01053959990800    0.57163662396400    1.27640302580100
 O     -1.19897165074000    0.94072839550700    2.36562344393900
 C     -1.45834713176900    0.70024682356700   -1.79518390830200
 O     -1.96783426525400    1.18549225617800   -2.72303145643700
 C     -0.52338637306600   -1.86139896466300   -0.41346940486800
 O     -0.44697172444000   -3.02329797611500   -0.40632651896000
 C      1.93081463509200   -0.71605190330100    2.24270651817500
 C      1.11325911857900   -1.77822875386900    2.28761577961300
 H      2.91990717926100   -0.77559038994000    1.80201963625300
 H      0.11594884845200   -1.70851748372900    2.70888562339500
 H      1.40569653782700   -2.74220770826100    1.88568718627700
 H      1.62406410703600    0.25036185674600    2.62897840142200
 H      2.29858463457600   -2.00322807421700   -0.20516810100500
 H      2.42017647499600   -2.12682820941600   -0.92612370654600
