# Supplementary material for: Mining hydroformylation in complex reaction network via graph theory
Source: RSC Adv. 2021 Jul 1;11(38):23235–40. doi: 10.1039/d1ra03395f (PMC9036754; doi:10.1039/d1ra03395f)
Supplement: RA-011-D1RA03395F-s2179 [file RA-011-D1RA03395F-s2179.xyz]

18
eq70           -678.446500116564   -678.446500116564
Co     -0.37736586379100    0.33907625370700   -0.99458571759200
 H     -0.26432974414700   -0.37498936582400   -2.29034681773600
 C     -0.35726304863200    1.25542741701000    0.55177930055100
 O     -0.29678936169600    1.88017583141400    1.53174258182200
 C      0.48908831367100   -1.12299408177100   -0.51400026913300
 O      1.03516690882600   -2.12510926997300   -0.26866826160400
 C      0.34468625753100    1.58781235753500   -2.01448014920800
 O      0.79887549537800    2.37582125031700   -2.74546204434500
 C     -0.77552076401000   -1.25658783643800    2.44637259403600
 O     -1.90802546377700   -1.42237193736500    2.25756802814000
 C     -2.32953545100100   -0.51066894717400   -0.92877407542300
 C     -2.39940837489300    0.74522776177400   -1.52581071001000
 H     -2.30042850622000   -1.40595941830800   -1.53603070183200
 H     -2.71772390154900    1.60964491029700   -0.95607385256600
 H     -2.42702453565100    0.84084370140700   -2.60305983239400
 H     -2.59335205567700   -0.64737954032600    0.11131572291500
 H     -3.07018749579900    1.61181432974800    1.30052349404200
 H     -3.21201252470900    0.89277022835300    1.41284272787300
