# Supplementary material for: Mining hydroformylation in complex reaction network via graph theory
Source: RSC Adv. 2021 Jul 1;11(38):23235–40. doi: 10.1039/d1ra03395f (PMC9036754; doi:10.1039/d1ra03395f)
Supplement: RA-011-D1RA03395F-s2180 [file RA-011-D1RA03395F-s2180.xyz]

18
eq700          -678.519995429719   -678.519995429719
Co     -0.30495684226100    0.65675007031200   -0.56635169049500
 H     -2.63352640207700   -0.33983133934700    0.77166135159000
 C     -1.16313874235900    0.59884067453400   -2.08640306277700
 O     -1.78181442721700    0.59508778667700   -3.07996459372800
 C      0.36241288755400    1.88324418171400    0.52176757417400
 O      0.73513574469100    2.73738582154000    1.22009681359000
 C      1.18259919716700   -0.24248589151900   -1.01350766201500
 O      2.12588056464400   -0.85985915960200   -1.29362849055300
 C     -1.81689797649600   -0.98792110029900    0.42696444651900
 O     -0.68381565279200   -0.89101069227300    0.97611584068200
 C     -2.17821056562600   -2.05729062921100   -0.57094236162700
 C     -0.97504688904300   -2.71767892233700   -1.24326366160300
 H     -2.86597460947500   -1.62817795235800   -1.30509297957900
 H     -0.56231734932400   -2.06877307820500   -2.01843493926300
 H     -0.18950213367400   -2.91204251013200   -0.51035853621600
 H     -2.75721133643500   -2.79978431516100   -0.00614362797500
 H     -1.26475173292900   -3.65764114447300   -1.71241584004800
 H     -1.51493204581900    1.49029177351200   -0.27196135482800
