# Supplementary material for: Mining hydroformylation in complex reaction network via graph theory
Source: RSC Adv. 2021 Jul 1;11(38):23235–40. doi: 10.1039/d1ra03395f (PMC9036754; doi:10.1039/d1ra03395f)
Supplement: RA-011-D1RA03395F-s2181 [file RA-011-D1RA03395F-s2181.xyz]

18
eq701          -678.418029360484   -678.418029360484
Co      0.36988979269300   -0.53329574892000   -0.18017290659000
 H     -1.01291484648000   -0.11947590508800   -0.62393086988500
 C      2.04204512128300   -1.00951487343700    0.22353952580900
 O      3.13660808172600   -1.33327783554700    0.43870716425800
 C      0.40770516676500    1.20845364404700    0.14291766407200
 O      0.35468282020100    2.36012290305200    0.28785306174800
 C     -0.27084563083600   -2.04686495871900   -0.80190009602200
 O     -0.74600479188900   -3.00416327521700   -1.26562997886800
 C      2.14384529539400    0.79012357305100   -2.52968838267300
 O      3.02465594643600    1.16576657953100   -1.76707995808900
 C      1.60866725342400   -0.29339000266400   -3.38795295640000
 C      0.86532365446600    1.09425991220100   -3.20981015898900
 H      1.15477660843800   -1.15451505608700   -2.91056541034900
 H      0.85953443925800    1.77773363628700   -4.04906928244700
 H     -0.04787951876900    1.08069896636100   -2.62550928440500
 H      2.08058837881600   -0.49836969935300   -4.34026160233000
 H     -1.52287151345700   -0.64108618187600   -2.91335441168300
 H     -1.22881470951100   -0.94001194736400   -3.52567029289200
