# Supplementary material for: Mining hydroformylation in complex reaction network via graph theory
Source: RSC Adv. 2021 Jul 1;11(38):23235–40. doi: 10.1039/d1ra03395f (PMC9036754; doi:10.1039/d1ra03395f)
Supplement: RA-011-D1RA03395F-s2182 [file RA-011-D1RA03395F-s2182.xyz]

18
eq702          -678.416719852055   -678.416719852055
Co      0.47777695879300   -0.49440123632300   -0.18996260226200
 H     -0.29181355379000    0.79862696855300   -0.29798902594200
 C      1.39642904756100   -2.01351548008200   -0.17227401339400
 O      2.00417378576400   -3.00528769964100   -0.22985317251000
 C      1.65658868876100    0.68487069357300    0.41836317865200
 O      2.38364677131900    1.50843248324900    0.79256558210300
 C     -1.06456847310800   -1.01372939019400   -0.84496130990600
 O     -2.09926212472100   -1.27122697670100   -1.31489954053500
 C      1.06286780504600    1.72667477297900   -2.69669332222800
 O      1.14423556731900    2.80173819783600   -2.12179053870100
 C      1.69825606241000    0.42098898109000   -2.99767284259600
 C      0.25850887498900    0.80994423924400   -3.53615613120200
 H      1.73908098446300   -0.32372210393700   -2.20690721227300
 H      0.15788456211600    1.00773481373500   -4.59549432185600
 H     -0.59237567876000    0.31149161166800   -3.08714427278100
 H      2.51110407120900    0.36876625564300   -3.71068544384500
 H      0.24983742057000   -2.51556389300000   -2.97012346277100
 H      0.52662077800500   -1.89862850742200   -3.27589972371400
