# Supplementary material for: Mining hydroformylation in complex reaction network via graph theory
Source: RSC Adv. 2021 Jul 1;11(38):23235–40. doi: 10.1039/d1ra03395f (PMC9036754; doi:10.1039/d1ra03395f)
Supplement: RA-011-D1RA03395F-s2183 [file RA-011-D1RA03395F-s2183.xyz]

18
eq703          -678.442312917597   -678.442312917597
Co     -0.54713204286200   -0.67898600680300   -0.77820883531600
 H      0.12217855633200    2.10334367067200    1.50797321989700
 C      0.68891666259800   -0.46692929655800   -2.01508192189300
 O      1.39951687854800   -0.28515752591600   -2.92350440830300
 C     -0.54840856293700    1.18024731271200   -0.50906632111000
 O     -0.87554882285100    2.22603961720600   -1.07789139851100
 C     -0.47961553727300   -2.49372442909600   -0.64275208225900
 O     -0.43187086184100   -3.64518739196600   -0.49969724914700
 C     -0.04843230791000    1.17717908261400    0.94257524974400
 O      0.14343911385700    0.04324842828600    1.42711706101900
 C     -2.59832542364800   -0.59266973907700   -0.34100918176900
 C     -2.37370279787200   -0.55364437135600   -1.72394035234700
 H     -2.80744590934600    0.32431136527500    0.19893498404800
 H     -2.49099857437500   -1.44123344513500   -2.33419636694300
 H     -2.35492894071400    0.39496918312300   -2.24802587942700
 H     -2.90689086856800   -1.50634196685200    0.15197432593700
 H      2.34990550902200    0.94628041117700   -0.26229955898800
 H      2.24684782469100    1.59280010224000   -0.61263408910400
