# Supplementary material for: Mining hydroformylation in complex reaction network via graph theory
Source: RSC Adv. 2021 Jul 1;11(38):23235–40. doi: 10.1039/d1ra03395f (PMC9036754; doi:10.1039/d1ra03395f)
Supplement: RA-011-D1RA03395F-s2184 [file RA-011-D1RA03395F-s2184.xyz]

18
eq704          -678.468020408184   -678.468020408184
Co      0.34259528687300   -0.50955480059000   -0.44751412619700
 H      1.37293705266600   -0.60248630420900   -1.51013718492900
 C     -0.88183162038600   -0.33708077557100    0.85049974877700
 O     -1.66300131842400   -0.19147088276700    1.69839367140700
 C     -0.03731087980100   -2.15669124171000   -1.02605639879100
 O     -0.23530601934400   -3.22358126771500   -1.44840136756600
 C      1.80364965255800   -0.27113328683100    0.55196285581700
 O      2.78408993305100   -0.08994698024400    1.15387071247900
 C     -0.15488479729800    0.88404165818900   -1.44572692399600
 O     -0.42197307378500    1.80106822763200   -2.11229037125600
 C      0.69286327540800    2.37752852963300    1.90281825514200
 C     -0.18351359121900    2.88715103763600    1.02497886404900
 H      1.75430515339500    2.58919604258800    1.83614058053100
 H     -1.24216477211400    2.65516162418800    1.07900967791400
 H      0.13319651620100    3.53384314864600    0.21400824598700
 H      0.37707787401300    1.71280634428600    2.70018732655600
 H      2.58272247471300    2.16525183581400   -1.03816319060400
 H      2.07464635806500    2.35245907067300   -0.53164185152100
