# Supplementary material for: Mining hydroformylation in complex reaction network via graph theory
Source: RSC Adv. 2021 Jul 1;11(38):23235–40. doi: 10.1039/d1ra03395f (PMC9036754; doi:10.1039/d1ra03395f)
Supplement: RA-011-D1RA03395F-s2185 [file RA-011-D1RA03395F-s2185.xyz]

18
eq705          -678.516672346805   -678.516672346805
Co     -0.14815630940200    0.29417750890500   -1.59205664281300
 H      0.62085520856700   -2.35537266927800   -0.61669021507300
 C      1.53171117158500    0.19387740552600   -2.09336019770700
 O      2.63051085534200    0.15085651375800   -2.48177520259800
 C     -1.72447182440800    1.02396899516600   -1.87597286514700
 O     -2.76240611751700    1.49719685424600   -2.11300653978000
 C      0.05337406366900    0.64915507843000    0.13398502652000
 O      0.17781515383900    0.91780893828600    1.26408785945700
 C     -0.43405819632000   -2.07893581596700   -0.76413930783500
 O     -0.84815914416400   -1.82677904958400   -1.92393713582900
 C     -1.32845923605900   -2.14711366980600    0.44649135812200
 C     -2.64043059486500   -1.37769330570700    0.28460131518400
 H     -0.76460402184200   -1.80599427799600    1.31931844258700
 H     -3.06635602602200   -1.55605535885900   -0.70446351873900
 H     -3.36075942281800   -1.68033762098200    1.04412894405900
 H     -1.52774568440400   -3.21450343279200    0.60754822011400
 H     -2.47235462871500   -0.30354258558800    0.38797816335100
 H     -0.22237355790700    0.41839006562800   -3.08460047796600
