# Supplementary material for: Mining hydroformylation in complex reaction network via graph theory
Source: RSC Adv. 2021 Jul 1;11(38):23235–40. doi: 10.1039/d1ra03395f (PMC9036754; doi:10.1039/d1ra03395f)
Supplement: RA-011-D1RA03395F-s2186 [file RA-011-D1RA03395F-s2186.xyz]

18
eq706          -678.461557977999   -678.461557977999
Co      0.45185645494700    0.44742869598100   -0.21841105450800
 H      0.42515719358800    3.13261465813300    1.24403085319700
 C      1.43788965433700    0.86916849810500   -1.60143136909000
 O      2.16962541088400    1.08606897205200   -2.48923279910100
 C     -1.04448438146500    0.01070511153600   -1.08291232724900
 O     -2.03049757051700   -0.23803687663200   -1.65126803978800
 C      0.67976477472700   -0.99586857188300    0.80422057645400
 O      0.93007887140000   -1.95571352371300    1.42044760087100
 C      0.36576111679200    3.73318048376300   -1.34251530689200
 O     -0.44642883183800    3.60812591075100   -2.15945205687800
 C      0.45588138588000    2.05554215433800    1.40194253939500
 C      1.73844084083200    1.42885125762100    0.89206182129200
 H      0.24438685869400    1.80039459477500    2.43862974171600
 H      2.29834387854900    0.85150885034500    1.62051112984300
 H      2.38495512514300    2.11090836678700    0.34643140037400
 H     -0.46213658589800    1.68345454155300    0.83382945138000
 H     -2.19479965781000    2.57480544938500   -0.35943385080900
 H     -2.49933084625500    2.46171424318000    0.30722875345300
