# Supplementary material for: Mining hydroformylation in complex reaction network via graph theory
Source: RSC Adv. 2021 Jul 1;11(38):23235–40. doi: 10.1039/d1ra03395f (PMC9036754; doi:10.1039/d1ra03395f)
Supplement: RA-011-D1RA03395F-s2187 [file RA-011-D1RA03395F-s2187.xyz]

18
eq707          -678.425406284148   -678.425406284148
Co     -0.06567593587000   -1.06750297172800    0.26314040807900
 H      0.21145518374800   -0.23834181567700   -0.92764842123300
 C      1.66292621266300   -0.77219357048600    0.31037845149100
 O      2.79364707171200   -0.48243792778700    0.26867240768500
 C     -0.34920189487500   -1.90574635238700    1.82233388834700
 O     -0.53500704797200   -2.41880030924800    2.84887309964700
 C     -1.44076048826500    0.03173756405100    0.20651286299200
 O     -2.28949899156600    0.82545525016800    0.09303816279200
 C      0.53324313972000    2.13438926568900   -1.68457227691800
 O      0.69491680933400    2.61744258729600   -0.64412103261400
 C     -0.32430649661400   -0.73918101398500   -3.33891320691300
 C     -1.55691192117500   -0.28911118012100   -3.06318534155500
 H      0.52596848218500   -0.06598488619800   -3.35277428620200
 H     -2.41122223915400   -0.95525606905400   -3.00761261278300
 H     -1.73544714513400    0.75918184270500   -2.84825962654800
 H     -0.12587824382300   -1.79055897728600   -3.51730999194900
 H     -0.03579607596500   -2.51040727526500   -0.80021307824700
 H     -0.78721114851500   -2.27896532856900   -0.84323547486600
