# Supplementary material for: Mining hydroformylation in complex reaction network via graph theory
Source: RSC Adv. 2021 Jul 1;11(38):23235–40. doi: 10.1039/d1ra03395f (PMC9036754; doi:10.1039/d1ra03395f)
Supplement: RA-011-D1RA03395F-s2188 [file RA-011-D1RA03395F-s2188.xyz]

18
eq708          -678.401302836192   -678.401302836192
Co     -0.04872569360200    1.34662678109200    1.65857596815300
 H     -1.67352253039700    0.69918706116900    1.43091112534000
 C      0.55062650870600    1.11621266971800    3.32334805951700
 O      1.05431130486800    0.84181912317400    4.34087024930800
 C      1.07706571519500    1.23865079479900    0.28970945675600
 O      1.83076304572900    1.11166570309300   -0.59433758933300
 C     -0.82168556533200   -0.17522960347400    1.41202645926500
 O     -1.01757849297500   -1.34419945866200    1.23007167895700
 C     -0.81904511742600    4.41414944697100    1.25846320461700
 O     -0.41408130050400    3.35872298200400    1.52165644947000
 C     -1.63922522769400    2.03788824329400   -1.37044033782400
 C     -1.64403732278400    0.70033512648300   -1.46936686514500
 H     -0.73638167329700    2.61026221541400   -1.56019555926300
 H     -2.53092097899800    0.11306174636300   -1.25917301027500
 H     -0.74678176147100    0.14773681643100   -1.72780202900300
 H     -2.52758297835000    2.59212429986100   -1.08680780748400
 H      2.04180582111800   -1.07398217633100    1.43136706689800
 H      1.52977919703500   -1.56512378213500    1.21208771213400
