# Supplementary material for: Mining hydroformylation in complex reaction network via graph theory
Source: RSC Adv. 2021 Jul 1;11(38):23235–40. doi: 10.1039/d1ra03395f (PMC9036754; doi:10.1039/d1ra03395f)
Supplement: RA-011-D1RA03395F-s2189 [file RA-011-D1RA03395F-s2189.xyz]

18
eq709          -678.430815677572   -678.430815677572
Co     -0.14650912194800    1.38728062147600    1.03582044340900
 H     -1.54993284774100   -0.68748293544100    0.85965495298400
 C     -0.61131087698700    1.95165268105400    2.67624163984500
 O     -0.94641606240000    2.28747848332600    3.74080568245600
 C      1.50856265366700    0.71251047369300    0.85299182659200
 O      2.57241312150500    0.25192203093700    0.73313449547100
 C     -0.73843669322000   -0.32649054030000    1.52298846097500
 O     -0.31744627447100   -1.01679803508600    2.44526034724100
 C      0.98555290292500    4.39796956409400    0.11801370684600
 O      0.54759028565100    3.37336160500400    0.43143530212100
 C     -1.88261361489600    1.78431150360800   -0.00390420647000
 C     -0.93297510854900    1.20124948984700   -0.86320986562200
 H     -2.03383012190800    2.85774192010800    0.00365925206300
 H     -1.00788959041500    0.15788108587900   -1.14148218089500
 H     -0.33955930604300    1.81486083503700   -1.53153841298400
 H     -2.70186084224800    1.20079827713800    0.39749129068800
 H      0.53912862812400   -1.32108356874900   -0.87428627471400
 H      0.52031581875700   -1.85725550250700   -0.36211222786100
