# Supplementary material for: Mining hydroformylation in complex reaction network via graph theory
Source: RSC Adv. 2021 Jul 1;11(38):23235–40. doi: 10.1039/d1ra03395f (PMC9036754; doi:10.1039/d1ra03395f)
Supplement: RA-011-D1RA03395F-s2190 [file RA-011-D1RA03395F-s2190.xyz]

18
eq71           -678.446656723077   -678.446656723077
Co     -0.77897285581900    0.33595292528400    0.27675596671000
 H     -0.99320573480000    1.78147125597600    0.02473781797700
 C     -0.50567272552900   -1.42839255290500    0.49667633708800
 O     -0.36599754143600   -2.57540791080300    0.62243678608200
 C     -0.49918058885500    0.45868457487700   -1.46072570937400
 O     -0.30619625209800    0.62400452210800   -2.60033747826900
 C      0.43709386336800    1.02006999253600    1.36850377664000
 O      1.20276155294600    1.54511528574100    2.07451992373600
 C     -2.70688166850700   -1.54562785676000   -2.28290702296700
 O     -3.42942160733400   -0.71734517524000   -2.65151040024600
 C     -2.88982481737800    0.09782947196500    0.43892270882900
 C     -2.38458652406100    0.55705613260600    1.65376048141500
 H     -3.13472538222000   -0.95021861866800    0.31379705186000
 H     -2.43202644408900    1.60968974666300    1.90047417167100
 H     -2.21439975604500   -0.12782875842500    2.47499786990700
 H     -3.32865971941300    0.78135556739600   -0.27493693468800
 H     -2.46410411606100    2.46353144650200   -1.34988697552900
 H     -2.98040084208900    2.43562024190200   -1.88335462486500
