# Supplementary material for: Mining hydroformylation in complex reaction network via graph theory
Source: RSC Adv. 2021 Jul 1;11(38):23235–40. doi: 10.1039/d1ra03395f (PMC9036754; doi:10.1039/d1ra03395f)
Supplement: RA-011-D1RA03395F-s2191 [file RA-011-D1RA03395F-s2191.xyz]

18
eq710          -678.408694661549   -678.408694661549
Co      0.61774364698500    0.43746972884000   -0.10135888396600
 H      1.89880570667300    1.55668352085000   -0.95528896371400
 C      0.67705776565200   -0.73773762999000   -1.45744170359600
 O      0.74827345622000   -1.48415564893000   -2.34408412285800
 C     -0.97156035096600    1.27615249088500   -0.40554616668900
 O     -2.01903820917400    1.77233285187900   -0.45292662553000
 C      0.20420838616300   -0.70183454268400    1.33622615019200
 O     -0.75740321131600   -1.08373549859200    1.96851051759000
 C      1.61641764434000   -0.65245906307700    1.02766141034600
 O      2.71336218709500   -1.04586245169700    1.41245108268800
 C      1.19896132599400    1.85295109431800    1.13736488333200
 C      2.03340641280600    2.25626630360800   -0.06945075865200
 H      1.77418784259100    1.56033882083000    2.01100532219100
 H      1.75763104909400    3.23314782299600   -0.46452104994800
 H      3.09973948536900    2.19047639288000    0.13563948310400
 H      0.40120952888800    2.53861890877800    1.40844215983200
 H      0.42419149843700    1.98025769603400   -2.49901149440900
 H      0.58742442268200    2.49923743908200   -3.00361282093500
