# Supplementary material for: Mining hydroformylation in complex reaction network via graph theory
Source: RSC Adv. 2021 Jul 1;11(38):23235–40. doi: 10.1039/d1ra03395f (PMC9036754; doi:10.1039/d1ra03395f)
Supplement: RA-011-D1RA03395F-s2192 [file RA-011-D1RA03395F-s2192.xyz]

18
eq711          -678.447295435860   -678.447295435860
Co     -0.57205621664600   -1.56711941519600    0.29111248073200
 H      0.31913960931100   -2.48964682169500   -0.45616489909500
 C     -1.62443867559800   -0.41213604741100    1.17858378473900
 O     -2.33342882769300    0.31452982637000    1.74574919372900
 C      0.61769690372300   -1.98769994205000    1.53227208455000
 O      1.41176189861000   -2.34432273714000    2.30878168065500
 C     -0.16138441380200   -0.58536881795700   -1.11663833596400
 O      0.14227834942500    0.00917727868000   -2.07395869371000
 C      1.39633322656300    1.03542263978000    1.46441117541800
 O      0.62836362363100    1.82264426746000    1.09561526430300
 C     -1.82552454339800   -3.24749874815800    0.62935398120100
 C     -2.19199332001700   -2.63727073866300   -0.57072363317100
 H     -1.18196917355700   -4.11760053608400    0.62869797907800
 H     -3.04355507685400   -1.96918768220800   -0.61420203785500
 H     -1.83448971230900   -3.02647671265300   -1.51464596976300
 H     -2.38547553546400   -3.06423612193200    1.53803976557700
 H     -1.78621518917500   -1.73433889922600    3.68707749586100
 H     -1.28290020653100   -2.22013051536500    3.44053624449200
