# Supplementary material for: Mining hydroformylation in complex reaction network via graph theory
Source: RSC Adv. 2021 Jul 1;11(38):23235–40. doi: 10.1039/d1ra03395f (PMC9036754; doi:10.1039/d1ra03395f)
Supplement: RA-011-D1RA03395F-s2193 [file RA-011-D1RA03395F-s2193.xyz]

18
eq712          -678.445306840047   -678.445306840047
Co     -0.23532511797700   -0.53089251698400   -0.34501712164200
 H      0.71727775522600   -0.80684318156700    2.22770954848600
 C      1.05621026128500    0.24790046399700   -1.23544928014300
 O      1.91676520461100    0.78037950214700   -1.81265603024500
 C     -0.07684513810200    0.87140649441800    0.99335087391500
 O      0.10715882053700    2.06019401532000    1.13602882557100
 C      0.04978571315300   -2.21188667156200   -0.94086309619100
 O      0.20735373065700   -3.30291221365700   -1.30892612367800
 C     -0.14468385304400   -0.40794821414100    1.69635439309500
 O     -1.17049813542500   -1.15823711166400    1.35470137286800
 C     -2.00944409702500    0.66407372838800   -0.77523000203400
 C     -2.11045997426800   -0.54222121200300   -1.44484727571400
 H     -1.64998496012100    1.55915501411100   -1.26779401306900
 H     -2.66403340383200   -1.36019792420800   -1.00094547756200
 H     -1.84475363954200   -0.62591457363100   -2.49146067324200
 H     -2.50737320338300    0.79102380021800    0.17835295836100
 H     -0.63635275350500    1.50908850083000   -3.28745345777700
 H     -0.51729331433800    0.78837709966400   -3.41558822570800
