# Supplementary material for: Mining hydroformylation in complex reaction network via graph theory
Source: RSC Adv. 2021 Jul 1;11(38):23235–40. doi: 10.1039/d1ra03395f (PMC9036754; doi:10.1039/d1ra03395f)
Supplement: RA-011-D1RA03395F-s2194 [file RA-011-D1RA03395F-s2194.xyz]

18
eq713          -678.445630674602   -678.445630674602
Co     -0.31529905268600   -0.32774780738900   -0.35117701429100
 H      0.76644897735100   -0.97084182006300    2.09467824852700
 C      0.84498548765900    0.65381109981100   -1.22856384360200
 O      1.58921411090200    1.33949977095700   -1.80385267914100
 C     -0.08255432580100    0.86923325208800    1.18005585465500
 O      0.09904697593600    2.02844107132400    1.47666756479100
 C      0.04277276897800   -1.92860898508400   -1.11871671352200
 O      0.25189709193700   -2.97714324935400   -1.57385077423700
 C     -0.11892162668200   -0.49864093573800    1.67439344332100
 O     -1.16422066968400   -1.19486106702500    1.26433613251500
 C     -2.09951945677800    0.88738048427300   -0.56722944395200
 C     -2.21482017212200   -0.22519438075300   -1.38427239877200
 H     -1.77774034004600    1.84398203285900   -0.96107172970300
 H     -2.73764540832100   -1.10526996938800   -1.03135398862200
 H     -1.99768357759700   -0.16037422940900   -2.44266642456700
 H     -2.55939665713000    0.88642473588000    0.41343186493000
 H      0.13732461727200   -0.23233664541300   -3.98261776941000
 H     -0.17638484827900   -0.56320835790000   -3.39792313363900
