# Supplementary material for: Mining hydroformylation in complex reaction network via graph theory
Source: RSC Adv. 2021 Jul 1;11(38):23235–40. doi: 10.1039/d1ra03395f (PMC9036754; doi:10.1039/d1ra03395f)
Supplement: RA-011-D1RA03395F-s2195 [file RA-011-D1RA03395F-s2195.xyz]

18
eq714          -678.368503373962   -678.368503373962
Co      0.20216474108300   -0.93087369775400   -0.51368301211300
 H     -0.43648094769200   -2.07900184856400    0.23626291136600
 C      0.76704867867100    0.63891376516700   -1.23843310654800
 O      1.12576446186400    1.63507726756000   -1.70981276541300
 C     -0.66714121184200   -0.22969465858800    0.97005750410300
 O     -1.66597212657600    0.20643953120800    1.53251660247800
 C      1.44595045549600   -2.11805836975500   -1.09405336445800
 O      2.24326375188100   -2.92159606101700   -1.34127953711700
 C      0.73935527093300   -0.49018265917200    1.24705060733800
 O      1.73926088465800   -0.46727077703700    1.92381232839600
 C     -2.10834982314700    1.79539277198700   -1.34562157824800
 C     -2.88976644699200    0.70443241341500   -1.36764840369600
 H     -1.86343940745900    2.35010542488000   -2.24481987678000
 H     -3.10174567435800    0.16441555264800   -0.45071815591000
 H     -3.31470586259100    0.32452487257400   -2.29109953642400
 H     -1.68968141740300    2.15388756240100   -0.41058214519300
 H     -0.81114390748800   -1.49622271556300   -1.97108501189800
 H     -1.22687752998900   -0.91574337913100   -1.67059626969300
