# Supplementary material for: Mining hydroformylation in complex reaction network via graph theory
Source: RSC Adv. 2021 Jul 1;11(38):23235–40. doi: 10.1039/d1ra03395f (PMC9036754; doi:10.1039/d1ra03395f)
Supplement: RA-011-D1RA03395F-s2196 [file RA-011-D1RA03395F-s2196.xyz]

18
eq715          -678.501455641852   -678.501455641852
Co     -0.66781782179400    0.32038881442700    0.51573821208500
 H     -3.66534290644200    1.38549355807100    1.15666257619400
 C     -0.64625174803300    0.22452708460900    2.30170864329300
 O     -0.69391786517200    0.13246281377300    3.46319945235700
 C      0.99526535602000    0.97430232666900    0.36058153046800
 O      2.07433171622800    1.39631698498600    0.26997751634500
 C     -0.41016943427400   -1.16796349216000   -0.44489416246300
 O     -0.34979440699200   -2.16126801798300   -1.05158356560100
 C     -1.51532025337900    1.66454065682900   -0.30245486306300
 O     -2.14267170067100    2.49214766360700   -0.83244371347500
 C     -3.53218718290400    0.37645292270100    1.55195482719100
 C     -2.57259532085600   -0.45210214267300    0.69912412108800
 H     -3.18731823988000    0.46332567079200    2.58417531489000
 H     -2.95190514448100   -0.55889660298600   -0.31970315550800
 H     -2.44175451052400   -1.44755287017000    1.12620404401600
 H     -4.51289520537300   -0.11027562300000    1.56849537082000
 H     -1.04712922887400   -2.90006309021900    2.21980021973400
 H     -0.53648638303600   -2.41209907069200    1.99147523852200
