# Supplementary material for: Mining hydroformylation in complex reaction network via graph theory
Source: RSC Adv. 2021 Jul 1;11(38):23235–40. doi: 10.1039/d1ra03395f (PMC9036754; doi:10.1039/d1ra03395f)
Supplement: RA-011-D1RA03395F-s2197 [file RA-011-D1RA03395F-s2197.xyz]

18
eq716          -678.457062051252   -678.457062051252
Co     -0.04173454367400    1.10972811592300    0.83640702183000
 H     -1.99719545222300   -0.46561595108900    1.50790501020500
 C     -0.16344954380000    0.73153370351100   -0.90068774606700
 O     -0.22369413038200    0.50836610984200   -2.04337238261000
 C     -1.41611701704400    2.20497055374800    1.24881806346800
 O     -2.30259719748000    2.91434432713600    1.51382060281200
 C      0.68579027056000    0.54259523337600    2.35205975471700
 O      1.18832426360600    0.19883302036700    3.34846219989200
 C     -1.00733102887000   -0.59036152851000    1.03164244466600
 O     -0.60399351168000   -1.69609210212000    0.68710476145300
 C      1.94106831242300    1.87854123824700    0.37139784359600
 C      1.09014624271600    2.95122070429800    0.63071408934400
 H      2.17437834223000    1.57678389984500   -0.64113474243800
 H      1.09075365255700    3.42751318726800    1.60281475093400
 H      0.63656676635900    3.49994478796200   -0.18472045796100
 H      2.62380276930100    1.50855111708300    1.12485271384500
 H      2.58308682949200   -1.05787722900400    0.13255352996000
 H      1.85189817497700   -0.98104564359600    0.24524961384200
