# Supplementary material for: Mining hydroformylation in complex reaction network via graph theory
Source: RSC Adv. 2021 Jul 1;11(38):23235–40. doi: 10.1039/d1ra03395f (PMC9036754; doi:10.1039/d1ra03395f)
Supplement: RA-011-D1RA03395F-s2198 [file RA-011-D1RA03395F-s2198.xyz]

18
eq717          -678.481687163301   -678.481687163301
Co     -0.22320730555800   -0.20670140842700   -0.07705983624600
 H      3.11287006969700   -1.51286649422200   -1.99320486986800
 C      0.51733032284600    0.88533228488800    1.09639259909400
 O      0.91341348686500    1.65611918500000    1.87523479019100
 C      0.02068895920800    1.03643226831100   -1.38163859759000
 O     -0.36560984072000    2.14647820137100   -1.69634211704800
 C     -1.91458574311600   -0.45899470303900   -0.53512942979700
 O     -3.05705629624800   -0.52533645905900   -0.75950176814100
 C      0.94052290957300   -1.94854410666800    0.67558167314600
 O      1.64514594073400   -2.12847905216900    1.67115406209600
 C      1.42756466126300   -2.09505508475700   -0.75592815188000
 C      2.77155920528500   -1.38632365161200   -0.96556854859300
 H      0.66168755903000   -1.74201542601200   -1.46177969844100
 H      2.67537640554600   -0.31626321716000   -0.76196145724400
 H      3.51892816201100   -1.79117938737100   -0.28353577464200
 H      1.52139831879800   -3.16829662628700   -0.95256858232000
 H      0.77636898922100    0.45650853085400   -1.98942499782000
 H     -0.19171459457700   -1.82273452412700    0.82899254750500
