# Supplementary material for: Mining hydroformylation in complex reaction network via graph theory
Source: RSC Adv. 2021 Jul 1;11(38):23235–40. doi: 10.1039/d1ra03395f (PMC9036754; doi:10.1039/d1ra03395f)
Supplement: RA-011-D1RA03395F-s2199 [file RA-011-D1RA03395F-s2199.xyz]

18
eq718          -678.465668676736   -678.465668676736
Co     -0.13647091693600    0.10524138930800   -0.17951058582400
 H      1.68328060151000   -3.66095219422100   -1.39954652855300
 C     -0.34518077145500   -0.38613477710000    1.51476662981200
 O     -0.47677037068100   -0.76968629268600    2.60329074371500
 C      0.47841663512900    1.85086400573800    0.06091232179000
 O     -0.53062081773800    2.54659907613100    0.15061845017000
 C     -0.15031485109800    0.08683248047500   -1.95279680676100
 O     -0.15695287698700    0.01922085463900   -3.11216172473900
 C      1.71359422304300   -0.43792341122300   -0.15617853039800
 O      2.68592810260600    0.29960968088700   -0.25626768434200
 C      1.83655969133800   -1.95479176074700   -0.07906028110400
 C      1.42037957707800   -2.60324225717900   -1.41055655052800
 H      1.20263598832500   -2.34174643048500    0.72040253862100
 H      0.34243006964900   -2.52033078935900   -1.55768325677300
 H      1.93053902726100   -2.12877695967400   -2.25251936831600
 H      2.88024447612300   -2.18091586310400    0.14949669522400
 H      1.52390676201800    2.20439021472400    0.07803463930900
 H     -1.15092333931200   -1.05017663660300   -0.38752885891400
