# Supplementary material for: Mining hydroformylation in complex reaction network via graph theory
Source: RSC Adv. 2021 Jul 1;11(38):23235–40. doi: 10.1039/d1ra03395f (PMC9036754; doi:10.1039/d1ra03395f)
Supplement: RA-011-D1RA03395F-s2200 [file RA-011-D1RA03395F-s2200.xyz]

18
eq719          -678.498858270789   -678.498858270789
Co      0.88397032266900    0.65294677348700    0.95663693397900
 H     -2.47004739911600    0.01262737185300    1.45386411040600
 C      0.44183796880200   -0.69929245768100    2.04428195358300
 O      0.18751410938700   -1.56313972451400    2.78546323779800
 C      0.75632993934200    2.30225782421600    1.67350784664000
 O      0.75738361592900    3.34245532757200    2.19502075713600
 C      1.92285873787800    0.42056154222000   -0.47822935054300
 O      2.65365034212300    0.27497238641400   -1.37669055679400
 C     -0.95249516957300    2.15718971906900   -0.83877762634400
 O     -1.40794615599900    3.25432708455200   -0.50073849767500
 C     -2.30538495588300    0.98683870461000    0.99004218777500
 C     -1.39490688198200    0.84716975795000   -0.22538455972200
 H     -1.86367437457600    1.65335760069000    1.73133579888100
 H     -0.52866048814100    0.15455255632700   -0.05298623336200
 H     -1.89298648642500    0.27898903210300   -1.02232932108100
 H     -3.26561017309500    1.40927449684100    0.69448368421100
 H      2.14791271832500    0.61020076509300    1.65587149625900
 H     -0.20496271847900    2.07461922874900   -1.64440763004800
