# Supplementary material for: Mining hydroformylation in complex reaction network via graph theory
Source: RSC Adv. 2021 Jul 1;11(38):23235–40. doi: 10.1039/d1ra03395f (PMC9036754; doi:10.1039/d1ra03395f)
Supplement: RA-011-D1RA03395F-s2201 [file RA-011-D1RA03395F-s2201.xyz]

18
eq72           -678.427276616089   -678.427276616089
Co     -0.25887461091200    0.40965863676600    0.06007411796800
 H      0.39492856771000   -0.19238537096400    1.25757525027700
 C     -0.89825629284700    1.14754030549100   -1.44314096112800
 O     -1.30715525221900    1.58115200694600   -2.44203602976600
 C     -0.11189152831200    1.82106028411600    1.10652461297700
 O      0.05267419929700    2.72222418311500    1.82833631584000
 C      0.91632212896500   -0.67193184195100   -0.67817180841300
 O      1.73299955750500   -1.36511251163400   -1.13918460538200
 C     -0.44860173962900   -3.16656660590300    0.70675057653600
 O     -1.53439252798500   -3.22179465734400    1.11042680078100
 C     -1.29960453943100   -2.04057354385000   -2.45431386733400
 C     -2.49794324735100   -1.76993571859700   -1.91639980480500
 H     -0.72447524294100   -2.91380479558300   -2.16545265822600
 H     -3.05324531673000   -0.87924778358300   -2.19100782570600
 H     -2.94664217713200   -2.41552980475900   -1.16898412494800
 H     -0.84256577380000   -1.37894871986100   -3.18267243855600
 H     -1.64003860316700   -0.70069678322400    0.20143053266400
 H     -1.81930591208500   -0.16600370639300    0.74838314325100
