# Supplementary material for: Mining hydroformylation in complex reaction network via graph theory
Source: RSC Adv. 2021 Jul 1;11(38):23235–40. doi: 10.1039/d1ra03395f (PMC9036754; doi:10.1039/d1ra03395f)
Supplement: RA-011-D1RA03395F-s2202 [file RA-011-D1RA03395F-s2202.xyz]

18
eq720          -678.500122862530   -678.500122862530
Co      0.99356259304600    0.63365941642200    1.04988928664100
 H     -3.26101579255000    0.83323985187600    0.59807367122700
 C      0.34760437193500   -0.83217383067500    1.86141208074700
 O     -0.02390115242600   -1.78457838485400    2.42227770743300
 C      1.21888047450200    2.07223318357700    2.10246027942400
 O      1.42094600262200    2.96874673339600    2.81965581133600
 C      1.87635454494300    0.50471198027000   -0.49758778542400
 O      2.49368968208200    0.40780311381900   -1.48324398172700
 C     -1.40636761216300    1.79889600928000   -1.31222970431000
 O     -2.44412079801600    2.37580971530300   -1.64217170470900
 C     -2.35053549303700    1.25949514312500    1.01927741229600
 C     -1.19998098512200    1.13880272027100    0.03051230013400
 H     -2.10218102538900    0.73572409662800    1.94413758914300
 H     -0.32399650742800    1.71579382363800    0.43172106361000
 H     -0.94661626287400    0.09277882115500   -0.17589670175700
 H     -2.54323588184100    2.30785589687600    1.25150960639600
 H      2.25670075234400    0.20922416218900    1.61580580928900
 H     -0.54100395946000    1.73188553725600   -1.99463850864100
