# Supplementary material for: Mining hydroformylation in complex reaction network via graph theory
Source: RSC Adv. 2021 Jul 1;11(38):23235–40. doi: 10.1039/d1ra03395f (PMC9036754; doi:10.1039/d1ra03395f)
Supplement: RA-011-D1RA03395F-s2203 [file RA-011-D1RA03395F-s2203.xyz]

18
eq721          -678.437113720031   -678.437113720031
Co      0.79982404344800    0.25681574101900   -0.21144045850300
 H      1.22547676021000   -1.64534030308600   -1.96838763528000
 C      2.07100501833700    1.31916196705000   -1.02354746746100
 O      2.37759087518900    2.24415080242200   -0.24470667694400
 C     -0.60275556849400   -0.62013698947000    0.58085766353900
 O     -1.54984535795100   -1.20488518916900    0.90733891539100
 C      1.48865670614700   -1.23607029872400   -0.98533192891000
 O      2.30431504026500   -1.72466164577600   -0.20121120035100
 C      2.69025058415300    1.26140527993400   -2.41145928948700
 O      2.51048921999200    0.28897652974700   -3.15101992755200
 C     -0.39385017716700    0.97147898103000   -1.59268235351800
 C     -0.75159297006500   -0.06385578629900   -2.65268096226300
 H     -1.27214990600400    1.30213968129000   -1.02510803829200
 H     -1.50270611931200    0.33717243541900   -3.34046270977700
 H     -1.15771588131000   -0.97918290858200   -2.21083655769600
 H      0.04166220522900    1.85636406457500   -2.06739241569500
 H      3.29344354597700    2.13064330929000   -2.71268478441600
 H      0.13011263916000   -0.32459043758200   -3.24355040613900
