# Supplementary material for: Mining hydroformylation in complex reaction network via graph theory
Source: RSC Adv. 2021 Jul 1;11(38):23235–40. doi: 10.1039/d1ra03395f (PMC9036754; doi:10.1039/d1ra03395f)
Supplement: RA-011-D1RA03395F-s2204 [file RA-011-D1RA03395F-s2204.xyz]

18
eq722          -678.433944305862   -678.433944305862
Co      0.08603312137300    0.75908336821100    1.05039384765700
 H     -1.11162185779400   -0.10507405827200    1.15927414832200
 C     -0.00175917331400    0.65126446869700    2.86790150995200
 O     -0.11935698687100    0.46652345297200    4.00677899109500
 C      1.76572124677100    1.38482376155100    0.84025834480400
 O      2.85966682419000    1.72898420432600    0.68206959612500
 C     -0.01791132535600    0.44020678332500   -0.84108727632200
 O      0.61626560026300    1.04702290757600   -1.70993482532700
 C     -1.08597042481300   -0.58500674677800   -1.16210269494000
 O     -2.20621573712400   -0.27426399306700   -1.58374563260600
 C     -1.69689232488900    2.02089467044000    0.79274976771100
 C     -0.57002947868300    2.82361892603300    0.76182288940700
 H     -2.27381117519700    1.90905577144200    1.70190510578200
 H     -0.13010542361800    3.10812813929400   -0.18604445424700
 H     -0.24498762172800    3.36056448166600    1.64404203845100
 H     -2.17137199394500    1.68295088853400   -0.12177369664700
 H      0.58678982868100   -0.62995908162000    1.02830244801600
 H     -0.81966014673600   -1.61890995481300   -0.88984587608300
