# Supplementary material for: Mining hydroformylation in complex reaction network via graph theory
Source: RSC Adv. 2021 Jul 1;11(38):23235–40. doi: 10.1039/d1ra03395f (PMC9036754; doi:10.1039/d1ra03395f)
Supplement: RA-011-D1RA03395F-s2205 [file RA-011-D1RA03395F-s2205.xyz]

18
eq723          -678.467746077488   -678.467746077488
Co      0.19298209312500   -0.09747609372600   -0.11283082547300
 H      0.42741953894000   -1.47071289842900    0.39453034942300
 C     -0.07626744556100    1.55413294365200   -0.76343199268900
 O     -0.23985569933700    2.61505729588900   -1.20624202992900
 C     -0.01330351978000   -0.98897666998800   -1.64366217404000
 O     -0.19387659371800   -1.60836038420000   -2.61394149016000
 C     -1.19628722649200   -0.22938059245400    1.00480628197200
 O     -2.09852916413400   -0.39518614445700    1.72239987597200
 C      1.81231430689200    0.15627316055700    0.59208292307500
 O      2.86550840209200    0.27195431485200    1.07519624914500
 C     -2.76114284852200    0.78406136579000   -2.29315913559600
 C     -3.23042584848900   -0.15140102478000   -1.45470337853300
 H     -2.99401123350700    1.83466765688300   -2.16126784165100
 H     -2.97333173156500   -1.19899096993400   -1.57096446846400
 H     -3.86746995952400    0.10372565481200   -0.61449876726900
 H     -2.11069999622300    0.52535810025300   -3.12211879230400
 H     -2.56685112450700    2.63025983554000    0.49179717930200
 H     -2.71920303004300    1.92035360107900    0.34272891631400
