# Supplementary material for: Mining hydroformylation in complex reaction network via graph theory
Source: RSC Adv. 2021 Jul 1;11(38):23235–40. doi: 10.1039/d1ra03395f (PMC9036754; doi:10.1039/d1ra03395f)
Supplement: RA-011-D1RA03395F-s2206 [file RA-011-D1RA03395F-s2206.xyz]

18
eq724          -678.411671839308   -678.411671839308
Co     -0.94627607095900    0.54694428765300   -1.27898879026900
 H     -1.69607884151000    1.12038681620600   -2.39793234399600
 C      0.19435239106400    0.44626799693200    0.10727905223000
 O      0.95587564551000    0.44950990075400    0.98301556210400
 C     -0.36754905109200   -0.76786489800400   -2.35946104943800
 O      0.00927955893500   -1.58861381009400   -3.08857333408500
 C     -2.49443249112900   -0.11768680484500   -0.65061615288800
 O     -3.52790866620300   -0.49387481906900   -0.28017440640400
 C     -1.73148386993200   -1.05648531023800    2.70673698431400
 O     -1.86525003888300    0.03824830098300    2.34908731762600
 C     -1.27492511057200   -2.94324258876200    0.00247444055800
 C     -0.01014060114200   -2.67256978247200    0.35726333687800
 H     -2.06500612136100   -3.03134462330200    0.74000631085000
 H      0.77962825420400   -2.57704621243200   -0.38087392904500
 H      0.27045755607200   -2.53162223348000    1.39521764927800
 H     -1.55751589532000   -3.07743536612900   -1.03666342072300
 H     -1.36009537341600    1.86068264489700   -0.78336984992700
 H     -0.01079557709400    1.47097518890700   -1.92263407170000
