# Supplementary material for: Mining hydroformylation in complex reaction network via graph theory
Source: RSC Adv. 2021 Jul 1;11(38):23235–40. doi: 10.1039/d1ra03395f (PMC9036754; doi:10.1039/d1ra03395f)
Supplement: RA-011-D1RA03395F-s2207 [file RA-011-D1RA03395F-s2207.xyz]

18
eq725          -678.391838779001   -678.391838779001
Co      0.28199860342700   -1.07542403314300    0.10489536608900
 H      0.60438847930500   -0.44543479115300   -1.13020095336200
 C      1.00865341800600    0.42779466888200    0.75328072926500
 O      1.50027531624100    1.46231940932500    0.98053013876500
 C     -1.37119692562200   -0.95189991604200   -0.57653560885900
 O     -2.34642620411900   -0.77485194121700   -1.19504412235100
 C      1.34689210157900   -2.34769935261400   -0.57218147922800
 O      2.04895220951400   -3.05710828339200   -1.17825045234300
 C      0.57006976663800    0.96074086475000   -4.21101934371300
 O      0.68001246955400    1.48014732243600   -5.31004119914900
 C      0.56976504152500   -0.28801862062400   -3.41343585271700
 C      0.39513676383600    1.14990337318500   -2.75159757134200
 H      1.51014452165100   -0.80374348722200   -3.25371954167300
 H     -0.58589992725500    1.39400958344000   -2.36109241191400
 H      1.22536988116700    1.54177802466500   -2.17444332380300
 H     -0.30360862530300   -0.92951629820600   -3.43110850330400
 H      2.79850050752800   -0.03226926913400   -1.40239438808000
 H      3.28596415028200    0.19246647627700   -1.91521965805300
