# Supplementary material for: Mining hydroformylation in complex reaction network via graph theory
Source: RSC Adv. 2021 Jul 1;11(38):23235–40. doi: 10.1039/d1ra03395f (PMC9036754; doi:10.1039/d1ra03395f)
Supplement: RA-011-D1RA03395F-s2208 [file RA-011-D1RA03395F-s2208.xyz]

18
eq726          -678.492373730648   -678.492373730648
Co     -0.02102718452700    1.17646986809700    0.37976385982600
 H     -0.37971201833400   -1.42684447333700    0.60909420118500
 C      0.83536892186800    1.06573632504200   -1.13086067208100
 O      1.43214677522400    0.98249322232200   -2.12925220495300
 C     -1.72476612488700    1.43238493612600   -0.17447053347200
 O     -2.78372457948900    1.65435059120700   -0.61550130508900
 C      1.70428935960700   -0.91873611167400    1.12157935581500
 O      2.33264033619100   -1.69181406744200    0.37850852743200
 C      0.27149115525400   -0.64038044725800    0.97578862006600
 O     -0.24057689665700    0.13398343911200    2.10178223476800
 C      1.47692740992400    2.36892112082100    1.19999287748700
 C      0.30453662512400    3.12334234713500    1.04691403839200
 H      2.31934498268900    2.49236445066600    0.53125482685600
 H     -0.36830564773000    3.25516364257200    1.88649115633700
 H      0.19518374108600    3.81920874138800    0.22469763156700
 H      1.68921098681200    1.90044015489900    2.15473231097000
 H      2.20141528333300   -0.34475504629400    1.92037664056800
 H     -1.13473992651000   -0.12039514907100    2.38299550582100
