# Supplementary material for: Mining hydroformylation in complex reaction network via graph theory
Source: RSC Adv. 2021 Jul 1;11(38):23235–40. doi: 10.1039/d1ra03395f (PMC9036754; doi:10.1039/d1ra03395f)
Supplement: RA-011-D1RA03395F-s2209 [file RA-011-D1RA03395F-s2209.xyz]

18
eq727          -678.360094467239   -678.360094467239
Co      0.70888516731400    0.44233614828800    1.13989688849800
 H     -0.38549251605600    1.41425956534600    1.04418928977000
 C     -0.05073781153400   -0.06335280067300    2.71196075535700
 O     -0.72264431091800   -0.34416747860500    3.61518230909600
 C      1.75580647578200    1.90065890105600    1.49332595962100
 O      2.27408803006600    2.93516660800900    1.57433579001200
 C     -0.44158749759400   -0.41011845385800   -0.09311379135500
 O     -1.29169503842300   -1.27595071050200   -0.23429721502200
 C      0.38004447685000    0.60166487507000   -0.71693776205400
 O      0.66026576999500    1.20456680254100   -1.74268901010600
 C     -1.89620300553700    2.66339207315500    0.26030080640000
 C     -2.53960365012800    1.75216423975500   -0.49106155694700
 H     -1.11176895996400    3.28657780949500   -0.15724889433900
 H     -3.30332613843600    1.10783414160700   -0.07137093628700
 H     -2.28440903276600    1.59917737997500   -1.53391687441400
 H     -2.14513908135900    2.81888957774500    1.30503784806900
 H      2.06226765051700   -0.54320766019400    0.64691065240000
 H      1.79603242198000   -0.91998302875700    1.29045997340900
