# Supplementary material for: Mining hydroformylation in complex reaction network via graph theory
Source: RSC Adv. 2021 Jul 1;11(38):23235–40. doi: 10.1039/d1ra03395f (PMC9036754; doi:10.1039/d1ra03395f)
Supplement: RA-011-D1RA03395F-s2210 [file RA-011-D1RA03395F-s2210.xyz]

18
eq728          -678.456126512833   -678.456126512833
Co      0.34010586973000    0.48562047517400   -0.36131317605000
 H      1.67726585497800    1.64897400785700   -0.25414623179500
 C     -1.32039262783400   -0.41359480240700   -0.57380679740200
 O     -1.80288839801100   -0.78396363602200   -1.65108072327900
 C     -0.57006041421900    1.85083810376100    0.36303471410400
 O     -1.18891724536300    2.73524351792900    0.80042739732600
 C      0.87522399165800   -0.88261240883100    0.66799140421000
 O      1.21065656694400   -1.79814263414500    1.30493840399900
 C     -2.16766601834900   -0.73004667989700    0.67361119265400
 O     -1.83367462616300   -0.43713621263800    1.82170694452300
 C      0.99127493141500   -0.18037122720700   -2.25300601798700
 C      0.34437876247000    1.04846027875800   -2.39498527779000
 H      0.45238460410200   -1.09744391688800   -2.44842090799000
 H      0.91007308779100    1.96813850742900   -2.49147519147300
 H     -0.69317243441700    1.07758027538800   -2.69849861677500
 H      2.07348159585800   -0.24124954562700   -2.23537945680700
 H      2.03850570335900    0.96102854379900   -0.15847902270500
 H     -3.10934706936700   -1.24838913088900    0.43736645642000
