# Supplementary material for: Mining hydroformylation in complex reaction network via graph theory
Source: RSC Adv. 2021 Jul 1;11(38):23235–40. doi: 10.1039/d1ra03395f (PMC9036754; doi:10.1039/d1ra03395f)
Supplement: RA-011-D1RA03395F-s2211 [file RA-011-D1RA03395F-s2211.xyz]

18
eq729          -678.440122238679   -678.440122238679
Co     -0.16522235204600    0.23920944986700    1.03466589122200
 H      1.24662745478800   -1.41121916893400    2.85252763640300
 C      1.29892195858100    0.24893647642100    0.06284326195300
 O      2.24071164002300    0.28541094098000   -0.62620116977400
 C     -0.14497182663900    1.99431205962200    1.50097444907100
 O     -0.15554049602400    3.10747498720300    1.82977946833600
 C     -0.17758001302500   -1.64237996166500    1.12217184233000
 O     -0.38669166014700   -2.66428488500900    0.49460727163000
 C      0.22208052053100   -1.24474220759500    2.50677467632700
 O     -0.57174585323300   -0.43288214929900    3.10640603574700
 C     -2.31014092605800    0.16257266227800    0.73222140746100
 C     -1.66886749632200    0.29226700650800   -0.48808185224600
 H     -2.71191211096000    1.01877646704100    1.25835709594300
 H     -1.46675865894300   -0.57996957712600   -1.09573167911000
 H     -1.55050677437400    1.25834743629600   -0.96437546793800
 H     -2.62487186321200   -0.80947106776200    1.09161040200200
 H      0.24323419286200   -1.87091578339600   -1.63818461151400
 H      0.45840087921500   -1.36847199724200   -2.14240662207200
