# Supplementary material for: Mining hydroformylation in complex reaction network via graph theory
Source: RSC Adv. 2021 Jul 1;11(38):23235–40. doi: 10.1039/d1ra03395f (PMC9036754; doi:10.1039/d1ra03395f)
Supplement: RA-011-D1RA03395F-s2212 [file RA-011-D1RA03395F-s2212.xyz]

18
eq73           -678.427432289200   -678.427432289200
Co      0.27304220787100   -0.33017746389100    1.30262134021900
 H      1.16951196981200   -1.50547501568400    1.16315701012700
 C     -0.84493338074500    1.07315201440700    1.29799528888300
 O     -1.57825034364800    1.97359256132000    1.24133665954100
 C     -0.85142314182800   -1.63186995919100    0.91617115099900
 O     -1.52064540095900   -2.52561476164700    0.57781055741500
 C      1.56772229406300    0.28938670937600    0.27567401768600
 O      2.42120459643500    0.59557992447600   -0.45766104768100
 C     -0.86690976391100    0.65619439060900   -1.86599704172000
 O     -1.85525086523700    0.05229552057200   -1.81113787431700
 C      1.47629229944100   -2.69411599625000   -1.17376770672500
 C      0.73667076670300   -2.04287448251400   -2.08233441639500
 H      2.49470285377700   -2.39415123366600   -0.95210869663300
 H     -0.29247510822600   -2.32406696744900   -2.27837007641000
 H      1.13563456485500   -1.19554857423100   -2.63034544605400
 H      1.07053928751600   -3.52115169241500   -0.60131066181800
 H      0.39549395787900   -0.54961134005600    3.03562061833400
 H      0.99296616063000   -0.04682894048100    2.86899783003700
