# Supplementary material for: Mining hydroformylation in complex reaction network via graph theory
Source: RSC Adv. 2021 Jul 1;11(38):23235–40. doi: 10.1039/d1ra03395f (PMC9036754; doi:10.1039/d1ra03395f)
Supplement: RA-011-D1RA03395F-s2213 [file RA-011-D1RA03395F-s2213.xyz]

18
eq730          -678.420703195686   -678.420703195686
Co     -0.02908560480600   -0.60211583993400    1.40386381397500
 H     -0.78122873201800   -0.57854288835800    0.16968870098000
 C     -1.09882553606600    0.79228023821200    1.73098441719700
 O     -1.87314266838500    1.66264010991300    1.81097436368500
 C     -0.76989436872900   -2.22606157356400    1.48304112405600
 O     -1.34299927199900   -3.24115660744400    1.41083495320900
 C      1.30426603462500   -0.36309024564900    0.24580567354000
 O      2.08982582104100   -0.21833625449600   -0.60382839634200
 C     -1.48389698618700    1.84717112669500   -1.64185757338600
 O     -0.40435094856800    1.82986746930600   -1.21979314870000
 C     -2.53302153119800   -1.24736960037100   -1.33815989700300
 C     -3.25652585410800   -0.64866807719700   -0.37882421974700
 H     -2.09905101437500   -2.23058697088300   -1.19054164383300
 H     -3.67033194800500    0.34427111481300   -0.51351551517000
 H     -3.42349226704200   -1.12465559634000    0.58196536401700
 H     -2.34201636061000   -0.76312012174400   -2.28938696283000
 H      1.16101684764600   -0.56392499578000    2.63546732968400
 H      0.47701530343700   -0.68103198610400    3.02980114960900
