# Supplementary material for: Mining hydroformylation in complex reaction network via graph theory
Source: RSC Adv. 2021 Jul 1;11(38):23235–40. doi: 10.1039/d1ra03395f (PMC9036754; doi:10.1039/d1ra03395f)
Supplement: RA-011-D1RA03395F-s2214 [file RA-011-D1RA03395F-s2214.xyz]

18
eq731          -678.468631688995   -678.468631688995
Co      1.58874568091500   -0.22237392927800    0.23767662007800
 H     -0.59447592945900   -0.96037435540800   -0.93538231314400
 C      0.81148614626000    0.38227212508800    1.72506600573500
 O      0.27827065648000    0.77341016435100    2.68276968657300
 C     -0.19067996352600   -0.00065831769400   -0.54247893853000
 O     -0.85163429012700    1.02969318241800   -0.63474347713300
 C      2.09007001331400    0.96354211935700   -0.99666734169600
 O      2.40249209487100    1.74873769759500   -1.79700256577400
 C      3.24624725624000   -0.45165549988300    0.93875534092500
 O      4.30948744400500   -0.62947216159500    1.37177298166700
 C      1.73770069894800   -2.05481885437600   -0.81117860012400
 C      1.15699131118600   -2.28392407800600    0.44071001461600
 H      1.12394984432500   -1.95517880761200   -1.69710577000700
 H      1.73930140424200   -2.69500748175200    1.25561212669200
 H      0.08227297075200   -2.36528716477200    0.54876017214600
 H      2.78045195443500   -2.28459262989300   -0.99134766141600
 H      0.32626306601300   -0.12924804717300   -3.15940265824900
 H      0.99185540996600   -0.44721929387100   -3.23776257596800
