# Supplementary material for: Mining hydroformylation in complex reaction network via graph theory
Source: RSC Adv. 2021 Jul 1;11(38):23235–40. doi: 10.1039/d1ra03395f (PMC9036754; doi:10.1039/d1ra03395f)
Supplement: RA-011-D1RA03395F-s2215 [file RA-011-D1RA03395F-s2215.xyz]

18
eq732          -678.498144372498   -678.498144372498
Co     -0.81121978315800    0.45342429020900   -0.43557654926900
 H      1.69333953403600   -0.92918174933900    1.07078847448800
 C      0.68682533739300    1.45709685797900   -0.71520694359900
 O      0.68170241296600    1.54303318274500   -1.94379031564200
 C     -1.65898195879000    1.83562915361900    0.26185735284600
 O     -2.22393897318500    2.71315979275500    0.77901053770400
 C     -0.47229039387300   -1.00903307407900    0.81894742202600
 O     -0.31270220628800   -1.30938818619700   -0.49300872783600
 C      0.75311574983000   -0.82765094013400    1.63870685229200
 O      0.74378167488100   -0.56493440177500    2.85001243974200
 C      1.71566792882200    1.94913018912400    0.26013471621800
 C      1.10518594967800    2.52251663645200    1.54401765230100
 H      2.35077978689900    2.67882809738700   -0.24604473454800
 H      1.90030242768700    2.77755684154000    2.24406381645600
 H      0.52580724457000    3.42325544183100    1.33367418392700
 H      2.34089732259400    1.08411755790500    0.50545367990500
 H     -1.36582582070100   -1.33280563182800    1.35288867736600
 H      0.45725696539600    1.79717948595000    2.03795853683200
