# Supplementary material for: Mining hydroformylation in complex reaction network via graph theory
Source: RSC Adv. 2021 Jul 1;11(38):23235–40. doi: 10.1039/d1ra03395f (PMC9036754; doi:10.1039/d1ra03395f)
Supplement: RA-011-D1RA03395F-s2216 [file RA-011-D1RA03395F-s2216.xyz]

18
eq733          -678.506628871037   -678.506628871037
Co     -0.23837039348200    0.28887814341200    0.06340741375700
 H      1.27885360793500   -2.40309609311400   -0.94154231589200
 C     -0.88959984425800   -1.34641906957300    0.19595169449100
 O     -1.25701710395000   -2.45564914237900    0.17463310783000
 C      0.86292292669600    1.08776904037500   -1.06589780407000
 O      1.58995581336600    1.51080969786600   -1.87668555680300
 C     -1.75144741296000    1.14833324611600   -0.37513376150700
 O     -2.73202894036800    1.68865391709400   -0.68755280728700
 C      1.28766069788400   -0.33954363658500    0.96859648701200
 O      1.21530090253600    0.30360613773800    2.02484098503300
 C      2.35259031222700   -1.34535539677000    0.62750867488000
 C      2.23833727600100   -1.90573504994300   -0.78927229507200
 H      2.27422804532400   -2.14771568772500    1.36962036555500
 H      2.32378844611400   -1.11569210415900   -1.53762494708100
 H      3.02963377974900   -2.63369750178000   -0.97200994372100
 H      3.32161458671500   -0.86153544498700    0.78619007701000
 H     -0.01968740434900   -1.37035105308600   -3.03951685544800
 H     -0.13605408528200   -1.02517967292000   -2.39180067633300
