# Supplementary material for: Mining hydroformylation in complex reaction network via graph theory
Source: RSC Adv. 2021 Jul 1;11(38):23235–40. doi: 10.1039/d1ra03395f (PMC9036754; doi:10.1039/d1ra03395f)
Supplement: RA-011-D1RA03395F-s2217 [file RA-011-D1RA03395F-s2217.xyz]

18
eq734          -678.448765054355   -678.448765054355
Co     -0.52999324369300    0.71940924691600    0.01850500550500
 H     -0.95063147371500   -2.32508006243200    2.08160811110300
 C     -0.82485076070400   -0.01522948447500   -1.55005581825000
 O     -0.91378200201600   -0.45103127776000   -2.62974434224100
 C      0.05557433237200   -0.94263811081000    0.60632934318500
 O      1.02582161931000   -1.68738479701700    0.47003967385900
 C      0.94701228898200    1.40846032445200    0.65698169670200
 O      1.97129527708400    1.86919392852600    0.97765471974700
 C     -1.09900423326400   -1.38087920530000    1.53682384505100
 O     -2.12317081501800   -0.69287488568400    1.65732102335600
 C     -2.22652139366800    1.92231920193800   -0.38355689942600
 C     -1.45851192197100    2.53177551148300    0.60001893119800
 H     -2.23199082864000    2.29406997802900   -1.40017289722700
 H     -1.65465493048300    2.32338588955100    1.64596619992300
 H     -0.84379380669300    3.39500652118400    0.37823963409000
 H     -3.01177152670800    1.23013380929700   -0.10031974850500
 H     -0.06938657715400    1.12940918330500    3.17029634203100
 H     -0.74124464245000    0.83930163314400    3.29280283626700
