# Supplementary material for: Mining hydroformylation in complex reaction network via graph theory
Source: RSC Adv. 2021 Jul 1;11(38):23235–40. doi: 10.1039/d1ra03395f (PMC9036754; doi:10.1039/d1ra03395f)
Supplement: RA-011-D1RA03395F-s2218 [file RA-011-D1RA03395F-s2218.xyz]

18
eq735          -678.397384768887   -678.397384768887
Co      0.16930114126100   -0.44550724358700    1.22002680504800
 H     -0.13791831353000   -0.53007848539900   -0.25865131422500
 C      0.31895444892700    1.30308709941200    1.00100014902700
 O      0.36627374055300    2.45094081516800    0.86763597661700
 C     -0.64408930488000   -1.98549496340700    1.45519605845800
 O     -1.25704475513300   -2.96200179292900    1.59282461379800
 C      1.85827317857800   -0.98273976963800    0.89200013160900
 O      2.93471876097200   -1.33427342329200    0.65122615174400
 C     -2.51664240759500    0.45823820027900   -0.89297821583500
 O     -2.04808402387600    1.58282496186500   -1.00522609721000
 C     -2.57473026932300   -0.93164353406100   -1.39825943626500
 C     -3.39463759245400   -0.45686246436900   -0.12624613289800
 H     -1.71262090912400   -1.56655502441100   -1.23177924833800
 H     -4.46738816508200   -0.36364677938100   -0.23479583601200
 H     -3.07036497296500   -0.80438719967600    0.84708084488700
 H     -3.13235011349500   -1.14536901673900   -2.30066048065300
 H     -1.18937159192000    0.01675997506900    1.53870972396100
 H      0.42198206374000   -0.31572205377000    2.70941583917700
