# Supplementary material for: Mining hydroformylation in complex reaction network via graph theory
Source: RSC Adv. 2021 Jul 1;11(38):23235–40. doi: 10.1039/d1ra03395f (PMC9036754; doi:10.1039/d1ra03395f)
Supplement: RA-011-D1RA03395F-s2219 [file RA-011-D1RA03395F-s2219.xyz]

18
eq736          -678.521041212815   -678.521041212815
Co     -0.10789867680700    1.48496634115800   -0.43302604475100
 H      0.14042880385200   -2.18160947105600    0.74273477986800
 C      0.67655856604400    2.85327407584500   -1.25510336579300
 O      1.21077119724600    3.75555939707700   -1.76276997834700
 C     -1.47530065448500    1.36744364959400   -1.52077039195600
 O     -2.40775741740800    1.21742163602500   -2.19563326796800
 C      0.21949582625000   -0.11394763999300    1.49072895380400
 O     -0.82381573979700    0.11025276598600    0.52909479404600
 C      0.84073498817900   -1.46903380411800    1.20237977822800
 O      2.02843682421700   -1.74224155291400    1.41523310999500
 C      1.27546119693400    1.00794092354800    1.38715787525400
 C      0.81773871832700    2.33028777826400    2.01911597818500
 H      1.61364072944200    1.12039659561900    0.31901283315100
 H      0.74160740298400    2.20467460533500    3.10044811832100
 H      1.52681374114000    3.13239585506800    1.80784477355500
 H      2.20048903054900    0.65975753812300    1.84812070875300
 H     -0.19578719665700   -0.11650238209600    2.50736025544200
 H     -0.17191414123200    2.64089723269600    1.66195816144200
