# Supplementary material for: Mining hydroformylation in complex reaction network via graph theory
Source: RSC Adv. 2021 Jul 1;11(38):23235–40. doi: 10.1039/d1ra03395f (PMC9036754; doi:10.1039/d1ra03395f)
Supplement: RA-011-D1RA03395F-s2220 [file RA-011-D1RA03395F-s2220.xyz]

18
eq737          -678.486926132519   -678.486926132519
Co     -0.68099610120000    0.08426874262400   -0.05736836292200
 H      2.80263456053400   -0.35550343888300   -0.24329075524600
 C      0.70805743004000    1.03430433218100    0.53415425233500
 O      1.61501132897800    1.68224985526200    0.88834274964700
 C     -0.94508706706600   -0.25743111675800   -1.78407333225300
 O     -1.07276631702400   -0.45745962190900   -2.92947590844900
 C     -2.02242118202100   -0.27697595032400    1.17087677172200
 O     -2.84639537457400   -0.54012200282000    1.94696369622000
 C      0.27300233376300   -1.52119027134800    0.14394122320000
 O     -0.06362246621600   -2.17728532194900    1.12248398250500
 C      1.39341810017400   -1.92869787027900   -0.79493000025700
 C      2.74045361056400   -1.44378448088100   -0.23254160728200
 H      1.23879323380000   -1.51390814785000   -1.78805731274200
 H      2.88031188290800   -1.79412135084800    0.79163324808100
 H      3.54876776324200   -1.83079246443800   -0.85376826150100
 H      1.38274773134100   -3.01932394515800   -0.85500065609900
 H      2.16263374270300    0.60152712800700   -2.50692857513400
 H      1.63613800002000    0.79232625487600   -2.01924930948800
