# Supplementary material for: Mining hydroformylation in complex reaction network via graph theory
Source: RSC Adv. 2021 Jul 1;11(38):23235–40. doi: 10.1039/d1ra03395f (PMC9036754; doi:10.1039/d1ra03395f)
Supplement: RA-011-D1RA03395F-s2221 [file RA-011-D1RA03395F-s2221.xyz]

18
eq738          -678.448901700180   -678.448901700180
Co     -1.44681987353000    0.41980701147500    0.60854986355100
 H      1.41927930941400   -1.41439003619200   -1.18204932461700
 C     -0.22053703344100    1.74934573875100    0.77847980563800
 O     -0.92214553323900    2.65678480044200    1.24777644259500
 C     -1.31434938640200   -0.27097904900800    2.27515109896900
 O     -1.13382879923400   -0.74443881401900    3.31885558304100
 C      1.03281553453600   -0.89580221002300   -0.29059308154100
 O      1.76932677732900   -0.30488623782300    0.50306006831300
 C     -0.48069012388900   -0.97589578128000   -0.12983860061100
 O     -1.05922757923400   -1.99034075495900   -0.54508491896900
 C     -3.11654694842000    0.21819344298800   -0.90928357488600
 C     -1.81741300950800    0.95527280184000   -1.19084870089700
 H     -3.99272270712400    0.86066268613300   -0.96606120947700
 H     -1.23545183681500    0.56930882970300   -2.02264117926700
 H     -1.90259967940200    2.04096575061800   -1.22639220122400
 H     -3.22560388015500   -0.67534264890400   -1.51793094583100
 H     -3.16148501779600   -0.20494909165400    0.15587358452400
 H      0.84353405780700    1.84235190922500    0.53752539412600
