# Supplementary material for: Mining hydroformylation in complex reaction network via graph theory
Source: RSC Adv. 2021 Jul 1;11(38):23235–40. doi: 10.1039/d1ra03395f (PMC9036754; doi:10.1039/d1ra03395f)
Supplement: RA-011-D1RA03395F-s2222 [file RA-011-D1RA03395F-s2222.xyz]

18
eq739          -678.454542726963   -678.454542726963
Co     -0.44673603996700   -0.27367629416500    0.39450317289900
 H     -0.82576058548700   -1.66576397899500    2.60334512653300
 C      0.76158807922900    0.15117283628000   -0.86595590299500
 O      1.54228048747800    0.43167840042400   -1.68339138873600
 C      0.09653864027000    0.91775202494300    1.58887917073900
 O      0.41377068155700    1.72053101620400    2.37173321888700
 C     -0.93546886029800   -1.80791074185900   -0.34245291983400
 O     -1.28337385786200   -2.80509543167600   -0.83562358498200
 C      0.00390171789200   -1.51756716405200    1.88622437471200
 O      1.08101114564200   -2.08886038538900    2.02711556197800
 C     -2.45545159950900    0.23827359021100    0.77645236915700
 C     -2.02759126292600    0.89669875068800   -0.38762627137500
 H     -2.51068484222200    0.76555558008600    1.72157710551200
 H     -2.27558538937000    0.50544821688100   -1.36628452883600
 H     -1.72224861736800    1.93524881393100   -0.35309783753600
 H     -3.05941285620500   -0.65895651898600    0.71381124790200
 H      2.54209530941000   -0.40971307594800    1.24265119797300
 H      2.87629446476100    0.24815504797700    1.14609792440000
