# Supplementary material for: Mining hydroformylation in complex reaction network via graph theory
Source: RSC Adv. 2021 Jul 1;11(38):23235–40. doi: 10.1039/d1ra03395f (PMC9036754; doi:10.1039/d1ra03395f)
Supplement: RA-011-D1RA03395F-s2223 [file RA-011-D1RA03395F-s2223.xyz]

18
eq74           -678.446972781473   -678.446972781473
Co     -0.73709939525800   -0.55562584452200    0.05063388017000
 H     -0.95884029807300   -0.20615810513400   -1.37441749936700
 C     -0.35237719952300   -0.92358315363900    1.76653091521500
 O     -0.09264065736100   -1.15469036743500    2.87645762484200
 C     -0.77190541824500    1.20704337406200    0.15922770618000
 O     -0.84711653341100    2.37086832500200    0.18679777759300
 C      0.48750088460200   -1.57687974948400   -0.71774331393300
 O      1.25075082032200   -2.26906774731700   -1.26317713044000
 C      1.33962159698300    0.82709929136200   -2.50879342845600
 O      1.13697875904300    1.94472108012500   -2.27540153952600
 C     -2.85109625242100   -0.76119147282400    0.20129545183300
 C     -2.30058424089700   -1.98075145940700   -0.18877407503300
 H     -3.27380364358000   -0.09126919503200   -0.53635663107200
 H     -2.12974809907400   -2.76996262506000    0.53275231316600
 H     -2.29188291976300   -2.26710029476300   -1.23252210968700
 H     -3.11832663183400   -0.57622976725000    1.23428358941500
 H      1.82295720265200    0.44689960337900    0.49703211993800
 H      2.53601112043600    0.61478048549200    0.62529227752600
