# Supplementary material for: Mining hydroformylation in complex reaction network via graph theory
Source: RSC Adv. 2021 Jul 1;11(38):23235–40. doi: 10.1039/d1ra03395f (PMC9036754; doi:10.1039/d1ra03395f)
Supplement: RA-011-D1RA03395F-s2224 [file RA-011-D1RA03395F-s2224.xyz]

18
eq740          -678.422633217215   -678.422633217215
Co      0.70900927033100    0.01207400356800    0.55730797958100
 H      0.51728026960700   -0.93324269125200   -0.53205147041000
 C     -0.88707590997400   -0.60862915118000    1.06933357711100
 O     -1.94888458073200   -1.01425830489400    1.33343942843300
 C      0.79517565111800    1.19016873800100   -0.78431115057500
 O      0.79565699863800    1.92250166899300   -1.69289066584300
 C      2.16330358710400   -0.97084548156700    0.92042794694600
 O      3.08821179854100   -1.65935386610100    1.09031207342800
 C     -2.49034991057600    1.07169335679300   -1.33568633386100
 O     -2.14903816169300    0.12390962403100   -1.90729780055400
 C     -1.84600986578900    2.40397736144700    1.69118384613300
 C     -1.10267996139100    3.18935145393900    0.89776935587000
 H     -1.62029482137500    2.27201259483300    2.74458533288400
 H     -1.32875733581500    3.29110316464600   -0.15771784083200
 H     -0.23950501351900    3.73103426552000    1.27146631971000
 H     -2.69157997320900    1.85221217348000    1.29626585197200
 H      1.17629716784700    0.96877379364900    1.92646302937300
 H      0.52402374212100    1.32742528562700    1.65236475180100
