# Supplementary material for: Mining hydroformylation in complex reaction network via graph theory
Source: RSC Adv. 2021 Jul 1;11(38):23235–40. doi: 10.1039/d1ra03395f (PMC9036754; doi:10.1039/d1ra03395f)
Supplement: RA-011-D1RA03395F-s2225 [file RA-011-D1RA03395F-s2225.xyz]

18
eq741          -678.421076756158   -678.421076756158
Co     -0.47204812148300    0.52321739225900   -0.69957857159000
 H     -1.57210947393200    0.90073584275300    0.25102981294200
 C      0.80306142241100   -0.06646804178300   -1.79750765688900
 O      1.65572519667400   -0.45949131334500   -2.48748098334700
 C     -1.78870959587800    0.85502670753000   -1.82165662718500
 O     -2.72382283804400    1.01762425732400   -2.49988920113500
 C     -0.08166741827900   -0.41760306991800    0.72324918218500
 O      0.08484923378800   -1.07944665302200    1.67152922268300
 C      0.77331000273500    3.78717293207300   -0.47841969553000
 O      0.28085833403500    2.75493831614100   -0.65556204322700
 C      2.88758092452300    0.34191317028900    0.69515515285200
 C      3.06519630823200    1.52268329541700    0.08613489295600
 H      2.92804673909300   -0.59289534023800    0.14629223705400
 H      3.01579880263400    2.45464185430300    0.63940877952100
 H      3.25337245350500    1.59073084966300   -0.98021380726800
 H      2.67702991501100    0.27476702232800    1.75647714895200
 H      0.28323983207400    1.95944764538100    1.90116868963000
 H      0.93490687046500    2.08115336857100    2.23392188612700
