# Supplementary material for: Mining hydroformylation in complex reaction network via graph theory
Source: RSC Adv. 2021 Jul 1;11(38):23235–40. doi: 10.1039/d1ra03395f (PMC9036754; doi:10.1039/d1ra03395f)
Supplement: RA-011-D1RA03395F-s2226 [file RA-011-D1RA03395F-s2226.xyz]

18
eq742          -678.467463210020   -678.467463210020
Co     -0.22089071364800   -0.66000117530500   -0.07596761636800
 H     -0.21188119221200   -2.14210770017200   -0.05441906452700
 C     -0.21485714527400    1.13195263210400   -0.04900139118900
 O     -0.19867110041400    2.29215226213500    0.00977583729100
 C      1.48466587761900   -0.92193889777700    0.39041903454400
 O      2.57545914488200   -1.14348623513100    0.73271132196000
 C     -0.70710598695600   -0.96044040119800   -1.76809059395400
 O     -1.01965091523700   -1.22783259396200   -2.85744269327900
 C     -1.41040811957200   -0.92667409067000    1.22765482883700
 O     -2.14376517244300   -1.15729773619100    2.10310952798800
 C      0.66651800804800    0.93579994198200    3.01116327766000
 C      0.84637799190600   -0.25962560334800    3.59040267163200
 H     -0.30099204127200    1.42738538035700    3.01119231415900
 H      1.80584554782300   -0.76347817622700    3.56389737485300
 H      0.02942158289800   -0.78250998915800    4.07550403683300
 H      1.47721555644000    1.44744039119000    2.50244683955100
 H      0.36617219346400   -2.63658386653600    2.36625378797500
 H      0.89524239602700   -3.15585322930200    2.37708833587100
