# Supplementary material for: Mining hydroformylation in complex reaction network via graph theory
Source: RSC Adv. 2021 Jul 1;11(38):23235–40. doi: 10.1039/d1ra03395f (PMC9036754; doi:10.1039/d1ra03395f)
Supplement: RA-011-D1RA03395F-s2227 [file RA-011-D1RA03395F-s2227.xyz]

18
eq743          -678.438192903372   -678.438192903372
Co     -0.78733701412000   -0.36565023938700    0.40449291351500
 H      2.62481284441300   -1.20990855895200   -0.57040576260700
 C     -0.30729201838300    1.40534660008000    0.60753346062500
 O      0.52860579786200    1.72508434742400    1.44648699018500
 C     -1.87981547588700   -0.43191984610500    1.87680260133400
 O     -2.55699036946800   -0.39209026550300    2.81597282226300
 C      1.60764852774400   -1.01809875146600   -0.21130485603300
 O      1.21421351039000   -1.36892426233400    0.92635971270400
 C      0.50024353542800   -0.29299161985000   -0.98586956416000
 O      0.63481852594300    0.10361910831600   -2.14626832002200
 C     -3.34752607415600    0.87341628421800   -0.35422114551500
 C     -2.19994995330400   -0.00700655916400   -0.82900609654600
 H     -2.97370277743500    1.84395767328000   -0.00732607491700
 H     -2.52280203295200   -1.04332894881600   -1.02950400039200
 H     -1.73441984080300    0.40140568845600   -1.72845953099600
 H     -4.04628532105300    1.07136098626100   -1.17280676880900
 H     -3.90968590935100    0.41672936631400    0.46443922726900
 H     -0.80900168402800    2.12466734454500   -0.06236750450000
