# Supplementary material for: Mining hydroformylation in complex reaction network via graph theory
Source: RSC Adv. 2021 Jul 1;11(38):23235–40. doi: 10.1039/d1ra03395f (PMC9036754; doi:10.1039/d1ra03395f)
Supplement: RA-011-D1RA03395F-s2228 [file RA-011-D1RA03395F-s2228.xyz]

18
eq744          -678.467647772162   -678.467647772162
Co     -0.30920428937400    0.00888084016700   -0.33635822955200
 H     -0.00284382409500   -1.38725477462700    0.05811291758500
 C     -0.70912113676300    1.70632557618900   -0.76927594737500
 O     -0.98083958370800    2.80727161166800   -1.01964632797200
 C     -1.85869756976800   -0.74253359766600   -0.80115250797200
 O     -2.84454143245900   -1.28102739366300   -1.10851777389600
 C      0.12857175576400    0.30922649297000    1.36450139407600
 O      0.47448188559400    0.47992657500700    2.46403030990300
 C      1.09703840137300   -0.28551550022000   -1.40619489836100
 O      2.03655090715100   -0.52950320014700   -2.04947452480600
 C      2.39017127069600    2.75469400757100   -1.23223364128100
 C      2.31358896543800    2.35103141380400    0.04435957983900
 H      1.84658049990500    3.62458462936500   -1.58433071345600
 H      2.83661051627400    1.46723714046400    0.39409585132100
 H      1.70736233071200    2.87993245025300    0.77282130315900
 H      2.98228972408300    2.21126857448900   -1.96053034928400
 H      0.79992991553300    1.89895515871300   -3.17899802008100
 H      0.21841342446000    1.56734014553200   -3.49884104619700
