# Supplementary material for: Mining hydroformylation in complex reaction network via graph theory
Source: RSC Adv. 2021 Jul 1;11(38):23235–40. doi: 10.1039/d1ra03395f (PMC9036754; doi:10.1039/d1ra03395f)
Supplement: RA-011-D1RA03395F-s2229 [file RA-011-D1RA03395F-s2229.xyz]

18
eq745          -678.416479504543   -678.416479504543
Co      0.22011513805300   -1.31046091714800   -1.00347110898300
 H     -1.05073096843400   -1.79088079494300   -1.65441526517200
 C      1.69128533192400   -0.77382375527100   -0.16355860005100
 O      2.66487446600000   -0.39473432204300    0.35161761465800
 C     -0.95636754134300   -0.12595485230600   -0.45612781371500
 O     -1.78921054774900    0.62071768471700   -0.12795093156400
 C      0.64700326406700   -2.95998358725800   -1.44036402790800
 O      0.85377604620600   -4.06791556278200   -1.73465361506000
 C      1.28301576586900    0.95414210438000   -4.19289064530200
 O      1.46375920380600    1.45519830646700   -5.29088017128200
 C      1.06237197855000   -0.29366894397200   -3.41817628406200
 C      1.12761932908200    1.15049506453800   -2.73966093769200
 H      1.90660266077900   -0.95723907853400   -3.27028600182700
 H      0.20179103520400    1.56747648713800   -2.36246143688900
 H      2.00025506751000    1.37830107740500   -2.13953532594700
 H      0.09406535331600   -0.77788182713200   -3.49389942731300
 H      1.23031351021000    1.96159984583000    0.11538436763400
 H      0.56845245493600    2.26780680107600   -0.01624856533700
