# Supplementary material for: Mining hydroformylation in complex reaction network via graph theory
Source: RSC Adv. 2021 Jul 1;11(38):23235–40. doi: 10.1039/d1ra03395f (PMC9036754; doi:10.1039/d1ra03395f)
Supplement: RA-011-D1RA03395F-s2230 [file RA-011-D1RA03395F-s2230.xyz]

18
eq746          -678.416440218993   -678.416440218993
Co      0.20451656305600   -1.31566749492900   -0.57180994267500
 H     -0.82510454283700   -2.02574847317400   -1.41851995857500
 C      1.43023969232300   -0.45967261352400    0.38153585199900
 O      2.25174966903700    0.13760477353000    0.95243073433400
 C     -1.27765831121800   -0.48087075611700   -0.11506219103600
 O     -2.28610316478900    0.05808741021700    0.10144710877100
 C      1.20559349912700   -2.43099168404100   -1.50518882210500
 O      1.81193978055200   -3.13531742950000   -2.20564774561400
 C      1.26170256104000    1.20325022251000   -3.83795259059800
 O      1.23290613015400    2.23474820818500   -4.49158356669400
 C      0.51497833199000    0.03247452727400   -3.32451596700000
 C      2.02590130806500    0.32644767659600   -2.92258606554300
 H      0.33396583560600   -0.81816333355100   -3.96983617475800
 H      2.22665559225900    0.68932919355500   -1.92153410175000
 H      2.77540175036100   -0.34565890019700   -3.32185637552000
 H     -0.25411398896400    0.20202289867800   -2.57982495806300
 H      0.36331155467500    1.74671748263400   -0.89744974360100
 H      0.22310928753600    2.28460202204200   -1.38962366741800
