# Supplementary material for: Mining hydroformylation in complex reaction network via graph theory
Source: RSC Adv. 2021 Jul 1;11(38):23235–40. doi: 10.1039/d1ra03395f (PMC9036754; doi:10.1039/d1ra03395f)
Supplement: RA-011-D1RA03395F-s2231 [file RA-011-D1RA03395F-s2231.xyz]

18
eq747          -678.467608018331   -678.467608018331
Co     -0.04292443276300    0.48564750125900    0.00830985493500
 H      0.02263621623900    1.76832286242500   -0.73242570176700
 C     -0.08553826740400   -1.04640370120100    0.94566874231900
 O     -0.09679160746500   -2.02227472705300    1.57507854482800
 C     -1.49976794581200    0.29101211588100   -1.01655568658400
 O     -2.45259726610100    0.24263492216800   -1.68423916507600
 C      1.54285733567600    0.25962419139000   -0.77361000027000
 O      2.56361578329800    0.14655589413200   -1.32294770974500
 C     -0.28072141501700    1.59570309720300    1.38231359037500
 O     -0.49069395002900    2.34568182282200    2.24898787502400
 C     -3.03500338578400   -0.11205370409500    1.80728003564900
 C     -3.35235342684600   -1.27754377282800    1.22476007423200
 H     -3.29837164453700    0.83902375265400    1.35654719981200
 H     -3.06556348040200   -2.22633327291200    1.66503409350700
 H     -3.88536416957400   -1.30953125256300    0.28079873433700
 H     -2.48360665923500   -0.07369384830200    2.74121393102600
 H     -1.90035533437300   -2.55593341190800   -0.62400551072900
 H     -1.37999690015700   -2.55684905020300   -1.15277793853600
