# Supplementary material for: Mining hydroformylation in complex reaction network via graph theory
Source: RSC Adv. 2021 Jul 1;11(38):23235–40. doi: 10.1039/d1ra03395f (PMC9036754; doi:10.1039/d1ra03395f)
Supplement: RA-011-D1RA03395F-s2232 [file RA-011-D1RA03395F-s2232.xyz]

18
eq748          -678.390246825760   -678.390246825760
Co      0.73942233165800    0.39956805649200    1.01546380151800
 H      1.77767426873100    0.58600892097600   -0.03770383162600
 C     -0.80245100050000    0.21658558071900    1.98658069198600
 O     -1.79999056140800    0.06936131074000    2.55674400213600
 C      1.18462889994700    2.04194953057400    1.21133053754500
 O      1.31276174210300    3.21828751361700    1.05822528563800
 C      0.31367413410900   -1.69550271210900   -0.39640807683100
 O      0.87759639636200   -1.92155463529400    0.69339850810900
 C      0.02525210842500   -0.20517146654600   -0.61443277378300
 O     -0.51672960714000    0.23871169999700   -1.62110659055200
 C     -2.00043101035900    3.00690070583200    1.13133561043300
 C     -1.80519516055800    2.45211778641300   -0.07482375348000
 H     -1.29044684833700    3.71789666454700    1.53938284015900
 H     -2.49196058482400    1.72424488276000   -0.49344666584600
 H     -0.93279548458900    2.68076665240400   -0.67593188177900
 H     -2.86084796586400    2.75347432094200    1.74118411318300
 H      0.04457420482200   -2.48206504362100   -1.10875681085700
 H      1.69004708860800    1.36832822111400    2.12992922517800
