# Supplementary material for: Mining hydroformylation in complex reaction network via graph theory
Source: RSC Adv. 2021 Jul 1;11(38):23235–40. doi: 10.1039/d1ra03395f (PMC9036754; doi:10.1039/d1ra03395f)
Supplement: RA-011-D1RA03395F-s2233 [file RA-011-D1RA03395F-s2233.xyz]

18
eq749          -678.421093803973   -678.421093803973
Co      0.00213330763700    0.76873124950900   -0.13559585537400
 H      0.99583871539300    1.88899486119000   -0.24843065357100
 C     -1.25168136131200   -0.49851178266600   -0.10805050404500
 O     -2.05770738598400   -1.33962403838400   -0.11845286241100
 C     -0.50248150282500    1.80607917372900    1.19608200236700
 O     -0.82766427622800    2.57642477878500    2.00948609506300
 C      0.33066743462400    0.81227380304500   -1.85310633340200
 O      0.52628072760100    0.94120526897200   -2.99780640147800
 C      2.39431469674300   -1.03912326729600    1.68418814726100
 O      1.55976411212000   -0.41092382188900    1.18569603485700
 C      1.12115569056200   -2.73210787368200   -0.85888214992500
 C      0.74266845164000   -2.22215284680700   -2.03946958885200
 H      2.16816726564300   -2.78281234555400   -0.57959707500200
 H     -0.30239223719700   -2.16010862463200   -2.32347928013900
 H      1.46561652639700   -1.83459837432600   -2.74800365346800
 H      0.39758319561800   -3.10052536558200   -0.13927518637000
 H      2.67914027554700   -0.07826362629200   -1.13642832723300
 H      3.29594418580100   -0.36990389648400   -1.42778463522500
