# Supplementary material for: Mining hydroformylation in complex reaction network via graph theory
Source: RSC Adv. 2021 Jul 1;11(38):23235–40. doi: 10.1039/d1ra03395f (PMC9036754; doi:10.1039/d1ra03395f)
Supplement: RA-011-D1RA03395F-s2234 [file RA-011-D1RA03395F-s2234.xyz]

18
eq75           -678.427832875565   -678.427832875565
Co     -0.46192068418200   -1.07830288964400    0.48158302896500
 H     -1.77955788737100   -1.23618851312200    1.16258998888700
 C      1.16228750120300   -0.76212625000900   -0.21512017010000
 O      2.22130317779000   -0.57450779236200   -0.65674106142100
 C      0.01955461236000   -1.82914313914000    1.99709693751500
 O      0.28570787190800   -2.27840640948700    3.04037746348000
 C     -1.28463209284100    0.41993391178900    0.06555071808300
 O     -1.88170284099100    1.39535364443300   -0.16892821041700
 C      0.84748724073200    2.10984802871100   -1.51143162554800
 O      0.76189603430100    2.56144088859700   -2.57490683072500
 C      0.07063080957100   -0.82092618375500   -3.15926711746700
 C     -1.14359085492700   -0.26889227632400   -3.01844026587600
 H      0.91638802491800   -0.25353764841600   -3.53050617874400
 H     -1.98526451140300   -0.83498980507100   -2.63185145210200
 H     -1.33189185084500    0.76925576992800   -3.26625042787900
 H      0.25830968867200   -1.85594653617500   -2.89172553763500
 H     -1.14660461548700   -2.02531705170100   -0.86760857262600
 H     -0.76316035312500   -2.58382891613000   -0.46931675524400
