# Supplementary material for: Mining hydroformylation in complex reaction network via graph theory
Source: RSC Adv. 2021 Jul 1;11(38):23235–40. doi: 10.1039/d1ra03395f (PMC9036754; doi:10.1039/d1ra03395f)
Supplement: RA-011-D1RA03395F-s2235 [file RA-011-D1RA03395F-s2235.xyz]

18
eq750          -678.465499177356   -678.465499177356
Co     -0.17966481882000   -0.46140961124900   -0.02959150140900
 H      0.42643910034800    0.88035325794400    0.05514424562600
 C     -0.90391103413600   -2.09807824977900   -0.13231605849900
 O     -1.37001888849300   -3.16028126042500   -0.19623888259500
 C      0.74878804060500   -0.37273816740800   -1.54241693367500
 O      1.39724801374300   -0.19642261594700   -2.49601628874300
 C      0.76534140912600   -0.56453638850300    1.47634454188000
 O      1.41285038372000   -0.50161375195800    2.44417965180600
 C     -1.61325628370400    0.59274137387800    0.07116081386700
 O     -2.45861457997000    1.39199914398700    0.15310758300300
 C      0.81242189172600    2.95121239154500    1.21910487117000
 C      0.82923356979600    3.13925560137500   -0.11004109865500
 H      1.70296712903200    2.65314314436000    1.76254134202200
 H     -0.07151365488100    3.39864872924000   -0.65567650540700
 H      1.73520906727000    3.00378492352900   -0.69079186821900
 H     -0.10368966731200    3.04542201678300    1.79190861305900
 H      3.04293081972000    1.09422376815400    0.49653231882000
 H      2.92533700689900    0.78085767412000   -0.16499632035200
