# Supplementary material for: Mining hydroformylation in complex reaction network via graph theory
Source: RSC Adv. 2021 Jul 1;11(38):23235–40. doi: 10.1039/d1ra03395f (PMC9036754; doi:10.1039/d1ra03395f)
Supplement: RA-011-D1RA03395F-s2236 [file RA-011-D1RA03395F-s2236.xyz]

18
eq751          -678.470011842002   -678.470011842002
Co      0.20670861297700   -0.81818120014900    0.77655044582500
 H      0.37645847708400    1.21469225096500    2.44227057967400
 C     -0.09925141143600   -1.67353132148500   -0.79228998000200
 O     -0.27164921859800   -2.24846920045900   -1.78686911219000
 C      1.44199254144700    0.28741461931100    0.14194533850800
 O      2.24424335439900    1.04158641037600   -0.24356621229900
 C     -1.46400443392800   -0.26609116634200    1.03883967732000
 O     -2.55307369931100    0.10023242367900    1.23822754906100
 C      0.58099742968400    0.12775433339500    2.45631539290400
 O      1.01476440433000   -0.40396715961900    3.47843871047000
 C      0.06144185803400   -2.65533261779500    1.87394001744900
 C      1.37975229120400   -2.48312687678300    1.46082840840000
 H     -0.23099148617200   -2.35408390323200    2.87030202660900
 H      1.76360094680700   -3.02542216750700    0.60525983190600
 H      2.10340536071700   -2.04420009192100    2.13413182141600
 H     -0.60417988450900   -3.32472062887300    1.34171872611600
 H      2.79476910236300   -1.79535971585600   -0.82678692477300
 H      2.85950773308000   -1.92602379571600   -1.55395898493100
