# Supplementary material for: Mining hydroformylation in complex reaction network via graph theory
Source: RSC Adv. 2021 Jul 1;11(38):23235–40. doi: 10.1039/d1ra03395f (PMC9036754; doi:10.1039/d1ra03395f)
Supplement: RA-011-D1RA03395F-s2237 [file RA-011-D1RA03395F-s2237.xyz]

18
eq752          -678.448537212980   -678.448537212980
Co      0.23632940749400    1.29584485931100    0.16469004869200
 H      0.24362091367900   -2.28858654130300    1.04527727255900
 C      1.82908561245500    1.51180956952400   -0.52729685379000
 O      2.83339771775600    1.70989503855700   -1.08986778433500
 C     -1.32081001373500    1.38427491044500   -0.64717199120800
 O     -2.29489542353000    1.49936912609100   -1.28021219771200
 C      0.31370323377700   -0.49417893841700   -0.32495712527200
 O      0.50026090844500   -1.17662484718000   -1.33137373063800
 C      0.08976520270000   -1.19938394180400    1.03322665012900
 O     -0.22905906819200   -0.55761840844400    2.04448510849400
 C      0.81377725708600    2.70289075958800    1.63712199705600
 C     -0.57128879120200    2.69590725979200    1.53591260238800
 H      1.40430486097500    3.50981051635700    1.22219602746600
 H     -1.15313624377100    2.02911975481300    2.16232802191500
 H     -1.09926021296800    3.49711080489600    1.03460389946100
 H      1.30605789285300    2.04803680279300    2.34806508762200
 H      2.63887947737700   -0.12388597709200    2.24596221888400
 H      2.56897046799500    0.21814279669000    1.59089781882600
