# Supplementary material for: Mining hydroformylation in complex reaction network via graph theory
Source: RSC Adv. 2021 Jul 1;11(38):23235–40. doi: 10.1039/d1ra03395f (PMC9036754; doi:10.1039/d1ra03395f)
Supplement: RA-011-D1RA03395F-s2238 [file RA-011-D1RA03395F-s2238.xyz]

18
eq753          -678.451832480624   -678.451832480624
Co      0.79393979532200    1.43147930107100    0.22140168556000
 H     -1.61108532859100   -1.63926309133900    0.78100579802900
 C      2.17306989086400    0.80752771921000   -0.77165200377300
 O      3.05615527434200    0.38047773792900   -1.39542843522500
 C     -0.66220596055600    2.04134778394500   -0.66064569396900
 O     -1.52846924014800    2.51190064272900   -1.27842075051100
 C      0.10035996445200   -0.32361506412200    0.29448278275700
 O      0.78237150265800   -1.35400645085500    0.19661899159800
 C     -1.39172152517100   -0.57621554501600    0.59737007363200
 O     -2.25671938878200    0.29823869561200    0.63312804948100
 C      1.59284401814300    1.15262814759300    2.13283858421900
 C      0.30411028707500    1.69506626688100    2.23508114023800
 H      2.46677679525900    1.78623969085200    2.22760877494200
 H     -0.54827418205800    1.07592235880300    2.47998100504200
 H      0.16072176439200    2.75460096033200    2.41106908615300
 H      1.76481984659900    0.09299236914200    2.27220503947100
 H      1.81231868052600    2.91695285481200    0.18723790659400
 H      1.10069100462900    3.20965916682000    0.30000503717600
