# Supplementary material for: Mining hydroformylation in complex reaction network via graph theory
Source: RSC Adv. 2021 Jul 1;11(38):23235–40. doi: 10.1039/d1ra03395f (PMC9036754; doi:10.1039/d1ra03395f)
Supplement: RA-011-D1RA03395F-s2239 [file RA-011-D1RA03395F-s2239.xyz]

18
eq754          -678.506635938923   -678.506635938923
Co      0.99833731711100    0.75336310130600   -0.01612543226000
 H      0.87755159753400   -3.60565528746600   -1.14794158499800
 C      0.45005649368500   -0.17364184361700    1.38088561665900
 O      0.01764612284900   -0.86211883591600    2.22053694857600
 C      0.69915751742300    0.65828611789000   -1.75722472384300
 O      0.42048048210000    0.51027955818600   -2.88195606237200
 C      0.13960589767600    2.29189387551000    0.32446434953500
 O     -0.44619061575100    3.27242877719800    0.54008764644300
 C      2.31366348627100   -0.57237124732000   -0.25649255264000
 O      3.34849545430800    0.08147943832700   -0.06700977379200
 C      2.25077242091000   -2.04552426762100   -0.55157979870400
 C      0.85768879810600   -2.53398964651100   -0.94649548100900
 H      2.59105342321000   -2.55525263361500    0.35735346077700
 H      0.13530170616000   -2.35354263856300   -0.14856032491200
 H      0.49614098422800   -2.02577187643800   -1.84246141496400
 H      2.98790425973700   -2.26093190689700   -1.33080223369200
 H     -2.00592913648200   -0.93850829246300   -0.74279228814300
 H     -1.38105499920700   -0.56234206248000   -0.60017450826200
