# Supplementary material for: Mining hydroformylation in complex reaction network via graph theory
Source: RSC Adv. 2021 Jul 1;11(38):23235–40. doi: 10.1039/d1ra03395f (PMC9036754; doi:10.1039/d1ra03395f)
Supplement: RA-011-D1RA03395F-s2240 [file RA-011-D1RA03395F-s2240.xyz]

18
eq755          -678.448561434022   -678.448561434022
Co     -0.49849724466900    0.73183259354300    0.03952922701800
 H     -0.91409809938700   -2.28099990472200    2.13645028867600
 C     -0.68547557318700   -0.01671871519900   -1.54030942604700
 O     -0.70185779977600   -0.45686634165900   -2.62149576064300
 C      0.11047407942300   -0.90655927406100    0.66715494673000
 O      1.11221764142500   -1.61700245843300    0.59363056295300
 C      0.92950937592800    1.47702720775300    0.72290508268900
 O      1.92900220599600    1.97777078881400    1.06148251798500
 C     -1.08106522257600   -1.37505725247900    1.53503453144900
 O     -2.15054481316000   -0.74904159427800    1.55067187781500
 C     -2.21178172222500    1.87638269476300   -0.46144599257400
 C     -1.53250059462400    2.49971027788100    0.57694105463500
 H     -2.16279282150800    2.26078901685000   -1.47224529756600
 H     -1.78766257647400    2.26735180306900    1.60521422550600
 H     -0.93899873477700    3.38907471140800    0.40723734543700
 H     -2.98720182332500    1.15222364449900   -0.23815193708000
 H     -0.81144988564800    0.86265050607600    3.47860212892000
 H     -0.29688102986900    1.07477970051300    2.98753228049200
