# Supplementary material for: Mining hydroformylation in complex reaction network via graph theory
Source: RSC Adv. 2021 Jul 1;11(38):23235–40. doi: 10.1039/d1ra03395f (PMC9036754; doi:10.1039/d1ra03395f)
Supplement: RA-011-D1RA03395F-s2241 [file RA-011-D1RA03395F-s2241.xyz]

18
eq756          -678.416059093531   -678.416059093531
Co     -0.07492933695600   -0.76947184051600    1.67917078512500
 H     -0.75509127380400   -0.28435230332300    0.50791539150600
 C     -0.62185621020600    0.83941695601800    2.23268652768600
 O     -1.05773997877600    1.90012554739800    2.44913522166800
 C     -1.32964097737500   -2.03558583906300    1.55609962711600
 O     -2.20824484968500   -2.77257973524900    1.33714154135700
 C      1.23108743599400   -0.88538286196100    0.47057781476100
 O      1.97765208889900   -0.91194632788300   -0.42599089717400
 C     -2.94135688239800    0.03126285941600   -2.03466978332900
 O     -3.72841857323300    0.15500682074300   -2.95892374715600
 C     -1.65740056540600   -0.53187866352500   -1.55075440319000
 C     -2.61518732841700    0.33085579189000   -0.61982527045100
 H     -0.72585167169200   -0.07454912656700   -1.86447909157600
 H     -3.14814449748400   -0.19329874955100    0.16574898493600
 H     -2.28261786912500    1.32757307538400   -0.35277369069800
 H     -1.59279357636400   -1.59510122427800   -1.34728952585800
 H      0.39596996182800   -1.45290380421200    3.17043849086400
 H      1.05882501881100   -1.08962127355200    2.91231155727200
