# Supplementary material for: Mining hydroformylation in complex reaction network via graph theory
Source: RSC Adv. 2021 Jul 1;11(38):23235–40. doi: 10.1039/d1ra03395f (PMC9036754; doi:10.1039/d1ra03395f)
Supplement: RA-011-D1RA03395F-s2242 [file RA-011-D1RA03395F-s2242.xyz]

18
eq757          -678.533196040555   -678.533196040555
Co     -0.08030255019100   -0.02404370278700    0.68470504326100
 H     -3.69779409035000    1.75424982925200    0.04621158408200
 C      1.31363005801900   -0.58275266656700    1.62209664468500
 O      2.27242514914500   -0.89581973084700    2.20495231325700
 C     -3.17035376271800    2.16746894192300   -0.82825476149100
 O     -3.69191865294800    2.97406514282500   -1.60495634987700
 C      0.33288261276200   -0.92882247630300   -0.73390459551900
 O      0.55370519846800   -1.46622683942700   -1.74415867196300
 C     -1.74963619668200    1.65950937034100   -0.97681315647200
 O     -1.45425649695500    0.88952816995400    0.18575081254800
 C     -0.76333630514900    2.81467347456700   -1.19366558455600
 C      0.65660507887500    2.32308111467400   -1.47521359093000
 H     -0.77111190812100    3.44961595946800   -0.30245369279000
 H      1.08029412013400    1.82367091514400   -0.59643292991700
 H      0.66391066669000    1.60852697945000   -2.30576051087500
 H     -1.13376898858900    3.40940169921900   -2.03191827802900
 H      1.31207379462300    3.15655618351300   -1.73209651635800
 H     -1.71836189407400    1.00585667953900   -1.86249635308500
