# Supplementary material for: Mining hydroformylation in complex reaction network via graph theory
Source: RSC Adv. 2021 Jul 1;11(38):23235–40. doi: 10.1039/d1ra03395f (PMC9036754; doi:10.1039/d1ra03395f)
Supplement: RA-011-D1RA03395F-s2243 [file RA-011-D1RA03395F-s2243.xyz]

18
eq758          -678.446263400178   -678.446263400178
Co     -0.21193390399400    0.35065633284000    0.74120302960300
 H     -0.51309703925000   -0.60573486915500   -0.34346149398200
 C      0.11672056746100    1.57139731094600    2.01653025669300
 O      0.33729301228600    2.33885322621200    2.86198399334400
 C     -1.90611065387400    0.69466969127900    0.38139181048800
 O     -3.03108585744700    0.83370715031400    0.10499607347300
 C      1.08781747920000    0.70490124716000   -0.40496706278500
 O      1.92989072971000    0.84609809419100   -1.20021422699900
 C     -0.55943164571000   -2.76655552947700   -1.16516267417900
 O      0.57544652327000   -2.93519564337900   -1.33895034813000
 C      0.78754438826800   -1.21856528855000    1.75106005762700
 C     -0.57485100440100   -1.26353899514700    2.05715532023600
 H      1.20686824575600   -1.86857873177100    0.99347309213100
 H     -0.94775513595200   -0.86307596333300    2.99117417040600
 H     -1.23306061453300   -1.94636167361100    1.53415457072700
 H      1.49735738888100   -0.78573019916700    2.44467772643800
 H     -0.07828149368500   -4.35056048977100    1.20680841451900
 H      0.12940013198300   -3.84720752815600    1.70999547884800
