# Supplementary material for: Mining hydroformylation in complex reaction network via graph theory
Source: RSC Adv. 2021 Jul 1;11(38):23235–40. doi: 10.1039/d1ra03395f (PMC9036754; doi:10.1039/d1ra03395f)
Supplement: RA-011-D1RA03395F-s2244 [file RA-011-D1RA03395F-s2244.xyz]

18
eq759          -678.385505260918   -678.385505260918
Co     -1.31438784367500    0.28352033238600    0.95888974531700
 H     -1.97940500509200    0.05152080074400    2.30020167160700
 C     -0.81407914187900    0.70549331854100   -0.70805045904400
 O     -0.46265809256900    0.95905292001000   -1.78735463185600
 C     -3.03364674287100    1.09177934188300    0.84093784459300
 O     -4.19012878780900    0.88620941926800    0.52938126622400
 C     -1.55754271446900   -1.51267287049800    0.77424936087300
 O     -1.84362678063800   -2.63626543314500    0.72159997868100
 C     -2.00087971333300    1.98526060733000    1.30745452249400
 O     -1.74282613931800    3.11054501083100    1.71514158620500
 C      0.85158280764300    0.53864326183300    1.35433916542000
 C      0.21336429955100    0.28401528577800    2.55097922129300
 H      1.34498837193100   -0.25529388628000    0.80944859240900
 H     -0.08082261277300    1.09799302670500    3.20033090428900
 H      0.19641266149000   -0.71444780242100    2.96913789346200
 H      1.05767122582700    1.55977703798000    1.05828291392600
 H      1.02531169037100   -1.49080670157400   -1.15383054660200
 H      0.63740571135200   -1.90127779366100   -0.67310548145700
