# Supplementary material for: Mining hydroformylation in complex reaction network via graph theory
Source: RSC Adv. 2021 Jul 1;11(38):23235–40. doi: 10.1039/d1ra03395f (PMC9036754; doi:10.1039/d1ra03395f)
Supplement: RA-011-D1RA03395F-s2245 [file RA-011-D1RA03395F-s2245.xyz]

18
eq76           -678.466111134161   -678.466111134161
Co     -0.13591896891600   -0.11704682167500   -0.09085509325400
 H     -1.17422912882200   -0.38440691108600    0.92619901868500
 C      1.13643197381100    0.21857011846800   -1.30865207415200
 O      1.96967418208500    0.43094975136000   -2.08944287926700
 C     -1.23506592861600   -1.18749975998500   -1.00052209195300
 O     -2.01266372282500   -1.90582238977400   -1.48824842052000
 C      0.82555856461900   -0.93560846207700    1.16854639218700
 O      1.35058239255900   -1.49023577993300    2.04962223794700
 C     -0.72391544269600    1.52747198123900    0.25534572213200
 O     -1.17413956508800    2.56097643447300    0.54989367151000
 C     -2.21606527096400   -2.27463208199400    1.97306981967100
 C     -1.97713001950400   -1.60280367631400    3.10939646762600
 H     -1.48972715997400   -2.96993376475900    1.56414232119000
 H     -2.68449027511600   -0.88133911247500    3.50162206770800
 H     -1.04754554552300   -1.72697552406300    3.65421885065100
 H     -3.12814263614800   -2.13097329660100    1.40402031031600
 H     -0.82478547365200    1.17186546333400    3.33672739309300
 H     -0.41443559864100    0.71207949083000    2.92450439242300
