# Supplementary material for: Mining hydroformylation in complex reaction network via graph theory
Source: RSC Adv. 2021 Jul 1;11(38):23235–40. doi: 10.1039/d1ra03395f (PMC9036754; doi:10.1039/d1ra03395f)
Supplement: RA-011-D1RA03395F-s2246 [file RA-011-D1RA03395F-s2246.xyz]

18
eq760          -678.386056315259   -678.386056315259
Co     -1.30624034500100    0.23380477602100    1.00311195854600
 H     -1.91221828765100   -0.32128605569300    2.26971364173400
 C     -0.75073687871600    1.08043467460300   -0.49494237818000
 O     -0.36679625685500    1.62690109471700   -1.44469193091200
 C     -3.08888368732800    0.87473532388700    0.90500005271900
 O     -4.17337553292000    0.62327159332700    0.41600057039700
 C     -1.45579578656500   -1.47306126983000    0.44584604809700
 O     -1.65133498190600   -2.58013397296700    0.15481533198600
 C     -2.24300579543600    1.71564693640700    1.70192628059400
 O     -2.17423178601500    2.72902133175900    2.38343750714200
 C      0.74709157245900   -0.32134576339800    1.72760846394400
 C      0.37612334499400    0.89727608345500    2.25198326388200
 H      0.60415854632200   -1.23213170421900    2.29516890883500
 H      0.68406966583100    1.82696740578600    1.78988983416700
 H     -0.06646621368100    0.97382439929200    3.23554510028100
 H      1.35560397086500   -0.38311937333500    0.83485936842700
 H      0.65211503810700   -1.32557554800700   -1.13539343462700
 H      1.07665660724400   -0.90218405610500   -1.57184503918900
