# Supplementary material for: Mining hydroformylation in complex reaction network via graph theory
Source: RSC Adv. 2021 Jul 1;11(38):23235–40. doi: 10.1039/d1ra03395f (PMC9036754; doi:10.1039/d1ra03395f)
Supplement: RA-011-D1RA03395F-s2247 [file RA-011-D1RA03395F-s2247.xyz]

18
eq761          -678.430159431300   -678.430159431300
Co     -0.54469486529400    0.46086369141400    0.65467334641400
 H      2.37442301954700   -1.65258864251500    1.17682563189300
 C     -0.84005054834400    1.43934381246100   -0.84731149166900
 O     -0.59561166268500    2.58384111057300   -1.19634581446000
 C     -2.02905241004800    1.04621170060700    1.55840699357300
 O     -2.91799437971200    1.50985571642400    2.13888930005800
 C      1.03736030387400   -0.23244734540700   -0.12433136418800
 O      1.67767569121400   -0.23004721563200   -1.18089162934800
 C      1.41094948283800   -1.14299610930800    1.05149903946600
 O      0.48998150440000   -1.22410614183200    1.89871327894600
 C      0.49916733656300    1.83360499235600    1.57580099675600
 C      1.85571810442000    2.18627363264500    0.99157087424000
 H      0.56465166245300    1.40358608018500    2.58334967506300
 H      2.26065792394900    3.06336092354700    1.50778855220600
 H      2.58252405234600    1.37529270350700    1.10063257462500
 H     -0.14650611875500    2.71473205627600    1.57391232550800
 H     -1.33336825867900    0.69427656007700   -1.53118719676100
 H      1.76387236093800    2.43287601895700   -0.06810802123600
