# Supplementary material for: Mining hydroformylation in complex reaction network via graph theory
Source: RSC Adv. 2021 Jul 1;11(38):23235–40. doi: 10.1039/d1ra03395f (PMC9036754; doi:10.1039/d1ra03395f)
Supplement: RA-011-D1RA03395F-s2248 [file RA-011-D1RA03395F-s2248.xyz]

18
eq762          -678.422013100531   -678.422013100531
Co      0.06375186373000   -0.49689684968800   -0.31672409916200
 H     -1.40499100847200   -0.57097567729500   -0.56177931715100
 C      1.82893738272800   -0.57541562719400   -0.01094800094700
 O      2.97872668685600   -0.63952517042300    0.14897373162000
 C     -0.55780576488800   -0.31267783438900    1.32563716451800
 O     -1.02955876381300   -0.23697256250900    2.38835396475600
 C     -0.06665835884500   -1.76821934514500   -1.51662699932400
 O     -0.19914339471300   -2.60900014522700   -2.31639805237200
 C      1.84868827945900    0.50558669843100   -4.58665992437700
 O      2.38451279892500    0.68013951331700   -5.66872332161200
 C      2.00716960586500    0.17601409582300   -3.15012658976700
 C      0.59272023016900    0.48210958468800   -3.79836474988800
 H      2.42263068371800    0.91697762184800   -2.47598610442200
 H     -0.09315024964800   -0.34871849939500   -3.91597545419500
 H      0.11940632599500    1.42502787983700   -3.54767233518300
 H      2.21154028195200   -0.85255521617000   -2.87522135435500
 H      0.00593088177200    1.24825072142800   -0.73489627869800
 H      0.10628406718900    0.88004454227600   -1.42444045520300
