# Supplementary material for: Mining hydroformylation in complex reaction network via graph theory
Source: RSC Adv. 2021 Jul 1;11(38):23235–40. doi: 10.1039/d1ra03395f (PMC9036754; doi:10.1039/d1ra03395f)
Supplement: RA-011-D1RA03395F-s2249 [file RA-011-D1RA03395F-s2249.xyz]

18
eq763          -678.357315763601   -678.357315763601
Co      0.14013522976000    0.06884767335500    0.48911829804600
 H      1.57556478827200   -0.46402152798000    0.57100099037400
 C     -1.11508933495800   -1.18938486412000   -0.29031230652500
 O     -1.05240109159200   -2.27131956128500   -0.80667017605300
 C      0.09055273064200   -0.75800104303100    2.06746459234600
 O      0.14766925242300   -1.29408915489800    3.09487429658500
 C      0.75473104080700    0.47786949493600   -1.13707284407900
 O      1.23841413079800    0.70107313275500   -2.16768372454100
 C     -1.70035888165000    0.10123559865700    0.15536929717800
 O     -2.83414610927400    0.57323444629300    0.15485219880000
 C      0.06516137201500    3.56868180557100   -0.93482997844400
 C     -1.16169431994900    3.04205296959400   -0.80433170096800
 H      0.57620223917000    3.58823809119200   -1.89070126922400
 H     -1.67377555148800    2.99061175911700    0.15039917963100
 H     -1.69162165370700    2.61042352124400   -1.64690061831300
 H      0.59879480342900    3.97778445202100   -0.08305016788100
 H      0.22787454538900    1.77352117879000    1.19874062121600
 H      0.96493733131600    1.56516878717900    1.29826641754500
