# Supplementary material for: Mining hydroformylation in complex reaction network via graph theory
Source: RSC Adv. 2021 Jul 1;11(38):23235–40. doi: 10.1039/d1ra03395f (PMC9036754; doi:10.1039/d1ra03395f)
Supplement: RA-011-D1RA03395F-s2250 [file RA-011-D1RA03395F-s2250.xyz]

18
eq764          -678.408775191964   -678.408775191964
Co      0.43727735210300    0.59388424838800    0.09324204106500
 H      1.63358814913000    0.96869860694900   -1.35044462075900
 C     -0.50494951641800   -0.55050921164600   -0.91909657004600
 O     -1.08636571508300   -1.29357828443700   -1.59617453920300
 C     -0.65851479863100    2.05087585036800    0.12119527532100
 O     -1.34304570728900    2.97222048786500    0.28820087905900
 C      1.25399182819300   -0.76644212588500    1.06307067146900
 O      2.14995689475900   -1.59880933149000    1.16621097917500
 C      0.17728744126000   -0.14241480576300    1.80288317380700
 O     -0.53607399751200   -0.00034284507500    2.77286373877600
 C      1.96403510219300    1.65435739893700    0.74326542925900
 C      2.36278053611400    1.57360557147400   -0.72309759035400
 H      2.65835182715800    1.17818518943200    1.42951879889100
 H      2.37643854929400    2.54863572064100   -1.20859353530500
 H      3.30346590362200    1.04394964618700   -0.85760421422100
 H      1.67933335773500    2.64020350172200    1.09989125412400
 H      0.01441872109800    1.96898494627900   -2.43868975367000
 H      0.12264265982400    2.60664367197300   -2.80258299873800
