# Supplementary material for: Mining hydroformylation in complex reaction network via graph theory
Source: RSC Adv. 2021 Jul 1;11(38):23235–40. doi: 10.1039/d1ra03395f (PMC9036754; doi:10.1039/d1ra03395f)
Supplement: RA-011-D1RA03395F-s2251 [file RA-011-D1RA03395F-s2251.xyz]

18
eq765          -678.465913224519   -678.465913224519
Co      0.07460895356500    0.90408865727200   -0.10213960532400
 H     -1.06363198725200    0.31830801590700   -0.83180846746800
 C      1.46059976028600    1.62229806286000    0.77864565825000
 O      2.35515157209200    2.09086848791200    1.35294046852100
 C      0.06364275343000    1.85982084700900   -1.60232129431700
 O     -0.04135498034600    2.42328941801300   -2.61756860269000
 C     -1.27485291608200    1.20660094051100    1.02429034038300
 O     -2.23420652212000    1.33599810485300    1.67389141148700
 C      0.55170652323700   -0.80608936550900   -0.23839791391900
 O      0.73476015633600   -1.94878729257600   -0.38507958953500
 C     -2.50281297409400   -1.09016626344100   -2.01015989221500
 C     -3.01219386486000   -1.14867350836900   -0.76921726963300
 H     -2.87200232456000   -0.38247617711700   -2.74475435318100
 H     -2.61265619176500   -1.83152587729900   -0.02692035300000
 H     -3.80995886187500   -0.48771740674500   -0.44822381779800
 H     -1.67966611963000   -1.72796294141200   -2.31396314981900
 H     -3.01152393265000    2.31905359784700   -1.28562436767600
 H     -2.86864012409000    1.59843185163600   -1.38686832293600
