# Supplementary material for: Mining hydroformylation in complex reaction network via graph theory
Source: RSC Adv. 2021 Jul 1;11(38):23235–40. doi: 10.1039/d1ra03395f (PMC9036754; doi:10.1039/d1ra03395f)
Supplement: RA-011-D1RA03395F-s2252 [file RA-011-D1RA03395F-s2252.xyz]

18
eq766          -678.446557255886   -678.446557255886
Co     -0.94676644817100    0.34131307482300   -0.02275452566200
 H     -1.24962401893100    0.63929101668500    1.39551332676800
 C     -0.51236249259400    0.03112464022200   -1.73626154485000
 O     -0.25907325233200   -0.14646477119100   -2.85754075828700
 C     -0.40751887940100    2.01541168482300    0.15011311562000
 O     -0.06941859744600    3.11249392577500    0.35907434377900
 C     -0.05512437043600   -0.94906571832200    0.79380894232900
 O      0.49199654874100   -1.77949532291300    1.40373237561200
 C     -3.08976897086400    1.29005859989100    2.77541076534900
 O     -3.15170268709700    2.41898010350500    2.51689351488900
 C     -2.82451910389400   -0.66330282723100    0.02332430510100
 C     -3.00672173773800    0.60680582515900   -0.51988424913100
 H     -2.75252849832900   -1.53020823696700   -0.62135501831200
 H     -3.36050201948200    1.43571941643200    0.07875517396700
 H     -3.09555839386300    0.73745057586000   -1.59107161175300
 H     -3.03385746914100   -0.85130597093600    1.06872191423800
 H     -2.28613492208000    3.25858421450800   -2.11230826148800
 H     -1.97968812372400    2.65892266986400   -1.80185444829800
