# Supplementary material for: Mining hydroformylation in complex reaction network via graph theory
Source: RSC Adv. 2021 Jul 1;11(38):23235–40. doi: 10.1039/d1ra03395f (PMC9036754; doi:10.1039/d1ra03395f)
Supplement: RA-011-D1RA03395F-s2253 [file RA-011-D1RA03395F-s2253.xyz]

18
eq767          -678.452991795835   -678.452991795835
Co     -0.05062255869400    0.84249553777800   -1.15753654131400
 H      0.53391190891300   -0.27509175867700   -1.92841616711800
 C     -1.09453480691900    2.05010496184900   -0.26658286999400
 O     -1.78448843706800    2.80219803365000    0.28223320632800
 C     -1.20372293058900   -0.59459603879200   -0.78848168369400
 O     -0.92520252045600   -1.54662152084000   -0.05029959198000
 C      1.21589536908400    0.38658999230000    0.05509491012100
 O      2.05999439783200    0.02796133579500    0.76299319376200
 C     -2.60565362191200   -0.58383063175200   -1.40305592261800
 O     -3.30087403903500    0.43071908165800   -1.48737423417300
 C     -0.80862443834100    1.30576332757500   -2.88300112631900
 C      0.43310271129300    2.15991223387900   -2.91781630171200
 H     -1.75354195716600    1.83406713047000   -2.82109424476600
 H      1.14674674217100    1.84984008879800   -3.67735190351000
 H      0.21845633674400    3.22588558385600   -2.97032895502700
 H     -0.84112207571900    0.48733335747900   -3.59436854522900
 H     -2.96155688067200   -1.57133642369300   -1.73325724231900
 H      1.04643062196900    2.07239789779300   -1.93899456787000
