# Supplementary material for: Mining hydroformylation in complex reaction network via graph theory
Source: RSC Adv. 2021 Jul 1;11(38):23235–40. doi: 10.1039/d1ra03395f (PMC9036754; doi:10.1039/d1ra03395f)
Supplement: RA-011-D1RA03395F-s2254 [file RA-011-D1RA03395F-s2254.xyz]

18
eq768          -678.501421399946   -678.501421399946
Co     -0.95334021652000    0.78486924261700    0.97260039093900
 H     -3.72477505357100   -0.81571542322500    0.27516618636200
 C     -1.93108761058800    1.57619139418200    2.24381638837700
 O     -2.59881879986400    2.00778983413800    3.09655284355900
 C      0.46135220448600   -0.16499489302400    1.51665076391900
 O      1.31137107266100   -0.86561047417000    1.89791123142000
 C     -1.67586664437400    0.44307338010900   -0.62811235372300
 O     -2.17406179674200    0.16837264754300   -1.64585622323900
 C     -0.05027545386600    2.24124145857400    0.44291835939100
 O      0.53252672771600    3.18296419645900    0.09052372792900
 C     -3.48440437383200   -0.87068626715800    1.33870951888300
 C     -1.97558122243000   -0.90243509209200    1.57793254621500
 H     -3.96163006939300   -0.02283591933000    1.83438202388800
 H     -1.51939570629900   -1.73128687424000    1.03444673790800
 H     -1.75258077953900   -1.02092489788800    2.64069402477900
 H     -3.93282486696100   -1.78781510359200    1.73457328501100
 H     -0.01846297188300   -1.67520036219300   -0.72813046128900
 H     -0.35610471945700   -2.32725926016600   -0.83676138343500
