# Supplementary material for: Mining hydroformylation in complex reaction network via graph theory
Source: RSC Adv. 2021 Jul 1;11(38):23235–40. doi: 10.1039/d1ra03395f (PMC9036754; doi:10.1039/d1ra03395f)
Supplement: RA-011-D1RA03395F-s2255 [file RA-011-D1RA03395F-s2255.xyz]

18
eq769          -678.476152443303   -678.476152443303
Co      0.32085278610000   -0.88027312895700   -0.70288987922300
 H     -2.04796075960800   -0.24661474287200   -0.09554390376300
 C      0.02626565099700   -1.12274029145000    1.09558301449300
 O      1.00014080429800   -1.56975170304700    1.71172696297400
 C     -1.42759969183800   -0.36277777770700   -1.00901027261000
 O     -1.89337762358100   -0.18112793223200   -2.13305236186100
 C      0.96538208364000    0.80148715456300   -0.49871667532100
 O      1.29969537376500    1.90355930019900   -0.35507660069700
 C      0.37248872559500   -2.09555276918700   -3.18192510138000
 O      0.96387944875700   -1.14449191796400   -2.62194093593800
 C     -0.41076993933200   -2.67119895344000   -0.91347861255300
 C     -0.60587934971300   -2.91966105533400   -2.41576304169700
 H     -1.29558178091600   -2.96025278605700   -0.34435188850600
 H     -0.52332567686100   -3.97206749278400   -2.70467703094300
 H     -1.60034700041700   -2.57843543743500   -2.73214442023800
 H      0.44975933472200   -3.23901870355900   -0.52741704752200
 H      0.57626590807400   -2.29369775291100   -4.23677561024000
 H     -0.96090840190700   -0.96828801424400    1.58321258160000
