# Supplementary material for: Mining hydroformylation in complex reaction network via graph theory
Source: RSC Adv. 2021 Jul 1;11(38):23235–40. doi: 10.1039/d1ra03395f (PMC9036754; doi:10.1039/d1ra03395f)
Supplement: RA-011-D1RA03395F-s2256 [file RA-011-D1RA03395F-s2256.xyz]

18
eq77           -678.426210323503   -678.426210323503
Co      0.18410092227200    0.41878778396400    0.30020901434200
 H      1.36572257619000    0.47559334009500    1.20713136608700
 C     -1.25020772893000    0.19275674674600   -0.74824806811700
 O     -2.15949093030800    0.02838103042400   -1.45409142979400
 C     -0.55101121926700    0.89086988317600    1.83234289346100
 O     -0.96156987526800    1.16300628868800    2.88958716484300
 C      1.10004468622800   -1.00530500400300   -0.17524780888700
 O      1.73487096519600   -1.95618584984800   -0.40632135899600
 C      1.27151458074500    0.21764387578400   -3.11756730676800
 O      1.07760965123900    1.33885882579900   -3.34162186144200
 C      3.76186833408600    0.51088370025000   -0.79898814980300
 C      3.44871721539500    1.81469729879900   -0.81176658547400
 H      3.87583643587800   -0.06339290916200   -1.71203443734200
 H      3.30403990747200    2.36549000345200    0.11147736248800
 H      3.29702391804200    2.35915607176100   -1.73802924165700
 H      3.87800124113800   -0.02952842419800    0.13390733391400
 H      1.05345800818300    1.64408679197200   -0.64028877084100
 H      0.49100208638500    2.07820414195100   -0.30105923851400
