# Supplementary material for: Mining hydroformylation in complex reaction network via graph theory
Source: RSC Adv. 2021 Jul 1;11(38):23235–40. doi: 10.1039/d1ra03395f (PMC9036754; doi:10.1039/d1ra03395f)
Supplement: RA-011-D1RA03395F-s2257 [file RA-011-D1RA03395F-s2257.xyz]

18
eq770          -678.428861356800   -678.428861356800
Co      1.15633612771400    1.66332168596500   -0.73811456984500
 H     -1.15366146904100   -0.08866273076800    1.13442093922600
 C      0.75495447177400   -0.02429799783900   -1.14167401278500
 O      0.85819619129100   -1.17732931061400   -0.77533810629800
 C      2.75083654263600    1.72258652226500   -1.60917428047900
 O      3.83302678739500    1.63711715670200   -2.01898263830800
 C     -0.39809538428700    1.78622613098300    0.26588344408700
 O     -0.93421210107200    2.81464829887200   -0.18680792250200
 C     -0.87281895154600    0.93893444253100    1.41089091872400
 O     -0.81335817385600    1.31415558693600    2.58625150955900
 C      2.10026256900300    1.62683820497500    0.98586469233100
 C      2.37159636668700    0.21178388995900    1.47322437842200
 H      1.48949244562500    2.18679619983800    1.70109617412400
 H      2.90336193170800    0.24094467357900    2.42951556869600
 H      1.44630722288700   -0.34778398853500    1.62405725450900
 H      3.02950563140900    2.18031415016200    0.82030599993000
 H      0.21210222785800    0.28565415864600   -2.10025561389700
 H      2.97215415987000   -0.35187244876500    0.75601723169800
