# Supplementary material for: Mining hydroformylation in complex reaction network via graph theory
Source: RSC Adv. 2021 Jul 1;11(38):23235–40. doi: 10.1039/d1ra03395f (PMC9036754; doi:10.1039/d1ra03395f)
Supplement: RA-011-D1RA03395F-s2258 [file RA-011-D1RA03395F-s2258.xyz]

18
eq771          -678.514314498523   -678.514314498523
Co     -0.26711669664000    0.91542933704200   -1.13588271408700
 H     -1.79368098132000   -0.88935869023400    1.77890115686400
 C     -0.86197466017200    0.41516863004200   -2.71663889100300
 O     -1.35403270795700    0.07290514267900   -3.71549061772600
 C     -0.38448312406500    1.57908061243900    0.49297355243800
 O     -0.56430490148300    1.99610629105400    1.56487141989400
 C      1.30999959418600    0.07991547266600   -1.05678141908200
 O      2.31086326220100   -0.50727108623100   -1.00483795977000
 C     -1.23735481893800   -1.40092482756700    0.97507385404800
 O     -0.02992958376200   -1.64298936121100    1.11197543103500
 C     -2.03939172795400   -1.72684488307600   -0.25761938654900
 C     -1.25309510832500   -2.50244031558300   -1.31198332805800
 H     -2.39560527620500   -0.76590249921700   -0.65380763565300
 H     -0.29401688011100   -2.01848941604400   -1.50499080569200
 H     -1.03590101211800   -3.51427921450700   -0.96787639667100
 H     -2.93851587676200   -2.26886995183500    0.05426200337800
 H     -1.81156209915200   -2.55348572689900   -2.24818021596300
 H     -1.64596571285800    1.53135405984300   -1.16583082148700
