# Supplementary material for: Mining hydroformylation in complex reaction network via graph theory
Source: RSC Adv. 2021 Jul 1;11(38):23235–40. doi: 10.1039/d1ra03395f (PMC9036754; doi:10.1039/d1ra03395f)
Supplement: RA-011-D1RA03395F-s2259 [file RA-011-D1RA03395F-s2259.xyz]

18
eq772          -678.447844773415   -678.447844773415
Co      2.00809600189700    0.37133847768200   -0.23629306833000
 H     -0.55925648656600   -0.09288345446800   -0.67518886385600
 C      1.33882511712600   -0.09449079518200    1.33423643574400
 O      0.84571864049700   -0.47241405652000    2.32215904727800
 C      0.12524518390500    0.77428117034300   -0.61111407036900
 O     -0.27643961013100    1.92442067949100   -0.76679355736300
 C      1.93196211194200   -0.29596613576800   -1.87325585483600
 O      1.81574907165800   -0.80260911093700   -2.91821979221800
 C      3.68035038082000   -0.21770236667600    0.11053589436800
 O      4.71462237147400   -0.69998269209600    0.33230115685900
 C     -0.19890857303400   -2.55337902357900   -0.48664752521000
 C      1.07553483547500   -2.85730635906700   -0.19791415120200
 H     -0.92942900534800   -2.37720394593600    0.29575106479600
 H      1.81177378304300   -3.02039891518100   -0.97733945815300
 H      1.42320569724100   -2.93634545520300    0.82631898008300
 H     -0.53886271872700   -2.46019831352500   -1.51273131897400
 H      2.31210538158600    2.14269613319700    0.09902909188700
 H      2.44850358598000    2.08598883090700   -0.66678296407800
