# Supplementary material for: Mining hydroformylation in complex reaction network via graph theory
Source: RSC Adv. 2021 Jul 1;11(38):23235–40. doi: 10.1039/d1ra03395f (PMC9036754; doi:10.1039/d1ra03395f)
Supplement: RA-011-D1RA03395F-s2260 [file RA-011-D1RA03395F-s2260.xyz]

18
eq773          -678.426594726663   -678.426594726663
Co      0.40623667852400    0.45706592201200    1.12319423599300
 H      2.02899279878900    1.96286161923900    0.42212644921500
 C     -1.06980671365300   -0.07886162200500    0.10880882231300
 O     -1.43865113036100   -1.24033846292600    0.07759492439200
 C      1.16869112931700    1.51848709772900   -0.15107850119400
 O      0.94568377996900    1.80481919533300   -1.31905625193400
 C      1.43635667593100   -0.95342894677500    0.60326075289900
 O      2.04656832082600   -1.83798549857100    0.16961386121600
 C     -1.84045948534000    1.11394522200300   -0.55578723349600
 O     -2.54735071545900    0.95867444056300   -1.54237861667900
 C     -0.74785023631300    2.03476330853200    1.44854814811700
 C     -1.58273053591500    2.38821575894700    0.22117967357500
 H     -0.07772737562300    2.84569972937500    1.75474891267500
 H     -2.54467604329200    2.84292297844700    0.46883063709300
 H     -1.06090963946400    3.07541032099100   -0.44795126481000
 H     -1.40237832501800    1.80130244091000    2.29442710881300
 H     -0.33682213358900    0.05742437591000    2.73297040092300
 H      0.08161590185300   -0.58106989019400    2.63191217202000
