# Supplementary material for: Mining hydroformylation in complex reaction network via graph theory
Source: RSC Adv. 2021 Jul 1;11(38):23235–40. doi: 10.1039/d1ra03395f (PMC9036754; doi:10.1039/d1ra03395f)
Supplement: RA-011-D1RA03395F-s2261 [file RA-011-D1RA03395F-s2261.xyz]

18
eq774          -678.426551214528   -678.426551214528
Co      0.54447842737700    0.63548943864200    0.79674165539400
 H      1.57772805426800    1.23843839305900    1.69259940276800
 C     -1.10087586219000    0.01245617113600    0.28403337399300
 O     -1.57093470877300   -1.21535394087900    0.12564731168200
 C      1.26034254299100    1.52213090732400   -0.56760575491400
 O      1.69026447700900    2.19404519831600   -1.41495086777600
 C      1.57542483003900   -0.81695124669000    0.91796537316800
 O      2.27514714886200   -1.72977487523800    1.09954885735000
 C     -2.22225616465900    1.05791435099200    0.15950616076800
 O     -3.40663646899600    0.75655089647400   -0.00980753630400
 C     -0.41334353849200    2.35856561906100    1.19757497243100
 C     -1.63742475504300    2.43541022602100    0.28281654495300
 H      0.25685786376400    3.20499621627700    1.05774307630800
 H     -2.39950296402700    3.13530518018200    0.62985751391700
 H     -1.32964294824400    2.75213086588400   -0.72226864076300
 H     -0.69796156860100    2.31487396708200    2.24730961647200
 H     -0.88002774609100   -1.90015557024700    0.18428336405400
 H     -0.05685366800400    0.21383619212000    2.07996980761600
