# Supplementary material for: Mining hydroformylation in complex reaction network via graph theory
Source: RSC Adv. 2021 Jul 1;11(38):23235–40. doi: 10.1039/d1ra03395f (PMC9036754; doi:10.1039/d1ra03395f)
Supplement: RA-011-D1RA03395F-s2262 [file RA-011-D1RA03395F-s2262.xyz]

18
eq775          -678.394253726610   -678.394253726610
Co     -0.33277915614500    0.23691366319400    0.76819982484200
 H      2.50337110850600    1.69624924898200   -0.34341368418200
 C      0.87297965758100   -0.94386034899900   -0.11143054619200
 O      1.74833769665500   -1.17743331727300    0.72650367148600
 C      1.78350934519700    1.36775602191000   -1.10490625629500
 O      2.11803635636400    0.92807136340000   -2.21224978751700
 C     -1.42904462050200    0.16760194777100    2.28213764644500
 O     -1.27334514021900   -1.03107794335500    1.92037623144300
 C      0.34835162688900    1.49281020898400   -0.69165501641200
 O      0.06976261847400    2.12366939618700    0.43479304570900
 C     -0.78558985073800    1.14026431282200   -1.63438922946200
 C     -1.58382005756200    0.21502072080900   -0.71156123130100
 H     -0.39436405630300    0.63140708890500   -2.51426506439400
 H     -2.51305422986300    0.62981023018000   -0.32699044338100
 H     -1.68844930716200   -0.81147982296500   -1.05678402945100
 H     -1.32909878872100    2.03547571857900   -1.93648869465100
 H     -2.02464665429200    0.44798663778600    3.15175954077200
 H      0.83314130614400   -1.43137913504600   -1.10095868354600
