# Supplementary material for: Mining hydroformylation in complex reaction network via graph theory
Source: RSC Adv. 2021 Jul 1;11(38):23235–40. doi: 10.1039/d1ra03395f (PMC9036754; doi:10.1039/d1ra03395f)
Supplement: RA-011-D1RA03395F-s2263 [file RA-011-D1RA03395F-s2263.xyz]

18
eq776          -678.391225286029   -678.391225286029
Co      0.28352197329200   -1.11494782488600    0.07744048253200
 H      0.62433104429100   -0.47001042990500   -1.14432480083700
 C      1.02190735998400    0.37535350869800    0.74179155161300
 O      1.52839351007600    1.40170777876900    0.97386001453800
 C     -1.36580436064700   -0.98236965318300   -0.61012796394700
 O     -2.33759718595400   -0.79584604602900   -1.23193273561300
 C      1.36822807196200   -2.36300123176100   -0.61008639412100
 O      2.09063299252900   -3.04619461157800   -1.22272068401700
 C      0.48790849383300    1.01371993382900   -4.20570919642900
 O      0.51685712424300    1.55308493835000   -5.29996819604200
 C      0.57372979026500   -0.24672741318600   -3.43081128977400
 C      0.38213305829300    1.17349048380100   -2.73587753121100
 H      1.53590414109300   -0.73705603970900   -3.32871888788100
 H     -0.58672104461300    1.37444520212200   -2.29357938737100
 H      1.22222423762800    1.59040814449000   -2.19067803573900
 H     -0.27748315480400   -0.91763472147800   -3.41595280907700
 H      2.83667034412100    0.16632760343000   -1.81214210882100
 H      3.31415515234800   -0.07155589155500   -1.29804020358200
