# Supplementary material for: Mining hydroformylation in complex reaction network via graph theory
Source: RSC Adv. 2021 Jul 1;11(38):23235–40. doi: 10.1039/d1ra03395f (PMC9036754; doi:10.1039/d1ra03395f)
Supplement: RA-011-D1RA03395F-s2264 [file RA-011-D1RA03395F-s2264.xyz]

18
eq777          -678.367018052384   -678.367018052384
Co      0.06350480975100    0.03987305510200    0.26996077635600
 H     -0.11012085119800   -1.38462451837600    0.74818750951900
 C     -1.75080527488700    0.09088232016900    0.26218185896100
 O     -2.90641272153000    0.01671772288800    0.21402120432200
 C      0.50601080338000    1.66384712753000   -0.40608747630500
 O      0.78052487130600    2.70597886379700   -0.83498887338500
 C      1.61378865589800   -0.81479373200500   -0.29536899836000
 O      2.77794599028600   -1.14610285168200   -0.10970493459100
 C      0.55227577582000   -0.92298996552900   -1.28546282403700
 O      0.06588429332900   -1.24650577592900   -2.34365387629000
 C     -1.01136639548700    2.96716007125500    2.12246885113500
 C     -1.93899350426900    3.09793352462800    1.16207624060100
 H      0.00711982665200    3.31531688819700    1.98131484638600
 H     -2.95252156342100    2.73886739225500    1.29896722075000
 H     -1.70477503753500    3.55316689030100    0.20549694537600
 H     -1.24011965148900    2.49935438412500    3.07414906047300
 H      0.69617538389200    0.31403311066700    1.96540567900300
 H      0.01666754079800    0.68179348220300    2.01200102136400
