# Supplementary material for: Mining hydroformylation in complex reaction network via graph theory
Source: RSC Adv. 2021 Jul 1;11(38):23235–40. doi: 10.1039/d1ra03395f (PMC9036754; doi:10.1039/d1ra03395f)
Supplement: RA-011-D1RA03395F-s2265 [file RA-011-D1RA03395F-s2265.xyz]

18
eq778          -678.448801016118   -678.448801016118
Co     -0.54241564311800    0.71299358948100    0.01335770210400
 H     -1.06220510922200   -2.33339310501700    2.05178914142900
 C     -0.87295515630900    0.00162883824200   -1.55874665981700
 O     -0.98313624954400   -0.42215673113400   -2.64129295984200
 C     -0.01119661392300   -0.97238399321100    0.58656779856600
 O      0.92922932431300   -1.75183644882800    0.43576648730300
 C      0.95971536294500    1.34359076293700    0.65395576521400
 O      1.99896289535900    1.76441565217100    0.98074886567500
 C     -1.17196850814200   -1.37314375282400    1.52628230368800
 O     -2.15978595647300   -0.63860416961100    1.67389836657900
 C     -2.19402205270000    1.98259396975400   -0.36783990643800
 C     -1.39497917179200    2.55234024931000    0.61524503572500
 H     -2.19107739832600    2.36270025971100   -1.38134404193100
 H     -1.59415687512200    2.34563901818000    1.66104017443900
 H     -0.74854845331000    3.39285496867600    0.39647157825400
 H     -3.00537066196700    1.32123803246300   -0.08453381513400
 H     -0.67974849969500    0.87426252447900    3.18485149002000
 H      0.04405412858800    1.00460773957900    3.28252033052900
