# Supplementary material for: Mining hydroformylation in complex reaction network via graph theory
Source: RSC Adv. 2021 Jul 1;11(38):23235–40. doi: 10.1039/d1ra03395f (PMC9036754; doi:10.1039/d1ra03395f)
Supplement: RA-011-D1RA03395F-s2266 [file RA-011-D1RA03395F-s2266.xyz]

18
eq779          -678.452225833215   -678.452225833215
Co      0.45339785133700   -0.78187269402300   -0.44633412999800
 H     -1.05397242407100   -0.02913311312100   -0.48457867408300
 C      2.16387256602100   -0.79004363978500   -0.12639653392700
 O      3.31192103952700   -0.78696954350700    0.06939046049000
 C      0.70749210724400    1.14416773906700   -0.45625740022700
 O      0.87255156540900    1.90020032075300    0.48914683521100
 C      0.27706155455300   -2.54243552177000   -0.59866020231900
 O      0.20309897098000   -3.68909239847000   -0.78884412618300
 C      0.27363172211100    0.77810242852400   -2.78995171933500
 O      0.68940969986500    1.67993783960100   -1.76053011081100
 C      1.20767579774700   -0.35016639337900   -3.23287453622900
 C      0.99290273708800    0.88988517392200   -4.10154766039400
 H      0.76299063387300   -1.29065623265400   -3.53018287734800
 H      1.80651493267200    1.60109288587300   -4.12829272051100
 H      0.41137222847300    0.79916622483400   -5.00694761354400
 H      2.17016165196500   -0.42734147245000   -2.74689698818100
 H     -1.23540400259400   -0.80391145473500   -0.59329767368400
 H     -0.79568708425000    0.60226358154400   -2.80452250463500
