# Supplementary material for: Mining hydroformylation in complex reaction network via graph theory
Source: RSC Adv. 2021 Jul 1;11(38):23235–40. doi: 10.1039/d1ra03395f (PMC9036754; doi:10.1039/d1ra03395f)
Supplement: RA-011-D1RA03395F-s2267 [file RA-011-D1RA03395F-s2267.xyz]

18
eq78           -678.447279095775   -678.447279095775
Co     -0.64456956855300   -0.39299472255900    1.06733688593000
 H     -1.01139619191900   -1.30412514897100    2.17980796363100
 C     -0.16967022504800    0.66150881704100   -0.30879235660300
 O      0.17832130764900    1.34714818562700   -1.18186469038400
 C     -2.39319261327100   -0.14625972007500    1.16909348454800
 O     -3.54623193580800   -0.02869009106200    1.30567905453000
 C     -0.01598509185800   -1.92667385971500    0.46112908958000
 O      0.37527007259200   -2.96951383269800    0.11326358180500
 C     -2.05540749444200    3.10331632222100    0.65316457986800
 O     -2.69595364009000    2.77974381930400   -0.25607057975200
 C      0.99426106460000    0.20272599278000    2.27291108580300
 C     -0.10864744102600    1.00280113556700    2.57544329843100
 H      1.24198523407600   -0.64782268604200    2.89378915185800
 H     -0.20806849308100    1.99783089051700    2.15990256088400
 H     -0.73065190542600    0.77867601953000    3.43243858319300
 H      1.77668634452200    0.56615919731900    1.61772745230500
 H     -2.14203290387600   -0.70541278087000   -1.46435397475300
 H     -2.53798332532300   -0.27537166216200   -1.92257162303100
