# Supplementary material for: Mining hydroformylation in complex reaction network via graph theory
Source: RSC Adv. 2021 Jul 1;11(38):23235–40. doi: 10.1039/d1ra03395f (PMC9036754; doi:10.1039/d1ra03395f)
Supplement: RA-011-D1RA03395F-s2268 [file RA-011-D1RA03395F-s2268.xyz]

18
eq780          -678.455889717711   -678.455889717711
Co      0.64647463993000   -1.39143084423700   -1.48539493114100
 H      0.00724971386900    0.85194872649000   -0.03617634232000
 C      1.94734697079400   -1.06546262207300   -0.31700103746700
 O      2.81662413285900   -0.90289980830400    0.44294330942700
 C      0.52443375317700    1.76549665114500   -0.36667860926500
 O      0.87660422399800    2.67667250687900    0.35801336275800
 C     -0.15935926385400   -2.64684143485900   -0.66011936216800
 O     -0.75990973577400   -3.50015830519500   -0.12822767479700
 C      0.33727872625400    0.65156338880600   -2.47781091153200
 O      0.74597377235200    1.79456522065300   -1.73142159221100
 C      1.54809664062600   -0.18877968549400   -3.08508296969400
 C      0.66366163615600    0.71101042123400   -3.93267100767900
 H      1.50219726126900   -1.26609171649100   -3.30004676144600
 H      1.10124227590800    1.63378458144300   -4.28449673937900
 H     -0.03388131314700    0.22251122538900   -4.59792836187700
 H      2.51392079966700    0.21199275871900   -2.81340357584600
 H     -0.43829763046500   -1.87751759673300   -2.43824907680900
 H     -0.62066505564000    0.22283026288800   -2.18382589429300
