# Supplementary material for: Mining hydroformylation in complex reaction network via graph theory
Source: RSC Adv. 2021 Jul 1;11(38):23235–40. doi: 10.1039/d1ra03395f (PMC9036754; doi:10.1039/d1ra03395f)
Supplement: RA-011-D1RA03395F-s2269 [file RA-011-D1RA03395F-s2269.xyz]

18
eq781          -678.427257266668   -678.427257266668
Co     -0.18592139749700    0.51173988416000    0.11152225046000
 H      0.08476660665800    1.14636352822400    1.43371320363300
 C      1.30880414558500   -0.28342246760700    0.58706089807900
 O      2.30136709099600   -0.77945652380600    0.94964729073300
 C     -0.69667729228600    2.17353048753300   -0.16037373171700
 O     -0.97703897625000    3.29897679240100   -0.28458842996700
 C     -0.34541733841100   -0.16530254266300   -1.54067714517400
 O     -0.42599953123500   -0.62237909938000   -2.60686459098200
 C     -0.23217022505900   -0.12714040698300    3.73402039463000
 O     -0.44097857085500   -1.22178635731900    3.41249622542000
 C     -0.34954288929200   -3.10208262305600    0.97743790642800
 C     -0.24253056033300   -3.09368514867700   -0.35901114724000
 H      0.52091185940500   -3.01128222571500    1.61682438341300
 H     -1.11352620979300   -3.15349894539600   -1.00271200953500
 H      0.72211219529000   -2.99766894827900   -0.84692440748100
 H     -1.31073156133700   -3.17100790258800    1.47466796714600
 H     -1.29319548880400   -0.70289979471100    0.85844497464000
 H     -1.76215476902900   -0.07924702458500    0.79035380847200
