# Supplementary material for: Mining hydroformylation in complex reaction network via graph theory
Source: RSC Adv. 2021 Jul 1;11(38):23235–40. doi: 10.1039/d1ra03395f (PMC9036754; doi:10.1039/d1ra03395f)
Supplement: RA-011-D1RA03395F-s2270 [file RA-011-D1RA03395F-s2270.xyz]

18
eq782          -678.444611031547   -678.444611031547
Co     -0.87724380976600    0.83254575933500   -0.41993207780400
 H     -0.02261038379300   -0.75581210255200    2.23619325895600
 C     -0.02886522660700    2.31118926929600   -1.06133433620000
 O      0.53122105309800    3.25748035481000   -1.42209347064900
 C     -1.49749940475200   -0.72541619707700    0.68759863491900
 O     -2.04914821914500   -1.78052894706200    0.45802202888700
 C      0.31963277191600   -0.37994705599000   -0.88155922850200
 O      1.09450423364500   -1.14836733709500   -1.27835980877800
 C     -0.85234942787900   -0.10799874333500    1.91644208930400
 O     -0.40954270901300    1.16606038741100    1.42318550038600
 C     -2.99344925405900    1.01726745273400    0.07172581416700
 C     -2.47726172196600    2.25385602293700   -0.29029512603700
 H     -3.52246697552800    0.39424429906600   -0.63695787539100
 H     -2.15432448850000    2.93835030550200    0.48411725488000
 H     -2.63004899127300    2.63368845880500   -1.29229030452400
 H     -3.14255581092100    0.81084507355500    1.12393047574000
 H     -1.57372888465900   -0.02327931395400    2.74040108077000
 H     -1.31805893706000    0.47139482168200   -1.81315257251500
