# Supplementary material for: Mining hydroformylation in complex reaction network via graph theory
Source: RSC Adv. 2021 Jul 1;11(38):23235–40. doi: 10.1039/d1ra03395f (PMC9036754; doi:10.1039/d1ra03395f)
Supplement: RA-011-D1RA03395F-s2271 [file RA-011-D1RA03395F-s2271.xyz]

18
eq783          -678.492564266430   -678.492564266430
Co      0.41112378956700    0.66578384801900   -1.37758891169500
 H     -0.90403055072200    2.57848617143800    0.73095711624000
 C     -0.36452125142700   -0.88395903878600   -1.39153327706800
 O     -0.90618769311700   -1.91184854767200   -1.29258045049300
 C      2.01622422765300    0.29926160302500   -2.18538596494600
 O      3.06126507151300    0.08268046142100   -2.63521563587900
 C      0.98826754722800    1.51010003753000    0.39787217380500
 O      1.24135038687400    2.29256976962700   -0.62887290516400
 C     -0.28282115572100    1.78316534181200    1.16821238220400
 O     -0.56338999866900    1.20588196841400    2.22454217180900
 C      2.06265406946800    0.72594796910700    1.09082275021500
 C      2.74214724409700    1.62262362374100    2.14043284210900
 H      2.79649786743800    0.38380728012900    0.35909853401100
 H      2.02106585065000    1.92582218925700    2.90195104747500
 H      3.55225973816400    1.07847070686200    2.62653130196800
 H      1.60645378130100   -0.13883089910000    1.57678604721200
 H     -0.92436465459800    0.88476838442400   -0.75009008456200
 H      3.15199232639400    2.51464375556000    1.66124182993300
