# Supplementary material for: Mining hydroformylation in complex reaction network via graph theory
Source: RSC Adv. 2021 Jul 1;11(38):23235–40. doi: 10.1039/d1ra03395f (PMC9036754; doi:10.1039/d1ra03395f)
Supplement: RA-011-D1RA03395F-s2272 [file RA-011-D1RA03395F-s2272.xyz]

18
eq784          -678.467859299423   -678.467859299423
Co      0.34789460868500   -0.00265970314200   -0.11994334944900
 H      0.39500166911600   -1.47918508141500   -0.25668251372100
 C      0.34468827445200    1.78709175440800   -0.00337786018600
 O      0.36499353489100    2.94741523460400    0.04990374195500
 C     -0.07852797718200   -0.13597234695700   -1.84705606895900
 O     -0.32542902915900   -0.27599932570800   -2.97702414023700
 C     -0.90566859866800   -0.40128615878100    1.09172323801400
 O     -1.71159677639000   -0.72361399207600    1.86753726208800
 C      2.05754368195900   -0.27119387347400    0.31981769698800
 O      3.17203313093000   -0.49115149289700    0.57607231871800
 C      3.11762842945900    1.90796536594700   -1.75317177830700
 C      2.18222348133800    1.90514277320300   -2.71367869210000
 H      3.13112351043600    2.66278446892300   -0.97393126327800
 H      2.15649738218200    1.13468599777700   -3.47590760984800
 H      1.40252772700600    2.65893000284300   -2.75071666155800
 H      3.88038899771300    1.13891628466900   -1.70392127043400
 H      2.35528799800600   -1.18339364095400   -2.31072875819400
 H      3.08086087629600   -1.08691163331000   -2.42897988473500
