# Supplementary material for: Mining hydroformylation in complex reaction network via graph theory
Source: RSC Adv. 2021 Jul 1;11(38):23235–40. doi: 10.1039/d1ra03395f (PMC9036754; doi:10.1039/d1ra03395f)
Supplement: RA-011-D1RA03395F-s2273 [file RA-011-D1RA03395F-s2273.xyz]

18
eq785          -678.467572864019   -678.467572864019
Co      0.29943940090000   -0.49587668520400   -1.29790537093600
 H      0.28175203533600   -1.59092538478200   -2.29715628784200
 C      0.26986833399200    0.84386868124700   -0.10277905759900
 O      0.22493156158400    1.72057716205500    0.65756246349100
 C     -0.28628196405900    0.43791885601900   -2.69881572331400
 O     -0.61213851894800    1.03109969941800   -3.64726920731900
 C     -0.73979358765100   -1.64330812651900   -0.41298319047500
 O     -1.39669277701100   -2.43212346159800    0.13708201978800
 C      2.05443861874100   -0.84799580675900   -1.35934433630900
 O      3.18526417562300   -1.10144105304200   -1.47341760595100
 C      3.09370982390200    2.26630710735900   -1.00503712973600
 C      2.31894415741200    2.29722491181500   -2.09914869347500
 H      2.85642125767100    2.85726244163200   -0.12701541447600
 H      2.54013726365300    1.68863040294100   -2.96968118628100
 H      1.42852591316500    2.91562022109400   -2.14919340742200
 H      3.96995423176500    1.62976853358400   -0.95178009769200
 H      2.67537076830100   -0.10071619728500    1.26509571481000
 H      2.80362022700600    0.61567333208900    1.12172091662100
