# Supplementary material for: Mining hydroformylation in complex reaction network via graph theory
Source: RSC Adv. 2021 Jul 1;11(38):23235–40. doi: 10.1039/d1ra03395f (PMC9036754; doi:10.1039/d1ra03395f)
Supplement: RA-011-D1RA03395F-s2274 [file RA-011-D1RA03395F-s2274.xyz]

18
eq786          -678.423570979897   -678.423570979897
Co     -0.04275505851400   -0.09949136625900   -0.39314803717000
 H      1.29083547655100   -0.73615888440400   -1.46157569290000
 C      0.78887351463700   -0.59173481798500    1.08622809855200
 O      1.26800343664600   -0.99651561847200    2.06729940094700
 C     -1.71831940611900   -0.08793705073900   -0.91310176447400
 O     -2.84398263987300   -0.18656702948200   -1.21041527246800
 C      0.33182224468800    1.65119012897800   -0.45928954833500
 O      0.55018162070500    2.79192611092400   -0.49520977222400
 C      0.28158663924700   -3.32970332005300   -1.67339391670800
 O      1.41695907663300   -3.36371740261200   -1.21733018321700
 C     -1.14720590425700   -3.68196901812000   -1.51239841187300
 C     -0.61169084632900   -2.86987408837100   -2.76378663865800
 H     -1.73465347951000   -3.13718967735200   -0.78214840511700
 H     -0.58151743077800   -3.38066245285800   -3.71741496825500
 H     -0.86589579802000   -1.81835223807100   -2.82392151018000
 H     -1.46129471428700   -4.70441831984500   -1.67654997151600
 H     -0.47564548358600   -1.49820584239600   -0.16479846966000
 H      0.76367864394600   -0.46152311725500   -1.97128576002400
