# Supplementary material for: Mining hydroformylation in complex reaction network via graph theory
Source: RSC Adv. 2021 Jul 1;11(38):23235–40. doi: 10.1039/d1ra03395f (PMC9036754; doi:10.1039/d1ra03395f)
Supplement: RA-011-D1RA03395F-s2275 [file RA-011-D1RA03395F-s2275.xyz]

18
eq787          -678.506116715435   -678.506116715435
Co      0.08426198108500    0.30495643614600    0.62073258312800
 H      1.50922491728300   -1.12628953830100   -2.38764676468100
 C     -0.11920796427300    1.87172039060900    1.48668174300200
 O     -0.21081672500100    2.88090910645100    2.05533016267100
 C      0.52368046771900    0.92867586554900   -0.96823238142300
 O      0.68054451655000    1.33037999203800   -2.05569083880300
 C     -1.42425970085600   -0.53546374917700    0.99502655408900
 O     -2.44866952624800   -1.09156699874900    1.08274862030400
 C      0.83562294835100   -1.35272234296000    0.24983513526500
 O      1.66238559769300   -1.36215081225000    1.17521074254700
 C      0.67457631424600   -2.39185782013300   -0.81027877201400
 C      1.68883630009500   -2.10344477264600   -1.93612507567700
 H     -0.34232237514300   -2.34495952893900   -1.20075799000100
 H      2.70680746986100   -2.11957911899100   -1.54362752939000
 H      1.59454990954500   -2.86113487214100   -2.71340523725900
 H      0.86135262997200   -3.37865131810900   -0.38040634477100
 H      3.30618258836400    0.28698795869900   -0.92528166681800
 H      3.16793186063800    0.14227145239500   -0.21040109775200
