# Supplementary material for: Mining hydroformylation in complex reaction network via graph theory
Source: RSC Adv. 2021 Jul 1;11(38):23235–40. doi: 10.1039/d1ra03395f (PMC9036754; doi:10.1039/d1ra03395f)
Supplement: RA-011-D1RA03395F-s2276 [file RA-011-D1RA03395F-s2276.xyz]

18
eq788          -678.496282321668   -678.496282321668
Co     -0.61597164842200    0.33475624646500   -0.52401036089600
 H      1.54955990946400   -0.85214682825500    1.37204755789500
 C      0.86485564326500    1.37474675060200   -0.71604055401900
 O      1.21560876983900    0.97958492247900   -1.83225649659100
 C     -1.53457577770500    1.73488511304000   -0.03471236720900
 O     -2.14033063681800    2.65596416439300    0.34852403423900
 C     -0.57435870281400   -1.04475602887500    0.89665789062500
 O     -0.28780748370300   -1.46815184398300   -0.34540121345500
 C      0.55109555903300   -0.81153141005500    1.84000529771100
 O      0.39166817677200   -0.56097465194700    3.04228122484200
 C      1.48729367897800    2.45036308788600    0.12393594552900
 C      1.33891415224600    2.23474426808200    1.63204426130400
 H      0.96888681720900    3.37258882777000   -0.16654681437700
 H      1.96457374372800    1.41350057440700    1.98017530044100
 H      1.63704441790600    3.13670615212300    2.16582530693900
 H      2.53463974566600    2.55381653245100   -0.16720086052600
 H     -1.54834664281900   -1.24881865581700    1.34171475902600
 H      0.30695347694200    2.00665632336400    1.90684415971500
