# Supplementary material for: Mining hydroformylation in complex reaction network via graph theory
Source: RSC Adv. 2021 Jul 1;11(38):23235–40. doi: 10.1039/d1ra03395f (PMC9036754; doi:10.1039/d1ra03395f)
Supplement: RA-011-D1RA03395F-s2277 [file RA-011-D1RA03395F-s2277.xyz]

18
eq789          -678.421333021383   -678.421333021383
Co      0.72674422551500    0.02444116769500    0.56604599650100
 H      0.58116890237500   -0.94931756813300   -0.50478090968300
 C     -0.87777638192300   -0.58606264908400    1.06244427405200
 O     -1.93483076575700   -1.00428585281300    1.32469370573900
 C      0.75374998106000    1.19294113959100   -0.78626872695500
 O      0.73941583323200    1.91112731295900   -1.70558625677100
 C      2.19264474110200   -0.94250754490700    0.93832220749100
 O      3.12554133978100   -1.61799373762100    1.11593069122300
 C     -2.17895471578700    0.25869463572400   -1.76145218386200
 O     -2.67486466092400    1.20071451810200   -1.30183392132600
 C     -1.83704677966900    2.35307835315900    1.65795339058000
 C     -1.10913020041500    3.12804105984100    0.84147474984000
 H     -1.51171526150700    2.12471784860800    2.66843327580800
 H     -1.42582394278500    3.33104658634700   -0.17467596325300
 H     -0.16395724548700    3.55979709010300    1.15629864129500
 H     -2.76611182646800    1.90289432635900    1.32887244752900
 H      1.14488737271600    1.36358371446800    1.57520615221100
 H      0.68084233620400    0.91899758911600    2.03988666077300
