# Supplementary material for: Mining hydroformylation in complex reaction network via graph theory
Source: RSC Adv. 2021 Jul 1;11(38):23235–40. doi: 10.1039/d1ra03395f (PMC9036754; doi:10.1039/d1ra03395f)
Supplement: RA-011-D1RA03395F-s2278 [file RA-011-D1RA03395F-s2278.xyz]

18
eq79           -678.466015791456   -678.466015791456
Co     -0.10243393728600   -0.49730086991500   -0.03096702321800
 H      0.45237143598800    0.86675197001000   -0.10267463002000
 C     -0.77824750584400   -2.15535869981100    0.05702785302100
 O     -1.21457790512200   -3.22991149048300    0.12252922236500
 C      0.75035795651500   -0.53718068698800   -1.59125417518400
 O      1.34500318923300   -0.45008669872400   -2.59045001666600
 C      0.91630481777500   -0.44796395912600    1.43177400997600
 O      1.60217446787000   -0.29184740359900    2.36130570673100
 C     -1.56844811293600    0.51087258928100    0.06761327929000
 O     -2.44223979576100    1.27942633530500    0.14280193383200
 C      0.76680060281800    2.92689681388300    1.26502148984500
 C      0.63853004975700    3.19938215374500   -0.04292377353500
 H      1.73166769813100    2.70355158883000    1.70697601112400
 H     -0.33203254398900    3.38289295984800   -0.49095669527200
 H      1.49680516711400    3.21363844180200   -0.70624726158700
 H     -0.09704768047300    2.87528260839200    1.91921065840400
 H      2.70032505827800    1.11114174706100   -0.29150450963100
 H      3.23278454263800    1.11637458010400    0.22465644429500
