# Supplementary material for: Mining hydroformylation in complex reaction network via graph theory
Source: RSC Adv. 2021 Jul 1;11(38):23235–40. doi: 10.1039/d1ra03395f (PMC9036754; doi:10.1039/d1ra03395f)
Supplement: RA-011-D1RA03395F-s2279 [file RA-011-D1RA03395F-s2279.xyz]

18
eq790          -678.506552051933   -678.506552051933
Co     -0.65901808988900   -0.43475383935700    0.45872230228100
 H      2.19055248705100    0.03092312563500   -0.67021449633900
 C      0.59182830016500    0.19304704081500    1.54513490112500
 O      1.44413869099600    0.68852786193100    2.17187752694600
 C     -0.91109775042700   -0.21470242446700   -1.26740755979800
 O     -0.99407872121800   -0.00125702227400   -2.41483001269500
 C     -2.05531799764300    0.52414727061500    1.05982493059900
 O     -2.95958353088400    1.14756204156200    1.43965937864500
 C      0.43229049972900   -1.90581634977800    0.05545485329400
 O     -0.21469247161400   -2.79339784686400    0.62660053412600
 C      1.68009982646300   -2.07439930936800   -0.75580535611600
 C      2.67451419404200   -0.93585045082000   -0.51107637041300
 H      1.36004858412400   -2.05133891328700   -1.80490598192200
 H      3.06196039087800   -0.96280357322100    0.50896408459200
 H      3.51226592802700   -1.01251936619900   -1.20508720709400
 H      2.11863565254200   -3.05406401090300   -0.55621060451800
 H      2.10415676325600   -0.07651670278900   -3.02650051810500
 H      1.37397845438000    0.01129279826400   -3.12048856226100
