# Supplementary material for: Mining hydroformylation in complex reaction network via graph theory
Source: RSC Adv. 2021 Jul 1;11(38):23235–40. doi: 10.1039/d1ra03395f (PMC9036754; doi:10.1039/d1ra03395f)
Supplement: RA-011-D1RA03395F-s2280 [file RA-011-D1RA03395F-s2280.xyz]

18
eq791          -678.389561489060   -678.389561489060
Co      0.76935979922400    0.39111749502600    1.02696726088500
 H      2.04240958458800    0.54086938450800    0.29799102018200
 C     -0.78112472918700    0.25853832028100    2.01061770018400
 O     -1.72566939030600    0.16283598314200    2.67299578478500
 C      1.06928893832800    2.08683248140200    1.00643078852100
 O      1.32894619536200    3.21917367187100    0.97192069593100
 C      0.33310091251000   -1.55823083488500   -0.47773402398100
 O      0.83709684673000   -1.67559207545100    0.66991524531600
 C      0.04986620579200   -0.06191240326200   -0.72517260281500
 O     -0.41292265785100    0.36441109855900   -1.78369890774400
 C     -2.00893952673100    3.07778374648700    1.10173631342200
 C     -1.92075409692000    2.37343413545000   -0.03706425169200
 H     -1.37446690349400    3.93820151764400    1.28334462435600
 H     -2.53929077183400    1.50032769914700   -0.21953590939100
 H     -1.21077706565100    2.61528282939900   -0.81977166072800
 H     -2.70830358815900    2.80451958412000    1.88422270871100
 H      0.14925930488000   -2.42080145842700   -1.12543150517400
 H      1.56770389390000    0.55311681454700    2.30323095036700
