# Supplementary material for: Mining hydroformylation in complex reaction network via graph theory
Source: RSC Adv. 2021 Jul 1;11(38):23235–40. doi: 10.1039/d1ra03395f (PMC9036754; doi:10.1039/d1ra03395f)
Supplement: RA-011-D1RA03395F-s2281 [file RA-011-D1RA03395F-s2281.xyz]

18
eq792          -678.420509708746   -678.420509708746
Co      0.73760206392800   -0.71451724954600   -0.30690026101100
 H      0.05675737032200   -0.86870982604900   -1.61594976937300
 C      1.39154804278100   -0.73884877624800    1.36098703425200
 O      1.80083423976300   -0.77481060089800    2.44801061253100
 C     -0.85676505606500   -0.01355883043400   -0.06751804860300
 O     -1.93817624683400    0.42234754801800   -0.01603794097600
 C      1.35248564342100   -2.22484167984300   -0.96271678280700
 O      1.69104085985400   -3.21091202433000   -1.48745338872800
 C      0.75883021530300    1.02152582459000   -4.66385741639200
 O      0.87222419324900    1.56300961097000   -5.75180717020600
 C      1.19656519700300   -0.06140710348600   -3.74944253963800
 C      0.10933305115900    1.00868817225800   -3.32976005973600
 H      2.17256739421500    0.00617631173600   -3.28099952740600
 H     -0.91388844150500    0.66349151611800   -3.23536085742800
 H      0.39745822995200    1.75325275124400   -2.59537611252200
 H      0.85323369879900   -1.07565404568800   -3.91815551742500
 H      1.50143964651100    0.83996420198200   -0.82379054056700
 H      2.03590144614100    0.30799792978400   -1.04144988977000
