# Supplementary material for: Mining hydroformylation in complex reaction network via graph theory
Source: RSC Adv. 2021 Jul 1;11(38):23235–40. doi: 10.1039/d1ra03395f (PMC9036754; doi:10.1039/d1ra03395f)
Supplement: RA-011-D1RA03395F-s2282 [file RA-011-D1RA03395F-s2282.xyz]

18
eq793          -678.420132827133   -678.420132827133
Co      0.53513804617100   -0.77927343201200   -0.30217927480500
 H     -0.47872222251300   -1.55848319465900   -1.10546126983100
 C      1.76733283310700    0.18179235895200    0.56302398277200
 O      2.58498658411000    0.82980780137000    1.07371280518500
 C     -0.93220627335600    0.15647371221000    0.02439004390500
 O     -1.93654214532800    0.72949340466800    0.14960141100500
 C      1.50930634247800   -2.07380152169500   -0.97587470613600
 O      2.08613323000900   -2.94263710955700   -1.49733084600800
 C      0.56500622221300    0.96981921805500   -2.69963716538400
 O      1.05724440096400    1.73857870548400   -1.87897212527600
 C      0.79460040522000   -0.06167194087500   -3.73484970447400
 C     -0.65062123851500    0.49432723444700   -3.39473386669300
 H      1.01216421969700   -1.07628922127900   -3.42700945578500
 H     -1.13041004963100    1.14893586792600   -4.11090035649600
 H     -1.31378461252900   -0.18156625112900   -2.86902971956600
 H      1.25540088484100    0.23605480822900   -4.66821651936500
 H      3.42205152663000   -0.27595650883000   -2.15455657642200
 H      3.07191339835600    0.36758981038600   -2.02955482880400
