# Supplementary material for: Mining hydroformylation in complex reaction network via graph theory
Source: RSC Adv. 2021 Jul 1;11(38):23235–40. doi: 10.1039/d1ra03395f (PMC9036754; doi:10.1039/d1ra03395f)
Supplement: RA-011-D1RA03395F-s2283 [file RA-011-D1RA03395F-s2283.xyz]

18
eq794          -678.416081783604   -678.416081783604
Co      0.35354882269800   -1.28081080358100   -0.43948456513900
 H     -0.19575482762400   -2.41984773993200   -1.26571096221300
 C      1.01469833531800    0.10231998017000    0.45068061953400
 O      1.45950759642200    1.04927172861300    0.96370387775600
 C     -1.29772950256700   -0.74031708228400   -0.75538578304400
 O     -2.36858966164500   -0.40890783089600   -1.06797839538800
 C      1.78449556236100   -2.28501854199600   -0.64883883342300
 O      2.70384680069500   -2.96072270226800   -0.87895569308100
 C      0.97602794301700    1.13911976600500   -3.91489665318600
 O      1.66970050104300    1.63418448882700   -4.78945191777800
 C      0.41594624039100   -0.09352439122200   -3.31504256955800
 C      0.19739684709300    1.34240971032600   -2.67164476060200
 H      1.09399496876100   -0.77545676621700   -2.81406317905400
 H     -0.80206669606000    1.75572252844900   -2.72738420622900
 H      0.73572165021400    1.58121698691500   -1.76179218471500
 H     -0.44697296637700   -0.57167435199500   -3.76166639737400
 H      2.92447948880400    0.74997807775800   -1.65972141359000
 H      3.00074044543400    0.08525067349700   -1.97994515872600
