# Supplementary material for: Mining hydroformylation in complex reaction network via graph theory
Source: RSC Adv. 2021 Jul 1;11(38):23235–40. doi: 10.1039/d1ra03395f (PMC9036754; doi:10.1039/d1ra03395f)
Supplement: RA-011-D1RA03395F-s2284 [file RA-011-D1RA03395F-s2284.xyz]

18
eq795          -678.457950060755   -678.457950060755
Co      0.81109838754600    0.12189326433300    0.54939219266400
 H     -2.01088425496200   -1.58790759908500    0.22763384253700
 C     -0.41557460277500    0.39626619140100   -0.74077563252100
 O     -0.57350541440900    0.45725924547900   -1.94776274467500
 C      1.72293479744500    1.55087855952000    0.06586475368900
 O      2.36263742125800    2.42684840857100   -0.37146231541000
 C      1.04609845574300   -1.54701732886700    0.02491750141900
 O      1.24843029650000   -2.60434771159600   -0.43377117240100
 C      1.60055541251200   -0.09675355070100    3.66683265754100
 O      1.39206233950900   -0.02337621400100    2.52778185221300
 C     -2.52945295318000   -0.62846181754600    0.15652257957300
 C     -1.53415433266500    0.52414194823500    0.32961395115800
 H     -3.29718553246500   -0.59484056499500    0.93099452715100
 H     -2.00492109420300    1.49997208092700    0.19983420376900
 H     -1.11698393155400    0.51125418651700    1.35447033576600
 H     -2.99977691628000   -0.56480301148800   -0.82526433862200
 H     -0.70490228318200   -1.62619197996900    2.19445198717600
 H     -1.22130917998400   -1.63184341854900    2.72868385476300
