# Supplementary material for: Mining hydroformylation in complex reaction network via graph theory
Source: RSC Adv. 2021 Jul 1;11(38):23235–40. doi: 10.1039/d1ra03395f (PMC9036754; doi:10.1039/d1ra03395f)
Supplement: RA-011-D1RA03395F-s2285 [file RA-011-D1RA03395F-s2285.xyz]

18
eq796          -678.405119316308   -678.405119316308
Co     -0.01105364278700   -1.33024337950700   -0.56197217229900
 H      2.19806979027800    0.02287881149100   -0.74384681867100
 C     -1.18875413321200   -1.60377542917900   -1.72266699405300
 O     -1.30116120328900   -1.53744768544100   -3.00895144437400
 C      0.57536037759600    1.18923158737200   -1.67401152242600
 O      0.78036167544100    2.26768822772400   -1.09930064568900
 C     -0.55765690472100   -0.30798188377200    0.80289950984400
 O     -0.95724317772000    0.38979288145100    1.64347961397100
 C      1.30126895383000   -0.06258398078700   -1.35359090368600
 O      1.15425199839900   -1.12853787820400   -2.16329152582800
 C      1.52887338693200   -2.49497054129900    0.56298292192200
 C      0.75618575587600   -3.35165232999600   -0.18198687283300
 H      1.32958608244200   -2.31818259461500    1.61262478908900
 H      1.06455206012800   -3.63248722179100   -1.18146555882400
 H     -0.09719190183000   -3.86292966368200    0.24696398772900
 H      2.45646917695700   -2.10576033484900    0.15979531788300
 H     -0.18882331008900    1.08506275005000   -2.46555876003400
 H     -0.44083049322700   -1.22512209126100   -3.41127667706600
