# Supplementary material for: Mining hydroformylation in complex reaction network via graph theory
Source: RSC Adv. 2021 Jul 1;11(38):23235–40. doi: 10.1039/d1ra03395f (PMC9036754; doi:10.1039/d1ra03395f)
Supplement: RA-011-D1RA03395F-s2286 [file RA-011-D1RA03395F-s2286.xyz]

18
eq797          -678.413110256838   -678.413110256838
Co      0.30030013924200   -1.48500068627500   -0.81178907233300
 H      1.83673755933700    0.57223241417500   -0.31386833425800
 C     -0.95211089810200   -1.38455927255400   -1.96396814757400
 O     -1.82700954206900   -0.58781684859700   -2.46337870214500
 C      0.66787675107900    0.67516257471900   -2.23057645258400
 O     -0.26594035655000    1.50046361771300   -2.04161963067100
 C     -0.60336080216500   -0.71990418357900    0.49457634814500
 O     -1.17312631262800   -0.17771964492400    1.35649908321900
 C      1.52695688076800    0.04011107144500   -1.21134697890400
 O      2.11745415395500   -1.08139299323800   -1.60489288302200
 C      1.40134928061300   -2.54121758596100    0.80510031059000
 C      1.05186463013400   -3.38781197789900   -0.22475204418100
 H      0.84704088131600   -2.52906554452400    1.73560616900000
 H      1.71875425145100   -3.51920403879300   -1.06812950409400
 H      0.18564066053700   -4.03432211286300   -0.15213398737500
 H      2.33861437112400   -1.99847108097400    0.76971434062600
 H      0.84918586170800    0.24510481035100   -3.22939405795300
 H     -1.61796301874200    0.40639072547400   -2.38482021182200
