# Supplementary material for: Mining hydroformylation in complex reaction network via graph theory
Source: RSC Adv. 2021 Jul 1;11(38):23235–40. doi: 10.1039/d1ra03395f (PMC9036754; doi:10.1039/d1ra03395f)
Supplement: RA-011-D1RA03395F-s2287 [file RA-011-D1RA03395F-s2287.xyz]

18
eq798          -678.529603230433   -678.529603230433
Co      0.43971000086500   -0.48554101417700    0.34233156702500
 H      1.54483758917400   -1.02939165059900   -0.46301699291800
 C     -0.48385818365600   -0.72565508116800   -1.16361156804600
 O     -1.04269950656800   -0.86529510684200   -2.18286204668800
 C      1.56483482920100    0.89211377711900    0.43971433266200
 O      2.37039183239200    1.74322519915500    0.43166414719900
 C      0.76364014498200   -1.88639104994300    1.42797646736800
 O      1.01803512213500   -2.79744041413300    2.11045105027600
 C     -1.78060618494500    1.15341843887500    1.35844009927100
 O     -1.07318902261300    0.13441817326600    1.48208938436900
 C     -0.71388637289300    3.32838136216900    0.97844072416900
 C     -1.55163190319400    2.20404176164400    0.32435725800500
 H      0.20718632264600    2.92523252093600    1.40193641376400
 H     -2.50605078667000    2.60075024359800   -0.02464161074100
 H     -1.00332993040000    1.77721720421000   -0.51605917775600
 H     -0.44369570602800    4.06435964439300    0.22199820182900
 H     -1.27181410967000    3.82546257539000    1.77432612719800
 H     -2.57309118345900    1.31100140558500    2.09742985425000
