# Supplementary material for: Mining hydroformylation in complex reaction network via graph theory
Source: RSC Adv. 2021 Jul 1;11(38):23235–40. doi: 10.1039/d1ra03395f (PMC9036754; doi:10.1039/d1ra03395f)
Supplement: RA-011-D1RA03395F-s2288 [file RA-011-D1RA03395F-s2288.xyz]

18
eq799          -678.386132141520   -678.386132141520
Co     -0.84994126368000   -1.10863633740000    0.42274037936000
 H     -1.73968285663500   -0.97045746788200   -0.78987052390800
 C     -0.67552753167500    0.73756392013800    0.01293433300300
 O      0.04819642019700    1.52767819194700   -0.56156043109400
 C      0.16231244327700   -1.02994768652400    1.91967834530100
 O      0.79409887470500   -1.00016649973200    2.89336990474800
 C      0.26552508302300   -1.89944165360400   -0.74982313508400
 O      0.94260452348800   -2.33639289427600   -1.58605854311000
 C     -1.84334559990700    0.45170775594600    0.79488707520800
 O     -2.83291083182200    0.91703681368200    1.34324370932600
 C     -1.68456927348800   -3.16143144684100    0.79712056232100
 C     -2.49981181884200   -2.20963412131800    1.36895722042200
 H     -1.90350872456400   -3.55424885965700   -0.18764110302600
 H     -2.41347634511000   -1.95014169251500    2.41681249138000
 H     -3.37110229774000   -1.83232992876900    0.85161602902500
 H     -0.93011526771700   -3.67368889936100    1.37971489416800
 H      1.47333489937600   -3.61402354077900    1.79618890377900
 H      1.35006228733500   -3.51470537650700    1.07158744894500
