# Supplementary material for: Mining hydroformylation in complex reaction network via graph theory
Source: RSC Adv. 2021 Jul 1;11(38):23235–40. doi: 10.1039/d1ra03395f (PMC9036754; doi:10.1039/d1ra03395f)
Supplement: RA-011-D1RA03395F-s2289 [file RA-011-D1RA03395F-s2289.xyz]

18
eq8            -678.445981106534   -678.445981106534
Co      0.53617684944000    0.49987617346800    0.08387091589000
 H      1.19252213905100    0.84310714617000   -1.20219272405200
 C     -0.26284970481100    0.03385029003800    1.62626561987500
 O     -0.77719214058200   -0.24697220827700    2.63047488404000
 C      2.19990630093500   -0.00039154707900    0.43012931735900
 O      3.31667627150700   -0.29449501161600    0.59304473916800
 C     -0.42758799024400   -0.45942589057400   -1.03890946159800
 O     -1.02302807954800   -1.08559828940800   -1.82435675718900
 C     -2.08294123791300    1.80042055747800   -2.80696128584300
 O     -2.92561849402800    1.56536921905600   -2.04614171238300
 C      0.78021556804300    2.52642240107700    0.66911287669900
 C     -0.37491095097300    2.40297008721600   -0.10196404951100
 H      1.69902941702100    2.87747145209000    0.21830667620600
 H     -1.35431813753800    2.34725790679900    0.35711116165100
 H     -0.34442993003900    2.66274337927300   -1.15194441690100
 H      0.72295171312300    2.57578350260600    1.74948802900300
 H     -3.01279006859200    0.45383372660200    0.95106144423400
 H     -2.71086100346800    0.55970386445000    0.28213784927700
