# Supplementary material for: Mining hydroformylation in complex reaction network via graph theory
Source: RSC Adv. 2021 Jul 1;11(38):23235–40. doi: 10.1039/d1ra03395f (PMC9036754; doi:10.1039/d1ra03395f)
Supplement: RA-011-D1RA03395F-s2290 [file RA-011-D1RA03395F-s2290.xyz]

18
eq80           -678.447290596459   -678.447290596459
Co      0.89036820995600   -0.69699438365900   -0.20512872155500
 H      0.95296751902200   -1.36934124407900    1.11689503994200
 C      0.77879290868000    0.14439434430200   -1.78920033534800
 O      0.71502599461500    0.65870066964500   -2.83029548405200
 C      2.06465864573000    0.31174202542800    0.65249977809600
 O      2.86247950935200    0.90207309860300    1.26551887658300
 C     -0.81879921644900   -0.74145509091500    0.23413585797600
 O     -1.93193372419500   -0.80944552617500    0.57804746239600
 C     -0.02854317011800    2.59277552301000    0.34767298636100
 O     -0.85884004022500    2.53874987715800   -0.46049311149000
 C      1.01251727126100   -2.63934340851500   -1.05717097460500
 C      2.30118586717600   -2.13925848335300   -0.86778098315100
 H      0.54255756315000   -2.60176033389900   -2.03244358144700
 H      2.87975202329300   -2.42699526536200    0.00033321638100
 H      2.85352458567600   -1.70531963262000   -1.69197198772500
 H      0.57674268212800   -3.31902668054300   -0.33714529713700
 H      3.54864290269600    0.67566398708400   -2.23201381586000
 H      3.64002646646200    0.53728374506900   -1.50905506993300
