# Supplementary material for: Mining hydroformylation in complex reaction network via graph theory
Source: RSC Adv. 2021 Jul 1;11(38):23235–40. doi: 10.1039/d1ra03395f (PMC9036754; doi:10.1039/d1ra03395f)
Supplement: RA-011-D1RA03395F-s2291 [file RA-011-D1RA03395F-s2291.xyz]

18
eq800          -678.454712803626   -678.454712803626
Co     -0.29095787052300   -0.15189509255100    0.46132177318400
 H     -1.35334483900300   -1.35103784419500    2.57800820654300
 C      0.56098596313800    0.61055363453300   -0.91112048693700
 O      1.15250014727600    1.09056484425700   -1.79345738405000
 C      0.32108750000000    1.01630257719100    1.64177953447300
 O      0.72243050930200    1.78309486754100    2.42405338831900
 C     -0.30878014897200   -1.75512675665500   -0.28927643265500
 O     -0.32448830601900   -2.81355758419100   -0.77937237698200
 C     -0.35355759893400   -1.28053397682900    2.10624311047300
 O      0.60684819680100   -1.86856185964900    2.59315652613600
 C     -2.45737370620900    0.13628670643900    0.76284410065900
 C     -2.14007083994700    0.84259457133500   -0.37463383881200
 H     -2.52045906969800    0.63001647069500    1.72527314164100
 H     -2.27218183731100    0.40540030307100   -1.35658734083400
 H     -1.93185122312200    1.90452998324700   -0.33072816553700
 H     -2.86113540057000   -0.86721690213900    0.70022361279000
 H      2.25046598295400   -0.91080752961800    0.81640319029300
 H      2.97504915585600   -0.83763572594200    0.66382747770800
