# Supplementary material for: Mining hydroformylation in complex reaction network via graph theory
Source: RSC Adv. 2021 Jul 1;11(38):23235–40. doi: 10.1039/d1ra03395f (PMC9036754; doi:10.1039/d1ra03395f)
Supplement: RA-011-D1RA03395F-s2292 [file RA-011-D1RA03395F-s2292.xyz]

18
eq801          -678.419724138002   -678.419724138002
Co     -0.08527442030700    0.56192744571500   -0.19976328085900
 H      0.06028968970100    1.93618453513000    0.40735071028200
 C     -0.24931436596200   -1.06882102510400   -0.90121083964800
 O     -0.40363913601800   -2.12250433577900   -1.36864084193700
 C      0.39944986171500    1.51676623311500   -1.59000607930200
 O      0.73857298629300    2.21384786926800   -2.46174071155800
 C     -0.08650345979300    0.14987960532900    1.52102036059700
 O     -0.05900541840900   -0.04856275770400    2.66630593451400
 C     -3.16392075328800   -0.07896621468000    0.19994876302100
 O     -2.80607247397300   -1.04412598152300    0.86082762457900
 C     -2.80564510848500    0.92294004440200   -0.84076704504100
 C     -4.22017529684100    0.89531343720500   -0.12265376817500
 H     -2.76079868766800    0.61323447363700   -1.87768769432200
 H     -4.42017165544300    1.68829666677100    0.58762867539900
 H     -5.06975101846000    0.57365026630300   -0.71103193154800
 H     -2.14966832422700    1.74896090315000   -0.58035506368600
 H     -1.99396636065200    2.20198589200300    1.61861013426800
 H     -2.51327949498200    1.96630584275500    2.09448241326800
