# Supplementary material for: Mining hydroformylation in complex reaction network via graph theory
Source: RSC Adv. 2021 Jul 1;11(38):23235–40. doi: 10.1039/d1ra03395f (PMC9036754; doi:10.1039/d1ra03395f)
Supplement: RA-011-D1RA03395F-s2293 [file RA-011-D1RA03395F-s2293.xyz]

18
eq802          -678.519634856683   -678.519634856683
Co     -1.07940371483000   -0.65354048732100   -2.40207719052100
 H     -0.74628615183900    1.32396805366700    0.20094864353400
 C     -0.08147282764300   -1.33237901987700   -0.99302761913500
 O      0.21747143979300   -2.51385238310300   -0.92689671032400
 C     -0.44566957486300    1.10806725965300   -1.89467808779200
 O      0.23470748810900    0.53323855060700   -2.91124630522100
 C     -2.56779629975000   -1.21475187112400   -1.63179453379500
 O     -3.53031518210500   -1.49006977646800   -1.03858572820100
 C      0.05921573114700    1.00928717962600   -0.46588654989500
 O      0.38288326102600   -0.38267364898200   -0.12523918130900
 C      1.32286649473400    1.83070159146100   -0.21372721410100
 C      2.50800489979700    1.34315532453700   -1.05116672070900
 H      1.09458342722700    2.87916972533700   -0.43054933033500
 H      2.69663062732200    0.28751426732500   -0.84680260473900
 H      3.40377735004400    1.91386616109200   -0.80332674174700
 H      1.55510409147600    1.75485261655200    0.85106944231200
 H     -1.02586626603200    2.00627241134000   -2.10822049826100
 H      2.30558486878600    1.44345012226500   -2.11853526979300
