# Supplementary material for: Mining hydroformylation in complex reaction network via graph theory
Source: RSC Adv. 2021 Jul 1;11(38):23235–40. doi: 10.1039/d1ra03395f (PMC9036754; doi:10.1039/d1ra03395f)
Supplement: RA-011-D1RA03395F-s2294 [file RA-011-D1RA03395F-s2294.xyz]

18
eq803          -678.448523656625   -678.448523656625
Co     -0.53112278647900    0.71992319915900    0.02824109426400
 H     -0.97631034694000   -2.28237145499200    2.13421759321900
 C     -0.83276944454300   -0.01520190291000   -1.54072271900000
 O     -0.92441858107400   -0.45072867675500   -2.61996933584900
 C      0.03709162412700   -0.94589734588000    0.62182590848600
 O      1.00224847209900   -1.69850819736700    0.49722997591700
 C      0.96646145800600    1.39897321157200    0.62674070337500
 O      2.00661328527500    1.85363988356400    0.90124559572300
 C     -1.13069526537900   -1.36635889515000    1.54497604232000
 O     -2.16883569558000   -0.69303737134200    1.61384664604300
 C     -2.21430949608600    1.94314920493000   -0.38378900326300
 C     -1.45507525490700    2.53096646791300    0.61934364038100
 H     -2.19882897664600    2.32762334178100   -1.39565051812600
 H     -1.66980281175600    2.30891010093700    1.65916037752700
 H     -0.82942537234700    3.39175533616100    0.42031729883000
 H     -3.01006521720600    1.25489246504000   -0.12176584773700
 H     -0.54921931107600    0.88457719168200    3.53394800835700
 H     -0.20114091791100    1.00504084601000    2.88954219591000
