# Supplementary material for: Mining hydroformylation in complex reaction network via graph theory
Source: RSC Adv. 2021 Jul 1;11(38):23235–40. doi: 10.1039/d1ra03395f (PMC9036754; doi:10.1039/d1ra03395f)
Supplement: RA-011-D1RA03395F-s2295 [file RA-011-D1RA03395F-s2295.xyz]

18
eq804          -678.507464681743   -678.507464681743
Co     -0.42691364791800    0.54667938634500    0.02642484706700
 H      3.41312492916300   -1.93217140393500    0.55786309627200
 C     -1.07893031191700   -0.32061824920700   -1.36445643848400
 O     -1.41605183517900   -0.81412878753000   -2.36954378722800
 C      0.77964591563600    1.83553340207400   -0.00676519545800
 O      1.60089950172800    2.65087897812200   -0.17319286937800
 C     -1.90012195149000    1.42555290878500    0.57585074280400
 O     -2.85569359380700    1.96893891694400    0.95210468866000
 C      0.98434081440700   -0.66616145218300    0.08409607849000
 O      0.79089434778200   -1.12035918979300    1.22099234679200
 C      2.04651604356000   -1.07225737151400   -0.88333517522600
 C      2.91909046626300   -2.21553227807700   -0.37289468063400
 H      2.63183964680800   -0.17373101714500   -1.10733871409100
 H      2.30596638426100   -3.09576493070900   -0.17067140802300
 H      3.67474492326000   -2.47333832047100   -1.11548481731900
 H      1.53648316969600   -1.33331567329400   -1.81706161873000
 H     -0.17500623867500   -3.01255501375900   -0.38718220910500
 H     -0.08014735366800   -3.11956957507200   -1.11569304402100
