# Supplementary material for: Mining hydroformylation in complex reaction network via graph theory
Source: RSC Adv. 2021 Jul 1;11(38):23235–40. doi: 10.1039/d1ra03395f (PMC9036754; doi:10.1039/d1ra03395f)
Supplement: RA-011-D1RA03395F-s2296 [file RA-011-D1RA03395F-s2296.xyz]

18
eq805          -678.403842615950   -678.403842615950
Co     -1.07628363197200   -0.63177439084400   -0.93508590890500
 H     -2.06543544298700   -1.71217441676900   -1.88098069405200
 C     -1.55983926292300   -1.25904580446300    0.65978704953800
 O     -1.87221877825800   -1.66504212336500    1.69768625105400
 C      0.57901828252000   -0.10978529127400   -0.07931720576500
 O      0.91479344260900    0.85832717921300    0.56417830772600
 C     -0.54216244560000    0.37136837512600   -2.30636023014400
 O     -0.19264521581700    1.02548919401500   -3.19498344707000
 C      0.30862290165500   -1.96992907052800   -1.19098864020500
 O      1.33030711375600   -1.20226603367200   -0.41432065229100
 C      0.37715450625200   -3.46232845353800   -1.06506120149200
 C      0.82953788093900   -2.75342654460700   -2.35799563372900
 H     -0.55087807961900   -4.01952907682500   -1.06954288314400
 H      1.89468899622900   -2.70467398233200   -2.54296665214400
 H      0.21081698261100   -2.82949065601800   -3.24287259942200
 H      1.15411265392100   -3.86531576534200   -0.42861191750200
 H     -1.95033118547300    0.56337211412600   -0.57916285016300
 H     -2.58027882608500   -1.13467925725200   -1.71564191565400
