# Supplementary material for: Mining hydroformylation in complex reaction network via graph theory
Source: RSC Adv. 2021 Jul 1;11(38):23235–40. doi: 10.1039/d1ra03395f (PMC9036754; doi:10.1039/d1ra03395f)
Supplement: RA-011-D1RA03395F-s2297 [file RA-011-D1RA03395F-s2297.xyz]

18
eq806          -678.420382877939   -678.420382877939
Co     -0.57523877875400    0.68291786565000    0.08836063947300
 H     -1.01358011897400   -0.49846460438000   -0.69189988292600
 C     -0.07232587581000    2.22730054511000    0.82103554379900
 O      0.25303030966500    3.25460583170900    1.26146813004900
 C      0.82669927800300    0.19580520282900   -0.84466024076200
 O      1.66615721973500   -0.20128761550900   -1.55445016288700
 C     -2.31096657687900    0.84912028995200   -0.08604977249000
 O     -3.45703275342800    0.86614123179400   -0.31555918375500
 C     -0.54954802791100   -1.76768368867000    2.39443449164500
 O     -0.41537458047400   -0.70728108277200    1.94436637810800
 C     -2.00874145015700   -2.84307609802300   -0.34758326818700
 C     -0.71128215977600   -3.07548139699600   -0.59990070265600
 H     -2.51092717625800   -3.28047055347000    0.50807128528200
 H     -0.21109226567500   -2.62002161400900   -1.44848042164800
 H     -0.10999211112200   -3.71112764106800    0.04047145493000
 H     -2.60041414808700   -2.19340905606000   -0.98462671587600
 H     -1.43049001031800   -0.78592044463900   -2.60204548278300
 H     -1.46674507659600   -1.31643848395300   -3.12115878396100
