# Supplementary material for: Mining hydroformylation in complex reaction network via graph theory
Source: RSC Adv. 2021 Jul 1;11(38):23235–40. doi: 10.1039/d1ra03395f (PMC9036754; doi:10.1039/d1ra03395f)
Supplement: RA-011-D1RA03395F-s2298 [file RA-011-D1RA03395F-s2298.xyz]

18
eq807          -678.442770031645   -678.442770031645
Co     -0.18950735634300   -0.42926813278200   -0.82555718321000
 H      0.64370965320700   -0.16917644650600    2.38032100314300
 C      1.47845843519300    0.02340055794100   -0.99548744577200
 O      2.57724431730600    0.36283169524100   -1.19342117782000
 C     -0.17383852526500    0.85461663242400    0.57676040443200
 O      0.03002350574300    2.05739616150000    0.73766136633000
 C     -0.04608024047100   -1.99092849602100   -1.64312679238300
 O      0.04759585171300   -3.04927939880200   -2.12151910370000
 C     -0.24673640857000   -0.15147417282900    1.73321185399800
 O     -1.18945964539900   -0.94189698615800    1.88809954889100
 C     -2.09075751987600    0.51455414370100   -0.65607749726600
 C     -2.19988273540800   -0.69689334524100   -1.34480717492400
 H     -1.97830600593100    1.45098972700500   -1.18864169698900
 H     -2.60102635986200   -1.56489687903500   -0.83459060787600
 H     -2.21844175512100   -0.70422020875300   -2.42787021821200
 H     -2.47170130998900    0.57294670167300    0.35576723721600
 H     -0.56087145884900    1.33654972967200   -3.34623562550000
 H     -0.32291854716100    0.84929371664200   -2.83421969509300
