# Supplementary material for: Mining hydroformylation in complex reaction network via graph theory
Source: RSC Adv. 2021 Jul 1;11(38):23235–40. doi: 10.1039/d1ra03395f (PMC9036754; doi:10.1039/d1ra03395f)
Supplement: RA-011-D1RA03395F-s2299 [file RA-011-D1RA03395F-s2299.xyz]

18
eq808          -678.447936479899   -678.447936479899
Co     -0.18994625036300   -0.06425862854300   -1.18602256370600
 H      0.46584786850100   -1.76818170290400    1.69198115536600
 C      1.07510606092100    1.21760002508700   -1.33720632057600
 O      1.88384445006900    2.05037065135100   -1.39408921818700
 C     -0.11041574411100    0.12528575680300    0.69993673634200
 O      0.12765635734200    1.17829043830800    1.29499533386600
 C      0.35226478029200   -1.77708681285000   -1.12505110929100
 O      0.72034895431200   -2.88428588807100   -1.13661531689800
 C     -0.41994322316200   -1.14877844957100    1.47347758303200
 O     -1.55801646790800   -1.49403818812500    1.80189572276300
 C     -1.87816410775100    1.18271651966000   -1.19610661580300
 C     -2.28680558032100   -0.14317054563300   -1.01709049693500
 H     -1.93032936451700    1.65203919091500   -2.17170953752700
 H     -2.54640661685200   -0.51825843239900   -0.03408679409900
 H     -2.65869060035800   -0.72431756610700   -1.85326087757800
 H     -1.79004395458800    1.85335778852200   -0.35135980008200
 H     -0.21334002973100    0.13834560035700   -2.99791795873100
 H     -0.55546263686100   -0.55108475715400   -2.90150272668200
