# Supplementary material for: Mining hydroformylation in complex reaction network via graph theory
Source: RSC Adv. 2021 Jul 1;11(38):23235–40. doi: 10.1039/d1ra03395f (PMC9036754; doi:10.1039/d1ra03395f)
Supplement: RA-011-D1RA03395F-s2300 [file RA-011-D1RA03395F-s2300.xyz]

18
eq809          -678.432563105344   -678.432563105344
Co      0.20405387992000    0.32810834506700    0.37191520469400
 H     -0.24732582539200    0.28151944626200    1.83952658433500
 C     -1.39439748027500   -0.53895353703300   -1.81097602858900
 O     -1.95285422217100   -1.51782648660300   -2.30609306652900
 C     -0.44248249301600    1.98249769190000    0.39093571631600
 O     -0.89075150586500    3.05227061053300    0.38937063043600
 C      0.51604611691900   -1.40681206086600    0.63466218639200
 O      0.69766015886500   -2.53738547099400    0.81535992988500
 C     -1.51678172493500   -0.22539419830300   -0.29711553055100
 O     -2.54158758707900   -0.31948780491800    0.35034091469600
 C      0.81687065913600    0.44017126753900   -1.56624033219900
 C     -0.41865270320900    0.39726377035800   -2.46717952204600
 H      1.47956184807300   -0.40382183444800   -1.76622781474400
 H     -0.87758780332600    1.39222707304200   -2.51266505592400
 H     -0.20807758206800    0.06365668405400   -3.48341131361100
 H      1.37090621140800    1.37154456245800   -1.69262845586900
 H      1.92125909709100    0.78386970433700    0.45140903406800
 H      1.71137309049300    0.81948575317300    1.20750201244300
