# Supplementary material for: Mining hydroformylation in complex reaction network via graph theory
Source: RSC Adv. 2021 Jul 1;11(38):23235–40. doi: 10.1039/d1ra03395f (PMC9036754; doi:10.1039/d1ra03395f)
Supplement: RA-011-D1RA03395F-s2301 [file RA-011-D1RA03395F-s2301.xyz]

18
eq81           -678.467565680587   -678.467565680587
Co     -0.08259564040000    0.49543927519500    0.16187402289900
 H      0.42083578889300    0.96319456574200    1.47599176757800
 C     -0.69188067582200   -0.01831596202700   -1.44779449226800
 O     -1.08056697862700   -0.32120217692400   -2.49940330212800
 C      0.48498783397900   -1.07051317307800    0.81873929239800
 O      0.90528496930300   -2.04936216755900    1.28930748877500
 C     -1.60711427781600    1.15401285159500    0.80942960724600
 O     -2.58344992047000    1.57804155288300    1.28208489274000
 C      1.23724935648200    1.54205561164500   -0.42100851950200
 O      2.14330185867500    2.18805277985300   -0.76641652276100
 C      2.27324275255500   -1.19301527687900   -1.88448036211700
 C      1.56488180941600   -2.32318096503200   -2.02352165856400
 H      2.22545227686600   -0.39663305180400   -2.62005613894800
 H      1.59809528788800   -3.10599196410400   -1.27398450009900
 H      0.91318969251600   -2.48116592111200   -2.87608752251400
 H      2.90601861221000   -1.02196566997300   -1.01990972964800
 H     -1.33940850514200   -2.70235656539300   -0.49912304333100
 H     -0.97483001688500   -2.80614108538300   -1.13659712410400
