# Supplementary material for: Mining hydroformylation in complex reaction network via graph theory
Source: RSC Adv. 2021 Jul 1;11(38):23235–40. doi: 10.1039/d1ra03395f (PMC9036754; doi:10.1039/d1ra03395f)
Supplement: RA-011-D1RA03395F-s2302 [file RA-011-D1RA03395F-s2302.xyz]

18
eq810          -678.418810194338   -678.418810194338
Co      0.58154654256900    0.36107620529700    0.57903184778800
 H      0.99981744616400   -0.06213217072500    1.89862417312300
 C     -1.35373907174500   -0.78863904605700   -2.01114124164000
 O     -1.95554674408100   -1.82885840538800   -2.20505718711000
 C     -0.06741491723400    1.70673081609400    1.52200872892000
 O     -0.53078787187000    2.52887120072100    2.20703861695900
 C      0.03218046797800   -1.32688548061800    0.57493893156800
 O     -0.30081269019200   -2.43422979840300    0.73165922971600
 C     -1.63446327252000    0.51102393265600   -1.18266362912000
 O     -2.57800610541300    0.95732392281800   -0.55275452934000
 C     -0.27873343336100    1.08156787238400   -1.66672457749500
 C     -0.01740570484700   -0.19203885170500   -2.50825700159600
 H      0.49591324072400    1.38544361916500   -0.92585289703300
 H     -0.00916944595200   -0.03603342792400   -3.58629572018100
 H      0.85454781493900   -0.77623748047500   -2.21863726643500
 H     -0.41348600364800    2.00099151835200   -2.23706504359300
 H      2.17203814855300    0.06523663506300   -0.08424117337500
 H      2.23075373450000    0.80972245431500    0.21387383206500
