# Supplementary material for: Mining hydroformylation in complex reaction network via graph theory
Source: RSC Adv. 2021 Jul 1;11(38):23235–40. doi: 10.1039/d1ra03395f (PMC9036754; doi:10.1039/d1ra03395f)
Supplement: RA-011-D1RA03395F-s2303 [file RA-011-D1RA03395F-s2303.xyz]

18
eq811          -678.429540873103   -678.429540873103
Co      0.54497463520000   -0.12068382905600    0.06370197688500
 H      0.06914504993600   -0.39098731549700   -1.33255782268900
 C      1.43599848164800    1.09802710934900   -0.84383369892400
 O      2.01240787235900    1.85030126709800   -1.52704072825200
 C      0.35216051391800   -1.85401966511500    0.03366992080800
 O      0.20394017506800   -3.01262243783400   -0.07545189733900
 C      1.21576570427500    0.08998814798700    1.70481127746800
 O      1.61930305186900    0.20837196208300    2.79075571004000
 C     -2.32170812276800    0.16849845823900    0.21456242574100
 O     -1.33438568075600    0.81762835493300    0.55439429094600
 C     -2.81178973081500   -1.02486379998200   -0.48435636167000
 C     -3.77221861990400   -0.03414606046800    0.30612532434900
 H     -2.59803909633000   -1.99411358833000   -0.04903330468300
 H     -4.43062481481200    0.59447996325500   -0.27916202739700
 H     -4.17270001017400   -0.37420404982700    1.25388730262500
 H     -2.84650862233000   -1.00936728236900   -1.56664979055000
 H     -1.35653975879100   -1.26963771856300    2.18541045520400
 H     -1.88492011284700   -1.75508021473800    2.37728648049100
