# Supplementary material for: Mining hydroformylation in complex reaction network via graph theory
Source: RSC Adv. 2021 Jul 1;11(38):23235–40. doi: 10.1039/d1ra03395f (PMC9036754; doi:10.1039/d1ra03395f)
Supplement: RA-011-D1RA03395F-s2304 [file RA-011-D1RA03395F-s2304.xyz]

18
eq812          -678.501446562616   -678.501446562616
Co     -0.59854124783300    0.29418950082100    1.22398178961500
 H     -2.60720322581000   -1.04837141025800   -0.97802137453900
 C      1.15742898505600    0.39814074738100    1.57306160449200
 O      2.29670071946700    0.45630634714300    1.79528355898300
 C     -0.70220428628200    1.73527159338000    0.17125020145600
 O     -0.86041884909800    2.66412340197300   -0.51547358424200
 C     -0.53018347757600   -1.34197151930200    0.50304117585800
 O     -0.55142741579600   -2.40597070135200    0.02661379916300
 C     -1.17258536967000    0.48179453871300    2.90860278439200
 O     -1.65084265710700    0.59564636779400    3.96546406146300
 C     -2.98949387485500   -0.08864788628600   -0.62471781410900
 C     -2.62130933830400    0.16662545092500    0.83589009623600
 H     -2.60510702729300    0.68918029100000   -1.28768066349700
 H     -2.98853954049400   -0.64138247912800    1.47040755389400
 H     -3.05264853049100    1.10640375220400    1.18805065775600
 H     -4.07969697694700   -0.10748165863500   -0.72544217950600
 H     -2.45034468637700   -2.53390258047700    2.60585395794900
 H     -1.79754348111500   -2.20021616949900    2.72185198100400
