# Supplementary material for: Mining hydroformylation in complex reaction network via graph theory
Source: RSC Adv. 2021 Jul 1;11(38):23235–40. doi: 10.1039/d1ra03395f (PMC9036754; doi:10.1039/d1ra03395f)
Supplement: RA-011-D1RA03395F-s2305 [file RA-011-D1RA03395F-s2305.xyz]

18
eq813          -678.457660899210   -678.457660899210
Co     -0.04895191975100    0.65359333216800    0.25778662231000
 H      1.14345353372200   -1.39809357691900   -0.84739336715500
 C      0.18517739259800   -1.18125366473900   -0.34329974293300
 O     -0.64457415467900   -2.07146313851400   -0.17862087416400
 C      1.46777801675800    1.08892170976700   -0.62069412384100
 O      2.44638093228700    1.37919106019100   -1.18656436762600
 C     -0.00509075217500   -0.07840753646900    1.88370316816000
 O      0.02714415620700   -0.56802495397500    2.94271633944500
 C     -1.60693701518600    0.58660675486500   -0.61954559308100
 O     -2.61665775238800    0.53054853057100   -1.19976302060000
 C      0.09989322843600    2.52311589122400    1.50079707685100
 C     -0.63284508272100    2.82348208882900    0.37141913095900
 H      1.16857467647500    2.68518524293500    1.54688390754700
 H     -1.71248865153500    2.88066961393300    0.42874297568800
 H     -0.17010195434700    3.23596649052500   -0.51520166010100
 H     -0.40584492595500    2.34599450256200    2.44153035925600
 H     -2.45078953605400    1.07927533875500    1.92076622837200
 H     -2.77933724044000    1.65460030374700    2.25770117213100
