# Supplementary material for: Mining hydroformylation in complex reaction network via graph theory
Source: RSC Adv. 2021 Jul 1;11(38):23235–40. doi: 10.1039/d1ra03395f (PMC9036754; doi:10.1039/d1ra03395f)
Supplement: RA-011-D1RA03395F-s2306 [file RA-011-D1RA03395F-s2306.xyz]

18
eq814          -678.498400212366   -678.498400212366
Co      1.04693246840300    0.58662842217300    0.87350000963100
 H     -3.34109375988300    1.99446773094000    0.76769683902100
 C      0.70834296384900   -1.17180633890200    0.66110532458500
 O      0.57227204774600   -2.32036399902500    0.53459826065200
 C      1.24101759475700    1.21088490066100    2.53733837097400
 O      1.40877424091400    1.60941780414500    3.62112981891300
 C      1.70476116482100    1.48647507553900   -0.52574718627200
 O      2.18788536443100    2.05466464434600   -1.42364499406300
 C     -1.50624091900400    0.60107609769100   -0.81431156155600
 O     -1.99663249666700   -0.49456707100600   -1.10234863314400
 C     -2.30079750719500    2.30896127593300    0.85402152449400
 C     -1.36638646965400    1.11283314661100    0.59564103212300
 H     -2.12894673499400    2.69912014801100    1.85808709727900
 H     -0.36734746281200    1.60999245949200    0.71881433353100
 H     -1.54553470750700    0.31508792698000    1.31262570217600
 H     -2.10858051065800    3.10834127927100    0.13402807964600
 H      2.41954327256400    0.15851058761200    1.03579745159800
 H     -1.16318559795300    1.30018389910200   -1.59736723850000
