# Supplementary material for: Mining hydroformylation in complex reaction network via graph theory
Source: RSC Adv. 2021 Jul 1;11(38):23235–40. doi: 10.1039/d1ra03395f (PMC9036754; doi:10.1039/d1ra03395f)
Supplement: RA-011-D1RA03395F-s2307 [file RA-011-D1RA03395F-s2307.xyz]

18
eq815          -678.447173051696   -678.447173051696
Co     -1.39318482806300   -0.03641820322700    0.73066337402100
 H     -1.79173653417300    1.39282168731400    0.69607817955300
 C     -1.86410890167300    0.21381481280800    2.41319569049600
 O     -2.18435116083400    0.44050901033700    3.51213798839800
 C     -0.93169982650700   -1.77030684973200    0.83220830515700
 O     -0.67675397319700   -2.90387969698900    0.89212067233800
 C      0.07814746264100    0.73133588807400    0.11794944924700
 O      1.00503560650300    1.30917815122400   -0.29307977414700
 C      0.59893791159500   -1.73388256939900   -2.02329822892200
 O      1.53670665629400   -1.78296380223300   -1.34503137384400
 C     -2.37646932844200   -0.21016665464100   -1.14055573048100
 C     -3.29442877432100   -0.44534357918500   -0.11562715249900
 H     -1.92382972669400   -1.03085162966200   -1.68299879354300
 H     -3.95534320507400    0.34182224083900    0.22160132034300
 H     -3.57168297012900   -1.45726469548600    0.15414523912500
 H     -2.31366197525400    0.76338548879400   -1.60925662194000
 H      1.19251925159200   -0.74375437907000    2.11922429992600
 H      1.79016523035400   -1.09046591870200    1.84704268974900
