# Supplementary material for: Mining hydroformylation in complex reaction network via graph theory
Source: RSC Adv. 2021 Jul 1;11(38):23235–40. doi: 10.1039/d1ra03395f (PMC9036754; doi:10.1039/d1ra03395f)
Supplement: RA-011-D1RA03395F-s2308 [file RA-011-D1RA03395F-s2308.xyz]

18
eq816          -678.456741551054   -678.456741551054
Co     -1.07364865476400    0.20338913564400    0.50045215288300
 H      1.22471901111700   -2.27802665332100   -1.02623931558000
 C     -0.72069838995400    2.01627485004000    0.40900338326900
 O     -1.55065729102800    2.82208841228800    0.80749934112500
 C     -0.50158226199400    0.04615392725400    2.19985988948500
 O     -0.07207459716100   -0.03523398724400    3.27589380479000
 C      0.41104555847800   -1.72610181222800   -0.53731272495100
 O     -0.60153280715200   -2.28489675880600   -0.07957311813300
 C      0.48718151065400   -0.20332214986300   -0.39257322886200
 O      1.44151843737300    0.44031883513200   -0.83837370047400
 C     -3.17885568350700    0.37738901078700   -0.26065370213300
 C     -1.96969547033400    0.35161076172900   -1.17724202202600
 H     -3.71761831546500    1.32028768588800   -0.30579251910200
 H     -1.85988330030300   -0.56284748009800   -1.75796556275800
 H     -1.80896051130900    1.23861420018500   -1.78166068287200
 H     -3.83512999090000   -0.47952819483000   -0.39691317193400
 H     -2.89118991831600    0.31745351357400    0.85194755418100
 H      0.25259694547300    2.27204505117400   -0.04580827348000
