# Supplementary material for: Mining hydroformylation in complex reaction network via graph theory
Source: RSC Adv. 2021 Jul 1;11(38):23235–40. doi: 10.1039/d1ra03395f (PMC9036754; doi:10.1039/d1ra03395f)
Supplement: RA-011-D1RA03395F-s2309 [file RA-011-D1RA03395F-s2309.xyz]

18
eq817          -678.467586653494   -678.467586653494
Co     -0.29356972094400   -0.00422207909600   -0.34461718361900
 H      0.03096192560200   -1.39237926178700    0.06341329897100
 C     -0.71826846108800    1.68290246691700   -0.79389124915900
 O     -1.00690330603000    2.77702837873900   -1.05496749263800
 C     -1.82008933679700   -0.78699661346700   -0.83214873080300
 O     -2.79043568134800   -1.34524639879000   -1.15339038800300
 C      0.10979507784600    0.31434689732600    1.36138504659000
 O      0.43405968680600    0.49816508810500    2.46536418483700
 C      1.13909926622900   -0.27778710154000   -1.38500200353100
 O      2.09606392321600   -0.50813975087500   -2.00721056205800
 C      2.35948205512200    2.78401625785100   -1.21830705149200
 C      2.28341372930500    2.38722586108300    0.06046342462500
 H      1.80916361562800    3.64715380932700   -1.57662193769100
 H      2.81315452573700    1.50978269587100    0.41613191569800
 H      1.67082970694100    2.91473824197800    0.78457185330300
 H      2.95636178513900    2.24052963987400   -1.94255280962600
 H      0.77552981131800    1.94839531283100   -3.22736048940800
 H      0.27769315812000    1.45132670553400   -3.46289245032800
