# Supplementary material for: Mining hydroformylation in complex reaction network via graph theory
Source: RSC Adv. 2021 Jul 1;11(38):23235–40. doi: 10.1039/d1ra03395f (PMC9036754; doi:10.1039/d1ra03395f)
Supplement: RA-011-D1RA03395F-s2310 [file RA-011-D1RA03395F-s2310.xyz]

18
eq818          -678.467723091580   -678.467723091580
Co      1.78282048950400   -0.43383627644900    0.04756978745700
 H     -0.66609667475900    0.21406064618800    0.57475071592100
 C      2.49527666647200   -0.30733889352100    1.68352794244500
 O      2.93340498752100   -0.21551303777500    2.75692251061400
 C      0.33119868436600    0.67390417119800    0.75310782496200
 O      0.41796535316700    1.75181991094200    1.33354893286600
 C      2.03255958500300    0.97275081393900   -1.01670684227100
 O      2.19870838337800    1.92097222499100   -1.67120080040200
 C      3.07730589615900   -1.46398353461300   -0.69558820441700
 O      3.87395840498000   -2.13967958239600   -1.20404379945600
 C      0.31501754594600   -1.64194977795600   -0.88295252523400
 C      0.52502860819300   -2.09003372536800    0.42580997023000
 H     -0.50501836710500   -0.98037451682100   -1.13487502400000
 H      1.13191798654200   -2.96710128197600    0.61302726732300
 H     -0.13618231396000   -1.79869943646000    1.23245132604400
 H      0.74190505351900   -2.18351395477900   -1.71767872830300
 H      1.19338022032200   -0.39617605396400   -3.71423701692000
 H      1.28564525961900   -0.49746302767500   -2.98538229045200
