# Supplementary material for: Mining hydroformylation in complex reaction network via graph theory
Source: RSC Adv. 2021 Jul 1;11(38):23235–40. doi: 10.1039/d1ra03395f (PMC9036754; doi:10.1039/d1ra03395f)
Supplement: RA-011-D1RA03395F-s2311 [file RA-011-D1RA03395F-s2311.xyz]

18
eq819          -678.469444652578   -678.469444652578
Co      1.24107746812200    0.10302749736400   -0.15957908293100
 H     -1.00497950662400    1.21845721650500    0.63620382632400
 C      1.50938378282600    0.57376478190800    1.53176902363200
 O      1.66313790580800    0.85821072653100    2.65291003997000
 C     -0.65482700907300    0.21167320119800    0.34320894813700
 O     -1.43561940622200   -0.73989668083700    0.34740301712400
 C      0.74037775407700    1.17048218914400   -1.48738044201300
 O      0.38344965312900    1.85055980526100   -2.36583716576400
 C      2.99991613411900    0.13227448023600   -0.60249848458500
 O      4.12667386656400    0.20760261244800   -0.87607798180300
 C      0.85307500854000   -1.76297070199400   -1.15979635053500
 C      1.18620002430400   -2.02750336231100    0.16299875299500
 H     -0.18822625381900   -1.70813417665000   -1.44644935154200
 H      2.18346279130500   -2.34886067249100    0.43703593323200
 H      0.40053976918900   -2.17387669717700    0.89135881002100
 H      1.58191580686800   -1.86878933019200   -1.95462314943600
 H      3.54227210136900   -2.68857661422200   -1.59695584391500
 H      3.90096587837700   -2.58959960724900   -0.95563945249000
