# Supplementary material for: Mining hydroformylation in complex reaction network via graph theory
Source: RSC Adv. 2021 Jul 1;11(38):23235–40. doi: 10.1039/d1ra03395f (PMC9036754; doi:10.1039/d1ra03395f)
Supplement: RA-011-D1RA03395F-s2312 [file RA-011-D1RA03395F-s2312.xyz]

18
eq82           -678.467642566522   -678.467642566522
Co     -0.21875090594300   -0.31070435743600    0.10726297706000
 H     -1.56027908112600   -0.91432793734300    0.29297338170200
 C      1.40495116144100    0.42976885816700   -0.06742244725900
 O      2.45712720079000    0.91693194361100   -0.13924201488100
 C      0.22811904856600   -1.62326950584700    1.23352730586300
 O      0.45761534765500   -2.46617314531300    2.00422273306700
 C     -0.57846943978400   -0.71097495442900   -1.59514552617300
 O     -0.87674478044400   -0.99734640778200   -2.68368879392300
 C     -1.04351247891700    1.08619241982700    0.85830050333600
 O     -1.61138420752500    1.95509822169900    1.38600519125000
 C      1.42175496619800    0.83607919726900    3.10741068384400
 C      0.33257321914400    0.48573183184900    3.80576946396800
 H      2.22331764050800    0.13020454588100    2.91468551032300
 H     -0.48110022029200    1.18241061229900    3.97332252297000
 H      0.20726604574700   -0.51740423616000    4.19763641290800
 H      1.53327763091900    1.83155754940000    2.69005682446000
 H     -2.39115696403000   -0.45392760001100    3.11288281338900
 H     -1.96508098410700   -0.87779060339400    2.67874000372700
