# Supplementary material for: Mining hydroformylation in complex reaction network via graph theory
Source: RSC Adv. 2021 Jul 1;11(38):23235–40. doi: 10.1039/d1ra03395f (PMC9036754; doi:10.1039/d1ra03395f)
Supplement: RA-011-D1RA03395F-s2313 [file RA-011-D1RA03395F-s2313.xyz]

18
eq820          -678.417903677216   -678.417903677216
Co      0.36089323849600   -0.54988837226800   -0.18131424056800
 H     -1.02097194275300   -0.12534775173300   -0.61739580274500
 C      2.03483589878100   -1.03907113273000    0.19532318198500
 O      3.13283813664400   -1.36826075625300    0.38444967862500
 C      0.40011154074100    1.18252502818400    0.19019642860000
 O      0.34663852259600    2.32908308456400    0.37043922615500
 C     -0.29847138108400   -2.04390383222000   -0.82589749306200
 O     -0.79030852334000   -2.99033444434000   -1.29525198876100
 C      2.13428059333000    0.85197761240100   -2.49601374363300
 O      3.00021585379700    1.25316463193300   -1.72985636446700
 C      1.63659731375700   -0.24520942581700   -3.35770998451400
 C      0.84167690988100    1.11473809826700   -3.16824176929200
 H      1.22081229525700   -1.12776959078400   -2.88479647489400
 H      0.80881357643700    1.79991561356900   -4.00546960908700
 H     -0.06616225497700    1.07280333533800   -2.57597433728600
 H      2.10748437695100   -0.42413443962700   -4.31569243587100
 H     -1.57632637973300   -1.13054594670300   -3.24819565531600
 H     -1.05396622683000   -0.65654798154200   -3.47617679158800
