# Supplementary material for: Mining hydroformylation in complex reaction network via graph theory
Source: RSC Adv. 2021 Jul 1;11(38):23235–40. doi: 10.1039/d1ra03395f (PMC9036754; doi:10.1039/d1ra03395f)
Supplement: RA-011-D1RA03395F-s2314 [file RA-011-D1RA03395F-s2314.xyz]

18
eq821          -678.393556065957   -678.393556065957
Co      0.86163528182700   -1.19296839983900   -0.03284356817100
 H      1.10925256386800   -0.22912162688300   -1.05409746777300
 C      2.09204968717000   -0.19366600269900    0.81333415095900
 O      2.89180671447600    0.53712534001600    1.24243435972000
 C     -0.82268601334900   -0.60005191696200   -0.14758831836200
 O     -1.86820718827800   -0.11504765010500   -0.34175593701700
 C      1.46121413913400   -2.40611179264500   -1.23104421823300
 O      1.84601072189400   -3.09438452791400   -2.08763774608200
 C      1.13817294916700    0.09190861333800   -3.44981558727200
 O      2.35910999267600   -0.00021923766500   -3.44329754779300
 C     -0.16892292138600   -0.58221747426500   -3.62664386637800
 C     -0.04981805461500    0.95156358767000   -3.24810797695200
 H     -0.51268618572500   -1.25856403146200   -2.85264738879800
 H     -0.30831604463200    1.68039741077300   -4.00524796786900
 H     -0.31455556239600    1.24023247090000   -2.23784529961800
 H     -0.50046660621900   -0.83026497393500   -4.62647537570300
 H      2.22510805407600    1.76184176252200   -1.58276935452900
 H      1.78029002026300    2.14274217935800   -1.12552906585800
