# Supplementary material for: Mining hydroformylation in complex reaction network via graph theory
Source: RSC Adv. 2021 Jul 1;11(38):23235–40. doi: 10.1039/d1ra03395f (PMC9036754; doi:10.1039/d1ra03395f)
Supplement: RA-011-D1RA03395F-s2315 [file RA-011-D1RA03395F-s2315.xyz]

18
eq822          -678.399512209732   -678.399512209732
Co     -0.00395702649700   -0.50737090315200    2.04925246505300
 H      0.21254286704600   -0.43963384118000   -1.62666957969700
 C     -1.38669381765600    0.37375628152800    2.74099620469200
 O     -2.37333594143800    0.94395543349600    3.00811482376400
 C     -0.64000955595700   -1.73664273187400    1.13848940688600
 O     -1.27360627722600   -2.12930064992200    0.08751196272400
 C      0.75451990067600    0.42396849938000    0.78738783520900
 O      1.07716046535900    0.96311177450800   -0.21157361172900
 C     -1.52076353086200   -1.13162719792300   -1.00966343521100
 O     -0.47417582284100   -1.07809249979900   -1.90297773818100
 C     -2.92776773614100   -1.07691049295700   -1.47829281769600
 C     -2.34099172462000    0.07415094693100   -0.62557815438000
 H     -3.63703570164800   -1.72819007665100   -0.98866861645600
 H     -2.08625622365600    1.00572358853200   -1.11224277150800
 H     -2.68560203898000    0.16213336061200    0.39440135681200
 H     -3.07176030265900   -0.91013199351700   -2.53529891931200
 H      0.86428305484600   -0.58864125448900    3.57834922673300
 H      1.43771032698800   -0.63268894244900    3.03298189516000
