# Supplementary material for: Mining hydroformylation in complex reaction network via graph theory
Source: RSC Adv. 2021 Jul 1;11(38):23235–40. doi: 10.1039/d1ra03395f (PMC9036754; doi:10.1039/d1ra03395f)
Supplement: RA-011-D1RA03395F-s2316 [file RA-011-D1RA03395F-s2316.xyz]

18
eq823          -678.385294366515   -678.385294366515
Co     -1.31038053970100    0.27878401008300    0.95320440592200
 H     -1.96965206742900    0.05451443838100    2.29867287543500
 C     -0.81502554757100    0.68739716801800   -0.71902428061900
 O     -0.46889623192400    0.93230916362500   -1.80188119876600
 C     -3.03046034086200    1.08639068002800    0.83286111643200
 O     -4.18621536000300    0.87743830938100    0.52115563433800
 C     -1.57101540069300   -1.51683543331500    0.78415969284800
 O     -1.88062663589200   -2.63470430160400    0.74454883282100
 C     -1.99826349124400    1.98057203977000    1.29735974388700
 O     -1.73970041083600    3.10735848932700    1.70097368909300
 C      0.85261110260300    0.58244884909200    1.34348716976900
 C      0.23082180168900    0.27252043217800    2.53533730487700
 H      1.37164235680300   -0.17703608561500    0.77362471152400
 H     -0.08192729659500    1.05730680173500    3.21127988641000
 H      0.24526927620700   -0.73846424821800    2.92263327915600
 H      1.02161148039600    1.61815112776300    1.07572115413200
 H      0.98312157288400   -1.65554467271600   -1.18039964900600
 H      0.65381892591000   -1.76956089218800   -0.52568082042700
