# Supplementary material for: Mining hydroformylation in complex reaction network via graph theory
Source: RSC Adv. 2021 Jul 1;11(38):23235–40. doi: 10.1039/d1ra03395f (PMC9036754; doi:10.1039/d1ra03395f)
Supplement: RA-011-D1RA03395F-s2317 [file RA-011-D1RA03395F-s2317.xyz]

18
eq824          -678.501389696266   -678.501389696266
Co     -0.69297160124600    0.44724147394700    0.59666176732500
 H     -3.73306111259500    1.16614044833000    1.38771430040400
 C     -0.69328829887300    0.09567606432700    2.35114880731000
 O     -0.74831751513300   -0.15991089984300    3.48743547639600
 C      0.91417998732500    1.24146722980300    0.58314058736700
 O      1.95732495571900    1.75386826983900    0.58229371221900
 C     -0.30120401359000   -0.85913850444400   -0.56111651112900
 O     -0.15065548946600   -1.74633351278900   -1.30200337925500
 C     -1.63519221231000    1.83261188200800   -0.03002545097600
 O     -2.32424360753600    2.67823954197800   -0.44161442156700
 C     -3.55992442180500    0.10308721336900    1.56722971641600
 C     -2.53470437587200   -0.48512302827900    0.59890835614400
 H     -3.24852691242700   -0.01516214942800    2.60693982331900
 H     -2.89574133674300   -0.43276787274200   -0.43070719507300
 H     -2.33442084510800   -1.52957266290100    0.84255167478200
 H     -4.51485941006300   -0.41843094853300    1.44474786589700
 H     -0.39813048037500   -2.48355654224200    1.67180818387500
 H     -0.91022359036100   -2.96859841586300    1.90290429344100
