# Supplementary material for: Mining hydroformylation in complex reaction network via graph theory
Source: RSC Adv. 2021 Jul 1;11(38):23235–40. doi: 10.1039/d1ra03395f (PMC9036754; doi:10.1039/d1ra03395f)
Supplement: RA-011-D1RA03395F-s2318 [file RA-011-D1RA03395F-s2318.xyz]

18
eq825          -678.445733068765   -678.445733068765
Co     -0.32275765055100   -0.33933722723200   -0.32909724169000
 H      0.72823655074400   -0.91997591541100    2.14616648212500
 C      0.88544596245300    0.52790526448300   -1.25826722122300
 O      1.66094700983800    1.14120409271100   -1.87315120194900
 C     -0.01759852383600    0.91694290913300    1.13787587517800
 O      0.22943638284200    2.07758697366000    1.37637855191700
 C     -0.06638021321000   -1.98777193058800   -1.03306323653600
 O      0.07497304307200   -3.05835926775000   -1.46298575644100
 C     -0.12976006066600   -0.41997755768800    1.70192156282300
 O     -1.21424451933000   -1.07483448245000    1.32778860696100
 C     -2.02990466140700    0.96288953575500   -0.61977024848000
 C     -2.21439569601100   -0.18945798762900   -1.36618470841900
 H     -1.65091444769600    1.87234682457800   -1.07034544083400
 H     -2.79105391962000   -1.01070897486800   -0.95934392206400
 H     -1.98960772970500   -0.20803442439500   -2.42436055882500
 H     -2.48829654192600    1.05108375827100    0.35755749298800
 H     -0.03428268583100   -0.18039636892300   -3.85968121993900
 H     -0.14233840423300   -0.83656022196900   -3.53117062030600
