# Supplementary material for: Mining hydroformylation in complex reaction network via graph theory
Source: RSC Adv. 2021 Jul 1;11(38):23235–40. doi: 10.1039/d1ra03395f (PMC9036754; doi:10.1039/d1ra03395f)
Supplement: RA-011-D1RA03395F-s2319 [file RA-011-D1RA03395F-s2319.xyz]

18
eq826          -678.412801332222   -678.412801332222
Co     -0.88259114001000    0.58115578587200   -1.32498553203100
 H     -1.60526537241000    1.16451860260400   -2.45693566182500
 C      0.24367754915600    0.45307446181400    0.07069575859100
 O      1.00103507410000    0.43760224761100    0.95008986422800
 C     -0.36545940357700   -0.77718143211300   -2.38116438374200
 O     -0.02658425618100   -1.62588799003700   -3.09710614072700
 C     -2.45933798241700    0.00322374065500   -0.68077177662100
 O     -3.51007145618100   -0.31563154740300   -0.30494813066800
 C     -1.74660240095600   -0.36697432483600    2.34700846634700
 O     -1.78440285819200   -1.25688563383400    3.08724066126600
 C     -1.37519345226900   -2.87691646864400    0.00567320198700
 C     -0.10091495802400   -2.65668521789400    0.36190355536600
 H     -2.16997272269900   -2.94821636800500    0.73947711340400
 H      0.68931293579100   -2.58111827755900   -0.37798777921000
 H      0.19025406904600   -2.53864658574500    1.39952951969300
 H     -1.66140493141100   -2.98859819889500   -1.03505588405700
 H     -1.23360000532200    1.92326337229300   -0.85791544406700
 H      0.09925701239500    1.44513250643400   -1.98295411344300
