# Supplementary material for: Mining hydroformylation in complex reaction network via graph theory
Source: RSC Adv. 2021 Jul 1;11(38):23235–40. doi: 10.1039/d1ra03395f (PMC9036754; doi:10.1039/d1ra03395f)
Supplement: RA-011-D1RA03395F-s2320 [file RA-011-D1RA03395F-s2320.xyz]

18
eq827          -678.410932091915   -678.410932091915
Co     -1.06355963865700    0.47933151636400   -1.23156013615900
 H     -2.06358908620500    1.31003735674700   -1.90573728503300
 C      0.46688302546500    0.04368151059700   -0.38088010257200
 O      1.49535468109100   -0.17400468359000    0.10861120027400
 C     -0.95104444129400   -0.57578204900400   -2.68437855287200
 O     -0.88371420706400   -1.22918540906000   -3.64079664721100
 C     -2.42673192971200   -0.30218768141500   -0.35252741847400
 O     -3.36029269577200   -0.74802440543000    0.17293985216100
 C     -0.69987110651400    0.23640194085100    2.45188767560100
 O     -1.76767956343100   -0.04371574324200    2.80459325927900
 C     -0.64775059628500   -2.97226949135200   -0.42592149057200
 C     -0.66686180965400   -2.73646839431500    0.89421245564900
 H     -1.55974105333800   -3.16694032147300   -0.98111426495800
 H      0.24433269047600   -2.52282721477200    1.44273379511600
 H     -1.59530715292400   -2.73340878718600    1.45478783639900
 H      0.27748409855600   -2.95586371221300   -0.99279419500300
 H     -1.19223847776800    1.64184426327400   -0.35183529784500
 H     -0.30353703506200    1.52460997300000   -1.92042739254400
