# Supplementary material for: Mining hydroformylation in complex reaction network via graph theory
Source: RSC Adv. 2021 Jul 1;11(38):23235–40. doi: 10.1039/d1ra03395f (PMC9036754; doi:10.1039/d1ra03395f)
Supplement: RA-011-D1RA03395F-s2321 [file RA-011-D1RA03395F-s2321.xyz]

18
eq828          -678.491250705528   -678.491250705528
Co      0.79343972888600    0.16985121410500   -1.41335149245700
 H      0.95013748555000    3.22981669827800   -0.60344218297300
 C      1.11475780162000   -1.44681787939700   -0.72843620624600
 O      1.21235082615400   -2.51576846917300   -0.28355445660700
 C     -0.22586080993200    1.42217523895600   -2.15578259625000
 O     -0.98168261994000    2.15068867299200   -2.65580335615600
 C      1.54846172814900    1.27676922947500    0.21309787671300
 O      2.40603547889800    1.13537463641400   -0.75890085146900
 C      0.71613800302100    2.53654625318600    0.21986700543600
 O     -0.12849614086400    2.78738832563000    1.08679907296800
 C      1.64903449054700    0.51610558881500    1.50417462442600
 C      2.40989145748700    1.36822812510200    2.53553677390800
 H      2.18444985603600   -0.41760125016700    1.33151361526900
 H      1.85609611180800    2.28051561874100    2.76389055569100
 H      2.53747540571500    0.80228760116700    3.45859561704300
 H      0.64397947539900    0.29811295841700    1.87262235577500
 H     -0.37575794029300   -0.61025507587000   -1.91718691438400
 H      3.39553625785500    1.63595713813100    2.14754152651300
