# Supplementary material for: Mining hydroformylation in complex reaction network via graph theory
Source: RSC Adv. 2021 Jul 1;11(38):23235–40. doi: 10.1039/d1ra03395f (PMC9036754; doi:10.1039/d1ra03395f)
Supplement: RA-011-D1RA03395F-s2322 [file RA-011-D1RA03395F-s2322.xyz]

18
eq829          -678.398083795231   -678.398083795231
Co      0.46715723546300    1.18892043979500    0.68040380139300
 H     -1.31162952502200   -0.45430584223300    0.49253752100200
 C      2.03892744561100    0.90855401398500    1.33140785353100
 O      3.13889334825400    0.69852384214800    1.66587286357100
 C      1.84290066469300    1.80173453849800   -2.06085279519800
 O      1.59442760455400    2.23793063582400   -3.18496186021500
 C     -0.61858815781800   -0.41459580292000    1.34609024839200
 O     -0.13827101635500   -1.43371659242800    1.86458957176900
 C      0.79345957830000    1.59530510490500   -1.00082195546100
 O     -0.46039327733900    1.65766558263800   -1.12409753005300
 C      1.26713454411500   -1.42610649687500   -1.09930543279200
 C      2.20186204195900   -1.08555076257200   -2.00216972066700
 H      1.52267613994200   -1.68545564706600   -0.07887166564600
 H      1.94227428904200   -0.84538867716200   -3.02737675665100
 H      3.25270677942300   -1.05309218850500   -1.73499532201600
 H      0.21389843168800   -1.46320740131000   -1.36015277057300
 H      2.85531950163800    1.55718433678600   -1.71780447130000
 H     -0.62482089293100    0.57740596617200    1.96005702982300
