# Supplementary material for: Mining hydroformylation in complex reaction network via graph theory
Source: RSC Adv. 2021 Jul 1;11(38):23235–40. doi: 10.1039/d1ra03395f (PMC9036754; doi:10.1039/d1ra03395f)
Supplement: RA-011-D1RA03395F-s2323 [file RA-011-D1RA03395F-s2323.xyz]

18
eq83           -678.447039017263   -678.447039017263
Co     -0.27564246055600    0.03535801869000   -0.19470027887900
 H      0.94902843115600    0.10250709611600    0.63419852816900
 C     -1.81970597879400   -0.16145524076300   -1.08865021428400
 O     -2.82967056804300   -0.31616904256500   -1.64527257837000
 C     -0.90189493688700    0.67743780536300    1.32606644790200
 O     -1.23842746826800    1.12812446855800    2.34834206739000
 C      0.37916967422100   -1.59259064266700   -0.38908479852200
 O      0.88929416991000   -2.63678862995400   -0.49629487092700
 C      2.97679675232800    1.44815354214500    0.91412718342000
 O      3.61885269889700    0.82255136607900    0.17790982540600
 C      0.31281346426400    1.92264805104600   -0.98921185798800
 C      0.85376637567800    0.90848102178100   -1.77658355047600
 H     -0.58716845177800    2.44224321052300   -1.29104865553100
 H      1.87960894146400    0.58947463059400   -1.64632991360900
 H      0.38163424981900    0.61502888084200   -2.70563135048200
 H      0.90614328600300    2.40636863660700   -0.22312834378600
 H     -1.21758708774900    1.88772242484400   -3.45147714570900
 H     -1.87245684373600    1.74847324927200   -3.13266308243800
