# Supplementary material for: Mining hydroformylation in complex reaction network via graph theory
Source: RSC Adv. 2021 Jul 1;11(38):23235–40. doi: 10.1039/d1ra03395f (PMC9036754; doi:10.1039/d1ra03395f)
Supplement: RA-011-D1RA03395F-s2324 [file RA-011-D1RA03395F-s2324.xyz]

18
eq830          -678.533429889941   -678.533429889941
Co     -0.71525984626600    1.91840048674500   -0.63088879177300
 H     -0.63176713217700   -1.44300832873200    0.16142655385800
 C     -0.83840496731800    3.31009045145500   -1.71708530251300
 O     -0.86815852248900    4.25339197035100   -2.39971289989900
 C      0.59814078497500    1.21219940453500   -1.50644972742800
 O      1.49609499540300    0.69729538453100   -2.04362177455300
 C     -0.15597010630600    0.14005142652400    1.62493125291900
 O     -0.95543758770300    0.91822053039500    0.74619156717700
 C     -0.18704480066800   -1.30628775015000    1.16368711572300
 O      0.27588326970300   -2.24595627993900    1.81665284747100
 C      1.30994229595900    0.61426796587500    1.68631667281600
 C      1.42061167795700    2.10890924461400    1.98421120126600
 H      1.80306998977200    0.38731238886800    0.73384833832200
 H      0.89472874899900    2.36024015220200    2.90893390285300
 H      2.46728170406800    2.40281563773100    2.07983945345000
 H      1.81500064943900    0.02335876537800    2.45364116079400
 H     -0.59359432478200    0.21315394964500    2.62598820914700
 H      0.97458637021900    2.69747814412700    1.17597729159600
