# Supplementary material for: Mining hydroformylation in complex reaction network via graph theory
Source: RSC Adv. 2021 Jul 1;11(38):23235–40. doi: 10.1039/d1ra03395f (PMC9036754; doi:10.1039/d1ra03395f)
Supplement: RA-011-D1RA03395F-s2325 [file RA-011-D1RA03395F-s2325.xyz]

18
eq831          -678.446978431387   -678.446978431387
Co      0.13272660941000    0.08473725666300    0.71771583306000
 H     -0.63445358866100   -0.95605246284000   -0.00192873971800
 C      1.05933776200600    1.39735543213400    1.51954968098800
 O      1.66272396151900    2.23385668626300    2.05678046503400
 C     -1.44817079395700    0.85524254643600    0.54148209317700
 O     -2.52881196695700    1.27380125464200    0.40350563298000
 C      1.17590710592000   -0.21413904070800   -0.67735394090100
 O      1.81779853038900   -0.47931367370200   -1.61502779747100
 C     -2.55603377576200   -2.43275229454200   -0.05183055794900
 O     -2.42846608805900   -2.93484695750000    0.98712163271100
 C     -0.28115488075300   -0.94328625093300    2.53880483205000
 C      0.85911174104600   -1.49054949411400    1.95228735886300
 H     -0.20316759904400   -0.22644134399700    3.34654928733500
 H      0.78730107146200   -2.39999818635500    1.37083484458500
 H      1.84977970121300   -1.21092612139100    2.28815920099900
 H     -1.23937948129700   -1.43054825946600    2.42326988583600
 H      0.45583655980400   -3.45048938925000   -0.69284198838100
 H      0.13184625515900   -2.78647155689900   -0.76522954284000
