# Supplementary material for: Mining hydroformylation in complex reaction network via graph theory
Source: RSC Adv. 2021 Jul 1;11(38):23235–40. doi: 10.1039/d1ra03395f (PMC9036754; doi:10.1039/d1ra03395f)
Supplement: RA-011-D1RA03395F-s2326 [file RA-011-D1RA03395F-s2326.xyz]

18
eq832          -678.436118248360   -678.436118248360
Co     -1.07505678693200   -0.27519465933700    0.16769044332400
 H      0.18018497286300   -0.97393925833100    0.37568926281500
 C     -0.79154051633400   -0.41302865198100   -1.64287881061500
 O     -0.53063729565200   -0.52589857418500   -2.76256355729400
 C     -2.01259358017400   -1.80929358278100    0.45796380053900
 O     -2.50358103562800   -2.81060175627300    0.77717126719800
 C      0.28118968969700    1.10677848876000    0.24249176622300
 O      0.77421277237900    1.69320555193400   -0.72017222853500
 C      0.66326761432100    1.44935979948500    1.69577806242200
 O      1.79915243726600    1.79672780660100    2.02333624438800
 C     -1.11670702796600   -0.14950003998500    2.16989051651900
 C     -0.50866700038100    1.18656025730100    2.59815227973800
 H     -2.16236123338400   -0.22164366893300    2.47782163796600
 H     -0.19773496356900    1.19461522640000    3.64303911531000
 H     -1.23977504150200    1.99070337780000    2.44581930237200
 H     -0.55841498209300   -0.98372271522400    2.59649023846400
 H     -2.07225511150500    1.17225496943000    0.14233096470100
 H     -2.62194971770600    0.61566330502200    0.07998324189300
