# Supplementary material for: Mining hydroformylation in complex reaction network via graph theory
Source: RSC Adv. 2021 Jul 1;11(38):23235–40. doi: 10.1039/d1ra03395f (PMC9036754; doi:10.1039/d1ra03395f)
Supplement: RA-011-D1RA03395F-s2327 [file RA-011-D1RA03395F-s2327.xyz]

18
eq833          -678.376577434981   -678.376577434981
Co     -0.18753469223200    0.23208461208500   -0.62684638286500
 H      0.32669027281700    0.28136897434700    0.81771617027900
 C     -1.35604700738900    0.31094365473700   -2.11330893514300
 O     -1.53043067809200    0.21654108237900   -3.32338148150600
 C      0.09689276927000    1.96900258217400   -0.40762675431200
 O      0.33894229360200    3.08359037863800   -0.17953904514100
 C     -0.59390350406900   -1.39020368073000   -0.03790883857500
 O     -0.79536257770600   -2.43630012574100    0.42927612792600
 C     -2.07872110180500    0.59070029338200   -0.89053688750700
 O     -3.09728236214700    0.86008190056200   -0.29515397111200
 C      1.97257815181100   -0.24083599335700   -0.86374946528300
 C      1.34784768575800   -0.23848138343600   -2.09677152659600
 H      2.12888204983700   -1.16054397287700   -0.31494501792700
 H      1.36318020052400    0.63566525630500   -2.73466997909300
 H      0.99143850138700   -1.15450133438800   -2.54962880330700
 H      2.49944086408100    0.63095158365100   -0.49801824022500
 H     -1.34347016921300    0.78315069753100    1.86859032481400
 H     -1.85590856187700    0.98971899029800    2.36498779868300
