# Supplementary material for: Mining hydroformylation in complex reaction network via graph theory
Source: RSC Adv. 2021 Jul 1;11(38):23235–40. doi: 10.1039/d1ra03395f (PMC9036754; doi:10.1039/d1ra03395f)
Supplement: RA-011-D1RA03395F-s2328 [file RA-011-D1RA03395F-s2328.xyz]

18
eq834          -678.440518717573   -678.440518717573
Co     -0.52293047676100   -0.21935729734900   -0.78788584006000
 H      0.89692301736700    1.84409301999600    0.53668427078000
 C      0.41267451648100    0.14360754905100   -2.22888412988600
 O      0.96914277195500    0.36343169732600   -3.23180875949000
 C     -1.02208722893400    1.59121553015900   -0.60902939219600
 O     -1.69212038189300    2.47704640477400   -1.10404302822600
 C      0.12261678396900   -1.88513769667900   -0.46118705256800
 O      0.52322415820100   -2.94496102505500   -0.20914468089600
 C     -0.09671867190700    1.38616436521500    0.54402969069900
 O     -0.37859374562700    0.40134067980700    1.31979876708900
 C     -2.57012051142500   -0.74784007783000   -0.35005086435300
 C     -2.37483551558900   -0.70625853016100   -1.72252720353900
 H     -2.98241332454100    0.10150637298400    0.18050369989700
 H     -2.18177658871000   -1.61053076168800   -2.28754708502000
 H     -2.62878498264800    0.18262236291800   -2.28735355917600
 H     -2.52919272061600   -1.67839778139800    0.20161319340400
 H      2.10749992423500   -0.13817691420200    0.04839509112900
 H      2.43499687129600   -0.23582289732400    0.70870407797600
