# Supplementary material for: Mining hydroformylation in complex reaction network via graph theory
Source: RSC Adv. 2021 Jul 1;11(38):23235–40. doi: 10.1039/d1ra03395f (PMC9036754; doi:10.1039/d1ra03395f)
Supplement: RA-011-D1RA03395F-s2329 [file RA-011-D1RA03395F-s2329.xyz]

18
eq835          -678.470683156173   -678.470683156173
Co      0.63723182614000   -1.22238143551300    0.74939654701400
 H      0.60674122626300    1.16632379094400    1.85394002364800
 C      0.60705259650500   -2.38185164961900   -0.63953149299600
 O      0.58815097721000   -3.12739051407100   -1.53037516513100
 C      2.18051897318900   -0.46428025308900    0.30948056280900
 O      3.19900608178100    0.04226148756000    0.04996730100600
 C     -0.98992532231200   -0.57218665856700    0.46808534794200
 O     -2.06061255731800   -0.13582549494400    0.31183155849200
 C      0.66393611700300    0.11364610664500    2.18807643788100
 O      0.73746739907300   -0.15322271734600    3.38741232791500
 C      0.06237742421600   -2.74680507347300    2.15753879976800
 C      1.45076110869400   -2.69929863372200    2.08614590114100
 H     -0.45046432213400   -2.20732916570600    2.94243215462100
 H      2.00689231820000   -3.41779414340200    1.49548802846100
 H      2.00303414471500   -2.12332110662100    2.81644707872600
 H     -0.50082814710500   -3.50332334971200    1.62372406352500
 H      0.39241286932000    0.76679507803700   -2.13360792259300
 H      0.47073926473500    0.41915392461800   -1.48115424080000
