# Supplementary material for: Mining hydroformylation in complex reaction network via graph theory
Source: RSC Adv. 2021 Jul 1;11(38):23235–40. doi: 10.1039/d1ra03395f (PMC9036754; doi:10.1039/d1ra03395f)
Supplement: RA-011-D1RA03395F-s2330 [file RA-011-D1RA03395F-s2330.xyz]

18
eq836          -678.470623457883   -678.470623457883
Co      0.66108163514200   -1.37274873254800    0.60706704570800
 H      0.40737507630100    1.10565063878600    1.46441950439500
 C      0.79179008297700   -2.65069246111900   -0.66549970635200
 O      0.87457065804100   -3.47214782545700   -1.48337538613000
 C      2.19132799361000   -0.57444178543000    0.19422704543100
 O      3.20228950642500   -0.04099176344700   -0.04020510328300
 C     -0.99234895049800   -0.88737144143000    0.18257167671300
 O     -2.08579555735100   -0.55877160743900   -0.05798282661300
 C      0.51112257635800    0.09679333147800    1.90545698895400
 O      0.52621863141000   -0.04909054216100    3.12737511058100
 C      0.09526583997200   -2.79004565290800    2.13072325040400
 C      1.47857488686100   -2.65127835772700    2.13925345468700
 H     -0.50290253497600   -2.21393482355000    2.82410305808800
 H      2.11824871220600   -3.38063233219700    1.65669220534000
 H      1.94131321685800   -1.96837038972100    2.83914817295500
 H     -0.38091708953000   -3.63148015340100    1.64167205826300
 H      0.33287515354600    1.76294230809500   -0.94092513338000
 H      0.43440214071500    1.02978178235000   -0.86942410433200
