# Supplementary material for: Mining hydroformylation in complex reaction network via graph theory
Source: RSC Adv. 2021 Jul 1;11(38):23235–40. doi: 10.1039/d1ra03395f (PMC9036754; doi:10.1039/d1ra03395f)
Supplement: RA-011-D1RA03395F-s2331 [file RA-011-D1RA03395F-s2331.xyz]

18
eq837          -678.422127385579   -678.422127385579
Co      0.69541006657400   -0.01947417453500    0.58049990577500
 H      0.49066710442200   -0.99234746545200   -0.48263407747600
 C     -0.90934164863700   -0.59921435986200    1.11405939038800
 O     -1.97607129219200   -0.98050027188100    1.39376595962600
 C      0.80711529770900    1.12351220659500   -0.78975496003300
 O      0.82645320138700    1.83306735560500   -1.71591119955800
 C      2.13252263217800   -1.01683038669100    0.97139307035100
 O      3.04535200135900   -1.71616599253300    1.16092629557000
 C     -2.16245121072000    0.21069772806500   -1.80179715227400
 O     -2.55622306820900    1.17247909576300   -1.28718507709800
 C     -1.82384284795300    2.44165238526200    1.63089733795900
 C     -1.06268975902000    3.19156589019500    0.81998456357400
 H     -1.59863246905100    2.32941525906900    2.68683105845100
 H     -1.28336574948500    3.27634717756800   -0.23762982992300
 H     -0.18720202914200    3.72049611322200    1.18355231872800
 H     -2.68181208959700    1.89926536462900    1.25152691489600
 H      1.17822834017100    0.96830973865400    1.92328275383100
 H      0.53066647143600    1.32763232584600    1.63915695836500
