# Supplementary material for: Mining hydroformylation in complex reaction network via graph theory
Source: RSC Adv. 2021 Jul 1;11(38):23235–40. doi: 10.1039/d1ra03395f (PMC9036754; doi:10.1039/d1ra03395f)
Supplement: RA-011-D1RA03395F-s2332 [file RA-011-D1RA03395F-s2332.xyz]

18
eq838          -678.380207076006   -678.380207076006
Co      1.21857882236200    0.69627058458700    1.36404365898900
 H      0.60264419223200    1.86805745224100    0.82647882163600
 C     -0.25245016498800    0.20605310503700    2.33026480887900
 O     -1.13431256889600    0.84987120405500    2.86542348218200
 C      1.91026525508800    1.79809735220600    2.63421330396800
 O      2.20408441431800    2.63359369127300    3.38227461171400
 C      0.39348545657200   -0.16343612897600   -0.10445719953600
 O      0.02990291454200   -1.35517132606500   -0.04366803854900
 C      0.33517690519800    0.52019706746300   -1.47143446420300
 O      0.97319793083600    1.54904156175400   -1.71227984513500
 C     -1.77554972305700    2.32911661988000    0.14537810381700
 C     -2.35735675503400    1.17096644689900   -0.20651843592200
 H     -1.41348918825700    3.03405308025100   -0.59494304094300
 H     -2.68292861023300    0.45600857045800    0.54111096273800
 H     -2.51592954567500    0.90213192195900   -1.24579023429800
 H     -1.62489558320900    2.57679242052100    1.19013471323500
 H     -0.27626528714100    0.00548308215300   -2.22858090007300
 H     -0.16937551486400   -0.90721871624800    2.36931392359800
