# Supplementary material for: Mining hydroformylation in complex reaction network via graph theory
Source: RSC Adv. 2021 Jul 1;11(38):23235–40. doi: 10.1039/d1ra03395f (PMC9036754; doi:10.1039/d1ra03395f)
Supplement: RA-011-D1RA03395F-s2333 [file RA-011-D1RA03395F-s2333.xyz]

18
eq839          -678.420644214651   -678.420644214651
Co     -0.17553572118600    0.79571547392100    2.11068850314200
 H      0.84258124528100    1.44357542119000    3.00180605879500
 C      0.87921299400200   -0.55415558385400    2.52389410922200
 O      1.60460078467600   -1.41105597328200    2.83161835853600
 C     -0.96000980589800    2.27685467074100    2.61821242992500
 O     -1.44476976831300    3.27334215134500    2.98583886807700
 C     -1.53494671113500   -0.07081960608700    1.37436442774700
 O     -2.44601754672300   -0.63590210842700    0.90982727997400
 C      0.15782457865300    1.73075687555000   -0.37399491908100
 O      1.15864067967400    1.50993191464900    0.31584436999700
 C     -0.92414951845400    2.66899072189600   -0.74245889900100
 C     -0.70070627707700    1.28769134350500   -1.48938548145000
 H     -0.66400299673800    3.58231732998200   -1.26201737423800
 H     -1.42997443153000    0.50566656933100   -1.31748773101300
 H     -0.28664226179800    1.30788818293300   -2.48958801656200
 H     -1.79369229459400    2.74067513653000   -0.10049675190600
 H      0.82952452079300   -0.87721857646000   -0.31953768132100
 H      0.35284548021400   -1.40434595413400   -0.53616331868400
