# Supplementary material for: Mining hydroformylation in complex reaction network via graph theory
Source: RSC Adv. 2021 Jul 1;11(38):23235–40. doi: 10.1039/d1ra03395f (PMC9036754; doi:10.1039/d1ra03395f)
Supplement: RA-011-D1RA03395F-s2334 [file RA-011-D1RA03395F-s2334.xyz]

18
eq84           -678.466721932627   -678.466721932627
Co      0.16357139410600    0.47787693544600   -0.04689273191600
 H     -0.55449345154000   -0.71933307329600   -0.53370388697700
 C      0.98088452714500    1.96468906955300    0.52870515034200
 O      1.47825508676600    2.94964887100500    0.89111481901700
 C     -0.05789998594200    0.94822767723900   -1.75596550012400
 O     -0.24176305067900    1.20122388540300   -2.87787436338400
 C     -1.26853972599700    0.54366114761500    1.01693021332200
 O     -2.22972324994300    0.54018273608900    1.67472341412300
 C      1.38591081321900   -0.77516381835000    0.29826609839200
 O      2.12010798996400   -1.65973522893500    0.48541034463400
 C     -2.80162856030700   -0.56314206953900   -2.22630461008600
 C     -3.34637541435700   -0.71988141442800   -1.01140364435500
 H     -3.06956458962000    0.26723908692500   -2.86998449474500
 H     -3.04936461162800   -1.53446562036400   -0.35893479662000
 H     -4.07757058424800   -0.02219158489300   -0.61889998429400
 H     -2.04558455994300   -1.24637372619700   -2.59928814464400
 H     -2.61147464008000    2.66540646145800   -0.90881281896700
 H     -2.51777846728900    1.93748981661200   -1.02036418459500
