# Supplementary material for: Mining hydroformylation in complex reaction network via graph theory
Source: RSC Adv. 2021 Jul 1;11(38):23235–40. doi: 10.1039/d1ra03395f (PMC9036754; doi:10.1039/d1ra03395f)
Supplement: RA-011-D1RA03395F-s2335 [file RA-011-D1RA03395F-s2335.xyz]

18
eq840          -678.411727571672   -678.411727571672
Co     -0.19531391570500    1.08035015644600    1.89955395264100
 H      0.88995501464800    0.65208514266900    3.02616640841400
 C      1.01443869824700   -0.17005641342700    1.92104117722900
 O      1.80757602293600   -1.03258123631000    1.78621436085700
 C     -1.01280418064700    2.48813519651400    2.70432249954200
 O     -1.51225879021800    3.41216958731000    3.19248533809200
 C     -1.61507988239900    0.12919042050600    1.48187045576200
 O     -2.55189076768100   -0.47607158995500    1.14089355234300
 C      0.04171583944300    1.90329439512900    0.04834581826500
 O      1.00139939297000    2.34386815456300    0.79893758589600
 C     -1.02765297491800    2.47481595855200   -0.81166137382100
 C     -0.12075784233700    1.26576877411900   -1.27943589361700
 H     -0.84849634446500    3.44690060198600   -1.25331375351100
 H     -0.61147051695800    0.30707564718800   -1.36580409377200
 H      0.64496617347300    1.45973437217900   -2.02015196465900
 H     -2.06456475516400    2.24088066732800   -0.60861560855600
 H      0.14649192740000   -1.52318532098000   -0.26442948794500
 H     -0.52147014876600   -1.83246652450200   -0.35545474103700
