# Supplementary material for: Mining hydroformylation in complex reaction network via graph theory
Source: RSC Adv. 2021 Jul 1;11(38):23235–40. doi: 10.1039/d1ra03395f (PMC9036754; doi:10.1039/d1ra03395f)
Supplement: RA-011-D1RA03395F-s2336 [file RA-011-D1RA03395F-s2336.xyz]

18
eq841          -678.408836062389   -678.408836062389
Co     -0.31142043532500    1.23227591099400    1.98583660574900
 H      1.48431439337600    0.34594394101900    2.60327293886800
 C      0.96347679398700   -0.01856657566200    1.64375619458400
 O      1.38955838509900   -0.90805060565100    0.94011722220500
 C     -1.30013120348500    2.57810152396500    2.76043598801500
 O     -1.91936376814900    3.47657078857700    3.14680960209200
 C     -1.51134713829100   -0.03025611004300    2.07062654442600
 O     -2.34461915910600   -0.84551443482600    2.10133919326000
 C      0.08998239192300    1.93872925136500    0.14769574028900
 O      0.64145012473000    2.71125761243900    1.04847921355000
 C     -0.87884460473300    2.05808202905500   -0.97136921526600
 C      0.49912382885200    1.29947021651200   -1.11753348533900
 H     -0.99798631065300    3.02221229235600   -1.44963230235200
 H      0.46158572075200    0.22304146192900   -1.21323983334400
 H      1.29437027120700    1.78384691358500   -1.67034965314900
 H     -1.76042828090200    1.42889800004400   -0.96438135275800
 H     -0.85273045190700   -1.20164832602800   -0.37028653996900
 H     -1.48220760749400   -0.92448590031000   -0.65061262874200
