# Supplementary material for: Mining hydroformylation in complex reaction network via graph theory
Source: RSC Adv. 2021 Jul 1;11(38):23235–40. doi: 10.1039/d1ra03395f (PMC9036754; doi:10.1039/d1ra03395f)
Supplement: RA-011-D1RA03395F-s2337 [file RA-011-D1RA03395F-s2337.xyz]

18
eq842          -678.432909804128   -678.432909804128
Co      0.21150624473900    1.03500110745700    1.29390050127400
 H     -0.42834467462100    1.17801832191200    2.97010190902000
 C      1.62763491517100    1.24239144345700   -1.75267771815800
 O      1.32943638426400    0.25737382907100   -2.28301183641100
 C     -1.01937723367100    1.24094084647200    0.05082401886400
 O     -1.79080377263300    1.34401053725200   -0.82054666528100
 C      1.43201153382500   -0.22184788359100    1.11037779791800
 O      2.22970081030800   -1.05341063598500    0.91777286652600
 C     -0.79602289746500    0.16127620955400    2.41704361654500
 O     -1.50282155746800   -0.69004955540300    2.87322712348800
 C      1.84049120855400    2.40030055699600    1.40584646802300
 C      0.72201901427000    3.06730818743600    0.91900865680300
 H      2.62676744154500    2.09892180453100    0.72559700270400
 H      0.06479577661400    3.61533315686100    1.58318844822200
 H      0.64097328613500    3.28084120922100   -0.13908593083900
 H      2.08142810072900    2.41093371755900    2.46193869650500
 H     -0.64105774585800   -1.40082118486600   -0.10180751364600
 H     -0.51863363538400   -1.70458812365200   -0.76781037004200
