# Supplementary material for: Mining hydroformylation in complex reaction network via graph theory
Source: RSC Adv. 2021 Jul 1;11(38):23235–40. doi: 10.1039/d1ra03395f (PMC9036754; doi:10.1039/d1ra03395f)
Supplement: RA-011-D1RA03395F-s2338 [file RA-011-D1RA03395F-s2338.xyz]

18
eq843          -678.415787583390   -678.415787583390
Co      1.01246090170700   -1.53251093738400   -0.59101560636700
 H      0.46026133182800    1.41369689806600   -0.47250967180200
 C      2.67729682568000   -1.00478396691200   -0.84137769729200
 O      3.75076821487500   -0.66883602957600   -1.15827659743900
 C     -0.60523234168200    1.19215890019300   -0.62995116647800
 O     -1.52819293228100    1.77509491434700   -0.08233967236000
 C     -0.40514140670400   -2.58892819247700   -0.96970849709400
 O     -1.26632621088300   -3.24036978079900   -1.39833565719400
 C      0.41258575332200   -0.45558818113600   -2.03182860261000
 O     -0.80564626862700    0.17011252157100   -1.52463347575700
 C      1.14470535766600    0.35503222652800   -3.09050050288400
 C      0.29170044513500   -0.85826911062300   -3.47755977334500
 H      2.22019640455800    0.27520849333300   -3.16208838092200
 H     -0.66064948501200   -0.67074196023700   -3.95530498848900
 H      0.80381649782400   -1.75847651878000   -3.78920176114800
 H      0.74591716168700    1.33526593706400   -3.32201854294300
 H      2.23795583703900    2.33557402970100   -1.38106019136000
 H      2.73251546177400    1.82955448738800   -1.15986739006600
