# Supplementary material for: Mining hydroformylation in complex reaction network via graph theory
Source: RSC Adv. 2021 Jul 1;11(38):23235–40. doi: 10.1039/d1ra03395f (PMC9036754; doi:10.1039/d1ra03395f)
Supplement: RA-011-D1RA03395F-s2339 [file RA-011-D1RA03395F-s2339.xyz]

18
eq844          -678.414881008854   -678.414881008854
Co      1.18560387748200   -1.78253137385100   -1.03956110564800
 H      1.00880184139300    1.84742830549600   -1.33984669218900
 C      1.17637165199800   -0.98689746268300    0.57149314210600
 O      1.29268524645600   -0.37173977937000    1.55264160909300
 C      0.09721694559000    1.70872978032300   -0.74500828191400
 O     -0.37015497590700    2.53731828477500    0.02128559145800
 C      2.18946552100300   -2.04644117604200   -2.48097536147100
 O      2.92025471654400   -2.07877888718400   -3.39210711320200
 C      0.18260227906500   -0.42332047472100   -1.85531536849000
 O     -0.48802525085900    0.47975665085500   -0.93627469342000
 C      0.27430533717100    0.11646961501000   -3.27269310127600
 C     -0.76807632159200   -0.95268261571400   -2.92106504174600
 H      1.11728449836100   -0.15747734621000   -3.89027137416500
 H     -1.79822001424100   -0.63830053227800   -2.82567996628100
 H     -0.61930025150300   -1.95301174487500   -3.30457213307700
 H     -0.09767345220300    1.11907177908400   -3.44518995510600
 H      3.12780815647200    1.02953901822300   -2.03194143271200
 H      2.78804174281500    0.45606168940800   -1.70249689751600
