# Supplementary material for: Mining hydroformylation in complex reaction network via graph theory
Source: RSC Adv. 2021 Jul 1;11(38):23235–40. doi: 10.1039/d1ra03395f (PMC9036754; doi:10.1039/d1ra03395f)
Supplement: RA-011-D1RA03395F-s2340 [file RA-011-D1RA03395F-s2340.xyz]

18
eq845          -678.451985985806   -678.451985985806
Co     -0.51130155547200   -0.59068831096200   -1.04860299663700
 H     -2.19325123217200   -0.82372735575400   -0.89119870232500
 C      1.02581346632700   -0.00328354176900   -1.59167981005000
 O      2.03592252744400    0.40413889268000   -1.99872331201100
 C      0.68628422474600    0.14391701393400    1.62892652290700
 O      1.58610785764400   -0.67006313970600    1.40002540441700
 C     -0.20534825039100   -2.21107152802800   -0.32906966633900
 O     -0.00730919684100   -3.28039306595000    0.07165479492300
 C     -0.46836899277400    0.37692308323900    0.64914590865000
 O     -1.32785757239700    1.19943790159400    1.01611227389200
 C     -1.32814218639800    0.94073028212400   -1.95303307394700
 C     -2.50212343858400    0.16543745591700   -1.46946456429600
 H     -1.15508969357400    0.95949195172900   -3.02174926723500
 H     -3.04278430309000    0.68295850305800   -0.68047898483200
 H     -3.12501593824000   -0.24196464304300   -2.26022076139100
 H     -1.12858822195700    1.87081052992700   -1.43360585558100
 H     -0.50860485270400   -1.35505026665100   -2.37104596222700
 H      0.65716124824500    0.75694123254700    2.54327524222500
