# Supplementary material for: Mining hydroformylation in complex reaction network via graph theory
Source: RSC Adv. 2021 Jul 1;11(38):23235–40. doi: 10.1039/d1ra03395f (PMC9036754; doi:10.1039/d1ra03395f)
Supplement: RA-011-D1RA03395F-s2341 [file RA-011-D1RA03395F-s2341.xyz]

18
eq846          -678.506259257117   -678.506259257117
Co      0.61344944327900    0.45172351605500    0.43373564655200
 H      1.69090686306000   -1.50953947069000   -2.70428402347800
 C     -0.12406415305800    2.06936144889200    0.76912221973000
 O     -0.64427615457500    3.09309181751400    0.94570755251500
 C      0.99594934610900    0.80579290250100   -1.26112239124800
 O      1.19058478654100    1.02748229714800   -2.39081604545800
 C     -0.64429303288400   -0.50535336980200    1.22971416600900
 O     -1.49242930503200   -1.17485523408600    1.67142678375000
 C      1.31152819333100   -1.33776738155100    0.02780945700200
 O      2.35171957795900   -1.70453248428700    0.57634603359000
 C      0.57545212537100   -2.21366172139900   -0.96728148144700
 C      1.46994160886500   -2.45021939254400   -2.19467380233600
 H     -0.36462802196800   -1.74173956115400   -1.25585698654400
 H      2.41223688279900   -2.90405568514600   -1.88436752895700
 H      0.96835866349300   -3.11133408175600   -2.90180493505600
 H      0.35437363330600   -3.16713018693300   -0.47746988661800
 H      2.23123695942000    0.87708858765400    1.15273131240400
 H      1.85463379385400    0.57372832906700    1.76479575200200
