# Supplementary material for: Mining hydroformylation in complex reaction network via graph theory
Source: RSC Adv. 2021 Jul 1;11(38):23235–40. doi: 10.1039/d1ra03395f (PMC9036754; doi:10.1039/d1ra03395f)
Supplement: RA-011-D1RA03395F-s2342 [file RA-011-D1RA03395F-s2342.xyz]

18
eq847          -678.377781264579   -678.377781264579
Co      1.17339891070500   -0.40009807949200   -0.45748984744000
 H      2.07362574145800    1.93989434232900   -0.85021149567600
 C      0.44156047200900   -0.51061932117300    1.25309780291600
 O     -0.58269907910500   -0.87844243774500    1.77253176344100
 C      1.23113089952500    1.53354961674300   -0.25753975076700
 O      0.44081385003200    2.26008416387300    0.33553256046800
 C     -0.28378711491500   -0.28150472344800   -1.49331360289000
 O     -1.28357913875600   -0.19242918694700   -2.07751039539600
 C      1.85807420730800   -0.09643293151500    1.25058488444400
 O      2.74941462547800    0.18537754324200    2.04243797325800
 C      1.16484152839900   -2.46346799371200   -1.03457089410900
 C      2.16051746100200   -2.27911490011000   -0.08194901319600
 H      0.21099423646300   -2.89228895875600   -0.75314234877900
 H      3.19144184416700   -2.10521586297200   -0.36453966964200
 H      1.99965740288800   -2.60303270429600    0.93937938295700
 H      1.40306484676500   -2.44658240427500   -2.09107317355300
 H      2.79946883616100   -0.16070983584300   -1.59121084265800
 H      2.28085623924500   -0.19112165843900   -2.14296228696100
