# Supplementary material for: Mining hydroformylation in complex reaction network via graph theory
Source: RSC Adv. 2021 Jul 1;11(38):23235–40. doi: 10.1039/d1ra03395f (PMC9036754; doi:10.1039/d1ra03395f)
Supplement: RA-011-D1RA03395F-s2343 [file RA-011-D1RA03395F-s2343.xyz]

18
eq848          -678.434982852706   -678.434982852706
Co     -1.08470535482100    0.06750370436400    0.37945391516900
 H      2.45014981307800   -0.99347541348700    0.24124509663700
 C     -0.32115149054200    1.72663908095900   -0.09999598904100
 O     -0.45087111855000    2.49370318050800   -1.05035743548700
 C     -1.69695376171900   -1.57611532819800    0.91760787178700
 O     -2.06836363283800   -2.65187076094000    1.14246445528200
 C      1.42785769672400   -0.66252920488000    0.45844007546200
 O      1.06777566380600   -0.27759085487200    1.58874286647500
 C      0.32748688071600   -0.61455345469300   -0.61178922221200
 O      0.49728481718500   -1.00539500787100   -1.76486760138700
 C     -3.15595601470000    1.05480842255100    0.11573508793600
 C     -2.40756270050600    0.27183630605900   -0.95312344312200
 H     -3.21807894067100    2.11521347301900   -0.12289315483300
 H     -2.86681099631900   -0.65780830737100   -1.27959690002800
 H     -2.01100120770000    0.85521663369900   -1.77811879858300
 H     -4.13367528028600    0.63700572519300    0.35183191744000
 H     -2.60375817905800    1.02198490505100    1.11293010540200
 H      0.28386807709800    2.03109524824700    0.79683925652000
