# Supplementary material for: Mining hydroformylation in complex reaction network via graph theory
Source: RSC Adv. 2021 Jul 1;11(38):23235–40. doi: 10.1039/d1ra03395f (PMC9036754; doi:10.1039/d1ra03395f)
Supplement: RA-011-D1RA03395F-s2344 [file RA-011-D1RA03395F-s2344.xyz]

18
eq849          -678.488413038979   -678.488413038979
Co     -0.42393686653700    0.80838951319400   -0.49997787514900
 H      3.18884429230400   -1.73868161860000    0.73862011783900
 C     -0.83109371966600   -0.17293864193800   -1.93658312476100
 O     -1.06267210569000   -0.81284172991300   -2.88755326168500
 C      0.91990581732900    1.98030942168500   -0.53735535176100
 O      1.84882913266800    2.68894669853800   -0.58961593528900
 C     -1.53513255433500    0.69698594332100    0.97353490821600
 O     -2.22318752498700    0.57922812449300    1.90298566478200
 C      0.80103196900500   -0.48460008203200    0.10483278660200
 O      0.64445832897700   -0.87050925992900    1.25620819522400
 C      1.89663268259300   -0.97735851691900   -0.82427051376100
 C      2.72270943492100   -2.09015657358800   -0.18279331072200
 H      2.51560730328800   -0.11726914267400   -1.09380141456600
 H      2.08267996863700   -2.93822535069900    0.06747168946300
 H      3.49750773233100   -2.42149142426900   -0.87549428813300
 H      1.42844866254300   -1.31848127399400   -1.75008742774600
 H     -0.41578119578700   -2.80143472760400   -0.30511635314300
 H     -0.30417014768300   -2.93179102947800   -1.02729266301700
