# Supplementary material for: Mining hydroformylation in complex reaction network via graph theory
Source: RSC Adv. 2021 Jul 1;11(38):23235–40. doi: 10.1039/d1ra03395f (PMC9036754; doi:10.1039/d1ra03395f)
Supplement: RA-011-D1RA03395F-s2345 [file RA-011-D1RA03395F-s2345.xyz]

18
eq85           -678.447517387707   -678.447517387707
Co     -0.12540221540400   -0.03928227170400    0.90537960452300
 H     -0.23341549137800   -1.30801368414700    0.16152964466000
 C     -0.00042959037000    1.52786459370400    1.77334611577700
 O      0.08626177124800    2.53413465685800    2.34978796435300
 C     -1.83022526899700   -0.01836452968100    0.43793086438700
 O     -2.94415381715000   -0.10346468262000    0.10003933716100
 C      1.15011736578200    0.15701892366800   -0.30215875843600
 O      1.97927168363300    0.18773096000000   -1.12298927554600
 C     -0.74605513486600   -2.23271793588700   -2.04485461589600
 O     -0.92519151554000   -1.25066260941000   -2.63420232369000
 C      1.00408613227000   -1.15623981514500    2.30799115425000
 C     -0.35006683744100   -1.24282051831100    2.63571415012900
 H      1.48174991148900   -1.95167294842300    1.75033076644500
 H     -0.77304381473600   -0.62820299459900    3.42020357811600
 H     -0.92952513154000   -2.10593613165900    2.33370458534000
 H      1.66082455115900   -0.47409422784400    2.83283856827400
 H      0.15323279523700   -3.74703338425400    0.98120232829000
 H     -0.04530427540800   -3.25906525911900    0.45605450032100
