# Supplementary material for: Mining hydroformylation in complex reaction network via graph theory
Source: RSC Adv. 2021 Jul 1;11(38):23235–40. doi: 10.1039/d1ra03395f (PMC9036754; doi:10.1039/d1ra03395f)
Supplement: RA-011-D1RA03395F-s2346 [file RA-011-D1RA03395F-s2346.xyz]

18
eq850          -678.499673890254   -678.499673890254
Co     -0.00561532231200   -0.26099233860600    0.41372577646500
 H      1.58319293039700   -3.19613494238800   -1.27173267179900
 C      0.73161049140000   -0.26234124944700    2.01923713036800
 O      1.20485082225400   -0.16458765050300    3.08071036723600
 C     -0.51488257890700    0.89305826775500   -0.82083759049400
 O     -0.83917181145400    1.73756816492100   -1.55542339232300
 C     -1.61829141312600   -0.95175162141400    0.80390530581100
 O     -2.65262665298100   -1.43736560375400    1.02073237306400
 C      1.77895922458900    0.12686256333300   -0.18413615641000
 O      2.45405107777800    1.15206053038100   -0.21037565623300
 C      2.28977787314200   -1.22574674032200   -0.68883539713800
 C      1.17185976656300   -2.25788532494800   -0.89817962822500
 H      2.99664760347900   -1.58537673382900    0.06658977252500
 H      0.66322508738800   -2.49198818645400    0.04694086204600
 H      0.43467285517800   -1.90883176278500   -1.62679138115700
 H      2.85087217010600   -1.05372178982800   -1.61008776185200
 H      0.93542752369800   -0.33613206554300   -3.09810285207900
 H      1.28612156268000    0.30138681289800   -2.95362725745000
