# Supplementary material for: Mining hydroformylation in complex reaction network via graph theory
Source: RSC Adv. 2021 Jul 1;11(38):23235–40. doi: 10.1039/d1ra03395f (PMC9036754; doi:10.1039/d1ra03395f)
Supplement: RA-011-D1RA03395F-s2347 [file RA-011-D1RA03395F-s2347.xyz]

18
eq851          -678.357812427520   -678.357812427520
Co      1.54712123448000   -0.22431289750300    0.02003605582600
 H      1.60283771884200    0.46057717133200   -1.30610629722200
 C      1.12020412181700   -1.18727235532500    1.48914715287400
 O      0.70210416270600   -1.84960762843600    2.34502772773500
 C      0.04293902475000    0.77865685050100   -0.08959868651600
 O     -1.07997566999600    0.56196530926300   -0.50375138603000
 C      1.35125726611100   -1.56955257651000   -1.17876249121100
 O      0.37718981147800   -2.07588611093600   -1.70604509687800
 C      0.33095252144500    0.41756457508600   -4.79633229522000
 O     -0.00333411213600    0.43770268348400   -5.97201167314700
 C      1.43683709883100    0.25762646188000   -3.81632450553500
 C     -0.06088104540300    0.53278837675400   -3.37830184595600
 H      2.15759468050100    1.05590908278900   -3.68232603549900
 H     -0.58991777891800   -0.28143058116900   -2.89575311964600
 H     -0.28935003533400    1.51138384089200   -2.97255067632700
 H      1.82293417523500   -0.73946763522000   -3.63796595102800
 H      0.35089783702100    1.73921975236800    0.39703777621100
 H      2.39958053653900   -1.92267058907200   -1.35299682822600
