# Supplementary material for: Mining hydroformylation in complex reaction network via graph theory
Source: RSC Adv. 2021 Jul 1;11(38):23235–40. doi: 10.1039/d1ra03395f (PMC9036754; doi:10.1039/d1ra03395f)
Supplement: RA-011-D1RA03395F-s2348 [file RA-011-D1RA03395F-s2348.xyz]

18
eq852          -678.439355385224   -678.439355385224
Co      0.24120251121100   -0.93937942459600   -0.70280740277800
 H     -2.10082697645100    0.02748342251800   -0.30776977273700
 C     -0.05803070032300   -1.06866066525200    1.13960366115500
 O      0.85623133201700   -1.62315167062700    1.76127840154800
 C     -1.48265062079500   -0.56982783146600   -0.98524109193900
 O     -2.15528451307700   -0.92864090204800   -2.04182373978100
 C      1.03220952350100    0.69725059741700   -0.52271162910200
 O      1.46605088766100    1.76928986536300   -0.45724056553600
 C      0.41296942780700   -2.14948932898800   -3.14742095948900
 O      0.88833272966900   -1.07807179594400   -2.52610903484800
 C     -0.30201382039200   -2.80950055023700   -0.96490088228700
 C     -0.37979932938200   -3.02137555750700   -2.42441184146000
 H     -1.06590279940300   -3.29894045408700   -0.36548430099400
 H     -0.87510523144000   -3.87629683462800   -2.86320252557700
 H     -1.63849874936800   -1.63003338540900   -2.58376974584400
 H      0.70711670124200   -3.00704538191500   -0.54721368099600
 H      0.64368235180200   -2.25698384731600   -4.20274547625600
 H     -0.98070283250500   -0.73753025970600    1.65972976348800
