# Supplementary material for: Mining hydroformylation in complex reaction network via graph theory
Source: RSC Adv. 2021 Jul 1;11(38):23235–40. doi: 10.1039/d1ra03395f (PMC9036754; doi:10.1039/d1ra03395f)
Supplement: RA-011-D1RA03395F-s2349 [file RA-011-D1RA03395F-s2349.xyz]

18
eq853          -678.493704005917   -678.493704005917
Co      0.56088818766100   -0.21947178326100   -1.12141128450400
 H     -1.86115551842700   -0.39431530583000   -0.38821671463400
 C      1.05095218567500   -1.29211949751400    0.31919193212800
 O      1.13575562606200   -0.94967269016100    1.49345859617900
 C     -1.24153981981000   -0.88314164807400   -1.13579739727600
 O     -1.59298297580400   -0.32338110496300   -2.40150798737700
 C      0.12342765224900    1.17115533221100   -0.06991051835400
 O     -0.22514707395700    2.04119605304500    0.61069684358500
 C      0.70439168507800   -2.66761825637500   -2.49818140068400
 O      1.08173300504900   -1.37019842199900   -2.37492406634400
 C     -1.34400452172100   -2.39885802297100   -1.03433680294200
 C     -0.39259542878500   -3.19025104208200   -1.90158174178600
 H     -2.37486711064600   -2.67068485663400   -1.29201158109000
 H     -0.60937606996600   -4.23935761196000   -2.04941698331300
 H     -1.19006076012900   -0.84515266437500   -3.12312993732000
 H     -1.21217515001900   -2.66434001339000    0.02129623114500
 H      1.35512248276000   -3.27146935523900   -3.11965097409300
 H      1.24061349650700   -2.33322311488200   -0.01680703676500
