# Supplementary material for: Mining hydroformylation in complex reaction network via graph theory
Source: RSC Adv. 2021 Jul 1;11(38):23235–40. doi: 10.1039/d1ra03395f (PMC9036754; doi:10.1039/d1ra03395f)
Supplement: RA-011-D1RA03395F-s2350 [file RA-011-D1RA03395F-s2350.xyz]

18
eq854          -678.422487868893   -678.422487868893
Co      0.66243109020500   -0.22122627492600   -0.28743392337500
 H      0.12064018290200   -1.03460006205500   -1.42216334504200
 C      1.93279377515300   -1.39881949081400   -0.56792267754000
 O      2.69903057365900   -2.23974207825500   -0.83381860018800
 C      1.25945419366000    0.59294036659000    1.18773225695000
 O      1.66046689355600    1.13513027844200    2.13306841981300
 C     -1.07916606345900   -0.00214251687400   -0.14463478479000
 O     -2.24419201217800    0.05673255643000   -0.12933664414600
 C      1.10124969722000    1.10882070517200   -2.46646646979900
 O      1.27405387624000    1.74883788954200   -1.42149861882800
 C      1.71177511794500    0.30387377161000   -3.54381552549400
 C      0.20250484314500    0.79326420095700   -3.59529735007200
 H      1.87729260050500   -0.75355330491700   -3.37979472344900
 H     -0.05199857492800    1.58412114843800   -4.28955311125300
 H     -0.55965434748600    0.03660814360500   -3.45789866637400
 H      2.42498395351700    0.78263885955900   -4.20286978892000
 H      0.16703767508000   -2.35941831785500   -3.67028754802400
 H      0.06028807621500   -2.23027214360600   -2.94558708194300
