# Supplementary material for: Mining hydroformylation in complex reaction network via graph theory
Source: RSC Adv. 2021 Jul 1;11(38):23235–40. doi: 10.1039/d1ra03395f (PMC9036754; doi:10.1039/d1ra03395f)
Supplement: RA-011-D1RA03395F-s2351 [file RA-011-D1RA03395F-s2351.xyz]

18
eq855          -678.409969749304   -678.409969749304
Co      0.31894683851500   -0.82456908817200   -1.13581078072700
 H     -0.92327990476600   -0.03184690692800   -1.25693016306400
 C      2.04983256643500   -1.40347984305200   -1.01997186324900
 O      3.18040327815100   -1.65122119756200   -1.00249936838700
 C      0.67246581119800    0.79562214046500   -0.19382005981600
 O      0.58848737330200    1.12016151682900    0.97341621750600
 C     -0.53264418175300   -1.66465288439000    0.22978132942200
 O     -1.12479707330500   -2.09617819090900    1.12422308645300
 C      0.93578786212100    0.56259245283900   -2.31493013697400
 O      1.13430956635200    1.56071162057300   -1.23585493181400
 C      1.91153921763400    0.59766805853700   -3.45617366445500
 C      0.45197026824100    1.07031977554300   -3.63440531812900
 H      2.21280515143800   -0.34066230923600   -3.90556155833000
 H      0.28330649800000    2.13614873220200   -3.71287348682500
 H     -0.23119637232600    0.45246447672300   -4.20207548533300
 H      2.67955167666100    1.35869185126500   -3.41878107825100
 H      0.02691150674900   -1.64869733941600   -2.67057827507200
 H     -0.41540853470900   -2.08987913504000   -2.20473263866800
