# Supplementary material for: Mining hydroformylation in complex reaction network via graph theory
Source: RSC Adv. 2021 Jul 1;11(38):23235–40. doi: 10.1039/d1ra03395f (PMC9036754; doi:10.1039/d1ra03395f)
Supplement: RA-011-D1RA03395F-s2352 [file RA-011-D1RA03395F-s2352.xyz]

18
eq856          -678.440892736895   -678.440892736895
Co      0.31798865577800   -1.10399777817500   -0.84951179903000
 H      0.14172083683700    0.63114579658700   -0.56916481749200
 C      1.79561645878000   -1.78919326744400   -0.19207739750600
 O      2.70330486634200   -2.35402607979000    0.27849740968800
 C      1.17584919123800    1.09285987108300   -0.41127387126700
 O      1.50500165690600    1.56049133814800    0.66199477010500
 C     -1.42576329234100   -1.24482975334900   -0.74609823491800
 O     -2.57127638575400   -1.45015695458400   -0.63407973954800
 C      1.62298465843200    0.38903643168100   -2.65535025742000
 O      1.86297500958300    1.31038619725300   -1.57873545793600
 C      1.27229845917000    0.97671773692200   -3.98601674231000
 C      0.19531054235300    0.21542376492200   -3.21548790782400
 H      1.71120350823100    0.51847835014700   -4.85932976632000
 H     -0.60266970292900    0.81507694081400   -2.79800281047600
 H     -0.09562583535700   -0.77120280744000   -3.54845271564200
 H      1.16492916350100    2.05177308330700   -4.01716050899300
 H      2.28681691437800   -0.46245606650300   -2.61658084027700
 H      0.15832684279800   -2.48233307332500   -1.30074748855800
