# Supplementary material for: Mining hydroformylation in complex reaction network via graph theory
Source: RSC Adv. 2021 Jul 1;11(38):23235–40. doi: 10.1039/d1ra03395f (PMC9036754; doi:10.1039/d1ra03395f)
Supplement: RA-011-D1RA03395F-s2353 [file RA-011-D1RA03395F-s2353.xyz]

18
eq857          -678.440841454199   -678.440841454199
Co      0.27974650257900   -1.15545825057200   -0.25693701594700
 H      0.10625563769300    0.54848591544400   -0.63134166860700
 C      1.93646459886800   -1.75197099556600   -0.20732579587800
 O      2.98450721039100   -2.25834758470100   -0.29312979479300
 C      1.13527919456800    1.01518663683500   -0.42975658205000
 O      1.41353258499400    1.55822830273100    0.62605089941600
 C     -1.32592653142600   -1.32719616418600   -0.93268858556400
 O     -2.32586245700100   -1.54707848302700   -1.49748616875000
 C      1.51964516838300    0.30452993092800   -2.68785022316500
 O      1.88308469588300    1.13116578434400   -1.56406478392400
 C      1.29951394841300    1.01321480325400   -3.99148725275900
 C      0.11012744294700    0.39991428697600   -3.25271758112100
 H      1.66236907500300    0.53138866038000   -4.88699154073900
 H     -0.58433184848200    1.08669455601000   -2.78474837197300
 H     -0.33476940339000   -0.51286765552300   -3.62264113998300
 H      1.38500705283200    2.09055687976500   -3.96667414751800
 H      2.02494053819600   -0.64990358031700   -2.67211915069700
 H      0.04940813749200   -2.57334931249900    0.01433072832800
