# Supplementary material for: Mining hydroformylation in complex reaction network via graph theory
Source: RSC Adv. 2021 Jul 1;11(38):23235–40. doi: 10.1039/d1ra03395f (PMC9036754; doi:10.1039/d1ra03395f)
Supplement: RA-011-D1RA03395F-s2354 [file RA-011-D1RA03395F-s2354.xyz]

18
eq858          -678.506556391243   -678.506556391243
Co     -0.12283020427500    0.34875700308700    0.16996672926800
 H      1.16475383098300   -2.52994093280000   -0.82520234623400
 C     -0.80958475533000   -1.25767083999500    0.43793080084200
 O     -1.22461014505100   -2.34795600269400    0.50198691067000
 C      0.83683694077800    1.07167077743100   -1.12373354544800
 O      1.46119213390600    1.43716179155000   -2.04157535685200
 C     -1.65101949059500    1.25355239439800   -0.08718763930400
 O     -2.64585824616400    1.82173524181900   -0.28373605505100
 C      1.48997391666900   -0.31511148676000    0.87735136858500
 O      1.55759544492700    0.31922504229000    1.93926606368500
 C      2.50129542956900   -1.31499440696600    0.38866498331300
 C      2.10994564220200   -1.99298256859200   -0.92328108040500
 H      2.64255969691300   -2.05056681061200    1.18718600012200
 H      1.99275055785700   -1.26229552380300   -1.72547675674600
 H      2.87773642252600   -2.70695094791100   -1.22334073775100
 H      3.45036906629000   -0.77842316407200    0.28139255237900
 H     -0.44382991388600   -1.05403595922700   -2.23765457930600
 H     -0.43659511743900   -1.56309327765400   -2.77884546941400
