# Supplementary material for: Mining hydroformylation in complex reaction network via graph theory
Source: RSC Adv. 2021 Jul 1;11(38):23235–40. doi: 10.1039/d1ra03395f (PMC9036754; doi:10.1039/d1ra03395f)
Supplement: RA-011-D1RA03395F-s2355 [file RA-011-D1RA03395F-s2355.xyz]

18
eq859          -678.458119564668   -678.458119564668
Co     -0.07756693062300    0.64508564130400    0.25237166360300
 H      1.26808109772800   -1.52925387031500   -0.08520276156900
 C      0.24566838444600   -1.17946466819200   -0.31835378235200
 O     -0.57327399504500   -1.92017819989500   -0.85341080981600
 C      1.38740599509100    1.05204985043500   -0.70702298939400
 O      2.33492448942700    1.33372947790200   -1.32873830530100
 C      0.00036108583600   -0.07165643774800    1.87713156048600
 O      0.05912503238400   -0.56022841559100    2.93776744593800
 C     -1.67246565690600    0.58430547951300   -0.58890592148700
 O     -2.69554171236200    0.54481750287200   -1.14173977371000
 C      0.11308036330000    2.52525211865000    1.48247381132600
 C     -0.64022145040100    2.82639390250900    0.36775429406700
 H      1.18515973441600    2.66959845858500    1.50212155493900
 H     -1.71778966505400    2.89724912677600    0.44676930488900
 H     -0.19151403265400    3.22433817275200   -0.53252411320800
 H     -0.37465642472100    2.36285506836900    2.43542367136500
 H     -2.40008490696500    1.14023141862500    1.94212934852500
 H     -2.78590845663900    1.62478336289800    2.35292003291300
