# Supplementary material for: Mining hydroformylation in complex reaction network via graph theory
Source: RSC Adv. 2021 Jul 1;11(38):23235–40. doi: 10.1039/d1ra03395f (PMC9036754; doi:10.1039/d1ra03395f)
Supplement: RA-011-D1RA03395F-s2356 [file RA-011-D1RA03395F-s2356.xyz]

18
eq86           -678.446531851699   -678.446531851699
Co      0.61672118630100    0.84406028764900   -0.11188630988100
 H      1.37981182992200    2.01864621094500    0.37744633311400
 C     -0.27756664335700   -0.65018907968100   -0.55957925878200
 O     -0.85781559828300   -1.63144429918000   -0.79353415963300
 C     -0.09553165804700    1.07283048463400    1.48819194030000
 O     -0.54186150743200    1.28957744502700    2.54431422675000
 C      2.28138904886000    0.30253818402300   -0.35033752568000
 O      3.40563808459600    0.02741709832100   -0.50145711793200
 C      1.64978233222900   -1.48455595051600   -2.95007612774300
 O      1.25006829601700   -0.74247741235500   -3.74714366104500
 C      0.46376391666800    1.94794416528700   -1.92628658190400
 C     -0.63742237880200    2.23739125515300   -1.12489819588200
 H      1.31227630839800    2.61903288691900   -1.95428200802200
 H     -1.58952527398800    1.75101322962700   -1.29861013316900
 H     -0.65757324816600    3.13565903026200   -0.52229182565500
 H      0.38672491243400    1.23826241581100   -2.73875087732100
 H     -1.88321481373400    0.09395311790500   -2.76666695922500
 H     -1.35129800753000    0.10968308290100   -3.28293777260200
