# Supplementary material for: Mining hydroformylation in complex reaction network via graph theory
Source: RSC Adv. 2021 Jul 1;11(38):23235–40. doi: 10.1039/d1ra03395f (PMC9036754; doi:10.1039/d1ra03395f)
Supplement: RA-011-D1RA03395F-s2357 [file RA-011-D1RA03395F-s2357.xyz]

18
eq860          -678.428207756050   -678.428207756050
Co      0.39418186931200    1.88875780511900    1.92496208080700
 H     -1.90092802854500    1.09819421983800    1.27266463328400
 C      0.81467652464400    1.15418631344600    3.52580934580700
 O      1.08046553218400    0.66113604875500    4.54619578170300
 C      1.36037964793000    1.35357425538900    0.48743544353600
 O      1.96554799112700    1.05527251234800   -0.46272365543700
 C     -0.99062881410200    0.66056062170700    1.71164020732600
 O     -0.90137713880000   -0.51819673929400    2.01194450341600
 C     -0.72525176756700    3.26728762158800    1.60687106654600
 O     -1.44390778232000    4.14744937167500    1.33722035371100
 C     -1.34096995396600    1.72414683715100   -1.30725945859400
 C     -1.17002201721300    0.39743801378100   -1.40874515195400
 H     -0.57424802966900    2.42108721310200   -1.62739787119200
 H     -1.91979609743700   -0.30728256922800   -1.06500344868400
 H     -0.25687579254200   -0.02451512263000   -1.81075275714800
 H     -2.24517820061800    2.15590420058800   -0.88900912610300
 H      0.90620954467500   -1.48758230190300   -0.18363946420900
 H      0.41250546273400   -1.47751031217700    0.37075174926000
