# Supplementary material for: Mining hydroformylation in complex reaction network via graph theory
Source: RSC Adv. 2021 Jul 1;11(38):23235–40. doi: 10.1039/d1ra03395f (PMC9036754; doi:10.1039/d1ra03395f)
Supplement: RA-011-D1RA03395F-s2358 [file RA-011-D1RA03395F-s2358.xyz]

18
eq861          -678.502918457685   -678.502918457685
Co      0.21821719785000   -1.39838424997600   -1.09581451062000
 H      2.27515095959700    0.38209222566400   -0.58310494968200
 C     -0.51198978724300   -2.23649195552100   -2.53465814098600
 O     -0.92829152192600   -2.80713747386000   -3.45909315693200
 C      0.46146387215500    0.66636238604000   -1.76314490483100
 O     -0.02304821617000    1.76509052619700   -1.06368355868900
 C     -1.23012817310300   -1.00595002035800   -0.17718993214200
 O     -2.17089275411400   -0.71915234960400    0.44834929821000
 C      1.66523287856500    0.02304638313600   -1.41309553634300
 O      1.95087534852600   -1.14222026530800   -2.00337542628600
 C      1.19365857348600   -2.03999096716200    0.66691703266700
 C      0.83305985103000   -3.13461413354300   -0.12593070912300
 H      0.63854206398100   -1.78757029168700    1.56260123650700
 H      1.55400693368700   -3.56016635987000   -0.81234541135700
 H     -0.04002181186000   -3.73000754339100    0.11146169419600
 H      2.19839642028600   -1.64237067997800    0.59380807178500
 H      0.03794393370000    0.59455336063200   -2.75250327552900
 H      0.28008872257000    1.76589065230600   -0.13837157619400
