# Supplementary material for: Mining hydroformylation in complex reaction network via graph theory
Source: RSC Adv. 2021 Jul 1;11(38):23235–40. doi: 10.1039/d1ra03395f (PMC9036754; doi:10.1039/d1ra03395f)
Supplement: RA-011-D1RA03395F-s2359 [file RA-011-D1RA03395F-s2359.xyz]

18
eq862          -678.465764570472   -678.465764570472
Co      0.37266766741800    0.90281892823000   -0.01559535109200
 H      1.38914337754200    0.71105539318500   -1.06701028399400
 C     -0.86535486941700    1.13569668102100    1.26100175111500
 O     -1.66882509505800    1.28147351241600    2.08728322765600
 C     -0.61177690412200    1.02252852703800   -1.49370243428400
 O     -1.15230364721300    1.08923509700400   -2.52475917292600
 C      1.02678885381400   -0.70109389464500    0.40287115870900
 O      1.54108982323600   -1.73227294629800    0.58117466961700
 C      1.49596964759500    2.25575491656200    0.27313125859900
 O      2.30905650662400    3.08779223496900    0.35443320819200
 C      3.54482269698700    0.20640734411400   -1.95144201318400
 C      2.88993816459300    1.04491047520500   -2.77069587472700
 H      4.20827863385000    0.57523748582500   -1.17698507008000
 H      2.19437676694000    0.67927484433400   -3.51876683591100
 H      3.00372332713700    2.12027650256100   -2.68822421474700
 H      3.40001688356400   -0.86725858695200   -2.00635229157800
 H      0.94249934351500   -1.09927009139200   -2.31478764655400
 H      0.94735974439800   -1.62100178935600   -2.84163967876900
