# Supplementary material for: Mining hydroformylation in complex reaction network via graph theory
Source: RSC Adv. 2021 Jul 1;11(38):23235–40. doi: 10.1039/d1ra03395f (PMC9036754; doi:10.1039/d1ra03395f)
Supplement: RA-011-D1RA03395F-s2360 [file RA-011-D1RA03395F-s2360.xyz]

18
eq863          -678.465508085880   -678.465508085880
Co      0.36832191258600    0.98778580069300   -0.05120741241400
 H      1.26709677112600    0.57791980708800   -1.14618039309400
 C     -0.71896377539900    1.47954259169800    1.28668550196900
 O     -1.42008813952500    1.79673701392900    2.15699809460200
 C      0.05695592300700    2.23232063779500   -1.28858836844100
 O     -0.04410473484200    2.98261411728400   -2.17557962398700
 C     -0.22910507028900   -0.64312260003600   -0.43128592922700
 O     -0.52761021092000   -1.71830705694300   -0.77167953753400
 C      1.97072345484200    1.10120870310800    0.71747549411400
 O      3.07013864275400    1.14797918942300    1.10333644344300
 C      3.06399230808400    0.90498016941100   -2.66260013276000
 C      2.15431389274700    0.09432252087000   -3.22613035733300
 H      3.04719694578700    1.97655043736800   -2.82852034223000
 H      2.14433837758100   -0.97222522635900   -3.02811319522700
 H      1.37332707377700    0.48222738816900   -3.87087356546600
 H      3.82040729353300    0.52525382164900   -1.98365967423500
 H      2.41973887556400   -1.48095445437500   -0.56676037805600
 H      3.15079138102100   -1.38326822693800   -0.64338221844700
