# Supplementary material for: Mining hydroformylation in complex reaction network via graph theory
Source: RSC Adv. 2021 Jul 1;11(38):23235–40. doi: 10.1039/d1ra03395f (PMC9036754; doi:10.1039/d1ra03395f)
Supplement: RA-011-D1RA03395F-s2361 [file RA-011-D1RA03395F-s2361.xyz]

18
eq864          -678.404633686141   -678.404633686141
Co     -1.11868974441700   -0.71342711260900   -0.99318729247400
 H     -2.11795905235800   -1.55036998158000   -1.79535312486700
 C     -1.60482996496900   -1.71839455064700    0.40053732053600
 O     -1.90925336624900   -2.44226827753700    1.25092635516900
 C      0.43666576323900    0.00073492569600   -0.06433169897700
 O      0.78112362600000    0.96775606553200    0.58517348079300
 C     -0.58145500235500   -0.08583091517100   -2.57538747118900
 O     -0.23071994942300    0.23578248482000   -3.63060213107800
 C      0.37806946860900   -1.91045045082400   -1.13434388598600
 O      1.29566114790700   -1.08080369638900   -0.35981455379900
 C      0.46077671577600   -3.40118419679100   -1.00575844816400
 C      0.91046493192300   -2.68963520076300   -2.29823373909900
 H     -0.45694433525200   -3.97270992398000   -1.04224100866400
 H      1.97254240910900   -2.60406788146100   -2.48570261940900
 H      0.28598840215800   -2.80011707907600   -3.17457575776000
 H      1.22708904614000   -3.78395599676700   -0.34491002909900
 H     -1.99189572873300    0.72734964167500   -0.50008440896300
 H     -2.52765447533700    0.32068814153100   -0.91435181034600
