# Supplementary material for: Mining hydroformylation in complex reaction network via graph theory
Source: RSC Adv. 2021 Jul 1;11(38):23235–40. doi: 10.1039/d1ra03395f (PMC9036754; doi:10.1039/d1ra03395f)
Supplement: RA-011-D1RA03395F-s2362 [file RA-011-D1RA03395F-s2362.xyz]

18
eq865          -678.461612834615   -678.461612834615
Co      0.50979715706800    0.57657576310400    0.24105403855100
 H     -0.60334253363000   -0.10422840384900   -0.41567696952700
 C     -0.63856735054300    0.52521081303200    1.80368631593300
 O     -0.24166317622700    0.18001291361800    2.91789973434400
 C      1.36114017388300    0.68388499325100   -1.40751450290600
 O      1.79088948041200    0.72398509421000   -2.47906222583000
 C      1.16411352018300   -1.04623678020600    0.79384398033700
 O      1.44940072585400   -2.11418053389100    1.13753273018900
 C     -0.67756319010000    2.01621615062700   -0.31904007504600
 O     -0.51293101778800    2.67507015355300   -1.34934923282600
 C     -2.02643986877900    1.07592490116400    1.53233895831500
 C     -1.82386973677500    2.29825721776300    0.64567201774300
 H     -2.54048922087200    1.29707444973000    2.46772811025900
 H     -2.71061656735800    2.58087417142800    0.07762317339100
 H     -1.51455298306200    3.15939480127400    1.24893569660600
 H     -2.57486464918900    0.30257567810400    0.98536759969400
 H      1.79174838536700    1.38913865832400    1.16153300612900
 H      1.26259380282200    1.95035794830000    0.99839187585500
