# Supplementary material for: Mining hydroformylation in complex reaction network via graph theory
Source: RSC Adv. 2021 Jul 1;11(38):23235–40. doi: 10.1039/d1ra03395f (PMC9036754; doi:10.1039/d1ra03395f)
Supplement: RA-011-D1RA03395F-s2363 [file RA-011-D1RA03395F-s2363.xyz]

18
eq866          -678.427649901689   -678.427649901689
Co     -0.68393426869200    0.64344750734900    0.66936844268900
 H     -0.12646927703300   -1.71530241683300   -0.27979950021700
 C     -0.90776953462300   -1.23273217517800    0.33434652332400
 O     -1.86458547598800   -1.86628613745000    0.77617374119600
 C      2.02262076305700    1.95013627496100   -0.72105573942200
 O      2.49389799371000    1.02902999917900   -1.24173314713200
 C      0.73992605630800    0.13051377965700    1.55964848968300
 O      1.72801681947800   -0.21562644178400    2.08472831102000
 C     -0.91417284361000    0.79717899940500   -1.06464015134900
 O     -0.99403509847400    0.88192903429700   -2.23012172393600
 C     -0.23508424964400    2.53463320414900    1.70119518584600
 C     -0.96468380203100    2.82278793247800    0.56405658180100
 H      0.83656521962900    2.68799487050600    1.70446714691800
 H     -2.04189265404400    2.92505505555900    0.59784174947800
 H     -0.46122041384900    3.20240654395000   -0.31577864824800
 H     -0.71746360441600    2.40234512286300    2.66125616969000
 H     -2.42146517736200    0.67127582376200    1.29692752153900
 H     -2.02346750115700    0.52112101256800    1.94408327834100
