# Supplementary material for: Mining hydroformylation in complex reaction network via graph theory
Source: RSC Adv. 2021 Jul 1;11(38):23235–40. doi: 10.1039/d1ra03395f (PMC9036754; doi:10.1039/d1ra03395f)
Supplement: RA-011-D1RA03395F-s2364 [file RA-011-D1RA03395F-s2364.xyz]

18
eq867          -678.408277239335   -678.408277239335
Co      0.74538035705100    0.37215346264000    0.51185938547300
 H      1.63177582539100    0.07605760507700    1.58647868483100
 C     -1.37161197644400   -0.73651677016000   -1.98930882910500
 O     -2.03335775034400   -1.75202231650100   -2.11165516589500
 C     -0.25415853164600    1.47699245452100    1.55630500329400
 O     -0.80546464094200    2.20401448069800    2.26843445762300
 C     -0.01815583288300   -1.25648423965000    0.66965729694800
 O     -0.35401046001200   -2.35237656942400    0.84829669741800
 C     -1.54844807919900    0.59881003233300   -1.19068524553700
 O     -2.44051203622500    1.10758389146900   -0.53047460860100
 C     -0.17408201779300    1.06967508557400   -1.71494854022300
 C     -0.02451930125900   -0.23178101340100   -2.54246868453600
 H      0.67254081368800    1.30281380915100   -1.01630976711100
 H     -0.04278507493300   -0.09768559276400   -3.62326430277800
 H      0.82452989052100   -0.85417197927200   -2.26334659261600
 H     -0.25439380905800    1.99443416441900   -2.28695311927200
 H      1.85274769694000   -0.33066476479100   -0.14762349908800
 H      1.82175706171400    1.37210177565800    0.52449192239800
