# Supplementary material for: Mining hydroformylation in complex reaction network via graph theory
Source: RSC Adv. 2021 Jul 1;11(38):23235–40. doi: 10.1039/d1ra03395f (PMC9036754; doi:10.1039/d1ra03395f)
Supplement: RA-011-D1RA03395F-s2365 [file RA-011-D1RA03395F-s2365.xyz]

18
eq868          -678.379764883649   -678.379764883649
Co      0.89466913038300    0.44108793207800   -0.06818449688200
 H      2.03962787967300   -0.27496293768100    0.45932357930400
 C     -1.06300142877800   -0.87286175831100   -2.45574341264100
 O     -1.23189306479000   -1.92080892022600   -3.04315430687000
 C      1.26214779523300    1.40092002418900    1.40295867301000
 O      0.99090712572400    1.31028667027200    2.59385033032300
 C     -0.10087282775700   -0.81718788502000    0.80980670857600
 O     -0.97327489447400   -1.41557865172800    0.17212643827400
 C     -1.96802581106200    0.17148526092700   -1.74521655142600
 O     -3.15243363549900    0.29587336699400   -1.51369857515000
 C     -0.73286418955700    1.08887066570500   -1.50425106908500
 C      0.18142158122500    0.02467041793700   -2.20667012703000
 H     -0.66956217787600    1.35211769441700   -0.41429336076000
 H      0.64994086421000    0.38967241855800   -3.11780224664800
 H      0.96582041786300   -0.55338488680600   -1.65461515841800
 H     -0.78578524533100    2.03591133039400   -2.03725281788900
 H      0.07217238079500   -0.96255956995500    1.88738156461200
 H      1.84823823457700    2.26938234380700    0.98391992193100
