# Supplementary material for: Mining hydroformylation in complex reaction network via graph theory
Source: RSC Adv. 2021 Jul 1;11(38):23235–40. doi: 10.1039/d1ra03395f (PMC9036754; doi:10.1039/d1ra03395f)
Supplement: RA-011-D1RA03395F-s2366 [file RA-011-D1RA03395F-s2366.xyz]

18
eq869          -678.441075887234   -678.441075887234
Co     -0.13691720714400   -0.10105307655100   -1.20760090266300
 H      0.46696282024000   -1.83534038668300    1.66572176103900
 C      0.96046148188100    1.23169431378800   -1.40754814929500
 O      1.66726405765800    2.14008457724800   -1.55550915541000
 C     -0.16749036111700    0.07643300565000    0.75987898216000
 O     -0.06272952104200    1.12186731783700    1.41407632282500
 C      0.85217364736600   -1.59485979550300   -1.35161005267900
 O      1.49847506608900   -2.54157776170700   -1.53848393423600
 C     -0.44151948860600   -1.26468264343200    1.40190332155700
 O     -1.57397342092600   -1.75856871762800    1.50132807893600
 C     -1.59485289014600    1.20156646173000   -1.32749384666300
 C     -2.30848311421800   -0.09473807800000   -1.17285166493500
 H     -1.65490689768600    1.68188308736700   -2.29602254242700
 H     -2.80223742432000   -0.22330609787400   -0.21298568417100
 H     -2.93426546928500   -0.36100428720000   -2.02056941734400
 H     -1.60562194244300    1.87663087195300   -0.47942483608300
 H     -0.10385407520400   -0.20357446137400   -2.73854352490700
 H     -1.57098136618600   -1.02690932996500   -1.17399756042400
