# Supplementary material for: Mining hydroformylation in complex reaction network via graph theory
Source: RSC Adv. 2021 Jul 1;11(38):23235–40. doi: 10.1039/d1ra03395f (PMC9036754; doi:10.1039/d1ra03395f)
Supplement: RA-011-D1RA03395F-s2367 [file RA-011-D1RA03395F-s2367.xyz]

18
eq87           -678.446728460242   -678.446728460242
Co     -0.99657821231400   -0.45625368045300    0.08267609672400
 H     -1.59247836435100   -0.32991798447600   -1.27038944973800
 C     -0.13126251121200   -0.65985702803900    1.64882962020200
 O      0.46548233740500   -0.84247791588400    2.63022133459100
 C     -0.33731750091000    1.09763822892600   -0.43338489226500
 O      0.04389368282000    2.13043319312600   -0.82241903282600
 C     -0.51253943629400   -1.99087949827300   -0.64796202935200
 O     -0.24473855203800   -2.99426802791800   -1.17984445748100
 C     -0.51916300051600    2.33616815780200    2.48289696523300
 O     -1.52505981455900    2.91196923892400    2.49108447646400
 C     -2.87822724783700    0.28147559415800    0.74289413203200
 C     -2.90614650445000   -1.11162186741000    0.75038091074600
 H     -2.72136284457600    0.83314117225700    1.65874755370900
 H     -3.35435940146300   -1.65587656539900   -0.07001788556200
 H     -2.75803145374800   -1.66083587019900    1.67253519304100
 H     -3.30305325199600    0.83647683628000   -0.08281228415500
 H     -1.90348188817300   -0.20675071921400    3.66211053266400
 H     -2.62953631622200   -0.29882567764000    3.54247082283300
