# Supplementary material for: Mining hydroformylation in complex reaction network via graph theory
Source: RSC Adv. 2021 Jul 1;11(38):23235–40. doi: 10.1039/d1ra03395f (PMC9036754; doi:10.1039/d1ra03395f)
Supplement: RA-011-D1RA03395F-s2368 [file RA-011-D1RA03395F-s2368.xyz]

18
eq870          -678.446198071881   -678.446198071881
Co     -0.32411765570400   -0.46670398175400   -0.85924194111700
 H     -0.11061836055600   -0.74413537144400    2.77278106451000
 C      0.47988027597800    0.73855578826800   -2.00559161301100
 O      1.53139070125600    1.34346054825900   -1.90828399349200
 C      0.37807979078700    0.19889982109000    0.71964348008700
 O      1.12181258003400    1.09109102005300    1.11043384850100
 C      0.88875165368900   -1.74003274338200   -1.23048113205400
 O      1.71908422737500   -2.52433072966500   -1.44092538948500
 C     -0.31008508853300   -0.77403743185100    1.69416124142800
 O     -1.09766240333300   -1.59102974246800    1.17725046054900
 C     -1.76736176628500    0.77463160484700   -0.63596230432600
 C     -2.40526682692800   -0.11711606620700   -1.68900444507700
 H     -1.59105655621400    1.80680243424200   -0.92264145598100
 H     -3.27215548225800   -0.65654481981500   -1.31369343657500
 H     -2.63627841689000    0.41457972371500   -2.61099052674200
 H     -2.23073814731400    0.70700366863100    0.34600304222200
 H     -0.17818970267900    0.82215061564100   -2.90318782640800
 H     -1.70796492752600   -0.95869933849800   -2.04000187774500
