# Supplementary material for: Mining hydroformylation in complex reaction network via graph theory
Source: RSC Adv. 2021 Jul 1;11(38):23235–40. doi: 10.1039/d1ra03395f (PMC9036754; doi:10.1039/d1ra03395f)
Supplement: RA-011-D1RA03395F-s2369 [file RA-011-D1RA03395F-s2369.xyz]

18
eq871          -678.442946357977   -678.442946357977
Co      0.91748735558700   -0.75310461259000   -0.23995761164500
 H     -2.05623792584200    0.58148327459200    1.94653607291400
 C      0.76214729834300   -2.21717349161200    0.76912124141300
 O      0.65317444272200   -3.18453994186300    1.40551580337300
 C      0.61137886694800    0.79291743661700   -1.06150118990900
 O      0.37337770879600    1.78869896465400   -1.61738357209400
 C     -1.48818739506400   -0.15045923593600    1.35086012325100
 O     -2.02551964859200   -1.12005834457700    0.80715437074500
 C      0.02011713386100    0.11949192949400    1.24748777921700
 O      0.52803037505700    0.87016783366400    2.09228869554400
 C     -0.11180690620200   -1.72715247345500   -1.77900773658500
 C      1.26635734812800   -1.84647306803700   -2.02001489092800
 H     -0.71228510808200   -0.99958405484600   -2.31171980911700
 H      1.79129488916300   -2.75855563893400   -1.76303888651000
 H      1.75668835115800   -1.20124586162100   -2.73881904256400
 H     -0.68127660117300   -2.52520801361100   -1.32049245921500
 H      2.50784469630900   -0.29566726288900    0.40639818110500
 H      2.67920079201400   -0.68102727664300   -0.26572970959800
