# Supplementary material for: Mining hydroformylation in complex reaction network via graph theory
Source: RSC Adv. 2021 Jul 1;11(38):23235–40. doi: 10.1039/d1ra03395f (PMC9036754; doi:10.1039/d1ra03395f)
Supplement: RA-011-D1RA03395F-s2370 [file RA-011-D1RA03395F-s2370.xyz]

18
eq872          -678.418394262017   -678.418394262017
Co      0.69100719214500   -0.81016077837200   -0.25793316273100
 H      0.67232708370300   -2.13821231284500   -0.97394804031300
 C      0.71780899374000    0.81637307530200    0.46240481517900
 O      0.72620332749500    1.90830401119000    0.86441457992400
 C     -1.00774958564700   -1.03853864667100   -0.60961078444300
 O     -2.11314275317900   -1.23881325569300   -0.92482942006700
 C      2.42745814670200   -1.19602488909100   -0.28489231850800
 O      3.54344567901600   -1.50613714770600   -0.35331146712900
 C      1.22244224471900    0.91006576462600   -2.74534282392800
 O      2.36590915200600    1.02611673097400   -2.31895518595700
 C      0.27004825426700    0.13019974197400   -3.56478728871600
 C     -0.14503729765900    1.47289728776700   -2.83152047343000
 H     -0.11019781877100   -0.80133544481400   -3.16404389101400
 H     -0.30578278816700    2.35232293122400   -3.44178968852300
 H     -0.80454044668700    1.39110125493200   -1.97613698726600
 H      0.37139371861900    0.14869545105700   -4.64243946130800
 H      2.16279210044600   -2.08033937342500   -3.09550998069600
 H      2.53460634918600   -1.44332065874600   -3.17934659323200
