# Supplementary material for: Mining hydroformylation in complex reaction network via graph theory
Source: RSC Adv. 2021 Jul 1;11(38):23235–40. doi: 10.1039/d1ra03395f (PMC9036754; doi:10.1039/d1ra03395f)
Supplement: RA-011-D1RA03395F-s2371 [file RA-011-D1RA03395F-s2371.xyz]

18
eq873          -678.465764390399   -678.465764390399
Co      0.13530714659400   -0.59933675127900    0.17473023086100
 H      0.72081785705800    0.75140920205700    0.09451614705200
 C     -0.57507348073300   -2.24288165928900    0.26156021905500
 O     -1.04246245036400   -3.30481818672700    0.31894228779500
 C      0.84582659471900   -0.59063977629800   -1.45439386095600
 O      1.33983382479000   -0.46281191762200   -2.50320590457000
 C      1.26110560811700   -0.59947338964000    1.55580457967900
 O      2.01864639693900   -0.46403679627900    2.43204617419400
 C     -1.29854044239200    0.43557683724400    0.40386283361300
 O     -2.14875216075500    1.22017859805900    0.54958289217000
 C      0.81418620012400    2.99546324736800    1.18489283399100
 C      1.92742936937300    2.66151902598100    0.51334102552300
 H      0.69025675905800    2.74941495252300    2.23395371581200
 H      2.03594787304800    2.86891294666900   -0.54572680206400
 H      2.74739391054900    2.14379557353000    0.99918179097900
 H     -0.02170701164000    3.48375857229000    0.69481255422400
 H     -0.32946162491700    2.40861316755100   -1.42548127088000
 H     -0.02265686488500    2.12191833343000   -2.03648092258800
