# Supplementary material for: Mining hydroformylation in complex reaction network via graph theory
Source: RSC Adv. 2021 Jul 1;11(38):23235–40. doi: 10.1039/d1ra03395f (PMC9036754; doi:10.1039/d1ra03395f)
Supplement: RA-011-D1RA03395F-s2372 [file RA-011-D1RA03395F-s2372.xyz]

18
eq874          -678.465965841379   -678.465965841379
Co      0.23464970659000   -0.61894188917500    0.18721404510900
 H      0.74981310978400    0.75815378539400    0.07738086765900
 C     -0.38920705633400   -2.29437548122600    0.32282374159000
 O     -0.80025214267000   -3.37696371424200    0.41425973792900
 C      1.08223476134100   -0.67831868831400   -1.37496351182100
 O      1.66274662115800   -0.60176642969300   -2.38337554883200
 C      1.24650033541300   -0.47400949909000    1.64797733619300
 O      1.92101552485500   -0.24476365537800    2.57098092977300
 C     -1.27524758452500    0.32846512527800    0.25864104922900
 O     -2.18898052218200    1.05019884419500    0.31195927098200
 C      0.61839464808100    3.00875039651500    1.13265198170700
 C      1.79691026596100    2.78270483584100    0.53135521810000
 H      0.46918163700800    2.79280763497100    2.18505198861300
 H      1.93558825106700    2.96157757720800   -0.52948138311500
 H      2.64399557131300    2.38211742174900    1.07746381808400
 H     -0.24102479773800    3.37140894614500    0.57904237212800
 H     -0.00585758716800    1.89508684121400   -1.71902629084900
 H     -0.36236323727100    2.53442992818100   -1.83801709854400
