# Supplementary material for: Mining hydroformylation in complex reaction network via graph theory
Source: RSC Adv. 2021 Jul 1;11(38):23235–40. doi: 10.1039/d1ra03395f (PMC9036754; doi:10.1039/d1ra03395f)
Supplement: RA-011-D1RA03395F-s2373 [file RA-011-D1RA03395F-s2373.xyz]

18
eq875          -678.445431159237   -678.445431159237
Co     -0.23827517775200   -0.52719387625600   -0.32490085023500
 H      0.68333964890600   -0.73650784334500    2.26587357800900
 C      1.05813120651600    0.22670199717100   -1.22996264671400
 O      1.92052587202300    0.74200675276600   -1.81975544665600
 C     -0.09164584037100    0.90965614196500    0.97802343102400
 O      0.09330674999700    2.10159465742500    1.09019569416400
 C      0.05306881307100   -2.22426654174400   -0.86999254363900
 O      0.21440995166000   -3.32554416930200   -1.20426495642800
 C     -0.17097592513400   -0.35016428034100    1.71340635746500
 O     -1.19362803883200   -1.10816284602700    1.37699138610800
 C     -2.00786235656100    0.65747336029200   -0.80071731248300
 C     -2.09298352567600   -0.55635031798300   -1.45894077774800
 H     -1.64247829579800    1.54968613643000   -1.29460332529500
 H     -2.65414651764200   -1.36991651737000   -1.01659476061300
 H     -1.80318151118000   -0.65119809247500   -2.49794218465900
 H     -2.52214362760200    0.79308937352500    0.14303920617800
 H     -0.70929230380900    1.40504393725300   -3.25373834435800
 H     -0.40866522690000    0.78859712768100   -3.53584930883400
