# Supplementary material for: Mining hydroformylation in complex reaction network via graph theory
Source: RSC Adv. 2021 Jul 1;11(38):23235–40. doi: 10.1039/d1ra03395f (PMC9036754; doi:10.1039/d1ra03395f)
Supplement: RA-011-D1RA03395F-s2374 [file RA-011-D1RA03395F-s2374.xyz]

18
eq876          -678.445494402130   -678.445494402130
Co     -0.22994398103700   -0.53430130229100   -0.32166198309200
 H      0.66293228947100   -0.75288188156700    2.27780754578900
 C      1.07281546775900    0.22922906566400   -1.20676028292700
 O      1.93627189628500    0.75255536892800   -1.78892634946500
 C     -0.10672093542700    0.89661231333300    0.99063264225500
 O      0.07005270436000    2.08871214921800    1.11212416643400
 C      0.07170240623600   -2.22735771675500   -0.87433996716200
 O      0.23935367957700   -3.32597533748900   -1.21394040691100
 C     -0.18712038475200   -0.36809095346200    1.71772681396600
 O     -1.20187492022600   -1.12948090955900    1.36608666360700
 C     -2.00003482719400    0.64673536267400   -0.81222634184900
 C     -2.07093252616500   -0.56295986105000   -1.48004756217100
 H     -1.62893517644500    1.54241790885300   -1.29470167533000
 H     -2.63513270315700   -1.38171729242500   -1.05125988904200
 H     -1.76344941164000   -0.65048783047200   -2.51459770035700
 H     -2.52751181762000    0.77212458573300    0.12563589520200
 H     -0.28141961023400    0.99441443370400   -3.33640512502200
 H     -0.93254825489200    1.33499689665400   -3.43487924863400
