# Supplementary material for: Mining hydroformylation in complex reaction network via graph theory
Source: RSC Adv. 2021 Jul 1;11(38):23235–40. doi: 10.1039/d1ra03395f (PMC9036754; doi:10.1039/d1ra03395f)
Supplement: RA-011-D1RA03395F-s2375 [file RA-011-D1RA03395F-s2375.xyz]

18
eq877          -678.458483122710   -678.458483122710
Co     -1.18035644503000   -0.54175908472100    0.28614616961500
 H      0.11038616199600   -0.89148803541500    0.78715870964900
 C     -0.61026392969700   -0.76052726301900   -1.41822028605500
 O     -0.11644799144400   -0.88533582167400   -2.46022963387000
 C     -1.83149863035500   -2.20146373078200    0.63636090642000
 O     -2.15715436085000   -3.25845332822700    0.98926858399800
 C     -0.52298679373700    1.28923507621700    0.27903035901300
 O      0.17721838722400    1.84414575192200   -0.82591213328500
 C      0.21001787424000    1.52181781684400    1.56831414157200
 O      1.31234890246100    2.06816329845600    1.67330257518600
 C     -1.52011379323500   -0.14632410029100    2.17814501760100
 C     -0.56600627797500    0.91652209895500    2.72564901418500
 H     -2.55251936241600    0.22447291498900    2.04808122811200
 H      0.15316973007200    0.47504647207200    3.41661011152700
 H     -1.08507402340400    1.71738401718900    3.26124120052700
 H     -1.55379904365200   -1.01865526134400    2.82997701977000
 H     -1.55212174265300    1.70301175699700    0.38058134514000
 H     -0.40806546778600    1.98725329769300   -1.58747078174000
