# Supplementary material for: Mining hydroformylation in complex reaction network via graph theory
Source: RSC Adv. 2021 Jul 1;11(38):23235–40. doi: 10.1039/d1ra03395f (PMC9036754; doi:10.1039/d1ra03395f)
Supplement: RA-011-D1RA03395F-s2376 [file RA-011-D1RA03395F-s2376.xyz]

18
eq878          -678.461907168782   -678.461907168782
Co     -0.48259436847100    0.76341205679500    0.72652070739600
 H     -1.64894557080900    1.29250524609200    2.09659875635500
 C      0.80855514840000    1.93830813519400    0.46020989136200
 O      1.65149786052400    2.69324090836100    0.16617274950800
 C     -1.19605813554900   -0.40198648364100   -0.38997278684300
 O     -1.61207810852100   -1.11569367923200   -1.21742504894500
 C      0.40829450195400   -0.37983092946400    1.76201172508200
 O      0.99093008118800   -1.12831478585400    2.43655398664600
 C      1.88547759035700   -0.31658624443400   -1.89747804233700
 O      2.05602558259400   -0.84513058854500   -0.87939321488500
 C     -1.74411138488900    2.09424955443000    0.02804650925100
 C     -2.25441412334300    2.02134124613900    1.45599417273500
 H     -2.43827293323100    1.74334691453300   -0.73041642572600
 H     -2.15633373080300    2.96960068012400    1.98130053487000
 H     -3.27190141766800    1.63994936647000    1.51627911382000
 H     -1.31698494561400    3.04965538507000   -0.26373846683500
 H     -0.26958493219400    1.81654959209400   -2.78189999067600
 H     -0.36422761545400    1.67460520330100   -2.05962355524400
