# Supplementary material for: Mining hydroformylation in complex reaction network via graph theory
Source: RSC Adv. 2021 Jul 1;11(38):23235–40. doi: 10.1039/d1ra03395f (PMC9036754; doi:10.1039/d1ra03395f)
Supplement: RA-011-D1RA03395F-s2377 [file RA-011-D1RA03395F-s2377.xyz]

18
eq879          -678.523576606421   -678.523576606421
Co      0.50246138741900   -0.66506649555100    0.21120371495400
 H      1.73600909781200   -1.46198638286600    0.18664728750500
 C      0.38535195706100   -1.06885808194900   -1.53673585281600
 O      0.34649486828000   -1.31448468504400   -2.67678601102000
 C      1.61866383538800    0.66374250972100    0.64549367089400
 O      2.37584375624200    1.51284224741100    0.92552760815700
 C     -0.02588900923800   -1.83445816507800    1.44619893930900
 O     -0.33727660611700   -2.60231969194100    2.27262845058600
 C     -1.44547798518400    1.19950752354400    1.14600418720500
 O     -1.12657575701800    0.49002547970700    0.17194042748100
 C     -0.77235007124800    3.42821358551200    0.62213623298700
 C     -2.01894569295700    2.55421342203900    0.93696984055500
 H     -0.30345760194700    3.07473758194500   -0.29895342886000
 H     -2.53242397987400    2.91196992057400    1.82804394838500
 H     -2.69232204649800    2.55006149029500    0.07988643517000
 H     -1.06588491972200    4.46923361430600    0.49849529766600
 H     -0.03095676502300    3.36850228203600    1.42424095422300
 H     -1.14848151607400    0.89403183483200    2.15802252883200
