# Supplementary material for: Mining hydroformylation in complex reaction network via graph theory
Source: RSC Adv. 2021 Jul 1;11(38):23235–40. doi: 10.1039/d1ra03395f (PMC9036754; doi:10.1039/d1ra03395f)
Supplement: RA-011-D1RA03395F-s2378 [file RA-011-D1RA03395F-s2378.xyz]

18
eq88           -678.440780814481   -678.440780814481
Co      0.31903754492700   -0.25316966277000   -0.44422838688300
 H      0.27074188662500    0.01343393422000   -1.91069604348200
 C      0.23692605787600   -0.32981653910200    1.32531692981900
 O      0.18303482611600   -0.37767101780800    2.48960468386000
 C      1.30515715390600    1.19416694357900   -0.61672202725000
 O      1.89949745267300    2.18500020129500   -0.79671132197800
 C     -1.38877981803400   -0.52151789145900   -0.79361653646300
 O     -2.51275637914100   -0.65189573433300   -1.08455622460300
 C      3.46438480543100   -0.25973708666400    1.83897349850300
 O      3.29896660269200    0.88145782648200    1.94687562291500
 C      1.27101911077500   -1.93470736068900   -1.56033026661000
 C      1.47476448819500   -2.15965571013200   -0.21716570890500
 H      0.45260397700000   -2.41035571810700   -2.08441909844900
 H      2.40302316350800   -1.87296602089100    0.26127728205100
 H      0.81754757181000   -2.81797852782000    0.33761951955700
 H      2.03897610218400   -1.47334271263800   -2.16681227994100
 H      3.49309638986300   -0.12649350354700   -1.07338978824300
 H      4.00155483245800   -0.66690675214700   -1.05296880749100
