# Supplementary material for: Mining hydroformylation in complex reaction network via graph theory
Source: RSC Adv. 2021 Jul 1;11(38):23235–40. doi: 10.1039/d1ra03395f (PMC9036754; doi:10.1039/d1ra03395f)
Supplement: RA-011-D1RA03395F-s2379 [file RA-011-D1RA03395F-s2379.xyz]

18
eq880          -678.529665096608   -678.529665096608
Co      0.75336377456400   -0.62815902025500    0.25422442833600
 H      1.58854039671100   -1.80922941946600   -0.00969944921100
 C      0.24660204697300   -0.80209541761100   -1.45306757676600
 O     -0.06978034394200   -0.92801617820900   -2.57178206884300
 C      2.31142974980300    0.21213040514400    0.56441431730600
 O      3.32810929911500    0.75234059123200    0.75960392323800
 C      0.04646149043500   -1.65927371616700    1.52053042838400
 O     -0.39421049047700   -2.36386591019000    2.34670226335700
 C     -1.44510957175500    1.16940818809700    1.01040557301700
 O     -0.29545322082900    0.99247931465600    0.57441448179200
 C     -1.02188573187700    3.58609368843400    0.57564426282600
 C     -2.00752291025000    2.54547073450800    1.10694065373900
 H     -0.78451679732100    3.38346644877600   -0.47082927938500
 H     -2.26435668681200    2.72436137713700    2.15787128902400
 H     -2.95562657462600    2.55796331723200    0.55707100353800
 H     -1.43919016847500    4.58878255453600    0.66044007579900
 H     -0.08349937396700    3.53875192355500    1.13177768481700
 H     -2.04857193596800    0.30929910808800    1.32630222026200
