# Supplementary material for: Mining hydroformylation in complex reaction network via graph theory
Source: RSC Adv. 2021 Jul 1;11(38):23235–40. doi: 10.1039/d1ra03395f (PMC9036754; doi:10.1039/d1ra03395f)
Supplement: RA-011-D1RA03395F-s2380 [file RA-011-D1RA03395F-s2380.xyz]

18
eq881          -678.467273427759   -678.467273427759
Co      0.12622493735000   -0.59750894440600   -0.99561015519700
 H      0.80613868368200    1.09742381073400    1.03541814976500
 C      1.94269520413400   -0.78979059727200   -0.67858817917500
 O      3.06028861929300   -0.93304038108200   -0.41656507541600
 C     -1.29569832404700    1.36542793251700    0.35284618243400
 O     -1.29026297516700    2.60449351030000    0.41419981100200
 C     -0.19047412868100   -2.18003312167800   -1.76199591942400
 O     -0.48294456122900   -3.19785912483100   -2.24139948706800
 C     -0.07697450995400    0.55582390917900    0.69113035377200
 O     -0.21466698684600   -0.73288686242500    0.94102463681300
 C     -2.41625998525800    0.49438495055100   -0.14883419490600
 C     -1.85573065092400   -0.36974180513300   -1.28906416197100
 H     -3.25208960927400    1.11130156183900   -0.47921133221400
 H     -2.38935477395900   -1.31842729113600   -1.33670770731600
 H     -1.94119529979600    0.13300499486000   -2.25483324959200
 H     -2.74187052235900   -0.15119991767500    0.66937593127500
 H      0.37440835608800    0.34224509504100   -2.41161831042800
 H      0.32527042185000    0.89092728029900   -1.82930009708600
