# Supplementary material for: Mining hydroformylation in complex reaction network via graph theory
Source: RSC Adv. 2021 Jul 1;11(38):23235–40. doi: 10.1039/d1ra03395f (PMC9036754; doi:10.1039/d1ra03395f)
Supplement: RA-011-D1RA03395F-s2381 [file RA-011-D1RA03395F-s2381.xyz]

18
eq882          -678.458433005070   -678.458433005070
Co      0.19114752288000   -0.63880655938400   -1.09255236304900
 H      0.64884617302900    1.49821010182500    1.04376782196700
 C      2.01962286738400   -0.90515334792700   -0.97539249918300
 O      3.15887903776500   -1.08616399767700   -0.92653213607100
 C     -1.45576070776000    1.36419850629900    0.39403114605200
 O     -1.77238247486800    2.49236903763200    0.78311249040700
 C     -0.40633766032200   -2.24074856664700   -1.41071998357700
 O     -0.83967821189100   -3.29160432261800   -1.64332139849100
 C     -0.02304057725500    0.84131485160700    0.48576167483400
 O      0.01582492879800   -0.50114831677000    0.84017345710500
 C     -2.37015521470800    0.35135032931400   -0.24675398309400
 C     -1.71671937208000   -0.16684396385500   -1.53141614743200
 H     -3.33390751078000    0.81684974283100   -0.46032827893000
 H     -2.31432224204200   -0.95560577399400   -1.98546193856900
 H     -1.58196536405200    0.62559915189700   -2.26994752938800
 H     -2.51680516437000   -0.47247580327900    0.45619145854300
 H      0.39054688045200   -0.42285394821000   -2.54285829266700
 H      0.39371098473000    1.01605787864500   -0.65748630318300
