# Supplementary material for: Mining hydroformylation in complex reaction network via graph theory
Source: RSC Adv. 2021 Jul 1;11(38):23235–40. doi: 10.1039/d1ra03395f (PMC9036754; doi:10.1039/d1ra03395f)
Supplement: RA-011-D1RA03395F-s2382 [file RA-011-D1RA03395F-s2382.xyz]

18
eq883          -678.469608712992   -678.469608712992
Co      0.45110493900600    0.39392196102000   -0.48409905506200
 H     -2.63504238457600    0.95802455569500   -0.38223038617600
 C      1.24465045240900    0.63753799260900    1.11072807828700
 O      1.68097145776300    0.78928928601200    2.17662119164300
 C     -0.90437629002700    1.35632936608600   -1.66096184937600
 O     -0.37078282607400    2.18754927403700   -0.78663781192400
 C      0.21559728167400   -1.30313762386200   -0.91604768723800
 O      0.00907191309900   -2.42100841854300   -1.16589976790600
 C     -2.23494807712000    0.74294780098000   -1.38566683807000
 O     -2.83652342180900    0.04725079563500   -2.21513432167700
 C      1.92685422761400    0.31607645042100   -2.20727376326200
 C      2.29852589385400    1.32808089881200   -1.35762743361100
 H      2.43371019544600   -0.64075279050300   -2.17966072482400
 H      1.89384681647000    2.32653358670400   -1.46137690762200
 H      3.11160857091200    1.18537801960400   -0.65725964073100
 H      1.27373930816600    0.49189365870900   -3.05076815554100
 H     -0.59741055565700    1.38686726156800   -2.70820264172900
 H     -0.65657783862500    0.06349400156600    0.42175551520000
