# Supplementary material for: Mining hydroformylation in complex reaction network via graph theory
Source: RSC Adv. 2021 Jul 1;11(38):23235–40. doi: 10.1039/d1ra03395f (PMC9036754; doi:10.1039/d1ra03395f)
Supplement: RA-011-D1RA03395F-s2383 [file RA-011-D1RA03395F-s2383.xyz]

18
eq884          -678.446246903196   -678.446246903196
Co      0.09040108669300    0.87304160714400    0.06937887453800
 H     -0.41643693488500   -1.82857256319600    0.15977812300000
 C      0.57598228018400    1.27471671986500   -1.56964491984000
 O      0.93207895203100    1.56700369907500   -2.63868873721700
 C     -1.63822990835300    1.40510020610300   -0.02432473342100
 O     -2.75471735395100    1.72596799449900   -0.02504263605200
 C      1.41776239209200   -0.56760523110800    0.10169928138500
 O      2.53959560766300   -0.85064793768000   -0.25270281025400
 C      0.17851301701900   -1.07274176721100    0.66644781589900
 O     -0.31001014687900   -0.32385955637500    1.64230625813800
 C      1.68495447809600    1.86261037096300    1.17497790171400
 C      0.56350134620600    2.67404129015400    1.18695387605800
 H      2.48752865407600    2.01851457745700    0.46468176468100
 H     -0.11035190930800    2.65871528666000    2.03433326404000
 H      0.45761413698700    3.48702760759200    0.47891484765500
 H      1.89247571548100    1.21342139867900    2.01735541768800
 H      0.36369945752500    1.32431107728300    3.94275973881700
 H      0.15534232830700    0.82088876439300    3.43470374464100
