# Supplementary material for: Mining hydroformylation in complex reaction network via graph theory
Source: RSC Adv. 2021 Jul 1;11(38):23235–40. doi: 10.1039/d1ra03395f (PMC9036754; doi:10.1039/d1ra03395f)
Supplement: RA-011-D1RA03395F-s2384 [file RA-011-D1RA03395F-s2384.xyz]

18
eq885          -678.498513873339   -678.498513873339
Co      0.28527830247900    0.31833354823400   -1.45157963941200
 H     -0.19663264344700   -0.29234927741400    0.99738152925500
 C     -1.20566249929300    0.67167519097100   -2.20339387411400
 O     -2.24388764347800    0.97554508345200   -2.65628867207000
 C      0.54272977558400   -1.38168006531100   -1.90030834755900
 O      0.66215942761400   -2.51878071703200   -2.14082704923500
 C      1.83173250664100    0.59270840586400    0.89982513190700
 O      1.82155466207700    0.51609833837300   -0.34769727374000
 C      0.59175130768900    0.11970675405200    1.64815992493700
 O      0.49218030424900    0.22543711864500    2.87029301409100
 C      2.90827729976900    1.30500113398500    1.62860461003700
 C      2.45527345682800    2.79032024481000    1.63077622136100
 H      3.85056029086500    1.19525390255100    1.09346109267000
 H      1.50276884251800    2.90197175525600    2.15436275630900
 H      3.20219967345400    3.40098765115500    2.13490817138400
 H      2.99522488593900    0.93643072420300    2.64952942264000
 H     -0.12215640558100    1.71768774692900   -0.99495714094100
 H      2.33263505215400    3.14502708610000    0.60493108962400
