# Supplementary material for: Mining hydroformylation in complex reaction network via graph theory
Source: RSC Adv. 2021 Jul 1;11(38):23235–40. doi: 10.1039/d1ra03395f (PMC9036754; doi:10.1039/d1ra03395f)
Supplement: RA-011-D1RA03395F-s2385 [file RA-011-D1RA03395F-s2385.xyz]

18
eq886          -678.386011167671   -678.386011167671
Co     -1.29763793705200    0.23097785258700    1.01444755307200
 H     -1.87546748554100   -0.29464866200400    2.30639012041700
 C     -0.78052741006300    1.03202786363100   -0.52168106729100
 O     -0.42095744416400    1.54618749353500   -1.49869191269100
 C     -3.09225171150900    0.83820307290800    0.92623095912800
 O     -4.18109668976800    0.55139722864700    0.46706106346700
 C     -1.42974459013600   -1.49533551424400    0.51409941731600
 O     -1.61561285994200   -2.61338948566400    0.26204480206100
 C     -2.24729544144500    1.72174030157300    1.67649548175700
 O     -2.18340902352700    2.76034383277300    2.31940946987800
 C      0.78015661393200   -0.25537658346900    1.71261647856400
 C      0.38147419465700    0.96118232063200    2.22201442588900
 H      0.67391088591800   -1.16019337293600    2.29742377741400
 H      0.65535312689600    1.89121117116400    1.73969394245700
 H     -0.04598853575900    1.04195836326800    3.21189858392300
 H      1.37943697209400   -0.31299016119300    0.81303337873500
 H      0.86455503463200   -1.02684429485500   -1.66916732573400
 H      0.74183549451300   -1.37340555063100   -1.02528560052100
