# Supplementary material for: Mining hydroformylation in complex reaction network via graph theory
Source: RSC Adv. 2021 Jul 1;11(38):23235–40. doi: 10.1039/d1ra03395f (PMC9036754; doi:10.1039/d1ra03395f)
Supplement: RA-011-D1RA03395F-s2386 [file RA-011-D1RA03395F-s2386.xyz]

18
eq887          -678.422908292339   -678.422908292339
Co      0.60496835779500   -0.57055098865000    0.54493081658800
 H     -0.32955004452400   -0.44692818482000   -0.60343005247800
 C      1.02685833507200    0.95795988850200   -0.22916857908300
 O      1.24215643373300    1.94215263264600   -0.81410428455300
 C      0.31001001630800   -2.22648935756600    0.05428518750600
 O      0.03748596586100   -3.28768067080900   -0.35488295930900
 C      1.93700337140300   -0.77434807806400    1.72035261109000
 O      2.81421846018300   -0.92116440538100    2.47021191598300
 C     -2.81682176623900    0.47886797377500    0.04066845026600
 O     -2.18048161783400    1.50131834701300    0.26231938081700
 C     -2.80253472575400   -0.99766941344500   -0.09692971676100
 C     -4.12792072357200   -0.14559848814000   -0.23384979208400
 H     -2.66945545750300   -1.60716471870200    0.78980330169100
 H     -4.55186581945000   -0.04884527277300   -1.22538565097400
 H     -4.84803793469900   -0.20647906357100    0.57276796527800
 H     -2.39205430357500   -1.43464954767100   -0.99922779244200
 H     -0.68946065918300   -0.48549299328400    1.82816699138700
 H     -0.64025697326200    0.26033164211600    1.59999174017300
