# Supplementary material for: Mining hydroformylation in complex reaction network via graph theory
Source: RSC Adv. 2021 Jul 1;11(38):23235–40. doi: 10.1039/d1ra03395f (PMC9036754; doi:10.1039/d1ra03395f)
Supplement: RA-011-D1RA03395F-s2387 [file RA-011-D1RA03395F-s2387.xyz]

18
eq888          -678.444934137464   -678.444934137464
Co     -0.09432830971800   -0.51327854897200   -0.68431505155600
 H      0.85350740984100   -0.28822759805500    3.10692238249300
 C     -1.32330282862000   -1.69713257404100   -0.06187961170800
 O     -2.17300775457000   -2.44008201133600    0.21278113685900
 C     -1.10623903844400    0.22646384087600   -1.91948403600800
 O     -1.71252629954100    0.78537748098000   -2.74785725863300
 C      0.47085833966300   -0.80662673737400    2.21644006174900
 O     -0.00672378612000   -1.94543707347900    2.27452522183500
 C      0.58846815469100   -0.03764609264300    0.91970773756300
 O      1.46099258154700    0.97054100586000    1.17729066007000
 C      0.82074179648400   -1.88025862605900   -2.02344095866200
 C      1.53356366869700   -1.86323816326000   -0.81933904300700
 H      1.17592576912400   -1.31016815181800   -2.87173218194400
 H      1.37197235061700   -2.63084932351700   -0.07187572961500
 H      2.44897391965400   -1.29098181296500   -0.73451392957500
 H      0.11493785090900   -2.67411940510400   -2.23293299535400
 H      1.58891841715600    1.51823112294400    0.38195187079700
 H      0.77905343173800    0.56994283034800   -1.21455091596500
