# Supplementary material for: Mining hydroformylation in complex reaction network via graph theory
Source: RSC Adv. 2021 Jul 1;11(38):23235–40. doi: 10.1039/d1ra03395f (PMC9036754; doi:10.1039/d1ra03395f)
Supplement: RA-011-D1RA03395F-s2388 [file RA-011-D1RA03395F-s2388.xyz]

18
eq889          -678.467552304811   -678.467552304811
Co      0.60834605055000   -0.28953382394400    1.18507015637600
 H      0.40597974771100   -0.25128222714700    2.65339072714000
 C      0.90136345181100   -0.36236420574300   -0.58552422623200
 O      1.11989715090900   -0.42013177876300   -1.72466240133600
 C      2.23083475229200    0.27534612859400    1.65859417342000
 O      3.26224368333700    0.69903247314000    1.99675846407300
 C      0.07593360796800   -1.97471040727300    1.42208556093200
 O     -0.29684871239400   -3.05995905045000    1.62140936214800
 C     -0.64532194832400    0.98830365753400    1.26341107804800
 O     -1.43539149450600    1.83487218178200    1.38610373711700
 C      1.52042465087700    2.77889311679400   -0.33198275392300
 C      0.51130992161100    2.82711476170900   -1.21392112377700
 H      2.47835496928900    2.33695128917400   -0.58639291906800
 H     -0.45093656702100    3.25035099694000   -0.94733743532000
 H      0.61487189347500    2.42056515229300   -2.21409353256100
 H      1.41143727898200    3.15996921154100    0.67799165004800
 H     -1.44402968622400    0.98074697769300   -1.55095943727300
 H     -1.77037124764400    0.38239752710400   -1.25800256016500
