# Supplementary material for: Mining hydroformylation in complex reaction network via graph theory
Source: RSC Adv. 2021 Jul 1;11(38):23235–40. doi: 10.1039/d1ra03395f (PMC9036754; doi:10.1039/d1ra03395f)
Supplement: RA-011-D1RA03395F-s2389 [file RA-011-D1RA03395F-s2389.xyz]

18
eq89           -678.447125710228   -678.447125710228
Co      1.11651477127000    0.15989500366000   -0.59876833425800
 H      1.11650505042500    0.50953806179400   -2.03942232427700
 C      1.04488186981800   -0.31460971124600    1.13413987993000
 O      0.99139029775900   -0.62503159733300    2.25331953254800
 C      1.38716370595100   -1.42672380677400   -1.32493714119700
 O      1.57519975325500   -2.43909777006700   -1.87443285439200
 C     -0.41357582579400    1.03480068333600   -0.72076127460500
 O     -1.40581298972600    1.62970094372700   -0.87371335472600
 C     -0.69772720526500   -0.35674212378300   -3.77937369165800
 O     -1.33894053723200   -1.03126838973100   -3.08777397943900
 C      2.34119117219500    1.87386112846500   -0.33659208501000
 C      3.14850999735700    0.76887578191700   -0.60790587082600
 H      2.07372097205800    2.56306558779900   -1.12711021763200
 H      3.65127610031700    0.23825994379700    0.19106800363400
 H      3.51546403111000    0.59352861938300   -1.61091710604900
 H      2.19889261832800    2.22359531528800    0.67838454273500
 H     -1.66537373411200   -1.89038388460500    0.13732419254900
 H     -1.09703625596400   -1.54357499864700   -0.19217552666400
