# Supplementary material for: Mining hydroformylation in complex reaction network via graph theory
Source: RSC Adv. 2021 Jul 1;11(38):23235–40. doi: 10.1039/d1ra03395f (PMC9036754; doi:10.1039/d1ra03395f)
Supplement: RA-011-D1RA03395F-s2390 [file RA-011-D1RA03395F-s2390.xyz]

18
eq890          -678.513055731666   -678.513055731666
Co     -1.17481076903200   -0.62699474969000   -2.00662135671100
 H     -0.09504691872600    2.76330333802500    0.16428095204600
 C     -0.96119285275800   -0.46698350042600   -0.16505797045000
 O     -1.23461201246600   -1.29909826926300    0.69211351670200
 C     -0.59103681626100    2.07653745787500   -1.75642667311900
 O     -1.21972597297900    1.19781675480800   -2.38792129748900
 C     -0.71409009935600   -2.30934693487600   -1.92689188679700
 O     -0.26205454405300   -3.38479030368700   -1.84870784708900
 C      0.03956112942700    1.84679353908200   -0.41487581022400
 O     -0.55700227999300    0.81595469323800    0.37287028384600
 C      1.56389510856600    1.62840640352200   -0.60456843080300
 C      1.92384441850600    0.36108078645900   -1.38291830160400
 H      1.98979640925800    2.51232383819200   -1.09064294216900
 H      1.55395155905900   -0.52831785502800   -0.87005557425900
 H      3.00788836873700    0.27606406310300   -1.46966609674200
 H      1.97869789315300    1.57034012207800    0.40319295336000
 H     -0.44411856241100    3.05167825589200   -2.22561833332600
 H      1.50007560375100    0.36150843736400   -2.39222738511400
