# Supplementary material for: Mining hydroformylation in complex reaction network via graph theory
Source: RSC Adv. 2021 Jul 1;11(38):23235–40. doi: 10.1039/d1ra03395f (PMC9036754; doi:10.1039/d1ra03395f)
Supplement: RA-011-D1RA03395F-s2391 [file RA-011-D1RA03395F-s2391.xyz]

18
eq891          -678.491685016863   -678.491685016863
Co     -0.70214842797200   -2.06851441064400    0.22648883652800
 H     -1.20839237477700    0.71682411285100   -1.50879365873400
 C      0.11699788918500   -1.49034707693500   -1.21005036885300
 O      0.56395985029700   -2.67748031825100   -1.27405702369000
 C      0.05536800798300    1.62758382268900   -2.98519156979700
 O     -0.19570314368800    2.83382169442000   -3.03151121561200
 C     -1.62532938991500   -0.78392910444000    0.87854132271100
 O     -2.20568226724400    0.18225317150800    1.21454642663100
 C     -0.13970155985800    0.81124781860600   -1.72533896466100
 O      0.38981488925100   -0.51986101774000   -2.07079629662300
 C      0.60304181879400    1.40625413940900   -0.52930764993400
 C      2.12099091092800    1.37005385388800   -0.71861516101800
 H      0.24720054458600    2.43264326574200   -0.41478114168100
 H      2.46980247801800    0.34338045479200   -0.85135247308000
 H      2.61474039077100    1.79178322659400    0.15709782642300
 H      0.32846519917100    0.85769799845000    0.37263359387800
 H      0.44747479221000    1.06378344424000   -3.84390538275000
 H      2.42312005457400    1.94908100143600   -1.59534929956600
