# Supplementary material for: Mining hydroformylation in complex reaction network via graph theory
Source: RSC Adv. 2021 Jul 1;11(38):23235–40. doi: 10.1039/d1ra03395f (PMC9036754; doi:10.1039/d1ra03395f)
Supplement: RA-011-D1RA03395F-s2392 [file RA-011-D1RA03395F-s2392.xyz]

18
eq892          -678.527611809808   -678.527611809808
Co     -0.79632297202100   -1.68041401149400   -1.20597566252400
 H      2.82377542757500   -0.67015017067300   -1.85286642083800
 C     -1.88144098793900   -1.57124464057500   -2.59676094720300
 O     -2.63018871757500   -1.48766540023000   -3.49347401951400
 C      1.61411988298900    0.77023803314100   -0.77630096231800
 O      2.50843401419700    1.55363565004800   -0.45154930484300
 C     -1.92561101985800   -2.26339075653000   -0.06826727507300
 O     -2.64081066970600   -2.65453782135800    0.77534501266500
 C      1.88963797335800   -0.63205506633400   -1.29097696191800
 O      0.76743203843000   -1.03034372559900   -2.14980961963200
 C      1.83274985275800   -1.64578390202600   -0.15635231166200
 C      0.39031584343600   -1.71001765965100    0.38027683752900
 H      2.54800704319000   -1.35641418715300    0.62067441047000
 H      0.29240516222000   -2.56142425476100    1.05707605785200
 H      0.14961413966700   -0.80656291406900    0.95977626037000
 H      2.13355650721100   -2.61651660430700   -0.55639086770200
 H      0.54316476776300    1.02080784067100   -0.68837223088600
 H      0.78342620528700   -0.66518116539100   -3.04522575012100
