# Supplementary material for: Mining hydroformylation in complex reaction network via graph theory
Source: RSC Adv. 2021 Jul 1;11(38):23235–40. doi: 10.1039/d1ra03395f (PMC9036754; doi:10.1039/d1ra03395f)
Supplement: RA-011-D1RA03395F-s2393 [file RA-011-D1RA03395F-s2393.xyz]

18
eq893          -678.500189375891   -678.500189375891
Co      1.02239517997600    0.57191907824300    0.91742861316900
 H     -3.00305083123400    2.27340445870200    1.10126960671200
 C      0.83353629723200   -1.17758201542300    0.53641266227800
 O      0.78548685934900   -2.31943544836000    0.31477838533500
 C      0.82908391241400    1.21589833510700    2.56985305989500
 O      0.75241039746500    1.63903609750900    3.65648436145100
 C      1.96418992607500    1.53739678553800   -0.26755181044900
 O      2.64351234408100    2.13987485703800   -0.99974919482500
 C     -1.99393662629300    0.44146837449200   -0.79512263259700
 O     -1.42345158099300   -0.38230796851800   -1.51619856543400
 C     -1.95979044522800    2.43462549241000    0.82184760918700
 C     -1.31488898346600    1.12949207502500    0.36446340935100
 H     -1.42927644337100    2.82643976171000    1.69103050219000
 H     -0.29851644868700    1.37507830546100   -0.02780635414800
 H     -1.29557276663400    0.40643413269300    1.18829458037500
 H     -1.91762601020800    3.18615043984800    0.03117020377600
 H      2.32261303038900    0.16601869657500    1.40667358075900
 H     -3.05233485973600    0.70599653152800   -0.95231378594500
