# Supplementary material for: Mining hydroformylation in complex reaction network via graph theory
Source: RSC Adv. 2021 Jul 1;11(38):23235–40. doi: 10.1039/d1ra03395f (PMC9036754; doi:10.1039/d1ra03395f)
Supplement: RA-011-D1RA03395F-s2394 [file RA-011-D1RA03395F-s2394.xyz]

18
eq894          -678.500547789813   -678.500547789813
Co     -0.21410104713200   -0.26899478198800    0.37843355053000
 H     -1.73671107718100    3.12545160002100    1.55004574438500
 C     -1.69791123684500   -1.05046896994300   -0.12177937084700
 O     -2.60807823665500   -1.59904189090800   -0.61537066542600
 C     -1.42277769995900    2.41408491380800    0.78287010087100
 O     -0.83446454594000    1.36654309442600    1.10515726569700
 C      1.41803736441000    0.04563717966600   -0.17450936927900
 O      2.46439696113100    0.15496447720300   -0.69111466538300
 C     -1.79852084612000    2.77146483903900   -0.64683295024200
 O     -2.64588338245200    3.66804854904600   -0.78176431780300
 C     -1.08628103434800    2.07269543002400   -1.76397348053300
 C      0.35791052278100    2.61084529645300   -1.84691470129600
 H     -1.62252816820300    2.24642075952500   -2.69513901794500
 H      0.36248721464700    3.65452651455300   -2.16376267778900
 H      0.86248741824600    2.54016605632300   -0.87915891723700
 H     -1.04580547971100    0.99693199624800   -1.56639861493500
 H      0.93131401055600    2.01713944749900   -2.55838488099200
 H      0.27111509583200   -1.62787546714900    0.04418837413300
