# Supplementary material for: Mining hydroformylation in complex reaction network via graph theory
Source: RSC Adv. 2021 Jul 1;11(38):23235–40. doi: 10.1039/d1ra03395f (PMC9036754; doi:10.1039/d1ra03395f)
Supplement: RA-011-D1RA03395F-s2395 [file RA-011-D1RA03395F-s2395.xyz]

18
eq895          -678.512271897863   -678.512271897863
Co      0.08552096124900   -0.02370833115800    1.65522469880500
 H     -0.06034955856000    2.93817109455100    0.84094420428500
 C     -1.28570163106800   -0.28758733974300    2.72532581957200
 O     -2.16783539280900   -0.38164429760400    3.48041171967800
 C      1.67406607838400    0.66027712485100    1.33385035656800
 O      2.70951323282300    1.17594463946300    1.19229683736500
 C      0.13698725726600   -1.53775877929300    0.70055507003800
 O      0.17352634380800   -2.52437381544800    0.09080463113500
 C     -0.06037402743800    1.19586249037400   -1.26425685786800
 O     -0.02604150270600    0.17131228000000   -1.95676043401900
 C     -1.02135344807600    2.92220514291600    0.31942569933200
 C     -1.22703403332000    1.58160123589800   -0.38374458512800
 H     -1.04091894720700    3.74815770370400   -0.39425241139100
 H     -1.36901249144800    0.77384511188100    0.35738146319800
 H     -2.14031904985700    1.56610524522300   -0.98492248446200
 H     -1.79884891084300    3.08676836187500    1.06679752225100
 H      0.08362621502200    1.21409701212700    2.50878889564500
 H      0.79933185597000    1.89063310989400   -1.24690591375100
