# Supplementary material for: Mining hydroformylation in complex reaction network via graph theory
Source: RSC Adv. 2021 Jul 1;11(38):23235–40. doi: 10.1039/d1ra03395f (PMC9036754; doi:10.1039/d1ra03395f)
Supplement: RA-011-D1RA03395F-s2396 [file RA-011-D1RA03395F-s2396.xyz]

18
eq896          -678.395212534842   -678.395212534842
Co      0.36209677276300    0.32402510491100   -0.36097376091200
 H     -1.36103061838700    2.46914190379500    0.15543822700900
 C     -1.28923839903600   -0.45711633618600   -0.64512534971500
 O     -1.70999233905100   -0.94591196452900   -1.70112684040900
 C     -0.39208788223400    1.95868865860200    0.12002659117400
 O      0.66460148706300    2.48716105122400    0.50982133297400
 C      1.42453849650300   -1.06082130005700    0.29124265290900
 O      0.79798845208700   -0.73789532976300    1.33077714257900
 C     -2.20091126290600   -0.55501584642400    0.59046132894900
 O     -2.16891269964600    0.25883984558900    1.51381376913700
 C      1.20794516130500    0.01367938619500   -2.24487639078200
 C      0.37116426768300    1.12818199696000   -2.27534618244400
 H      0.83725052714700   -0.95163547216500   -2.56379474280100
 H      0.79472302071600    2.12260698940400   -2.19750412232600
 H     -0.63554704761200    1.04042667305900   -2.65999344863600
 H      2.27929598380800    0.13130927083300   -2.14482750749600
 H      2.15859654799200   -1.86923169721500    0.27075940228000
 H     -2.91324833360500   -1.39349941869500    0.55971299166400
