# Supplementary material for: Mining hydroformylation in complex reaction network via graph theory
Source: RSC Adv. 2021 Jul 1;11(38):23235–40. doi: 10.1039/d1ra03395f (PMC9036754; doi:10.1039/d1ra03395f)
Supplement: RA-011-D1RA03395F-s2397 [file RA-011-D1RA03395F-s2397.xyz]

18
eq897          -678.465535313630   -678.465535313630
Co     -0.59452283149900    0.50554872795200    0.30636393642000
 H     -1.00796151341700   -0.81774072406600   -0.19667426141300
 C     -0.09123478976300    2.11714626203700    0.90986995357600
 O      0.23728197376300    3.16214043703400    1.29664645673300
 C      0.62370118715500    0.19810016934100   -0.95564406349900
 O      1.37142654882900   -0.12034941521600   -1.79177241957700
 C     -2.26585049302700    0.82054302631500   -0.21494796569900
 O     -3.36853279318600    0.90636753086900   -0.58507020665300
 C     -0.42827795139600   -0.52619336899300    1.75148739978800
 O     -0.35776759891900   -1.31080694221500    2.61116760501100
 C     -1.93023438259700   -2.92589969913300   -0.38972781893900
 C     -0.63881506210100   -3.10914503248100   -0.70776760183700
 H     -2.29264017844200   -3.08539174575500    0.61987662443900
 H     -0.26645455925700   -2.90885308930400   -1.70689250298500
 H      0.08817008487600   -3.42029870314800    0.03426849391700
 H     -2.65034041897400   -2.57496956716700   -1.12122192804100
 H     -1.56837223397900   -0.66925966051000   -2.42369170893900
 H     -1.55743929088600   -1.16570951804900   -2.97447668693300
