# Supplementary material for: Mining hydroformylation in complex reaction network via graph theory
Source: RSC Adv. 2021 Jul 1;11(38):23235–40. doi: 10.1039/d1ra03395f (PMC9036754; doi:10.1039/d1ra03395f)
Supplement: RA-011-D1RA03395F-s2398 [file RA-011-D1RA03395F-s2398.xyz]

18
eq898          -678.413283339659   -678.413283339659
Co      0.06428185262400    0.53965245298200   -0.70838683859400
 H     -2.76500177227300   -0.94734052941300    1.44027608502700
 C     -0.27016727598300    2.10995393228900    0.05552265792700
 O     -0.46759247944500    3.10914444529800    0.62502878727000
 C      1.45787770607200   -0.58465454768000   -0.56805813009300
 O      2.34796887799000   -1.31940006623100   -0.40501009714300
 C     -2.33472092043600   -0.28920970880000    0.67000850243500
 O     -3.02239989230400    0.35843194173700   -0.11771100839300
 C     -0.78451865771500   -0.25187546582900    0.73718602863800
 O     -0.26236563427900   -0.75818043490800    1.73051799472800
 C     -2.05851526213000   -2.80261384745800   -0.75890593620100
 C     -0.73397542996200   -2.87221647444000   -0.96243572601700
 H     -2.49712873548900   -3.09656009039400    0.18864198359400
 H     -0.28992801157200   -2.58991805701200   -1.91098146658800
 H     -0.05463318168700   -3.19318862330800   -0.18058507391900
 H     -2.73748199949100   -2.44856459527000   -1.52693443616900
 H     -0.92767990587400   -0.26181825742900   -2.00106354700900
 H     -1.36188358084200    0.37358661334900   -1.84531647415100
