# Supplementary material for: Mining hydroformylation in complex reaction network via graph theory
Source: RSC Adv. 2021 Jul 1;11(38):23235–40. doi: 10.1039/d1ra03395f (PMC9036754; doi:10.1039/d1ra03395f)
Supplement: RA-011-D1RA03395F-s2399 [file RA-011-D1RA03395F-s2399.xyz]

18
eq899          -678.415795750391   -678.415795750391
Co      0.99008733861000   -1.51285998923400   -0.56233747623900
 H      0.47129914496000    1.44102985618400   -0.50353070477800
 C      2.66049062926800   -1.00152699224500   -0.80911415987700
 O      3.73860325741500   -0.67920742400100   -1.12459023889200
 C     -0.59588033211300    1.22597550902000   -0.65851789567500
 O     -1.51446054486100    1.82706242040900   -0.12334827956600
 C     -0.42906851140000   -2.56860518514300   -0.93616925828500
 O     -1.28929489852400   -3.22307130565200   -1.36223817845000
 C      0.40955685143400   -0.45750273691600   -2.02654932463900
 O     -0.80397287274800    0.18914275162200   -1.53439589989800
 C      1.15450931388300    0.32732516329700   -3.09550282066000
 C      0.29033889645600   -0.88331853765100   -3.46572541129300
 H      2.22939611264700    0.23478066970700   -3.16093117780500
 H     -0.65804589219300   -0.69392230728000   -3.95059783410200
 H      0.79424413078400   -1.79396547330500   -3.75996435157400
 H      0.76738505789700    1.30770645207500   -3.34549135590000
 H      2.25552509954100    2.33593945955700   -1.41991588015400
 H      2.74827876694200    1.82821139978300   -1.19865792779900
