# Supplementary material for: Mining hydroformylation in complex reaction network via graph theory
Source: RSC Adv. 2021 Jul 1;11(38):23235–40. doi: 10.1039/d1ra03395f (PMC9036754; doi:10.1039/d1ra03395f)
Supplement: RA-011-D1RA03395F-s2400 [file RA-011-D1RA03395F-s2400.xyz]

18
eq9            -678.467754250364   -678.467754250364
Co     -0.01684509171200   -0.12369388080100    0.19489922345400
 H     -0.38675985654500   -1.03098574095300    1.30744141009600
 C      0.45850195185000    0.94675900205100   -1.16561593620300
 O      0.78218945575000    1.62102928181100   -2.05386748600500
 C     -0.22680278877600    1.08671884431800    1.49444955684600
 O     -0.35096205763000    1.81410593801500    2.39524795670900
 C     -1.48873845201300   -0.83198177342800   -0.52468588672200
 O     -2.45977003719400   -1.31801858292400   -0.94512099115100
 C      1.49687644291100   -1.05958864940000    0.29483213688000
 O      2.49130027284100   -1.65294568572800    0.42535352997300
 C      2.85845646054900    1.76528326097000    1.40795667216800
 C      3.25039173492900    1.80763743887000    0.12608585744100
 H      2.91483394861000    0.85046712698400    1.98827347337600
 H      3.17633604310700    2.71529063529300   -0.46307982760100
 H      3.63979232756800    0.92845460574300   -0.37648043800500
 H      2.44916688844700    2.63572762226300    1.90860313794400
 H      0.28588059570700    3.69563294630000    0.21075045434900
 H      0.94162008596800    3.35595808187600    0.14474686523900
