# Supplementary material for: Mining hydroformylation in complex reaction network via graph theory
Source: RSC Adv. 2021 Jul 1;11(38):23235–40. doi: 10.1039/d1ra03395f (PMC9036754; doi:10.1039/d1ra03395f)
Supplement: RA-011-D1RA03395F-s2401 [file RA-011-D1RA03395F-s2401.xyz]

18
eq90           -678.427422631415   -678.427422631415
Co      0.21945070689000    0.09524580640700   -0.63623736419600
 H      1.52388218244800   -0.49389780408800   -0.22160757697700
 C     -1.41858750896700    0.77994723507500   -0.92022471746700
 O     -2.47992367273000    1.23825384735500   -1.03907740958400
 C     -0.15987161114100   -1.61975826748500   -0.49737395932700
 O     -0.35714393130000   -2.75199429371700   -0.29433422156000
 C      0.72329454936400    1.19072700064500    0.63978457585400
 O      1.04639468977300    1.82645928544500    1.56468459821700
 C     -3.67569972596400   -1.89796359012900    0.12919014299800
 O     -3.21522104781200   -1.73510385619500   -0.92268818767200
 C     -2.16212530520300    0.23269430277600    2.16291173437900
 C     -1.40736464063800   -0.86622815537100    2.31065840774700
 H     -1.72434936422800    1.22540875134900    2.18002643339800
 H     -1.83829862743300   -1.86104138222300    2.27977533314500
 H     -0.33298092495700   -0.80227499541100    2.44584493651300
 H     -3.23370908489200    0.17031940141300    2.00960617768900
 H      1.02667914282600    0.80374987156000   -2.02905472673300
 H      0.74909772183400    0.11473788019900   -2.31384163153800
