# Supplementary material for: Mining hydroformylation in complex reaction network via graph theory
Source: RSC Adv. 2021 Jul 1;11(38):23235–40. doi: 10.1039/d1ra03395f (PMC9036754; doi:10.1039/d1ra03395f)
Supplement: RA-011-D1RA03395F-s2402 [file RA-011-D1RA03395F-s2402.xyz]

18
eq900          -678.446559132652   -678.446559132652
Co     -0.29238281113300    0.36395184317000    0.77385040128300
 H     -0.58241421298700   -0.55880212088200   -0.34293708937300
 C      0.02921724015000    1.54570212898100    2.08651264615500
 O      0.24903675818200    2.28765995398400    2.95463931350000
 C     -2.03003167638500    0.58696883547900    0.54348853029500
 O     -3.17889639838100    0.64605781845000    0.34923665633700
 C      0.90118732712700    0.87036967908500   -0.42740236077800
 O      1.67926245565200    1.11577315861000   -1.26161424547400
 C     -0.80425306624400   -2.81320651734100   -1.00821526121200
 O      0.26078686935000   -2.93852861845500   -1.45056267937600
 C      0.87779341331300   -1.18067384562600    1.63400137492200
 C     -0.45028319937300   -1.32550570027900    2.04062351316100
 H      1.27411308768700   -1.76947276135400    0.81651667655600
 H     -0.77091440994900   -0.99081753524300    3.01902300135600
 H     -1.10837535953500   -2.02361228430800    1.53700029110300
 H      1.61196599982900   -0.73075125806700    2.29031756661800
 H      0.56763168147800   -4.34975525800400    1.13834862494000
 H      0.37928742486100   -3.84617938445800    1.64902123069400
