# Supplementary material for: Mining hydroformylation in complex reaction network via graph theory
Source: RSC Adv. 2021 Jul 1;11(38):23235–40. doi: 10.1039/d1ra03395f (PMC9036754; doi:10.1039/d1ra03395f)
Supplement: RA-011-D1RA03395F-s2403 [file RA-011-D1RA03395F-s2403.xyz]

18
eq901          -678.440860252602   -678.440860252602
Co      0.02434939595600   -0.07696878704400   -0.59027255058900
 H      0.67506587834200   -0.52837044753000    0.67888677094300
 C     -1.14125234068600    0.41320463169600   -1.83768725065100
 O     -1.90702844762500    0.70780173639800   -2.66505918630700
 C      0.06978243488200    1.38043576429200    0.39848983410400
 O      0.14031587041500    2.29810687538200    1.11828015690000
 C     -0.48052888976400   -1.75349581322200   -0.45357420420800
 O     -0.80573636660300   -2.86425900098600   -0.29035086438200
 C     -2.75329025470700   -0.01276057984700    1.13056723176500
 O     -2.32875579173600   -0.46719229297500    2.10950273472700
 C      2.17779889333100   -0.26153382877100   -1.09688852859600
 C      1.52231764212500    0.18132900609500   -2.22537164933600
 H      2.39693403554600   -1.31186666376700   -0.95578150020400
 H      1.48206317158300    1.23692233026200   -2.46526471819400
 H      1.21413698916000   -0.51432463557200   -2.99603302750600
 H      2.67115769186300    0.43488275071900   -0.43104907941800
 H     -2.52936573489500    2.25739431411400   -0.28261117317500
 H     -2.20073204264000    2.84362815631900   -0.59729790274600
