# Supplementary material for: Mining hydroformylation in complex reaction network via graph theory
Source: RSC Adv. 2021 Jul 1;11(38):23235–40. doi: 10.1039/d1ra03395f (PMC9036754; doi:10.1039/d1ra03395f)
Supplement: RA-011-D1RA03395F-s2404 [file RA-011-D1RA03395F-s2404.xyz]

18
eq902          -678.441011307016   -678.441011307016
Co     -0.06211810161200    0.25277964334900   -0.87713008342300
 H      0.27823279715800   -0.24663626959800    0.48558764335800
 C     -0.81622805904200    0.92079598785300   -2.33613244753600
 O     -1.32928570695200    1.36358084237600   -3.28468698924900
 C      0.04586684652800    1.75030107727500    0.04422069993800
 O      0.11008794105100    2.70843912859600    0.70889585216000
 C     -0.97071689249100   -1.25828966207700   -0.80770258319800
 O     -1.56608805261000   -2.25695601886800   -0.70555805368500
 C     -1.69028746875200   -0.40904503740800    2.21396288462500
 O     -1.55642538235800    0.65227417718400    2.66246022913400
 C      2.03813163433600   -0.45500371590000   -0.88000575891700
 C      1.73823175115000   -0.00723455194900   -2.14968898963100
 H      1.97522408821700   -1.50675361415800   -0.63206169909600
 H      2.00258032606000    0.99652956573600   -2.45838073817200
 H      1.43031192144300   -0.70131900371700   -2.92178651671100
 H      2.54646357533200    0.18503454037000   -0.17035398642000
 H     -2.61350523753900    0.91193535668600   -0.23006729024300
 H     -3.33324384535100    1.06250106979600   -0.11308707983800
