# Supplementary material for: Mining hydroformylation in complex reaction network via graph theory
Source: RSC Adv. 2021 Jul 1;11(38):23235–40. doi: 10.1039/d1ra03395f (PMC9036754; doi:10.1039/d1ra03395f)
Supplement: RA-011-D1RA03395F-s2405 [file RA-011-D1RA03395F-s2405.xyz]

18
eq903          -678.440047536010   -678.440047536010
Co     -0.09026635358000   -0.44116932465500    0.02967991881400
 H      1.69713775887600   -0.81394365580900    2.78336746705800
 C      0.72864357663800    0.69367256697300   -1.02201602963700
 O      1.27411485850500    1.45875825959100   -1.70202827468600
 C      0.55346521890100    0.58956037921200    1.52321069046500
 O      0.76170480984400    1.80398012630600    1.57282543013500
 C     -0.35100827277900   -1.80466973057700   -1.16063892665600
 O     -0.42040560319600   -2.71693033784600   -1.87412450033700
 C      0.71568394551600   -0.31661573360500    2.73212796795400
 O     -0.19389481378600   -0.55198267415500    3.53580806714600
 C     -2.07423834241900   -0.40352864586000    0.94213925841400
 C     -1.76850110914300    0.60680902592200   -0.10317691643000
 H     -2.18635137975900   -0.00442895085200    1.94744995939200
 H     -2.26962088889800    0.50796919219400   -1.05846645136500
 H     -1.61844270301600    1.62711892494400    0.22979366817200
 H     -2.86063016966100   -1.10499522224500    0.67342792390400
 H     -1.16769127981000   -1.17554641092200    1.11888523233200
 H      1.04546736316300   -1.37108710187500    0.46969355098900
