# Supplementary material for: Mining hydroformylation in complex reaction network via graph theory
Source: RSC Adv. 2021 Jul 1;11(38):23235–40. doi: 10.1039/d1ra03395f (PMC9036754; doi:10.1039/d1ra03395f)
Supplement: RA-011-D1RA03395F-s2406 [file RA-011-D1RA03395F-s2406.xyz]

18
eq904          -678.346656621163   -678.346656621163
Co     -0.11563801602500   -0.49215931841900    2.01594229641100
 H      0.25479892939800   -0.41838969552200   -1.43752709477900
 C     -1.20816026142800    0.02959281696700    3.39144492744800
 O     -0.66119457169300    1.13022835212300    3.05479561157100
 C     -0.62274081074500   -1.72241310601800    1.07999444800200
 O     -1.18394673503400   -2.22442596619400    0.08048212336100
 C      1.19861121456400    0.05196065964700    0.76950978879600
 O      1.23488649901900    0.19901917860200   -0.48151863417500
 C     -1.53265659772400   -1.08705478943000   -1.07298138626900
 O     -0.49580578301700   -0.96146190038300   -1.89389758150300
 C     -2.96843939160100   -1.12032972346300   -1.42079878719500
 C     -2.39576770750800   -0.00374432765800   -0.49232393567700
 H     -3.58552415785300   -1.86772806440400   -0.94401962607600
 H     -2.24117982373000    0.98724950188100   -0.89659285601700
 H     -2.66731422702000   -0.03943143924700    0.55349731396500
 H     -3.21745613559700   -0.87001064715800   -2.44193444348900
 H     -1.98278909382700   -0.00345085076100    4.16050309654400
 H      2.11457758456600    0.40011862051500    1.30194427193200
