# Supplementary material for: Mining hydroformylation in complex reaction network via graph theory
Source: RSC Adv. 2021 Jul 1;11(38):23235–40. doi: 10.1039/d1ra03395f (PMC9036754; doi:10.1039/d1ra03395f)
Supplement: RA-011-D1RA03395F-s2407 [file RA-011-D1RA03395F-s2407.xyz]

18
eq905          -678.421062069825   -678.421062069825
Co      0.61920129990600    0.18696006571900    1.43472485715900
 H     -0.14053598671500    1.16894761464000    0.69385230550600
 C     -0.72347865898500    0.41569574166300    2.58915523889900
 O     -1.66588152273400    0.65258388896000    3.23622638043600
 C      1.82471520869400    1.49442805366500    1.33560116820500
 O      2.52892999343400    2.41633026674500    1.20503999221600
 C      0.18511066779200   -0.80268685070900    0.00514255001000
 O     -0.18954258299500   -1.35158937417400   -0.95291785417900
 C      0.80673001456600    1.75739776232300   -1.84738142106100
 O      0.61093422273000    2.87886545784100   -1.62721612055900
 C     -2.13245501264000    2.46366860537300    0.21332538303900
 C     -2.37142223329000    1.29336649970300   -0.39893131134900
 H     -1.67533011882800    3.29722417011800   -0.30723428619000
 H     -2.79074278710400    0.44884053105700    0.13796498851500
 H     -2.12285116493900    1.12980974696900   -1.44232684372300
 H     -2.35596147568000    2.60464512203000    1.26517575102900
 H      1.25840719999700   -0.94702838585700    2.54424131035300
 H      1.79895588664200   -0.93755092673700    1.95652214379300
