# Supplementary material for: Mining hydroformylation in complex reaction network via graph theory
Source: RSC Adv. 2021 Jul 1;11(38):23235–40. doi: 10.1039/d1ra03395f (PMC9036754; doi:10.1039/d1ra03395f)
Supplement: RA-011-D1RA03395F-s2408 [file RA-011-D1RA03395F-s2408.xyz]

18
eq906          -678.421030465782   -678.421030465782
Co      0.54115484116100    0.05814377453500    1.38391990158200
 H     -0.34349917098800    0.62907281716700    0.39342710477700
 C     -0.97315764203400    0.00125106309900    2.32887998477700
 O     -2.02472231182400    0.04603158161900    2.83386270621600
 C      1.26036150677800    1.69326770683700    1.27868592194800
 O      1.61976817272900    2.79589704420200    1.14966059924800
 C      0.70779587785500   -1.15674744801800    0.08639586845700
 O      0.73616908718400   -1.90141702391900   -0.81009597898700
 C      0.50383447047700    1.28322835958000   -2.04338491597300
 O      0.63321455347200    2.43263902114400   -1.96033471567200
 C     -1.77495575634200    2.76072414032000    0.39290985776600
 C     -2.38119088287900    1.75151028542600   -0.25163596223200
 H     -1.15981329299900    3.48482217926800   -0.12943472394900
 H     -2.96364463177100    1.00797646369600    0.28139512982300
 H     -2.29135786410100    1.62344238583800   -1.32488699978600
 H     -1.84504730869600    2.86282463831200    1.47087688405300
 H      1.32111448851600   -0.61936485117700    2.75520782366000
 H      1.89875881332700   -0.58339414862100    2.20551574641200
