# Supplementary material for: Mining hydroformylation in complex reaction network via graph theory
Source: RSC Adv. 2021 Jul 1;11(38):23235–40. doi: 10.1039/d1ra03395f (PMC9036754; doi:10.1039/d1ra03395f)
Supplement: RA-011-D1RA03395F-s2409 [file RA-011-D1RA03395F-s2409.xyz]

18
eq907          -678.468837345090   -678.468837345090
Co     -0.58039641436400   -0.14035390434500    0.05173708861000
 H     -0.87868759096100    0.65754081006300    1.75435898526300
 C     -0.74740045079000   -1.67218141884300    0.99271988310400
 O     -0.81377001363600   -2.65241724699500    1.61468354182300
 C      1.05884078007300   -0.38617613695900   -0.46895661044700
 O      2.16014993176600   -0.54504043844800   -0.82476018828100
 C     -0.40882872613400    1.52941201400300   -0.87408116615000
 O     -0.88324759716400    1.79213202026600   -1.97979828371300
 C      0.33960729388800    2.61787355335600   -0.05981911903800
 O      1.04975466435000    3.44901001912300   -0.63410394910000
 C     -1.00056795995400    1.75006068961100    1.92061745963300
 C      0.22457060059200    2.53362779596300    1.44824879001200
 H     -1.12286738682500    1.83330697987400    3.00099505015600
 H      0.21257773958800    3.55342101185600    1.83456744512900
 H      1.13734844437200    2.05914520854800    1.82552945111000
 H     -1.91883591039600    2.09536310281800    1.44179193376400
 H     -2.04420488621000   -0.31469083775500   -0.83407527775500
 H     -2.31925956695500    0.00987476739700   -0.16869080293000
