# Supplementary material for: Mining hydroformylation in complex reaction network via graph theory
Source: RSC Adv. 2021 Jul 1;11(38):23235–40. doi: 10.1039/d1ra03395f (PMC9036754; doi:10.1039/d1ra03395f)
Supplement: RA-011-D1RA03395F-s2410 [file RA-011-D1RA03395F-s2410.xyz]

18
eq908          -678.480543405761   -678.480543405761
Co     -0.08076616451200   -0.54078812552000   -0.49677850739600
 H     -0.86872327327300    1.14312357613900    1.77324650789200
 C     -0.57803024840800   -2.26264839968100   -0.59754194959100
 O     -0.92728816531800   -3.37137132499400   -0.59152032886900
 C      0.99767089413600   -0.60377430688000    0.83843817553300
 O      1.71115000474500   -0.55055465661600    1.76544461953400
 C     -0.16718272245900    1.23155647348400   -0.80078613401200
 O     -0.98710429727700    0.86201749572200   -1.68156329448500
 C      0.22986581986000    2.62718201645600   -0.40388849581600
 O      0.48825138877900    3.48186649510600   -1.25909617355200
 C     -0.83395778285600    2.23043069636000    1.85904341043300
 C      0.36032843655900    2.81376786908200    1.08576129960100
 H     -0.74469028848900    2.47662695055200    2.91692989112400
 H      0.48867050389400    3.87703039951700    1.28461269469800
 H      1.27486674382100    2.29720677725200    1.40088935127900
 H     -1.78166239822000    2.62671685990900    1.48668377096800
 H     -2.23152024246800   -0.24889119077800    0.66155936760400
 H     -2.88509525725800    0.08041038437400    0.79953002623700
