# Supplementary material for: Mining hydroformylation in complex reaction network via graph theory
Source: RSC Adv. 2021 Jul 1;11(38):23235–40. doi: 10.1039/d1ra03395f (PMC9036754; doi:10.1039/d1ra03395f)
Supplement: RA-011-D1RA03395F-s2411 [file RA-011-D1RA03395F-s2411.xyz]

18
eq909          -678.435600760719   -678.435600760719
Co     -0.74289588621100   -0.63629837788300    0.73429732970500
 H      0.07625794369800   -1.77275522811700    0.08821335671900
 C     -0.28863676625900    0.23870320730800   -0.73291297960400
 O      0.07946234543400    0.76171789950400   -1.70419748262900
 C     -2.33739712541600   -1.25935985679600    0.13731388427400
 O     -3.37906708653200   -1.60534993545600   -0.22855919849900
 C     -0.64932750829900   -1.60020489348700    2.21087200318200
 O     -0.53125912874100   -2.25743273246500    3.16225552453100
 C     -1.44047723636600    0.92499762271400    1.71058916819200
 O     -2.55393584800600    1.28825756608500    2.06600777010700
 C      0.81685890399800    0.39514636806600    1.53481983798800
 C     -0.09199094380300    1.56390906969300    1.96074698230000
 H      1.26823137930900   -0.14016096684200    2.36738628178900
 H      0.00461309184300    2.42161646496800    1.28544926187400
 H      0.03513154682000    1.90939872156600    2.99072115570500
 H      1.59314628899300    0.63426626292100    0.81167555727400
 H     -2.83793824012700    1.61791320708000   -0.44841491005100
 H     -2.71404253662700    1.55868147688100   -1.17822999499600
