# Supplementary material for: Mining hydroformylation in complex reaction network via graph theory
Source: RSC Adv. 2021 Jul 1;11(38):23235–40. doi: 10.1039/d1ra03395f (PMC9036754; doi:10.1039/d1ra03395f)
Supplement: RA-011-D1RA03395F-s2412 [file RA-011-D1RA03395F-s2412.xyz]

18
eq91           -678.446520451649   -678.446520451649
Co     -0.59215466355000    0.21070951321800    0.52449311682500
 H     -0.54352986700200    1.54150611452000    1.17672857708900
 C     -0.56988131362300   -1.38808242857200   -0.29628561020500
 O     -0.52202860261500   -2.43554285161200   -0.79849503764300
 C     -2.10150455226900    0.90616449025400   -0.08973533393500
 O     -3.08610228136100    1.42522342982400   -0.43851202470200
 C      0.93440883770000    0.85633258947900   -0.07790034182000
 O      1.92320072165800    1.35365950371300   -0.44964886771200
 C      3.10228571703200   -0.65396248852100    1.87439264562100
 O      2.83488859979000   -1.45485674327000    1.07980944903100
 C     -0.05266504691600   -0.64911912095800    2.38983270694300
 C     -1.43092288868100   -0.44084161544000    2.36451990480200
 H      0.35571618939000   -1.63638896493800    2.21201421289000
 H     -1.85848530454900    0.43513169710600    2.83456944233700
 H     -2.10988679683400   -1.25680544842400    2.15078290889000
 H      0.60163202111800    0.06128143465500    2.87762226964600
 H      1.09955314141300    2.16678810498100    2.43196421849500
 H      1.77521451501600    2.03876742494800    2.71318386048800
