# Supplementary material for: Mining hydroformylation in complex reaction network via graph theory
Source: RSC Adv. 2021 Jul 1;11(38):23235–40. doi: 10.1039/d1ra03395f (PMC9036754; doi:10.1039/d1ra03395f)
Supplement: RA-011-D1RA03395F-s2413 [file RA-011-D1RA03395F-s2413.xyz]

18
eq910          -678.441082115251   -678.441082115251
Co      0.17904744534700   -0.48066233556900   -0.83372696404300
 H     -2.75507917423300    0.18375946566900   -0.25282419915400
 C      1.22095188442700    0.71149492959500   -1.62861903760700
 O      1.87380597534400    1.47440327600800   -2.21093702463800
 C      0.85762336310400    0.00202152933600    1.63141577865600
 O      1.58421058863000   -0.82276313061800    1.03039643205000
 C     -0.76818171918200   -1.95518672796500   -0.51961728475400
 O     -1.34139982651100   -2.95076855835500   -0.35379777801100
 C     -0.27231122703900    0.52978476907000    0.74057710165600
 O     -1.08974480288200    1.36201238293900    1.14571236951600
 C     -1.31219765307400    0.35102012702000   -1.85584224392300
 C     -2.68637635141700   -0.01997288318400   -1.32297996582500
 H     -1.15057458269000    0.03110932688600   -2.88544472306400
 H     -3.44034528136200    0.59811278508500   -1.82219342990100
 H     -2.93613461324200   -1.06567437320100   -1.51465136684200
 H     -1.15148861861800    1.42488900939400   -1.74415247815100
 H      0.64216723022000   -1.33990529271200   -2.01809816831400
 H      1.03353125300500    0.29087069548400    2.67505017247600
