# Supplementary material for: Mining hydroformylation in complex reaction network via graph theory
Source: RSC Adv. 2021 Jul 1;11(38):23235–40. doi: 10.1039/d1ra03395f (PMC9036754; doi:10.1039/d1ra03395f)
Supplement: RA-011-D1RA03395F-s2414 [file RA-011-D1RA03395F-s2414.xyz]

18
eq911          -678.407588591943   -678.407588591943
Co     -1.19066915802000   -0.28743924327700    0.16173566268600
 H      0.24259791777800   -0.79735592142300    0.31230336904300
 C     -0.98316576118600   -0.45846868136800   -1.65445285281500
 O     -0.82443934069700   -0.59522290815600   -2.79040270865100
 C     -1.98324437993100   -1.77963902476100    0.53163869180300
 O     -2.52545798311300   -2.76086299759500    0.83611259060400
 C      0.21599612875500    1.40647325325500    0.22507179245900
 O      0.88210120516600    1.80935830022200   -0.71821476966500
 C      0.59308086981600    1.47305655135600    1.70948155605300
 O      1.74367940256300    1.71645469101300    2.06830971307500
 C     -1.20454780979500   -0.18366127116000    2.17249459782000
 C     -0.59176137411600    1.16291760005400    2.58042079244400
 H     -2.22730785837900   -0.25604945530100    2.53827671044300
 H     -0.28508410527000    1.15103216219800    3.62612773331900
 H     -1.33630617605600    1.95551738215100    2.43993722119100
 H     -0.60153429785100   -1.00037747081400    2.56799388437000
 H     -0.97888509289600    1.31988921996000    0.07989546346500
 H     -2.63831899307900    0.16742368935100    0.08130409978300
