# Supplementary material for: Mining hydroformylation in complex reaction network via graph theory
Source: RSC Adv. 2021 Jul 1;11(38):23235–40. doi: 10.1039/d1ra03395f (PMC9036754; doi:10.1039/d1ra03395f)
Supplement: RA-011-D1RA03395F-s2415 [file RA-011-D1RA03395F-s2415.xyz]

18
eq912          -678.408625344816   -678.408625344816
Co     -1.20643943966300   -0.29195706412200    0.15282774723700
 H      0.17025318872100   -0.76211725158200    0.35769059474200
 C     -0.82918810716300   -0.55400334966700   -1.60640003494300
 O     -0.49003804840000   -0.80164514478200   -2.68510273954400
 C     -2.35398991266000   -1.52648206958700    0.46534933754200
 O     -2.92269883318900   -2.52792957250700    0.75490703192300
 C      0.19078625654400    1.65317446460300    0.21710507875900
 O      0.89448807885900    2.03812567273100   -0.70686167453400
 C      0.60253401217100    1.54314387803200    1.69150138670500
 O      1.76445154129200    1.75051862168500    2.04192112626200
 C     -1.08630917572600   -0.24640576159400    2.13938103880100
 C     -0.54472603994100    1.13123197791900    2.57050218409900
 H     -2.06804700170800   -0.39589587796600    2.59375199305800
 H     -0.21345306797500    1.10925490492000    3.60898158207300
 H     -1.33994605762200    1.88050805386400    2.47343209594500
 H     -0.42099319543500   -1.03805161431000    2.48027260636500
 H     -0.93424629773600    1.48883240333300    0.04540421028100
 H     -2.90570470665900   -0.40725639526300    0.17336998265400
