# Supplementary material for: Mining hydroformylation in complex reaction network via graph theory
Source: RSC Adv. 2021 Jul 1;11(38):23235–40. doi: 10.1039/d1ra03395f (PMC9036754; doi:10.1039/d1ra03395f)
Supplement: RA-011-D1RA03395F-s2416 [file RA-011-D1RA03395F-s2416.xyz]

18
eq913          -678.465590538178   -678.465590538178
Co      0.43888469077400    0.66472933382700   -1.42489889581000
 H     -1.81164237088500    0.88571153544000    0.81219507780200
 C      0.52146403432400   -0.36296457808400    0.10432800238600
 O      0.79062242566400   -1.54650843324500    0.20009883889700
 C     -1.19835923540100    1.70735255922400   -1.12172265813900
 O     -0.11893827347900    2.30781297475500   -0.59434959829300
 C     -0.16161254571400   -0.70090306460700   -2.42010457259400
 O     -0.55539235956700   -1.58623689560700   -3.05866652670800
 C     -2.14181292954100    0.97416874502100   -0.23775873494700
 O     -3.20688327660200    0.48485738997900   -0.63535392107400
 C      2.42116873227700    1.29918892487100   -1.12491973749400
 C      2.44105269872900    0.22875713957500   -2.00377010820500
 H      2.37218512407400    2.32162776410700   -1.47979431520800
 H      2.66034891681000   -0.77449411826700   -1.66075172106700
 H      2.45518677366000    0.39463349683800   -3.07575510517400
 H      2.64059155110500    1.17177785802100   -0.07200275831900
 H     -1.60070313828500    2.05700894986900   -2.07512791045700
 H      0.35785884457500    0.31975649485300    0.95861244477900
