# Supplementary material for: Mining hydroformylation in complex reaction network via graph theory
Source: RSC Adv. 2021 Jul 1;11(38):23235–40. doi: 10.1039/d1ra03395f (PMC9036754; doi:10.1039/d1ra03395f)
Supplement: RA-011-D1RA03395F-s2417 [file RA-011-D1RA03395F-s2417.xyz]

18
eq914          -678.459119474222   -678.459119474222
Co     -1.21916557010600    1.39487013685200    0.77055798169600
 H      0.81083670811400   -0.89310664541500    0.25934490438200
 C     -0.08931568383600    2.42220415863800   -0.00845751487200
 O      0.65622350312500    3.11155611640200   -0.58679586747300
 C     -0.30466518634300    1.08862931443200    2.26900888163300
 O      0.32741715627400    0.88024936635200    3.22345781781900
 C     -0.18617723101900   -1.36124447176400    0.22087259272300
 O     -0.74889682612200   -1.78636795335200    1.24042735628700
 C     -0.78850088952900   -1.44292147813000   -1.16741544615200
 O     -0.34731801242800   -0.34687040361400   -1.98738859850200
 C     -3.11163352051100    0.58434371531800    0.26614923533300
 C     -2.48414634237500    1.39503275854500   -0.58795099186100
 H     -4.07440047536400    0.09626014298700    0.22117681869500
 H     -0.72104850417700    0.48655226800000   -1.63887193069000
 H     -2.80221915941300    1.76672462112300   -1.54882454686100
 H     -1.87805858234400   -1.50077029601100   -1.08369966757600
 H     -2.58171556366800    0.28849256336300    1.23631227525700
 H     -0.42168154936200   -2.34796556644100   -1.65335519640500
