# Supplementary material for: Mining hydroformylation in complex reaction network via graph theory
Source: RSC Adv. 2021 Jul 1;11(38):23235–40. doi: 10.1039/d1ra03395f (PMC9036754; doi:10.1039/d1ra03395f)
Supplement: RA-011-D1RA03395F-s2418 [file RA-011-D1RA03395F-s2418.xyz]

18
eq915          -678.456466950886   -678.456466950886
Co     -1.33117257394200    1.27086269967800    0.87559251650700
 H      0.54892285297400   -0.03857016190100   -1.38775213896300
 C      0.09907015457100    2.18067128836600    0.58522396188700
 O      1.04886629718500    2.80409270936200    0.32057052462600
 C     -0.83678541639900    0.47230325875700    2.38610804646600
 O     -0.48114582597800   -0.07194996995100    3.35181530082700
 C      0.45591004744800   -0.75221628004300   -0.55062036881700
 O      1.31116337364100   -0.83794357295800    0.33819271618100
 C     -0.78739018166900   -1.62413397694100   -0.59931146831800
 O     -1.63190023416900   -1.29176358717100   -1.70976918827400
 C     -3.13284635785200    0.99830632060100   -0.20153920185000
 C     -2.17937373108400    1.80243373824200   -0.68043346363300
 H     -4.10731900316100    0.71388846427500   -0.57245679948200
 H     -2.06207814134400   -0.42944749873300   -1.55747602745700
 H     -2.13866261442400    2.37338499510100   -1.59364616447800
 H     -1.30675299464800   -1.55291610792400    0.36644916807100
 H     -2.94819641819000    0.48069807871700    0.80771290305000
 H     -0.48477496206000   -2.66203205018400   -0.73411221292800
