# Supplementary material for: Mining hydroformylation in complex reaction network via graph theory
Source: RSC Adv. 2021 Jul 1;11(38):23235–40. doi: 10.1039/d1ra03395f (PMC9036754; doi:10.1039/d1ra03395f)
Supplement: RA-011-D1RA03395F-s2419 [file RA-011-D1RA03395F-s2419.xyz]

18
eq916          -678.454419653004   -678.454419653004
Co      0.55816253305200   -1.22515236914600    0.16660630949200
 H     -0.34467370994300    1.07151647152800   -0.91609916888700
 C      2.28978506725600   -1.63789945879500   -0.00864381181700
 O      3.37673535480200   -1.95233597775300   -0.27634009675800
 C      0.64996752269900    0.79159032971200   -0.55612285235000
 O      0.93996167987900    0.72295528617700    0.67568486169500
 C     -1.09314268381500   -1.32834474110300   -0.42297711145300
 O     -2.11585573631200   -1.47252952995800   -0.97222396597400
 C      1.22662837869700    0.17610277793400   -2.74190347700200
 O      1.63031483188800    0.83094794998800   -1.52451787896300
 C      1.50498995522200    0.88694818129500   -4.02844842013900
 C      0.06101200928700    0.74300553913000   -3.53163113566600
 H      1.83305531175700    0.29084600148700   -4.86705859357800
 H     -0.41481892999500    1.64128639309800   -3.15932457155900
 H     -0.60212046537100    0.03800685792300   -4.01215067796400
 H      1.95284801112600    1.86699419426600   -3.94333680386900
 H      1.34057777801600   -0.89796945288000   -2.67059463578800
 H      0.42556463971500   -2.64277472262400   -0.24849614514400
