# Supplementary material for: Mining hydroformylation in complex reaction network via graph theory
Source: RSC Adv. 2021 Jul 1;11(38):23235–40. doi: 10.1039/d1ra03395f (PMC9036754; doi:10.1039/d1ra03395f)
Supplement: RA-011-D1RA03395F-s2420 [file RA-011-D1RA03395F-s2420.xyz]

18
eq917          -678.454134640369   -678.454134640369
Co      0.34364031260200   -1.37316929339300   -1.54325202752100
 H      0.87304602605600    0.37194059112400    0.24435170919400
 C      1.42503886017400   -2.63218550289000   -2.11487329512800
 O      2.05080711775600   -3.56854827356000   -2.43307831674200
 C      0.85495439507800    1.44862307695100    0.00933977741000
 O      0.54568200545800    2.33381359324300    0.78351245575300
 C     -1.22601192112900   -1.01652656583100   -0.85310994969600
 O     -2.29391660755200   -0.90418429179600   -0.39090563933000
 C      1.50142420720700    0.59360898723500   -2.12335970159700
 O      1.23385049416400    1.72016302407200   -1.29489269890200
 C      1.61932938069300    0.89726611650500   -3.57975132231300
 C      0.33712429715500    0.21494675006900   -3.11760355926200
 H      2.32350773856600    0.30304331223400   -4.14421617256900
 H     -0.53465595138100    0.84595589660600   -3.02676108074400
 H      0.15209224891800   -0.80352620997100   -3.48342566031800
 H      1.54015174923600    1.93800820138800   -3.85769596944800
 H      2.18030953013500   -0.13902476321800   -1.68778714126100
 H      0.29261766480700   -2.32701091852200   -0.42406958322500
