# Supplementary material for: Mining hydroformylation in complex reaction network via graph theory
Source: RSC Adv. 2021 Jul 1;11(38):23235–40. doi: 10.1039/d1ra03395f (PMC9036754; doi:10.1039/d1ra03395f)
Supplement: RA-011-D1RA03395F-s2421 [file RA-011-D1RA03395F-s2421.xyz]

18
eq918          -678.513810286200   -678.513810286200
Co      1.09608727003800    1.23961568924000    0.73918313441100
 H     -3.38432828039900    1.04375359251300    1.43452376517900
 C      0.61866166219500   -0.37267202460300    1.30744391385000
 O      0.36475377456200   -1.42141040131600    1.76181803937900
 C      0.64859651012700    2.59230565832400    1.83796134204600
 O      0.33259455877300    3.45031185121300    2.55936315842800
 C      2.44299584805800    1.41599641578900   -0.44205798694100
 O      3.32309502062500    1.53079205417200   -1.19656246670200
 C     -0.70636506935100    0.82410114016100   -0.75230417268500
 O     -0.25241123408000    2.01057782896900   -0.67302437851200
 C     -2.35207873631400    1.22904786494100    1.13869241290400
 C     -1.98917262611800    0.39656105646700   -0.09172051299800
 H     -1.70202190037900    0.97427818941900    1.97845097561100
 H     -1.92916493321500   -0.66904634087100    0.14199194791700
 H     -2.76144183326000    0.50320659822200   -0.86515921135000
 H     -2.22655855509500    2.29267559153100    0.92764357825400
 H      2.17703171045400    1.00775834857900    1.68698358552000
 H     -0.23549023542300    0.12205487679900   -1.45226289320700
