# Supplementary material for: Mining hydroformylation in complex reaction network via graph theory
Source: RSC Adv. 2021 Jul 1;11(38):23235–40. doi: 10.1039/d1ra03395f (PMC9036754; doi:10.1039/d1ra03395f)
Supplement: RA-011-D1RA03395F-s2422 [file RA-011-D1RA03395F-s2422.xyz]

18
eq919          -678.405133385273   -678.405133385273
Co     -1.43640795657000   -0.82502269888000   -1.17129085051100
 H     -2.00653609008500   -1.75214987989300   -2.09474882267900
 C     -2.21944422576900   -1.85069165124000    0.03470645817600
 O     -2.73377555424100   -2.57713941233600    0.77620991631800
 C      0.75127677819000    0.13837495237100    0.08880204256100
 O      1.37366890333800    1.06629040872700    0.57386503313900
 C     -0.99236798223700    0.08749915077600   -2.63315701185300
 O     -0.72752622233500    0.60278523653400   -3.63418318298200
 C      0.25772090717300   -1.78299497815400   -1.20806623370200
 O      1.25542748652500   -0.78460199840500   -0.75957936165700
 C      0.59584391659800   -3.19736947036100   -0.77990538760000
 C      0.84164872052900   -2.72889548536100   -2.21948191344500
 H     -0.22158146983500   -3.87875866309100   -0.58317052665000
 H      1.87013326009200   -2.55762207052200   -2.50762516343600
 H      0.19292698011100   -3.09134208250700   -3.00491704026700
 H      1.46756453465400   -3.32357474601700   -0.15129096534600
 H     -0.33762005022500   -0.03441413544900    0.33312464450000
 H     -2.72197204414900   -0.01127648051700   -1.14153245793300
