# Supplementary material for: Mining hydroformylation in complex reaction network via graph theory
Source: RSC Adv. 2021 Jul 1;11(38):23235–40. doi: 10.1039/d1ra03395f (PMC9036754; doi:10.1039/d1ra03395f)
Supplement: RA-011-D1RA03395F-s2423 [file RA-011-D1RA03395F-s2423.xyz]

18
eq92           -678.466124856542   -678.466124856542
Co     -0.04157991987400   -0.37337383409700   -0.27841045911100
 H     -1.35043611452500   -0.46102441415500   -0.95064930745200
 C      1.54943299171500   -0.28091924645400    0.54202375298200
 O      2.57981677240800   -0.21439623408200    1.07423458525700
 C     -0.35255454643700    1.34401848888300   -0.65123705819900
 O     -0.67226258766700    2.42809592361900   -0.93622599890300
 C     -1.08606581430800   -1.04116429808200    1.00035477124000
 O     -1.87671685608700   -1.45474372641900    1.75141317396400
 C      0.33008550422200   -1.42680742883700   -1.66360307103100
 O      0.46309032300900   -2.10195411542200   -2.60443279397000
 C     -3.61745864963200   -0.74754174089800   -1.39726045799700
 C     -3.62417728042200    0.55235853283100   -1.06150541232800
 H     -3.48274307149500   -1.06778585316100   -2.42473693659900
 H     -3.71783373790500    0.86825464186100   -0.02790795516000
 H     -3.49297779775600    1.33236609206800   -1.80358467675800
 H     -3.71391915644000   -1.52582337976300   -0.64791104416900
 H     -1.39270636175200    0.45942274386900   -3.69799287039800
 H     -1.52954417848200    0.33660268850100   -2.97955987561900
