# Supplementary material for: Mining hydroformylation in complex reaction network via graph theory
Source: RSC Adv. 2021 Jul 1;11(38):23235–40. doi: 10.1039/d1ra03395f (PMC9036754; doi:10.1039/d1ra03395f)
Supplement: RA-011-D1RA03395F-s2424 [file RA-011-D1RA03395F-s2424.xyz]

18
eq920          -678.480899248565   -678.480899248565
Co      0.13633419434400    0.11089356632400   -0.54795465298200
 H     -2.23800784694400    0.17682339975000   -1.38330790321900
 C      1.66999065577600   -1.05191672692100   -0.81204418304200
 O      2.12576815406300    0.13396741354700   -1.02386149856000
 C     -1.37518196461700   -0.48103420056100   -1.45666595557800
 O     -0.53749839670800    0.04011067269800   -2.52545143855300
 C     -0.36909806578700   -0.37287068672100    1.00989939021500
 O     -0.76669569484300   -0.78726336206000    2.03338002825700
 C      0.57386335259700   -3.01182417792600   -1.65969536492700
 O      1.28516438095300   -1.83276934013800   -1.96818230808800
 C     -1.78481737268700   -1.94166862276600   -1.50447083158200
 C     -0.74975100913600   -3.04185152602700   -1.46047815974500
 H     -2.40516395851500   -2.10846486545100   -2.39561911887900
 H     -1.16403070526700   -4.02621204522500   -1.26867533265200
 H      0.09465751873800   -0.63330888955600   -2.87365551060200
 H     -2.44621153314700   -2.08510704168000   -0.64403521718700
 H      1.18921658814000   -3.90068687429200   -1.62472656680200
 H      1.97044159480600   -1.68772069750600    0.02330380059200
