# Supplementary material for: Mining hydroformylation in complex reaction network via graph theory
Source: RSC Adv. 2021 Jul 1;11(38):23235–40. doi: 10.1039/d1ra03395f (PMC9036754; doi:10.1039/d1ra03395f)
Supplement: RA-011-D1RA03395F-s2425 [file RA-011-D1RA03395F-s2425.xyz]

18
eq921          -678.480109861073   -678.480109861073
Co     -0.10370691294200   -1.33699455088500   -0.31451641340100
 H      1.81801601490600    0.12243079424500   -0.83921295415400
 C     -1.41043943451500   -1.51706428699200   -1.55177658400400
 O     -2.25591916260600   -1.65833600902700   -2.34179815984700
 C      0.11291903045500    1.01275579767800   -1.84503062586100
 O      0.00351161102500    2.04846127216200   -1.17488514235200
 C     -0.16242215913500   -0.06181359331800    0.93916887015400
 O     -0.22728820727200    0.69027735591500    1.82610832271100
 C      0.94751245275600   -0.15320410871500   -1.44108968457600
 O      1.27022275891300   -0.88787145499600   -2.61471181569600
 C      1.43251714087900   -2.45328849898700    0.46597599660500
 C      0.74078596253900   -3.21248591363200   -0.49458859761000
 H      1.25175973313600   -2.61081073434100    1.52327851534000
 H      1.12085050862700   -3.36435188924000   -1.49666278523400
 H     -0.00214375758500   -3.93802874927500   -0.17890002163600
 H      2.37235304422900   -1.96561146974900    0.22712088372600
 H     -0.42321745237400    0.86733484217700   -2.79623752999600
 H      1.91695331995700   -1.58841955931900   -2.43141602951600
