# Supplementary material for: Mining hydroformylation in complex reaction network via graph theory
Source: RSC Adv. 2021 Jul 1;11(38):23235–40. doi: 10.1039/d1ra03395f (PMC9036754; doi:10.1039/d1ra03395f)
Supplement: RA-011-D1RA03395F-s2426 [file RA-011-D1RA03395F-s2426.xyz]

18
eq922          -678.495865074783   -678.495865074783
Co     -0.16886183337800   -0.84170489924200   -0.47141685507300
 H      1.56685658230800    1.03627991924500   -1.06079218417700
 C     -1.77616388599900   -1.49797660508600   -0.03097879497300
 O     -2.83291575325200   -1.91514306474000    0.21238053932800
 C      0.15453914382200   -0.01155177182700   -2.33723251054500
 O     -0.92993598815200    0.52908223955200   -1.83886843886800
 C      0.27968979627300    0.10901639818800    0.99185757886800
 O      0.66222426047300    0.64004325263700    1.95797023314700
 C      1.35204464165800    0.10117964111400   -1.56632531169300
 O      2.45016909133300   -0.63080145052500   -2.04192910618200
 C      0.95738796270900   -2.48129965845700    0.01215545060100
 C      0.36963778586400   -2.71756728354600   -1.24492489899200
 H      0.55094157258500   -2.93187633699300    0.90917716006200
 H      0.96411318728900   -2.56379055346600   -2.13591870751600
 H     -0.48724394265400   -3.37175521753800   -1.34522174935300
 H      1.99414615136400   -2.17208229513300    0.06916867161100
 H      0.11325306952200   -0.65857907142000   -3.21190143302500
 H      3.18238264923100   -0.62849399908500   -1.40637339855400
