# Supplementary material for: Mining hydroformylation in complex reaction network via graph theory
Source: RSC Adv. 2021 Jul 1;11(38):23235–40. doi: 10.1039/d1ra03395f (PMC9036754; doi:10.1039/d1ra03395f)
Supplement: RA-011-D1RA03395F-s2427 [file RA-011-D1RA03395F-s2427.xyz]

18
eq923          -678.486969454430   -678.486969454430
Co     -0.46587486025100   -0.79988939729100    0.35123269020800
 H      2.58171025417000   -0.79312559073800   -1.91759165487400
 C     -1.96838641209600   -0.21719516665400   -0.45467311227600
 O     -2.83817379027100    0.15122076449300   -1.13136264511600
 C      0.66491981276100    0.09515264391600   -2.16758253343900
 O      0.41691197691000    0.27910355981800   -0.84241129215500
 C     -1.22743187401200   -1.66345144929900    1.69695572233600
 O     -1.69272977980900   -2.28376409206000    2.56622974060100
 C      1.80048883630200   -0.47834936788700   -2.60600152752600
 O      1.97970394716400   -0.74437395256200   -3.96799834115000
 C      1.37667270498700   -1.83780313191900    0.66602674733800
 C      0.62643066230400   -2.51009995287200   -0.28697518571700
 H      1.47612425080400   -2.22608269664200    1.67282676222600
 H      0.71233169935800   -2.26628076905900   -1.34091742417000
 H      0.10562093575400   -3.42898724693800   -0.04275944981300
 H      2.04626862291000   -1.03796088544700    0.37353053248500
 H     -0.10095970891700    0.40321086487300   -2.87794650043200
 H      2.90863721291800   -0.64834489000200   -4.22975628366300
