# Supplementary material for: Mining hydroformylation in complex reaction network via graph theory
Source: RSC Adv. 2021 Jul 1;11(38):23235–40. doi: 10.1039/d1ra03395f (PMC9036754; doi:10.1039/d1ra03395f)
Supplement: RA-011-D1RA03395F-s2428 [file RA-011-D1RA03395F-s2428.xyz]

18
eq924          -678.446488462878   -678.446488462878
Co     -0.06048228815500    0.00737106151000   -0.62993586606500
 H      0.81867295920700   -1.20483362672400    1.67506217460400
 C      1.06461884126400    1.27759611318600   -1.08115832724900
 O      1.77463565522900    2.14617403567200   -1.39112361808500
 C     -0.13544351365400    0.74661009537800    1.18710880035100
 O     -0.13416657230000    1.79111426846500    1.79778083886800
 C      0.56621839604900   -1.26969699947200   -1.75679586491300
 O      0.94944715156500   -2.10802431749200   -2.46367840658900
 C     -0.05920753892900   -0.69852568617800    1.28183909222800
 O     -0.97939564009600   -1.32744474024400    0.56720178775200
 C     -1.93712025563700    1.08186296323600   -0.77053931746200
 C     -1.74769913055700    0.35941836104100   -1.93758467435200
 H     -1.70143124180200    2.13733457264600   -0.71313287194100
 H     -2.20224740436900   -0.61580524050300   -2.05202107515300
 H     -1.34729704469800    0.83020459273700   -2.82740133579200
 H     -2.54073884840500    0.66430594219000    0.02669064044800
 H     -1.81033114354900   -2.60215509047800   -1.00108778368700
 H     -2.03052848623500   -2.89096130529800   -1.65095699766900
