# Supplementary material for: Mining hydroformylation in complex reaction network via graph theory
Source: RSC Adv. 2021 Jul 1;11(38):23235–40. doi: 10.1039/d1ra03395f (PMC9036754; doi:10.1039/d1ra03395f)
Supplement: RA-011-D1RA03395F-s2429 [file RA-011-D1RA03395F-s2429.xyz]

18
eq925          -678.439445029930   -678.439445029930
Co     -0.13977352425500   -0.14432512019200    0.98800346676900
 H      1.15743222563100   -1.24588255046400    3.20318562859800
 C      1.21002110338200   -0.60505315677700   -0.03073935250800
 O      2.05964131825000   -0.91903933355100   -0.76781052047700
 C      0.10963255726000    1.65623159922100    0.98436102889000
 O      0.25049178565800    2.80807033637000    1.03005993596700
 C     -0.29412184884800   -1.91928756895900    1.61027367005800
 O     -0.57803606421400   -3.05534484165600    1.28596156973000
 C      0.14660391059800   -1.14315032647300    2.80252415076500
 O     -0.61076596834300   -0.14063163758000    3.10539709989600
 C     -2.29627793666300   -0.02976793723100    0.65408920045700
 C     -1.68621577371000   -0.48217822404300   -0.49913000378200
 H     -2.56269268058400    1.01206173305100    0.77843389453300
 H     -1.60238923581600   -1.54258369061300   -0.70425257948700
 H     -1.45620219968700    0.19665524412900   -1.31045983459200
 H     -2.70088245487900   -0.72029439295500    1.38362664669000
 H      0.26308305003900    1.68643529893400   -1.70035950168900
 H      0.50561835118800    1.17105525696300   -2.17520646403600
