# Supplementary material for: Mining hydroformylation in complex reaction network via graph theory
Source: RSC Adv. 2021 Jul 1;11(38):23235–40. doi: 10.1039/d1ra03395f (PMC9036754; doi:10.1039/d1ra03395f)
Supplement: RA-011-D1RA03395F-s2430 [file RA-011-D1RA03395F-s2430.xyz]

18
eq926          -678.496647034531   -678.496647034531
Co      0.97524740409900    0.02743481306900   -1.63629219737500
 H     -0.86994453694400    0.32072728435800    0.38724035780000
 C     -0.26217894427900   -1.19292364897300   -1.85871640855600
 O     -1.18539075078200   -1.88809509930200   -2.04761240170200
 C      1.36638743284700    1.73887098981100   -1.76558308638800
 O      1.49663600819500    2.89560195456900   -1.90025432888300
 C      1.21076459720000    0.36998865759600    1.15365508972000
 O      1.64863734525900   -0.23661915017200    0.14715632685700
 C     -0.25045036218900    0.78704452270100    1.16565157393100
 O     -0.68352485656800    1.59912462740700    1.98666061897200
 C      2.12170082119600    0.86151835050800    2.21787952689600
 C      2.63732360842500    2.22546709010100    1.68036556223000
 H      2.95120994302300    0.16671553749800    2.34328394054300
 H      1.80716031308800    2.91685379962500    1.51780187513900
 H      3.32080646865700    2.66882898268000    2.40244850656100
 H      1.58989440833100    1.00729464126500    3.15622391359400
 H      0.66740531019200    0.27009846904400   -3.06706294342800
 H      3.16430238635700    2.08144280298800    0.73433504129000
