# Supplementary material for: Mining hydroformylation in complex reaction network via graph theory
Source: RSC Adv. 2021 Jul 1;11(38):23235–40. doi: 10.1039/d1ra03395f (PMC9036754; doi:10.1039/d1ra03395f)
Supplement: RA-011-D1RA03395F-s2431 [file RA-011-D1RA03395F-s2431.xyz]

18
eq927          -678.431606957969   -678.431606957969
Co      0.43541250673100    1.83819743894400    1.97032085704300
 H     -1.21033565737400    0.47343025717200    0.76694072412500
 C      0.93666524603000    1.31992805102000    3.63982085133700
 O      1.28055209517200    0.99116457963200    4.70159692407100
 C      1.38614207026500    1.31383318319600    0.53314357914300
 O      1.98810197513200    1.00201178638600   -0.41803675108300
 C     -0.79093358253100    0.45502548860200    1.78965534575300
 O     -1.07911431229300   -0.34987818509100    2.65438884975500
 C     -0.86977116976300    3.03055519599900    1.66460679073800
 O     -1.72971372422000    3.78118491738600    1.41524222441500
 C     -1.34144631346500    1.85255956458800   -1.33609926078900
 C     -1.13577007376900    0.56065817007800   -1.63633951861200
 H     -0.54530953848700    2.58477894753700   -1.41619603329500
 H     -1.92295501625700   -0.18039751358300   -1.54680916083400
 H     -0.16569096456700    0.20856340554400   -1.96958350682800
 H     -2.30246490361500    2.21332008258400   -0.98529871904400
 H      0.40354393087100   -1.29655812791100   -0.19481798219600
 H      0.12787038197400   -1.62846925282600    0.40842901838900
