# Supplementary material for: Mining hydroformylation in complex reaction network via graph theory
Source: RSC Adv. 2021 Jul 1;11(38):23235–40. doi: 10.1039/d1ra03395f (PMC9036754; doi:10.1039/d1ra03395f)
Supplement: RA-011-D1RA03395F-s2432 [file RA-011-D1RA03395F-s2432.xyz]

18
eq928          -678.523964411516   -678.523964411516
Co      0.50013876075900   -0.66515250825400    0.15621008411200
 H      1.71650294368400   -1.48895302055700    0.17206183481500
 C      0.34421132990900   -1.19875797025200   -1.55289203291700
 O      0.27754743155400   -1.53789121037700   -2.66737869890500
 C      1.64387991980000    0.67184720684400    0.48849251627200
 O      2.41480515208800    1.52529100801300    0.70988470710000
 C     -0.01494268429500   -1.72882403967900    1.48725238912600
 O     -0.30944843565200   -2.42890718372500    2.37830940166700
 C     -1.47716540903700    1.19085818053400    1.05271754567000
 O     -1.09273235775000    0.53287346832100    0.06661632664400
 C     -0.74360160458900    3.44590573591000    0.79627720816200
 C     -2.01996047508300    2.56319787229200    0.88526595422300
 H     -0.17451356301200    3.17813918371900   -0.09681602047400
 H     -2.63609898143900    2.85416620416900    1.73491052519800
 H     -2.58505252828500    2.63411970075400   -0.04375712528400
 H     -1.01880634044300    4.49777961686100    0.74174896813900
 H     -0.09685677334100    3.30006445983900    1.66648833496500
 H     -1.26312343355900    0.82415128509100    2.06557231271100
