# Supplementary material for: Mining hydroformylation in complex reaction network via graph theory
Source: RSC Adv. 2021 Jul 1;11(38):23235–40. doi: 10.1039/d1ra03395f (PMC9036754; doi:10.1039/d1ra03395f)
Supplement: RA-011-D1RA03395F-s2433 [file RA-011-D1RA03395F-s2433.xyz]

18
eq929          -678.440394607497   -678.440394607497
Co      0.97402868503700   -0.14331805110000   -0.86017438901900
 H      2.79765148851900   -0.34803463008400   -0.94552146338000
 C      0.53063180425600   -0.36142630296200    0.96613271750700
 O     -0.59924636368200   -0.46002628576400    1.45540482992900
 C      1.09308800160600    1.63990370661300   -0.62814913956000
 O      1.15415981083900    2.77692252075500   -0.40695276342300
 C     -0.52233477727600   -0.39701962210800   -1.67358416537400
 O     -1.65203755303400   -0.62360596123400   -1.96137054723300
 C      1.71072242880100   -0.42557684312400    1.95250194325200
 O      2.84991714128300   -0.05147593447900    1.65593496974700
 C      1.35043033730400   -2.04172288152500   -0.81792875261800
 C      2.74865752671900   -1.49625478334400   -1.01800607825200
 H      1.17601020358000   -2.57003938319200    0.11495041354100
 H      3.16030144056600   -1.72185566843600   -1.99824133276000
 H      3.43228923128200   -1.77650849150300   -0.21984686180300
 H      0.93708473488000   -2.58764922551000   -1.66093553378000
 H      1.45466094884800   -0.81060160706400    2.95199822740800
 H      0.43278067941000   -0.18386588930000   -2.50816102788000
