# Supplementary material for: Mining hydroformylation in complex reaction network via graph theory
Source: RSC Adv. 2021 Jul 1;11(38):23235–40. doi: 10.1039/d1ra03395f (PMC9036754; doi:10.1039/d1ra03395f)
Supplement: RA-011-D1RA03395F-s2434 [file RA-011-D1RA03395F-s2434.xyz]

18
eq93           -678.426067355577   -678.426067355577
Co      0.35548747817100   -0.33768333710300    0.02147119417600
 H      0.38678107110400    1.02159249494300   -0.58532626377900
 C      0.29995639785700   -2.04758831804200    0.55503735417300
 O      0.27314395055300   -3.16141514859900    0.88690557686100
 C     -1.32886135108400   -0.04435602303000   -0.38355299072300
 O     -2.41610127424600    0.23140629936900   -0.70687482180000
 C      1.85705492625300   -0.33496836347700   -0.89455104004400
 O      2.82798050766300   -0.25208980034200   -1.53742440045600
 C     -0.82700722347500    3.16112614303500    0.78538560305600
 O     -0.92705933778200    2.61400529745100    1.80332830499100
 C      2.62070160492400    2.33158399059300    1.11929028645400
 C      2.35079740349400    2.83737588235100   -0.09308080901600
 H      3.36464974040300    1.55310251536900    1.25448634224500
 H      1.58703364303300    3.59289990301800   -0.24057220162200
 H      2.86191614039300    2.48112973059600   -0.98027117144100
 H      2.08967923936400    2.66031569127400    2.00685015900700
 H      1.05768046228500    0.39413311634500    1.50341465932000
 H      0.29457104614800    0.35107532738800    1.68235322989400
