# Supplementary material for: Mining hydroformylation in complex reaction network via graph theory
Source: RSC Adv. 2021 Jul 1;11(38):23235–40. doi: 10.1039/d1ra03395f (PMC9036754; doi:10.1039/d1ra03395f)
Supplement: RA-011-D1RA03395F-s2435 [file RA-011-D1RA03395F-s2435.xyz]

18
eq930          -678.439706202818   -678.439706202818
Co      0.92903416358200   -1.29232790096700   -0.35426736203300
 H      0.07292012009400    0.24689641198700   -0.09070660070800
 C      2.66822480853500   -1.14277472895200   -0.62874698748900
 O      3.78925452899500   -1.14121736731600   -0.95023524566500
 C      0.84681150455000    1.08017923930100   -0.23213905640600
 O      1.44103555699300    1.59663493772800    0.69848208122100
 C     -0.61347237386900   -1.95751357189700   -0.84190303665600
 O     -1.55858763783400   -2.44427961458900   -1.33091811456300
 C      0.09379002235800    0.84742528338400   -2.49184845461700
 O      0.85250461462000    1.57421323043600   -1.50098798451200
 C      0.81961161958300   -0.20662813601200   -3.30751924367500
 C      0.46242758226900    1.14960847651000   -3.91476845276300
 H      0.26363364963500   -1.08837070478800   -3.59406580677100
 H      1.27667428632200    1.84715852757300   -4.05195789020700
 H     -0.33656896251300    1.20655888635100   -4.63866699622400
 H      1.86215077566700   -0.37627469179700   -3.07868395679900
 H     -0.94436285151200    0.70492784677400   -2.21807906203200
 H      1.29391014043800   -2.70102239346100   -0.51056600582600
