# Supplementary material for: Mining hydroformylation in complex reaction network via graph theory
Source: RSC Adv. 2021 Jul 1;11(38):23235–40. doi: 10.1039/d1ra03395f (PMC9036754; doi:10.1039/d1ra03395f)
Supplement: RA-011-D1RA03395F-s2436 [file RA-011-D1RA03395F-s2436.xyz]

18
eq931          -678.441146523028   -678.441146523028
Co     -0.08902271541500   -1.23708825774900   -1.50292054498200
 H      1.44878960340200    1.10723507978000   -0.02827784526100
 C      1.44161615826400   -1.72665842285200   -0.90343082984500
 O      2.51049616180100   -1.99715756709200   -0.51650417182200
 C      0.69203674253700    1.79244274735400   -0.43735212819500
 O      0.21848486990600    2.74544680881400    0.16323981719900
 C     -1.03096700185200   -2.57327371883600   -0.81059997325000
 O     -1.60123850423900   -3.46791724758000   -0.33098365899600
 C      0.91747048011700    0.23774809445400   -2.24137808868100
 O      0.32004579083400    1.46941894830000   -1.71551917479300
 C      2.33809097617600    0.41926941713200   -2.74910406804700
 C      1.17282230695500    0.32778982068500   -3.73291644033600
 H      3.02652528281000   -0.41189306502800   -2.68008468882100
 H      0.85192574705700    1.24058159199500   -4.21722848600400
 H      1.05962844939800   -0.57699304142700   -4.31493154860500
 H      2.78437160800800    1.39593088158700   -2.61089182287100
 H     -1.66466944600400   -0.69857500036300   -2.08042652947900
 H     -1.17741496176400   -0.14311333895600   -2.32826799290600
