# Supplementary material for: Mining hydroformylation in complex reaction network via graph theory
Source: RSC Adv. 2021 Jul 1;11(38):23235–40. doi: 10.1039/d1ra03395f (PMC9036754; doi:10.1039/d1ra03395f)
Supplement: RA-011-D1RA03395F-s2437 [file RA-011-D1RA03395F-s2437.xyz]

18
eq932          -678.500297374847   -678.500297374847
Co      0.86966004829500    0.25713040930500    0.68063167552000
 H      2.21666945950100   -1.73354341862000   -2.23621585563600
 C     -0.86575940137800    0.57730403077300    0.35819767135300
 O     -1.99351877352400    0.73455210550200    0.10193767023300
 C      2.14266300818400    0.49068539923900   -0.55846102752000
 O      2.96392719637300    0.62132630260900   -1.37821228920600
 C      1.40149827844300   -0.58703646234900    2.21394208891900
 O      1.74441292150500   -1.15569781723800    3.16630666570500
 C      0.48641199485100   -1.46265310102800   -0.11319246364300
 O      0.53865251412500   -2.49549346130000    0.55292640493400
 C      0.14481887428800   -1.49716850579800   -1.59533130700200
 C      1.25865234014000   -2.24784588835500   -2.34272418520700
 H      0.02160099891000   -0.48926746668000   -1.99033928630900
 H      1.36243084301000   -3.25524976506000   -1.93735869114500
 H      1.02091160005500   -2.30892468563500   -3.40497354796100
 H     -0.80337210418200   -2.03265566205300   -1.70093500407500
 H      1.30032811852000    1.94482171786800    1.02726975938400
 H      0.94069329274900    1.71779659831800    1.69024356411100
