# Supplementary material for: Mining hydroformylation in complex reaction network via graph theory
Source: RSC Adv. 2021 Jul 1;11(38):23235–40. doi: 10.1039/d1ra03395f (PMC9036754; doi:10.1039/d1ra03395f)
Supplement: RA-011-D1RA03395F-s2438 [file RA-011-D1RA03395F-s2438.xyz]

18
eq933          -678.443666337358   -678.443666337358
Co     -0.63140817307300    0.25125203489600    0.51276112484100
 H      2.52842418785700   -1.46702290131000   -0.23908063283700
 C     -0.21496401313600    1.89146067791400   -0.01402081323200
 O     -0.02831609885100    2.98662995378500   -0.35264958481800
 C     -1.50500538817000   -1.05947742226800    1.32539920628200
 O     -2.15073270135000   -1.86908299759900    1.85114292077400
 C      1.61975962070000   -0.93406481370200    0.06766455185100
 O      1.51149104920700   -0.37929920578900    1.18597153673400
 C      0.35116994628300   -0.76696155171200   -0.77663101997300
 O      0.24078118593100   -1.23934662572400   -1.91017135838500
 C     -3.31088660788100    1.09796163242200   -0.20310657534900
 C     -2.14003488793500    0.32527032800700   -0.77899107021600
 H     -4.13164305250400    1.12363418748200   -0.92909459313600
 H     -2.37443092358700   -0.71545088855000   -1.00755056515100
 H     -1.72478057319600    0.77281351280300   -1.68318386121800
 H     -3.68015679053500    0.63557046168800    0.71522797053200
 H     -3.03113556719700    2.12722677803800    0.03327909280900
 H     -1.29259694167100    1.05455518696500    1.64758177392600
