# Supplementary material for: Mining hydroformylation in complex reaction network via graph theory
Source: RSC Adv. 2021 Jul 1;11(38):23235–40. doi: 10.1039/d1ra03395f (PMC9036754; doi:10.1039/d1ra03395f)
Supplement: RA-011-D1RA03395F-s2439 [file RA-011-D1RA03395F-s2439.xyz]

18
eq934          -678.487646567923   -678.487646567923
Co     -0.22159656108500    0.76074578096400   -0.56387869891500
 H      2.86564217373800   -2.01787680978300    0.93048237204100
 C     -0.69251920740300   -0.07774088960100   -2.07580638706000
 O     -0.94025600690700   -0.65123935453300   -3.06360562531100
 C      1.35493603761700    1.59862180017000   -0.48502154702000
 O      2.41964670862600    2.08139785303400   -0.45450296134600
 C     -1.41356854158300    0.86390408762600    0.83704387358600
 O     -2.16427359366100    0.90231698662000    1.72408015034400
 C      0.61654789190200   -0.79057238921600    0.06818575466900
 O      0.29482789970900   -1.19820577057600    1.17745401596700
 C      1.67573019691700   -1.45991635902500   -0.79310493926900
 C      3.00152556650900   -1.50053274123600   -0.02020958132100
 H      1.79072086641800   -0.93811181493800   -1.74067464467500
 H      3.75491876861700   -2.02281595397800   -0.61031611221100
 H      3.36149907079000   -0.48897000078700    0.18175092874500
 H      1.31824519162800   -2.47398796102100   -0.99543451663700
 H     -1.18399526548200   -2.68915299158200   -0.42926958628300
 H     -1.08734998644800   -2.81978314253200   -1.15346065288600
