# Supplementary material for: Mining hydroformylation in complex reaction network via graph theory
Source: RSC Adv. 2021 Jul 1;11(38):23235–40. doi: 10.1039/d1ra03395f (PMC9036754; doi:10.1039/d1ra03395f)
Supplement: RA-011-D1RA03395F-s2440 [file RA-011-D1RA03395F-s2440.xyz]

18
eq935          -678.466023221079   -678.466023221079
Co      0.14387769145000   -0.57174479254200    0.47394843531500
 H      0.35266377787500    0.88140798442600    0.34821388417600
 C     -0.11787451132800   -2.33813409126100    0.63080745640400
 O     -0.28463122310100   -3.48362646228800    0.72832769262800
 C      1.09310600984400   -0.47402953913400   -1.03301951106000
 O      1.72183848607300   -0.27810636956500   -1.99494190608900
 C      1.06355934884400   -0.19242409495300    1.95046307872500
 O      1.67907401582200    0.18743141464800    2.86564982636300
 C     -1.52603413064300    0.03670712810300    0.38302371183000
 O     -2.57282500856000    0.54436791433600    0.30895192901200
 C      0.93387955211500    3.10941896853400    0.75357280199000
 C      1.96881029062400    2.69184568736000    0.00704534924900
 H      0.07181735089500    3.59534993121800    0.30984382055800
 H      2.81018700884300    2.16991810070200    0.45049345449500
 H      1.98475373660800    2.82222740735200   -1.06962100643100
 H      0.90766352598200    2.94519952643600    1.82551406649400
 H     -0.30623770434800    1.97002969742600   -1.47845174312900
 H     -0.82553071231200    1.96072356877900   -2.00788281654800
