# Supplementary material for: Mining hydroformylation in complex reaction network via graph theory
Source: RSC Adv. 2021 Jul 1;11(38):23235–40. doi: 10.1039/d1ra03395f (PMC9036754; doi:10.1039/d1ra03395f)
Supplement: RA-011-D1RA03395F-s2441 [file RA-011-D1RA03395F-s2441.xyz]

18
eq936          -678.411518207762   -678.411518207762
Co      0.32515026744100   -0.82344572080700   -1.14166814451800
 H     -0.91259514434800   -0.00964336329200   -1.23274930861600
 C      2.05005319005800   -1.38718870802100   -1.04045476632700
 O      3.17977123198900   -1.64157563630700   -1.02953786205300
 C      0.65690564293500    0.80004132764400   -0.19472580200700
 O      0.55814079981900    1.12714095781800    0.97036702292900
 C     -0.50420816846900   -1.70518904594200    0.22537025081700
 O     -1.07384448263300   -2.16181987953800    1.12129113435300
 C      0.95107380359800    0.56152836685700   -2.31207977695200
 O      1.13760608846400    1.56087059033600   -1.23278342578200
 C      1.92425697842100    0.60049838235200   -3.45389828622900
 C      0.45957623322800    1.05539370067800   -3.63381636374700
 H      2.23261875013900   -0.33797333940500   -3.89801476876100
 H      0.27724779871400    2.11839805458200   -3.72027538644300
 H     -0.21420385228800    0.42326233518400   -4.19713218098900
 H      2.68478595380700    1.36932205178200   -3.42273321877200
 H      0.05663096624500   -2.06185288562000   -2.41212134036800
 H     -0.56997450918100   -1.58457345803700   -2.43261595225200
