# Supplementary material for: Mining hydroformylation in complex reaction network via graph theory
Source: RSC Adv. 2021 Jul 1;11(38):23235–40. doi: 10.1039/d1ra03395f (PMC9036754; doi:10.1039/d1ra03395f)
Supplement: RA-011-D1RA03395F-s2442 [file RA-011-D1RA03395F-s2442.xyz]

18
eq937          -678.419682511727   -678.419682511727
Co      0.69211014350200   -0.92749199877300   -1.05064451262400
 H     -0.76227152192200   -0.60838363033900   -0.97824067809100
 C      2.46019701950600   -1.01660788360900   -0.62689474205100
 O      3.56028130850200   -1.02927528359300   -0.26363926169100
 C      0.59956371459400    0.84660685740800   -0.38021781021200
 O      0.67762129470600    1.30628317302300    0.73974782952500
 C     -0.02008866764300   -2.18733223370000   -0.14925159356700
 O     -0.54562498087800   -2.91713890348600    0.62161732001900
 C      0.11817431075800    1.02107543789100   -2.68262099221900
 O      0.50987654472800    1.71649431045700   -1.50549037933700
 C      1.05345653628400   -0.08079585962000   -3.29401159758100
 C      0.84468036987200    1.30662076339800   -3.94036424586700
 H      0.58958424185300   -0.93601624092400   -3.76533557440500
 H      1.68708583111000    1.97939344548200   -3.86647911095000
 H      0.27269614821600    1.35491574703400   -4.85438369429400
 H      2.06210025131800   -0.22172418426300   -2.92971106468000
 H      0.36237374481300   -2.52078012258800   -1.37710092826000
 H     -0.94282474138400    0.81735033646600   -2.73455713943800
