# Supplementary material for: Mining hydroformylation in complex reaction network via graph theory
Source: RSC Adv. 2021 Jul 1;11(38):23235–40. doi: 10.1039/d1ra03395f (PMC9036754; doi:10.1039/d1ra03395f)
Supplement: RA-011-D1RA03395F-s2443 [file RA-011-D1RA03395F-s2443.xyz]

18
eq938          -678.413449255661   -678.413449255661
Co     -1.50136156309800   -0.79359675289000   -1.43883050223500
 H     -2.10663010056400   -1.97120468900400   -2.00665885650600
 C     -2.25855751031900   -1.34922811601700    0.05077270217600
 O     -2.80047159844800   -1.76741519507700    0.98935342870400
 C      0.80474594165500   -0.29818910626800    0.52866891971900
 O      1.20643077080700    0.73851590396500    1.02161355384200
 C     -1.29357785758700   -0.24389348745600   -3.11112141096600
 O     -1.17464260398900    0.06013197988900   -4.22262078905700
 C      0.13407916910100   -1.73607795763800   -1.33589564962500
 O      0.67767652957700   -0.45840273172900   -0.84723646912900
 C      0.67849748090800   -3.04576657236000   -0.82310171575600
 C      0.99098895997000   -2.54684300434600   -2.24909441643700
 H     -0.02871494746400   -3.85297093955800   -0.69231838252100
 H      1.99971808978800   -2.19666571974400   -2.42709780226500
 H      0.50719837676100   -3.02543850981900   -3.08882955958900
 H      1.50572633804100   -3.04288891172700   -0.12300411987300
 H      0.50555658795500   -1.19813902589300    1.08222800087500
 H     -2.63768217131900    0.22716883133800   -1.38906775471800
