# Supplementary material for: Mining hydroformylation in complex reaction network via graph theory
Source: RSC Adv. 2021 Jul 1;11(38):23235–40. doi: 10.1039/d1ra03395f (PMC9036754; doi:10.1039/d1ra03395f)
Supplement: RA-011-D1RA03395F-s2444 [file RA-011-D1RA03395F-s2444.xyz]

18
eq939          -678.503846904404   -678.503846904404
Co     -0.17217610939500   -0.03718377925300    0.11266402898900
 H      2.89156471614500   -1.05201183254300   -0.61669302097200
 C      1.14306984821000    0.81307736771200    0.93103376239600
 O      1.97113312087200    1.37899421092100    1.52733241093900
 C     -0.71340135291100    1.24153713300200   -1.03558227674000
 O     -1.03727488359500    2.05125878840300   -1.80531435962300
 C     -1.72169189587300   -0.58168113066900    0.75821256923700
 O     -2.72421804011600   -0.90053658882200    1.26158310671700
 C      0.57292983403800   -1.62832377129100    0.69061577466200
 O      0.83344589427500   -2.30398297639300    1.66773604156400
 C      0.92683579998000   -1.95657473900700   -0.77730292062200
 C      2.45183063193600   -2.00470528384100   -0.92387449660000
 H      0.50915991791500   -1.20889372832400   -1.48066759669900
 H      2.85965874901800   -2.79159260546500   -0.28839852766200
 H      2.73152492840900   -2.18990901113600   -1.96135787181400
 H      0.45018287338500   -2.90621573177400   -1.02452107686500
 H      1.85688411249900    0.51254923176400   -2.61496821578900
 H      1.92122306508900    0.64227477619300   -1.88678548872300
