# Supplementary material for: Mining hydroformylation in complex reaction network via graph theory
Source: RSC Adv. 2021 Jul 1;11(38):23235–40. doi: 10.1039/d1ra03395f (PMC9036754; doi:10.1039/d1ra03395f)
Supplement: RA-011-D1RA03395F-s2445 [file RA-011-D1RA03395F-s2445.xyz]

18
eq94           -678.446458032359   -678.446458032359
Co      0.88575354491500    0.38619112521900   -0.14218044240900
 H      1.43261790173900   -0.22117922462800   -1.38034884277000
 C      0.25519538448100    0.98113245122900    1.43759563720500
 O     -0.11145837557600    1.31778513434800    2.48824408201500
 C      2.43010849322200   -0.24414907861100    0.44121549476200
 O      3.47230113280300   -0.66352812452500    0.75667240297600
 C     -0.45241587439500   -0.65953804292800   -0.61945125814400
 O     -1.31383878073700   -1.35148510499900   -0.99723536867700
 C     -2.86835763059400    1.70472396939500   -0.55347616280100
 O     -2.64163029122200    1.45125511677900    0.55495371576600
 C      0.39553138474100    2.02693732621700   -1.40263041069400
 C      1.65367724347500    2.23916818565500   -0.84331707508700
 H     -0.47462899933500    2.51897110465400   -0.99050300508400
 H      2.55037611720000    2.01472121863200   -1.40524088499000
 H      1.77190502797000    2.88835634100500    0.01623617913700
 H      0.29191435116300    1.63176681248600   -2.40428888342800
 H     -0.13919969344800    3.98527089752900    0.66435989083700
 H     -0.56449277679500    3.56637277693400    1.10445433690100
