# Supplementary material for: Mining hydroformylation in complex reaction network via graph theory
Source: RSC Adv. 2021 Jul 1;11(38):23235–40. doi: 10.1039/d1ra03395f (PMC9036754; doi:10.1039/d1ra03395f)
Supplement: RA-011-D1RA03395F-s2446 [file RA-011-D1RA03395F-s2446.xyz]

18
eq940          -678.440418206308   -678.440418206308
Co      0.39282016469000   -0.33524726816900    0.03266620197200
 H      0.74119502755100   -0.12453575005500    1.46170464416500
 C      2.15125633343100   -0.48650759207800    0.04162871571700
 O      3.31541257765100   -0.54351914641600    0.12237527842400
 C     -0.64672343483100    1.01666286099200    0.46857686955700
 O     -1.27291289284800    1.94838258854100    0.79135042240300
 C      0.09391010539700   -0.30853025328100   -1.71794206301500
 O     -0.10771630551300   -0.28671142726600   -2.86594119815300
 C     -0.78432702556800    0.05676740026600    3.61724509329500
 O     -0.07267735166000   -0.69901686978800    4.13418200320700
 C     -0.44322645849100   -2.06073058743100    1.17323751967800
 C     -0.34923109808100   -2.45340164254400   -0.14134742533000
 H      0.32744549704200   -2.31805303457700    1.88779871897100
 H     -1.21586730825100   -2.41281025304500   -0.78978353581300
 H      0.51022383574600   -3.00673298745700   -0.49751190493700
 H     -1.38028674920700   -1.68914239125800    1.56937424117500
 H     -2.53331506957900   -0.65059994312700   -0.12841206529400
 H     -3.16390275974200   -1.02652302178100   -0.01416367504800
