# Supplementary material for: Mining hydroformylation in complex reaction network via graph theory
Source: RSC Adv. 2021 Jul 1;11(38):23235–40. doi: 10.1039/d1ra03395f (PMC9036754; doi:10.1039/d1ra03395f)
Supplement: RA-011-D1RA03395F-s2447 [file RA-011-D1RA03395F-s2447.xyz]

18
eq941          -678.433726519664   -678.433726519664
Co      0.52564044558000    0.06008950754600    0.92570593453200
 H      1.31947521253900    1.49409704810500    0.79854451717200
 C     -1.32269569780400   -0.15078281608500   -1.44443172227100
 O     -2.23705161374200   -0.84716427485100   -1.02820182441400
 C     -1.01549267069000    0.13916124407600    1.83688323713100
 O     -2.03742144362300    0.16112007456000    2.38661367425200
 C      0.57653519630400   -1.61624718522300    0.54082094718000
 O      0.66390232910900   -2.73824751911700    0.22830443962400
 C     -0.86680387651900    1.32648859830700   -1.20842400943100
 O     -1.27063875968900    2.26003175120600   -0.52439350836300
 C      0.25341325332900    1.14416495856200   -2.24821074189300
 C     -0.18532437307100   -0.33046874398000   -2.46761752631600
 H      1.25080979405100    1.26899347855600   -1.82853286811900
 H     -0.54811450229600   -0.56919230146300   -3.46617307659700
 H      0.54863425590000   -1.07509063273800   -2.16263606418100
 H      0.13450630236200    1.79920820930200   -3.11063453835700
 H      1.76522627333900   -0.07689656501900    0.08126870169500
 H      0.67263200945600    1.71366868375600    1.23959952147200
