# Supplementary material for: Mining hydroformylation in complex reaction network via graph theory
Source: RSC Adv. 2021 Jul 1;11(38):23235–40. doi: 10.1039/d1ra03395f (PMC9036754; doi:10.1039/d1ra03395f)
Supplement: RA-011-D1RA03395F-s2448 [file RA-011-D1RA03395F-s2448.xyz]

18
eq942          -678.468754567243   -678.468754567243
Co     -0.55149046842300    0.71587874266900    0.01526179379200
 H      0.68190182747600   -1.69620998510700   -0.11752506314000
 C     -0.17680228790600    1.23836635379000   -1.64128545756000
 O      0.12436098691400    1.59345376776300   -2.70675814829700
 C     -1.97538963261500    1.72310642070000    0.60629704368200
 O     -2.80309197662100    2.43118791290500    1.00110678445800
 C      2.00872921111400   -0.07951330416300    0.60484480511200
 O      3.04543291423300   -0.51538246849000    0.08364038167000
 C      0.68821008399700   -0.76432776614900    0.44370410615700
 O     -0.28468822468200   -0.54186670715000    1.35834653990200
 C      1.88670412724200    1.23997551417900    1.33800898007000
 C      0.78616398154700    2.05379038565500    0.65823651200900
 H      2.84398592082500    1.76023142537800    1.30983038700200
 H      0.23076888657700    2.68236089760700    1.35279530933400
 H      1.17177920375600    2.65074599209300   -0.16730010668400
 H      1.60962842446000    1.03608907567600    2.37473091665000
 H     -0.62498278220000    1.69581309218700    3.34633601059800
 H     -0.55151699671500    1.03823419475000    3.00361627671700
