# Supplementary material for: Mining hydroformylation in complex reaction network via graph theory
Source: RSC Adv. 2021 Jul 1;11(38):23235–40. doi: 10.1039/d1ra03395f (PMC9036754; doi:10.1039/d1ra03395f)
Supplement: RA-011-D1RA03395F-s2449 [file RA-011-D1RA03395F-s2449.xyz]

18
eq943          -678.529716157504   -678.529716157504
Co      0.76937730688800   -0.62438232185500    0.26544909581900
 H      1.59923710232400   -1.81261261155600    0.01852085151100
 C      0.10486364159100   -0.95632259087800   -1.35755118352900
 O     -0.31945019316000   -1.18441773858700   -2.42419268245700
 C      2.33358988315900    0.25864027684700    0.36808649762800
 O      3.35156847983300    0.82626722821900    0.43239596349900
 C      0.21000693140700   -1.53288872322900    1.69231104190200
 O     -0.14254444988600   -2.14587713112300    2.62578097888700
 C     -1.49054910249500    1.15932691666700    0.76861053220900
 O     -0.27158656461400    1.00577215399400    0.58124579527300
 C     -0.97413679704700    3.59597458381000    0.82772573368800
 C     -2.05840546439700    2.52488234378500    0.94322380480000
 H     -0.48345896732800    3.53388263817800   -0.14579545393800
 H     -2.56233983948100    2.55381486449800    1.91650975358200
 H     -2.84539737527000    2.65440425003100    0.19095568672100
 H     -1.40154168352000    4.59027751601600    0.95146142650700
 H     -0.20353991368400    3.43907990523000    1.58522048118200
 H     -2.15091004301400    0.28408642945700    0.80100590792900
