# Supplementary material for: Mining hydroformylation in complex reaction network via graph theory
Source: RSC Adv. 2021 Jul 1;11(38):23235–40. doi: 10.1039/d1ra03395f (PMC9036754; doi:10.1039/d1ra03395f)
Supplement: RA-011-D1RA03395F-s2450 [file RA-011-D1RA03395F-s2450.xyz]

18
eq944          -678.466089447453   -678.466089447453
Co      0.23510462982600   -0.61935306636200    0.19812136139800
 H      0.75093254812300    0.75765789165200    0.09394286406300
 C     -0.38373849623400   -2.29677905406100    0.33027744225100
 O     -0.79130486116800   -3.38090795443500    0.41899868747600
 C      1.06269804949500   -0.66688295365600   -1.37648809457300
 O      1.62891836933200   -0.58369912315300   -2.39215749878900
 C      1.25876354430500   -0.48050927594900    1.64973142346600
 O      1.94168253920600   -0.25422381149100    2.56752274546200
 C     -1.27736700391000    0.32451540794000    0.27845714071000
 O     -2.19222486712000    1.04450926657100    0.33463817869400
 C      0.61371532580700    3.01270777061500    1.11892614407700
 C      1.80129879624500    2.79688293970500    0.53151943482500
 H      0.44202188153800    2.75464957535600    2.15845412047400
 H      1.96362199772100    3.01816622720400   -0.51795993926700
 H      2.63219106786900    2.36194329454400    1.07636530327300
 H     -0.22994690004600    3.41035720350600    0.56541501013400
 H      0.04046878218700    1.97884558137100   -1.57931021220500
 H     -0.39873789850700    2.39868206021900   -2.00451558752400
