# Supplementary material for: Mining hydroformylation in complex reaction network via graph theory
Source: RSC Adv. 2021 Jul 1;11(38):23235–40. doi: 10.1039/d1ra03395f (PMC9036754; doi:10.1039/d1ra03395f)
Supplement: RA-011-D1RA03395F-s2451 [file RA-011-D1RA03395F-s2451.xyz]

18
eq945          -678.445985853578   -678.445985853578
Co     -0.30278032764400   -0.67329062747700   -0.43639913349700
 H      0.74532579545800   -0.47138614202900    2.10412931305600
 C      0.91959187994300   -0.11440103900700   -1.56497526817000
 O      1.73142679371700    0.22687514032600   -2.32655880020500
 C     -0.11438834183300    0.95073403580100    0.61989940618900
 O      0.05457844776800    2.14928138090300    0.54825037205500
 C      0.01423385896900   -2.43920745736900   -0.66847437361000
 O      0.19224551081500   -3.58178000239300   -0.78035961071000
 C     -0.13776002532500   -0.18078279356600    1.53882377766600
 O     -1.16740425252000   -0.98830313591300    1.37049472102300
 C     -2.12799765903400    0.37620521901500   -1.01604863701600
 C     -2.15118917493100   -0.90184465543400   -1.54643068710800
 H     -1.81976141933300    1.22580695169000   -1.60961622422600
 H     -2.67457038504500   -1.69523362630800   -1.02760819719000
 H     -1.85472305981300   -1.08170216515600   -2.57304712568100
 H     -2.63171256244500    0.57978884684100   -0.07881229859400
 H     -0.04370469964600    2.53360363588700   -1.78309882055700
 H     -0.14390648421200    2.41018143388300   -2.50990121813500
