# Supplementary material for: Mining hydroformylation in complex reaction network via graph theory
Source: RSC Adv. 2021 Jul 1;11(38):23235–40. doi: 10.1039/d1ra03395f (PMC9036754; doi:10.1039/d1ra03395f)
Supplement: RA-011-D1RA03395F-s2452 [file RA-011-D1RA03395F-s2452.xyz]

18
eq946          -678.456255407584   -678.456255407584
Co     -0.70212633302000   -0.88271794369700    0.53092246615100
 H      0.66441416163200   -0.54046166612500    0.99951500442800
 C      0.29137056114500   -1.26111483560300   -0.94148797374600
 O      1.02658172680100   -1.44144314109400   -1.82108471856400
 C     -2.43265916192700   -1.22721352096600    0.13570486160400
 O     -3.57660251084400   -1.35447141154200   -0.03249790932500
 C     -0.87543746224400    1.05444760908800    0.28056476680700
 O     -0.40724172316500    1.43162124323200   -0.98654618988000
 C     -0.06353752018700    1.62446598500500    1.42189653551900
 O      0.83318692609000    2.46164391027500    1.29527372401300
 C     -1.17323751863500   -0.36072350524200    2.35969120778600
 C     -0.49356892575800    0.96505837004700    2.72312646897500
 H     -2.25077448519400   -0.32740160069200    2.53699759963000
 H      0.40353690978200    0.80821501397000    3.32390138129400
 H     -1.14907810574300    1.64491225961100    3.27480686235900
 H     -0.74217298083300   -1.21810878226000    2.89350908562700
 H     -1.93957409227000    1.27369276095400    0.43396277445400
 H     -1.10634627186600    1.39264513088700   -1.66022239976600
