# Supplementary material for: Mining hydroformylation in complex reaction network via graph theory
Source: RSC Adv. 2021 Jul 1;11(38):23235–40. doi: 10.1039/d1ra03395f (PMC9036754; doi:10.1039/d1ra03395f)
Supplement: RA-011-D1RA03395F-s2453 [file RA-011-D1RA03395F-s2453.xyz]

18
eq947          -678.470810280393   -678.470810280393
Co     -0.23841828930600   -0.58329067561400    0.87872581516000
 H      1.85458842577500    1.41919723231400   -0.03352041736600
 C      1.07920385094900   -1.29076890257900   -0.15055083208000
 O      0.64034214633400   -2.43618254690400    0.11072315542200
 C      0.89008800837000    1.88050209480100    0.23306766796700
 O      0.19844186995900    1.12013502832800    1.22068973356800
 C     -1.74885772883600   -0.36559306855600    2.01742914940100
 O     -2.68146025453200   -0.07637573143700    2.63182909213700
 C      0.07214109502700    2.02791810175900   -1.05079223441500
 O     -0.10996353953000    3.13773638022000   -1.57232473534400
 C     -0.46743435601500    0.75331771892500   -1.68241761262500
 C     -1.23585944811300   -0.14235918049800   -0.72065590709000
 H      0.38542760132100    0.20858772516500   -2.10653591318200
 H     -2.15025438497300    0.35542906506000   -0.39145113312000
 H     -1.47455930485300   -1.11484064125000   -1.16222376624600
 H     -1.10704964473900    1.05578461364200   -2.51528045724500
 H      1.94499515815200   -1.11063766934600   -0.79939180291200
 H      1.07192664928300    2.87924644783000    0.63135749200400
