# Supplementary material for: Mining hydroformylation in complex reaction network via graph theory
Source: RSC Adv. 2021 Jul 1;11(38):23235–40. doi: 10.1039/d1ra03395f (PMC9036754; doi:10.1039/d1ra03395f)
Supplement: RA-011-D1RA03395F-s2454 [file RA-011-D1RA03395F-s2454.xyz]

18
eq948          -678.513164063016   -678.513164063016
Co      0.21695085237400   -0.35998514717000    0.54064244202700
 H      1.42989285872700   -0.71588278664700   -0.18785833211700
 C     -0.35867656350100   -0.08704246066800   -1.13623067779300
 O     -0.67830608877500    0.10635998059700   -2.24161229245900
 C      1.40288129308100    0.69861932321000    1.33517028506300
 O      2.25513977488800    1.37329606882100    1.76788553385800
 C      0.19661633915800   -2.06083984413300    1.16150669593900
 O      0.18544415170900   -3.15409842115100    1.55659938690400
 C     -1.28974312864200    1.12514666638400    1.52865932658500
 O     -1.66107061205700   -0.09004303332000    1.42879878113400
 C     -0.50968464116600    3.11060878137900    0.19253221467200
 C     -1.69298818907600    2.20860583712900    0.57024803286800
 H      0.19716078127100    2.56254068353700   -0.43330157454100
 H     -2.45453733782600    2.80500626637300    1.08770885550300
 H     -2.15701618462900    1.76058895718600   -0.30933264922200
 H     -0.85621567024000    3.98633722704900   -0.35545672261100
 H      0.02523697614000    3.44785947284600    1.08519694004500
 H     -0.78630166011800    1.45283041808200    2.44980798532800
