# Supplementary material for: Mining hydroformylation in complex reaction network via graph theory
Source: RSC Adv. 2021 Jul 1;11(38):23235–40. doi: 10.1039/d1ra03395f (PMC9036754; doi:10.1039/d1ra03395f)
Supplement: RA-011-D1RA03395F-s2455 [file RA-011-D1RA03395F-s2455.xyz]

18
eq949          -678.502811362117   -678.502811362117
Co      0.25832770719200   -1.41749971770200   -1.04182965219600
 H      2.34857434946300    0.35133149300800   -0.61739797636600
 C     -0.54873435687300   -2.29376446441500   -2.41509299030100
 O     -1.02662434430200   -2.89238772985600   -3.29210688788100
 C      0.50308446838400    0.62129966133000   -1.72904048449600
 O      0.17176516023300    1.74763071602600   -0.97681218095300
 C     -1.11945740139800   -0.94275473250100   -0.06821544005600
 O     -2.01762121547200   -0.56701590534300    0.57599157166700
 C      1.71635062270600   -0.02084640824300   -1.41922119623700
 O      1.97032951808900   -1.18549474004700   -2.01973098113700
 C      1.29101994042500   -2.04271710030000    0.69696705650200
 C      0.89260463666300   -3.14695634292300   -0.06160785936200
 H      0.76727152627300   -1.75972693962000    1.60189692210600
 H      1.58376093840800   -3.59117377695200   -0.76665861630000
 H      0.02132430525700   -3.72749298902100    0.21595370456100
 H      2.29293523835800   -1.64980705671100    0.57928110501900
 H      0.05581272267400    0.51217380560900   -2.71083092224700
 H     -0.75845932509200    1.99818147135500   -1.09071892767000
