# Supplementary material for: Mining hydroformylation in complex reaction network via graph theory
Source: RSC Adv. 2021 Jul 1;11(38):23235–40. doi: 10.1039/d1ra03395f (PMC9036754; doi:10.1039/d1ra03395f)
Supplement: RA-011-D1RA03395F-s2456 [file RA-011-D1RA03395F-s2456.xyz]

18
eq95           -678.467540307211   -678.467540307211
Co     -0.37587146827400   -0.66681429899500    0.18194029027000
 H     -1.73830829340100   -0.47163421615900   -0.36961457923500
 C      1.25474363668100   -0.93988308150600    0.88555645798300
 O      2.29469877383300   -1.13307840249000    1.36503443998900
 C     -1.24088959053100   -0.40252381895300    1.71774685778500
 O     -1.82399676453800   -0.16981075815100    2.69933789379800
 C     -0.50999121416600   -2.18797223042600   -0.73805985295200
 O     -0.63441623363800   -3.15910650516300   -1.36883684215000
 C     -0.09137727388400    0.83973808856600   -0.74540848981000
 O      0.01746513646600    1.83640975302900   -1.33752466382200
 C      0.93872803188000    1.99263278564200    2.10608596246200
 C      2.04025366356500    2.21220709002500    1.37347823779800
 H     -0.00928571315500    2.46071432718700    1.86280082099200
 H      2.98021855684800    1.72306248298400    1.60496421513300
 H      2.02239291771000    2.86828407645300    0.51023608907100
 H      0.94665523101200    1.32035258820200    2.95806905675400
 H      2.63295697005900    0.29440722207900   -1.29067766196300
 H      2.83023928023700    0.79222898089700   -0.77722280548100
