# Supplementary material for: Mining hydroformylation in complex reaction network via graph theory
Source: RSC Adv. 2021 Jul 1;11(38):23235–40. doi: 10.1039/d1ra03395f (PMC9036754; doi:10.1039/d1ra03395f)
Supplement: RA-011-D1RA03395F-s2457 [file RA-011-D1RA03395F-s2457.xyz]

18
eq950          -678.502554600816   -678.502554600816
Co      0.27258342449800   -1.03094090498400   -0.39571016617900
 H      1.13601753917400    1.51525189977100   -1.03480016555500
 C     -1.30941427032200   -1.47677522554900   -1.01861159044900
 O     -2.33282691384800   -1.79130991786000   -1.47950771765200
 C      0.84384090650200   -0.20667026468000   -2.34888711880100
 O     -0.04524782658400    0.39031141229800   -3.23174324292000
 C     -0.24645103722200   -0.24277615739700    1.14892943987100
 O     -0.53703507332900    0.24251473570400    2.16713319020300
 C      1.38615514721400    0.47333676217100   -1.23976138320200
 O      2.07923516292600   -0.23907122374800   -0.34327210246900
 C      0.90532684471500   -2.84365611479600    0.47909018168700
 C      1.13853901522500   -2.90568553618300   -0.89092071453300
 H      0.04879612398000   -3.33393653790700    0.92530842053500
 H      2.10827755379800   -2.61603969870000   -1.27690386161700
 H      0.48872705997000   -3.46792605184400   -1.55119881066700
 H      1.69215452046500   -2.51253036124300    1.14539591258200
 H      1.32438541835700   -1.06786811113800   -2.78428269874700
 H     -0.55079910450700    1.10675053978000   -2.80943132745400
