# Supplementary material for: Mining hydroformylation in complex reaction network via graph theory
Source: RSC Adv. 2021 Jul 1;11(38):23235–40. doi: 10.1039/d1ra03395f (PMC9036754; doi:10.1039/d1ra03395f)
Supplement: RA-011-D1RA03395F-s2458 [file RA-011-D1RA03395F-s2458.xyz]

18
eq951          -678.411261002444   -678.411261002444
Co     -1.08944988748100    0.46611774325300   -1.19063400951400
 H     -2.09066562636200    1.27905784272100   -1.88337268817700
 C      0.40817237910900    0.04394601481800   -0.28431257145600
 O      1.39840761508600   -0.14978511170600    0.28871555659100
 C     -0.96235370439900   -0.59920489362700   -2.63451587264700
 O     -0.88458127801200   -1.25176443526300   -3.59049344068400
 C     -2.43430605522400   -0.30521208923000   -0.27620680319300
 O     -3.34246193247200   -0.73510896698200    0.30457468131400
 C     -1.15446320418700    0.89151672622200    2.64202168634600
 O     -0.96501109589200   -0.24769091692600    2.53693757317900
 C     -0.66727110828100   -3.03030654091200   -0.52985756805300
 C     -0.67406054284000   -2.80866263969500    0.79262923644300
 H     -1.58694379710700   -3.19562938372700   -1.08225914731500
 H      0.24014552588700   -2.61757087212900    1.34247682816400
 H     -1.59760411044500   -2.78118043303200    1.35933913907200
 H      0.25495994652100   -3.03101802535900   -1.10206533179900
 H     -1.23158750203300    1.65112105654100   -0.34208045508400
 H     -0.31878991996000    1.49660359280600   -1.88910352195200
