# Supplementary material for: Mining hydroformylation in complex reaction network via graph theory
Source: RSC Adv. 2021 Jul 1;11(38):23235–40. doi: 10.1039/d1ra03395f (PMC9036754; doi:10.1039/d1ra03395f)
Supplement: RA-011-D1RA03395F-s2459 [file RA-011-D1RA03395F-s2459.xyz]

18
eq952          -678.429769541451   -678.429769541451
Co      0.40323640622800    2.00857245334400    1.95268202829800
 H     -1.74906888372100    1.83677567618300    0.78789119684300
 C      0.83359448656500    0.67917852302700    3.11368521695800
 O      1.14019649226000   -0.18632817361700    3.82808345552500
 C      1.13489237081500    1.88497389400700    0.30544012260800
 O      1.66384141434500    1.79947783654200   -0.73117844417200
 C     -1.19122611826900    1.18779346475400    1.48462329055900
 O     -1.57818558317600    0.09683306983500    1.86271282214200
 C     -0.49281886905600    3.51220176987200    2.38591213362000
 O     -1.09207601206300    4.48213894144000    2.63617627170000
 C     -1.45564167375300    1.11710911205400   -1.65392017088500
 C     -0.91059028242700   -0.08033871968000   -1.38990144969700
 H     -0.87322034897900    1.92194000737100   -2.08914103913800
 H     -1.48022233397200   -0.87444409245500   -0.92023474155700
 H      0.13211682894800   -0.28679478590600   -1.60114932709800
 H     -2.49811293376300    1.32366621393000   -1.43351733527600
 H      0.40905564722200   -1.17143156850300    0.91530830629900
 H      1.06901234266300   -1.08141563272200    0.58749189546900
