# Supplementary material for: Mining hydroformylation in complex reaction network via graph theory
Source: RSC Adv. 2021 Jul 1;11(38):23235–40. doi: 10.1039/d1ra03395f (PMC9036754; doi:10.1039/d1ra03395f)
Supplement: RA-011-D1RA03395F-s2460 [file RA-011-D1RA03395F-s2460.xyz]

18
eq953          -678.429439926086   -678.429439926086
Co      0.42866112572800    2.29168642661300    1.65736962628100
 H     -1.72310717600800    2.17896369085200    0.38243662340200
 C      1.02544751757700    0.61722454123100    2.01622206400300
 O      1.39461507433100   -0.47093626258200    2.20521212502300
 C      0.66614683467400    2.93769048664500   -0.02035692969200
 O      0.81905932468400    3.31481628062700   -1.11421073557200
 C     -1.30097458121800    1.70525118170600    1.28470296412400
 O     -1.91601744154700    0.90586626266200    1.96952911844900
 C     -0.23957055456200    3.27246969044400    3.00936650135300
 O     -0.71543890241500    3.88250203112800    3.88152885151900
 C     -1.07441274972100    0.25895904967500   -1.36661018291900
 C      0.20758906593700   -0.06024315200500   -1.13327279173900
 H     -1.34322277723700    1.05733906461100   -2.05063653746900
 H      0.47487990080300   -0.84974813000400   -0.44029137467100
 H      1.02285711840400    0.46762144138700   -1.61515414780600
 H     -1.88438668799900   -0.26295448460700   -0.86804130129000
 H     -1.34988389959200   -1.24547756283600    1.28309194041800
 H     -1.02745824200700   -1.83112256598600    0.96007841880900
