# Supplementary material for: Mining hydroformylation in complex reaction network via graph theory
Source: RSC Adv. 2021 Jul 1;11(38):23235–40. doi: 10.1039/d1ra03395f (PMC9036754; doi:10.1039/d1ra03395f)
Supplement: RA-011-D1RA03395F-s2461 [file RA-011-D1RA03395F-s2461.xyz]

18
eq954          -678.386212528099   -678.386212528099
Co      0.07603994400100   -0.88258823873900    0.84005381441800
 H     -0.51463474180600   -1.41366287517900   -0.42611335891800
 C      0.26246566214100    0.43830708723400   -0.49613076386300
 O      1.17172543053700    0.60450635719600   -1.30127934525700
 C      1.06512593180600   -2.25878773517000    0.53894796183900
 O      1.82715656608800   -3.07924402692100    0.13122974543500
 C      1.06341441623700    0.05827671970800    2.03311057438200
 O      1.71561669648600    0.71339365563700    2.73502891405000
 C     -2.62417817869800   -0.11215392137600    0.65337778781100
 O     -1.69993204004900   -0.13383762910000    1.46888128457700
 C     -3.04931952092900   -0.44592732177000   -0.70784184968200
 C     -4.01164535203400    0.24486915101700    0.35314216013000
 H     -3.20970736743200   -1.49191844201300   -0.94039184711900
 H     -4.24520336659400    1.29231584063800    0.20529656568600
 H     -4.80670230571500   -0.35326447162800    0.77982339801600
 H     -2.67249989276000    0.14834489664400   -1.53174671256600
 H      0.18243025091000   -2.48501760094400    1.46242867125900
 H     -0.60589121740800    1.14395785597300   -0.47129746711600
