# Supplementary material for: Mining hydroformylation in complex reaction network via graph theory
Source: RSC Adv. 2021 Jul 1;11(38):23235–40. doi: 10.1039/d1ra03395f (PMC9036754; doi:10.1039/d1ra03395f)
Supplement: RA-011-D1RA03395F-s2462 [file RA-011-D1RA03395F-s2462.xyz]

18
eq955          -678.385029018354   -678.385029018354
Co      1.56578547161500   -0.53767504250000   -0.46937100792800
 H      1.07400175260900    0.95837308902500   -1.23613063857300
 C      0.02148240302700   -1.42687815968400   -0.36754716200000
 O     -0.96504340294100   -2.04369568310300   -0.39261836255100
 C      0.74453514491200    1.30655454841900   -0.19046643794100
 O     -0.05113855120900    2.23894443990200   -0.12455430147300
 C      2.61761096864400   -1.86037072234300   -0.71571127976000
 O      3.35903171908100   -2.73735706480800   -0.93509597663700
 C     -0.20935826115900    0.09803943558700   -4.46865029482500
 O     -0.59106231271000    0.04225395062200   -5.62597582899700
 C      0.85628371451700   -0.21953352664100   -3.48858780814600
 C     -0.49325475138000    0.51791239299400   -3.07666438972500
 H      1.77359638054900    0.35876339291600   -3.49016852357000
 H     -1.21433987715200   -0.04616176614000   -2.49540310058700
 H     -0.44212269547400    1.57166319396100   -2.82354827837900
 H      0.97668291709000   -1.24860357027700   -3.16880877162200
 H      1.25278241046500    0.90897167401100    0.74143767323800
 H      2.94351851747600    0.02199314822600   -0.70971368631800
