# Supplementary material for: Mining hydroformylation in complex reaction network via graph theory
Source: RSC Adv. 2021 Jul 1;11(38):23235–40. doi: 10.1039/d1ra03395f (PMC9036754; doi:10.1039/d1ra03395f)
Supplement: RA-011-D1RA03395F-s2463 [file RA-011-D1RA03395F-s2463.xyz]

18
eq956          -678.364532160471   -678.364532160471
Co      1.30546584507900   -0.37995039168800    0.29350714357600
 H      2.48328315212600    0.42723356524100    0.71724831109500
 C     -0.09999220566000   -1.34529212662500   -0.36830034478200
 O     -0.95608378861500   -1.98675020818500   -0.81522921870300
 C      1.07181306427900    1.27838029753300   -0.40810911258300
 O      1.52951298253900    1.78577227882600   -1.42695298145100
 C      2.59005779988000   -0.95114869098400   -0.87546764781800
 O      2.98046146176200   -2.10582096131000   -0.76958178685400
 C     -0.25726736738500    0.08580024045600   -4.41957469541500
 O     -0.43311813660200    0.26954067766000   -5.61368912429500
 C      0.61881415160700   -0.44634765136600   -3.35378498161900
 C     -0.78426492665900    0.22879168849100   -3.04139209263900
 H      1.48084434957300    0.15227838928900   -3.08658440213200
 H     -1.60107657741300   -0.41361314863200   -2.73556178135300
 H     -0.75287951392200    1.20373668269600   -2.56952556759500
 H      0.72676608475700   -1.51773813103000   -3.22485932932300
 H      0.37096103269400    1.82262144326700    0.26666477519000
 H      2.94569413992400   -0.20430022345000   -1.60638533909300
