# Supplementary material for: Mining hydroformylation in complex reaction network via graph theory
Source: RSC Adv. 2021 Jul 1;11(38):23235–40. doi: 10.1039/d1ra03395f (PMC9036754; doi:10.1039/d1ra03395f)
Supplement: RA-011-D1RA03395F-s2464 [file RA-011-D1RA03395F-s2464.xyz]

18
eq957          -678.467851931258   -678.467851931258
Co      0.61706652931800   -0.38209575262600    0.35030715596900
 H      2.29696175944700    0.46235792147200   -1.42599607241200
 C     -0.23565725976400   -1.60252686532800    1.38478771932500
 O     -0.76190646575000   -2.41253873416200    2.03026015751000
 C      1.54163882543900    0.93478562576800   -0.76603376768500
 O      1.36902624459000    2.15009409644600   -0.79426003199700
 C     -0.84019702121800    0.23063805857900   -0.47310520243800
 O     -1.77290744816600    0.63554221291600   -1.03987823932100
 C      1.37861081902700    0.51593451994200    1.68621223309200
 O      1.90483025311600    1.10648569571200    2.54076660991600
 C      1.18329095791300   -1.87696369416200   -1.04580926404100
 C      2.17684570634700   -1.75363510968400   -0.07045193093500
 H      0.46736017717000   -2.68809780937900   -1.00700952380400
 H      3.06683402013200   -1.16196751815000   -0.24943270082500
 H      2.25260628022200   -2.47183854039700    0.73614721409000
 H      1.27807275948100   -1.38552013593600   -2.00597010946400
 H      3.64671878717100   -1.20704388273200   -2.48487789929400
 H      3.45960084434300   -0.67576542081000   -2.96760530125200
