# Supplementary material for: Mining hydroformylation in complex reaction network via graph theory
Source: RSC Adv. 2021 Jul 1;11(38):23235–40. doi: 10.1039/d1ra03395f (PMC9036754; doi:10.1039/d1ra03395f)
Supplement: RA-011-D1RA03395F-s2465 [file RA-011-D1RA03395F-s2465.xyz]

18
eq958          -678.477993076582   -678.477993076582
Co      0.28102278405100   -0.54178174851800    0.69975345387300
 H      2.12979784847900    1.18712873530700   -1.20468231146500
 C     -0.03568496705300   -2.17396557009600    1.30874760026500
 O     -0.15147860255100   -3.24011525374800    1.76882450475400
 C      1.90534790966100    0.38601341801000   -1.93232719908000
 O      2.15822036571700    0.51660659455700   -3.13115536076900
 C     -1.35067162133100    0.16403466902500    0.82676949963000
 O     -2.41314350421200    0.63457652006100    0.88223435066900
 C      1.19913045165900    0.77004820211900    1.44459720207500
 O      1.86269786286300    1.56117142541300    1.99065137405800
 C      1.28750643109400   -0.84758673869900   -1.32432277460600
 C      1.96589135862400   -1.22344464355100   -0.01187101831600
 H      0.18314411596000   -0.58274983531000   -1.16951586324000
 H      2.86593287888200   -0.65235021879900    0.20947892954900
 H      2.16552306469700   -2.28536903819800    0.09438900097400
 H      1.24566223709900   -1.66762335914100   -2.03993892714800
 H      3.90600503095400   -1.95454658686500   -1.67516357682300
 H      3.82389212423800   -1.63220190408500   -2.33841783797800
