# Supplementary material for: Mining hydroformylation in complex reaction network via graph theory
Source: RSC Adv. 2021 Jul 1;11(38):23235–40. doi: 10.1039/d1ra03395f (PMC9036754; doi:10.1039/d1ra03395f)
Supplement: RA-011-D1RA03395F-s2466 [file RA-011-D1RA03395F-s2466.xyz]

18
eq959          -678.422542851269   -678.422542851269
Co     -0.20213656968300   -1.51532409063300   -0.81023084081800
 H      0.86741131425600   -0.04069024961300    1.65365042437000
 C      1.38754143818500    1.90637266198400   -1.25624789665100
 O      0.96261416847100    2.62541866525000   -2.05763033230300
 C     -0.82284371588300    0.94881053772000    0.64865721419100
 O     -0.69240448865300    2.02886525211300    1.23314132567900
 C     -1.09497828801600   -2.78322069275000   -1.59617867174900
 O     -1.69446402969100   -3.56245230980700   -2.21282106865000
 C      0.12099764702000   -0.23116978410500    0.88271887640900
 O     -0.57563244687000   -1.45395321386500    1.00865224680700
 C     -1.88757479091400    0.64963982896300   -0.38935508708800
 C     -1.33564150212300   -0.13467334656000   -1.58878996724400
 H     -2.32135858867000    1.59549698509600   -0.72123696335000
 H     -2.13613264619500   -0.57738769360300   -2.17910480555400
 H     -0.70646057893800    0.47137871148700   -2.23960558920500
 H     -2.66507394074500    0.05949625521000    0.10348527111300
 H      0.50999371556200   -1.44605464748200   -2.10556488453900
 H      0.77364719777500   -0.21600786976500   -0.11327205614400
