# Supplementary material for: Mining hydroformylation in complex reaction network via graph theory
Source: RSC Adv. 2021 Jul 1;11(38):23235–40. doi: 10.1039/d1ra03395f (PMC9036754; doi:10.1039/d1ra03395f)
Supplement: RA-011-D1RA03395F-s2467 [file RA-011-D1RA03395F-s2467.xyz]

18
eq96           -678.424643920717   -678.424643920717
Co      0.46386690163300   -0.32091249431700    0.87559587865100
 H      0.48940611482500   -0.66443994329000   -0.56123205750400
 C      0.32925241589600    0.29026241225200    2.55465669314500
 O      0.23721640154000    0.72101144649700    3.63084691282700
 C      1.71558093089400    0.73074998685700    0.22231522479400
 O      2.51199531681300    1.39915239822300   -0.30830682408500
 C     -1.21939460444600   -0.56977148785500    0.43562444484300
 O     -2.30772317503600   -0.72274512915400    0.04405656546000
 C     -0.11302266733600    0.28291835282400   -2.75332602682300
 O      0.94267200575700    0.54081932587600   -3.15898168392800
 C      2.77106556039200   -1.83986371616400   -1.51890860777500
 C      1.67301235826500   -2.57559034729900   -1.74558890036700
 H      3.28316939712600   -1.86923686097900   -0.56196317217900
 H      1.13860258513500   -2.52616288339400   -2.68769117453100
 H      1.25673580177400   -3.22633770677400   -0.98379243817300
 H      3.16168068212400   -1.15313758073100   -2.26076964926600
 H      0.84633885120400   -2.03729394635700    1.22908368642800
 H      1.55718015510600   -1.69846195273400    1.19336470493200
