# Supplementary material for: Mining hydroformylation in complex reaction network via graph theory
Source: RSC Adv. 2021 Jul 1;11(38):23235–40. doi: 10.1039/d1ra03395f (PMC9036754; doi:10.1039/d1ra03395f)
Supplement: RA-011-D1RA03395F-s2468 [file RA-011-D1RA03395F-s2468.xyz]

18
eq960          -678.499809213037   -678.499809213037
Co     -0.74519995305900   -0.24593991721300    0.08765904648200
 H     -2.32276530604500    3.08476045825100    1.33185326810100
 C     -0.55310401826700   -1.59815492415900   -0.93272791036900
 O     -0.45890443993200   -2.47918810304900   -1.70115198777700
 C     -1.84622143377600    2.42929987073300    0.59925548094400
 O     -1.48370998136400    1.28714978890000    0.92663369330800
 C      0.93534696157100   -0.05738393919600    0.63211421701300
 O      2.06632170902500    0.06162625284300    0.90026652289300
 C     -1.71405488578400    2.99444100343000   -0.80819776799000
 O     -2.28953945975800    4.07358367332800   -1.01881138364100
 C     -0.88112519344500    2.24334343817700   -1.80011119240600
 C      0.61453817399100    2.48529550544600   -1.50037294574200
 H     -1.13214240344300    2.57961016576700   -2.80468330597200
 H      1.22161670888400    1.79041432080900   -2.08101685955900
 H      0.89621690975900    3.50817643449900   -1.75303541271200
 H     -1.09543770694500    1.17069129137400   -1.71957628749900
 H      0.84179084457400    2.31782357727300   -0.44425341068400
 H     -2.09894069294900   -0.50700985334400   -0.55825235847700
