# Supplementary material for: Mining hydroformylation in complex reaction network via graph theory
Source: RSC Adv. 2021 Jul 1;11(38):23235–40. doi: 10.1039/d1ra03395f (PMC9036754; doi:10.1039/d1ra03395f)
Supplement: RA-011-D1RA03395F-s2469 [file RA-011-D1RA03395F-s2469.xyz]

18
eq961          -678.443014491635   -678.443014491635
Co     -0.40207620232000   -0.02656033455500    1.45962356043700
 H      0.81598123769400    0.38941299508100   -0.78848128550600
 C     -0.14019635130500   -0.04309992173200   -0.44745992822400
 O     -0.95040832119300   -0.49798570136100   -1.24711317358100
 C      1.11924189207000    0.93960646657200    1.62792725494100
 O      2.09858825324800    1.56959098322900    1.68168922978300
 C     -0.32684028380500   -1.82063298088300    1.35240213278000
 O     -0.27181372200200   -2.97658803607100    1.22576376202800
 C     -1.98556615629400    0.77621423655100    1.12676125395000
 O     -2.97911420878000    1.32095370159600    0.85967370901400
 C     -0.18880165585700    3.33993534155000    0.06630886388600
 C     -0.54803060741000    2.83425181710700   -1.12337970979900
 H      0.81838272341900    3.69329145943000    0.25630149507500
 H     -1.54884261950800    2.45744643119100   -1.30309309982600
 H      0.15413398374100    2.76134817568900   -1.94648146981300
 H     -0.88967973164000    3.39320927892500    0.89277710647500
 H     -0.58080198490600   -0.35589012825600    3.20451714612300
 H     -0.72937329413800    0.41540420473900    3.14322738465900
