# Supplementary material for: Mining hydroformylation in complex reaction network via graph theory
Source: RSC Adv. 2021 Jul 1;11(38):23235–40. doi: 10.1039/d1ra03395f (PMC9036754; doi:10.1039/d1ra03395f)
Supplement: RA-011-D1RA03395F-s2470 [file RA-011-D1RA03395F-s2470.xyz]

18
eq962          -678.443857514042   -678.443857514042
Co     -0.16325628091300   -0.03966400997200    1.36911357958300
 H     -0.42736622335200    0.66898059285600   -1.05512023663000
 C     -0.30095015275700   -0.29316592615500   -0.52405518955100
 O     -0.26101080672500   -1.36598641103900   -1.11145163790300
 C      1.27160767255700    0.96775649113800    0.98817699930500
 O      2.19960468408100    1.60811985253000    0.68754666236000
 C      0.05996278726300   -1.83613347718400    1.60747108083800
 O      0.20057794282500   -2.98153500559200    1.73677014101800
 C     -1.82066235797800    0.63555819127800    1.25447982234800
 O     -2.89451510016400    1.07409767130500    1.12480089456100
 C     -0.58388755891600    3.41627035317400    0.25227312910400
 C     -0.84871260090900    2.97500941395700   -0.98733396684900
 H      0.40905503178400    3.74493319184100    0.53699209117600
 H     -1.84135275208100    2.63589645416700   -1.26578055063400
 H     -0.08121955683400    2.94471703594100   -1.75346167367700
 H     -1.34914798573900    3.44200210888800    1.01992956044100
 H     -0.43753020433500    0.22249080639900    3.11837568283100
 H      0.33358641298800    0.35056065532600    3.04223784421100
