# Supplementary material for: Mining hydroformylation in complex reaction network via graph theory
Source: RSC Adv. 2021 Jul 1;11(38):23235–40. doi: 10.1039/d1ra03395f (PMC9036754; doi:10.1039/d1ra03395f)
Supplement: RA-011-D1RA03395F-s2471 [file RA-011-D1RA03395F-s2471.xyz]

18
eq963          -678.443482317323   -678.443482317323
Co     -1.31431899188600    0.32454279340700   -0.04470038445700
 H      1.03560473426800    0.15612503545700    0.92562015915200
 C      0.35029793701000   -0.52397738035200    0.38562950681600
 O      0.65316887689600   -1.67685989475100    0.10872488833200
 C     -0.31228884119800    1.39223126314000   -1.08148163225000
 O      0.38313738870200    2.07305697291300   -1.72555612456100
 C     -1.50304695141700    0.50542557886200    1.73202938420300
 O     -1.57521216110200    0.61126124156500    2.89177784334000
 C     -1.95467643565000   -1.20644946783200   -0.79727075726300
 O     -2.33061269989500   -2.19896426082800   -1.26878379128700
 C      1.49055397855500    2.34561377680700    1.66224996276800
 C      0.35708383850800    3.05518087775000    1.54841601593700
 H      2.21028939913700    2.29697353924600    0.85157473643100
 H     -0.36910921451800    3.09822326082200    2.35209076295300
 H      0.11787626689900    3.59887077035100    0.64135446212700
 H      1.72608083781000    1.79758095379900    2.56849058892100
 H     -2.92381647976900    0.95005794478300   -0.52286197972500
 H     -2.57622853108800    1.57101498427400   -0.18633941025400
