# Supplementary material for: Mining hydroformylation in complex reaction network via graph theory
Source: RSC Adv. 2021 Jul 1;11(38):23235–40. doi: 10.1039/d1ra03395f (PMC9036754; doi:10.1039/d1ra03395f)
Supplement: RA-011-D1RA03395F-s2472 [file RA-011-D1RA03395F-s2472.xyz]

18
eq964          -678.427320949792   -678.427320949792
Co     -0.55986632736500    0.66845673439800    0.62171669384800
 H      0.53394615952000   -1.26316449678800   -0.62146294088100
 C     -0.35305275391400   -1.20332896524600    0.03538604858200
 O     -1.08702630450600   -2.11413376454600    0.35521625025000
 C      1.03088331882400    1.08926225530100   -0.44141717583600
 O      1.71792470942700    0.31476987999900   -1.11542983184900
 C      0.26498877434400    0.08808485324600    2.06824278538600
 O      0.77914947265100   -0.30496908138100    3.03564621865100
 C     -1.74194912298300    0.73057023855600   -0.68535115357200
 O     -2.54600130920500    0.76020728510500   -1.52636678913600
 C     -0.27910236732200    2.62661378062400    1.73822274034800
 C     -1.07665677822800    2.87935171944900    0.65065537964300
 H      0.79276957891000    2.78052859808100    1.69365897687000
 H     -2.15310574803400    2.91208544979800    0.75994644634500
 H     -0.65479735477500    3.24004082070600   -0.28018469456700
 H     -0.72207164574400    2.45788341280300    2.71135919295600
 H     -1.80862025528600    0.34090040171800    1.45727135199500
 H      1.32737090495300    2.16674886762000   -0.41614526783200
