# Supplementary material for: Mining hydroformylation in complex reaction network via graph theory
Source: RSC Adv. 2021 Jul 1;11(38):23235–40. doi: 10.1039/d1ra03395f (PMC9036754; doi:10.1039/d1ra03395f)
Supplement: RA-011-D1RA03395F-s2473 [file RA-011-D1RA03395F-s2473.xyz]

18
eq965          -678.517258658266   -678.517258658266
Co     -1.28539502192500   -0.62586180062600    0.21511509662900
 H     -0.44568245712600   -1.06784029182900    1.95348253920800
 C     -0.97043892588300   -0.60329660818800   -1.48585034740700
 O     -0.72526416181300   -0.59213390190500   -2.62298754347500
 C     -2.02757758003900   -2.24498544146300    0.24073395600700
 O     -2.53040509483000   -3.29706207910000    0.22781967538100
 C     -0.68682540143100    1.25683639415200    0.18387276273200
 O     -0.14566335304200    1.87437534523400   -0.98327468655000
 C      0.21236513355200    1.42521796189200    1.35671392431200
 O      1.37634830132400    1.85955303761000    1.22370647221100
 C     -1.11671035237900   -0.33238108921900    2.44794357771200
 C     -0.35723104063400    0.97076471095500    2.68394439389900
 H     -2.07021378457000   -0.15372296114100    1.89021480007100
 H      0.45649173094400    0.82750621994600    3.39317287493200
 H     -1.02225528398000    1.74598279885400    3.07330301455300
 H     -1.44713908085100   -0.81621558320600    3.36510742227300
 H     -1.68466256803600    1.67734403582900    0.39386638624300
 H      0.77699213446200    2.13896512808600   -0.78885077137700
