# Supplementary material for: Mining hydroformylation in complex reaction network via graph theory
Source: RSC Adv. 2021 Jul 1;11(38):23235–40. doi: 10.1039/d1ra03395f (PMC9036754; doi:10.1039/d1ra03395f)
Supplement: RA-011-D1RA03395F-s2474 [file RA-011-D1RA03395F-s2474.xyz]

18
eq966          -678.548622354028   -678.548622354028
Co     -0.79280173278400   -0.16767199338000   -0.31327192344100
 H      0.76697943678800   -0.82808712612900    2.43072856000700
 C      0.14616435266000   -1.53654826402900   -0.91011561786600
 O      0.79201720746400   -2.45069379748100   -1.22696050271400
 C     -2.39468694201300   -0.80891307115800   -0.52052411779400
 O     -3.48228409011300   -1.22736853099800   -0.60456923217800
 C     -1.45972721488100    1.74832259438300    0.29463357192100
 O     -1.14185503965500    2.38425882034900   -0.90457294762900
 C     -0.43776346374800    1.22017043407400    1.11197832716000
 O      0.67738274624100    0.89445254544000    0.42470366062100
 C     -0.24871127811500   -0.63784754192400    2.78226189235000
 C     -0.61712214623800    0.83294072438000    2.54844171044600
 H     -0.92874917746700   -1.28802521515500    2.22220701021900
 H      0.02250195732900    1.48283322986700    3.15245752364700
 H     -1.65374897868300    1.02203774102500    2.84056652701700
 H     -0.31702915628700   -0.89129424860400    3.84065227328100
 H     -2.44892964482700    1.97725301595600    0.65622313701100
 H     -0.17490364192700    2.31722655924900   -1.05680630471600
