# Supplementary material for: Mining hydroformylation in complex reaction network via graph theory
Source: RSC Adv. 2021 Jul 1;11(38):23235–40. doi: 10.1039/d1ra03395f (PMC9036754; doi:10.1039/d1ra03395f)
Supplement: RA-011-D1RA03395F-s2475 [file RA-011-D1RA03395F-s2475.xyz]

18
eq967          -678.449454376178   -678.449454376178
Co     -0.82044536879000    0.19401350385000    0.58202853547000
 H     -0.42920616731400   -3.19291692862800    1.80820834703500
 C     -0.73735667418300   -0.12013950144400   -1.19485076118000
 O     -0.56663705079000   -0.30828152944600   -2.32792436789700
 C      0.34374977460100   -1.12117117460300    1.12446808175100
 O      1.54829610638300   -1.29207952607700    1.24399761388900
 C      0.21442861908100    1.71602124972300    0.54234977991600
 O      1.41415995724400    1.88137749571600    0.42365114380100
 C     -0.70885985198800   -2.19914226513300    1.43969246176400
 O     -1.89016762464000   -1.86094450058600    1.23392943815600
 C     -2.26774386697000    2.21849828549700    0.45523663241500
 C     -0.85942275450500    2.79520276218500    0.68808768594200
 H     -2.46019946151200    2.02619441304700   -0.60082425611200
 H     -0.76843164299300    3.17202662180800    1.71017398222000
 H     -0.64533609079800    3.61049009279500   -0.00492583099600
 H     -3.03158385116200    2.90864467901700    0.81172517767700
 H     -2.44730710759600    1.29847146668500    1.05214721121600
 H     -0.56754158241900    0.44108225995000    2.04156678126100
