# Supplementary material for: Mining hydroformylation in complex reaction network via graph theory
Source: RSC Adv. 2021 Jul 1;11(38):23235–40. doi: 10.1039/d1ra03395f (PMC9036754; doi:10.1039/d1ra03395f)
Supplement: RA-011-D1RA03395F-s2476 [file RA-011-D1RA03395F-s2476.xyz]

18
eq968          -678.468038936233   -678.468038936233
Co      1.33587652712900   -0.19308093531400    0.11879541935300
 H     -1.06138741844900   -0.90955866399200   -0.53944370672200
 C      1.04360921121300    0.33348302520900    1.80271209644300
 O      0.82750553344000    0.66970746689800    2.89495842577900
 C     -0.59628440431100    0.00897615931100   -0.11795589948800
 O     -1.28898211181000    0.98907569858300    0.13872957167200
 C      1.39630123492100    1.08392883975000   -1.12148664341000
 O      1.40704748599900    1.93711398880400   -1.91361573049800
 C      3.13243981715200   -0.40767614063100    0.26584323817800
 O      4.27999061136200   -0.57559912923100    0.33075567216500
 C      1.20948266063400   -2.00854654338000   -0.96406016744000
 C      0.96133311131000   -2.25556593871300    0.39055719234500
 H      0.40319565701500   -1.88399840893200   -1.67677076478600
 H      1.73427904693900   -2.67863040601100    1.02003748889800
 H     -0.04878590462400   -2.34022865553700    0.77159160109100
 H      2.17107725499900   -2.25720517162900   -1.39462941865800
 H      2.77947953599900   -0.54837807385800   -2.56262387863900
 H      3.34261791990300   -0.54597244382500   -3.04534344987200
