# Supplementary material for: Mining hydroformylation in complex reaction network via graph theory
Source: RSC Adv. 2021 Jul 1;11(38):23235–40. doi: 10.1039/d1ra03395f (PMC9036754; doi:10.1039/d1ra03395f)
Supplement: RA-011-D1RA03395F-s2477 [file RA-011-D1RA03395F-s2477.xyz]

18
eq969          -678.503800580736   -678.503800580736
Co      0.10038723950300    0.36602443328200   -0.60295813400300
 H      2.84681292542400   -2.25605012317900    1.00996976534600
 C     -1.02036067250700    0.15468161484900   -1.99780310290600
 O     -1.72820958474800   -0.01103451307000   -2.90585459354200
 C      0.59094866329100    2.04534433679300   -0.83311340579100
 O      0.86361701541900    3.17629929028400   -0.91462563931600
 C     -0.86879159083700   -0.34505151784000    0.69412107504900
 O     -1.51967980015100   -0.74877919742800    1.57410706725800
 C      1.59538114048600    0.12855233604100    0.46012581753200
 O      2.14245000920400    0.47176872318100    1.49064748324900
 C      2.09189060747400   -0.94511137681200   -0.53344147055000
 C      2.13781682676900   -2.29963911629900    0.18252934878100
 H      3.06986277018300   -0.62815720191600   -0.89856104559400
 H      1.15202622506400   -2.54739183821900    0.58427199798100
 H      2.43225486056300   -3.08910688648800   -0.50963377196800
 H      1.43802542576200   -1.01735181803700   -1.42555045546800
 H     -0.42195334045700   -2.39345985745900   -1.23978145685500
 H     -0.15179751051600   -2.98345695806500   -1.60073763682300
