# Supplementary material for: Mining hydroformylation in complex reaction network via graph theory
Source: RSC Adv. 2021 Jul 1;11(38):23235–40. doi: 10.1039/d1ra03395f (PMC9036754; doi:10.1039/d1ra03395f)
Supplement: RA-011-D1RA03395F-s2478 [file RA-011-D1RA03395F-s2478.xyz]

18
eq97           -678.440961193530   -678.440961193530
Co     -0.14434881914300    0.02918530718600    0.03120035222400
 H     -0.21875956184900   -0.35402963102300    1.46583142468800
 C      0.29219262025500    0.37369225845600   -1.65191979523500
 O      0.59403086069400    0.59291539751400   -2.75645392125800
 C      0.92666998529100    1.17742514116100    0.82577640730300
 O      1.64006584470600    1.88274208417400    1.42570083188400
 C     -0.23021264660500   -1.72931215759400   -0.08109143453400
 O     -0.27132334863200   -2.89706246313100   -0.06003238123300
 C     -1.31879355054500   -1.74894129629800    3.13410635271800
 O     -0.36666300003000   -2.24943581546400    3.56380995144600
 C     -2.15444942392100    0.54178112184400    0.84084652489000
 C     -2.11215069646600    0.95269805102700   -0.47288264733400
 H     -1.95780328050200    1.23386492496600    1.65024538118100
 H     -2.50958199243400    0.32246067352900   -1.25890192318700
 H     -1.87762563365700    1.97926380212200   -0.72482377179600
 H     -2.58200904468700   -0.41246316838100    1.11879011713700
 H      1.90743834723900   -1.31505301873300    1.54044286689700
 H      2.15848995527900   -1.79676052316600    2.04731369995000
