# Supplementary material for: Mining hydroformylation in complex reaction network via graph theory
Source: RSC Adv. 2021 Jul 1;11(38):23235–40. doi: 10.1039/d1ra03395f (PMC9036754; doi:10.1039/d1ra03395f)
Supplement: RA-011-D1RA03395F-s2479 [file RA-011-D1RA03395F-s2479.xyz]

18
eq970          -678.506936521620   -678.506936521620
Co     -0.22818721683300    0.65034970219600   -0.72893544239500
 H      2.39510689353800   -1.83899820601500    2.11506065469500
 C     -1.40139809037000    1.90617820433200   -1.25560974874900
 O     -2.16090982518600    2.71608784971800   -1.59849055827700
 C      0.88856855432900    0.67786445428800   -2.09581220148100
 O      1.59988578126900    0.56162168150300   -3.01596231315600
 C     -1.34144840525100   -0.59053064739800   -0.14581600929500
 O     -2.01822594748600   -1.49686655766900    0.14797237029600
 C      1.11489599028100   -0.24667155039700    0.22612389462000
 O      1.38002293388500    0.60232839229900    1.08834115720800
 C      1.74700060099400   -1.59233255259700    0.06765577192100
 C      2.82196702180800   -1.87869190324600    1.11146056361000
 H      2.14277128822000   -1.64149695365800   -0.95240223485200
 H      3.25199884487900   -2.86715487929100    0.94552484999100
 H      3.61449479649200   -1.13065302007000    1.05447656965200
 H      0.93918138204200   -2.33111871494000    0.09842686621400
 H      0.07202112772400   -2.57004890500700   -2.32736796177900
 H     -0.06706452042000   -1.85178606444000   -2.20093438587600
