# Supplementary material for: Mining hydroformylation in complex reaction network via graph theory
Source: RSC Adv. 2021 Jul 1;11(38):23235–40. doi: 10.1039/d1ra03395f (PMC9036754; doi:10.1039/d1ra03395f)
Supplement: RA-011-D1RA03395F-s2480 [file RA-011-D1RA03395F-s2480.xyz]

18
eq971          -678.418796692724   -678.418796692724
Co      0.70165080073000   -0.99298537237700   -1.12178321660300
 H     -0.76988702859000   -0.92962612476300   -1.28400452654300
 C      2.48355157313600   -1.07025564746400   -0.71876329529700
 O      3.60281163792000   -1.13529653344300   -0.43217056784400
 C      0.56357698079800    0.78617618749600   -0.34568678019300
 O      0.63800070722400    1.23425569392800    0.78233156359600
 C     -0.02543901695700   -1.96655572835800    0.08746905640200
 O     -0.55609866866300   -2.63566558325400    0.87579827903300
 C      0.06763077084400    1.03326494891900   -2.63042126174000
 O      0.43521752756700    1.70988239428400   -1.44467451063900
 C      1.02084344524600   -0.08573310911700   -3.23600648128300
 C      0.80613189744600    1.32022984448700   -3.86901106836400
 H      0.56308436876800   -0.92506201618500   -3.73724209087800
 H      1.65190821836400    1.98718307792500   -3.78175683420200
 H      0.25561880626900    1.35861418042600   -4.79652116153000
 H      2.04675102712900   -0.21205099847900   -2.91686114254100
 H      0.72003373930000   -2.37422405399400   -1.76568044988900
 H     -0.98639523858900    0.80104257023200   -2.70259368719800
