# Supplementary material for: Mining hydroformylation in complex reaction network via graph theory
Source: RSC Adv. 2021 Jul 1;11(38):23235–40. doi: 10.1039/d1ra03395f (PMC9036754; doi:10.1039/d1ra03395f)
Supplement: RA-011-D1RA03395F-s2481 [file RA-011-D1RA03395F-s2481.xyz]

18
eq972          -678.435623632770   -678.435623632770
Co      1.10975752583800   -0.63966317724100   -0.09409206069300
 H     -2.40352197221500   -0.25026230362900    1.71299850431100
 C      1.12011002114700   -1.90279958790700    1.18323633533400
 O      1.28931202715200   -2.70246603209500    2.01303479043100
 C      1.51924822346800    1.05262285727300   -0.56472435418700
 O      1.81781693499900    2.13952365263500   -0.84872128766700
 C     -1.56668742237000   -0.81623508707500    1.27606579318800
 O     -1.53747630752900   -2.04940896840000    1.26102537921100
 C     -0.48469890061300    0.09266431694100    0.65658133265500
 O     -0.82290480918400    1.29285523328800    0.62364063113400
 C     -0.35133019122900   -1.31980621474900   -1.63705319779800
 C      0.87350039069700   -1.75036809740900   -2.08430900191600
 H     -0.78233077999000   -0.39311142101400   -1.99694357748100
 H      1.20308772090500   -2.76330593335700   -1.88475060098800
 H      1.44000319959400   -1.17185884212300   -2.80438864127900
 H     -0.99249560647400   -1.99187248683300   -1.08149047371700
 H      2.79342387762800   -0.87648678074900   -0.06945104031700
 H      2.56697174133000   -1.25751096516100   -0.75296117083400
