# Supplementary material for: Mining hydroformylation in complex reaction network via graph theory
Source: RSC Adv. 2021 Jul 1;11(38):23235–40. doi: 10.1039/d1ra03395f (PMC9036754; doi:10.1039/d1ra03395f)
Supplement: RA-011-D1RA03395F-s2482 [file RA-011-D1RA03395F-s2482.xyz]

18
eq973          -678.469031781844   -678.469031781844
Co      1.25170880391000   -0.53696281265700   -0.16711998209100
 H     -1.29997694534500    0.87158987948800    1.16277023886200
 C      1.60017689354700   -1.92307787654000    0.83490620530400
 O      1.79293820963500   -2.88128386626400    1.47100813919600
 C      1.52972030681100    0.80619835160500    1.05154257326700
 O      1.66648487953200    1.65625391937400    1.82736322322800
 C     -1.43269747797500   -0.14538455643600    0.75926438520300
 O     -2.09543894085800   -1.01397195966100    1.33950969309300
 C     -0.73702788903900   -0.37312862194100   -0.54314166786400
 O     -0.11943897376800    0.63032513611600   -1.12115946339200
 C     -0.81388216962300   -1.69231496227200   -1.28093551456700
 C      0.68877638574300   -1.93969016590800   -1.46839876895100
 H     -1.37177163579200   -1.59851182432700   -2.21339200366400
 H      0.99736674299000   -2.97112384785100   -1.31968784829000
 H      1.07909510886700   -1.53775199168800   -2.40272272747700
 H     -1.27744468859200   -2.44407148063400   -0.64301964081500
 H      2.82397365047800   -0.44888772262800   -1.10016141250900
 H      2.50922341262700    0.23430456461600   -1.27892806914100
