# Supplementary material for: Mining hydroformylation in complex reaction network via graph theory
Source: RSC Adv. 2021 Jul 1;11(38):23235–40. doi: 10.1039/d1ra03395f (PMC9036754; doi:10.1039/d1ra03395f)
Supplement: RA-011-D1RA03395F-s2483 [file RA-011-D1RA03395F-s2483.xyz]

18
eq974          -678.487219368151   -678.487219368151
Co      0.11744037283900   -1.04129132705100   -1.08756143161200
 H      0.45497192882700    2.02809364561300    1.07678764148300
 C      1.86788805190900   -1.66249688666100   -0.68564916722700
 O      2.97184230248300   -1.85556293339900   -0.41300486738500
 C     -1.51074872190900    1.35453396931000    0.55257026995000
 O     -2.11969620357600    2.17375366501600    1.25651563732400
 C     -0.57615339090000   -2.44338851018600   -1.92198584772700
 O     -1.10051939931500   -3.29704599012400   -2.50943307489500
 C     -0.02862404862600    1.51767745295600    0.24244535742700
 O      0.61590027251200    0.26969553708800    0.02806541780800
 C     -2.18203620497800    0.15935866632800   -0.08713164892200
 C     -1.57625445514800   -0.14615421267700   -1.46436138485300
 H     -3.25022266413400    0.37516315289700   -0.16374950004900
 H     -2.27095819988400   -0.72332477012300   -2.07554200503200
 H     -1.33829427726000    0.77127393206000   -2.01027538023700
 H     -2.08079048189800   -0.70127244761500    0.58703908347100
 H      0.43688784719700   -0.61208432155800   -2.41645290573700
 H      0.05687116675900    2.15761637779800   -0.64800899852500
