# Supplementary material for: Mining hydroformylation in complex reaction network via graph theory
Source: RSC Adv. 2021 Jul 1;11(38):23235–40. doi: 10.1039/d1ra03395f (PMC9036754; doi:10.1039/d1ra03395f)
Supplement: RA-011-D1RA03395F-s2484 [file RA-011-D1RA03395F-s2484.xyz]

18
eq975          -678.510960687651   -678.510960687651
Co      0.43263054103400   -0.48292119223100    0.21939089452100
 H      1.05437937530900   -1.71571677005600    0.68124950086600
 C      0.38957640584500   -1.32841931258700   -1.36982580804800
 O      0.36044144545200   -1.86645771522200   -2.40131077005600
 C      1.91380637313800    0.26791357252700    0.90600890938200
 O      2.86234576805600    0.76476256798600    1.36508540306000
 C     -0.81240217714700   -0.95067033783900    1.40501333531400
 O     -1.56418532055800   -1.31913072981800    2.22155575399000
 C     -0.97383497311100    1.29729912957100    0.01806710522900
 O      0.01966238308900    1.29307961812400   -0.79067456876700
 C     -1.34881523900400    3.57147209256100    0.85983864606700
 C     -0.97035546283400    2.13630460674900    1.26501918042300
 H     -2.33489470999400    3.59876952817800    0.38888167589400
 H      0.02542810134300    2.12513715180700    1.71051284340900
 H     -1.68254351467300    1.73370468949700    1.98751482367500
 H     -1.36530957062100    4.21368665730900    1.74054213893400
 H     -0.61305936466600    3.95848213513100    0.15185178770200
 H     -1.92808710936300    0.87261229782000   -0.31775662036000
