# Supplementary material for: Mining hydroformylation in complex reaction network via graph theory
Source: RSC Adv. 2021 Jul 1;11(38):23235–40. doi: 10.1039/d1ra03395f (PMC9036754; doi:10.1039/d1ra03395f)
Supplement: RA-011-D1RA03395F-s2485 [file RA-011-D1RA03395F-s2485.xyz]

18
eq976          -678.467623011788   -678.467623011788
Co      0.78268569177200   -0.58093618249800   -0.25377159815700
 H     -0.13167758772000   -1.65034022066200   -0.72137693908500
 C      1.85526248545800    0.72690985307600    0.35043339876300
 O      2.52647688490200    1.58167752432800    0.75969743914700
 C      1.41305274353500   -0.78233898558300   -1.91779457240600
 O      1.75158672950800   -0.93661401136300   -3.02124207918500
 C     -0.74873706228000    0.32677959388600   -0.17243334125700
 O     -1.75865609135300    0.90779353281800   -0.18448833782100
 C      1.21111738380300   -1.83236440437400    0.94322990110300
 O      1.47383628592900   -2.68613890553300    1.69042526980300
 C      2.08581206701800    2.41705108237400   -2.45937118492000
 C      0.77251733156400    2.37517702315500   -2.19137987229800
 H      2.77110765802400    2.98597543548300   -1.84041589634000
 H      0.08829501869900    1.78671760209500   -2.79363820283200
 H      0.34574507237700    2.90948740997400   -1.34877092829700
 H      2.51009364272100    1.86461488373400   -3.29042709917000
 H      4.07724244620400   -0.01916908434500   -1.41112251317900
 H      3.94171022120100    0.69728248723800   -1.54761903790000
