# Supplementary material for: Mining hydroformylation in complex reaction network via graph theory
Source: RSC Adv. 2021 Jul 1;11(38):23235–40. doi: 10.1039/d1ra03395f (PMC9036754; doi:10.1039/d1ra03395f)
Supplement: RA-011-D1RA03395F-s2486 [file RA-011-D1RA03395F-s2486.xyz]

18
eq977          -678.446585555818   -678.446585555818
Co     -0.32901269146500    0.00439524542000   -0.80642822106100
 H      0.25833798801900   -1.58638562672800    1.36322051771000
 C      1.04454389973000    1.03875387764600   -1.15125504116800
 O      1.93309786699500    1.75518672683600   -1.38015416864600
 C     -0.23849362865600    0.56164244662000    1.07143355456400
 O      0.00789839058700    1.51141164824600    1.77990270261600
 C     -0.01481429993500   -1.20349759030900   -2.12012837885100
 O      0.15729412411200   -1.96412469388500   -2.98154068912400
 C     -0.49229050464600   -0.86734342569900    1.03968827619000
 O     -1.51470228330200   -1.21538080136600    0.27780882655400
 C     -1.94123929212100    1.45098583973700   -0.76746613258200
 C     -1.98900392292900    0.75014230156500   -1.96261142703100
 H     -1.48121544842000    2.42917187826400   -0.70153100606500
 H     -2.64173561963300   -0.10912105887400   -2.05797347730000
 H     -1.56805774614500    1.16453186066200   -2.87061138918000
 H     -2.56931226118800    1.14185494453000    0.05945908897000
 H      0.27673772089200   -3.41145157225700   -0.28709314712600
 H     -0.41052839697200   -3.12622700074200   -0.24445269315800
