# Supplementary material for: Mining hydroformylation in complex reaction network via graph theory
Source: RSC Adv. 2021 Jul 1;11(38):23235–40. doi: 10.1039/d1ra03395f (PMC9036754; doi:10.1039/d1ra03395f)
Supplement: RA-011-D1RA03395F-s2487 [file RA-011-D1RA03395F-s2487.xyz]

18
eq978          -678.494569900107   -678.494569900107
Co     -0.21807712486300   -1.11591670417600   -2.12832268839800
 H      2.47866126179800   -0.47143541702200   -1.24986606671800
 C     -0.67045808633300   -2.60791085270400   -2.95915025946800
 O     -0.93523626178100   -3.62377429239700   -3.46219856115900
 C      0.60472744603500    0.65638090338500   -1.40254136119600
 O      0.57923105373800    1.12685238903500   -0.09365271429700
 C     -1.53717617087400   -1.04447486985400   -0.99236963515000
 O     -2.36325466099400   -0.97346956582300   -0.16974964711400
 C      1.64465721343500   -0.16729400262800   -1.88262477402900
 O      1.42691153676000   -0.77928707633200   -3.04282362806500
 C      1.22984694034300   -1.65544862943400    1.21153227589400
 C      0.96383670259200   -2.54739348494200    0.24097856417800
 H      0.50796327233400   -1.44723360230300    1.99411472696900
 H      1.68478217573200   -2.78719621421400   -0.53359985429400
 H      0.02094296532700   -3.08017884314600    0.20614284162000
 H      2.19575590833600   -1.16246623689500    1.27413212251100
 H      0.02968431775400    1.26608407345600   -2.09165502580300
 H      0.75946600167000    0.40714166971400    0.54247992916300
