# Supplementary material for: Mining hydroformylation in complex reaction network via graph theory
Source: RSC Adv. 2021 Jul 1;11(38):23235–40. doi: 10.1039/d1ra03395f (PMC9036754; doi:10.1039/d1ra03395f)
Supplement: RA-011-D1RA03395F-s2488 [file RA-011-D1RA03395F-s2488.xyz]

18
eq979          -678.496116140650   -678.496116140650
Co      0.13958384318500   -1.28433772556000   -2.32209817293100
 H      2.43770198154800   -0.13741749568000   -0.94994701320200
 C      0.18008727512500   -2.80284376855600   -3.22429297056300
 O      0.23236724611700   -3.82786618182200   -3.77284897171000
 C      0.43010485345500    0.59636266643800   -1.44232150791200
 O      0.07028077752700    1.01297302301600   -0.16856342441500
 C     -1.37342210911900   -1.53053053815900   -1.49615214702200
 O     -2.37091739580700   -1.65538070367700   -0.90053681024000
 C      1.68427262752800    0.01512167148600   -1.72186155584600
 O      1.80888931516600   -0.57875862461800   -2.90685677548100
 C      1.30275257188900   -2.11869860629900    0.60882637390500
 C      0.35319985285200   -1.62095972731400    1.41966947854000
 H      2.35940566288000   -1.99968443509600    0.82181678605600
 H     -0.70124960822200   -1.75585132291400    1.20432574322100
 H      0.60517230959900   -1.10458694237900    2.34002332332200
 H      1.04805356746300   -2.65400663581000   -0.30108625621800
 H     -0.12705092466600    1.09190501398300   -2.23065673921000
 H      0.32303264449400    0.34753957667200    0.50338688435100
