# Supplementary material for: Mining hydroformylation in complex reaction network via graph theory
Source: RSC Adv. 2021 Jul 1;11(38):23235–40. doi: 10.1039/d1ra03395f (PMC9036754; doi:10.1039/d1ra03395f)
Supplement: RA-011-D1RA03395F-s2489 [file RA-011-D1RA03395F-s2489.xyz]

18
eq98           -678.447594555073   -678.447594555073
Co      0.56118421940800   -0.14641291215000    0.29983722514400
 H     -0.50094487956800   -0.39461761809100   -0.69937639078700
 C      1.77320318838700    0.25102796445400    1.56158049039400
 O      2.56233755529500    0.50864299324300    2.37603538744800
 C     -0.82549060463900   -0.56492205065900    1.30730275167300
 O     -1.78156443164700   -0.86749496533300    1.90392609238000
 C      0.63763130416800    1.31329720250300   -0.69134122928000
 O      0.63859667762300    2.23779152395600   -1.40328426473700
 C     -1.18281132128600   -1.91695813781200   -2.39487691492000
 O     -0.67287426839500   -1.36434346371600   -3.27816766398500
 C      1.19572012276800   -2.14815708323000   -0.04475752692900
 C      1.88767732575500   -1.29579098695600   -0.90461205005300
 H      0.31850923059500   -2.68479639547400   -0.38485378874200
 H      2.89842205324200   -0.98062109330400   -0.67713048834300
 H      1.56920112000000   -1.15970539497800   -1.93013963999700
 H      1.65497818180600   -2.50946446255600    0.86685194240000
 H     -0.48325073575800    2.73610855692000    2.02454206938600
 H     -0.37173649015000    2.09086841662800    1.67249991280300
