# Supplementary material for: Mining hydroformylation in complex reaction network via graph theory
Source: RSC Adv. 2021 Jul 1;11(38):23235–40. doi: 10.1039/d1ra03395f (PMC9036754; doi:10.1039/d1ra03395f)
Supplement: RA-011-D1RA03395F-s2490 [file RA-011-D1RA03395F-s2490.xyz]

18
eq980          -678.450601658054   -678.450601658054
Co      0.98963907161200   -1.34357362716400   -1.73019593950200
 H     -0.86850298033300    0.89532133262200    0.06107361195000
 C      2.49010787700200   -0.63452802511600   -0.92390979013400
 O      3.46866672652800   -0.16881444950400   -0.51520271375700
 C      0.06209172725400    1.47425852752400   -0.03505838057800
 O      0.53428913565900    2.17918259103200    0.84066246739800
 C     -0.12050807652800   -1.84894320593800   -0.39777329341400
 O     -0.95502690706800   -2.13432701222100    0.36158885640300
 C      0.12226652612100    0.33332243537000   -2.15352905270700
 O      0.65800333599900    1.33485053477000   -1.26543604309300
 C      1.70017602359500   -0.75784717753800   -3.45827016077600
 C      0.72924639666700    0.44804071132500   -3.52684277358300
 H      1.50835413665100   -1.51466792506100   -4.21645000742200
 H      1.22649240749600    1.40904866076800   -3.66233686478900
 H     -0.02937681509500    0.30761543616600   -4.29717631918700
 H      2.75050103682100   -0.46756392026800   -3.44740182512800
 H     -0.08446140470200   -1.87013257181400   -2.60082462521200
 H     -0.96296666970500    0.26195141531200   -2.07049532221700
