# Supplementary material for: Mining hydroformylation in complex reaction network via graph theory
Source: RSC Adv. 2021 Jul 1;11(38):23235–40. doi: 10.1039/d1ra03395f (PMC9036754; doi:10.1039/d1ra03395f)
Supplement: RA-011-D1RA03395F-s2491 [file RA-011-D1RA03395F-s2491.xyz]

18
eq981          -678.383807526675   -678.383807526675
Co      0.32682990734600    0.76524057935500    1.38998602329700
 H     -0.69165327536400    1.45052498047400    0.60856626156700
 C     -1.42087140543600   -0.33216026424500   -1.40352095806400
 O     -2.52059337513400   -0.51088005005400   -0.89859852731700
 C      1.15567572157700    1.76153049250800    0.29834245895600
 O      1.58149688108800    2.33573915477000   -0.66645140141800
 C     -0.61510666874000   -0.75439328442200    1.50428773546700
 O      0.07952744731700   -0.87234012742900    2.54669663556700
 C     -0.07579562826100   -1.13191947855000   -1.39781476505300
 O      0.32917241886200   -2.12182380429000   -0.80107584745100
 C      0.51610449255500   -0.13577227027200   -2.39878082298700
 C     -0.78711396169700    0.71144106826400   -2.33191746096100
 H      0.72039710430100   -0.58978402063500   -3.36834165852900
 H     -0.65655907482000    1.67776261929900   -1.84395886988300
 H     -1.32073481504600    0.84978298697400   -3.27045806958000
 H      1.41223411173200    0.36655328004100   -2.04024524157400
 H     -1.38562167649200   -1.43808596142900    1.15233699039200
 H      1.57984392993900    1.93151761706100    1.46943261132800
