# Supplementary material for: Mining hydroformylation in complex reaction network via graph theory
Source: RSC Adv. 2021 Jul 1;11(38):23235–40. doi: 10.1039/d1ra03395f (PMC9036754; doi:10.1039/d1ra03395f)
Supplement: RA-011-D1RA03395F-s2492 [file RA-011-D1RA03395F-s2492.xyz]

18
eq982          -678.424750784890   -678.424750784890
Co      0.83886103673300   -0.00597053485200    1.93332646037100
 H     -0.24489715466000    2.17923955943700    1.73905432197600
 C     -1.55475940884200    0.25483718553800   -2.03147994628500
 O     -2.72656151347800    0.01670621812500   -2.26907460214300
 C      0.18546426091700    1.48597828473000    1.00519667871300
 O     -0.88311018017200    1.21821614226300    0.06787549036900
 C      0.04396825573600   -1.46176548609900    0.91637382081700
 O      1.37382762295700   -1.26527047546600    0.73335340671100
 C     -0.67082940298000    0.09625531139300   -0.77476749465800
 O     -0.87852839465500   -1.13317036883700   -0.06766933472100
 C      0.57181101248700    0.19237895373300   -1.70777494912900
 C     -0.34556965206000    0.70083620546200   -2.85939443752400
 H      0.99529715863400   -0.79176827219700   -1.89233831000300
 H     -0.32337251483300    1.78632705627500   -2.97102019644800
 H     -0.24210575547900    0.22297883748200   -3.83081028548300
 H      1.35726912494200    0.86271925391400   -1.37065516378400
 H     -0.30985012775400   -2.34651834493200    1.43759943678200
 H      1.04031776704300    1.95092398958400    0.49069019768300
