# Supplementary material for: Mining hydroformylation in complex reaction network via graph theory
Source: RSC Adv. 2021 Jul 1;11(38):23235–40. doi: 10.1039/d1ra03395f (PMC9036754; doi:10.1039/d1ra03395f)
Supplement: RA-011-D1RA03395F-s2493 [file RA-011-D1RA03395F-s2493.xyz]

18
eq983          -678.444711056101   -678.444711056101
Co     -0.13428144348800   -0.09201472052800   -0.38861665905900
 H      0.85718875264200   -0.73435602106900    2.09440170933000
 C      0.96126295244100    0.95846182296900   -1.27358853702900
 O      1.64528746886400    1.67543058648900   -1.88358775977800
 C     -0.01894034778600    1.08675306981000    1.18521526090000
 O      0.09961991219700    2.24818881641400    1.50156121376900
 C      0.42835938918900   -1.66338615396200   -1.08862597978300
 O      0.80593088806000   -2.69681955472700   -1.46408118002600
 C     -0.02676341983500   -0.28885033597800    1.64369783937800
 O     -1.01706724865700   -1.02325205883700    1.15795351601900
 C     -1.95969817414300    1.04949311830100   -0.63365402069700
 C     -1.94086249861300   -0.00080335516000   -1.53742216313700
 H     -1.67903003125300    2.05368962502600   -0.92741298528500
 H     -2.43441191540500   -0.93449436127900   -1.29920821466400
 H     -1.63792867356300    0.15255316376400   -2.56578107722700
 H     -2.48297340494900    0.93725949111800    0.30838314861800
 H     -1.78553033251500   -2.03760270348700   -3.43391905792900
 H     -1.19265797824600   -2.36570542917100   -3.13504785809400
