# Supplementary material for: Mining hydroformylation in complex reaction network via graph theory
Source: RSC Adv. 2021 Jul 1;11(38):23235–40. doi: 10.1039/d1ra03395f (PMC9036754; doi:10.1039/d1ra03395f)
Supplement: RA-011-D1RA03395F-s2494 [file RA-011-D1RA03395F-s2494.xyz]

18
eq984          -678.445334734842   -678.445334734842
Co     -0.04250262074400   -0.07889031143600    1.11081328859300
 H      0.92613485367300   -1.60913890021200    3.18685071815000
 C      1.22758442945600   -0.06904770858400   -0.09542720690700
 O      2.07232294576100   -0.08134006613900   -0.89756795434700
 C      0.27095459124400    1.56253824063300    1.79754622274000
 O      0.44573187330900    2.61435210078200    2.25980666637000
 C      0.09648880521500   -2.01840575432900    1.15862565787500
 O      0.25928198132000   -2.99664516846300    0.46308837877400
 C      0.05547069807800   -1.53902767461600    2.53771078625900
 O     -0.95876324163000   -0.74200481551100    2.80288891324900
 C     -1.91689792530100    0.69247174344300    0.31946016312800
 C     -1.83791862568400   -0.65462835941200    0.01466295300400
 H     -1.64467911760100    1.44789473260100   -0.40695886734800
 H     -2.34069800454400   -1.37729441816200    0.64595612306700
 H     -1.49226234959300   -1.00050469197900   -0.95184392794800
 H     -2.45727307622800    1.01380849956900    1.20105381044000
 H     -0.59285714136200    0.40535774303200   -2.40555568112600
 H     -0.29495146037100    1.01347549696500   -2.10315200820100
