# Supplementary material for: Mining hydroformylation in complex reaction network via graph theory
Source: RSC Adv. 2021 Jul 1;11(38):23235–40. doi: 10.1039/d1ra03395f (PMC9036754; doi:10.1039/d1ra03395f)
Supplement: RA-011-D1RA03395F-s2495 [file RA-011-D1RA03395F-s2495.xyz]

18
eq985          -678.475453447992   -678.475453447992
Co      1.27918192989600   -0.21636227920100   -0.32841673481600
 H     -2.36708152719600   -1.05176113397100    2.11910643741100
 C      1.55682076994000   -0.70630229116300    1.31056703499200
 O      1.73587266614600   -1.05021530247700    2.41006758734500
 C      2.56025714815100    0.98709346688000   -0.45213852117700
 O      3.40062893671500    1.79167980745800   -0.52285371948600
 C     -1.63390277341700   -1.55465684380900    1.47287138320100
 O     -1.11369397504300   -2.63768017731800    1.75435481292000
 C     -1.31712542155100   -0.79294000021400    0.19176568490300
 O     -1.94535920037000    0.26787042240100   -0.03132948827200
 C     -0.06373068934200   -0.70592690317400   -1.98152108654600
 C     -0.26553922510600   -1.34574565954900   -0.65237471720600
 H     -0.89488271685900   -0.06318275754800   -2.26879768764100
 H     -0.06415684772100   -2.40297479553100   -0.52849019746300
 H      0.83204326670900    0.05490893604600   -1.98049326593900
 H      0.22172652956500   -1.40568583151900   -2.76225116003100
 H      2.46133658010900   -2.50004868395100   -1.68634714549200
 H      2.40939022256600   -1.97555981091700   -1.15602185726900
