# Supplementary material for: Mining hydroformylation in complex reaction network via graph theory
Source: RSC Adv. 2021 Jul 1;11(38):23235–40. doi: 10.1039/d1ra03395f (PMC9036754; doi:10.1039/d1ra03395f)
Supplement: RA-011-D1RA03395F-s2496 [file RA-011-D1RA03395F-s2496.xyz]

18
eq986          -678.474984070933   -678.474984070933
Co     -0.58228805447200   -0.29644325316600   -0.34860699099000
 H     -0.27058068105700    0.76801168637600    2.17405806008300
 C     -1.50491789063500   -1.38365673767700    0.72817169068700
 O     -2.08446961459400   -1.99846558196100    1.52832050288500
 C      1.00307949736100   -0.63473332675900    0.26923156077900
 O      2.07071052009600   -0.85857707290700    0.68303068404200
 C      0.23274768573000    1.27471265132900   -1.04884486483100
 O      1.08774444760500    1.58585585732800   -1.87148066259000
 C     -0.52542533901700    2.26965474217900   -0.15102498499700
 O     -1.69208273018100    2.59745188238100   -0.43141138227700
 C     -0.46951083509700    1.83671352227700    2.29651425167500
 C      0.15381067357000    2.64771339542200    1.14295690390300
 H     -0.04738834227700    2.15025984200000    3.25101394538000
 H     -0.01008220954400    3.71291762438300    1.31260675121400
 H      1.22714986724800    2.45700677324100    1.07541255598900
 H     -1.55119315424700    1.98387693494800    2.31643754655500
 H     -1.53510786662300    0.25999979511000   -1.65292655661100
 H     -2.03741302260200   -0.20239074501300   -1.23249477971900
