# Supplementary material for: Mining hydroformylation in complex reaction network via graph theory
Source: RSC Adv. 2021 Jul 1;11(38):23235–40. doi: 10.1039/d1ra03395f (PMC9036754; doi:10.1039/d1ra03395f)
Supplement: RA-011-D1RA03395F-s2497 [file RA-011-D1RA03395F-s2497.xyz]

18
eq987          -678.429793461442   -678.429793461442
Co      0.41142557730900    1.86598911148600    1.92738375390000
 H     -0.48058048356500   -0.31630184409800    1.25434253500900
 C      0.81458658650700    1.01655310588500    3.45494943996300
 O      1.06117740657600    0.43105162836900    4.43449401583500
 C      1.35101528838700    1.49633732516300    0.41303466124100
 O      1.95454930160000    1.31902528881900   -0.56927664578500
 C     -0.93189697811100    0.60657361350800    1.65771177157000
 O     -2.11648363609800    0.74293556558900    1.90056285012000
 C     -0.77088008853900    3.23043066772400    1.80815912013100
 O     -1.53937277674000    4.09383836040300    1.66438372463700
 C     -1.40903784112600    1.72007782749400   -1.17655316612700
 C     -1.23594456830100    0.41481303527900   -1.43561283456000
 H     -0.71958379996400    2.46917383822500   -1.55062833967300
 H     -1.92045831479400   -0.33125025106000   -1.04513932687000
 H     -0.40131020934400    0.06311428946500   -2.03269694000300
 H     -2.23222240335500    2.06909668481000   -0.56316315636800
 H      1.06227409981700   -1.46370406085000    0.20665227157600
 H      0.56752578958000   -1.25784619695800   -0.30763950251600
