# Supplementary material for: Mining hydroformylation in complex reaction network via graph theory
Source: RSC Adv. 2021 Jul 1;11(38):23235–40. doi: 10.1039/d1ra03395f (PMC9036754; doi:10.1039/d1ra03395f)
Supplement: RA-011-D1RA03395F-s2498 [file RA-011-D1RA03395F-s2498.xyz]

18
eq988          -678.494503258746   -678.494503258746
Co     -0.37847453363000    1.04765514041800   -1.00121893010700
 H     -0.49591266311500   -0.37637563647700    1.17947480785700
 C     -1.24087131607700   -0.01211080378700   -2.03570966567300
 O     -1.85117461900600   -0.77744994796800   -2.67754396285500
 C      1.17069031428000    1.14413012908700   -1.89925037995800
 O      2.19209821985400    1.13190895072400   -2.46403427350700
 C      0.95695812698300    1.28520523083900    1.32896991263200
 O      0.34155152702700    2.00744409757600    0.50077401513400
 C      0.54433048155500   -0.16736195186400    1.46565349081600
 O      1.33234275150400   -1.02815034699500    1.87486147288200
 C      2.17532428602100    1.77302291998500    2.02408139633500
 C      3.33880016527100    1.48633717275700    1.03563649286400
 H      2.33794401343700    1.23157112296500    2.95430428367400
 H      3.19427050216500    2.04598059426500    0.10911012925600
 H      4.28280948619700    1.79000498288000    1.48513543401300
 H      2.09065077409800    2.84359895037800    2.20774250186600
 H     -1.67685574272000    0.77334849012900   -0.27348389803400
 H      3.39150482140100    0.42061552972500    0.80267814065200
