# Supplementary material for: Mining hydroformylation in complex reaction network via graph theory
Source: RSC Adv. 2021 Jul 1;11(38):23235–40. doi: 10.1039/d1ra03395f (PMC9036754; doi:10.1039/d1ra03395f)
Supplement: RA-011-D1RA03395F-s2499 [file RA-011-D1RA03395F-s2499.xyz]

18
eq989          -678.490754640727   -678.490754640727
Co      1.20084624731500    0.10089102897300   -1.10103368503000
 H     -0.67065148707700   -1.02555807164300    1.16602565903600
 C     -0.51442308320100    0.49733560323400   -1.14801002633100
 O     -1.60750498310200    0.88713149383300   -1.25975428395600
 C      2.90330338014000    0.46761726938400   -1.51579941361900
 O      3.97557524644000    0.82766034518000   -1.77906796631200
 C      1.25590836263100    0.02652167274100    1.02761769912500
 O      1.75337002661500   -1.02007599836500    0.43392312332800
 C     -0.16388095812300   -0.11886836520700    1.53017138931700
 O     -0.68771150340900    0.67283177389700    2.31939945954500
 C      2.08872505630500    1.15905910388900    1.56419486977900
 C      1.59471478956800    2.51974447512600    1.03898455906400
 H      3.13019398929300    0.98360136319100    1.28882038852500
 H      1.66261928191700    2.56101050453300   -0.05181276507500
 H      0.55568450002700    2.68636745021000    1.32613081437600
 H      2.00969515347100    1.15197016220800    2.65551652760600
 H      1.01422178820400    0.91925840474600   -2.33014723043800
 H      2.20530078904200    3.32287640879400    1.45202184836100
