# Supplementary material for: Mining hydroformylation in complex reaction network via graph theory
Source: RSC Adv. 2021 Jul 1;11(38):23235–40. doi: 10.1039/d1ra03395f (PMC9036754; doi:10.1039/d1ra03395f)
Supplement: RA-011-D1RA03395F-s2500 [file RA-011-D1RA03395F-s2500.xyz]

18
eq99           -678.426833715377   -678.426833715377
Co      0.96896672418600    0.74365177167000   -0.55019392173400
 H      1.30957316401700    1.47342339462700   -1.80561727372500
 C      0.38640810221800   -0.14888010916900    0.89261950654400
 O      0.00293460520300   -0.71307672233700    1.83427976068200
 C      0.97447686989500   -0.54638514637700   -1.74764208572900
 O      0.98773671773500   -1.35584752035800   -2.58810867098000
 C      0.05227465692400    2.23126640322300   -0.35150587473100
 O     -0.57615202355600    3.21258127128500   -0.29718465693100
 C      0.35686720258800   -3.63891866887200   -0.04971745289000
 O     -0.48192922834900   -2.87787238330700   -0.29774505797600
 C      3.26519475038500   -2.07726456317000   -0.21851252844000
 C      2.96248576037800   -1.88348426248800    1.07349961655600
 H      3.75770729499300   -1.31142917431800   -0.80964919451900
 H      2.45484925550600   -2.64216320269700    1.65838985047400
 H      3.19788470332900   -0.95208183290100    1.57890027399300
 H      3.01301261464200   -2.99938784115400   -0.72963574991000
 H      2.50873156316700    1.27273793188600    0.23089444483300
 H      2.72742401260100    0.69242062699500   -0.25177884836900
