# Supplementary material for: Mining hydroformylation in complex reaction network via graph theory
Source: RSC Adv. 2021 Jul 1;11(38):23235–40. doi: 10.1039/d1ra03395f (PMC9036754; doi:10.1039/d1ra03395f)
Supplement: RA-011-D1RA03395F-s2501 [file RA-011-D1RA03395F-s2501.xyz]

18
eq990          -678.461472211319   -678.461472211319
Co      0.43087815339400    0.43120616651400   -0.16250155452100
 H      0.49980020257500    3.20572420939700    1.11748169388700
 C      1.46239794797200    0.71870954693800   -1.54768857083400
 O      2.21981279585900    0.84687581925400   -2.43100225766600
 C     -1.06823320573400    0.00881425093400   -1.02816580337600
 O     -2.05634484182600   -0.22689348785900   -1.59871487796300
 C      0.57023964408600   -0.94848136897500    0.95801063244300
 O      0.76160065611600   -1.87370389630000    1.64427639841000
 C      0.40859183245100    3.59774657209400   -1.49998955729100
 O     -0.39153628023200    3.44603023404800   -2.32429622687400
 C      0.47635225103200    2.14137960188900    1.34691184049900
 C      1.73909755337200    1.42503002409200    0.91167323311300
 H      0.22854403319000    1.96323198521700    2.39156576899500
 H      2.25571691054500    0.87364474936000    1.69047482814700
 H      2.42754608468000    2.03953669561900    0.33772414575800
 H     -0.44385245962800    1.77528821162800    0.77764534650800
 H     -2.24919529597200    2.56242338448700   -0.45088873819900
 H     -2.36695228992600    2.67829011776500    0.27216076265700
