# Supplementary material for: Mining hydroformylation in complex reaction network via graph theory
Source: RSC Adv. 2021 Jul 1;11(38):23235–40. doi: 10.1039/d1ra03395f (PMC9036754; doi:10.1039/d1ra03395f)
Supplement: RA-011-D1RA03395F-s2502 [file RA-011-D1RA03395F-s2502.xyz]

18
eq991          -678.462185262255   -678.462185262255
Co      0.45849296063800    0.59273593170400   -0.31790346160600
 H      0.96296197540900    3.44239764570200    0.62689506102900
 C      1.78942147345300    0.71667363989500   -1.47255517627700
 O      2.72207291399100    0.71533971719100   -2.17590407149500
 C     -0.88372395352800    0.29523145571600   -1.45107466840600
 O     -1.77159830983000    0.12166168559700   -2.18455012585400
 C      0.14258042868000   -0.70370564785800    0.83988441751300
 O      0.03075333700500   -1.58984772505100    1.59343495490800
 C      0.37928605400500    3.51800248404700   -2.20823915906500
 O     -0.77240480524700    3.57137844751300   -2.08310928399200
 C      0.57084322970900    2.48824066029300    0.97640701026800
 C      1.63802864175100    1.40649524299400    1.02249836973800
 H      0.04842371290600    2.60253363472700    1.92499107020800
 H      1.71929803451300    0.88809927554600    1.97334587345700
 H      2.61709714825100    1.71940745573400    0.67136662022200
 H     -0.26451343211000    2.24330678698700    0.24553529056100
 H     -1.99066464589700    1.06593760140500    1.10528503893700
 H     -2.49189107174900    1.57096452395800    1.31836930355300
