# Supplementary material for: Mining hydroformylation in complex reaction network via graph theory
Source: RSC Adv. 2021 Jul 1;11(38):23235–40. doi: 10.1039/d1ra03395f (PMC9036754; doi:10.1039/d1ra03395f)
Supplement: RA-011-D1RA03395F-s2503 [file RA-011-D1RA03395F-s2503.xyz]

18
eq992          -678.496944437030   -678.496944437030
Co      0.15949844850800   -1.45820275117600   -0.90672722643500
 H      0.02582619261500    0.83946270122400    0.38715377976500
 C      1.68730357670300   -1.49439341679300   -0.14798639339400
 O      2.76029897152700   -1.44673003053500    0.31728810648700
 C      0.47586445252100    1.69036041831000   -0.14834418188300
 O      0.62934140063100    2.80812502949000    0.31141926781500
 C     -0.63601024349300   -2.91036434414000   -0.24542954180200
 O     -1.12075950726000   -3.87014859082900    0.20395114996400
 C      0.58216239383400    0.04264543890900   -1.88890480483100
 O      0.87526932744900    1.36265779234500   -1.42258293029600
 C      1.35816537787700   -0.18996860978900   -3.16137508931000
 C      0.92319301258700    0.78593078164000   -4.26114569589500
 H      1.20506837780600   -1.22573672917700   -3.48379857095100
 H      1.07280783817100    1.81158953503900   -3.91992038873300
 H      1.49873181072700    0.62436882276200   -5.17331322900000
 H      2.41926303547500   -0.06394817666800   -2.93239261045200
 H     -0.55812994905500   -0.05216110009200   -2.07686855854200
 H     -0.13890296862600    0.64970695970200   -4.48860125819900
