# Supplementary material for: Mining hydroformylation in complex reaction network via graph theory
Source: RSC Adv. 2021 Jul 1;11(38):23235–40. doi: 10.1039/d1ra03395f (PMC9036754; doi:10.1039/d1ra03395f)
Supplement: RA-011-D1RA03395F-s2504 [file RA-011-D1RA03395F-s2504.xyz]

18
eq993          -678.469175342495   -678.469175342495
Co      0.11894514019200   -0.85577693711200    0.67486790393100
 H      0.51984214576700    1.17389933201000    2.30933714699200
 C     -0.33230669363800   -1.72013531735300   -0.85212851607500
 O     -0.58589913453100   -2.30623412359300   -1.82283085839600
 C      1.26859137300600    0.25715040706800   -0.09154901661200
 O      1.99450223719300    1.03958030623900   -0.56242266064100
 C     -1.50409268595200   -0.25495020071500    1.09662834788200
 O     -2.55630560732200    0.14327908880600    1.40263979663700
 C      0.69848140414700    0.08222818828200    2.30131915684100
 O      1.22537526273500   -0.46092900273600    3.27240686146400
 C     -0.01229672941300   -2.67204464015600    1.81144546214600
 C      1.26603990495300   -2.57004418182500    1.27027222095300
 H     -0.18879488012300   -2.34368446815500    2.82656026766000
 H      1.54453030815000   -3.14203015904500    0.39267220340200
 H      2.06986859391900   -2.15226039829300    1.86057516238200
 H     -0.75937761264900   -3.31454736682500    1.36056308730200
 H      3.78089628482200   -1.51516387983100   -0.24704198077700
 H      3.05649266692700   -1.63516645474400   -0.34801727365100
