# Supplementary material for: Mining hydroformylation in complex reaction network via graph theory
Source: RSC Adv. 2021 Jul 1;11(38):23235–40. doi: 10.1039/d1ra03395f (PMC9036754; doi:10.1039/d1ra03395f)
Supplement: RA-011-D1RA03395F-s2505 [file RA-011-D1RA03395F-s2505.xyz]

18
eq994          -678.447124412394   -678.447124412394
Co      0.65438256751100   -0.35028407330100   -0.04763132331800
 H      0.32867748775200    0.77650928374200    2.34009794678200
 C      0.29324494997000   -0.79939950588300   -1.76937772894500
 O      0.04200358882500   -1.10701243487300   -2.86024930615000
 C      1.36632178276900    1.24320626157100   -0.35032434768800
 O      1.78347571023700    2.32012647056800   -0.51230141308000
 C     -0.93372308738600   -0.84201331699300    0.56923202523900
 O     -1.99040502340800   -1.08712136368100    0.99735251903900
 C      1.03554479008800    0.11383060439500    1.80814023034200
 O      2.03508343044900   -0.31965798974600    2.38294494047600
 C     -0.03868417458000   -2.97625011812800    2.62179388351200
 C      1.10865164648700   -3.35403021210800    2.03924073832000
 H     -0.06161121327900   -2.14133350596200    3.31522664667900
 H      1.14447493728200   -4.17471266193100    1.33027047888500
 H      2.03359603273500   -2.82598769776500    2.24552176465300
 H     -0.98212943473700   -3.46663676094900    2.41102559579600
 H      1.61769467161000   -1.87844545804400    0.18393721563400
 H      2.16789331587100   -1.37761732803700   -0.04960255486100
