# Supplementary material for: Mining hydroformylation in complex reaction network via graph theory
Source: RSC Adv. 2021 Jul 1;11(38):23235–40. doi: 10.1039/d1ra03395f (PMC9036754; doi:10.1039/d1ra03395f)
Supplement: RA-011-D1RA03395F-s2506 [file RA-011-D1RA03395F-s2506.xyz]

18
eq995          -678.482348706473   -678.482348706473
Co      0.82982511205900    0.30924691425900    0.55714424839400
 H      2.32124777430700   -1.54390878479300   -1.41474022814100
 C     -0.68738952136600    1.18733158338600    0.38139177454600
 O     -1.69408688365700    1.76106482970400    0.31258413168200
 C      1.74250075911500    0.91232242662600   -0.87707035117800
 O      2.34958535412800    1.34529064792100   -1.76604886935700
 C      1.97136430477900   -0.83641279368300    1.25571344080800
 O      2.70660065604300   -1.58169212145100    1.75828796507500
 C     -0.16072891215800   -1.27583440753900   -0.17242784881400
 O     -0.93656825650700   -1.91338264481000    0.53632830373100
 C      0.14203835429100   -1.66822268027600   -1.60569640214100
 C      1.55378525108900   -2.27216815037600   -1.68912949507400
 H      0.07838437559900   -0.78220905739300   -2.24317429553600
 H      1.64354703831200   -3.12799593181300   -1.01619144307500
 H      1.75896192311100   -2.60289811364600   -2.70722532770200
 H     -0.59996587024900   -2.40072545905600   -1.93171887600000
 H      1.49732922043900    1.47563810190900    1.26753051638200
 H      0.23425053052600    0.09263597053600    1.88815459885300
