# Supplementary material for: Mining hydroformylation in complex reaction network via graph theory
Source: RSC Adv. 2021 Jul 1;11(38):23235–40. doi: 10.1039/d1ra03395f (PMC9036754; doi:10.1039/d1ra03395f)
Supplement: RA-011-D1RA03395F-s2507 [file RA-011-D1RA03395F-s2507.xyz]

18
eq996          -678.500018195138   -678.500018195138
Co     -0.49476848961900    1.24732181101800   -1.32548228672500
 H      1.01350311931500   -1.51483666862400   -0.34195589861200
 C      1.28065207208000    1.22464078136200   -1.61590032294200
 O      2.43843376639400    1.25175428075700   -1.73290968029500
 C     -2.07008190264100    1.96725000465600   -0.66084130040300
 O     -2.94231072540700    2.38529802168500   -0.02298359377500
 C      0.44271880392700    0.01817959356100    1.14339832999100
 O     -0.59374103520000    0.30443827753100    0.20986643404800
 C      1.39159208663200   -1.02462857512100    0.57404651824000
 O      2.48820541048400   -1.31166390636400    1.06610971038900
 C      1.20605800770000    1.25324535797100    1.65279241617900
 C      0.25431309301400    2.37637488015600    2.06017387705600
 H      1.89743008692300    1.61212554969700    0.88431671951700
 H     -0.52366696403000    2.00320708553200    2.73179224515700
 H      0.79828067779800    3.18050430123400    2.55923374746300
 H      1.82217640422300    0.93307005092100    2.49571874858400
 H     -0.06064863316500   -0.43868297962800    2.00737027567100
 H     -0.23844257973900    2.79433567786300    1.17914113161000
