# Supplementary material for: Mining hydroformylation in complex reaction network via graph theory
Source: RSC Adv. 2021 Jul 1;11(38):23235–40. doi: 10.1039/d1ra03395f (PMC9036754; doi:10.1039/d1ra03395f)
Supplement: RA-011-D1RA03395F-s2508 [file RA-011-D1RA03395F-s2508.xyz]

18
eq997          -678.435899235619   -678.435899235619
Co     -1.61450714626100   -1.23005491905300   -1.66303780965100
 H     -3.03210892872200   -0.89898094150400   -2.57899336411400
 C     -2.03918433096600   -1.78250478186500   -0.05611324660800
 O     -2.20818900235400   -2.04661318316900    1.07050899911300
 C      1.08736317523300   -0.04219214501800    0.21639358322800
 O      1.80509079571400    0.89892867775000    0.51907713433000
 C     -0.93774490643600    0.17697800713200   -2.55706993887600
 O     -0.48344739995100    1.13862454792600   -3.02450234206400
 C      0.17396549443300   -1.70009851778700   -1.21793124417600
 O      1.14216733124400   -0.64111705109800   -1.01447489201700
 C      0.60604364564000   -3.04189833718800   -0.65414861021400
 C      0.67238404515500   -2.76978447579400   -2.16435938555700
 H     -0.15459580254900   -3.72538960231300   -0.29964167453400
 H      1.64126186175700   -2.59971236648000   -2.61374440233500
 H     -0.05109534924100   -3.27009562300700   -2.79899739770100
 H      1.54435652912200   -3.07294304831600   -0.11500166390800
 H      0.33925697586200   -0.49617509921400    0.88147726661400
 H     -3.28203709591300   -1.39787514532500   -2.01168183491100
