# Supplementary material for: Mining hydroformylation in complex reaction network via graph theory
Source: RSC Adv. 2021 Jul 1;11(38):23235–40. doi: 10.1039/d1ra03395f (PMC9036754; doi:10.1039/d1ra03395f)
Supplement: RA-011-D1RA03395F-s2509 [file RA-011-D1RA03395F-s2509.xyz]

18
eq998          -678.467733886055   -678.467733886055
Co     -0.25189176371700   -0.16500931691900   -0.70279223944500
 H      0.06731686372800   -1.31983609208000    0.17089490807800
 C     -0.61611228300400    1.21677076510500   -1.78910153887200
 O     -0.84282151135900    2.09859120365800   -2.50988278844600
 C     -1.78192419441300   -1.06463538111100   -0.89381501162400
 O     -2.76372118934300   -1.68499871998100   -0.97760842495700
 C      0.01911335359200    0.70898924981100    0.83200733778600
 O      0.24302008220800    1.22393740183800    1.85259231113400
 C      1.23969893810100   -0.71351721009000   -1.51199758271800
 O      2.24459328869600   -1.06920950513800   -1.98238991362500
 C      2.31705060489000    2.43356360963600   -1.65883034551800
 C      2.62683056537300    2.08414172412100   -0.40189921982100
 H      1.80219428239800    3.36178425196300   -1.87940669238800
 H      3.11632820380400    1.14221785237400   -0.17783969391300
 H      2.37835872364200    2.71779942858600    0.44280907375300
 H      2.55109826039800    1.78893191983000   -2.49963839078500
 H      0.11888450353300    3.34799650545200    0.13677773461200
 H     -0.34167496770200    3.73332246282700   -0.29751214761400
