# Supplementary material for: Mining hydroformylation in complex reaction network via graph theory
Source: RSC Adv. 2021 Jul 1;11(38):23235–40. doi: 10.1039/d1ra03395f (PMC9036754; doi:10.1039/d1ra03395f)
Supplement: RA-011-D1RA03395F-s2510 [file RA-011-D1RA03395F-s2510.xyz]

18
eq999          -678.418518692099   -678.418518692099
Co      0.77189207352400   -1.03541831273400   -1.14727333875200
 H     -0.69767846333300   -0.99650419537200   -1.29989102049800
 C      2.55261991173900   -0.96118261781800   -0.72547449042800
 O      3.66344122268700   -0.92049896428100   -0.40405600234800
 C      0.52451249930800    0.73506932964200   -0.38206247136900
 O      0.56234299009700    1.12782386883700    0.77018423731000
 C      0.09323425359600   -2.03812235218300    0.06438158281400
 O     -0.40265651501400   -2.72685659873300    0.85827085310500
 C      0.01662587125600    1.15823493804200   -2.68102384713700
 O      0.36284613150600    1.70018065195200   -1.42196401420400
 C      0.72062412456900   -0.11346905094800   -3.23029900275400
 C      0.96824320499200    1.30625838126500   -3.80815972161500
 H      0.11374065029500   -0.79646843531300   -3.80183840722600
 H      1.92494611202700    1.74895449017300   -3.56727575212900
 H      0.58257671355000    1.50367021075300   -4.79666671283500
 H      1.65251425098100   -0.54100763801900   -2.83866340821800
 H      0.85628315679100   -2.43321653415400   -1.75123423623300
 H     -1.04711664069300    1.18574655927900   -2.87453242320000
